# Supplementary material for: The human DNA ends proteome uncovers an unexpected entanglement of functional pathways
Source: Nucleic Acids Res. 2016 Feb 25;44(10):4721–33. doi: 10.1093/nar/gkw121 (PMC4889927; doi:10.1093/nar/gkw121)
Supplement: SUPPLEMENTARY DATA [file supp_gkw121_nar-02937-m-2015-File003.zip › berthelot-et-al-spreadsheet-formatted-mass-data/vb103.ods]

## Sheet: proteins
MS Sample :	DaPR130904_VB103_O1907.m
Group ID	Sub-group ID	Protein ID	Description	log(E value)	Coverage	MW	Spectra	Specific	Uniques	Specific uniques	Theoretical number of tryptic peptides	PAI	emPAI	Sub-group proteins	number of MS samples
a1	a1.a1	a1.a1.a1	sp|P09874|PARP1_HUMAN Poly [ADP-ribose] polymerase 1 OS=Homo sapiens GN=PARP1 PE=1 SV=4	-310.4659423828125	54	112.9000015258789	136		91		42	3.238095238095238	1729.1957388458943	1	1
a2	a2.a1	a2.a1.a1	sp|P23246|SFPQ_HUMAN Splicing factor, proline- and glutamine-rich OS=Homo sapiens GN=SFPQ PE=1 SV=2	-74.9798812866211	30	76.0	33	32	22	21	24	1.375	22.71373705661655	1	1
a2	a2.a2	a2.a2.a1	sp|Q15233-2|NONO_HUMAN Isoform 2 of Non-POU domain-containing octamer-binding protein OS=Homo sapiens GN=NONO	-7.594244003295898	7	43.70000076293945	3	2	3	2	17	0.17647058823529413	0.5013107289081733	3	1
a2	a2.a2	a2.a2.a2	sp|Q15233|NONO_HUMAN Non-POU domain-containing octamer-binding protein OS=Homo sapiens GN=NONO PE=1 SV=4	-7.594244003295898	5	54.099998474121094	3	2	3	2	18	0.16666666666666666	0.46779926762206947	3	1
a2	a2.a2	a2.a2.a3	tr|H7C367|H7C367_HUMAN Non-POU domain-containing octamer-binding protein (Fragment) OS=Homo sapiens GN=NONO PE=4 SV=1	-7.594244003295898	11	28.100000381469727	3	2	3	2	13	0.23076923076923078	0.7012542798525889	3	1
a3	a3.a1	a3.a1.a1	sp|P49916|DNLI3_HUMAN DNA ligase 3 OS=Homo sapiens GN=LIG3 PE=1 SV=2	-65.64875793457031	18	112.69999694824219	19		18		47	0.40425531914893614	1.536619455757799	1	1
a4	a4.a1	a4.a1.a1	sp|P11387|TOP1_HUMAN DNA topoisomerase 1 OS=Homo sapiens GN=TOP1 PE=1 SV=2	-43.416542053222656	17	90.5999984741211	12		11		35	0.34285714285714286	1.202201949987375	1	1
a5	a5.a1	a5.a1.a1	sp|Q00839|HNRPU_HUMAN Heterogeneous nuclear ribonucleoprotein U OS=Homo sapiens GN=HNRNPU PE=1 SV=6	-42.77463912963867	16	90.4000015258789	12		11		24	0.5	2.1622776601683795	1	1
a6	a6.a1	a6.a1.a1	sp|P11586|C1TC_HUMAN C-1-tetrahydrofolate synthase, cytoplasmic OS=Homo sapiens GN=MTHFD1 PE=1 SV=3	-32.09336471557617	11	101.4000015258789	11		11		44	0.25	0.7782794100389228	3	1
a6	a6.a1	a6.a1.a2	tr|F5H2F4|F5H2F4_HUMAN C-1-tetrahydrofolate synthase, cytoplasmic OS=Homo sapiens GN=MTHFD1 PE=2 SV=1	-32.09336471557617	10	110.4000015258789	11		11		46	0.2391304347826087	0.7343248017724648	3	1
a6	a6.a1	a6.a1.a3	tr|G3V2B8|G3V2B8_HUMAN C-1-tetrahydrofolate synthase, cytoplasmic OS=Homo sapiens GN=MTHFD1 PE=2 SV=1	-32.09336471557617	11	101.30000305175781	11		11		44	0.25	0.7782794100389228	3	1
a7	a7.a1	a7.a1.a1	sp|Q14527|HLTF_HUMAN Helicase-like transcription factor OS=Homo sapiens GN=HLTF PE=1 SV=2	-29.832040786743164	11	113.69999694824219	10		10		47	0.2127659574468085	0.6321721285632751	1	1
a8	a8.a1	a8.a1.a1	sp|Q8N5C6|SRBD1_HUMAN S1 RNA-binding domain-containing protein 1 OS=Homo sapiens GN=SRBD1 PE=1 SV=2	-28.72203826904297	11	111.5999984741211	10		10		49	0.20408163265306123	0.5998587196060581	1	1
a9	a9.a1	a9.a1.a1	sp|O75475|PSIP1_HUMAN PC4 and SFRS1-interacting protein OS=Homo sapiens GN=PSIP1 PE=1 SV=1	-22.6903018951416	19	60.0	8		8		25	0.32	1.0892961308540396	1	1
b10	b10.a1	b10.a1.a1	sp|Q14978-2|NOLC1_HUMAN Isoform Beta of Nucleolar and coiled-body phosphoprotein 1 OS=Homo sapiens GN=NOLC1	-16.33319664001465	11	74.5999984741211	7		7		25	0.28	0.9054607179632472	3	1
b10	b10.a1	b10.a1.a2	sp|Q14978-3|NOLC1_HUMAN Isoform 3 of Nucleolar and coiled-body phosphoprotein 1 OS=Homo sapiens GN=NOLC1	-16.33319664001465	11	73.5999984741211	7		7		23	0.30434782608695654	1.015337685941733	3	1
b10	b10.a1	b10.a1.a3	sp|Q14978|NOLC1_HUMAN Nucleolar and coiled-body phosphoprotein 1 OS=Homo sapiens GN=NOLC1 PE=1 SV=2	-16.33319664001465	11	73.5	7		7		24	0.2916666666666667	0.9573417814876604	3	1
b11	b11.a1	b11.a1.a1	sp|Q9ULV4-2|COR1C_HUMAN Isoform 2 of Coronin-1C OS=Homo sapiens GN=CORO1C	-20.050294876098633	11	53.900001525878906	7		6		15	0.4666666666666667	1.9286445646252366	3	1
b11	b11.a1	b11.a1.a2	sp|Q9ULV4-3|COR1C_HUMAN Isoform 3 of Coronin-1C OS=Homo sapiens GN=CORO1C	-20.050294876098633	10	58.79999923706055	7		6		19	0.3684210526315789	1.3357214690901222	3	1
b11	b11.a1	b11.a1.a3	sp|Q9ULV4|COR1C_HUMAN Coronin-1C OS=Homo sapiens GN=CORO1C PE=1 SV=1	-20.050294876098633	11	53.099998474121094	7		6		15	0.4666666666666667	1.9286445646252366	3	1
b12	b12.a1	b12.a1.a1	sp|P08651-2|NFIC_HUMAN Isoform 1 of Nuclear factor 1 C-type OS=Homo sapiens GN=NFIC	-15.281973838806152	9	54.599998474121094	5	4	5	4	20	0.25	0.7782794100389228	6	1
b12	b12.a1	b12.a1.a2	sp|P08651-3|NFIC_HUMAN Isoform 2 of Nuclear factor 1 C-type OS=Homo sapiens GN=NFIC	-15.281973838806152	10	47.79999923706055	5	4	5	4	18	0.2777777777777778	0.8957356524063758	6	1
b12	b12.a1	b12.a1.a3	sp|P08651-4|NFIC_HUMAN Isoform 3 of Nuclear factor 1 C-type OS=Homo sapiens GN=NFIC	-15.281973838806152	11	45.29999923706055	5	4	5	4	16	0.3125	1.0535250264571463	6	1
b12	b12.a1	b12.a1.a4	sp|P08651-5|NFIC_HUMAN Isoform 5 of Nuclear factor 1 C-type OS=Homo sapiens GN=NFIC	-15.281973838806152	10	47.5	5	4	5	4	16	0.3125	1.0535250264571463	6	1
b12	b12.a1	b12.a1.a5	sp|P08651-6|NFIC_HUMAN Isoform 6 of Nuclear factor 1 C-type OS=Homo sapiens GN=NFIC	-15.281973838806152	10	48.79999923706055	5	4	5	4	17	0.29411764705882354	0.9684194472866121	6	1
b12	b12.a1	b12.a1.a6	sp|P08651|NFIC_HUMAN Nuclear factor 1 C-type OS=Homo sapiens GN=NFIC PE=1 SV=2	-15.281973838806152	9	55.5	5	4	5	4	19	0.2631578947368421	0.8329807108324359	6	1
b12	b12.a2	b12.a2.a1	sp|Q12857-2|NFIA_HUMAN Isoform 2 of Nuclear factor 1 A-type OS=Homo sapiens GN=NFIA	-6.116338729858398	4	54.5	2	1	2	1	16	0.125	0.33352143216332397	20	1
b12	b12.a2	b12.a2.a2	sp|Q12857-3|NFIA_HUMAN Isoform 3 of Nuclear factor 1 A-type OS=Homo sapiens GN=NFIA	-6.116338729858398	4	54.900001525878906	2	1	2	1	15	0.13333333333333333	0.35935639087852556	20	1
b12	b12.a2	b12.a2.a3	sp|Q12857-4|NFIA_HUMAN Isoform 4 of Nuclear factor 1 A-type OS=Homo sapiens GN=NFIA	-6.116338729858398	4	60.79999923706055	2	1	2	1	16	0.125	0.33352143216332397	20	1
b12	b12.a2	b12.a2.a4	sp|Q12857|NFIA_HUMAN Nuclear factor 1 A-type OS=Homo sapiens GN=NFIA PE=1 SV=2	-6.116338729858398	4	55.79999923706055	2	1	2	1	14	0.14285714285714285	0.3894954943731377	20	1
b12	b12.a2	b12.a2.a5	sp|Q14938-2|NFIX_HUMAN Isoform 2 of Nuclear factor 1 X-type OS=Homo sapiens GN=NFIX	-6.116338729858398	5	50.70000076293945	2	1	2	1	14	0.14285714285714285	0.3894954943731377	20	1
b12	b12.a2	b12.a2.a6	sp|Q14938-3|NFIX_HUMAN Isoform 3 of Nuclear factor 1 X-type OS=Homo sapiens GN=NFIX	-6.116338729858398	5	48.70000076293945	2	1	2	1	14	0.14285714285714285	0.3894954943731377	20	1
b12	b12.a2	b12.a2.a7	sp|Q14938-4|NFIX_HUMAN Isoform 4 of Nuclear factor 1 X-type OS=Homo sapiens GN=NFIX	-6.116338729858398	4	54.0	2	1	2	1	17	0.11764705882352941	0.31113393742156426	20	1
b12	b12.a2	b12.a2.a8	sp|Q14938-5|NFIX_HUMAN Isoform 5 of Nuclear factor 1 X-type OS=Homo sapiens GN=NFIX	-6.116338729858398	5	48.599998474121094	2	1	2	1	15	0.13333333333333333	0.35935639087852556	20	1
b12	b12.a2	b12.a2.a9	sp|Q14938|NFIX_HUMAN Nuclear factor 1 X-type OS=Homo sapiens GN=NFIX PE=1 SV=2	-6.116338729858398	4	55.0	2	1	2	1	16	0.125	0.33352143216332397	20	1
b12	b12.a2	b12.a2.b10	tr|B1AKN5|B1AKN5_HUMAN Nuclear factor 1 OS=Homo sapiens GN=NFIA PE=2 SV=1	-6.116338729858398	4	53.5	2	1	2	1	14	0.14285714285714285	0.3894954943731377	20	1
b12	b12.a2	b12.a2.b11	tr|B1AKN6|B1AKN6_HUMAN Nuclear factor 1 OS=Homo sapiens GN=NFIA PE=2 SV=1	-6.116338729858398	6	42.20000076293945	2	1	2	1	13	0.15384615384615385	0.4251026703029981	20	1
b12	b12.a2	b12.a2.b12	tr|B1AKN7|B1AKN7_HUMAN Nuclear factor 1 OS=Homo sapiens GN=NFIA PE=2 SV=1	-6.116338729858398	5	51.29999923706055	2	1	2	1	13	0.15384615384615385	0.4251026703029981	20	1
b12	b12.a2	b12.a2.b13	tr|B1AKN8|B1AKN8_HUMAN Nuclear factor 1 OS=Homo sapiens GN=NFIA PE=2 SV=1	-6.116338729858398	4	58.400001525878906	2	1	2	1	17	0.11764705882352941	0.31113393742156426	20	1
b12	b12.a2	b12.a2.b14	tr|C9JWJ8|C9JWJ8_HUMAN Nuclear factor 1 OS=Homo sapiens GN=NFIX PE=2 SV=1	-6.116338729858398	5	50.599998474121094	2	1	2	1	15	0.13333333333333333	0.35935639087852556	20	1
b12	b12.a2	b12.a2.b15	tr|K7EJB0|K7EJB0_HUMAN Nuclear factor 1 X-type (Fragment) OS=Homo sapiens GN=NFIX PE=4 SV=1	-6.116338729858398	13	21.100000381469727	2	1	2	1	8	0.25	0.7782794100389228	20	1
b12	b12.a2	b12.a2.b16	tr|K7EKH0|K7EKH0_HUMAN Nuclear factor 1 X-type (Fragment) OS=Homo sapiens GN=NFIX PE=4 SV=1	-6.116338729858398	18	14.600000381469727	2	1	2	1	5	0.4	1.5118864315095801	20	1
b12	b12.a2	b12.a2.b17	tr|K7EN08|K7EN08_HUMAN Nuclear factor 1 OS=Homo sapiens GN=NFIX PE=3 SV=1	-6.116338729858398	5	49.099998474121094	2	1	2	1	15	0.13333333333333333	0.35935639087852556	20	1
b12	b12.a2	b12.a2.b18	tr|K7ESG9|K7ESG9_HUMAN Nuclear factor 1 X-type (Fragment) OS=Homo sapiens GN=NFIX PE=4 SV=1	-6.116338729858398	19	14.300000190734863	2	1	2	1	5	0.4	1.5118864315095801	20	1
b12	b12.a2	b12.a2.b19	tr|S4R308|S4R308_HUMAN Nuclear factor 1 A-type (Fragment) OS=Homo sapiens GN=NFIA PE=4 SV=1	-6.116338729858398	25	10.399999618530273	2	1	2	1	5	0.4	1.5118864315095801	20	1
b12	b12.a2	b12.a2.b20	tr|S4R3K4|S4R3K4_HUMAN Nuclear factor 1 (Fragment) OS=Homo sapiens GN=NFIA PE=3 SV=1	-6.116338729858398	12	20.899999618530273	2	1	2	1	6	0.3333333333333333	1.1544346900318838	20	1
b12	b12.a3	b12.a3.a1	sp|O00712-4|NFIB_HUMAN Isoform 4 of Nuclear factor 1 B-type OS=Homo sapiens GN=NFIB	-6.180456161499023	6	52.900001525878906	2	1	2	1	18	0.1111111111111111	0.2915496650148839	6	1
b12	b12.a3	b12.a3.a2	sp|O00712-5|NFIB_HUMAN Isoform 5 of Nuclear factor 1 B-type OS=Homo sapiens GN=NFIB	-6.180456161499023	5	55.099998474121094	2	1	2	1	18	0.1111111111111111	0.2915496650148839	6	1
b12	b12.a3	b12.a3.a3	sp|O00712|NFIB_HUMAN Nuclear factor 1 B-type OS=Homo sapiens GN=NFIB PE=1 SV=2	-6.180456161499023	6	47.29999923706055	2	1	2	1	15	0.13333333333333333	0.35935639087852556	6	1
b12	b12.a3	b12.a3.a4	tr|Q5VW26|Q5VW26_HUMAN Nuclear factor 1 OS=Homo sapiens GN=NFIB PE=2 SV=1	-6.180456161499023	5	63.29999923706055	2	1	2	1	18	0.1111111111111111	0.2915496650148839	6	1
b12	b12.a3	b12.a3.a5	tr|Q5VW27|Q5VW27_HUMAN Nuclear factor 1 OS=Homo sapiens GN=NFIB PE=2 SV=1	-6.180456161499023	5	54.70000076293945	2	1	2	1	16	0.125	0.33352143216332397	6	1
b12	b12.a3	b12.a3.a6	tr|Q5VW30|Q5VW30_HUMAN Nuclear factor 1 OS=Homo sapiens GN=NFIB PE=2 SV=1	-6.180456161499023	5	62.5	2	1	2	1	19	0.10526315789473684	0.2742749857031337	6	1
b13	b13.a1	b13.a1.a1	sp|P17480-2|UBF1_HUMAN Isoform UBF2 of Nucleolar transcription factor 1 OS=Homo sapiens GN=UBTF	-18.25079917907715	10	84.80000305175781	7		7		27	0.25925925925925924	0.8165997883753275	2	1
b13	b13.a1	b13.a1.a2	tr|E9PKP7|E9PKP7_HUMAN Nucleolar transcription factor 1 OS=Homo sapiens GN=UBTF PE=2 SV=1	-18.25079917907715	10	87.30000305175781	7		7		29	0.2413793103448276	0.7433288221999881	2	1
b14	b14.a1	b14.a1.a1	sp|Q9BUQ8|DDX23_HUMAN Probable ATP-dependent RNA helicase DDX23 OS=Homo sapiens GN=DDX23 PE=1 SV=3	-19.779178619384766	8	95.4000015258789	7		7		40	0.175	0.49623565609443343	1	1
b15	b15.a1	b15.a1.a1	sp|P27694|RFA1_HUMAN Replication protein A 70 kDa DNA-binding subunit OS=Homo sapiens GN=RPA1 PE=1 SV=2	-16.636096954345703	11	68.0	6		6		24	0.25	0.7782794100389228	1	1
b16	b16.a1	b16.a1.a1	sp|Q16666-2|IF16_HUMAN Isoform 2 of Gamma-interferon-inducible protein 16 OS=Homo sapiens GN=IFI16	-22.41921615600586	10	81.9000015258789	6		6		32	0.1875	0.5399265260594921	3	1
b16	b16.a1	b16.a1.a2	sp|Q16666-3|IF16_HUMAN Isoform 3 of Gamma-interferon-inducible protein 16 OS=Homo sapiens GN=IFI16	-22.41921615600586	11	75.80000305175781	6		6		32	0.1875	0.5399265260594921	3	1
b16	b16.a1	b16.a1.a3	sp|Q16666|IF16_HUMAN Gamma-interferon-inducible protein 16 OS=Homo sapiens GN=IFI16 PE=1 SV=3	-22.41921615600586	9	88.0999984741211	6		6		32	0.1875	0.5399265260594921	3	1
b17	b17.a1	b17.a1.a1	sp|P05198|IF2A_HUMAN Eukaryotic translation initiation factor 2 subunit 1 OS=Homo sapiens GN=EIF2S1 PE=1 SV=3	-9.952441215515137	16	36.0	6		5		18	0.3333333333333333	1.1544346900318838	1	1
b18	b18.a1	b18.a1.a1	sp|P20042|IF2B_HUMAN Eukaryotic translation initiation factor 2 subunit 2 OS=Homo sapiens GN=EIF2S2 PE=1 SV=2	-18.181596755981445	19	38.29999923706055	6		6		18	0.3333333333333333	1.1544346900318838	1	1
b19	b19.a1	b19.a1.a1	sp|P18887|XRCC1_HUMAN DNA repair protein XRCC1 OS=Homo sapiens GN=XRCC1 PE=1 SV=2	-16.649354934692383	9	69.30000305175781	5		5		21	0.23809523809523808	0.7301957388458942	2	1
b19	b19.a1	b19.a1.a2	tr|F5H8D7|F5H8D7_HUMAN DNA repair protein XRCC1 OS=Homo sapiens GN=XRCC1 PE=2 SV=1	-16.649354934692383	9	65.80000305175781	5		5		20	0.25	0.7782794100389228	2	1
b20	b20.a1	b20.a1.a1	sp|Q9NR30-2|DDX21_HUMAN Isoform 2 of Nucleolar RNA helicase 2 OS=Homo sapiens GN=DDX21	-12.70175838470459	8	79.5	5		5		32	0.15625	0.4330125702369627	2	1
b20	b20.a1	b20.a1.a2	sp|Q9NR30|DDX21_HUMAN Nucleolar RNA helicase 2 OS=Homo sapiens GN=DDX21 PE=1 SV=5	-12.70175838470459	7	87.19999694824219	5		5		35	0.14285714285714285	0.3894954943731377	2	1
b21	b21.a1	b21.a1.a1	sp|P05388|RLA0_HUMAN 60S acidic ribosomal protein P0 OS=Homo sapiens GN=RPLP0 PE=1 SV=1	-23.027198791503906	22	34.20000076293945	5		5		10	0.5	2.1622776601683795	3	1
b21	b21.a1	b21.a1.a2	tr|F8VWS0|F8VWS0_HUMAN 60S acidic ribosomal protein P0 OS=Homo sapiens GN=RPLP0 PE=2 SV=1	-23.027198791503906	24	30.399999618530273	5		5		9	0.5555555555555556	2.5938136638046276	3	1
b21	b21.a1	b21.a1.a3	tr|Q3B7A4|Q3B7A4_HUMAN 60S acidic ribosomal protein P0 OS=Homo sapiens GN=RPLP0 PE=2 SV=1	-23.027198791503906	27	27.299999237060547	5		5		10	0.5	2.1622776601683795	3	1
b22	b22.a1	b22.a1.a1	sp|P41091|IF2G_HUMAN Eukaryotic translation initiation factor 2 subunit 3 OS=Homo sapiens GN=EIF2S3 PE=1 SV=3	-15.894485473632812	9	51.0	4		4		16	0.25	0.7782794100389228	2	1
b22	b22.a1	b22.a1.a2	sp|Q2VIR3|IF2GL_HUMAN Putative eukaryotic translation initiation factor 2 subunit 3-like protein OS=Homo sapiens GN=EIF2S3L PE=5 SV=2	-15.894485473632812	9	51.099998474121094	4		4		16	0.25	0.7782794100389228	2	1
b23	b23.a1	b23.a1.a1	sp|P10412|H14_HUMAN Histone H1.4 OS=Homo sapiens GN=HIST1H1E PE=1 SV=2	-14.988842010498047	15	21.799999237060547	4		4		4	1.0	9.0	3	1
b23	b23.a1	b23.a1.a2	sp|P16402|H13_HUMAN Histone H1.3 OS=Homo sapiens GN=HIST1H1D PE=1 SV=2	-14.988842010498047	14	22.299999237060547	4		4		4	1.0	9.0	3	1
b23	b23.a1	b23.a1.a3	sp|P16403|H12_HUMAN Histone H1.2 OS=Homo sapiens GN=HIST1H1C PE=1 SV=2	-14.988842010498047	15	21.299999237060547	4		4		4	1.0	9.0	3	1
b24	b24.a1	b24.a1.a1	sp|Q8NE71|ABCF1_HUMAN ATP-binding cassette sub-family F member 1 OS=Homo sapiens GN=ABCF1 PE=1 SV=2	-13.467623710632324	5	95.69999694824219	4		4		32	0.125	0.33352143216332397	1	1
b25	b25.a1	b25.a1.a1	sp|P05387|RLA2_HUMAN 60S acidic ribosomal protein P2 OS=Homo sapiens GN=RPLP2 PE=1 SV=1	-19.454692840576172	66	11.600000381469727	4		4		5	0.8	5.309573444801933	1	1
b26	b26.a1	b26.a1.a1	sp|Q04837|SSBP_HUMAN Single-stranded DNA-binding protein, mitochondrial OS=Homo sapiens GN=SSBP1 PE=1 SV=1	-10.577409744262695	19	17.200000762939453	3		3		8	0.375	1.371373705661655	3	1
b26	b26.a1	b26.a1.a2	tr|C9K0U8|C9K0U8_HUMAN Single-stranded DNA-binding protein (Fragment) OS=Homo sapiens GN=SSBP1 PE=2 SV=1	-10.577409744262695	23	14.0	3		3		7	0.42857142857142855	1.6826957952797255	3	1
b26	b26.a1	b26.a1.a3	tr|E7EUY5|E7EUY5_HUMAN Single-stranded DNA-binding protein (Fragment) OS=Homo sapiens GN=SSBP1 PE=2 SV=1	-10.577409744262695	21	15.600000381469727	3		3		8	0.375	1.371373705661655	3	1
b27	b27.a1	b27.a1.a1	sp|P42285|SK2L2_HUMAN Superkiller viralicidic activity 2-like 2 OS=Homo sapiens GN=SKIV2L2 PE=1 SV=3	-7.672028541564941	3	117.5999984741211	3		3		47	0.06382978723404255	0.15832328625471037	2	1
b27	b27.a1	b27.a1.a2	tr|F5H7E2|F5H7E2_HUMAN Superkiller viralicidic activity 2-like 2 OS=Homo sapiens GN=SKIV2L2 PE=2 SV=1	-7.672028541564941	3	106.5999984741211	3		3		44	0.06818181818181818	0.16998910658906596	2	1
b28	b28.a1	b28.a1.a1	sp|P12956|XRCC6_HUMAN X-ray repair cross-complementing protein 6 OS=Homo sapiens GN=XRCC6 PE=1 SV=2	-8.233542442321777	5	69.69999694824219	3		3		26	0.11538461538461539	0.3043213867190053	2	1
b28	b28.a1	b28.a1.a2	tr|B1AHC8|B1AHC8_HUMAN X-ray repair complementing defective repair in Chinese hamster cells 6 (Ku autoantigen, 70kDa), isoform CRA_b OS=Homo sapiens GN=XRCC6 PE=2 SV=1	-8.233542442321777	5	65.0	3		3		24	0.125	0.33352143216332397	2	1
b29	b29.a1	b29.a1.a1	sp|P18846|ATF1_HUMAN Cyclic AMP-dependent transcription factor ATF-1 OS=Homo sapiens GN=ATF1 PE=1 SV=2	-6.917214870452881	9	29.100000381469727	2		2		3	0.6666666666666666	3.6415888336127784	1	1
b30	b30.a1	b30.a1.a1	sp|P13010|XRCC5_HUMAN X-ray repair cross-complementing protein 5 OS=Homo sapiens GN=XRCC5 PE=1 SV=3	-4.978810787200928	3	82.5	2		2		27	0.07407407407407407	0.18597101233766966	1	1
b31	b31.a1	b31.a1.a1	sp|P16401|H15_HUMAN Histone H1.5 OS=Homo sapiens GN=HIST1H1B PE=1 SV=3	-7.376750469207764	10	22.5	2		2		4	0.5	2.1622776601683795	1	1
b32	b32.a1	b32.a1.a1	sp|Q16531|DDB1_HUMAN DNA damage-binding protein 1 OS=Homo sapiens GN=DDB1 PE=1 SV=1	-4.066512584686279	1	126.80000305175781	2		2		50	0.04	0.09647819614318509	2	1
b32	b32.a1	b32.a1.a2	tr|B4DG00|B4DG00_HUMAN DNA damage-binding protein 1 OS=Homo sapiens GN=DDB1 PE=2 SV=1	-4.066512584686279	3	50.5	2		2		20	0.1	0.2589254117941673	2	1
b33	b33.a1	b33.a1.a1	sp|Q7L014|DDX46_HUMAN Probable ATP-dependent RNA helicase DDX46 OS=Homo sapiens GN=DDX46 PE=1 SV=2	-8.552066802978516	2	117.19999694824219	2		2		43	0.046511627906976744	0.11304219326752252	1	1
b34	b34.a1	b34.a1.a1	sp|Q15554-3|TERF2_HUMAN Isoform 3 of Telomeric repeat-binding factor 2 OS=Homo sapiens GN=TERF2	-5.397940158843994	5	59.5	2		2		24	0.08333333333333333	0.21152765862858836	2	1
b34	b34.a1	b34.a1.a2	sp|Q15554|TERF2_HUMAN Telomeric repeat-binding factor 2 OS=Homo sapiens GN=TERF2 PE=1 SV=2	-5.397940158843994	5	55.400001525878906	2		2		22	0.09090909090909091	0.23284673944206613	2	1
b35	b35.a1	b35.a1.a1	sp|Q5SSJ5-2|HP1B3_HUMAN Isoform 2 of Heterochromatin protein 1-binding protein 3 OS=Homo sapiens GN=HP1BP3	-5.806875228881836	4	57.099998474121094	2		2		19	0.10526315789473684	0.2742749857031337	5	1
b35	b35.a1	b35.a1.a2	sp|Q5SSJ5-3|HP1B3_HUMAN Isoform 3 of Heterochromatin protein 1-binding protein 3 OS=Homo sapiens GN=HP1BP3	-5.806875228881836	5	44.29999923706055	2		2		15	0.13333333333333333	0.35935639087852556	5	1
b35	b35.a1	b35.a1.a3	sp|Q5SSJ5|HP1B3_HUMAN Heterochromatin protein 1-binding protein 3 OS=Homo sapiens GN=HP1BP3 PE=1 SV=1	-5.806875228881836	3	61.099998474121094	2		2		22	0.09090909090909091	0.23284673944206613	5	1
b35	b35.a1	b35.a1.a4	tr|B0QZK4|B0QZK4_HUMAN Heterochromatin protein 1-binding protein 3 (Fragment) OS=Homo sapiens GN=HP1BP3 PE=2 SV=1	-5.806875228881836	8	28.399999618530273	2		2		14	0.14285714285714285	0.3894954943731377	5	1
b35	b35.a1	b35.a1.a5	tr|Q5SWC8|Q5SWC8_HUMAN Heterochromatin protein 1-binding protein 3 (Fragment) OS=Homo sapiens GN=HP1BP3 PE=2 SV=1	-5.806875228881836	7	31.399999618530273	2		2		12	0.16666666666666666	0.46779926762206947	5	1

## Sheet: peptides
MS Sample :	DaPR130904_VB103_O1907.m
Group ID	Peptide ID	SequenceLI	Modifs	Charge	MH+ theo	Number of subgroups	Subgroup ids	Number of spectra
a1	pepa1a1	AMVEYEIDIQK	M2:+15.99491	2	1354.65625	1	a1.a1	2
a1	pepa1a2	AQNDIIWNIK		2	1214.6531982421875	1	a1.a1	1
a1	pepa1a3	AQNDIIWNIKDEIK		2	1699.9019775390625	1	a1.a1	2
a1	pepa1a4	ASADKPISNMK		2	1161.59375	1	a1.a1	1
a1	pepa1a5	ASADKPISNMK	M10:+15.99491	2	1177.588623046875	1	a1.a1	1
a1	pepa1a6	ASICISTK	C4:+57.02146	2	879.4608764648438	1	a1.a1	1
a1	pepa1a7	ATEDKEAIKK		2	1132.621337890625	1	a1.a1	1
a1	pepa1a8	ATTHNAYDIEVIDIFK		2	1849.9334716796875	1	a1.a1	2
a1	pepa1a9	AVNSSASADKPISNMK		2	1619.80615234375	1	a1.a1	1
a1	pepa1b10	AVSQGSSDSQIIDISNR		2	1776.8726806640625	1	a1.a1	1
a1	pepa1b11	AYDIEVIDIFK		2	1325.69921875	1	a1.a1	1
a1	pepa1b12	DPIDVNYEK		2	1092.521240234375	1	a1.a1	1
a1	pepa1b13	DSEEAEIIR		2	1061.5113525390625	1	a1.a1	2
a1	pepa1b14	DVEVDGFSEIR		2	1265.6011962890625	1	a1.a1	1
a1	pepa1b15	EDAIEHFMK	M8:+15.99491 - E1:-18.01056	2	1117.4986572265625	1	a1.a1	1
a1	pepa1b16	EDAIEHFMK		2	1119.5142822265625	1	a1.a1	1
a1	pepa1b17	EDAIEHFMK	M8:+15.99491	2	1135.50927734375	1	a1.a1	1
a1	pepa1b18	EEIGFRPEY		2	1139.5372314453125	1	a1.a1	1
a1	pepa1b19	EEIGFRPEYSASQIK	E1:-18.01056	2	1735.8653564453125	1	a1.a1	1
a1	pepa1b20	EEIGFRPEYSASQIK		2	1753.8759765625	1	a1.a1	1
a1	pepa1b21	EIDYGQDEEAVK		2	1395.6279296875	1	a1.a1	1
a1	pepa1b22	EIIIFNK		2	876.5194091796875	1	a1.a1	1
a1	pepa1b23	FAGIISQGIR		2	1061.610595703125	1	a1.a1	1
a1	pepa1b24	FSCFWK	C3:+57.02146	2	874.3920288085938	1	a1.a1	1
a1	pepa1b25	FYPIEIDYGQDEEAVK		2	1915.8963623046875	1	a1.a1	1
a1	pepa1b26	FYTIIPHDF		2	1152.57275390625	1	a1.a1	1
a1	pepa1b27	FYTIIPHDFGMK		2	1468.7298583984375	1	a1.a1	1
a1	pepa1b28	FYTIIPHDFGMK	M11:+15.99491	2	1484.7247314453125	1	a1.a1	1
a1	pepa1b29	GAIIPCEECSGQIVFK	C6:+57.02146 - C9:+57.02146	2	1807.8720703125	1	a1.a1	1
a1	pepa1b30	GDEVDGVDEVAK		2	1232.564453125	1	a1.a1	1
a1	pepa1b31	GFSIIATEDKEAIK		2	1521.8162841796875	1	a1.a1	1
a1	pepa1b32	GGAAVDPDSGIEHSAH		2	1519.6776123046875	1	a1.a1	2
a1	pepa1b33	GGAAVDPDSGIEHSAHVIEK		2	1988.9676513671875	1	a1.a1	1
a1	pepa1b34	GGSDDSSKDPIDVNYEK		2	1825.80908203125	1	a1.a1	2
a1	pepa1b35	GIYFADMVSK		2	1130.5555419921875	1	a1.a1	1
a1	pepa1b36	GIYFADMVSK	M7:+15.99491	2	1146.5504150390625	1	a1.a1	2
a1	pepa1b37	GNAWHSK		2	799.385009765625	1	a1.a1	1
a1	pepa1b38	GQDGIGSKAEK		2	1089.553955078125	1	a1.a1	1
a1	pepa1b39	GTNSYYK		2	832.3839721679688	1	a1.a1	1
a1	pepa1b40	HFSCFWK	C4:+57.02146	2	1011.4509887695312	1	a1.a1	1
a1	pepa1b41	HPDVEVDGF		2	1014.453125	1	a1.a1	1
a1	pepa1b42	HPDVEVDGFSEIR		2	1499.712890625	1	a1.a1	3
a1	pepa1b43	IAHIISPWGAEVK		2	1420.7950439453125	1	a1.a1	2
a1	pepa1b44	IAPPEAPVTGY		2	1114.5782470703125	1	a1.a1	1
a1	pepa1b45	IAPPEAPVTGYMFGK	M12:+15.99491	3	1593.798583984375	1	a1.a1	1
a1	pepa1b46	IEQMPSKEDAIEHF		3	1673.784423828125	1	a1.a1	1
a1	pepa1b47	IEQMPSKEDAIEHFMK	M15:+15.99491	2	1948.9146728515625	1	a1.a1	1
a1	pepa1b48	IGGKITGTANK		2	1059.6160888671875	1	a1.a1	1
a1	pepa1b49	IIDISNR		2	830.4735107421875	1	a1.a1	1
a1	pepa1b50	IIWHGSR		2	868.4791870117188	1	a1.a1	1
a1	pepa1b51	IPKPVQDIIK		2	1150.7198486328125	1	a1.a1	1
a1	pepa1b52	KAMVEYEIDIQK		2	1466.75634765625	1	a1.a1	1
a1	pepa1b53	KFYPIEIDYGQDEEAVK		2	2043.991455078125	1	a1.a1	2
a1	pepa1b54	KFYPIEIDYGQDEEAVKK		2	2172.08642578125	1	a1.a1	1
a1	pepa1b55	KGDEVDGVDEVAK		2	1360.6595458984375	1	a1.a1	1
a1	pepa1b56	KMVDPEKPQIGMIDR	M2:+15.99491	2	1772.90380859375	1	a1.a1	1
a1	pepa1b57	KPPIINNADSVQAK		2	1494.827880859375	1	a1.a1	3
a1	pepa1b58	MAIMVQSPMFDGK		2	1454.6844482421875	1	a1.a1	1
a1	pepa1b59	MAIMVQSPMFDGK	M9:+15.99491	2	1470.679443359375	1	a1.a1	1
a1	pepa1b60	MAIMVQSPMFDGK	M4:+15.99491 - M9:+15.99491	2	1486.67431640625	1	a1.a1	1
a1	pepa1b61	MAIMVQSPMFDGK	M1:+15.99491 - M4:+15.99491 - M9:+15.99491	2	1502.669189453125	1	a1.a1	1
a1	pepa1b62	MIFDVESMK	M1:+15.99491	2	1115.5115966796875	1	a1.a1	1
a1	pepa1b63	MIFDVESMK	M1:+15.99491 - M8:+15.99491	2	1131.5064697265625	1	a1.a1	1
a1	pepa1b64	MIFDVESMKK	M8:+15.99491	2	1243.6064453125	1	a1.a1	1
a1	pepa1b65	MIFDVESMKK	M1:+15.99491 - M8:+15.99491	2	1259.6014404296875	1	a1.a1	1
a1	pepa1b66	MVDPEKPQIGMIDR		2	1628.8138427734375	1	a1.a1	2
a1	pepa1b67	MVDPEKPQIGMIDR	M11:+15.99491	2	1644.808837890625	1	a1.a1	2
a1	pepa1b68	MVDPEKPQIGMIDR	M1:+15.99491 - M11:+15.99491	2	1660.8037109375	1	a1.a1	1
a1	pepa1b69	NAYDIEVIDIFK		2	1439.7420654296875	1	a1.a1	1
a1	pepa1b70	NREEIGFR		2	1020.5225219726562	1	a1.a1	1
a1	pepa1b71	NTHATTHNAY		2	1129.50244140625	1	a1.a1	1
a1	pepa1b72	NTHATTHNAYDIEVIDIFK		2	2202.0830078125	1	a1.a1	1
a1	pepa1b73	PIDVNYEK		2	977.4943237304688	1	a1.a1	1
a1	pepa1b74	PIINNADSVQAK		2	1269.68017578125	1	a1.a1	1
a1	pepa1b75	PPEAPVTGYMFGK		2	1393.6824951171875	1	a1.a1	1
a1	pepa1b76	PVEVVAPR		2	866.5098876953125	1	a1.a1	1
a1	pepa1b77	PVQDIIK		2	812.4880981445312	1	a1.a1	1
a1	pepa1b78	QQVPSGESAIIDR	Q1:-17.02655	2	1382.6915283203125	1	a1.a1	1
a1	pepa1b79	QQVPSGESAIIDR		2	1399.718017578125	1	a1.a1	1
a1	pepa1b80	RKGDEVDGVDEVAK		3	1516.7606201171875	1	a1.a1	2
a1	pepa1b81	SADKPISNMK	M9:+15.99491	2	1106.551513671875	1	a1.a1	1
a1	pepa1b82	SANYCHTSQGD	C5:+57.02146	2	1239.4698486328125	1	a1.a1	1
a1	pepa1b83	SANYCHTSQGDPIGI	C5:+57.02146	2	1619.7122802734375	1	a1.a1	1
a1	pepa1b84	SASADKPISNMK	M11:+15.99491	2	1264.62060546875	1	a1.a1	1
a1	pepa1b85	SATIGIVDIVK		2	1115.66748046875	1	a1.a1	1
a1	pepa1b86	SDAYYCTGDVTAWTK	C6:+57.02146	2	1737.742919921875	1	a1.a1	2
a1	pepa1b87	SIIATEDK		2	876.4677124023438	1	a1.a1	1
a1	pepa1b88	SIISEVQQAVSQGSSDSQIIDISNR		3	2661.3330078125	1	a1.a1	1
a1	pepa1b89	SIQEIFIAH		2	1057.568115234375	1	a1.a1	3
a1	pepa1b90	SIQEIFIAHIISPWGAEVK		3	2138.164794921875	1	a1.a1	2
a1	pepa1b91	SSASADKPISNMK	M12:+15.99491	2	1351.652587890625	1	a1.a1	1
a1	pepa1b92	TAEAGGVTGKGQDGIGSK		2	1632.8192138671875	1	a1.a1	1
a1	pepa1b93	TGNAWHSK		2	900.4326782226562	1	a1.a1	3
a1	pepa1b94	TIIPHDFGMK		2	1158.5980224609375	1	a1.a1	2
a1	pepa1b95	TIIPHDFGMK	M9:+15.99491	2	1174.5928955078125	1	a1.a1	1
a1	pepa1b96	TTNFAGIISQ		2	1051.5423583984375	1	a1.a1	1
a1	pepa1b97	VADGMVFGAIIPCEECSGQIVFK	C13:+57.02146 - C16:+57.02146	3	2527.203369140625	1	a1.a1	1
a1	pepa1b98	VDPEKPQIGMIDR		2	1497.7734375	1	a1.a1	1
a1	pepa1b99	VFSATIGIVDIVK		2	1361.8043212890625	1	a1.a1	4
a1	pepa1c100	VGTVIGSNK		2	874.4996948242188	1	a1.a1	2
a1	pepa1c101	VPHWYH		2	838.39990234375	1	a1.a1	1
a1	pepa1c102	VPHWYHF		2	985.4683227539062	1	a1.a1	2
a1	pepa1c103	VSQGSSDSQIIDISNR		2	1705.8355712890625	1	a1.a1	1
a1	pepa1c104	VVDRDSEEAEIIR		2	1530.7762451171875	1	a1.a1	1
a1	pepa1c105	VVSEDFIQDVSASTK		2	1624.806884765625	1	a1.a1	3
a1	pepa1c106	YCTGDVTAWTK	C2:+57.02146	2	1301.58349609375	1	a1.a1	1
a2	pepa2a1	AEIDDTPMR	M8:+15.99491	2	1063.472900390625	1	a2.a1	1
a2	pepa2a2	AGEVFIHK		2	900.4942016601562	1	a2.a2	1
a2	pepa2a3	AVVIVDDR		2	886.4996948242188	2	a2.a1 a2.a2	1
a2	pepa2a4	CSEGVFIITTTPR	C1:+57.02146	2	1480.7469482421875	1	a2.a1	1
a2	pepa2a5	FAQHGTFEYEYSQR		2	1762.7823486328125	1	a2.a1	1
a2	pepa2a6	FATHAAAI		2	801.42578125	1	a2.a1	1
a2	pepa2a7	FATHAAAISVR		2	1143.6273193359375	1	a2.a1	1
a2	pepa2a8	GIVEFASK		2	850.46728515625	1	a2.a1	1
a2	pepa2a9	GMGPGTPAGYGR		2	1120.520751953125	1	a2.a1	1
a2	pepa2b10	GMGPGTPAGYGR	M2:+15.99491	2	1136.5157470703125	1	a2.a1	1
a2	pepa2b11	GREEYEGPNK		2	1178.5440673828125	1	a2.a1	1
a2	pepa2b12	IFVGNIPADITEDEFK		2	1807.9117431640625	1	a2.a1	1
a2	pepa2b13	ISDSEGFK		2	882.4207763671875	1	a2.a1	1
a2	pepa2b14	MEEIHNQEMQK		2	1416.625	1	a2.a1	1
a2	pepa2b15	MEEIHNQEMQK	M9:+15.99491	2	1432.619873046875	1	a2.a1	2
a2	pepa2b16	MEEIHNQEVQK		2	1384.6529541015625	1	a2.a2	1
a2	pepa2b17	MGDPYGSGGQK		2	1096.47314453125	1	a2.a1	1
a2	pepa2b18	MGGGGAMNMGDPYGSGGQK		2	1771.7200927734375	1	a2.a1	1
a2	pepa2b19	MGGGGAMNMGDPYGSGGQK	M9:+15.99491	2	1787.7149658203125	1	a2.a1	2
a2	pepa2b20	MGGGGAMNMGDPYGSGGQK	M1:+15.99491 - M9:+15.99491	2	1803.7099609375	1	a2.a1	2
a2	pepa2b21	MGGGGAMNMGDPYGSGGQK	M1:+15.99491 - M7:+15.99491 - M9:+15.99491	2	1819.704833984375	1	a2.a1	1
a2	pepa2b22	MGYMDPR		2	869.3648071289062	1	a2.a1	1
a2	pepa2b23	NMGDPYGSGGQK		2	1210.51611328125	1	a2.a1	1
a2	pepa2b24	PVIVEPIEQIDDEDGIPEK		2	2135.07568359375	1	a2.a1	1
a2	pepa2b25	QHHPPYHQQHHQGPPPGGPGGR	Q1:-17.02655	3	2386.10888671875	1	a2.a1	1
a2	pepa2b26	REEEMMIR	M6:+15.99491	2	1109.5081787109375	1	a2.a1	1
a2	pepa2b27	RMEEIHNQEMQK		3	1572.72607421875	1	a2.a1	2
a2	pepa2b28	SPPPGMGINQNR		2	1267.62158203125	1	a2.a1	1
a2	pepa2b29	SPPPGMGINQNR	M6:+15.99491	2	1283.616455078125	1	a2.a1	2
a2	pepa2b30	YGEPGEVFINK		2	1252.621337890625	1	a2.a1	1
a3	pepa3a1	AADETICQTK	C7:+57.02146	2	1136.525634765625	1	a3.a1	1
a3	pepa3a2	AAVWEITGAEFSK		2	1408.7110595703125	1	a3.a1	1
a3	pepa3a3	AIDIADMITR		2	1118.5877685546875	1	a3.a1	1
a3	pepa3a4	AIDIADMITR	M7:+15.99491	2	1134.582763671875	1	a3.a1	1
a3	pepa3a5	CAGGHDDATIAR	C1:+57.02146	2	1243.548828125	1	a3.a1	1
a3	pepa3a6	DIEQGDVSETIR		2	1361.6546630859375	1	a3.a1	1
a3	pepa3a7	EDEQQQAIQDIASR		2	1630.76708984375	1	a3.a1	1
a3	pepa3a8	FCVDYAK	C2:+57.02146	2	902.4080810546875	1	a3.a1	1
a3	pepa3a9	FIHDNMVEIPNR		2	1484.73193359375	1	a3.a1	1
a3	pepa3b10	ITTTGQVTSPVK		2	1231.689697265625	1	a3.a1	1
a3	pepa3b11	IYYPDFIVPDPK		2	1466.7569580078125	1	a3.a1	1
a3	pepa3b12	KAADETICQTK	C8:+57.02146	2	1264.62060546875	1	a3.a1	1
a3	pepa3b13	PNNSGEAPSSPTPK		2	1382.6551513671875	1	a3.a1	1
a3	pepa3b14	SEAHTADGISIR		2	1256.6234130859375	1	a3.a1	1
a3	pepa3b15	TGKPIPFGTIGVHK		3	1451.8372802734375	1	a3.a1	1
a3	pepa3b16	VADNPSYNTK		2	1108.52734375	1	a3.a1	1
a3	pepa3b17	VIHNAQEVEK		2	1166.6168212890625	1	a3.a1	1
a3	pepa3b18	VIHNAQEVEKEPGQR		2	1733.893310546875	1	a3.a1	1
a3	pepa3b19	VIIDIFTGVR		2	1132.6728515625	1	a3.a1	1
a4	pepa4a1	AVAIICNHQR	C6:+57.02146	2	1181.6212158203125	1	a4.a1	1
a4	pepa4a2	EEGETADTVGCCSIR	C11:+57.02146 - C12:+57.02146	2	1683.6953125	1	a4.a1	1
a4	pepa4a3	EKENGFSSPPQIK		2	1460.7384033203125	1	a4.a1	1
a4	pepa4a4	GPVFAPPYEPIPENVK		2	1753.9163818359375	1	a4.a1	1
a4	pepa4a5	HIQDIMEGITAK		2	1355.69921875	1	a4.a1	1
a4	pepa4a6	IEVQATDREENK		2	1431.707763671875	1	a4.a1	1
a4	pepa4a7	KIEEEEDGKIK		3	1317.6900634765625	1	a4.a1	2
a4	pepa4a8	MIDHEYTTK		2	1137.52490234375	1	a4.a1	1
a4	pepa4a9	NIQIFMENK		2	1136.5772705078125	1	a4.a1	1
a4	pepa4b10	SGDHIHNDSQIEADFR	S1:+42.01057	2	1882.8319091796875	1	a4.a1	1
a4	pepa4b11	VPSPPPGHK		2	915.505126953125	1	a4.a1	1
a5	pepa5a1	AEGGGGGGRPGAPAAGDGK		2	1538.73095703125	1	a5.a1	1
a5	pepa5a2	AFIWAGGR		2	877.4683227539062	1	a5.a1	1
a5	pepa5a3	ANFESDEVEISYAK		2	1601.7333984375	1	a5.a1	1
a5	pepa5a4	GYFEYIEENK		2	1291.58447265625	1	a5.a1	1
a5	pepa5a5	KAEGGGGGGRPGAPAAGDGK		3	1666.8260498046875	1	a5.a1	1
a5	pepa5a6	NFIIDQTNVSAAAQR		2	1647.8453369140625	1	a5.a1	1
a5	pepa5a7	PAMEPGNGSIDIGGDSAGR		2	1800.8184814453125	1	a5.a1	1
a5	pepa5a8	SSGPTSIFAVTVAPPGAR		2	1714.9127197265625	1	a5.a1	1
a5	pepa5a9	TCNCETEDYGEK	C2:+57.02146 - C4:+57.02146	2	1505.55224609375	1	a5.a1	1
a5	pepa5b10	VSEIKEEIKK		2	1202.699462890625	1	a5.a1	1
a5	pepa5b11	YNIIGTNTIMDK		2	1382.6988525390625	1	a5.a1	1
a5	pepa5b12	YNIIGTNTIMDK	M10:+15.99491	2	1398.69384765625	1	a5.a1	1
a6	pepa6a1	APAEIINGK		2	912.5153198242188	1	a6.a1	1
a6	pepa6a2	DDSNIYINVK		2	1180.5849609375	1	a6.a1	1
a6	pepa6a3	ETGVPIAGR		2	899.494873046875	1	a6.a1	1
a6	pepa6a4	GVPTGFIIPIR		2	1169.7044677734375	1	a6.a1	1
a6	pepa6a5	IAHGNSSIIADR		2	1253.66015625	1	a6.a1	1
a6	pepa6a6	IFHEITQTDK		2	1231.6322021484375	1	a6.a1	1
a6	pepa6a7	ITIGQAPTEK		2	1057.5892333984375	1	a6.a1	1
a6	pepa6a8	KVVGDVAYDEAK		2	1293.6689453125	1	a6.a1	1
a6	pepa6a9	TDPTTITDEEINR		2	1504.7130126953125	1	a6.a1	1
a6	pepa6b10	VVGDVAYDEAK		2	1165.573974609375	1	a6.a1	1
a6	pepa6b11	YVVVTGITPTPIGEGK		2	1630.905517578125	1	a6.a1	1
a7	pepa7a1	AVSSNGPSGNDTPEEIR		2	1729.7991943359375	1	a7.a1	1
a7	pepa7a2	DPNNPYDK		2	962.4218139648438	1	a7.a1	1
a7	pepa7a3	EYNVNDDSMK	M9:+15.99491	2	1230.4947509765625	1	a7.a1	1
a7	pepa7a4	GDSPIHSIR		2	981.5115966796875	1	a7.a1	1
a7	pepa7a5	NDIYYNTITNFSEK		2	1721.8021240234375	1	a7.a1	1
a7	pepa7a6	PVTMGDEGGIR		2	1131.5467529296875	1	a7.a1	1
a7	pepa7a7	TIGFNIESGWGSGR		2	1480.71826171875	1	a7.a1	1
a7	pepa7a8	VIIDEGHAIR		2	1122.626953125	1	a7.a1	1
a7	pepa7a9	VNNVNGNQVGHIK		2	1392.7347412109375	1	a7.a1	1
a7	pepa7b10	YIQTVQYGVHGNFPR		2	1778.897705078125	1	a7.a1	1
a8	pepa8a1	DKDTIDFIR		2	1122.579345703125	1	a8.a1	1
a8	pepa8a2	ETEAYFADIIMK		2	1430.6876220703125	1	a8.a1	1
a8	pepa8a3	FPANANSTK		2	949.4741821289062	1	a8.a1	1
a8	pepa8a4	HVCIQSSIAK	C3:+57.02146	2	1142.59912109375	1	a8.a1	1
a8	pepa8a5	IIYNSINDSFK		2	1313.6739501953125	1	a8.a1	1
a8	pepa8a6	NAPQISDGSEVVVVK		2	1541.8173828125	1	a8.a1	1
a8	pepa8a7	QIIITSPVPGR		2	1180.705322265625	1	a8.a1	1
a8	pepa8a8	SIVCIEDIQIGTVITGK	C4:+57.02146	2	1845.9993896484375	1	a8.a1	1
a8	pepa8a9	TFEEIEHVSAPYK		2	1549.753662109375	1	a8.a1	1
a8	pepa8b10	VEVQVINIDIPR		2	1394.8006591796875	1	a8.a1	1
a9	pepa9a1	FSSQQAATK		2	967.4848022460938	1	a9.a1	1
a9	pepa9a2	GFNEGIWEIDNNPK		2	1632.7657470703125	1	a9.a1	1
a9	pepa9a3	IDNIDVNR		2	958.4957275390625	1	a9.a1	1
a9	pepa9a4	IPIFFFGTHETAFIGPK		2	1922.021484375	1	a9.a1	1
a9	pepa9a5	NMFIVGEGDSVITQVINK	M2:+15.99491	2	1980.010986328125	1	a9.a1	1
a9	pepa9a6	QSNASSDVEVEEK		2	1421.6395263671875	1	a9.a1	1
a9	pepa9a7	VDEVPDGAVKPPTNK		2	1565.8173828125	1	a9.a1	1
a9	pepa9a8	VSQVIMEK	M6:+15.99491	2	949.502685546875	1	a9.a1	1
b10	pepb10a1	DNQISEVANK		2	1117.548828125	1	b10.a1	1
b10	pepb10a2	NSSNKPAVTTK		2	1146.61181640625	1	b10.a1	1
b10	pepb10a3	SSDSDSDSSSEDEPPK		2	1668.6358642578125	1	b10.a1	1
b10	pepb10a4	SSVPPPSAPPPK		2	1160.63134765625	1	b10.a1	1
b10	pepb10a5	VADNSFDAK		2	966.453125	1	b10.a1	1
b10	pepb10a6	VAGGAAPSKPASAK		2	1211.6746826171875	1	b10.a1	1
b10	pepb10a7	VREEEIEVDSR		2	1360.670654296875	1	b10.a1	1
b11	pepb11a1	KTTDTASVQNEAK		2	1392.6968994140625	1	b11.a1	1
b11	pepb11a2	NADPIIISIK		2	1083.641357421875	1	b11.a1	1
b11	pepb11a3	NDQCYDDIR	C4:+57.02146	2	1198.479736328125	1	b11.a1	1
b11	pepb11a4	NGSIICTASK	C6:+57.02146	2	1050.525146484375	1	b11.a1	1
b11	pepb11a5	TTDTASVQNEAK		2	1264.60205078125	1	b11.a1	1
b11	pepb11a6	VGIVAWHPTAR		2	1206.674560546875	1	b11.a1	2
b12	pepb12a1	APGCVISNPDQK	C4:+57.02146	2	1285.620849609375	1	b12.a1	1
b12	pepb12a2	EDFVISITGK		2	1108.5888671875	1	b12.a1	1
b12	pepb12a3	GIPIESTDGER		2	1173.574951171875	3	b12.a1 b12.a2 b12.a3	1
b12	pepb12a4	KAPGCVISNPDQK	C5:+57.02146	2	1413.7159423828125	1	b12.a1	1
b12	pepb12a5	KPEKPIFSSASPQDSSPR		3	1957.9981689453125	1	b12.a3	1
b12	pepb12a6	KPPCCVISNPDQK	C4:+57.02146 - C5:+57.02146	2	1542.74072265625	1	b12.a2	1
b12	pepb12a7	SPFNSPSPQDSPR		2	1415.6553955078125	1	b12.a1	1
b13	pepb13a1	AEEIWQQSVIGDYIAR		2	1877.9395751953125	1	b13.a1	1
b13	pepb13a2	FREDHPDIIQNAK		2	1582.7977294921875	1	b13.a1	1
b13	pepb13a3	HPEINISEEGITK		2	1466.7490234375	1	b13.a1	1
b13	pepb13a4	SDIPEKPK		2	913.4993286132812	1	b13.a1	1
b13	pepb13a5	TPQQIWYTHEK		2	1430.7066650390625	1	b13.a1	1
b13	pepb13a6	VRPDEIMR	M7:+15.99491	2	1031.5306396484375	1	b13.a1	1
b13	pepb13a7	WVEISNEVR		2	1131.5797119140625	1	b13.a1	1
b14	pepb14a1	AQPISIEEIIAK		2	1311.7523193359375	1	b14.a1	1
b14	pepb14a2	DIIVATDVAGR		2	1129.62158203125	1	b14.a1	1
b14	pepb14a3	GFIAGIDIK		2	933.540771484375	1	b14.a1	1
b14	pepb14a4	IIDVIENR		2	971.5524291992188	1	b14.a1	1
b14	pepb14a5	MGCEIVIATPGR	C3:+57.02146	2	1303.650146484375	1	b14.a1	1
b14	pepb14a6	MIANFESGK		2	996.4822998046875	1	b14.a1	1
b14	pepb14a7	MIEDPQER		2	1017.4674072265625	1	b14.a1	1
b15	pepb15a1	AAGPSISHTSGGTQSK		2	1485.7296142578125	1	b15.a1	1
b15	pepb15a2	ATAFNEQVDK		2	1122.54296875	1	b15.a1	1
b15	pepb15a3	PQPQNGSSGMGSTVSK	M10:+15.99491	2	1577.7227783203125	1	b15.a1	1
b15	pepb15a4	SGGVGGSNTNWK		2	1163.54443359375	1	b15.a1	1
b15	pepb15a5	VETYNDESR		2	1112.48583984375	1	b15.a1	1
b15	pepb15a6	VIDQQNGIYR		2	1205.627685546875	1	b15.a1	1
b16	pepb16a1	EVDATSPAPSTSSTVK		2	1576.7705078125	1	b16.a1	1
b16	pepb16a2	GEFTYYEIQDNTGK		2	1664.7442626953125	1	b16.a1	1
b16	pepb16a3	ITTINCEEGDK	C6:+57.02146	2	1279.5838623046875	1	b16.a1	1
b16	pepb16a4	MEVVVHGR	M1:+15.99491	2	942.4829711914062	1	b16.a1	1
b16	pepb16a5	TEGAEATPGAQK		2	1159.5594482421875	1	b16.a1	1
b16	pepb16a6	TEPEEVSIEDSAQSDIK		2	1876.8662109375	1	b16.a1	1
b17	pepb17a1	ENAEVDGDDDAEEMEAK		2	1866.7186279296875	1	b17.a1	1
b17	pepb17a2	ENAEVDGDDDAEEMEAK	M14:+15.99491	2	1882.7135009765625	1	b17.a1	1
b17	pepb17a3	EVIINNINR		2	1084.6114501953125	1	b17.a1	1
b17	pepb17a4	GVFNVQMEPK		2	1148.5772705078125	1	b17.a1	1
b17	pepb17a5	NECVVVIR	C3:+57.02146	2	988.5247802734375	1	b17.a1	1
b17	pepb17a6	TAWVFDDK		2	981.468017578125	1	b17.a1	1
b18	pepb18a1	DASDDIDDINFFNQK		2	1756.7664794921875	1	b18.a1	1
b18	pepb18a2	DEAIEDEDNKK		2	1305.5809326171875	1	b18.a1	1
b18	pepb18a3	FPDEDEIIEK		2	1234.584228515625	1	b18.a1	1
b18	pepb18a4	IFDIDEAEEGVK		2	1364.658447265625	1	b18.a1	1
b18	pepb18a5	SPDTIIQK		2	901.4993286132812	1	b18.a1	1
b18	pepb18a6	TGFQAVTGK		2	908.4840087890625	1	b18.a1	1
b19	pepb19a1	AIGSTSKPQESPK		2	1329.7012939453125	1	b19.a1	1
b19	pepb19a2	DSPFGISFVR		2	1124.5738525390625	1	b19.a1	1
b19	pepb19a3	TPATAPVPAR		2	980.5527954101562	1	b19.a1	1
b19	pepb19a4	VKEEDESANSIRPGAIF		2	1861.929443359375	1	b19.a1	1
b19	pepb19a5	YSQVIGIGGR		2	1049.57421875	1	b19.a1	1
b20	pepb20a1	AAVIGDVIR		2	913.5469970703125	1	b20.a1	1
b20	pepb20a2	EAQEISQNSAIK		2	1317.6649169921875	1	b20.a1	1
b20	pepb20a3	EGAFSNFPISEETIK		2	1668.81201171875	1	b20.a1	1
b20	pepb20a4	GAVEAIAAAIAH		2	1093.6004638671875	1	b20.a1	1
b20	pepb20a5	TFSFAIPIIEK		2	1265.7139892578125	1	b20.a1	1
b21	pepb21a1	AGAIAPCEVTVPAQNTGIGPEK	C7:+57.02146	2	2180.10205078125	1	b21.a1	1
b21	pepb21a2	GNVGFVFTK		2	968.5203857421875	1	b21.a1	1
b21	pepb21a3	IIQIIDDYPK		2	1217.677978515625	1	b21.a1	1
b21	pepb21a4	TSFFQAIGITTK		2	1313.71044921875	1	b21.a1	1
b21	pepb21a5	VIAISVETDYTFPIAEK		2	1896.0	1	b21.a1	1
b22	pepb22a1	AGGEAGVTIGQPHISR	A1:+42.01057	2	1591.819091796875	1	b22.a1	1
b22	pepb22a2	AISGVHTVR		2	939.5374755859375	1	b22.a1	1
b22	pepb22a3	GVTIKPTVDDD		2	1159.58447265625	1	b22.a1	1
b22	pepb22a4	HIIIIQNK		2	978.6099243164062	1	b22.a1	1
b23	pepb23a1	AIAAAGYDVEK		2	1107.5684814453125	1	b23.a1	1
b23	pepb23a2	ASGPPVSEIITK		2	1198.668212890625	1	b23.a1	1
b23	pepb23a3	KASGPPVSEIITK		2	1326.76318359375	1	b23.a1	1
b23	pepb23a4	SGVSIAAIK		2	845.509521484375	1	b23.a1	1
b24	pepb24a1	ADDPYAHISK		2	1116.5323486328125	1	b24.a1	1
b24	pepb24a2	NQDEESQEAPEIIK		2	1629.7607421875	1	b24.a1	1
b24	pepb24a3	STIIIIITGK		2	1058.682373046875	1	b24.a1	1
b24	pepb24a4	VVFAEIACR	C8:+57.02146	2	1064.55615234375	1	b24.a1	1
b25	pepb25a1	IASVPAGGAVAVSAAPGSAAPAAGSAPAAAEEK		3	2774.432373046875	1	b25.a1	1
b25	pepb25a2	IIDSVGIEADDDR		2	1417.6810302734375	1	b25.a1	1
b25	pepb25a3	NIEDVIAQGIGK		2	1256.6849365234375	1	b25.a1	1
b25	pepb25a4	YVASYIIAAIGGNSSPSAK		2	1868.9757080078125	1	b25.a1	1
b26	pepb26a1	ESETTTSIVIER		2	1364.6907958984375	1	b26.a1	1
b26	pepb26a2	SIATNEMWR		2	1107.525634765625	1	b26.a1	1
b26	pepb26a3	VGQDPVIR		2	883.5	1	b26.a1	1
b27	pepb27a1	AIGNTEIENK		2	1088.5587158203125	1	b27.a1	1
b27	pepb27a2	GIGIHHGGIIPIIK		2	1424.8741455078125	1	b27.a1	1
b27	pepb27a3	MTDVFEGSIIR		2	1267.635498046875	1	b27.a1	1
b28	pepb28a1	DSIIFIVDASK		2	1207.6573486328125	1	b28.a1	1
b28	pepb28a2	DTGIFIDIMHIK		2	1402.7403564453125	1	b28.a1	1
b28	pepb28a3	KQEIIEAITK		2	1172.6888427734375	1	b28.a1	1
b29	pepb29a1	STTSETAPQPGSAVQGAH		2	1725.8043212890625	1	b29.a1	1
b29	pepb29a2	VAVIENQNK		2	1014.5582885742188	1	b29.a1	1
b30	pepb30a1	EEASGSSVTAEEAK		2	1394.6285400390625	1	b30.a1	1
b30	pepb30a2	SQIDIIIHSIK		2	1266.741943359375	1	b30.a1	1
b31	pepb31a1	AIAAGGYDVEK		2	1093.5528564453125	1	b31.a1	1
b31	pepb31a2	ATGPPVSEIITK		2	1212.6839599609375	1	b31.a1	1
b32	pepb32a1	SVIIIAYK		2	906.5662841796875	1	b32.a1	1
b32	pepb32a2	VVEEITR		2	845.4730834960938	1	b32.a1	1
b33	pepb33a1	MSQEEVNVFR		2	1238.583740234375	1	b33.a1	1
b33	pepb33a2	VTYVVIDEADR		2	1279.6533203125	1	b33.a1	1
b34	pepb34a1	DIMQAIIVR		2	1058.6031494140625	1	b34.a1	1
b34	pepb34a2	KDENESSAPADGEGGSEIQPK		2	2144.9580078125	1	b34.a1	1
b35	pepb35a1	IEDVIPIAFTR		2	1273.7154541015625	1	b35.a1	1
b35	pepb35a2	SSAVDPEPQVK		2	1156.5849609375	1	b35.a1	1

## Sheet: spectra
MS Sample :	DaPR130904_VB103_O1907.m
Group ID	Peptide ID	Sample	Scan	Rt (minutes)	Sequence (top)	Modifs (top)	Number of subgroups	Sub-groups Ids	Best E-value	Best hyperscore	Charge	MH+ Obs	MH+ theo	DeltaMH+	Delta-ppm
a1	pepa1a7	DaPR130904_VB103_O1907.m	494	10.229999542236328	ATEDKEALKK		1	a1.a1	5.200000014156103E-4	37.599998474121094	2	1132.62109375	1132.621337890625	-9.999999747378752E-5	-0.08829075890449481
a1	pepa1b93	DaPR130904_VB103_O1907.m	583	10.960000038146973	TGNAWHSK		1	a1.a1	5.200000146032835E-7	37.599998474121094	2	900.4336547851562	900.4326782226562	0.0010000000474974513	1.1105772498964928
a1	pepa1b93	DaPR130904_VB103_O1907.m	658	11.579999923706055	TGNAWHSK		1	a1.a1	0.013000000268220901	28.299999237060547	2	900.4329223632812	900.4326782226562	1.9999999494757503E-4	0.22211543381827337
a1	pepa1b93	DaPR130904_VB103_O1907.m	516	10.449999809265137	TGNAWHSK		1	a1.a1	1.7999999499807018E-6	41.099998474121094	2	900.4332275390625	900.4326782226562	5.000000237487257E-4	0.5552886249482464
a1	pepa1b37	DaPR130904_VB103_O1907.m	525	10.5	GNAWHSK		1	a1.a1	0.020999999716877937	26.700000762939453	2	799.385009765625	799.385009765625	0.0	0.0
a1	pepa1b71	DaPR130904_VB103_O1907.m	535	10.579999923706055	NTHATTHNAY		1	a1.a1	0.014999999664723873	33.400001525878906	2	1129.5010986328125	1129.50244140625	-0.00139999995008111	-1.2394837751196766
a1	pepa1b38	DaPR130904_VB103_O1907.m	566	10.8100004196167	GQDGIGSKAEK		1	a1.a1	0.009999999776482582	32.5	2	1089.553466796875	1089.553955078125	-3.9999998989515007E-4	-0.367122700102051
a1	pepa1b81	DaPR130904_VB103_O1907.m	572	10.859999656677246	SADKPLSNMK	M9:+15.99491	1	a1.a1	0.04399999976158142	28.399999618530273	2	1106.5531005859375	1106.551513671875	0.0017000000225380063	1.536304457166109
a1	pepa1a5	DaPR130904_VB103_O1907.m	632	11.399999618530273	ASADKPLSNMK	M10:+15.99491	1	a1.a1	0.019999999552965164	29.700000762939453	2	1177.587646484375	1177.588623046875	-8.999999845400453E-4	-0.764273674970975
a1	pepa1b84	DaPR130904_VB103_O1907.m	670	11.65999984741211	SASADKPLSNMK	M11:+15.99491	1	a1.a1	0.00800000037997961	27.799999237060547	2	1264.619873046875	1264.62060546875	-6.99999975040555E-4	-0.5535256756164351
a1	pepa1b91	DaPR130904_VB103_O1907.m	689	11.8100004196167	SSASADKPLSNMK	M12:+15.99491	1	a1.a1	2.099999983329326E-4	37.0	2	1351.6539306640625	1351.652587890625	0.00139999995008111	1.035769074556307
a1	pepa1b82	DaPR130904_VB103_O1907.m	729	12.109999656677246	SANYCHTSQGD	C5:+57.02146	1	a1.a1	0.03099999949336052	30.700000762939453	2	1239.4700927734375	1239.4698486328125	1.9999999494757503E-4	0.1613593062938832
a1	pepa1b39	DaPR130904_VB103_O1907.m	837	12.850000381469727	GTNSYYK		1	a1.a1	0.0013000000035390258	30.5	2	832.3851928710938	832.3839721679688	0.0012000000569969416	1.4416424356075788
a1	pepa1b48	DaPR130904_VB103_O1907.m	901	13.260000228881836	LGGKLTGTANK		1	a1.a1	6.200000061653554E-4	34.099998474121094	2	1059.61572265625	1059.6160888671875	-3.000000142492354E-4	-0.283121422372851
a1	pepa1a4	DaPR130904_VB103_O1907.m	1095	14.430000305175781	ASADKPLSNMK		1	a1.a1	0.001500000013038516	42.29999923706055	2	1161.595458984375	1161.59375	0.0017999999690800905	1.549595087852436
a1	pepa1b92	DaPR130904_VB103_O1907.m	1145	14.699999809265137	TAEAGGVTGKGQDGIGSK		1	a1.a1	6.199999916134402E-6	39.29999923706055	2	1632.81494140625	1632.8192138671875	-0.00419999985024333	-2.5722381354736776
a1	pepa1c100	DaPR130904_VB103_O1907.m	1270	15.399999618530273	VGTVIGSNK		1	a1.a1	0.0032999999821186066	33.599998474121094	2	874.5016479492188	874.4996948242188	0.0020000000949949026	2.2870220616794135
a1	pepa1c100	DaPR130904_VB103_O1907.m	1170	14.850000381469727	VGTVIGSNK		1	a1.a1	6.799999973736703E-4	30.299999237060547	2	874.5010986328125	874.4996948242188	0.00139999995008111	1.600915310053391
a1	pepa1b80	DaPR130904_VB103_O1907.m	1267	15.380000114440918	RKGDEVDGVDEVAK		1	a1.a1	1.8000000636675395E-5	48.20000076293945	3	1516.761474609375	1516.7606201171875	7.999999797903001E-4	0.527439840657579
a1	pepa1b80	DaPR130904_VB103_O1907.m	1271	15.399999618530273	RKGDEVDGVDEVAK		1	a1.a1	1.1999999696854502E-4	46.20000076293945	2	1516.7646484375	1516.7606201171875	0.004100000020116568	2.7031292649197307
a1	pepa1b55	DaPR130904_VB103_O1907.m	1402	16.010000228881836	KGDEVDGVDEVAK		1	a1.a1	2.499999936844688E-6	53.900001525878906	2	1360.66015625	1360.6595458984375	6.99999975040555E-4	0.5144563731248055
a1	pepa1a9	DaPR130904_VB103_O1907.m	1461	16.280000686645508	AVNSSASADKPLSNMK		1	a1.a1	0.020999999716877937	29.899999618530273	2	1619.808349609375	1619.80615234375	0.002199999988079071	1.3581872033859235
a1	pepa1b70	DaPR130904_VB103_O1907.m	1489	16.40999984741211	NREELGFR		1	a1.a1	0.039000000804662704	34.79999923706055	2	1020.52294921875	1020.5225219726562	3.9999998989515007E-4	0.3919560629803206
a1	pepa1b50	DaPR130904_VB103_O1907.m	1555	16.709999084472656	LLWHGSR		1	a1.a1	0.017999999225139618	39.20000076293945	2	868.4813232421875	868.4791870117188	0.002099999925121665	2.4180198633744907
a1	pepa1b32	DaPR130904_VB103_O1907.m	1571	16.780000686645508	GGAAVDPDSGLEHSAH		1	a1.a1	1.6999999843392288E-6	38.0	2	1519.6768798828125	1519.6776123046875	-6.99999975040555E-4	-0.46062399641392404
a1	pepa1b32	DaPR130904_VB103_O1907.m	1570	16.780000686645508	GGAAVDPDSGLEHSAH		1	a1.a1	0.02199999988079071	27.299999237060547	3	1519.678955078125	1519.6776123046875	0.00139999995008111	0.9212479928278481
a1	pepa1c101	DaPR130904_VB103_O1907.m	1604	16.93000030517578	VPHWYH		1	a1.a1	0.0010000000474974513	30.100000381469727	2	838.4008178710938	838.39990234375	8.999999845400453E-4	1.0734733890403516
a1	pepa1b87	DaPR130904_VB103_O1907.m	1615	16.979999542236328	SLLATEDK		1	a1.a1	0.03700000047683716	35.5	2	876.4697265625	876.4677124023438	0.0020000000949949026	2.2818867902310127
a1	pepa1b57	DaPR130904_VB103_O1907.m	1790	17.65999984741211	KPPLLNNADSVQAK		1	a1.a1	8.099999831756577E-6	42.599998474121094	2	1494.8282470703125	1494.827880859375	3.9999998989515007E-4	0.2675893291909905
a1	pepa1b57	DaPR130904_VB103_O1907.m	1654	17.1299991607666	KPPLLNNADSVQAK		1	a1.a1	4.800000169780105E-6	40.599998474121094	2	1494.826904296875	1494.827880859375	-8.999999845400453E-4	-0.6020759955471503
a1	pepa1b57	DaPR130904_VB103_O1907.m	1661	17.18000030517578	KPPLLNNADSVQAK		1	a1.a1	0.0052999998442828655	38.400001525878906	3	1494.8309326171875	1494.827880859375	0.003000000026077032	2.0069200370763323
a1	pepa1b17	DaPR130904_VB103_O1907.m	1686	17.260000228881836	EDAIEHFMK	M8:+15.99491	1	a1.a1	0.004100000020116568	35.70000076293945	2	1135.5101318359375	1135.50927734375	8.999999845400453E-4	0.7925958884681049
a1	pepa1a6	DaPR130904_VB103_O1907.m	1687	17.260000228881836	ASLCISTK	C4:+57.02146	1	a1.a1	0.004100000020116568	38.400001525878906	2	879.4618530273438	879.4608764648438	0.0010000000474974513	1.137060299392893
a1	pepa1b74	DaPR130904_VB103_O1907.m	1747	17.479999542236328	PLLNNADSVQAK		1	a1.a1	0.013000000268220901	38.400001525878906	2	1269.6846923828125	1269.68017578125	0.004600000102072954	3.6229596947455818
a1	pepa1b73	DaPR130904_VB103_O1907.m	1805	17.709999084472656	PIDVNYEK		1	a1.a1	6.900000153109431E-5	32.20000076293945	2	977.4959106445312	977.4943237304688	0.0015999999595806003	1.636838108148216
a1	pepa1b65	DaPR130904_VB103_O1907.m	1841	17.850000381469727	MIFDVESMKK	M1:+15.99491 - M8:+15.99491	1	a1.a1	0.0010999999940395355	37.099998474121094	2	1259.6016845703125	1259.6014404296875	3.000000142492354E-4	0.23817058683808465
a1	pepa1b30	DaPR130904_VB103_O1907.m	1893	18.049999237060547	GDEVDGVDEVAK		1	a1.a1	2.300000051036477E-5	40.900001525878906	2	1232.5657958984375	1232.564453125	0.0013000000035390258	1.0547115814049741
a1	pepa1c104	DaPR130904_VB103_O1907.m	1930	18.18000030517578	VVDRDSEEAEIIR		1	a1.a1	0.03099999949336052	36.0	2	1530.7772216796875	1530.7762451171875	0.0010000000474974513	0.6532633692789614
a1	pepa1b34	DaPR130904_VB103_O1907.m	1969	18.329999923706055	GGSDDSSKDPIDVNYEK		1	a1.a1	3.099999958067201E-6	52.0	2	1825.808837890625	1825.80908203125	-1.9999999494757503E-4	-0.109540475461471
a1	pepa1b34	DaPR130904_VB103_O1907.m	2112	18.860000610351562	GGSDDSSKDPIDVNYEK		1	a1.a1	0.019999999552965164	36.099998474121094	2	1825.81005859375	1825.80908203125	0.0010000000474974513	0.5477024171579489
a1	pepa1b21	DaPR130904_VB103_O1907.m	2071	18.700000762939453	EIDYGQDEEAVK		1	a1.a1	0.00570000009611249	35.0	2	1395.6234130859375	1395.6279296875	-0.004399999976158142	-3.15270272438827
a1	pepa1b56	DaPR130904_VB103_O1907.m	2072	18.700000762939453	KMVDPEKPQLGMIDR	M2:+15.99491	1	a1.a1	0.03099999949336052	30.700000762939453	2	1772.9061279296875	1772.90380859375	0.002400000113993883	1.3537114096999654
a1	pepa1b68	DaPR130904_VB103_O1907.m	2093	18.780000686645508	MVDPEKPQLGMIDR	M1:+15.99491 - M11:+15.99491	1	a1.a1	0.03099999949336052	27.700000762939453	2	1660.8031005859375	1660.8037109375	-6.000000284984708E-4	-0.36127088622639175
a1	pepa1b13	DaPR130904_VB103_O1907.m	2137	18.950000762939453	DSEEAEIIR		1	a1.a1	0.00139999995008111	39.29999923706055	2	1061.5089111328125	1061.5113525390625	-0.002400000113993883	-2.260927410953493
a1	pepa1b13	DaPR130904_VB103_O1907.m	2239	19.459999084472656	DSEEAEIIR		1	a1.a1	0.014999999664723873	36.0	2	1061.5103759765625	1061.5113525390625	-8.999999845400453E-4	-0.8478477242728557
a1	pepa1b76	DaPR130904_VB103_O1907.m	2141	18.979999542236328	PVEVVAPR		1	a1.a1	0.032999999821186066	33.0	2	866.5055541992188	866.5098876953125	-0.00430000014603138	-4.962436328878191
a1	pepa1b77	DaPR130904_VB103_O1907.m	2173	19.18000030517578	PVQDLIK		1	a1.a1	0.0026000000070780516	35.900001525878906	2	812.4903564453125	812.4880981445312	0.002300000051036477	2.8308107605378563
a1	pepa1b49	DaPR130904_VB103_O1907.m	2199	19.299999237060547	ILDLSNR		1	a1.a1	0.008999999612569809	21.200000762939453	2	830.4796142578125	830.4735107421875	0.006099999882280827	7.345207045591745
a1	pepa1b12	DaPR130904_VB103_O1907.m	2224	19.40999984741211	DPIDVNYEK		1	a1.a1	1.2000000424450263E-5	49.599998474121094	2	1092.5196533203125	1092.521240234375	-0.001500000013038516	-1.3729710304915683
a1	pepa1b33	DaPR130904_VB103_O1907.m	2248	19.510000228881836	GGAAVDPDSGLEHSAHVLEK		1	a1.a1	0.00430000014603138	32.70000076293945	2	1988.9736328125	1988.9676513671875	0.006000000052154064	3.0166403400426103
a1	pepa1b47	DaPR130904_VB103_O1907.m	2263	19.559999465942383	LEQMPSKEDAIEHFMK	M15:+15.99491	1	a1.a1	0.010999999940395355	32.20000076293945	2	1948.923095703125	1948.9146728515625	0.00839999970048666	4.310091056062586
a1	pepa1b64	DaPR130904_VB103_O1907.m	2270	19.600000381469727	MIFDVESMKK	M8:+15.99491	1	a1.a1	2.4000000848900527E-5	46.400001525878906	2	1243.6092529296875	1243.6064453125	0.00279999990016222	2.25151607304401
a1	pepa1b67	DaPR130904_VB103_O1907.m	2429	20.209999084472656	MVDPEKPQLGMIDR	M11:+15.99491	1	a1.a1	0.028999999165534973	26.100000381469727	2	1644.8089599609375	1644.808837890625	1.9999999494757503E-4	0.12159467431124933
a1	pepa1b67	DaPR130904_VB103_O1907.m	2296	19.709999084472656	MVDPEKPQLGMIDR	M11:+15.99491	1	a1.a1	0.005499999970197678	32.900001525878906	2	1644.8099365234375	1644.808837890625	0.0012000000569969416	0.7295680989505591
a1	pepa1b15	DaPR130904_VB103_O1907.m	2331	19.850000381469727	EDAIEHFMK	M8:+15.99491 - E1:-18.01056	1	a1.a1	0.023000000044703484	30.200000762939453	2	1117.4984130859375	1117.4986572265625	-1.9999999494757503E-4	-0.17897112775414
a1	pepa1b79	DaPR130904_VB103_O1907.m	2371	20.0	QQVPSGESAILDR		1	a1.a1	0.0012000000569969416	35.0	2	1399.7200927734375	1399.718017578125	0.002099999925121665	1.5003021313930138
a1	pepa1b63	DaPR130904_VB103_O1907.m	2392	20.059999465942383	MIFDVESMK	M1:+15.99491 - M8:+15.99491	1	a1.a1	0.0020000000949949026	39.0	2	1131.506591796875	1131.5064697265625	1.9999999494757503E-4	0.17675550277313626
a1	pepa1b40	DaPR130904_VB103_O1907.m	2437	20.260000228881836	HFSCFWK	C4:+57.02146	1	a1.a1	0.04100000113248825	21.899999618530273	2	1011.4522094726562	1011.4509887695312	0.0012000000569969416	1.1864144385846984
a1	pepa1b16	DaPR130904_VB103_O1907.m	2499	20.5	EDAIEHFMK		1	a1.a1	0.0034000000450760126	36.0	2	1119.5133056640625	1119.5142822265625	-0.0010000000474974513	-0.8932445645164852
a1	pepa1b61	DaPR130904_VB103_O1907.m	2531	20.6299991607666	MAIMVQSPMFDGK	M1:+15.99491 - M4:+15.99491 - M9:+15.99491	1	a1.a1	8.599999823388771E-9	53.29999923706055	2	1502.672119140625	1502.669189453125	0.003000000026077032	1.9964474197869455
a1	pepa1b52	DaPR130904_VB103_O1907.m	2601	20.899999618530273	KAMVEYEIDLQK		1	a1.a1	0.0013000000035390258	35.20000076293945	2	1466.7581787109375	1466.75634765625	0.0019000000320374966	1.2953753601090818
a1	pepa1b83	DaPR130904_VB103_O1907.m	2610	20.950000762939453	SANYCHTSQGDPIGL	C5:+57.02146	1	a1.a1	0.005100000184029341	30.899999618530273	2	1619.7098388671875	1619.7122802734375	-0.002400000113993883	-1.4817447167769318
a1	pepa1b46	DaPR130904_VB103_O1907.m	2615	20.959999084472656	LEQMPSKEDAIEHF		1	a1.a1	0.0012000000569969416	36.29999923706055	3	1673.7847900390625	1673.784423828125	5.000000237487257E-4	0.2987242661783002
a1	pepa1b66	DaPR130904_VB103_O1907.m	2624	21.0	MVDPEKPQLGMIDR		1	a1.a1	0.04600000008940697	31.799999237060547	2	1628.8145751953125	1628.8138427734375	6.99999975040555E-4	0.42976057586092276
a1	pepa1b66	DaPR130904_VB103_O1907.m	2618	20.959999084472656	MVDPEKPQLGMIDR		1	a1.a1	0.04699999839067459	31.700000762939453	3	1628.8155517578125	1628.8138427734375	0.0017000000225380063	1.0437043067139935
a1	pepa1c106	DaPR130904_VB103_O1907.m	2626	21.0	YCTGDVTAWTK	C2:+57.02146	1	a1.a1	9.400000067216752E-7	40.900001525878906	2	1301.5848388671875	1301.58349609375	0.00139999995008111	1.0756128625499037
a1	pepa1b98	DaPR130904_VB103_O1907.m	2645	21.079999923706055	VDPEKPQLGMIDR		1	a1.a1	8.500000112690032E-4	27.899999618530273	2	1497.774169921875	1497.7734375	7.999999797903001E-4	0.5341261633839732
a1	pepa1b36	DaPR130904_VB103_O1907.m	2861	21.829999923706055	GIYFADMVSK	M7:+15.99491	1	a1.a1	0.0035000001080334187	34.79999923706055	2	1146.549072265625	1146.5504150390625	-0.0013000000035390258	-1.1338358841331329
a1	pepa1b36	DaPR130904_VB103_O1907.m	2655	21.1299991607666	GIYFADMVSK	M7:+15.99491	1	a1.a1	1.1999999696854502E-4	42.29999923706055	2	1146.5516357421875	1146.5504150390625	0.0013000000035390258	1.1338358841331329
a1	pepa1b20	DaPR130904_VB103_O1907.m	2666	21.15999984741211	EELGFRPEYSASQLK		1	a1.a1	0.04100000113248825	29.399999618530273	2	1753.8782958984375	1753.8759765625	0.002400000113993883	1.3683978491442428
a1	pepa1b42	DaPR130904_VB103_O1907.m	2833	21.75	HPDVEVDGFSELR		1	a1.a1	0.010999999940395355	34.400001525878906	3	1499.7158203125	1499.712890625	0.002899999963119626	1.933703431668885
a1	pepa1b42	DaPR130904_VB103_O1907.m	2869	21.860000610351562	HPDVEVDGFSELR		1	a1.a1	0.0035000001080334187	33.29999923706055	2	1499.7154541015625	1499.712890625	0.0026000000070780516	1.7336651724014394
a1	pepa1b42	DaPR130904_VB103_O1907.m	2688	21.229999542236328	HPDVEVDGFSELR		1	a1.a1	0.00559999980032444	38.79999923706055	3	1499.7178955078125	1499.712890625	0.004999999888241291	3.3339714017911515
a1	pepa1c102	DaPR130904_VB103_O1907.m	2712	21.329999923706055	VPHWYHF		1	a1.a1	0.0034000000450760126	25.799999237060547	2	985.4701538085938	985.4683227539062	0.0017999999690800905	1.8265426980442792
a1	pepa1c102	DaPR130904_VB103_O1907.m	3161	22.899999618530273	VPHWYHF		1	a1.a1	0.014999999664723873	23.899999618530273	2	985.4669799804688	985.4683227539062	-0.00139999995008111	-1.4206442944495554
a1	pepa1b51	DaPR130904_VB103_O1907.m	2713	21.329999923706055	LPKPVQDLIK		1	a1.a1	0.0052999998442828655	36.29999923706055	2	1150.722900390625	1150.7198486328125	0.003100000089034438	2.6939659489819308
a1	pepa1c103	DaPR130904_VB103_O1907.m	2740	21.40999984741211	VSQGSSDSQILDLSNR		1	a1.a1	1.1000000085914508E-4	37.900001525878906	2	1705.845458984375	1705.8355712890625	0.00989999994635582	5.803607400961047
a1	pepa1a1	DaPR130904_VB103_O1907.m	2935	22.110000610351562	AMVEYEIDLQK	M2:+15.99491	1	a1.a1	5.699999746866524E-4	35.599998474121094	2	1354.6572265625	1354.65625	0.0010000000474974513	0.738194687764849
a1	pepa1a1	DaPR130904_VB103_O1907.m	2753	21.459999084472656	AMVEYEIDLQK	M2:+15.99491	1	a1.a1	4.099999841855606E-6	46.20000076293945	2	1354.6583251953125	1354.65625	0.002099999925121665	1.550208715400431
a1	pepa1b94	DaPR130904_VB103_O1907.m	3611	24.360000610351562	TLIPHDFGMK		1	a1.a1	0.007600000128149986	30.600000381469727	2	1158.5994873046875	1158.5980224609375	0.001500000013038516	1.2946681972168557
a1	pepa1b94	DaPR130904_VB103_O1907.m	2756	21.459999084472656	TLIPHDFGMK		1	a1.a1	0.023000000044703484	27.200000762939453	2	1158.599365234375	1158.5980224609375	0.00139999995008111	1.2083569304800117
a1	pepa1b10	DaPR130904_VB103_O1907.m	2758	21.459999084472656	AVSQGSSDSQILDLSNR		1	a1.a1	4.099999932805076E-5	44.0	2	1776.876953125	1776.8726806640625	0.00430000014603138	2.4199821364940792
a1	pepa1b41	DaPR130904_VB103_O1907.m	2795	21.600000381469727	HPDVEVDGF		1	a1.a1	0.0010000000474974513	35.099998474121094	2	1014.4537963867188	1014.453125	6.99999975040555E-4	0.690026929574055
a1	pepa1b18	DaPR130904_VB103_O1907.m	2880	21.899999618530273	EELGFRPEY		1	a1.a1	0.0019000000320374966	32.70000076293945	2	1139.541748046875	1139.5372314453125	0.004600000102072954	4.036726466794439
a1	pepa1b60	DaPR130904_VB103_O1907.m	2886	21.93000030517578	MAIMVQSPMFDGK	M4:+15.99491 - M9:+15.99491	1	a1.a1	1.1999999696854502E-4	42.099998474121094	2	1486.67626953125	1486.67431640625	0.0020000000949949026	1.345284621469428
a1	pepa1b54	DaPR130904_VB103_O1907.m	2888	21.93000030517578	KFYPLEIDYGQDEEAVKK		1	a1.a1	3.199999991920777E-5	39.400001525878906	2	2172.089111328125	2172.08642578125	0.00279999990016222	1.2890830985949944
a1	pepa1b31	DaPR130904_VB103_O1907.m	2898	21.959999084472656	GFSLLATEDKEALK		1	a1.a1	5.8000001445179805E-5	40.400001525878906	2	1521.820068359375	1521.8162841796875	0.003800000064074993	2.4970162979451405
a1	pepa1b24	DaPR130904_VB103_O1907.m	2926	22.079999923706055	FSCFWK	C3:+57.02146	1	a1.a1	0.01899999938905239	25.5	2	874.3928833007812	874.3920288085938	7.999999797903001E-4	0.9149214007363987
a1	pepa1b62	DaPR130904_VB103_O1907.m	2992	22.309999465942383	MIFDVESMK	M1:+15.99491	1	a1.a1	8.200000156648457E-4	35.5	2	1115.5137939453125	1115.5115966796875	0.002300000051036477	2.0618342811337964
a1	pepa1b43	DaPR130904_VB103_O1907.m	3021	22.40999984741211	LAHILSPWGAEVK		1	a1.a1	0.0013000000035390258	44.29999923706055	3	1420.7962646484375	1420.7950439453125	0.0010999999940395355	0.7742144081422312
a1	pepa1b43	DaPR130904_VB103_O1907.m	3031	22.450000762939453	LAHILSPWGAEVK		1	a1.a1	8.900000248104334E-4	39.5	2	1420.7965087890625	1420.7950439453125	0.00139999995008111	0.9853637623858414
a1	pepa1b86	DaPR130904_VB103_O1907.m	3023	22.40999984741211	SDAYYCTGDVTAWTK	C6:+57.02146	1	a1.a1	5.000000237487257E-4	31.899999618530273	2	1737.7440185546875	1737.742919921875	0.0012000000569969416	0.6905509688687961
a1	pepa1b86	DaPR130904_VB103_O1907.m	3164	22.90999984741211	SDAYYCTGDVTAWTK	C6:+57.02146	1	a1.a1	7.099999947968172E-6	42.099998474121094	2	1737.744140625	1737.742919921875	0.0013000000035390258	0.7480968494450669
a1	pepa1b45	DaPR130904_VB103_O1907.m	3083	22.6299991607666	IAPPEAPVTGYMFGK	M12:+15.99491	1	a1.a1	0.024000000208616257	38.900001525878906	3	1593.802001953125	1593.798583984375	0.0034000000450760126	2.133268330918121
a1	pepa1b44	DaPR130904_VB103_O1907.m	3124	22.780000686645508	IAPPEAPVTGY		1	a1.a1	0.00139999995008111	36.79999923706055	2	1114.579833984375	1114.5782470703125	0.0015999999595806003	1.4355205332476448
a1	pepa1b59	DaPR130904_VB103_O1907.m	3125	22.780000686645508	MAIMVQSPMFDGK	M9:+15.99491	1	a1.a1	0.02199999988079071	32.20000076293945	2	1470.68017578125	1470.679443359375	7.999999797903001E-4	0.5439662486632122
a1	pepa1b78	DaPR130904_VB103_O1907.m	3142	22.829999923706055	QQVPSGESAILDR	Q1:-17.02655	1	a1.a1	3.5000000934815034E-5	47.0	2	1382.69189453125	1382.6915283203125	5.000000237487257E-4	0.3616135728813812
a1	pepa1b23	DaPR130904_VB103_O1907.m	3148	22.860000610351562	FAGILSQGLR		1	a1.a1	0.008299999870359898	52.400001525878906	2	1061.613037109375	1061.610595703125	0.0024999999441206455	2.354912389005356
a1	pepa1b22	DaPR130904_VB103_O1907.m	3187	23.0	ELLIFNK		1	a1.a1	0.027000000700354576	22.299999237060547	2	876.5205688476562	876.5194091796875	0.0012000000569969416	1.3690513232559123
a1	pepa1b19	DaPR130904_VB103_O1907.m	3206	23.059999465942383	EELGFRPEYSASQLK	E1:-18.01056	1	a1.a1	0.03700000047683716	25.700000762939453	2	1735.8701171875	1735.8653564453125	0.004800000227987766	2.7651915571477033
a1	pepa1b28	DaPR130904_VB103_O1907.m	3237	23.15999984741211	FYTLIPHDFGMK	M11:+15.99491	1	a1.a1	1.2999999853491317E-5	39.79999923706055	2	1484.72802734375	1484.7247314453125	0.0034000000450760126	2.28998680567964
a1	pepa1b95	DaPR130904_VB103_O1907.m	3246	23.200000762939453	TLIPHDFGMK	M9:+15.99491	1	a1.a1	0.017999999225139618	25.0	2	1174.5950927734375	1174.5928955078125	0.002199999988079071	1.8729893535819009
a1	pepa1b53	DaPR130904_VB103_O1907.m	3250	23.209999084472656	KFYPLEIDYGQDEEAVK		1	a1.a1	0.02800000086426735	37.400001525878906	3	2043.9921875	2043.991455078125	7.999999797903001E-4	0.39139105880446196
a1	pepa1b53	DaPR130904_VB103_O1907.m	3253	23.209999084472656	KFYPLEIDYGQDEEAVK		1	a1.a1	2.2000000171829015E-5	43.5	2	2043.99365234375	2043.991455078125	0.002300000051036477	1.1252493474580434
a1	pepa1b14	DaPR130904_VB103_O1907.m	3332	23.479999542236328	DVEVDGFSELR		1	a1.a1	2.2000000171829015E-4	49.900001525878906	2	1265.60693359375	1265.6011962890625	0.00570000009611249	4.503788486314463
a1	pepa1b35	DaPR130904_VB103_O1907.m	3334	23.479999542236328	GIYFADMVSK		1	a1.a1	2.800000074785203E-4	42.599998474121094	2	1130.557373046875	1130.5555419921875	0.0019000000320374966	1.6805897290896887
a1	pepa1a2	DaPR130904_VB103_O1907.m	3338	23.5	AQNDLIWNIK		1	a1.a1	6.199999916134402E-5	49.400001525878906	2	1214.6553955078125	1214.6531982421875	0.002199999988079071	1.811216560630516
a1	pepa1c105	DaPR130904_VB103_O1907.m	3453	23.850000381469727	VVSEDFLQDVSASTK		1	a1.a1	5.0999999075429514E-5	41.599998474121094	3	1624.810546875	1624.806884765625	0.003599999938160181	2.2156478852435892
a1	pepa1c105	DaPR130904_VB103_O1907.m	3414	23.729999542236328	VVSEDFLQDVSASTK		1	a1.a1	1.0999999799921056E-9	66.5	2	1624.8077392578125	1624.806884765625	8.999999845400453E-4	0.5539119713108973
a1	pepa1c105	DaPR130904_VB103_O1907.m	3610	24.360000610351562	VVSEDFLQDVSASTK		1	a1.a1	0.00559999980032444	40.900001525878906	2	1624.8089599609375	1624.806884765625	0.002099999925121665	1.2924612425091893
a1	pepa1b29	DaPR130904_VB103_O1907.m	3473	23.90999984741211	GALLPCEECSGQLVFK	C6:+57.02146 - C9:+57.02146	1	a1.a1	1.4000000373926014E-4	43.5	2	1807.8778076171875	1807.8720703125	0.00570000009611249	3.152878010404362
a1	pepa1b75	DaPR130904_VB103_O1907.m	3544	24.149999618530273	PPEAPVTGYMFGK		1	a1.a1	2.0000000233721948E-7	57.400001525878906	2	1393.6810302734375	1393.6824951171875	-0.00139999995008111	-1.0045329226606892
a1	pepa1a3	DaPR130904_VB103_O1907.m	3552	24.18000030517578	AQNDLIWNIKDELK		1	a1.a1	5.200000074978561E-8	57.29999923706055	2	1699.9169921875	1699.9019775390625	0.014999999664723873	8.824038010967714
a1	pepa1a3	DaPR130904_VB103_O1907.m	3546	24.149999618530273	AQNDLIWNIKDELK		1	a1.a1	4.600000102072954E-5	39.900001525878906	3	1699.909912109375	1699.90185546875	0.008200000040233135	4.823807923882744
a1	pepa1b85	DaPR130904_VB103_O1907.m	3563	24.200000762939453	SATLGLVDIVK		1	a1.a1	1.1000000085914508E-5	52.400001525878906	2	1115.6697998046875	1115.66748046875	0.002400000113993883	2.1511786943772155
a1	pepa1b58	DaPR130904_VB103_O1907.m	3584	24.280000686645508	MAIMVQSPMFDGK		1	a1.a1	1.8999999156221747E-5	53.599998474121094	2	1454.687744140625	1454.6844482421875	0.0032999999821186066	2.2685332108322616
a1	pepa1b27	DaPR130904_VB103_O1907.m	3605	24.350000381469727	FYTLIPHDFGMK		1	a1.a1	0.0010999999940395355	30.0	2	1468.732421875	1468.7298583984375	0.0027000000700354576	1.8383231297412628
a1	pepa1b72	DaPR130904_VB103_O1907.m	3679	24.579999923706055	NTHATTHNAYDLEVIDIFK		1	a1.a1	0.005799999926239252	32.0	2	2202.092529296875	2202.0830078125	0.009600000455975533	4.359508893132942
a1	pepa1b89	DaPR130904_VB103_O1907.m	3796	24.959999084472656	SLQELFLAH		1	a1.a1	2.6000000070780516E-4	47.29999923706055	2	1057.5693359375	1057.568115234375	0.0013000000035390258	1.229235247179255
a1	pepa1b89	DaPR130904_VB103_O1907.m	4029	25.75	SLQELFLAH		1	a1.a1	1.4000000373926014E-4	49.5	2	1057.5777587890625	1057.568115234375	0.009700000286102295	9.171986320666079
a1	pepa1b89	DaPR130904_VB103_O1907.m	3955	25.5	SLQELFLAH		1	a1.a1	5.500000042957254E-5	39.20000076293945	2	1057.567138671875	1057.568115234375	-8.999999845400453E-4	-0.8510090003428196
a1	pepa1b25	DaPR130904_VB103_O1907.m	3797	24.959999084472656	FYPLEIDYGQDEEAVK		1	a1.a1	7.199999799922807E-6	46.099998474121094	2	1915.90234375	1915.8963623046875	0.006000000052154064	3.131693430920496
a1	pepa1b96	DaPR130904_VB103_O1907.m	3843	25.110000610351562	TTNFAGILSQ		1	a1.a1	0.032999999821186066	31.600000381469727	2	1051.5458984375	1051.5423583984375	0.003700000001117587	3.518640948285631
a1	pepa1b26	DaPR130904_VB103_O1907.m	4042	25.799999237060547	FYTLIPHDF		1	a1.a1	0.0020000000949949026	34.099998474121094	2	1152.574462890625	1152.57275390625	0.0017000000225380063	1.4749611395692284
a1	pepa1a8	DaPR130904_VB103_O1907.m	4089	25.959999084472656	ATTHNAYDLEVIDIFK		1	a1.a1	3.9000000106170774E-4	38.20000076293945	2	1849.9400634765625	1849.9334716796875	0.006599999964237213	3.567695847053678
a1	pepa1a8	DaPR130904_VB103_O1907.m	4082	25.93000030517578	ATTHNAYDLEVIDIFK		1	a1.a1	0.009200000204145908	36.20000076293945	3	1849.935791015625	1849.9334716796875	0.002300000051036477	1.2432879810256863
a1	pepa1b99	DaPR130904_VB103_O1907.m	4246	26.549999237060547	VFSATLGLVDIVK		1	a1.a1	8.399999933317304E-5	48.900001525878906	2	1361.805419921875	1361.8043212890625	0.0012000000569969416	0.8811839103734378
a1	pepa1b99	DaPR130904_VB103_O1907.m	4267	26.6299991607666	VFSATLGLVDIVK		1	a1.a1	4.4999999227002263E-4	39.400001525878906	3	1361.8060302734375	1361.8043212890625	0.0017000000225380063	1.2483438302859937
a1	pepa1b99	DaPR130904_VB103_O1907.m	4375	27.059999465942383	VFSATLGLVDIVK		1	a1.a1	0.0020000000949949026	35.5	2	1361.8096923828125	1361.8043212890625	0.005400000140070915	3.9653275111943835
a1	pepa1b99	DaPR130904_VB103_O1907.m	4538	27.729999542236328	VFSATLGLVDIVK		1	a1.a1	9.40000027185306E-5	48.599998474121094	2	1361.8070068359375	1361.8043212890625	0.00279999990016222	2.056095619899182
a1	pepa1b69	DaPR130904_VB103_O1907.m	4585	27.90999984741211	NAYDLEVIDIFK		1	a1.a1	5.400000009103678E-5	66.0	2	1439.743896484375	1439.7420654296875	0.0017999999690800905	1.2502239201734269
a1	pepa1b97	DaPR130904_VB103_O1907.m	4592	27.93000030517578	VADGMVFGALLPCEECSGQLVFK	C13:+57.02146 - C16:+57.02146	1	a1.a1	0.005499999970197678	34.900001525878906	3	2527.208984375	2527.203369140625	0.00559999980032444	2.215888071654763
a1	pepa1b11	DaPR130904_VB103_O1907.m	4595	27.93000030517578	AYDLEVIDIFK		1	a1.a1	3.3999999686784577E-6	54.29999923706055	2	1325.7003173828125	1325.69921875	0.0012000000569969416	0.9051827443395644
a1	pepa1b88	DaPR130904_VB103_O1907.m	4601	27.959999084472656	SILSEVQQAVSQGSSDSQILDLSNR		1	a1.a1	0.013000000268220901	26.399999618530273	3	2661.343505859375	2661.3330078125	0.009999999776482582	3.757515405673395
a1	pepa1b90	DaPR130904_VB103_O1907.m	4606	27.959999084472656	SLQELFLAHILSPWGAEVK		1	a1.a1	1.2000000424450263E-6	55.5	3	2138.17041015625	2138.164794921875	0.00559999980032444	2.6190683775284285
a1	pepa1b90	DaPR130904_VB103_O1907.m	4614	28.0	SLQELFLAHILSPWGAEVK		1	a1.a1	5.700000110664405E-5	39.099998474121094	2	2138.167236328125	2138.164794921875	0.002400000113993883	1.1224579694202548
a2	pepa2b11	DaPR130904_VB103_O1907.m	705	11.90999984741211	GREEYEGPNK		1	a2.a1	0.02500000037252903	31.399999618530273	2	1178.5423583984375	1178.5440673828125	-0.0017000000225380063	-1.4424577490031312
a2	pepa2b25	DaPR130904_VB103_O1907.m	789	12.550000190734863	QHHPPYHQQHHQGPPPGGPGGR	Q1:-17.02655	1	a2.a1	0.002099999925121665	38.20000076293945	3	2386.11328125	2386.10888671875	0.00430000014603138	1.8020972009976088
a2	pepa2b15	DaPR130904_VB103_O1907.m	942	13.529999732971191	MEELHNQEMQK	M1:+15.99491	1	a2.a1	0.00570000009611249	32.29999923706055	2	1432.6221923828125	1432.619873046875	0.002300000051036477	1.6054503321560594
a2	pepa2b15	DaPR130904_VB103_O1907.m	855	12.949999809265137	MEELHNQEMQK	M9:+15.99491	1	a2.a1	1.1000000085914508E-5	41.29999923706055	2	1432.620361328125	1432.619873046875	5.000000237487257E-4	0.34901095060571297
a2	pepa2b27	DaPR130904_VB103_O1907.m	1039	14.100000381469727	RMEELHNQEMQK		1	a2.a1	5.90000010561198E-4	39.20000076293945	2	1572.7265625	1572.72607421875	5.000000237487257E-4	0.3179193325176478
a2	pepa2b27	DaPR130904_VB103_O1907.m	1030	14.0600004196167	RMEELHNQEMQK		1	a2.a1	3.3000000985339284E-4	43.400001525878906	3	1572.7291259765625	1572.72607421875	0.003000000026077032	1.9075159210845276
a2	pepa2b21	DaPR130904_VB103_O1907.m	1061	14.210000038146973	MGGGGAMNMGDPYGSGGQK	M1:+15.99491 - M7:+15.99491 - M9:+15.99491	1	a2.a1	0.004699999932199717	26.299999237060547	2	1819.7059326171875	1819.704833984375	0.0012000000569969416	0.6594476393017294
a2	pepa2b29	DaPR130904_VB103_O1907.m	1214	15.109999656677246	SPPPGMGLNQNR	M6:+15.99491	1	a2.a1	0.0012000000569969416	35.70000076293945	2	1283.6163330078125	1283.616455078125	-9.999999747378752E-5	-0.07790488901741385
a2	pepa2b29	DaPR130904_VB103_O1907.m	1122	14.579999923706055	SPPPGMGLNQNR	M6:+15.99491	1	a2.a1	0.005799999926239252	35.5	2	1283.6165771484375	1283.616455078125	9.999999747378752E-5	0.07790488901741385
a2	pepa2b26	DaPR130904_VB103_O1907.m	1142	14.680000305175781	REEEMMIR	M6:+15.99491	1	a2.a1	0.03799999877810478	22.399999618530273	2	1109.5076904296875	1109.5081787109375	-5.000000237487257E-4	-0.4506501469233349
a2	pepa2b17	DaPR130904_VB103_O1907.m	1188	14.930000305175781	MGDPYGSGGQK		1	a2.a1	3.3999999686784577E-6	47.5	2	1096.472412109375	1096.47314453125	-6.99999975040555E-4	-0.6384105060227534
a2	pepa2b14	DaPR130904_VB103_O1907.m	1237	15.229999542236328	MEELHNQEMQK		1	a2.a1	0.02800000086426735	28.100000381469727	2	1416.6248779296875	1416.625	-9.999999747378752E-5	-0.07059030969648815
a2	pepa2b20	DaPR130904_VB103_O1907.m	1466	16.309999465942383	MGGGGAMNMGDPYGSGGQK	M1:+15.99491 - M9:+15.99491	1	a2.a1	0.0015999999595806003	34.20000076293945	2	1803.71142578125	1803.7099609375	0.0015999999595806003	0.88706055531732
a2	pepa2b20	DaPR130904_VB103_O1907.m	1302	15.550000190734863	MGGGGAMNMGDPYGSGGQK	M1:+15.99491 - M9:+15.99491	1	a2.a1	0.03500000014901161	34.29999923706055	2	1803.7130126953125	1803.7099609375	0.0031999999191612005	1.77412111063464
a2	pepa2b23	DaPR130904_VB103_O1907.m	1322	15.649999618530273	NMGDPYGSGGQK		1	a2.a1	0.03200000151991844	32.599998474121094	2	1210.5172119140625	1210.51611328125	0.0010999999940395355	0.9087033059459678
a2	pepa2b10	DaPR130904_VB103_O1907.m	1332	15.680000305175781	GMGPGTPAGYGR	M2:+15.99491	1	a2.a1	0.0017000000225380063	43.400001525878906	2	1136.51611328125	1136.5157470703125	3.9999998989515007E-4	0.351952879602647
a2	pepa2a1	DaPR130904_VB103_O1907.m	1336	15.710000038146973	AELDDTPMR	M8:+15.99491	1	a2.a1	2.3999999393709004E-4	39.900001525878906	2	1063.4642333984375	1063.472900390625	-0.00860000029206276	-8.086713153578138
a2	pepa2b13	DaPR130904_VB103_O1907.m	1369	15.859999656677246	ISDSEGFK		1	a2.a1	0.04100000113248825	22.200000762939453	2	882.421630859375	882.4207763671875	8.999999845400453E-4	1.0199215710278593
a2	pepa2b19	DaPR130904_VB103_O1907.m	1700	17.309999465942383	MGGGGAMNMGDPYGSGGQK	M9:+15.99491	1	a2.a1	5.6000000768108293E-5	38.0	2	1787.7174072265625	1787.7149658203125	0.0024999999441206455	1.3984331909273318
a2	pepa2b19	DaPR130904_VB103_O1907.m	2070	18.700000762939453	MGGGGAMNMGDPYGSGGQK	M1:+15.99491	1	a2.a1	6.0999998822808266E-5	44.20000076293945	2	1787.7166748046875	1787.7149658203125	0.0017000000225380063	0.9509346036927888
a2	pepa2a9	DaPR130904_VB103_O1907.m	1736	17.450000762939453	GMGPGTPAGYGR		1	a2.a1	3.499999875202775E-4	45.20000076293945	2	1120.521484375	1120.520751953125	6.99999975040555E-4	0.6247095145899076
a2	pepa2b28	DaPR130904_VB103_O1907.m	1758	17.530000686645508	SPPPGMGLNQNR		1	a2.a1	0.00570000009611249	29.299999237060547	2	1267.6219482421875	1267.62158203125	3.9999998989515007E-4	0.31555157750957974
a2	pepa2a7	DaPR130904_VB103_O1907.m	1780	17.610000610351562	FATHAAALSVR		1	a2.a1	1.6999999934341758E-4	48.400001525878906	2	1143.6275634765625	1143.6273193359375	3.000000142492354E-4	0.26232323168305777
a2	pepa2b22	DaPR130904_VB103_O1907.m	1856	17.899999618530273	MGYMDPR		1	a2.a1	2.099999983329326E-5	28.5	2	869.3656005859375	869.3648071289062	6.99999975040555E-4	0.805185543859681
a2	pepa2a6	DaPR130904_VB103_O1907.m	1907	18.100000381469727	FATHAAAL		1	a2.a1	0.00930000003427267	27.0	2	801.426025390625	801.42578125	1.9999999494757503E-4	0.24955522972524166
a2	pepa2a3	DaPR130904_VB103_O1907.m	1916	18.1299991607666	AVVIVDDR		2	a2.a1 a2.a2	0.010999999940395355	39.5	2	886.50048828125	886.4996948242188	7.999999797903001E-4	0.9024255557684424
a2	pepa2a5	DaPR130904_VB103_O1907.m	2162	19.1299991607666	FAQHGTFEYEYSQR		1	a2.a1	1.1000000085914508E-5	44.0	2	1762.7816162109375	1762.7823486328125	-6.99999975040555E-4	-0.3970994919386755
a2	pepa2b18	DaPR130904_VB103_O1907.m	2288	19.68000030517578	MGGGGAMNMGDPYGSGGQK		1	a2.a1	9.799999816095806E-7	44.099998474121094	2	1771.722412109375	1771.7200927734375	0.002400000113993883	1.3546158469292633
a2	pepa2a8	DaPR130904_VB103_O1907.m	2307	19.75	GIVEFASK		1	a2.a1	1.700000029813964E-5	35.29999923706055	2	850.4689331054688	850.46728515625	0.0015999999595806003	1.8813186438872183
a2	pepa2b30	DaPR130904_VB103_O1907.m	2657	21.1299991607666	YGEPGEVFINK		1	a2.a1	1.2000000424450263E-6	51.099998474121094	2	1252.6221923828125	1252.621337890625	0.0010000000474974513	0.7983258924691639
a2	pepa2a4	DaPR130904_VB103_O1907.m	3489	23.979999542236328	CSEGVFLLTTTPR	C1:+57.02146	1	a2.a1	0.0024999999441206455	38.70000076293945	2	1480.7506103515625	1480.7469482421875	0.003800000064074993	2.5662724266195642
a2	pepa2b24	DaPR130904_VB103_O1907.m	4017	25.700000762939453	PVIVEPLEQLDDEDGLPEK		1	a2.a1	8.900000248104334E-4	27.700000762939453	2	2135.081787109375	2135.07568359375	0.006000000052154064	2.810204855152905
a2	pepa2b12	DaPR130904_VB103_O1907.m	4226	26.459999084472656	LFVGNLPADITEDEFK		1	a2.a1	0.0017999999690800905	26.0	2	1807.9166259765625	1807.9117431640625	0.004999999888241291	2.765621666625546
a2	pepa2b16	DaPR130904_VB103_O1907.m	1149	14.729999542236328	MEELHNQEVQK		1	a2.a2	0.0026000000070780516	38.0	2	1384.6514892578125	1384.6529541015625	-0.00139999995008111	-1.0110836408026194
a2	pepa2a2	DaPR130904_VB103_O1907.m	1410	16.049999237060547	AGEVFIHK		1	a2.a2	8.900000248104334E-4	38.29999923706055	2	900.4998779296875	900.4942016601562	0.00570000009611249	6.329857633290628
a3	pepa3a5	DaPR130904_VB103_O1907.m	838	12.850000381469727	CAGGHDDATLAR	C1:+57.02146	1	a3.a1	0.001500000013038516	31.0	2	1243.5474853515625	1243.548828125	-0.0013000000035390258	-1.0453952222359792
a3	pepa3b12	DaPR130904_VB103_O1907.m	840	12.859999656677246	KAADETLCQTK	C8:+57.02146	1	a3.a1	0.0031999999191612005	30.200000762939453	2	1264.6180419921875	1264.62060546875	-0.0024999999441206455	-1.97687743921742
a3	pepa3b17	DaPR130904_VB103_O1907.m	850	12.90999984741211	VLHNAQEVEK		1	a3.a1	0.012000000104308128	34.400001525878906	2	1166.6173095703125	1166.6168212890625	5.000000237487257E-4	0.42858976025756823
a3	pepa3b16	DaPR130904_VB103_O1907.m	1002	13.899999618530273	VADNPSYNTK		1	a3.a1	1.1000000199601345E-7	48.79999923706055	2	1108.5283203125	1108.52734375	0.0010000000474974513	0.9020977724505962
a3	pepa3b13	DaPR130904_VB103_O1907.m	1009	13.930000305175781	PNNSGEAPSSPTPK		1	a3.a1	2.2999999771400326E-7	61.900001525878906	2	1382.65576171875	1382.6551513671875	6.99999975040555E-4	0.5062722793520755
a3	pepa3b18	DaPR130904_VB103_O1907.m	1105	14.5	VLHNAQEVEKEPGQR		1	a3.a1	9.899999713525176E-4	30.399999618530273	2	1733.8948974609375	1733.893310546875	0.0015999999595806003	0.9227787833589113
a3	pepa3a1	DaPR130904_VB103_O1907.m	1124	14.600000381469727	AADETLCQTK	C7:+57.02146	1	a3.a1	9.500000160187483E-4	50.099998474121094	2	1136.526611328125	1136.525634765625	0.0010000000474974513	0.8798746081109485
a3	pepa3b14	DaPR130904_VB103_O1907.m	1504	16.479999542236328	SEAHTADGISIR		1	a3.a1	0.00279999990016222	45.79999923706055	2	1256.6243896484375	1256.6234130859375	0.0010999999940395355	0.8753616895758962
a3	pepa3b10	DaPR130904_VB103_O1907.m	1855	17.899999618530273	LTTTGQVTSPVK		1	a3.a1	8.299999753944576E-4	39.0	2	1231.68994140625	1231.689697265625	3.000000142492354E-4	0.24356785228880393
a3	pepa3a8	DaPR130904_VB103_O1907.m	2126	18.90999984741211	FCVDYAK	C2:+57.02146	1	a3.a1	0.012000000104308128	22.5	2	902.4088745117188	902.4080810546875	7.999999797903001E-4	0.886516861479456
a3	pepa3b15	DaPR130904_VB103_O1907.m	2299	19.709999084472656	TGKPLPFGTLGVHK		1	a3.a1	0.007899999618530273	41.5	3	1451.838623046875	1451.8372802734375	0.0013000000035390258	0.8954171525986612
a3	pepa3a6	DaPR130904_VB103_O1907.m	2430	20.229999542236328	DLEQGDVSETIR		1	a3.a1	7.699999696342275E-5	65.19999694824219	2	1361.6541748046875	1361.6546630859375	-5.000000237487257E-4	-0.36720031686710375
a3	pepa3a9	DaPR130904_VB103_O1907.m	2636	21.049999237060547	FLHDNMVEIPNR		1	a3.a1	9.200000204145908E-4	39.400001525878906	2	1484.7359619140625	1484.73193359375	0.004100000020116568	2.761441259091557
a3	pepa3a7	DaPR130904_VB103_O1907.m	2728	21.360000610351562	EDEQQQALQDIASR		1	a3.a1	0.0066999997943639755	30.399999618530273	2	1630.765625	1630.76708984375	-0.001500000013038516	-0.9198125363090549
a3	pepa3a4	DaPR130904_VB103_O1907.m	2954	22.18000030517578	ALDLADMITR	M7:+15.99491	1	a3.a1	0.009999999776482582	39.20000076293945	2	1134.5838623046875	1134.582763671875	0.0012000000569969416	1.0576575772342558
a3	pepa3a2	DaPR130904_VB103_O1907.m	3652	24.479999542236328	AAVWEITGAEFSK		1	a3.a1	6.8999997893115506E-6	53.599998474121094	2	1408.714111328125	1408.7110595703125	0.003000000026077032	2.129606355892526
a3	pepa3a3	DaPR130904_VB103_O1907.m	3874	25.209999084472656	ALDLADMITR		1	a3.a1	7.400000322377309E-5	46.5	2	1118.58935546875	1118.5877685546875	0.0015999999595806003	1.4303749822402754
a3	pepa3b11	DaPR130904_VB103_O1907.m	3988	25.610000610351562	IYYPDFIVPDPK		1	a3.a1	5.90000010561198E-4	37.0	2	1466.7637939453125	1466.7569580078125	0.006800000090152025	4.63607829029014
a3	pepa3b19	DaPR130904_VB103_O1907.m	4298	26.75	VLLDIFTGVR		1	a3.a1	5.200000074978561E-8	62.099998474121094	2	1132.6763916015625	1132.6728515625	0.0035000001080334187	3.0900361946569457
a4	pepa4b11	DaPR130904_VB103_O1907.m	759	12.329999923706055	VPSPPPGHK		1	a4.a1	0.0027000000700354576	44.099998474121094	2	915.5115356445312	915.505126953125	0.006399999838322401	6.990676130479048
a4	pepa4a7	DaPR130904_VB103_O1907.m	919	13.380000114440918	KLEEEEDGKLK		1	a4.a1	8.499999967170879E-5	48.29999923706055	3	1317.69091796875	1317.6900634765625	8.999999845400453E-4	0.6830134107299151
a4	pepa4a7	DaPR130904_VB103_O1907.m	920	13.380000114440918	KLEEEEDGKLK		1	a4.a1	0.028999999165534973	35.900001525878906	2	1317.6890869140625	1317.6900634765625	-8.999999845400453E-4	-0.6830134107299151
a4	pepa4a6	DaPR130904_VB103_O1907.m	1129	14.609999656677246	LEVQATDREENK		1	a4.a1	3.600000054575503E-4	35.900001525878906	2	1431.707275390625	1431.707763671875	-5.000000237487257E-4	-0.34923329776908146
a4	pepa4a8	DaPR130904_VB103_O1907.m	1215	15.109999656677246	MLDHEYTTK		1	a4.a1	2.3999999393709004E-4	46.099998474121094	2	1137.5257568359375	1137.52490234375	8.999999845400453E-4	0.7911914567194883
a4	pepa4a1	DaPR130904_VB103_O1907.m	1445	16.209999084472656	AVAILCNHQR	C6:+57.02146	1	a4.a1	3.3000000985339284E-4	45.79999923706055	2	1181.6226806640625	1181.6212158203125	0.001500000013038516	1.2694423500149976
a4	pepa4a3	DaPR130904_VB103_O1907.m	1825	17.780000686645508	EKENGFSSPPQIK		1	a4.a1	0.014000000432133675	29.899999618530273	2	1460.743408203125	1460.7384033203125	0.004999999888241291	3.4229262932199944
a4	pepa4a2	DaPR130904_VB103_O1907.m	1966	18.329999923706055	EEGETADTVGCCSLR	C11:+57.02146 - C12:+57.02146	1	a4.a1	6.199999916134402E-6	38.70000076293945	2	1683.6976318359375	1683.6953125	0.002400000113993883	1.4254361202860943
a4	pepa4b10	DaPR130904_VB103_O1907.m	2387	20.049999237060547	SGDHLHNDSQIEADFR	S1:+42.01057	1	a4.a1	1.7000000296363282E-9	53.900001525878906	2	1882.8353271484375	1882.8319091796875	0.0035000001080334187	1.8589020565082197
a4	pepa4a5	DaPR130904_VB103_O1907.m	3082	22.6299991607666	HLQDLMEGLTAK		1	a4.a1	1.500000053056283E-7	49.79999923706055	2	1355.7017822265625	1355.69921875	0.0026000000070780516	1.917829538527977
a4	pepa4a9	DaPR130904_VB103_O1907.m	3133	22.799999237060547	NLQLFMENK		1	a4.a1	0.041999999433755875	31.799999237060547	2	1136.5682373046875	1136.5772705078125	-0.008999999612569809	-7.918510994460315
a4	pepa4a4	DaPR130904_VB103_O1907.m	3566	24.209999084472656	GPVFAPPYEPLPENVK		1	a4.a1	0.006300000008195639	35.0	2	1753.9232177734375	1753.9163818359375	0.006899999920278788	3.9340529524310117
a5	pepa5a5	DaPR130904_VB103_O1907.m	584	10.960000038146973	KAEGGGGGGRPGAPAAGDGK		1	a5.a1	0.024000000208616257	29.299999237060547	3	1666.826416015625	1666.8260498046875	5.000000237487257E-4	0.2999713280262891
a5	pepa5a1	DaPR130904_VB103_O1907.m	730	12.109999656677246	AEGGGGGGRPGAPAAGDGK		1	a5.a1	0.014999999664723873	27.600000381469727	2	1538.7325439453125	1538.73095703125	0.0015999999595806003	1.03981787866773
a5	pepa5a9	DaPR130904_VB103_O1907.m	1086	14.380000114440918	TCNCETEDYGEK	C2:+57.02146 - C4:+57.02146	1	a5.a1	7.699999696342275E-5	42.29999923706055	2	1505.551513671875	1505.55224609375	-7.999999797903001E-4	-0.5313664682616962
a5	pepa5b10	DaPR130904_VB103_O1907.m	1115	14.550000190734863	VSELKEELKK		1	a5.a1	2.300000051036477E-4	47.099998474121094	2	1202.699951171875	1202.699462890625	5.000000237487257E-4	0.4157314767123965
a5	pepa5a7	DaPR130904_VB103_O1907.m	2706	21.299999237060547	PAMEPGNGSLDLGGDSAGR		1	a5.a1	0.0013000000035390258	31.799999237060547	2	1800.821044921875	1800.8184814453125	0.0026000000070780516	1.4437879407986345
a5	pepa5b12	DaPR130904_VB103_O1907.m	2848	21.799999237060547	YNILGTNTIMDK	M10:+15.99491	1	a5.a1	2.8000000384054147E-5	39.400001525878906	2	1398.6964111328125	1398.69384765625	0.0027000000700354576	1.9303724503827395
a5	pepa5a3	DaPR130904_VB103_O1907.m	2901	21.979999542236328	ANFESDEVELSYAK		1	a5.a1	4.999999987376214E-7	47.0	2	1601.7359619140625	1601.7333984375	0.0026000000070780516	1.623241426828189
a5	pepa5a6	DaPR130904_VB103_O1907.m	3047	22.510000228881836	NFILDQTNVSAAAQR		1	a5.a1	1.799999971296984E-8	65.9000015258789	2	1647.8507080078125	1647.8453369140625	0.005400000140070915	3.277006657787164
a5	pepa5a2	DaPR130904_VB103_O1907.m	3067	22.559999465942383	AFLWAGGR		1	a5.a1	0.03400000184774399	38.79999923706055	2	877.4703369140625	877.4683227539062	0.0020000000949949026	2.279284668326221
a5	pepa5a4	DaPR130904_VB103_O1907.m	3075	22.600000381469727	GYFEYIEENK		1	a5.a1	9.09999982923182E-7	49.400001525878906	2	1291.58740234375	1291.58447265625	0.002899999963119626	2.245304139616619
a5	pepa5b11	DaPR130904_VB103_O1907.m	3294	23.350000381469727	YNILGTNTIMDK		1	a5.a1	2.6000000070780516E-4	41.599998474121094	2	1382.7012939453125	1382.6988525390625	0.0024999999441206455	1.8080581606977346
a5	pepa5a8	DaPR130904_VB103_O1907.m	3774	24.8799991607666	SSGPTSLFAVTVAPPGAR		1	a5.a1	0.0026000000070780516	28.700000762939453	2	1714.9193115234375	1714.9127197265625	0.0066999997943639755	3.906904250749432
a6	pepa6a5	DaPR130904_VB103_O1907.m	1349	15.760000228881836	IAHGNSSIIADR		1	a6.a1	0.009399999864399433	37.79999923706055	2	1253.663330078125	1253.66015625	0.0032999999821186066	2.6322923047899223
a6	pepa6a8	DaPR130904_VB103_O1907.m	1513	16.530000686645508	KVVGDVAYDEAK		1	a6.a1	0.023000000044703484	29.399999618530273	2	1293.6700439453125	1293.6689453125	0.0012000000569969416	0.927594390624464
a6	pepa6a3	DaPR130904_VB103_O1907.m	1690	17.260000228881836	ETGVPIAGR		1	a6.a1	0.04699999839067459	25.600000381469727	2	899.49560546875	899.494873046875	6.99999975040555E-4	0.7782145246358465
a6	pepa6a6	DaPR130904_VB103_O1907.m	1706	17.329999923706055	IFHELTQTDK		1	a6.a1	9.999999747378752E-5	37.099998474121094	2	1231.6317138671875	1231.6322021484375	-3.9999998989515007E-4	-0.32477227308395895
a6	pepa6a1	DaPR130904_VB103_O1907.m	1749	17.479999542236328	APAEILNGK		1	a6.a1	1.500000071246177E-4	36.5	2	912.5160522460938	912.5153198242188	6.99999975040555E-4	0.7671103814184715
a6	pepa6a7	DaPR130904_VB103_O1907.m	1876	17.959999084472656	ITIGQAPTEK		1	a6.a1	0.04899999871850014	32.5	2	1057.590087890625	1057.5892333984375	8.999999845400453E-4	0.8509920072162631
a6	pepa6b10	DaPR130904_VB103_O1907.m	1887	18.010000228881836	VVGDVAYDEAK		1	a6.a1	1.1000000085914508E-4	35.400001525878906	2	1165.57373046875	1165.573974609375	-1.9999999494757503E-4	-0.17158927644605493
a6	pepa6a9	DaPR130904_VB103_O1907.m	2471	20.3799991607666	TDPTTLTDEEINR		1	a6.a1	7.50000006519258E-4	34.20000076293945	2	1504.7108154296875	1504.7130126953125	-0.002099999925121665	-1.3956149162025566
a6	pepa6a2	DaPR130904_VB103_O1907.m	2762	21.479999542236328	DDSNLYINVK		1	a6.a1	0.00139999995008111	38.20000076293945	2	1180.58447265625	1180.5849609375	-3.000000142492354E-4	-0.2541113297013423
a6	pepa6b11	DaPR130904_VB103_O1907.m	3372	23.600000381469727	YVVVTGITPTPLGEGK		1	a6.a1	8.50000014906982E-6	42.20000076293945	2	1630.906494140625	1630.905517578125	0.0010999999940395355	0.6744719311962487
a6	pepa6a4	DaPR130904_VB103_O1907.m	4040	25.780000686645508	GVPTGFILPIR		1	a6.a1	0.0010999999940395355	31.799999237060547	2	1169.702392578125	1169.7044677734375	-0.002099999925121665	-1.795325215025526
a7	pepa7a2	DaPR130904_VB103_O1907.m	1069	14.260000228881836	DPNNPYDK		1	a7.a1	0.00570000009611249	37.599998474121094	2	962.4227294921875	962.4218139648438	8.999999845400453E-4	0.9351408825952913
a7	pepa7a3	DaPR130904_VB103_O1907.m	1098	14.449999809265137	EYNVNDDSMK	M9:+15.99491	1	a7.a1	0.017999999225139618	26.200000762939453	2	1230.4974365234375	1230.4947509765625	0.00279999990016222	2.275507390779233
a7	pepa7a9	DaPR130904_VB103_O1907.m	1217	15.109999656677246	VNNVNGNQVGHLK		1	a7.a1	0.0430000014603138	29.100000381469727	2	1392.7354736328125	1392.7347412109375	8.999999845400453E-4	0.6462106228193351
a7	pepa7a4	DaPR130904_VB103_O1907.m	1429	16.1299991607666	GDSPLHSIR		1	a7.a1	0.005100000184029341	42.79999923706055	2	981.5127563476562	981.5115966796875	0.0010999999940395355	1.1207203233875964
a7	pepa7a1	DaPR130904_VB103_O1907.m	1881	17.979999542236328	AVSSNGPSGNDTPEELR		1	a7.a1	8.099999977275729E-4	36.0	2	1729.7994384765625	1729.7991943359375	3.000000142492354E-4	0.17343054340154443
a7	pepa7a8	DaPR130904_VB103_O1907.m	1886	18.010000228881836	VILDEGHAIR		1	a7.a1	0.00559999980032444	47.5	2	1122.6282958984375	1122.626953125	0.0013000000035390258	1.15799821117806
a7	pepa7a6	DaPR130904_VB103_O1907.m	2020	18.510000228881836	PVTMGDEGGLR		1	a7.a1	5.299999884300632E-6	45.599998474121094	2	1131.5518798828125	1131.5467529296875	0.005200000014156103	4.595479595246758
a7	pepa7b10	DaPR130904_VB103_O1907.m	2582	20.829999923706055	YLQTVQYGVHGNFPR		1	a7.a1	1.1999999696854502E-4	36.79999923706055	2	1778.9052734375	1778.897705078125	0.007600000128149986	4.272308692318096
a7	pepa7a5	DaPR130904_VB103_O1907.m	3390	23.65999984741211	NDLYYNTITNFSEK		1	a7.a1	4.199999966658652E-4	35.29999923706055	2	1721.811279296875	1721.8021240234375	0.009200000204145908	5.3432389679295555
a7	pepa7a7	DaPR130904_VB103_O1907.m	3803	24.979999542236328	TLGFNLESGWGSGR		1	a7.a1	5.400000009103678E-5	39.70000076293945	2	1480.7196044921875	1480.71826171875	0.0013000000035390258	0.8779523000074607
a8	pepa8a3	DaPR130904_VB103_O1907.m	971	13.710000038146973	FPANANSTK		1	a8.a1	0.007799999788403511	33.400001525878906	2	949.4750366210938	949.4741821289062	7.999999797903001E-4	0.8425715989417892
a8	pepa8a4	DaPR130904_VB103_O1907.m	1457	16.260000228881836	HVCIQSSLAK	C3:+57.02146	1	a8.a1	0.0013000000035390258	35.400001525878906	2	1142.6009521484375	1142.59912109375	0.0019000000320374966	1.6628754538325976
a8	pepa8a6	DaPR130904_VB103_O1907.m	2602	20.90999984741211	NAPQISDGSEVVVVK		1	a8.a1	0.0017000000225380063	33.400001525878906	2	1541.8245849609375	1541.8173828125	0.007199999876320362	4.669813660542931
a8	pepa8a9	DaPR130904_VB103_O1907.m	2739	21.399999618530273	TFEELEHVSAPYK		1	a8.a1	0.020999999716877937	32.29999923706055	2	1549.759521484375	1549.753662109375	0.005799999926239252	3.742530227897544
a8	pepa8a1	DaPR130904_VB103_O1907.m	2741	21.40999984741211	DKDTLDFIR		1	a8.a1	0.0024999999441206455	38.79999923706055	2	1122.580078125	1122.579345703125	6.99999975040555E-4	0.623563917971528
a8	pepa8a5	DaPR130904_VB103_O1907.m	2988	22.299999237060547	ILYNSLNDSFK		1	a8.a1	9.999999747378752E-5	43.5	2	1313.6754150390625	1313.6739501953125	0.00139999995008111	1.0657134137987305
a8	pepa8a7	DaPR130904_VB103_O1907.m	3053	22.530000686645508	QLLLTSPVPGR		1	a8.a1	0.010999999940395355	37.0	2	1180.707275390625	1180.705322265625	0.002099999925121665	1.7785978309067239
a8	pepa8b10	DaPR130904_VB103_O1907.m	3891	25.260000228881836	VEVQVLNIDIPR		1	a8.a1	4.8999998398358E-5	59.0	2	1394.802490234375	1394.8006591796875	0.0019000000320374966	1.362201845498788
a8	pepa8a2	DaPR130904_VB103_O1907.m	4179	26.280000686645508	ETEAYFADLIMK		1	a8.a1	0.004800000227987766	25.5	2	1430.6920166015625	1430.6876220703125	0.004399999976158142	3.0754442187673443
a8	pepa8a8	DaPR130904_VB103_O1907.m	4540	27.729999542236328	SIVCLEDLQIGTVLTGK	C4:+57.02146	1	a8.a1	8.099999831756577E-5	36.70000076293945	2	1845.9962158203125	1845.9993896484375	-0.0031999999191612005	-1.7334783191724819
a9	pepa9a1	DaPR130904_VB103_O1907.m	756	12.3100004196167	FSSQQAATK		1	a9.a1	3.800000122282654E-4	35.29999923706055	2	967.486083984375	967.4848022460938	0.0013000000035390258	1.3436903613586189
a9	pepa9a8	DaPR130904_VB103_O1907.m	1181	14.899999618530273	VSQVIMEK	M6:+15.99491	1	a9.a1	0.001500000013038516	42.0	2	949.5016479492188	949.502685546875	-0.0010999999940395355	-1.1585011930808602
a9	pepa9a6	DaPR130904_VB103_O1907.m	1258	15.329999923706055	QSNASSDVEVEEK		1	a9.a1	2.500000118743628E-4	34.5	2	1421.641845703125	1421.6395263671875	0.002400000113993883	1.6881917458547087
a9	pepa9a3	DaPR130904_VB103_O1907.m	1753	17.5	IDNLDVNR		1	a9.a1	0.03799999877810478	43.29999923706055	2	958.4973754882812	958.4957275390625	0.0017000000225380063	1.7736125197999117
a9	pepa9a7	DaPR130904_VB103_O1907.m	1816	17.75	VDEVPDGAVKPPTNK		1	a9.a1	0.002099999925121665	34.099998474121094	2	1565.8211669921875	1565.8173828125	0.003800000064074993	2.4268475403239456
a9	pepa9a2	DaPR130904_VB103_O1907.m	3505	24.030000686645508	GFNEGLWEIDNNPK		1	a9.a1	6.299999949987978E-5	46.5	2	1632.7679443359375	1632.7657470703125	0.002300000051036477	1.4086528059296868
a9	pepa9a5	DaPR130904_VB103_O1907.m	4316	26.809999465942383	NMFLVGEGDSVITQVLNK	M2:+15.99491	1	a9.a1	0.008899999782443047	34.0	2	1980.024169921875	1980.010986328125	0.013000000268220901	6.565620270789021
a9	pepa9a4	DaPR130904_VB103_O1907.m	4398	27.149999618530273	LPIFFFGTHETAFLGPK		1	a9.a1	0.0031999999191612005	33.20000076293945	2	1922.0245361328125	1922.021484375	0.003100000089034438	1.6128852430817087
b10	pepb10a2	DaPR130904_VB103_O1907.m	506	10.350000381469727	NSSNKPAVTTK		1	b10.a1	2.9999999242136255E-5	45.5	2	1146.6121826171875	1146.61181640625	5.000000237487257E-4	0.4360673914174745
b10	pepb10a6	DaPR130904_VB103_O1907.m	681	11.75	VAGGAAPSKPASAK		1	b10.a1	0.0032999999821186066	39.29999923706055	2	1211.675048828125	1211.6746826171875	3.9999998989515007E-4	0.3301216041183265
b10	pepb10a3	DaPR130904_VB103_O1907.m	891	13.199999809265137	SSDSDSDSSSEDEPPK		1	b10.a1	0.02199999988079071	21.5	2	1668.639892578125	1668.6358642578125	0.004000000189989805	2.3971678157408856
b10	pepb10a5	DaPR130904_VB103_O1907.m	1249	15.279999732971191	VADNSFDAK		1	b10.a1	0.017000000923871994	28.299999237060547	2	966.45166015625	966.453125	-0.001500000013038516	-1.5520670110498282
b10	pepb10a4	DaPR130904_VB103_O1907.m	1354	15.800000190734863	SSVPPPSAPPPK		1	b10.a1	0.012000000104308128	31.5	2	1160.6336669921875	1160.63134765625	0.002300000051036477	1.981680105126438
b10	pepb10a7	DaPR130904_VB103_O1907.m	1509	16.510000228881836	VREEEIEVDSR		1	b10.a1	0.010999999940395355	38.599998474121094	2	1360.6702880859375	1360.670654296875	-3.9999998989515007E-4	-0.293972673425407
b10	pepb10a1	DaPR130904_VB103_O1907.m	1702	17.309999465942383	DNQLSEVANK		1	b10.a1	0.009499999694526196	38.5	2	1117.5504150390625	1117.548828125	0.0015999999595806003	1.4317047446285158
b11	pepb11a1	DaPR130904_VB103_O1907.m	753	12.260000228881836	KTTDTASVQNEAK		1	b11.a1	1.6999999934341758E-4	53.599998474121094	2	1392.696044921875	1392.6968994140625	-7.999999797903001E-4	-0.5744250454832471
b11	pepb11a5	DaPR130904_VB103_O1907.m	1008	13.930000305175781	TTDTASVQNEAK		1	b11.a1	0.0017999999690800905	40.70000076293945	2	1264.6019287109375	1264.60205078125	0.0	0.0
b11	pepb11a4	DaPR130904_VB103_O1907.m	1553	16.700000762939453	NGSLICTASK	C6:+57.02146	1	b11.a1	4.400000034365803E-5	45.599998474121094	2	1050.5277099609375	1050.525146484375	0.0024999999441206455	2.3797621146785457
b11	pepb11a3	DaPR130904_VB103_O1907.m	1637	17.059999465942383	NDQCYDDIR	C4:+57.02146	1	b11.a1	0.001500000013038516	33.0	2	1198.4808349609375	1198.479736328125	0.0010999999940395355	0.9178294473377502
b11	pepb11a6	DaPR130904_VB103_O1907.m	2410	20.1299991607666	VGIVAWHPTAR		1	b11.a1	0.04500000178813934	35.099998474121094	3	1206.6748046875	1206.674560546875	1.9999999494757503E-4	0.16574476788251288
b11	pepb11a6	DaPR130904_VB103_O1907.m	2415	20.15999984741211	VGIVAWHPTAR		1	b11.a1	2.099999983329326E-4	39.29999923706055	2	1206.6776123046875	1206.674560546875	0.003000000026077032	2.486171602654329
b11	pepb11a2	DaPR130904_VB103_O1907.m	3356	23.549999237060547	NADPILISLK		1	b11.a1	0.002099999925121665	44.70000076293945	2	1083.6483154296875	1083.641357421875	0.0071000000461936	6.551983271555297
b12	pepb12a4	DaPR130904_VB103_O1907.m	1342	15.729999542236328	KAPGCVLSNPDQK	C5:+57.02146	1	b12.a1	0.006099999882280827	33.70000076293945	2	1413.713134765625	1413.7159423828125	-0.0027000000700354576	-1.909860382195746
b12	pepb12a1	DaPR130904_VB103_O1907.m	1705	17.309999465942383	APGCVLSNPDQK	C4:+57.02146	1	b12.a1	6.100000064179767E-6	42.70000076293945	2	1285.6234130859375	1285.620849609375	0.0024999999441206455	1.944585718939024
b12	pepb12a7	DaPR130904_VB103_O1907.m	1931	18.18000030517578	SPFNSPSPQDSPR		1	b12.a1	0.003599999938160181	32.099998474121094	2	1415.6536865234375	1415.6553955078125	-0.0017000000225380063	-1.2008572339938677
b12	pepb12a3	DaPR130904_VB103_O1907.m	2056	18.649999618530273	GIPLESTDGER		3	b12.a1 b12.a2 b12.a3	1.500000071246177E-4	40.099998474121094	2	1173.575927734375	1173.574951171875	8.999999845400453E-4	0.7668875205979379
b12	pepb12a2	DaPR130904_VB103_O1907.m	3564	24.209999084472656	EDFVLSITGK		1	b12.a1	0.026000000536441803	29.700000762939453	2	1108.595947265625	1108.5888671875	0.0071000000461936	6.404538468987483
b12	pepb12a6	DaPR130904_VB103_O1907.m	1495	16.450000762939453	KPPCCVLSNPDQK	C4:+57.02146 - C5:+57.02146	1	b12.a2	0.005100000184029341	34.29999923706055	2	1542.7398681640625	1542.74072265625	-7.999999797903001E-4	-0.5185576345018503
b12	pepb12a5	DaPR130904_VB103_O1907.m	1591	16.860000610351562	KPEKPLFSSASPQDSSPR		1	b12.a3	0.004399999976158142	35.5	3	1957.9984130859375	1957.9981689453125	1.9999999494757503E-4	0.10214513890751299
b13	pepb13a4	DaPR130904_VB103_O1907.m	862	13.0	SDIPEKPK		1	b13.a1	4.900000058114529E-4	36.20000076293945	2	913.5009155273438	913.4993286132812	0.0015999999595806003	1.7515064428229488
b13	pepb13a6	DaPR130904_VB103_O1907.m	1090	14.399999618530273	VRPDEIMR	M7:+15.99491	1	b13.a1	0.009399999864399433	28.5	2	1031.5321044921875	1031.5306396484375	0.001500000013038516	1.4541497415430535
b13	pepb13a2	DaPR130904_VB103_O1907.m	1717	17.360000610351562	FREDHPDLIQNAK		1	b13.a1	0.04500000178813934	27.200000762939453	2	1582.8001708984375	1582.7977294921875	0.0026000000070780516	1.6426609405815962
b13	pepb13a5	DaPR130904_VB103_O1907.m	2085	18.75	TPQQLWYTHEK		1	b13.a1	7.50000006519258E-4	29.600000381469727	2	1430.7154541015625	1430.7066650390625	0.008799999952316284	6.150806568078733
b13	pepb13a3	DaPR130904_VB103_O1907.m	2316	19.799999237060547	HPELNISEEGITK		1	b13.a1	5.90000010561198E-4	33.79999923706055	2	1466.7508544921875	1466.7490234375	0.0019000000320374966	1.2953818285725676
b13	pepb13a7	DaPR130904_VB103_O1907.m	2625	21.0	WVEISNEVR		1	b13.a1	0.03400000184774399	29.799999237060547	2	1131.580322265625	1131.5797119140625	6.000000284984708E-4	0.5302322250754861
b13	pepb13a1	DaPR130904_VB103_O1907.m	4280	26.68000030517578	AEEIWQQSVIGDYLAR		1	b13.a1	1.8000000272877514E-4	50.20000076293945	2	1877.945068359375	1877.9395751953125	0.005499999970197678	2.928741713974294
b14	pepb14a7	DaPR130904_VB103_O1907.m	1467	16.309999465942383	MLEDPQER		1	b14.a1	0.008799999952316284	33.70000076293945	2	1017.468505859375	1017.4674072265625	0.0010999999940395355	1.0811157057481993
b14	pepb14a6	DaPR130904_VB103_O1907.m	2159	19.110000610351562	MLANFESGK		1	b14.a1	0.03500000014901161	30.299999237060547	2	996.4895629882812	996.4822998046875	0.007199999876320362	7.225416726149151
b14	pepb14a5	DaPR130904_VB103_O1907.m	2796	21.600000381469727	MGCEIVIATPGR	C3:+57.02146	1	b14.a1	0.004100000020116568	35.099998474121094	2	1303.650390625	1303.650146484375	3.000000142492354E-4	0.23012310093951352
b14	pepb14a4	DaPR130904_VB103_O1907.m	2839	21.760000228881836	LIDVLENR		1	b14.a1	0.00570000009611249	39.599998474121094	2	971.5550537109375	971.5524291992188	0.0026000000070780516	2.6761293872951826
b14	pepb14a2	DaPR130904_VB103_O1907.m	2936	22.110000610351562	DILVATDVAGR		1	b14.a1	2.1999999262334313E-6	57.29999923706055	2	1129.6265869140625	1129.62158203125	0.004999999888241291	4.426260942403782
b14	pepb14a3	DaPR130904_VB103_O1907.m	3431	23.780000686645508	GFIAGIDLK		1	b14.a1	0.014999999664723873	41.400001525878906	2	933.54248046875	933.540771484375	0.0015999999595806003	1.7139047468023523
b14	pepb14a1	DaPR130904_VB103_O1907.m	4100	26.0	AQPLSLEELLAK		1	b14.a1	7.000000186963007E-5	48.20000076293945	2	1311.7557373046875	1311.7523193359375	0.0035000001080334187	2.66818671211137
b15	pepb15a3	DaPR130904_VB103_O1907.m	743	12.199999809265137	PQPQNGSSGMGSTVSK	M10:+15.99491	1	b15.a1	6.500000017695129E-4	30.399999618530273	2	1577.722412109375	1577.7227783203125	-3.9999998989515007E-4	-0.2535299581089912
b15	pepb15a1	DaPR130904_VB103_O1907.m	856	12.949999809265137	AAGPSLSHTSGGTQSK		1	b15.a1	0.008999999612569809	29.899999618530273	2	1485.7301025390625	1485.7296142578125	5.000000237487257E-4	0.336535005394301
b15	pepb15a5	DaPR130904_VB103_O1907.m	966	13.680000305175781	VETYNDESR		1	b15.a1	0.02800000086426735	36.400001525878906	2	1112.480224609375	1112.48583984375	-0.00559999980032444	-5.033771756691273
b15	pepb15a4	DaPR130904_VB103_O1907.m	1383	15.930000305175781	SGGVGGSNTNWK		1	b15.a1	0.014000000432133675	37.599998474121094	2	1163.5462646484375	1163.54443359375	0.0019000000320374966	1.6329415338004007
b15	pepb15a2	DaPR130904_VB103_O1907.m	1582	16.829999923706055	ATAFNEQVDK		1	b15.a1	0.012000000104308128	43.29999923706055	2	1122.5440673828125	1122.54296875	0.0010999999940395355	0.9799179404815416
b15	pepb15a6	DaPR130904_VB103_O1907.m	1888	18.010000228881836	VIDQQNGLYR		1	b15.a1	8.399999842367833E-7	46.599998474121094	2	1205.6326904296875	1205.627685546875	0.004999999888241291	4.147217211566671
b16	pepb16a5	DaPR130904_VB103_O1907.m	769	12.399999618530273	TEGAEATPGAQK		1	b16.a1	0.006899999920278788	42.79999923706055	2	1159.561279296875	1159.5594482421875	0.0019000000320374966	1.6385533617252364
b16	pepb16a4	DaPR130904_VB103_O1907.m	782	12.5	MEVVVHGR	M1:+15.99491	1	b16.a1	2.500000118743628E-4	36.400001525878906	2	942.4827270507812	942.4829711914062	-3.000000142492354E-4	-0.3183081534831352
b16	pepb16a3	DaPR130904_VB103_O1907.m	1496	16.450000762939453	LTTINCEEGDK	C6:+57.02146	1	b16.a1	0.003100000089034438	29.200000762939453	2	1279.5855712890625	1279.5838623046875	0.0017000000225380063	1.328556941532615
b16	pepb16a1	DaPR130904_VB103_O1907.m	1588	16.850000381469727	EVDATSPAPSTSSTVK		1	b16.a1	2.499999936844688E-5	42.5	2	1576.771728515625	1576.7705078125	0.0013000000035390258	0.8244700145632189
b16	pepb16a6	DaPR130904_VB103_O1907.m	2710	21.309999465942383	TEPEEVSIEDSAQSDLK		1	b16.a1	3.699999950868005E-8	61.29999923706055	2	1876.8682861328125	1876.8662109375	0.002099999925121665	1.11888631852598
b16	pepb16a2	DaPR130904_VB103_O1907.m	2899	21.979999542236328	GEFTYYEIQDNTGK		1	b16.a1	0.007699999958276749	30.5	2	1664.7484130859375	1664.7442626953125	0.00419999985024333	2.5229099414004286
b17	pepb17a2	DaPR130904_VB103_O1907.m	1421	16.100000381469727	ENAEVDGDDDAEEMEAK	M14:+15.99491	1	b17.a1	0.02500000037252903	29.799999237060547	2	1882.7181396484375	1882.7135009765625	0.004699999932199717	2.496396785682914
b17	pepb17a1	DaPR130904_VB103_O1907.m	1959	18.299999237060547	ENAEVDGDDDAEEMEAK		1	b17.a1	0.007000000216066837	30.200000762939453	2	1866.71630859375	1866.7186279296875	-0.002199999988079071	-1.1785386159236084
b17	pepb17a5	DaPR130904_VB103_O1907.m	2147	19.010000228881836	NECVVVIR	C3:+57.02146	1	b17.a1	0.007499999832361937	39.5	2	988.5311279296875	988.5247802734375	0.006300000008195639	6.3731331109908895
b17	pepb17a3	DaPR130904_VB103_O1907.m	2321	19.799999237060547	EVLINNINR		1	b17.a1	0.020999999716877937	38.400001525878906	2	1084.6141357421875	1084.6114501953125	0.00279999990016222	2.5815695562295673
b17	pepb17a4	DaPR130904_VB103_O1907.m	2803	21.6299991607666	GVFNVQMEPK		1	b17.a1	0.004600000102072954	41.20000076293945	2	1148.57861328125	1148.5772705078125	0.00139999995008111	1.2188992295330185
b17	pepb17a6	DaPR130904_VB103_O1907.m	2934	22.110000610351562	TAWVFDDK		1	b17.a1	0.02199999988079071	34.5	2	981.4700317382812	981.468017578125	0.0020000000949949026	2.0377638997652845
b18	pepb18a2	DaPR130904_VB103_O1907.m	876	13.100000381469727	DEALEDEDNKK		1	b18.a1	0.014000000432133675	33.099998474121094	2	1305.5865478515625	1305.5809326171875	0.00570000009611249	4.365872657688239
b18	pepb18a6	DaPR130904_VB103_O1907.m	1659	17.15999984741211	TGFQAVTGK		1	b18.a1	0.009800000116229057	38.29999923706055	2	908.4840698242188	908.4840087890625	0.0	0.0
b18	pepb18a5	DaPR130904_VB103_O1907.m	1725	17.399999618530273	SPDTILQK		1	b18.a1	0.0066999997943639755	36.20000076293945	2	901.4945678710938	901.4993286132812	-0.004800000227987766	-5.3244634528694545
b18	pepb18a3	DaPR130904_VB103_O1907.m	2997	22.309999465942383	FPDEDEILEK		1	b18.a1	0.006599999964237213	41.20000076293945	2	1234.5863037109375	1234.584228515625	0.002199999988079071	1.7819764235318252
b18	pepb18a4	DaPR130904_VB103_O1907.m	3184	22.979999542236328	IFDIDEAEEGVK		1	b18.a1	3.5000000934815034E-5	50.20000076293945	2	1364.6602783203125	1364.658447265625	0.0019000000320374966	1.392289796648047
b18	pepb18a1	DaPR130904_VB103_O1907.m	4343	26.93000030517578	DASDDLDDLNFFNQK		1	b18.a1	3.099999958067201E-6	53.900001525878906	2	1756.76953125	1756.7664794921875	0.003100000089034438	1.7646056691214458
b19	pepb19a1	DaPR130904_VB103_O1907.m	796	12.600000381469727	AIGSTSKPQESPK		1	b19.a1	0.002400000113993883	39.20000076293945	2	1329.7012939453125	1329.7012939453125	0.0	0.0
b19	pepb19a3	DaPR130904_VB103_O1907.m	1395	15.979999542236328	TPATAPVPAR		1	b19.a1	4.1000000783242285E-4	38.79999923706055	2	980.5538330078125	980.5527954101562	0.0010000000474974513	1.0198329474744503
b19	pepb19a5	DaPR130904_VB103_O1907.m	2510	20.549999237060547	YSQVLGLGGR		1	b19.a1	3.099999958067201E-5	45.70000076293945	2	1049.5772705078125	1049.57421875	0.003100000089034438	2.953578730931874
b19	pepb19a4	DaPR130904_VB103_O1907.m	2978	22.25	VKEEDESANSLRPGALF		1	b19.a1	0.004900000058114529	37.0	2	1861.938720703125	1861.929443359375	0.00930000003427267	4.994818717455374
b19	pepb19a2	DaPR130904_VB103_O1907.m	4059	25.850000381469727	DSPFGLSFVR		1	b19.a1	1.500000071246177E-4	46.900001525878906	2	1124.576416015625	1124.5738525390625	0.0026000000070780516	2.3119868928196863
b20	pepb20a2	DaPR130904_VB103_O1907.m	1577	16.809999465942383	EAQELSQNSAIK		1	b20.a1	0.0012000000569969416	30.899999618530273	2	1317.6727294921875	1317.6649169921875	0.007799999788403511	5.919562468285522
b20	pepb20a1	DaPR130904_VB103_O1907.m	2620	20.979999542236328	AAVIGDVIR		1	b20.a1	0.023000000044703484	38.70000076293945	2	913.5486450195312	913.5469970703125	0.0017000000225380063	1.8608785623397581
b20	pepb20a3	DaPR130904_VB103_O1907.m	3616	24.3799991607666	EGAFSNFPISEETIK		1	b20.a1	0.007499999832361937	35.599998474121094	2	1668.7999267578125	1668.81201171875	-0.012000000104308128	-7.190744086237153
b20	pepb20a4	DaPR130904_VB103_O1907.m	3917	25.360000610351562	GAVEALAAALAH		1	b20.a1	4.8000001697801054E-5	48.400001525878906	2	1093.6019287109375	1093.6004638671875	0.001500000013038516	1.3716161089894012
b20	pepb20a5	DaPR130904_VB103_O1907.m	4455	27.360000610351562	TFSFAIPLIEK		1	b20.a1	0.019999999552965164	30.200000762939453	2	1265.7255859375	1265.7139892578125	0.010999999940395355	8.69074690945426
b21	pepb21a2	DaPR130904_VB103_O1907.m	2856	21.829999923706055	GNVGFVFTK		1	b21.a1	4.900000058114529E-4	34.900001525878906	2	968.521728515625	968.5203857421875	0.0013000000035390258	1.3422536300491208
b21	pepb21a1	DaPR130904_VB103_O1907.m	2943	22.149999618530273	AGAIAPCEVTVPAQNTGLGPEK	C7:+57.02146	1	b21.a1	0.0026000000070780516	25.600000381469727	2	2180.106689453125	2180.10205078125	0.004699999932199717	2.1558623508085084
b21	pepb21a3	DaPR130904_VB103_O1907.m	3467	23.899999618530273	IIQLLDDYPK		1	b21.a1	9.599999657439184E-7	54.70000076293945	2	1217.6812744140625	1217.677978515625	0.0032999999821186066	2.7100760959325023
b21	pepb21a4	DaPR130904_VB103_O1907.m	4196	26.350000381469727	TSFFQALGITTK		1	b21.a1	2.4000000848900527E-5	49.20000076293945	2	1313.7113037109375	1313.71044921875	8.999999845400453E-4	0.6850824586766939
b21	pepb21a5	DaPR130904_VB103_O1907.m	4308	26.780000686645508	VLALSVETDYTFPLAEK		1	b21.a1	3.199999980552093E-7	53.20000076293945	2	1896.0137939453125	1896.0	0.013000000268220901	6.856540225854906
b22	pepb22a2	DaPR130904_VB103_O1907.m	978	13.760000228881836	AISGVHTVR		1	b22.a1	9.500000146545062E-7	39.29999923706055	2	939.5391845703125	939.5374755859375	0.0017000000225380063	1.8094009730456047
b22	pepb22a4	DaPR130904_VB103_O1907.m	1932	18.200000762939453	HILILQNK		1	b22.a1	8.900000248104334E-4	35.900001525878906	2	978.61279296875	978.6099243164062	0.002899999963119626	2.96338703610162
b22	pepb22a3	DaPR130904_VB103_O1907.m	2050	18.610000610351562	GVTIKPTVDDD		1	b22.a1	2.9000000722589903E-5	46.900001525878906	2	1159.58544921875	1159.58447265625	0.0010000000474974513	0.8623779216418447
b22	pepb22a1	DaPR130904_VB103_O1907.m	2680	21.209999084472656	AGGEAGVTLGQPHLSR	A1:+42.01057	1	b22.a1	0.005200000014156103	33.099998474121094	2	1591.822265625	1591.819091796875	0.0031999999191612005	2.0102786401116606
b23	pepb23a1	DaPR130904_VB103_O1907.m	2054	18.6299991607666	ALAAAGYDVEK		1	b23.a1	2.500000118743628E-4	60.599998474121094	2	1107.56982421875	1107.5684814453125	0.00139999995008111	1.2640301466995443
b23	pepb23a3	DaPR130904_VB103_O1907.m	2176	19.200000762939453	KASGPPVSELITK		1	b23.a1	6.500000017695129E-5	36.20000076293945	2	1326.7628173828125	1326.76318359375	-3.000000142492354E-4	-0.2261142138694544
b23	pepb23a4	DaPR130904_VB103_O1907.m	2488	20.450000762939453	SGVSLAALK		1	b23.a1	0.008200000040233135	34.20000076293945	2	845.5111083984375	845.509521484375	0.0015999999595806003	1.89235001963271
b23	pepb23a2	DaPR130904_VB103_O1907.m	2733	21.399999618530273	ASGPPVSELITK		1	b23.a1	7.700000423938036E-6	44.599998474121094	2	1198.6697998046875	1198.668212890625	0.0015999999595806003	1.3348147071675085
b24	pepb24a1	DaPR130904_VB103_O1907.m	1490	16.40999984741211	ADDPYAHLSK		1	b24.a1	0.00279999990016222	51.79999923706055	2	1116.5340576171875	1116.5323486328125	0.0017000000225380063	1.5225712220695145
b24	pepb24a2	DaPR130904_VB103_O1907.m	2446	20.299999237060547	NQDEESQEAPELLK		1	b24.a1	0.002400000113993883	35.400001525878906	2	1629.765869140625	1629.7607421875	0.0052999998442828655	3.2520109897659526
b24	pepb24a4	DaPR130904_VB103_O1907.m	2937	22.110000610351562	VVFAELACR	C8:+57.02146	1	b24.a1	3.900000137946336E-6	46.099998474121094	2	1064.5562744140625	1064.55615234375	1.9999999494757503E-4	0.18787171959623802
b24	pepb24a3	DaPR130904_VB103_O1907.m	4361	27.0	STLLLLLTGK		1	b24.a1	0.0013000000035390258	35.5	2	1058.686279296875	1058.682373046875	0.0038999998942017555	3.6838243400403496
b25	pepb25a2	DaPR130904_VB103_O1907.m	2742	21.40999984741211	ILDSVGIEADDDR		1	b25.a1	3.899999878598237E-9	56.79999923706055	2	1417.680908203125	1417.6810302734375	0.0	0.0
b25	pepb25a1	DaPR130904_VB103_O1907.m	2808	21.649999618530273	LASVPAGGAVAVSAAPGSAAPAAGSAPAAAEEK		1	b25.a1	0.012000000104308128	31.600000381469727	3	2774.434814453125	2774.432373046875	0.002400000113993883	0.865041850473439
b25	pepb25a3	DaPR130904_VB103_O1907.m	3647	24.459999084472656	NIEDVIAQGIGK		1	b25.a1	1.500000053056283E-7	66.4000015258789	2	1256.68701171875	1256.6849365234375	0.002099999925121665	1.6710631790743196
b25	pepb25a4	DaPR130904_VB103_O1907.m	4250	26.559999465942383	YVASYLLAALGGNSSPSAK		1	b25.a1	0.004999999888241291	31.600000381469727	2	1868.982177734375	1868.9757080078125	0.006500000134110451	3.4778408869952417
b26	pepb26a3	DaPR130904_VB103_O1907.m	1592	16.860000610351562	VGQDPVLR		1	b26.a1	0.001500000013038516	45.20000076293945	2	883.5006713867188	883.5	6.000000284984708E-4	0.6791171799643133
b26	pepb26a1	DaPR130904_VB103_O1907.m	2511	20.549999237060547	ESETTTSLVLER		1	b26.a1	8.399999842367833E-7	46.400001525878906	2	1364.6943359375	1364.6907958984375	0.003599999938160181	2.637960151105246
b26	pepb26a2	DaPR130904_VB103_O1907.m	2599	20.899999618530273	SLATNEMWR		1	b26.a1	0.020999999716877937	35.79999923706055	2	1107.5277099609375	1107.525634765625	0.002199999988079071	1.9864099927083274
b27	pepb27a1	DaPR130904_VB103_O1907.m	1501	16.479999542236328	AIGNTELENK		1	b27.a1	0.009499999694526196	35.5	2	1088.56298828125	1088.5587158203125	0.004399999976158142	4.042041933257045
b27	pepb27a2	DaPR130904_VB103_O1907.m	2998	22.329999923706055	GIGIHHGGLLPILK		1	b27.a1	0.01600000075995922	30.399999618530273	2	1424.8729248046875	1424.8741455078125	-0.0010999999940395355	-0.7719980024253337
b27	pepb27a3	DaPR130904_VB103_O1907.m	3433	23.799999237060547	MTDVFEGSIIR		1	b27.a1	1.4000000373926014E-4	48.5	2	1267.6324462890625	1267.635498046875	-0.003000000026077032	-2.3666109309019183
b28	pepb28a3	DaPR130904_VB103_O1907.m	2543	20.68000030517578	KQELLEALTK		1	b28.a1	0.028999999165534973	28.0	2	1172.6881103515625	1172.6888427734375	-7.999999797903001E-4	-0.6821928806777771
b28	pepb28a1	DaPR130904_VB103_O1907.m	4218	26.43000030517578	DSLIFLVDASK		1	b28.a1	5.300000193528831E-4	38.70000076293945	2	1207.6622314453125	1207.6573486328125	0.004999999888241291	4.140247143696667
b28	pepb28a2	DaPR130904_VB103_O1907.m	4501	27.559999465942383	DTGIFLDLMHLK		1	b28.a1	3.800000122282654E-4	40.0	2	1402.7430419921875	1402.7403564453125	0.00279999990016222	1.9960927817445175
b29	pepb29a2	DaPR130904_VB103_O1907.m	1337	15.710000038146973	VAVLENQNK		1	b29.a1	1.1000000085914508E-4	42.20000076293945	2	1014.5592651367188	1014.5582885742188	0.0010000000474974513	0.9856506607449569
b29	pepb29a1	DaPR130904_VB103_O1907.m	1564	16.75	STTSETAPQPGSAVQGAH		1	b29.a1	0.0010999999940395355	35.400001525878906	2	1725.8011474609375	1725.8043212890625	-0.003100000089034438	-1.7962639511291416
b30	pepb30a1	DaPR130904_VB103_O1907.m	1123	14.579999923706055	EEASGSSVTAEEAK		1	b30.a1	3.000000142492354E-4	35.70000076293945	2	1394.6319580078125	1394.6285400390625	0.0034000000450760126	2.4379251875777483
b30	pepb30a2	DaPR130904_VB103_O1907.m	3579	24.25	SQLDIIIHSLK		1	b30.a1	0.03500000014901161	32.29999923706055	2	1266.7457275390625	1266.741943359375	0.003700000001117587	2.9208790476340107
b31	pepb31a1	DaPR130904_VB103_O1907.m	1956	18.280000686645508	ALAAGGYDVEK		1	b31.a1	1.1999999696854502E-4	50.599998474121094	2	1093.5545654296875	1093.5528564453125	0.0017999999690800905	1.6460109435689694
b31	pepb31a2	DaPR130904_VB103_O1907.m	2776	21.549999237060547	ATGPPVSELITK		1	b31.a1	3.499999875202775E-4	36.099998474121094	2	1212.684326171875	1212.6839599609375	5.000000237487257E-4	0.4123085983299651
b32	pepb32a2	DaPR130904_VB103_O1907.m	1542	16.649999618530273	VVEELTR		1	b32.a1	0.006599999964237213	35.599998474121094	2	845.473876953125	845.4730834960938	6.99999975040555E-4	0.8279388057464862
b32	pepb32a1	DaPR130904_VB103_O1907.m	3191	23.0	SVLLLAYK		1	b32.a1	0.013000000268220901	21.200000762939453	2	906.5676879882812	906.5662841796875	0.00139999995008111	1.5442885694209434
b33	pepb33a1	DaPR130904_VB103_O1907.m	2566	20.760000228881836	MSQEEVNVFR		1	b33.a1	5.499999970197678E-4	35.599998474121094	2	1238.58251953125	1238.583740234375	-0.0013000000035390258	-1.0495858788627639
b33	pepb33a2	DaPR130904_VB103_O1907.m	2841	21.760000228881836	VTYVVLDEADR		1	b33.a1	5.100000180391362E-6	49.400001525878906	2	1279.649658203125	1279.6533203125	-0.003599999938160181	-2.813261905405002
b34	pepb34a2	DaPR130904_VB103_O1907.m	1453	16.25	KDENESSAPADGEGGSELQPK		1	b34.a1	1.9999999494757503E-4	23.5	2	2144.972900390625	2144.9580078125	0.014999999664723873	6.993143739919354
b34	pepb34a1	DaPR130904_VB103_O1907.m	4207	26.399999618530273	DIMQALLVR		1	b34.a1	0.019999999552965164	35.900001525878906	2	1058.61279296875	1058.6031494140625	0.009700000286102295	9.163018541434768
b35	pepb35a2	DaPR130904_VB103_O1907.m	1523	16.559999465942383	SSAVDPEPQVK		1	b35.a1	0.012000000104308128	31.200000762939453	2	1156.586181640625	1156.5849609375	0.00139999995008111	1.2104601022533648
b35	pepb35a1	DaPR130904_VB103_O1907.m	4151	26.18000030517578	LEDVLPLAFTR		1	b35.a1	1.3000000035390258E-4	40.20000076293945	2	1273.7183837890625	1273.7154541015625	0.002899999963119626	2.276803625002094

## Sheet: peptides_pos
MS Sample :	DaPR130904_VB103_O1907.m
Peptide ID	Protein ID	accession	description	Sequence	Modifs	Start	Stop	MH+ theo
pepa1a7	a1.a1.a1	sp|P09874|PARP1_HUMAN	sp|P09874|PARP1_HUMAN Poly [ADP-ribose] polymerase 1 OS=Homo sapiens GN=PARP1 PE=1 SV=4	ATEDKEALKK		188	197	1132.621337890625
pepa1b93	a1.a1.a1	sp|P09874|PARP1_HUMAN	sp|P09874|PARP1_HUMAN Poly [ADP-ribose] polymerase 1 OS=Homo sapiens GN=PARP1 PE=1 SV=4	TGNAWHSK		622	629	900.4326782226562
pepa1b37	a1.a1.a1	sp|P09874|PARP1_HUMAN	sp|P09874|PARP1_HUMAN Poly [ADP-ribose] polymerase 1 OS=Homo sapiens GN=PARP1 PE=1 SV=4	GNAWHSK		623	629	799.385009765625
pepa1b71	a1.a1.a1	sp|P09874|PARP1_HUMAN	sp|P09874|PARP1_HUMAN Poly [ADP-ribose] polymerase 1 OS=Homo sapiens GN=PARP1 PE=1 SV=4	NTHATTHNAY		820	829	1129.50244140625
pepa1b38	a1.a1.a1	sp|P09874|PARP1_HUMAN	sp|P09874|PARP1_HUMAN Poly [ADP-ribose] polymerase 1 OS=Homo sapiens GN=PARP1 PE=1 SV=4	GQDGIGSKAEK		98	108	1089.553955078125
pepa1b81	a1.a1.a1	sp|P09874|PARP1_HUMAN	sp|P09874|PARP1_HUMAN Poly [ADP-ribose] polymerase 1 OS=Homo sapiens GN=PARP1 PE=1 SV=4	SADKPLSNMK	M9:+15.99491	385	394	1106.551513671875
pepa1a5	a1.a1.a1	sp|P09874|PARP1_HUMAN	sp|P09874|PARP1_HUMAN Poly [ADP-ribose] polymerase 1 OS=Homo sapiens GN=PARP1 PE=1 SV=4	ASADKPLSNMK	M10:+15.99491	384	394	1177.588623046875
pepa1b84	a1.a1.a1	sp|P09874|PARP1_HUMAN	sp|P09874|PARP1_HUMAN Poly [ADP-ribose] polymerase 1 OS=Homo sapiens GN=PARP1 PE=1 SV=4	SASADKPLSNMK	M11:+15.99491	383	394	1264.62060546875
pepa1b91	a1.a1.a1	sp|P09874|PARP1_HUMAN	sp|P09874|PARP1_HUMAN Poly [ADP-ribose] polymerase 1 OS=Homo sapiens GN=PARP1 PE=1 SV=4	SSASADKPLSNMK	M12:+15.99491	382	394	1351.652587890625
pepa1b82	a1.a1.a1	sp|P09874|PARP1_HUMAN	sp|P09874|PARP1_HUMAN Poly [ADP-ribose] polymerase 1 OS=Homo sapiens GN=PARP1 PE=1 SV=4	SANYCHTSQGD	C5:+57.02146	904	914	1239.4698486328125
pepa1b39	a1.a1.a1	sp|P09874|PARP1_HUMAN	sp|P09874|PARP1_HUMAN Poly [ADP-ribose] polymerase 1 OS=Homo sapiens GN=PARP1 PE=1 SV=4	GTNSYYK		565	571	832.3839721679688
pepa1b48	a1.a1.a1	sp|P09874|PARP1_HUMAN	sp|P09874|PARP1_HUMAN Poly [ADP-ribose] polymerase 1 OS=Homo sapiens GN=PARP1 PE=1 SV=4	LGGKLTGTANK		415	425	1059.6160888671875
pepa1a4	a1.a1.a1	sp|P09874|PARP1_HUMAN	sp|P09874|PARP1_HUMAN Poly [ADP-ribose] polymerase 1 OS=Homo sapiens GN=PARP1 PE=1 SV=4	ASADKPLSNMK		384	394	1161.59375
pepa1b92	a1.a1.a1	sp|P09874|PARP1_HUMAN	sp|P09874|PARP1_HUMAN Poly [ADP-ribose] polymerase 1 OS=Homo sapiens GN=PARP1 PE=1 SV=4	TAEAGGVTGKGQDGIGSK		88	105	1632.8192138671875
pepa1c100	a1.a1.a1	sp|P09874|PARP1_HUMAN	sp|P09874|PARP1_HUMAN Poly [ADP-ribose] polymerase 1 OS=Homo sapiens GN=PARP1 PE=1 SV=4	VGTVIGSNK		592	600	874.4996948242188
pepa1b80	a1.a1.a1	sp|P09874|PARP1_HUMAN	sp|P09874|PARP1_HUMAN Poly [ADP-ribose] polymerase 1 OS=Homo sapiens GN=PARP1 PE=1 SV=4	RKGDEVDGVDEVAK		208	221	1516.7606201171875
pepa1b55	a1.a1.a1	sp|P09874|PARP1_HUMAN	sp|P09874|PARP1_HUMAN Poly [ADP-ribose] polymerase 1 OS=Homo sapiens GN=PARP1 PE=1 SV=4	KGDEVDGVDEVAK		209	221	1360.6595458984375
pepa1a9	a1.a1.a1	sp|P09874|PARP1_HUMAN	sp|P09874|PARP1_HUMAN Poly [ADP-ribose] polymerase 1 OS=Homo sapiens GN=PARP1 PE=1 SV=4	AVNSSASADKPLSNMK		379	394	1619.80615234375
pepa1b70	a1.a1.a1	sp|P09874|PARP1_HUMAN	sp|P09874|PARP1_HUMAN Poly [ADP-ribose] polymerase 1 OS=Homo sapiens GN=PARP1 PE=1 SV=4	NREELGFR		166	173	1020.5225219726562
pepa1b50	a1.a1.a1	sp|P09874|PARP1_HUMAN	sp|P09874|PARP1_HUMAN Poly [ADP-ribose] polymerase 1 OS=Homo sapiens GN=PARP1 PE=1 SV=4	LLWHGSR		859	865	868.4791870117188
pepa1b32	a1.a1.a1	sp|P09874|PARP1_HUMAN	sp|P09874|PARP1_HUMAN Poly [ADP-ribose] polymerase 1 OS=Homo sapiens GN=PARP1 PE=1 SV=4	GGAAVDPDSGLEHSAH		529	544	1519.6776123046875
pepa1c101	a1.a1.a1	sp|P09874|PARP1_HUMAN	sp|P09874|PARP1_HUMAN Poly [ADP-ribose] polymerase 1 OS=Homo sapiens GN=PARP1 PE=1 SV=4	VPHWYH		48	53	838.39990234375
pepa1b87	a1.a1.a1	sp|P09874|PARP1_HUMAN	sp|P09874|PARP1_HUMAN Poly [ADP-ribose] polymerase 1 OS=Homo sapiens GN=PARP1 PE=1 SV=4	SLLATEDK		185	192	876.4677124023438
pepa1b57	a1.a1.a1	sp|P09874|PARP1_HUMAN	sp|P09874|PARP1_HUMAN Poly [ADP-ribose] polymerase 1 OS=Homo sapiens GN=PARP1 PE=1 SV=4	KPPLLNNADSVQAK		748	761	1494.827880859375
pepa1b17	a1.a1.a1	sp|P09874|PARP1_HUMAN	sp|P09874|PARP1_HUMAN Poly [ADP-ribose] polymerase 1 OS=Homo sapiens GN=PARP1 PE=1 SV=4	EDAIEHFMK	M8:+15.99491	608	616	1135.50927734375
pepa1a6	a1.a1.a1	sp|P09874|PARP1_HUMAN	sp|P09874|PARP1_HUMAN Poly [ADP-ribose] polymerase 1 OS=Homo sapiens GN=PARP1 PE=1 SV=4	ASLCISTK	C4:+57.02146	426	433	879.4608764648438
pepa1b74	a1.a1.a1	sp|P09874|PARP1_HUMAN	sp|P09874|PARP1_HUMAN Poly [ADP-ribose] polymerase 1 OS=Homo sapiens GN=PARP1 PE=1 SV=4	PLLNNADSVQAK		750	761	1269.68017578125
pepa1b73	a1.a1.a1	sp|P09874|PARP1_HUMAN	sp|P09874|PARP1_HUMAN Poly [ADP-ribose] polymerase 1 OS=Homo sapiens GN=PARP1 PE=1 SV=4	PIDVNYEK		789	796	977.4943237304688
pepa1b65	a1.a1.a1	sp|P09874|PARP1_HUMAN	sp|P09874|PARP1_HUMAN Poly [ADP-ribose] polymerase 1 OS=Homo sapiens GN=PARP1 PE=1 SV=4	MIFDVESMKK	M1:+15.99491 M8:+15.99491	675	684	1259.6014404296875
pepa1b30	a1.a1.a1	sp|P09874|PARP1_HUMAN	sp|P09874|PARP1_HUMAN Poly [ADP-ribose] polymerase 1 OS=Homo sapiens GN=PARP1 PE=1 SV=4	GDEVDGVDEVAK		210	221	1232.564453125
pepa1c104	a1.a1.a1	sp|P09874|PARP1_HUMAN	sp|P09874|PARP1_HUMAN Poly [ADP-ribose] polymerase 1 OS=Homo sapiens GN=PARP1 PE=1 SV=4	VVDRDSEEAEIIR		803	815	1530.7762451171875
pepa1b34	a1.a1.a1	sp|P09874|PARP1_HUMAN	sp|P09874|PARP1_HUMAN Poly [ADP-ribose] polymerase 1 OS=Homo sapiens GN=PARP1 PE=1 SV=4	GGSDDSSKDPIDVNYEK		780	796	1825.80908203125
pepa1b21	a1.a1.a1	sp|P09874|PARP1_HUMAN	sp|P09874|PARP1_HUMAN Poly [ADP-ribose] polymerase 1 OS=Homo sapiens GN=PARP1 PE=1 SV=4	EIDYGQDEEAVK		642	653	1395.6279296875
pepa1b56	a1.a1.a1	sp|P09874|PARP1_HUMAN	sp|P09874|PARP1_HUMAN Poly [ADP-ribose] polymerase 1 OS=Homo sapiens GN=PARP1 PE=1 SV=4	KMVDPEKPQLGMIDR	M2:+15.99491	142	156	1772.90380859375
pepa1b68	a1.a1.a1	sp|P09874|PARP1_HUMAN	sp|P09874|PARP1_HUMAN Poly [ADP-ribose] polymerase 1 OS=Homo sapiens GN=PARP1 PE=1 SV=4	MVDPEKPQLGMIDR	M1:+15.99491 M11:+15.99491	143	156	1660.8037109375
pepa1b13	a1.a1.a1	sp|P09874|PARP1_HUMAN	sp|P09874|PARP1_HUMAN Poly [ADP-ribose] polymerase 1 OS=Homo sapiens GN=PARP1 PE=1 SV=4	DSEEAEIIR		807	815	1061.5113525390625
pepa1b76	a1.a1.a1	sp|P09874|PARP1_HUMAN	sp|P09874|PARP1_HUMAN Poly [ADP-ribose] polymerase 1 OS=Homo sapiens GN=PARP1 PE=1 SV=4	PVEVVAPR		489	496	866.5098876953125
pepa1b77	a1.a1.a1	sp|P09874|PARP1_HUMAN	sp|P09874|PARP1_HUMAN Poly [ADP-ribose] polymerase 1 OS=Homo sapiens GN=PARP1 PE=1 SV=4	PVQDLIK		668	674	812.4880981445312
pepa1b49	a1.a1.a1	sp|P09874|PARP1_HUMAN	sp|P09874|PARP1_HUMAN Poly [ADP-ribose] polymerase 1 OS=Homo sapiens GN=PARP1 PE=1 SV=4	ILDLSNR		729	735	830.4735107421875
pepa1b12	a1.a1.a1	sp|P09874|PARP1_HUMAN	sp|P09874|PARP1_HUMAN Poly [ADP-ribose] polymerase 1 OS=Homo sapiens GN=PARP1 PE=1 SV=4	DPIDVNYEK		788	796	1092.521240234375
pepa1b33	a1.a1.a1	sp|P09874|PARP1_HUMAN	sp|P09874|PARP1_HUMAN Poly [ADP-ribose] polymerase 1 OS=Homo sapiens GN=PARP1 PE=1 SV=4	GGAAVDPDSGLEHSAHVLEK		529	548	1988.9676513671875
pepa1b47	a1.a1.a1	sp|P09874|PARP1_HUMAN	sp|P09874|PARP1_HUMAN Poly [ADP-ribose] polymerase 1 OS=Homo sapiens GN=PARP1 PE=1 SV=4	LEQMPSKEDAIEHFMK	M15:+15.99491	601	616	1948.9146728515625
pepa1b64	a1.a1.a1	sp|P09874|PARP1_HUMAN	sp|P09874|PARP1_HUMAN Poly [ADP-ribose] polymerase 1 OS=Homo sapiens GN=PARP1 PE=1 SV=4	MIFDVESMKK	M8:+15.99491	675	684	1243.6064453125
pepa1b67	a1.a1.a1	sp|P09874|PARP1_HUMAN	sp|P09874|PARP1_HUMAN Poly [ADP-ribose] polymerase 1 OS=Homo sapiens GN=PARP1 PE=1 SV=4	MVDPEKPQLGMIDR	M11:+15.99491	143	156	1644.808837890625
pepa1b15	a1.a1.a1	sp|P09874|PARP1_HUMAN	sp|P09874|PARP1_HUMAN Poly [ADP-ribose] polymerase 1 OS=Homo sapiens GN=PARP1 PE=1 SV=4	EDAIEHFMK	M8:+15.99491 E1:-18.01056	608	616	1117.4986572265625
pepa1b79	a1.a1.a1	sp|P09874|PARP1_HUMAN	sp|P09874|PARP1_HUMAN Poly [ADP-ribose] polymerase 1 OS=Homo sapiens GN=PARP1 PE=1 SV=4	QQVPSGESAILDR		270	282	1399.718017578125
pepa1b63	a1.a1.a1	sp|P09874|PARP1_HUMAN	sp|P09874|PARP1_HUMAN Poly [ADP-ribose] polymerase 1 OS=Homo sapiens GN=PARP1 PE=1 SV=4	MIFDVESMK	M1:+15.99491 M8:+15.99491	675	683	1131.5064697265625
pepa1b40	a1.a1.a1	sp|P09874|PARP1_HUMAN	sp|P09874|PARP1_HUMAN Poly [ADP-ribose] polymerase 1 OS=Homo sapiens GN=PARP1 PE=1 SV=4	HFSCFWK	C4:+57.02146	53	59	1011.4509887695312
pepa1b16	a1.a1.a1	sp|P09874|PARP1_HUMAN	sp|P09874|PARP1_HUMAN Poly [ADP-ribose] polymerase 1 OS=Homo sapiens GN=PARP1 PE=1 SV=4	EDAIEHFMK		608	616	1119.5142822265625
pepa1b61	a1.a1.a1	sp|P09874|PARP1_HUMAN	sp|P09874|PARP1_HUMAN Poly [ADP-ribose] polymerase 1 OS=Homo sapiens GN=PARP1 PE=1 SV=4	MAIMVQSPMFDGK	M1:+15.99491 M4:+15.99491 M9:+15.99491	35	47	1502.669189453125
pepa1b52	a1.a1.a1	sp|P09874|PARP1_HUMAN	sp|P09874|PARP1_HUMAN Poly [ADP-ribose] polymerase 1 OS=Homo sapiens GN=PARP1 PE=1 SV=4	KAMVEYEIDLQK		684	695	1466.75634765625
pepa1b83	a1.a1.a1	sp|P09874|PARP1_HUMAN	sp|P09874|PARP1_HUMAN Poly [ADP-ribose] polymerase 1 OS=Homo sapiens GN=PARP1 PE=1 SV=4	SANYCHTSQGDPIGL	C5:+57.02146	904	918	1619.7122802734375
pepa1b46	a1.a1.a1	sp|P09874|PARP1_HUMAN	sp|P09874|PARP1_HUMAN Poly [ADP-ribose] polymerase 1 OS=Homo sapiens GN=PARP1 PE=1 SV=4	LEQMPSKEDAIEHF		601	614	1673.784423828125
pepa1b66	a1.a1.a1	sp|P09874|PARP1_HUMAN	sp|P09874|PARP1_HUMAN Poly [ADP-ribose] polymerase 1 OS=Homo sapiens GN=PARP1 PE=1 SV=4	MVDPEKPQLGMIDR		143	156	1628.8138427734375
pepa1c106	a1.a1.a1	sp|P09874|PARP1_HUMAN	sp|P09874|PARP1_HUMAN Poly [ADP-ribose] polymerase 1 OS=Homo sapiens GN=PARP1 PE=1 SV=4	YCTGDVTAWTK	C2:+57.02146	310	320	1301.58349609375
pepa1b98	a1.a1.a1	sp|P09874|PARP1_HUMAN	sp|P09874|PARP1_HUMAN Poly [ADP-ribose] polymerase 1 OS=Homo sapiens GN=PARP1 PE=1 SV=4	VDPEKPQLGMIDR		144	156	1497.7734375
pepa1b36	a1.a1.a1	sp|P09874|PARP1_HUMAN	sp|P09874|PARP1_HUMAN Poly [ADP-ribose] polymerase 1 OS=Homo sapiens GN=PARP1 PE=1 SV=4	GIYFADMVSK	M7:+15.99491	894	903	1146.5504150390625
pepa1b20	a1.a1.a1	sp|P09874|PARP1_HUMAN	sp|P09874|PARP1_HUMAN Poly [ADP-ribose] polymerase 1 OS=Homo sapiens GN=PARP1 PE=1 SV=4	EELGFRPEYSASQLK		168	182	1753.8759765625
pepa1b42	a1.a1.a1	sp|P09874|PARP1_HUMAN	sp|P09874|PARP1_HUMAN Poly [ADP-ribose] polymerase 1 OS=Homo sapiens GN=PARP1 PE=1 SV=4	HPDVEVDGFSELR		66	78	1499.712890625
pepa1c102	a1.a1.a1	sp|P09874|PARP1_HUMAN	sp|P09874|PARP1_HUMAN Poly [ADP-ribose] polymerase 1 OS=Homo sapiens GN=PARP1 PE=1 SV=4	VPHWYHF		48	54	985.4683227539062
pepa1b51	a1.a1.a1	sp|P09874|PARP1_HUMAN	sp|P09874|PARP1_HUMAN Poly [ADP-ribose] polymerase 1 OS=Homo sapiens GN=PARP1 PE=1 SV=4	LPKPVQDLIK		665	674	1150.7198486328125
pepa1c103	a1.a1.a1	sp|P09874|PARP1_HUMAN	sp|P09874|PARP1_HUMAN Poly [ADP-ribose] polymerase 1 OS=Homo sapiens GN=PARP1 PE=1 SV=4	VSQGSSDSQILDLSNR		720	735	1705.8355712890625
pepa1a1	a1.a1.a1	sp|P09874|PARP1_HUMAN	sp|P09874|PARP1_HUMAN Poly [ADP-ribose] polymerase 1 OS=Homo sapiens GN=PARP1 PE=1 SV=4	AMVEYEIDLQK	M2:+15.99491	685	695	1354.65625
pepa1b94	a1.a1.a1	sp|P09874|PARP1_HUMAN	sp|P09874|PARP1_HUMAN Poly [ADP-ribose] polymerase 1 OS=Homo sapiens GN=PARP1 PE=1 SV=4	TLIPHDFGMK		738	747	1158.5980224609375
pepa1b10	a1.a1.a1	sp|P09874|PARP1_HUMAN	sp|P09874|PARP1_HUMAN Poly [ADP-ribose] polymerase 1 OS=Homo sapiens GN=PARP1 PE=1 SV=4	AVSQGSSDSQILDLSNR		719	735	1776.8726806640625
pepa1b41	a1.a1.a1	sp|P09874|PARP1_HUMAN	sp|P09874|PARP1_HUMAN Poly [ADP-ribose] polymerase 1 OS=Homo sapiens GN=PARP1 PE=1 SV=4	HPDVEVDGF		66	74	1014.453125
pepa1b18	a1.a1.a1	sp|P09874|PARP1_HUMAN	sp|P09874|PARP1_HUMAN Poly [ADP-ribose] polymerase 1 OS=Homo sapiens GN=PARP1 PE=1 SV=4	EELGFRPEY		168	176	1139.5372314453125
pepa1b60	a1.a1.a1	sp|P09874|PARP1_HUMAN	sp|P09874|PARP1_HUMAN Poly [ADP-ribose] polymerase 1 OS=Homo sapiens GN=PARP1 PE=1 SV=4	MAIMVQSPMFDGK	M4:+15.99491 M9:+15.99491	35	47	1486.67431640625
pepa1b54	a1.a1.a1	sp|P09874|PARP1_HUMAN	sp|P09874|PARP1_HUMAN Poly [ADP-ribose] polymerase 1 OS=Homo sapiens GN=PARP1 PE=1 SV=4	KFYPLEIDYGQDEEAVKK		637	654	2172.08642578125
pepa1b31	a1.a1.a1	sp|P09874|PARP1_HUMAN	sp|P09874|PARP1_HUMAN Poly [ADP-ribose] polymerase 1 OS=Homo sapiens GN=PARP1 PE=1 SV=4	GFSLLATEDKEALK		183	196	1521.8162841796875
pepa1b24	a1.a1.a1	sp|P09874|PARP1_HUMAN	sp|P09874|PARP1_HUMAN Poly [ADP-ribose] polymerase 1 OS=Homo sapiens GN=PARP1 PE=1 SV=4	FSCFWK	C3:+57.02146	54	59	874.3920288085938
pepa1b62	a1.a1.a1	sp|P09874|PARP1_HUMAN	sp|P09874|PARP1_HUMAN Poly [ADP-ribose] polymerase 1 OS=Homo sapiens GN=PARP1 PE=1 SV=4	MIFDVESMK	M1:+15.99491	675	683	1115.5115966796875
pepa1b43	a1.a1.a1	sp|P09874|PARP1_HUMAN	sp|P09874|PARP1_HUMAN Poly [ADP-ribose] polymerase 1 OS=Homo sapiens GN=PARP1 PE=1 SV=4	LAHILSPWGAEVK		474	486	1420.7950439453125
pepa1b86	a1.a1.a1	sp|P09874|PARP1_HUMAN	sp|P09874|PARP1_HUMAN Poly [ADP-ribose] polymerase 1 OS=Homo sapiens GN=PARP1 PE=1 SV=4	SDAYYCTGDVTAWTK	C6:+57.02146	306	320	1737.742919921875
pepa1b45	a1.a1.a1	sp|P09874|PARP1_HUMAN	sp|P09874|PARP1_HUMAN Poly [ADP-ribose] polymerase 1 OS=Homo sapiens GN=PARP1 PE=1 SV=4	IAPPEAPVTGYMFGK	M12:+15.99491	879	893	1593.798583984375
pepa1b44	a1.a1.a1	sp|P09874|PARP1_HUMAN	sp|P09874|PARP1_HUMAN Poly [ADP-ribose] polymerase 1 OS=Homo sapiens GN=PARP1 PE=1 SV=4	IAPPEAPVTGY		879	889	1114.5782470703125
pepa1b59	a1.a1.a1	sp|P09874|PARP1_HUMAN	sp|P09874|PARP1_HUMAN Poly [ADP-ribose] polymerase 1 OS=Homo sapiens GN=PARP1 PE=1 SV=4	MAIMVQSPMFDGK	M9:+15.99491	35	47	1470.679443359375
pepa1b78	a1.a1.a1	sp|P09874|PARP1_HUMAN	sp|P09874|PARP1_HUMAN Poly [ADP-ribose] polymerase 1 OS=Homo sapiens GN=PARP1 PE=1 SV=4	QQVPSGESAILDR	Q1:-17.02655	270	282	1382.6915283203125
pepa1b23	a1.a1.a1	sp|P09874|PARP1_HUMAN	sp|P09874|PARP1_HUMAN Poly [ADP-ribose] polymerase 1 OS=Homo sapiens GN=PARP1 PE=1 SV=4	FAGILSQGLR		869	878	1061.610595703125
pepa1b22	a1.a1.a1	sp|P09874|PARP1_HUMAN	sp|P09874|PARP1_HUMAN Poly [ADP-ribose] polymerase 1 OS=Homo sapiens GN=PARP1 PE=1 SV=4	ELLIFNK		263	269	876.5194091796875
pepa1b19	a1.a1.a1	sp|P09874|PARP1_HUMAN	sp|P09874|PARP1_HUMAN Poly [ADP-ribose] polymerase 1 OS=Homo sapiens GN=PARP1 PE=1 SV=4	EELGFRPEYSASQLK	E1:-18.01056	168	182	1735.8653564453125
pepa1b28	a1.a1.a1	sp|P09874|PARP1_HUMAN	sp|P09874|PARP1_HUMAN Poly [ADP-ribose] polymerase 1 OS=Homo sapiens GN=PARP1 PE=1 SV=4	FYTLIPHDFGMK	M11:+15.99491	736	747	1484.7247314453125
pepa1b95	a1.a1.a1	sp|P09874|PARP1_HUMAN	sp|P09874|PARP1_HUMAN Poly [ADP-ribose] polymerase 1 OS=Homo sapiens GN=PARP1 PE=1 SV=4	TLIPHDFGMK	M9:+15.99491	738	747	1174.5928955078125
pepa1b53	a1.a1.a1	sp|P09874|PARP1_HUMAN	sp|P09874|PARP1_HUMAN Poly [ADP-ribose] polymerase 1 OS=Homo sapiens GN=PARP1 PE=1 SV=4	KFYPLEIDYGQDEEAVK		637	653	2043.991455078125
pepa1b14	a1.a1.a1	sp|P09874|PARP1_HUMAN	sp|P09874|PARP1_HUMAN Poly [ADP-ribose] polymerase 1 OS=Homo sapiens GN=PARP1 PE=1 SV=4	DVEVDGFSELR		68	78	1265.6011962890625
pepa1b35	a1.a1.a1	sp|P09874|PARP1_HUMAN	sp|P09874|PARP1_HUMAN Poly [ADP-ribose] polymerase 1 OS=Homo sapiens GN=PARP1 PE=1 SV=4	GIYFADMVSK		894	903	1130.5555419921875
pepa1a2	a1.a1.a1	sp|P09874|PARP1_HUMAN	sp|P09874|PARP1_HUMAN Poly [ADP-ribose] polymerase 1 OS=Homo sapiens GN=PARP1 PE=1 SV=4	AQNDLIWNIK		240	249	1214.6531982421875
pepa1c105	a1.a1.a1	sp|P09874|PARP1_HUMAN	sp|P09874|PARP1_HUMAN Poly [ADP-ribose] polymerase 1 OS=Homo sapiens GN=PARP1 PE=1 SV=4	VVSEDFLQDVSASTK		453	467	1624.806884765625
pepa1b29	a1.a1.a1	sp|P09874|PARP1_HUMAN	sp|P09874|PARP1_HUMAN Poly [ADP-ribose] polymerase 1 OS=Homo sapiens GN=PARP1 PE=1 SV=4	GALLPCEECSGQLVFK	C6:+57.02146 C9:+57.02146	290	305	1807.8720703125
pepa1b75	a1.a1.a1	sp|P09874|PARP1_HUMAN	sp|P09874|PARP1_HUMAN Poly [ADP-ribose] polymerase 1 OS=Homo sapiens GN=PARP1 PE=1 SV=4	PPEAPVTGYMFGK		881	893	1393.6824951171875
pepa1a3	a1.a1.a1	sp|P09874|PARP1_HUMAN	sp|P09874|PARP1_HUMAN Poly [ADP-ribose] polymerase 1 OS=Homo sapiens GN=PARP1 PE=1 SV=4	AQNDLIWNIKDELK		240	253	1699.90185546875
pepa1b85	a1.a1.a1	sp|P09874|PARP1_HUMAN	sp|P09874|PARP1_HUMAN Poly [ADP-ribose] polymerase 1 OS=Homo sapiens GN=PARP1 PE=1 SV=4	SATLGLVDIVK		554	564	1115.66748046875
pepa1b58	a1.a1.a1	sp|P09874|PARP1_HUMAN	sp|P09874|PARP1_HUMAN Poly [ADP-ribose] polymerase 1 OS=Homo sapiens GN=PARP1 PE=1 SV=4	MAIMVQSPMFDGK		35	47	1454.6844482421875
pepa1b27	a1.a1.a1	sp|P09874|PARP1_HUMAN	sp|P09874|PARP1_HUMAN Poly [ADP-ribose] polymerase 1 OS=Homo sapiens GN=PARP1 PE=1 SV=4	FYTLIPHDFGMK		736	747	1468.7298583984375
pepa1b72	a1.a1.a1	sp|P09874|PARP1_HUMAN	sp|P09874|PARP1_HUMAN Poly [ADP-ribose] polymerase 1 OS=Homo sapiens GN=PARP1 PE=1 SV=4	NTHATTHNAYDLEVIDIFK		820	838	2202.0830078125
pepa1b89	a1.a1.a1	sp|P09874|PARP1_HUMAN	sp|P09874|PARP1_HUMAN Poly [ADP-ribose] polymerase 1 OS=Homo sapiens GN=PARP1 PE=1 SV=4	SLQELFLAH		468	476	1057.568115234375
pepa1b25	a1.a1.a1	sp|P09874|PARP1_HUMAN	sp|P09874|PARP1_HUMAN Poly [ADP-ribose] polymerase 1 OS=Homo sapiens GN=PARP1 PE=1 SV=4	FYPLEIDYGQDEEAVK		638	653	1915.8963623046875
pepa1b96	a1.a1.a1	sp|P09874|PARP1_HUMAN	sp|P09874|PARP1_HUMAN Poly [ADP-ribose] polymerase 1 OS=Homo sapiens GN=PARP1 PE=1 SV=4	TTNFAGILSQ		866	875	1051.5423583984375
pepa1b26	a1.a1.a1	sp|P09874|PARP1_HUMAN	sp|P09874|PARP1_HUMAN Poly [ADP-ribose] polymerase 1 OS=Homo sapiens GN=PARP1 PE=1 SV=4	FYTLIPHDF		736	744	1152.57275390625
pepa1a8	a1.a1.a1	sp|P09874|PARP1_HUMAN	sp|P09874|PARP1_HUMAN Poly [ADP-ribose] polymerase 1 OS=Homo sapiens GN=PARP1 PE=1 SV=4	ATTHNAYDLEVIDIFK		823	838	1849.9334716796875
pepa1b99	a1.a1.a1	sp|P09874|PARP1_HUMAN	sp|P09874|PARP1_HUMAN Poly [ADP-ribose] polymerase 1 OS=Homo sapiens GN=PARP1 PE=1 SV=4	VFSATLGLVDIVK		552	564	1361.8043212890625
pepa1b69	a1.a1.a1	sp|P09874|PARP1_HUMAN	sp|P09874|PARP1_HUMAN Poly [ADP-ribose] polymerase 1 OS=Homo sapiens GN=PARP1 PE=1 SV=4	NAYDLEVIDIFK		827	838	1439.7420654296875
pepa1b97	a1.a1.a1	sp|P09874|PARP1_HUMAN	sp|P09874|PARP1_HUMAN Poly [ADP-ribose] polymerase 1 OS=Homo sapiens GN=PARP1 PE=1 SV=4	VADGMVFGALLPCEECSGQLVFK	C13:+57.02146 C16:+57.02146	283	305	2527.203369140625
pepa1b11	a1.a1.a1	sp|P09874|PARP1_HUMAN	sp|P09874|PARP1_HUMAN Poly [ADP-ribose] polymerase 1 OS=Homo sapiens GN=PARP1 PE=1 SV=4	AYDLEVIDIFK		828	838	1325.69921875
pepa1b88	a1.a1.a1	sp|P09874|PARP1_HUMAN	sp|P09874|PARP1_HUMAN Poly [ADP-ribose] polymerase 1 OS=Homo sapiens GN=PARP1 PE=1 SV=4	SILSEVQQAVSQGSSDSQILDLSNR		711	735	2661.3330078125
pepa1b90	a1.a1.a1	sp|P09874|PARP1_HUMAN	sp|P09874|PARP1_HUMAN Poly [ADP-ribose] polymerase 1 OS=Homo sapiens GN=PARP1 PE=1 SV=4	SLQELFLAHILSPWGAEVK		468	486	2138.164794921875
pepa2b11	a2.a1.a1	sp|P23246|SFPQ_HUMAN	sp|P23246|SFPQ_HUMAN Splicing factor, proline- and glutamine-rich OS=Homo sapiens GN=SFPQ PE=1 SV=2	GREEYEGPNK		694	703	1178.5440673828125
pepa2b25	a2.a1.a1	sp|P23246|SFPQ_HUMAN	sp|P23246|SFPQ_HUMAN Splicing factor, proline- and glutamine-rich OS=Homo sapiens GN=SFPQ PE=1 SV=2	QHHPPYHQQHHQGPPPGGPGGR	Q1:-17.02655	246	267	2386.10888671875
pepa2b15	a2.a1.a1	sp|P23246|SFPQ_HUMAN	sp|P23246|SFPQ_HUMAN Splicing factor, proline- and glutamine-rich OS=Homo sapiens GN=SFPQ PE=1 SV=2	MEELHNQEMQK	M9:+15.99491	549	559	1432.619873046875
pepa2b27	a2.a1.a1	sp|P23246|SFPQ_HUMAN	sp|P23246|SFPQ_HUMAN Splicing factor, proline- and glutamine-rich OS=Homo sapiens GN=SFPQ PE=1 SV=2	RMEELHNQEMQK		548	559	1572.72607421875
pepa2b21	a2.a1.a1	sp|P23246|SFPQ_HUMAN	sp|P23246|SFPQ_HUMAN Splicing factor, proline- and glutamine-rich OS=Homo sapiens GN=SFPQ PE=1 SV=2	MGGGGAMNMGDPYGSGGQK	M1:+15.99491 M7:+15.99491 M9:+15.99491	612	630	1819.704833984375
pepa2b29	a2.a1.a1	sp|P23246|SFPQ_HUMAN	sp|P23246|SFPQ_HUMAN Splicing factor, proline- and glutamine-rich OS=Homo sapiens GN=SFPQ PE=1 SV=2	SPPPGMGLNQNR	M6:+15.99491	33	44	1283.616455078125
pepa2b26	a2.a1.a1	sp|P23246|SFPQ_HUMAN	sp|P23246|SFPQ_HUMAN Splicing factor, proline- and glutamine-rich OS=Homo sapiens GN=SFPQ PE=1 SV=2	REEEMMIR	M6:+15.99491	574	581	1109.5081787109375
pepa2b17	a2.a1.a1	sp|P23246|SFPQ_HUMAN	sp|P23246|SFPQ_HUMAN Splicing factor, proline- and glutamine-rich OS=Homo sapiens GN=SFPQ PE=1 SV=2	MGDPYGSGGQK		620	630	1096.47314453125
pepa2b14	a2.a1.a1	sp|P23246|SFPQ_HUMAN	sp|P23246|SFPQ_HUMAN Splicing factor, proline- and glutamine-rich OS=Homo sapiens GN=SFPQ PE=1 SV=2	MEELHNQEMQK		549	559	1416.625
pepa2b20	a2.a1.a1	sp|P23246|SFPQ_HUMAN	sp|P23246|SFPQ_HUMAN Splicing factor, proline- and glutamine-rich OS=Homo sapiens GN=SFPQ PE=1 SV=2	MGGGGAMNMGDPYGSGGQK	M1:+15.99491 M9:+15.99491	612	630	1803.7099609375
pepa2b23	a2.a1.a1	sp|P23246|SFPQ_HUMAN	sp|P23246|SFPQ_HUMAN Splicing factor, proline- and glutamine-rich OS=Homo sapiens GN=SFPQ PE=1 SV=2	NMGDPYGSGGQK		619	630	1210.51611328125
pepa2b10	a2.a1.a1	sp|P23246|SFPQ_HUMAN	sp|P23246|SFPQ_HUMAN Splicing factor, proline- and glutamine-rich OS=Homo sapiens GN=SFPQ PE=1 SV=2	GMGPGTPAGYGR	M2:+15.99491	682	693	1136.5157470703125
pepa2a1	a2.a1.a1	sp|P23246|SFPQ_HUMAN	sp|P23246|SFPQ_HUMAN Splicing factor, proline- and glutamine-rich OS=Homo sapiens GN=SFPQ PE=1 SV=2	AELDDTPMR	M8:+15.99491	350	358	1063.472900390625
pepa2b13	a2.a1.a1	sp|P23246|SFPQ_HUMAN	sp|P23246|SFPQ_HUMAN Splicing factor, proline- and glutamine-rich OS=Homo sapiens GN=SFPQ PE=1 SV=2	ISDSEGFK		272	279	882.4207763671875
pepa2b19	a2.a1.a1	sp|P23246|SFPQ_HUMAN	sp|P23246|SFPQ_HUMAN Splicing factor, proline- and glutamine-rich OS=Homo sapiens GN=SFPQ PE=1 SV=2	MGGGGAMNMGDPYGSGGQK	M9:+15.99491	612	630	1787.7149658203125
pepa2a9	a2.a1.a1	sp|P23246|SFPQ_HUMAN	sp|P23246|SFPQ_HUMAN Splicing factor, proline- and glutamine-rich OS=Homo sapiens GN=SFPQ PE=1 SV=2	GMGPGTPAGYGR		682	693	1120.520751953125
pepa2b28	a2.a1.a1	sp|P23246|SFPQ_HUMAN	sp|P23246|SFPQ_HUMAN Splicing factor, proline- and glutamine-rich OS=Homo sapiens GN=SFPQ PE=1 SV=2	SPPPGMGLNQNR		33	44	1267.62158203125
pepa2a7	a2.a1.a1	sp|P23246|SFPQ_HUMAN	sp|P23246|SFPQ_HUMAN Splicing factor, proline- and glutamine-rich OS=Homo sapiens GN=SFPQ PE=1 SV=2	FATHAAALSVR		366	376	1143.6273193359375
pepa2b22	a2.a1.a1	sp|P23246|SFPQ_HUMAN	sp|P23246|SFPQ_HUMAN Splicing factor, proline- and glutamine-rich OS=Homo sapiens GN=SFPQ PE=1 SV=2	MGYMDPR		600	606	869.3648071289062
pepa2a6	a2.a1.a1	sp|P23246|SFPQ_HUMAN	sp|P23246|SFPQ_HUMAN Splicing factor, proline- and glutamine-rich OS=Homo sapiens GN=SFPQ PE=1 SV=2	FATHAAAL		366	373	801.42578125
pepa2a3	a2.a1.a1	sp|P23246|SFPQ_HUMAN	sp|P23246|SFPQ_HUMAN Splicing factor, proline- and glutamine-rich OS=Homo sapiens GN=SFPQ PE=1 SV=2	AVVIVDDR		400	407	886.4996948242188
pepa2a5	a2.a1.a1	sp|P23246|SFPQ_HUMAN	sp|P23246|SFPQ_HUMAN Splicing factor, proline- and glutamine-rich OS=Homo sapiens GN=SFPQ PE=1 SV=2	FAQHGTFEYEYSQR		480	493	1762.7823486328125
pepa2b18	a2.a1.a1	sp|P23246|SFPQ_HUMAN	sp|P23246|SFPQ_HUMAN Splicing factor, proline- and glutamine-rich OS=Homo sapiens GN=SFPQ PE=1 SV=2	MGGGGAMNMGDPYGSGGQK		612	630	1771.7200927734375
pepa2a8	a2.a1.a1	sp|P23246|SFPQ_HUMAN	sp|P23246|SFPQ_HUMAN Splicing factor, proline- and glutamine-rich OS=Homo sapiens GN=SFPQ PE=1 SV=2	GIVEFASK		414	421	850.46728515625
pepa2b30	a2.a1.a1	sp|P23246|SFPQ_HUMAN	sp|P23246|SFPQ_HUMAN Splicing factor, proline- and glutamine-rich OS=Homo sapiens GN=SFPQ PE=1 SV=2	YGEPGEVFINK		320	330	1252.621337890625
pepa2a4	a2.a1.a1	sp|P23246|SFPQ_HUMAN	sp|P23246|SFPQ_HUMAN Splicing factor, proline- and glutamine-rich OS=Homo sapiens GN=SFPQ PE=1 SV=2	CSEGVFLLTTTPR	C1:+57.02146	431	443	1480.7469482421875
pepa2b24	a2.a1.a1	sp|P23246|SFPQ_HUMAN	sp|P23246|SFPQ_HUMAN Splicing factor, proline- and glutamine-rich OS=Homo sapiens GN=SFPQ PE=1 SV=2	PVIVEPLEQLDDEDGLPEK		444	462	2135.07568359375
pepa2b12	a2.a1.a1	sp|P23246|SFPQ_HUMAN	sp|P23246|SFPQ_HUMAN Splicing factor, proline- and glutamine-rich OS=Homo sapiens GN=SFPQ PE=1 SV=2	LFVGNLPADITEDEFK		299	314	1807.9117431640625
pepa2b16	a2.a2.a1	sp|Q15233-2|NONO_HUMAN	sp|Q15233-2|NONO_HUMAN Isoform 2 of Non-POU domain-containing octamer-binding protein OS=Homo sapiens GN=NONO	MEELHNQEVQK		237	247	1384.6529541015625
pepa2a2	a2.a2.a1	sp|Q15233-2|NONO_HUMAN	sp|Q15233-2|NONO_HUMAN Isoform 2 of Non-POU domain-containing octamer-binding protein OS=Homo sapiens GN=NONO	AGEVFIHK		11	18	900.4942016601562
pepa2a3	a2.a2.a1	sp|Q15233-2|NONO_HUMAN	sp|Q15233-2|NONO_HUMAN Isoform 2 of Non-POU domain-containing octamer-binding protein OS=Homo sapiens GN=NONO	AVVIVDDR		88	95	886.4996948242188
pepa2b16	a2.a2.a2	sp|Q15233|NONO_HUMAN	sp|Q15233|NONO_HUMAN Non-POU domain-containing octamer-binding protein OS=Homo sapiens GN=NONO PE=1 SV=4	MEELHNQEVQK		326	336	1384.6529541015625
pepa2a2	a2.a2.a2	sp|Q15233|NONO_HUMAN	sp|Q15233|NONO_HUMAN Non-POU domain-containing octamer-binding protein OS=Homo sapiens GN=NONO PE=1 SV=4	AGEVFIHK		100	107	900.4942016601562
pepa2a3	a2.a2.a2	sp|Q15233|NONO_HUMAN	sp|Q15233|NONO_HUMAN Non-POU domain-containing octamer-binding protein OS=Homo sapiens GN=NONO PE=1 SV=4	AVVIVDDR		177	184	886.4996948242188
pepa2b16	a2.a2.a3	tr|H7C367|H7C367_HUMAN	tr|H7C367|H7C367_HUMAN Non-POU domain-containing octamer-binding protein (Fragment) OS=Homo sapiens GN=NONO PE=4 SV=1	MEELHNQEVQK		188	198	1384.6529541015625
pepa2a2	a2.a2.a3	tr|H7C367|H7C367_HUMAN	tr|H7C367|H7C367_HUMAN Non-POU domain-containing octamer-binding protein (Fragment) OS=Homo sapiens GN=NONO PE=4 SV=1	AGEVFIHK		19	26	900.4942016601562
pepa2a3	a2.a2.a3	tr|H7C367|H7C367_HUMAN	tr|H7C367|H7C367_HUMAN Non-POU domain-containing octamer-binding protein (Fragment) OS=Homo sapiens GN=NONO PE=4 SV=1	AVVIVDDR		39	46	886.4996948242188
pepa3a5	a3.a1.a1	sp|P49916|DNLI3_HUMAN	sp|P49916|DNLI3_HUMAN DNA ligase 3 OS=Homo sapiens GN=LIG3 PE=1 SV=2	CAGGHDDATLAR	C1:+57.02146	729	740	1243.548828125
pepa3b12	a3.a1.a1	sp|P49916|DNLI3_HUMAN	sp|P49916|DNLI3_HUMAN DNA ligase 3 OS=Homo sapiens GN=LIG3 PE=1 SV=2	KAADETLCQTK	C8:+57.02146	922	932	1264.62060546875
pepa3b17	a3.a1.a1	sp|P49916|DNLI3_HUMAN	sp|P49916|DNLI3_HUMAN DNA ligase 3 OS=Homo sapiens GN=LIG3 PE=1 SV=2	VLHNAQEVEK		454	463	1166.6168212890625
pepa3b16	a3.a1.a1	sp|P49916|DNLI3_HUMAN	sp|P49916|DNLI3_HUMAN DNA ligase 3 OS=Homo sapiens GN=LIG3 PE=1 SV=2	VADNPSYNTK		273	282	1108.52734375
pepa3b13	a3.a1.a1	sp|P49916|DNLI3_HUMAN	sp|P49916|DNLI3_HUMAN DNA ligase 3 OS=Homo sapiens GN=LIG3 PE=1 SV=2	PNNSGEAPSSPTPK		233	246	1382.6551513671875
pepa3b18	a3.a1.a1	sp|P49916|DNLI3_HUMAN	sp|P49916|DNLI3_HUMAN DNA ligase 3 OS=Homo sapiens GN=LIG3 PE=1 SV=2	VLHNAQEVEKEPGQR		454	468	1733.893310546875
pepa3a1	a3.a1.a1	sp|P49916|DNLI3_HUMAN	sp|P49916|DNLI3_HUMAN DNA ligase 3 OS=Homo sapiens GN=LIG3 PE=1 SV=2	AADETLCQTK	C7:+57.02146	923	932	1136.525634765625
pepa3b14	a3.a1.a1	sp|P49916|DNLI3_HUMAN	sp|P49916|DNLI3_HUMAN DNA ligase 3 OS=Homo sapiens GN=LIG3 PE=1 SV=2	SEAHTADGISIR		792	803	1256.6234130859375
pepa3b10	a3.a1.a1	sp|P49916|DNLI3_HUMAN	sp|P49916|DNLI3_HUMAN DNA ligase 3 OS=Homo sapiens GN=LIG3 PE=1 SV=2	LTTTGQVTSPVK		202	213	1231.689697265625
pepa3a8	a3.a1.a1	sp|P49916|DNLI3_HUMAN	sp|P49916|DNLI3_HUMAN DNA ligase 3 OS=Homo sapiens GN=LIG3 PE=1 SV=2	FCVDYAK	C2:+57.02146	93	99	902.4080810546875
pepa3b15	a3.a1.a1	sp|P49916|DNLI3_HUMAN	sp|P49916|DNLI3_HUMAN DNA ligase 3 OS=Homo sapiens GN=LIG3 PE=1 SV=2	TGKPLPFGTLGVHK		568	581	1451.8372802734375
pepa3a6	a3.a1.a1	sp|P49916|DNLI3_HUMAN	sp|P49916|DNLI3_HUMAN DNA ligase 3 OS=Homo sapiens GN=LIG3 PE=1 SV=2	DLEQGDVSETIR		344	355	1361.6546630859375
pepa3a9	a3.a1.a1	sp|P49916|DNLI3_HUMAN	sp|P49916|DNLI3_HUMAN DNA ligase 3 OS=Homo sapiens GN=LIG3 PE=1 SV=2	FLHDNMVEIPNR		616	627	1484.73193359375
pepa3a7	a3.a1.a1	sp|P49916|DNLI3_HUMAN	sp|P49916|DNLI3_HUMAN DNA ligase 3 OS=Homo sapiens GN=LIG3 PE=1 SV=2	EDEQQQALQDIASR		390	403	1630.76708984375
pepa3a4	a3.a1.a1	sp|P49916|DNLI3_HUMAN	sp|P49916|DNLI3_HUMAN DNA ligase 3 OS=Homo sapiens GN=LIG3 PE=1 SV=2	ALDLADMITR	M7:+15.99491	639	648	1134.582763671875
pepa3a2	a3.a1.a1	sp|P49916|DNLI3_HUMAN	sp|P49916|DNLI3_HUMAN DNA ligase 3 OS=Homo sapiens GN=LIG3 PE=1 SV=2	AAVWEITGAEFSK		779	791	1408.7110595703125
pepa3a3	a3.a1.a1	sp|P49916|DNLI3_HUMAN	sp|P49916|DNLI3_HUMAN DNA ligase 3 OS=Homo sapiens GN=LIG3 PE=1 SV=2	ALDLADMITR		639	648	1118.5877685546875
pepa3b11	a3.a1.a1	sp|P49916|DNLI3_HUMAN	sp|P49916|DNLI3_HUMAN DNA ligase 3 OS=Homo sapiens GN=LIG3 PE=1 SV=2	IYYPDFIVPDPK		766	777	1466.7569580078125
pepa3b19	a3.a1.a1	sp|P49916|DNLI3_HUMAN	sp|P49916|DNLI3_HUMAN DNA ligase 3 OS=Homo sapiens GN=LIG3 PE=1 SV=2	VLLDIFTGVR		933	942	1132.6728515625
pepa4b11	a4.a1.a1	sp|P11387|TOP1_HUMAN	sp|P11387|TOP1_HUMAN DNA topoisomerase 1 OS=Homo sapiens GN=TOP1 PE=1 SV=2	VPSPPPGHK		392	400	915.505126953125
pepa4a7	a4.a1.a1	sp|P11387|TOP1_HUMAN	sp|P11387|TOP1_HUMAN DNA topoisomerase 1 OS=Homo sapiens GN=TOP1 PE=1 SV=2	KLEEEEDGKLK		164	174	1317.6900634765625
pepa4a6	a4.a1.a1	sp|P11387|TOP1_HUMAN	sp|P11387|TOP1_HUMAN DNA topoisomerase 1 OS=Homo sapiens GN=TOP1 PE=1 SV=2	LEVQATDREENK		701	712	1431.707763671875
pepa4a8	a4.a1.a1	sp|P11387|TOP1_HUMAN	sp|P11387|TOP1_HUMAN DNA topoisomerase 1 OS=Homo sapiens GN=TOP1 PE=1 SV=2	MLDHEYTTK		263	271	1137.52490234375
pepa4a1	a4.a1.a1	sp|P11387|TOP1_HUMAN	sp|P11387|TOP1_HUMAN DNA topoisomerase 1 OS=Homo sapiens GN=TOP1 PE=1 SV=2	AVAILCNHQR	C6:+57.02146	625	634	1181.6212158203125
pepa4a3	a4.a1.a1	sp|P11387|TOP1_HUMAN	sp|P11387|TOP1_HUMAN DNA topoisomerase 1 OS=Homo sapiens GN=TOP1 PE=1 SV=2	EKENGFSSPPQIK		105	117	1460.7384033203125
pepa4a2	a4.a1.a1	sp|P11387|TOP1_HUMAN	sp|P11387|TOP1_HUMAN DNA topoisomerase 1 OS=Homo sapiens GN=TOP1 PE=1 SV=2	EEGETADTVGCCSLR	C11:+57.02146 C12:+57.02146	494	508	1683.6953125
pepa4b10	a4.a1.a1	sp|P11387|TOP1_HUMAN	sp|P11387|TOP1_HUMAN DNA topoisomerase 1 OS=Homo sapiens GN=TOP1 PE=1 SV=2	SGDHLHNDSQIEADFR	S1:+42.01057	2	17	1882.8319091796875
pepa4a5	a4.a1.a1	sp|P11387|TOP1_HUMAN	sp|P11387|TOP1_HUMAN DNA topoisomerase 1 OS=Homo sapiens GN=TOP1 PE=1 SV=2	HLQDLMEGLTAK		576	587	1355.69921875
pepa4a9	a4.a1.a1	sp|P11387|TOP1_HUMAN	sp|P11387|TOP1_HUMAN DNA topoisomerase 1 OS=Homo sapiens GN=TOP1 PE=1 SV=2	NLQLFMENK		550	558	1136.5772705078125
pepa4a4	a4.a1.a1	sp|P11387|TOP1_HUMAN	sp|P11387|TOP1_HUMAN DNA topoisomerase 1 OS=Homo sapiens GN=TOP1 PE=1 SV=2	GPVFAPPYEPLPENVK		224	239	1753.9163818359375
pepa5a5	a5.a1.a1	sp|Q00839|HNRPU_HUMAN	sp|Q00839|HNRPU_HUMAN Heterogeneous nuclear ribonucleoprotein U OS=Homo sapiens GN=HNRNPU PE=1 SV=6	KAEGGGGGGRPGAPAAGDGK		215	234	1666.8260498046875
pepa5a1	a5.a1.a1	sp|Q00839|HNRPU_HUMAN	sp|Q00839|HNRPU_HUMAN Heterogeneous nuclear ribonucleoprotein U OS=Homo sapiens GN=HNRNPU PE=1 SV=6	AEGGGGGGRPGAPAAGDGK		216	234	1538.73095703125
pepa5a9	a5.a1.a1	sp|Q00839|HNRPU_HUMAN	sp|Q00839|HNRPU_HUMAN Heterogeneous nuclear ribonucleoprotein U OS=Homo sapiens GN=HNRNPU PE=1 SV=6	TCNCETEDYGEK	C2:+57.02146 C4:+57.02146	388	399	1505.55224609375
pepa5b10	a5.a1.a1	sp|Q00839|HNRPU_HUMAN	sp|Q00839|HNRPU_HUMAN Heterogeneous nuclear ribonucleoprotein U OS=Homo sapiens GN=HNRNPU PE=1 SV=6	VSELKEELKK		13	22	1202.699462890625
pepa5a7	a5.a1.a1	sp|Q00839|HNRPU_HUMAN	sp|Q00839|HNRPU_HUMAN Heterogeneous nuclear ribonucleoprotein U OS=Homo sapiens GN=HNRNPU PE=1 SV=6	PAMEPGNGSLDLGGDSAGR		51	69	1800.8184814453125
pepa5b12	a5.a1.a1	sp|Q00839|HNRPU_HUMAN	sp|Q00839|HNRPU_HUMAN Heterogeneous nuclear ribonucleoprotein U OS=Homo sapiens GN=HNRNPU PE=1 SV=6	YNILGTNTIMDK	M10:+15.99491	525	536	1398.69384765625
pepa5a3	a5.a1.a1	sp|Q00839|HNRPU_HUMAN	sp|Q00839|HNRPU_HUMAN Heterogeneous nuclear ribonucleoprotein U OS=Homo sapiens GN=HNRNPU PE=1 SV=6	ANFESDEVELSYAK		410	423	1601.7333984375
pepa5a6	a5.a1.a1	sp|Q00839|HNRPU_HUMAN	sp|Q00839|HNRPU_HUMAN Heterogeneous nuclear ribonucleoprotein U OS=Homo sapiens GN=HNRNPU PE=1 SV=6	NFILDQTNVSAAAQR		576	590	1647.8453369140625
pepa5a2	a5.a1.a1	sp|Q00839|HNRPU_HUMAN	sp|Q00839|HNRPU_HUMAN Heterogeneous nuclear ribonucleoprotein U OS=Homo sapiens GN=HNRNPU PE=1 SV=6	AFLWAGGR		317	324	877.4683227539062
pepa5a4	a5.a1.a1	sp|Q00839|HNRPU_HUMAN	sp|Q00839|HNRPU_HUMAN Heterogeneous nuclear ribonucleoprotein U OS=Homo sapiens GN=HNRNPU PE=1 SV=6	GYFEYIEENK		256	265	1291.58447265625
pepa5b11	a5.a1.a1	sp|Q00839|HNRPU_HUMAN	sp|Q00839|HNRPU_HUMAN Heterogeneous nuclear ribonucleoprotein U OS=Homo sapiens GN=HNRNPU PE=1 SV=6	YNILGTNTIMDK		525	536	1382.6988525390625
pepa5a8	a5.a1.a1	sp|Q00839|HNRPU_HUMAN	sp|Q00839|HNRPU_HUMAN Heterogeneous nuclear ribonucleoprotein U OS=Homo sapiens GN=HNRNPU PE=1 SV=6	SSGPTSLFAVTVAPPGAR		187	204	1714.9127197265625
pepa6a5	a6.a1.a1	sp|P11586|C1TC_HUMAN	sp|P11586|C1TC_HUMAN C-1-tetrahydrofolate synthase, cytoplasmic OS=Homo sapiens GN=MTHFD1 PE=1 SV=3	IAHGNSSIIADR		642	653	1253.66015625
pepa6a8	a6.a1.a1	sp|P11586|C1TC_HUMAN	sp|P11586|C1TC_HUMAN C-1-tetrahydrofolate synthase, cytoplasmic OS=Homo sapiens GN=MTHFD1 PE=1 SV=3	KVVGDVAYDEAK		251	262	1293.6689453125
pepa6a3	a6.a1.a1	sp|P11586|C1TC_HUMAN	sp|P11586|C1TC_HUMAN C-1-tetrahydrofolate synthase, cytoplasmic OS=Homo sapiens GN=MTHFD1 PE=1 SV=3	ETGVPIAGR		158	166	899.494873046875
pepa6a6	a6.a1.a1	sp|P11586|C1TC_HUMAN	sp|P11586|C1TC_HUMAN C-1-tetrahydrofolate synthase, cytoplasmic OS=Homo sapiens GN=MTHFD1 PE=1 SV=3	IFHELTQTDK		464	473	1231.6322021484375
pepa6a1	a6.a1.a1	sp|P11586|C1TC_HUMAN	sp|P11586|C1TC_HUMAN C-1-tetrahydrofolate synthase, cytoplasmic OS=Homo sapiens GN=MTHFD1 PE=1 SV=3	APAEILNGK		2	10	912.5153198242188
pepa6a7	a6.a1.a1	sp|P11586|C1TC_HUMAN	sp|P11586|C1TC_HUMAN C-1-tetrahydrofolate synthase, cytoplasmic OS=Homo sapiens GN=MTHFD1 PE=1 SV=3	ITIGQAPTEK		544	553	1057.5892333984375
pepa6b10	a6.a1.a1	sp|P11586|C1TC_HUMAN	sp|P11586|C1TC_HUMAN C-1-tetrahydrofolate synthase, cytoplasmic OS=Homo sapiens GN=MTHFD1 PE=1 SV=3	VVGDVAYDEAK		252	262	1165.573974609375
pepa6a9	a6.a1.a1	sp|P11586|C1TC_HUMAN	sp|P11586|C1TC_HUMAN C-1-tetrahydrofolate synthase, cytoplasmic OS=Homo sapiens GN=MTHFD1 PE=1 SV=3	TDPTTLTDEEINR		505	517	1504.7130126953125
pepa6a2	a6.a1.a1	sp|P11586|C1TC_HUMAN	sp|P11586|C1TC_HUMAN C-1-tetrahydrofolate synthase, cytoplasmic OS=Homo sapiens GN=MTHFD1 PE=1 SV=3	DDSNLYINVK		47	56	1180.5849609375
pepa6b11	a6.a1.a1	sp|P11586|C1TC_HUMAN	sp|P11586|C1TC_HUMAN C-1-tetrahydrofolate synthase, cytoplasmic OS=Homo sapiens GN=MTHFD1 PE=1 SV=3	YVVVTGITPTPLGEGK		371	386	1630.905517578125
pepa6a4	a6.a1.a1	sp|P11586|C1TC_HUMAN	sp|P11586|C1TC_HUMAN C-1-tetrahydrofolate synthase, cytoplasmic OS=Homo sapiens GN=MTHFD1 PE=1 SV=3	GVPTGFILPIR		879	889	1169.7044677734375
pepa6a5	a6.a1.a2	tr|F5H2F4|F5H2F4_HUMAN	tr|F5H2F4|F5H2F4_HUMAN C-1-tetrahydrofolate synthase, cytoplasmic OS=Homo sapiens GN=MTHFD1 PE=2 SV=1	IAHGNSSIIADR		698	709	1253.66015625
pepa6a8	a6.a1.a2	tr|F5H2F4|F5H2F4_HUMAN	tr|F5H2F4|F5H2F4_HUMAN C-1-tetrahydrofolate synthase, cytoplasmic OS=Homo sapiens GN=MTHFD1 PE=2 SV=1	KVVGDVAYDEAK		307	318	1293.6689453125
pepa6a3	a6.a1.a2	tr|F5H2F4|F5H2F4_HUMAN	tr|F5H2F4|F5H2F4_HUMAN C-1-tetrahydrofolate synthase, cytoplasmic OS=Homo sapiens GN=MTHFD1 PE=2 SV=1	ETGVPIAGR		214	222	899.494873046875
pepa6a6	a6.a1.a2	tr|F5H2F4|F5H2F4_HUMAN	tr|F5H2F4|F5H2F4_HUMAN C-1-tetrahydrofolate synthase, cytoplasmic OS=Homo sapiens GN=MTHFD1 PE=2 SV=1	IFHELTQTDK		520	529	1231.6322021484375
pepa6a1	a6.a1.a2	tr|F5H2F4|F5H2F4_HUMAN	tr|F5H2F4|F5H2F4_HUMAN C-1-tetrahydrofolate synthase, cytoplasmic OS=Homo sapiens GN=MTHFD1 PE=2 SV=1	APAEILNGK		58	66	912.5153198242188
pepa6a7	a6.a1.a2	tr|F5H2F4|F5H2F4_HUMAN	tr|F5H2F4|F5H2F4_HUMAN C-1-tetrahydrofolate synthase, cytoplasmic OS=Homo sapiens GN=MTHFD1 PE=2 SV=1	ITIGQAPTEK		600	609	1057.5892333984375
pepa6b10	a6.a1.a2	tr|F5H2F4|F5H2F4_HUMAN	tr|F5H2F4|F5H2F4_HUMAN C-1-tetrahydrofolate synthase, cytoplasmic OS=Homo sapiens GN=MTHFD1 PE=2 SV=1	VVGDVAYDEAK		308	318	1165.573974609375
pepa6a9	a6.a1.a2	tr|F5H2F4|F5H2F4_HUMAN	tr|F5H2F4|F5H2F4_HUMAN C-1-tetrahydrofolate synthase, cytoplasmic OS=Homo sapiens GN=MTHFD1 PE=2 SV=1	TDPTTLTDEEINR		561	573	1504.7130126953125
pepa6a2	a6.a1.a2	tr|F5H2F4|F5H2F4_HUMAN	tr|F5H2F4|F5H2F4_HUMAN C-1-tetrahydrofolate synthase, cytoplasmic OS=Homo sapiens GN=MTHFD1 PE=2 SV=1	DDSNLYINVK		103	112	1180.5849609375
pepa6b11	a6.a1.a2	tr|F5H2F4|F5H2F4_HUMAN	tr|F5H2F4|F5H2F4_HUMAN C-1-tetrahydrofolate synthase, cytoplasmic OS=Homo sapiens GN=MTHFD1 PE=2 SV=1	YVVVTGITPTPLGEGK		427	442	1630.905517578125
pepa6a4	a6.a1.a2	tr|F5H2F4|F5H2F4_HUMAN	tr|F5H2F4|F5H2F4_HUMAN C-1-tetrahydrofolate synthase, cytoplasmic OS=Homo sapiens GN=MTHFD1 PE=2 SV=1	GVPTGFILPIR		935	945	1169.7044677734375
pepa6a5	a6.a1.a3	tr|G3V2B8|G3V2B8_HUMAN	tr|G3V2B8|G3V2B8_HUMAN C-1-tetrahydrofolate synthase, cytoplasmic OS=Homo sapiens GN=MTHFD1 PE=2 SV=1	IAHGNSSIIADR		642	653	1253.66015625
pepa6a8	a6.a1.a3	tr|G3V2B8|G3V2B8_HUMAN	tr|G3V2B8|G3V2B8_HUMAN C-1-tetrahydrofolate synthase, cytoplasmic OS=Homo sapiens GN=MTHFD1 PE=2 SV=1	KVVGDVAYDEAK		251	262	1293.6689453125
pepa6a3	a6.a1.a3	tr|G3V2B8|G3V2B8_HUMAN	tr|G3V2B8|G3V2B8_HUMAN C-1-tetrahydrofolate synthase, cytoplasmic OS=Homo sapiens GN=MTHFD1 PE=2 SV=1	ETGVPIAGR		158	166	899.494873046875
pepa6a6	a6.a1.a3	tr|G3V2B8|G3V2B8_HUMAN	tr|G3V2B8|G3V2B8_HUMAN C-1-tetrahydrofolate synthase, cytoplasmic OS=Homo sapiens GN=MTHFD1 PE=2 SV=1	IFHELTQTDK		464	473	1231.6322021484375
pepa6a1	a6.a1.a3	tr|G3V2B8|G3V2B8_HUMAN	tr|G3V2B8|G3V2B8_HUMAN C-1-tetrahydrofolate synthase, cytoplasmic OS=Homo sapiens GN=MTHFD1 PE=2 SV=1	APAEILNGK		2	10	912.5153198242188
pepa6a7	a6.a1.a3	tr|G3V2B8|G3V2B8_HUMAN	tr|G3V2B8|G3V2B8_HUMAN C-1-tetrahydrofolate synthase, cytoplasmic OS=Homo sapiens GN=MTHFD1 PE=2 SV=1	ITIGQAPTEK		544	553	1057.5892333984375
pepa6b10	a6.a1.a3	tr|G3V2B8|G3V2B8_HUMAN	tr|G3V2B8|G3V2B8_HUMAN C-1-tetrahydrofolate synthase, cytoplasmic OS=Homo sapiens GN=MTHFD1 PE=2 SV=1	VVGDVAYDEAK		252	262	1165.573974609375
pepa6a9	a6.a1.a3	tr|G3V2B8|G3V2B8_HUMAN	tr|G3V2B8|G3V2B8_HUMAN C-1-tetrahydrofolate synthase, cytoplasmic OS=Homo sapiens GN=MTHFD1 PE=2 SV=1	TDPTTLTDEEINR		505	517	1504.7130126953125
pepa6a2	a6.a1.a3	tr|G3V2B8|G3V2B8_HUMAN	tr|G3V2B8|G3V2B8_HUMAN C-1-tetrahydrofolate synthase, cytoplasmic OS=Homo sapiens GN=MTHFD1 PE=2 SV=1	DDSNLYINVK		47	56	1180.5849609375
pepa6b11	a6.a1.a3	tr|G3V2B8|G3V2B8_HUMAN	tr|G3V2B8|G3V2B8_HUMAN C-1-tetrahydrofolate synthase, cytoplasmic OS=Homo sapiens GN=MTHFD1 PE=2 SV=1	YVVVTGITPTPLGEGK		371	386	1630.905517578125
pepa6a4	a6.a1.a3	tr|G3V2B8|G3V2B8_HUMAN	tr|G3V2B8|G3V2B8_HUMAN C-1-tetrahydrofolate synthase, cytoplasmic OS=Homo sapiens GN=MTHFD1 PE=2 SV=1	GVPTGFILPIR		879	889	1169.7044677734375
pepa7a2	a7.a1.a1	sp|Q14527|HLTF_HUMAN	sp|Q14527|HLTF_HUMAN Helicase-like transcription factor OS=Homo sapiens GN=HLTF PE=1 SV=2	DPNNPYDK		88	95	962.4218139648438
pepa7a3	a7.a1.a1	sp|Q14527|HLTF_HUMAN	sp|Q14527|HLTF_HUMAN Helicase-like transcription factor OS=Homo sapiens GN=HLTF PE=1 SV=2	EYNVNDDSMK	M9:+15.99491	331	340	1230.4947509765625
pepa7a9	a7.a1.a1	sp|Q14527|HLTF_HUMAN	sp|Q14527|HLTF_HUMAN Helicase-like transcription factor OS=Homo sapiens GN=HLTF PE=1 SV=2	VNNVNGNQVGHLK		100	112	1392.7347412109375
pepa7a4	a7.a1.a1	sp|Q14527|HLTF_HUMAN	sp|Q14527|HLTF_HUMAN Helicase-like transcription factor OS=Homo sapiens GN=HLTF PE=1 SV=2	GDSPLHSIR		542	550	981.5115966796875
pepa7a1	a7.a1.a1	sp|Q14527|HLTF_HUMAN	sp|Q14527|HLTF_HUMAN Helicase-like transcription factor OS=Homo sapiens GN=HLTF PE=1 SV=2	AVSSNGPSGNDTPEELR		725	741	1729.7991943359375
pepa7a8	a7.a1.a1	sp|Q14527|HLTF_HUMAN	sp|Q14527|HLTF_HUMAN Helicase-like transcription factor OS=Homo sapiens GN=HLTF PE=1 SV=2	VILDEGHAIR		554	563	1122.626953125
pepa7a6	a7.a1.a1	sp|Q14527|HLTF_HUMAN	sp|Q14527|HLTF_HUMAN Helicase-like transcription factor OS=Homo sapiens GN=HLTF PE=1 SV=2	PVTMGDEGGLR		621	631	1131.5467529296875
pepa7b10	a7.a1.a1	sp|Q14527|HLTF_HUMAN	sp|Q14527|HLTF_HUMAN Helicase-like transcription factor OS=Homo sapiens GN=HLTF PE=1 SV=2	YLQTVQYGVHGNFPR		13	27	1778.897705078125
pepa7a5	a7.a1.a1	sp|Q14527|HLTF_HUMAN	sp|Q14527|HLTF_HUMAN Helicase-like transcription factor OS=Homo sapiens GN=HLTF PE=1 SV=2	NDLYYNTITNFSEK		268	281	1721.8021240234375
pepa7a7	a7.a1.a1	sp|Q14527|HLTF_HUMAN	sp|Q14527|HLTF_HUMAN Helicase-like transcription factor OS=Homo sapiens GN=HLTF PE=1 SV=2	TLGFNLESGWGSGR		177	190	1480.71826171875
pepa8a3	a8.a1.a1	sp|Q8N5C6|SRBD1_HUMAN	sp|Q8N5C6|SRBD1_HUMAN S1 RNA-binding domain-containing protein 1 OS=Homo sapiens GN=SRBD1 PE=1 SV=2	FPANANSTK		197	205	949.4741821289062
pepa8a4	a8.a1.a1	sp|Q8N5C6|SRBD1_HUMAN	sp|Q8N5C6|SRBD1_HUMAN S1 RNA-binding domain-containing protein 1 OS=Homo sapiens GN=SRBD1 PE=1 SV=2	HVCIQSSLAK	C3:+57.02146	395	404	1142.59912109375
pepa8a6	a8.a1.a1	sp|Q8N5C6|SRBD1_HUMAN	sp|Q8N5C6|SRBD1_HUMAN S1 RNA-binding domain-containing protein 1 OS=Homo sapiens GN=SRBD1 PE=1 SV=2	NAPQISDGSEVVVVK		70	84	1541.8173828125
pepa8a9	a8.a1.a1	sp|Q8N5C6|SRBD1_HUMAN	sp|Q8N5C6|SRBD1_HUMAN S1 RNA-binding domain-containing protein 1 OS=Homo sapiens GN=SRBD1 PE=1 SV=2	TFEELEHVSAPYK		304	316	1549.753662109375
pepa8a1	a8.a1.a1	sp|Q8N5C6|SRBD1_HUMAN	sp|Q8N5C6|SRBD1_HUMAN S1 RNA-binding domain-containing protein 1 OS=Homo sapiens GN=SRBD1 PE=1 SV=2	DKDTLDFIR		380	388	1122.579345703125
pepa8a5	a8.a1.a1	sp|Q8N5C6|SRBD1_HUMAN	sp|Q8N5C6|SRBD1_HUMAN S1 RNA-binding domain-containing protein 1 OS=Homo sapiens GN=SRBD1 PE=1 SV=2	ILYNSLNDSFK		484	494	1313.6739501953125
pepa8a7	a8.a1.a1	sp|Q8N5C6|SRBD1_HUMAN	sp|Q8N5C6|SRBD1_HUMAN S1 RNA-binding domain-containing protein 1 OS=Homo sapiens GN=SRBD1 PE=1 SV=2	QLLLTSPVPGR		527	537	1180.705322265625
pepa8b10	a8.a1.a1	sp|Q8N5C6|SRBD1_HUMAN	sp|Q8N5C6|SRBD1_HUMAN S1 RNA-binding domain-containing protein 1 OS=Homo sapiens GN=SRBD1 PE=1 SV=2	VEVQVLNIDIPR		973	984	1394.8006591796875
pepa8a2	a8.a1.a1	sp|Q8N5C6|SRBD1_HUMAN	sp|Q8N5C6|SRBD1_HUMAN S1 RNA-binding domain-containing protein 1 OS=Homo sapiens GN=SRBD1 PE=1 SV=2	ETEAYFADLIMK		603	614	1430.6876220703125
pepa8a8	a8.a1.a1	sp|Q8N5C6|SRBD1_HUMAN	sp|Q8N5C6|SRBD1_HUMAN S1 RNA-binding domain-containing protein 1 OS=Homo sapiens GN=SRBD1 PE=1 SV=2	SIVCLEDLQIGTVLTGK	C4:+57.02146	909	925	1845.9993896484375
pepa9a1	a9.a1.a1	sp|O75475|PSIP1_HUMAN	sp|O75475|PSIP1_HUMAN PC4 and SFRS1-interacting protein OS=Homo sapiens GN=PSIP1 PE=1 SV=1	FSSQQAATK		92	100	967.4848022460938
pepa9a8	a9.a1.a1	sp|O75475|PSIP1_HUMAN	sp|O75475|PSIP1_HUMAN PC4 and SFRS1-interacting protein OS=Homo sapiens GN=PSIP1 PE=1 SV=1	VSQVIMEK	M6:+15.99491	408	415	949.502685546875
pepa9a6	a9.a1.a1	sp|O75475|PSIP1_HUMAN	sp|O75475|PSIP1_HUMAN PC4 and SFRS1-interacting protein OS=Homo sapiens GN=PSIP1 PE=1 SV=1	QSNASSDVEVEEK		101	113	1421.6395263671875
pepa9a3	a9.a1.a1	sp|O75475|PSIP1_HUMAN	sp|O75475|PSIP1_HUMAN PC4 and SFRS1-interacting protein OS=Homo sapiens GN=PSIP1 PE=1 SV=1	IDNLDVNR		365	372	958.4957275390625
pepa9a7	a9.a1.a1	sp|O75475|PSIP1_HUMAN	sp|O75475|PSIP1_HUMAN PC4 and SFRS1-interacting protein OS=Homo sapiens GN=PSIP1 PE=1 SV=1	VDEVPDGAVKPPTNK		25	39	1565.8173828125
pepa9a2	a9.a1.a1	sp|O75475|PSIP1_HUMAN	sp|O75475|PSIP1_HUMAN PC4 and SFRS1-interacting protein OS=Homo sapiens GN=PSIP1 PE=1 SV=1	GFNEGLWEIDNNPK		76	89	1632.7657470703125
pepa9a5	a9.a1.a1	sp|O75475|PSIP1_HUMAN	sp|O75475|PSIP1_HUMAN PC4 and SFRS1-interacting protein OS=Homo sapiens GN=PSIP1 PE=1 SV=1	NMFLVGEGDSVITQVLNK	M2:+15.99491	425	442	1980.010986328125
pepa9a4	a9.a1.a1	sp|O75475|PSIP1_HUMAN	sp|O75475|PSIP1_HUMAN PC4 and SFRS1-interacting protein OS=Homo sapiens GN=PSIP1 PE=1 SV=1	LPIFFFGTHETAFLGPK		40	56	1922.021484375
pepb10a2	b10.a1.a1	sp|Q14978-2|NOLC1_HUMAN	sp|Q14978-2|NOLC1_HUMAN Isoform Beta of Nucleolar and coiled-body phosphoprotein 1 OS=Homo sapiens GN=NOLC1	NSSNKPAVTTK		396	406	1146.61181640625
pepb10a6	b10.a1.a1	sp|Q14978-2|NOLC1_HUMAN	sp|Q14978-2|NOLC1_HUMAN Isoform Beta of Nucleolar and coiled-body phosphoprotein 1 OS=Homo sapiens GN=NOLC1	VAGGAAPSKPASAK		507	520	1211.6746826171875
pepb10a3	b10.a1.a1	sp|Q14978-2|NOLC1_HUMAN	sp|Q14978-2|NOLC1_HUMAN Isoform Beta of Nucleolar and coiled-body phosphoprotein 1 OS=Homo sapiens GN=NOLC1	SSDSDSDSSSEDEPPK		166	181	1668.6358642578125
pepb10a5	b10.a1.a1	sp|Q14978-2|NOLC1_HUMAN	sp|Q14978-2|NOLC1_HUMAN Isoform Beta of Nucleolar and coiled-body phosphoprotein 1 OS=Homo sapiens GN=NOLC1	VADNSFDAK		649	657	966.453125
pepb10a4	b10.a1.a1	sp|Q14978-2|NOLC1_HUMAN	sp|Q14978-2|NOLC1_HUMAN Isoform Beta of Nucleolar and coiled-body phosphoprotein 1 OS=Homo sapiens GN=NOLC1	SSVPPPSAPPPK		300	311	1160.63134765625
pepb10a7	b10.a1.a1	sp|Q14978-2|NOLC1_HUMAN	sp|Q14978-2|NOLC1_HUMAN Isoform Beta of Nucleolar and coiled-body phosphoprotein 1 OS=Homo sapiens GN=NOLC1	VREEEIEVDSR		638	648	1360.670654296875
pepb10a1	b10.a1.a1	sp|Q14978-2|NOLC1_HUMAN	sp|Q14978-2|NOLC1_HUMAN Isoform Beta of Nucleolar and coiled-body phosphoprotein 1 OS=Homo sapiens GN=NOLC1	DNQLSEVANK		24	33	1117.548828125
pepb10a2	b10.a1.a2	sp|Q14978-3|NOLC1_HUMAN	sp|Q14978-3|NOLC1_HUMAN Isoform 3 of Nucleolar and coiled-body phosphoprotein 1 OS=Homo sapiens GN=NOLC1	NSSNKPAVTTK		387	397	1146.61181640625
pepb10a6	b10.a1.a2	sp|Q14978-3|NOLC1_HUMAN	sp|Q14978-3|NOLC1_HUMAN Isoform 3 of Nucleolar and coiled-body phosphoprotein 1 OS=Homo sapiens GN=NOLC1	VAGGAAPSKPASAK		498	511	1211.6746826171875
pepb10a3	b10.a1.a2	sp|Q14978-3|NOLC1_HUMAN	sp|Q14978-3|NOLC1_HUMAN Isoform 3 of Nucleolar and coiled-body phosphoprotein 1 OS=Homo sapiens GN=NOLC1	SSDSDSDSSSEDEPPK		167	182	1668.6358642578125
pepb10a5	b10.a1.a2	sp|Q14978-3|NOLC1_HUMAN	sp|Q14978-3|NOLC1_HUMAN Isoform 3 of Nucleolar and coiled-body phosphoprotein 1 OS=Homo sapiens GN=NOLC1	VADNSFDAK		640	648	966.453125
pepb10a4	b10.a1.a2	sp|Q14978-3|NOLC1_HUMAN	sp|Q14978-3|NOLC1_HUMAN Isoform 3 of Nucleolar and coiled-body phosphoprotein 1 OS=Homo sapiens GN=NOLC1	SSVPPPSAPPPK		291	302	1160.63134765625
pepb10a7	b10.a1.a2	sp|Q14978-3|NOLC1_HUMAN	sp|Q14978-3|NOLC1_HUMAN Isoform 3 of Nucleolar and coiled-body phosphoprotein 1 OS=Homo sapiens GN=NOLC1	VREEEIEVDSR		629	639	1360.670654296875
pepb10a1	b10.a1.a2	sp|Q14978-3|NOLC1_HUMAN	sp|Q14978-3|NOLC1_HUMAN Isoform 3 of Nucleolar and coiled-body phosphoprotein 1 OS=Homo sapiens GN=NOLC1	DNQLSEVANK		24	33	1117.548828125
pepb10a2	b10.a1.a3	sp|Q14978|NOLC1_HUMAN	sp|Q14978|NOLC1_HUMAN Nucleolar and coiled-body phosphoprotein 1 OS=Homo sapiens GN=NOLC1 PE=1 SV=2	NSSNKPAVTTK		386	396	1146.61181640625
pepb10a6	b10.a1.a3	sp|Q14978|NOLC1_HUMAN	sp|Q14978|NOLC1_HUMAN Nucleolar and coiled-body phosphoprotein 1 OS=Homo sapiens GN=NOLC1 PE=1 SV=2	VAGGAAPSKPASAK		497	510	1211.6746826171875
pepb10a3	b10.a1.a3	sp|Q14978|NOLC1_HUMAN	sp|Q14978|NOLC1_HUMAN Nucleolar and coiled-body phosphoprotein 1 OS=Homo sapiens GN=NOLC1 PE=1 SV=2	SSDSDSDSSSEDEPPK		166	181	1668.6358642578125
pepb10a5	b10.a1.a3	sp|Q14978|NOLC1_HUMAN	sp|Q14978|NOLC1_HUMAN Nucleolar and coiled-body phosphoprotein 1 OS=Homo sapiens GN=NOLC1 PE=1 SV=2	VADNSFDAK		639	647	966.453125
pepb10a4	b10.a1.a3	sp|Q14978|NOLC1_HUMAN	sp|Q14978|NOLC1_HUMAN Nucleolar and coiled-body phosphoprotein 1 OS=Homo sapiens GN=NOLC1 PE=1 SV=2	SSVPPPSAPPPK		290	301	1160.63134765625
pepb10a7	b10.a1.a3	sp|Q14978|NOLC1_HUMAN	sp|Q14978|NOLC1_HUMAN Nucleolar and coiled-body phosphoprotein 1 OS=Homo sapiens GN=NOLC1 PE=1 SV=2	VREEEIEVDSR		628	638	1360.670654296875
pepb10a1	b10.a1.a3	sp|Q14978|NOLC1_HUMAN	sp|Q14978|NOLC1_HUMAN Nucleolar and coiled-body phosphoprotein 1 OS=Homo sapiens GN=NOLC1 PE=1 SV=2	DNQLSEVANK		24	33	1117.548828125
pepb11a1	b11.a1.a1	sp|Q9ULV4-2|COR1C_HUMAN	sp|Q9ULV4-2|COR1C_HUMAN Isoform 2 of Coronin-1C OS=Homo sapiens GN=CORO1C	KTTDTASVQNEAK		434	446	1392.6968994140625
pepb11a5	b11.a1.a1	sp|Q9ULV4-2|COR1C_HUMAN	sp|Q9ULV4-2|COR1C_HUMAN Isoform 2 of Coronin-1C OS=Homo sapiens GN=CORO1C	TTDTASVQNEAK		435	446	1264.60205078125
pepb11a4	b11.a1.a1	sp|Q9ULV4-2|COR1C_HUMAN	sp|Q9ULV4-2|COR1C_HUMAN Isoform 2 of Coronin-1C OS=Homo sapiens GN=CORO1C	NGSLICTASK	C6:+57.02146	191	200	1050.525146484375
pepb11a3	b11.a1.a1	sp|Q9ULV4-2|COR1C_HUMAN	sp|Q9ULV4-2|COR1C_HUMAN Isoform 2 of Coronin-1C OS=Homo sapiens GN=CORO1C	NDQCYDDIR	C4:+57.02146	26	34	1198.479736328125
pepb11a6	b11.a1.a1	sp|Q9ULV4-2|COR1C_HUMAN	sp|Q9ULV4-2|COR1C_HUMAN Isoform 2 of Coronin-1C OS=Homo sapiens GN=CORO1C	VGIVAWHPTAR		139	149	1206.674560546875
pepb11a2	b11.a1.a1	sp|Q9ULV4-2|COR1C_HUMAN	sp|Q9ULV4-2|COR1C_HUMAN Isoform 2 of Coronin-1C OS=Homo sapiens GN=CORO1C	NADPILISLK		388	397	1083.641357421875
pepb11a1	b11.a1.a2	sp|Q9ULV4-3|COR1C_HUMAN	sp|Q9ULV4-3|COR1C_HUMAN Isoform 3 of Coronin-1C OS=Homo sapiens GN=CORO1C	KTTDTASVQNEAK		481	493	1392.6968994140625
pepb11a5	b11.a1.a2	sp|Q9ULV4-3|COR1C_HUMAN	sp|Q9ULV4-3|COR1C_HUMAN Isoform 3 of Coronin-1C OS=Homo sapiens GN=CORO1C	TTDTASVQNEAK		482	493	1264.60205078125
pepb11a4	b11.a1.a2	sp|Q9ULV4-3|COR1C_HUMAN	sp|Q9ULV4-3|COR1C_HUMAN Isoform 3 of Coronin-1C OS=Homo sapiens GN=CORO1C	NGSLICTASK	C6:+57.02146	238	247	1050.525146484375
pepb11a3	b11.a1.a2	sp|Q9ULV4-3|COR1C_HUMAN	sp|Q9ULV4-3|COR1C_HUMAN Isoform 3 of Coronin-1C OS=Homo sapiens GN=CORO1C	NDQCYDDIR	C4:+57.02146	73	81	1198.479736328125
pepb11a6	b11.a1.a2	sp|Q9ULV4-3|COR1C_HUMAN	sp|Q9ULV4-3|COR1C_HUMAN Isoform 3 of Coronin-1C OS=Homo sapiens GN=CORO1C	VGIVAWHPTAR		186	196	1206.674560546875
pepb11a2	b11.a1.a2	sp|Q9ULV4-3|COR1C_HUMAN	sp|Q9ULV4-3|COR1C_HUMAN Isoform 3 of Coronin-1C OS=Homo sapiens GN=CORO1C	NADPILISLK		435	444	1083.641357421875
pepb11a1	b11.a1.a3	sp|Q9ULV4|COR1C_HUMAN	sp|Q9ULV4|COR1C_HUMAN Coronin-1C OS=Homo sapiens GN=CORO1C PE=1 SV=1	KTTDTASVQNEAK		428	440	1392.6968994140625
pepb11a5	b11.a1.a3	sp|Q9ULV4|COR1C_HUMAN	sp|Q9ULV4|COR1C_HUMAN Coronin-1C OS=Homo sapiens GN=CORO1C PE=1 SV=1	TTDTASVQNEAK		429	440	1264.60205078125
pepb11a4	b11.a1.a3	sp|Q9ULV4|COR1C_HUMAN	sp|Q9ULV4|COR1C_HUMAN Coronin-1C OS=Homo sapiens GN=CORO1C PE=1 SV=1	NGSLICTASK	C6:+57.02146	185	194	1050.525146484375
pepb11a3	b11.a1.a3	sp|Q9ULV4|COR1C_HUMAN	sp|Q9ULV4|COR1C_HUMAN Coronin-1C OS=Homo sapiens GN=CORO1C PE=1 SV=1	NDQCYDDIR	C4:+57.02146	20	28	1198.479736328125
pepb11a6	b11.a1.a3	sp|Q9ULV4|COR1C_HUMAN	sp|Q9ULV4|COR1C_HUMAN Coronin-1C OS=Homo sapiens GN=CORO1C PE=1 SV=1	VGIVAWHPTAR		133	143	1206.674560546875
pepb11a2	b11.a1.a3	sp|Q9ULV4|COR1C_HUMAN	sp|Q9ULV4|COR1C_HUMAN Coronin-1C OS=Homo sapiens GN=CORO1C PE=1 SV=1	NADPILISLK		382	391	1083.641357421875
pepb12a4	b12.a1.a1	sp|P08651-2|NFIC_HUMAN	sp|P08651-2|NFIC_HUMAN Isoform 1 of Nuclear factor 1 C-type OS=Homo sapiens GN=NFIC	KAPGCVLSNPDQK	C5:+57.02146	91	103	1413.7159423828125
pepb12a1	b12.a1.a1	sp|P08651-2|NFIC_HUMAN	sp|P08651-2|NFIC_HUMAN Isoform 1 of Nuclear factor 1 C-type OS=Homo sapiens GN=NFIC	APGCVLSNPDQK	C4:+57.02146	92	103	1285.620849609375
pepb12a7	b12.a1.a1	sp|P08651-2|NFIC_HUMAN	sp|P08651-2|NFIC_HUMAN Isoform 1 of Nuclear factor 1 C-type OS=Homo sapiens GN=NFIC	SPFNSPSPQDSPR		324	336	1415.6553955078125
pepb12a3	b12.a1.a1	sp|P08651-2|NFIC_HUMAN	sp|P08651-2|NFIC_HUMAN Isoform 1 of Nuclear factor 1 C-type OS=Homo sapiens GN=NFIC	GIPLESTDGER		131	141	1173.574951171875
pepb12a2	b12.a1.a1	sp|P08651-2|NFIC_HUMAN	sp|P08651-2|NFIC_HUMAN Isoform 1 of Nuclear factor 1 C-type OS=Homo sapiens GN=NFIC	EDFVLSITGK		81	90	1108.5888671875
pepb12a4	b12.a1.a2	sp|P08651-3|NFIC_HUMAN	sp|P08651-3|NFIC_HUMAN Isoform 2 of Nuclear factor 1 C-type OS=Homo sapiens GN=NFIC	KAPGCVLSNPDQK	C5:+57.02146	91	103	1413.7159423828125
pepb12a1	b12.a1.a2	sp|P08651-3|NFIC_HUMAN	sp|P08651-3|NFIC_HUMAN Isoform 2 of Nuclear factor 1 C-type OS=Homo sapiens GN=NFIC	APGCVLSNPDQK	C4:+57.02146	92	103	1285.620849609375
pepb12a7	b12.a1.a2	sp|P08651-3|NFIC_HUMAN	sp|P08651-3|NFIC_HUMAN Isoform 2 of Nuclear factor 1 C-type OS=Homo sapiens GN=NFIC	SPFNSPSPQDSPR		324	336	1415.6553955078125
pepb12a3	b12.a1.a2	sp|P08651-3|NFIC_HUMAN	sp|P08651-3|NFIC_HUMAN Isoform 2 of Nuclear factor 1 C-type OS=Homo sapiens GN=NFIC	GIPLESTDGER		131	141	1173.574951171875
pepb12a2	b12.a1.a2	sp|P08651-3|NFIC_HUMAN	sp|P08651-3|NFIC_HUMAN Isoform 2 of Nuclear factor 1 C-type OS=Homo sapiens GN=NFIC	EDFVLSITGK		81	90	1108.5888671875
pepb12a4	b12.a1.a3	sp|P08651-4|NFIC_HUMAN	sp|P08651-4|NFIC_HUMAN Isoform 3 of Nuclear factor 1 C-type OS=Homo sapiens GN=NFIC	KAPGCVLSNPDQK	C5:+57.02146	91	103	1413.7159423828125
pepb12a1	b12.a1.a3	sp|P08651-4|NFIC_HUMAN	sp|P08651-4|NFIC_HUMAN Isoform 3 of Nuclear factor 1 C-type OS=Homo sapiens GN=NFIC	APGCVLSNPDQK	C4:+57.02146	92	103	1285.620849609375
pepb12a7	b12.a1.a3	sp|P08651-4|NFIC_HUMAN	sp|P08651-4|NFIC_HUMAN Isoform 3 of Nuclear factor 1 C-type OS=Homo sapiens GN=NFIC	SPFNSPSPQDSPR		300	312	1415.6553955078125
pepb12a3	b12.a1.a3	sp|P08651-4|NFIC_HUMAN	sp|P08651-4|NFIC_HUMAN Isoform 3 of Nuclear factor 1 C-type OS=Homo sapiens GN=NFIC	GIPLESTDGER		131	141	1173.574951171875
pepb12a2	b12.a1.a3	sp|P08651-4|NFIC_HUMAN	sp|P08651-4|NFIC_HUMAN Isoform 3 of Nuclear factor 1 C-type OS=Homo sapiens GN=NFIC	EDFVLSITGK		81	90	1108.5888671875
pepb12a4	b12.a1.a4	sp|P08651-5|NFIC_HUMAN	sp|P08651-5|NFIC_HUMAN Isoform 5 of Nuclear factor 1 C-type OS=Homo sapiens GN=NFIC	KAPGCVLSNPDQK	C5:+57.02146	100	112	1413.7159423828125
pepb12a1	b12.a1.a4	sp|P08651-5|NFIC_HUMAN	sp|P08651-5|NFIC_HUMAN Isoform 5 of Nuclear factor 1 C-type OS=Homo sapiens GN=NFIC	APGCVLSNPDQK	C4:+57.02146	101	112	1285.620849609375
pepb12a7	b12.a1.a4	sp|P08651-5|NFIC_HUMAN	sp|P08651-5|NFIC_HUMAN Isoform 5 of Nuclear factor 1 C-type OS=Homo sapiens GN=NFIC	SPFNSPSPQDSPR		333	345	1415.6553955078125
pepb12a3	b12.a1.a4	sp|P08651-5|NFIC_HUMAN	sp|P08651-5|NFIC_HUMAN Isoform 5 of Nuclear factor 1 C-type OS=Homo sapiens GN=NFIC	GIPLESTDGER		140	150	1173.574951171875
pepb12a2	b12.a1.a4	sp|P08651-5|NFIC_HUMAN	sp|P08651-5|NFIC_HUMAN Isoform 5 of Nuclear factor 1 C-type OS=Homo sapiens GN=NFIC	EDFVLSITGK		90	99	1108.5888671875
pepb12a4	b12.a1.a5	sp|P08651-6|NFIC_HUMAN	sp|P08651-6|NFIC_HUMAN Isoform 6 of Nuclear factor 1 C-type OS=Homo sapiens GN=NFIC	KAPGCVLSNPDQK	C5:+57.02146	100	112	1413.7159423828125
pepb12a1	b12.a1.a5	sp|P08651-6|NFIC_HUMAN	sp|P08651-6|NFIC_HUMAN Isoform 6 of Nuclear factor 1 C-type OS=Homo sapiens GN=NFIC	APGCVLSNPDQK	C4:+57.02146	101	112	1285.620849609375
pepb12a7	b12.a1.a5	sp|P08651-6|NFIC_HUMAN	sp|P08651-6|NFIC_HUMAN Isoform 6 of Nuclear factor 1 C-type OS=Homo sapiens GN=NFIC	SPFNSPSPQDSPR		333	345	1415.6553955078125
pepb12a3	b12.a1.a5	sp|P08651-6|NFIC_HUMAN	sp|P08651-6|NFIC_HUMAN Isoform 6 of Nuclear factor 1 C-type OS=Homo sapiens GN=NFIC	GIPLESTDGER		140	150	1173.574951171875
pepb12a2	b12.a1.a5	sp|P08651-6|NFIC_HUMAN	sp|P08651-6|NFIC_HUMAN Isoform 6 of Nuclear factor 1 C-type OS=Homo sapiens GN=NFIC	EDFVLSITGK		90	99	1108.5888671875
pepb12a4	b12.a1.a6	sp|P08651|NFIC_HUMAN	sp|P08651|NFIC_HUMAN Nuclear factor 1 C-type OS=Homo sapiens GN=NFIC PE=1 SV=2	KAPGCVLSNPDQK	C5:+57.02146	100	112	1413.7159423828125
pepb12a1	b12.a1.a6	sp|P08651|NFIC_HUMAN	sp|P08651|NFIC_HUMAN Nuclear factor 1 C-type OS=Homo sapiens GN=NFIC PE=1 SV=2	APGCVLSNPDQK	C4:+57.02146	101	112	1285.620849609375
pepb12a7	b12.a1.a6	sp|P08651|NFIC_HUMAN	sp|P08651|NFIC_HUMAN Nuclear factor 1 C-type OS=Homo sapiens GN=NFIC PE=1 SV=2	SPFNSPSPQDSPR		333	345	1415.6553955078125
pepb12a3	b12.a1.a6	sp|P08651|NFIC_HUMAN	sp|P08651|NFIC_HUMAN Nuclear factor 1 C-type OS=Homo sapiens GN=NFIC PE=1 SV=2	GIPLESTDGER		140	150	1173.574951171875
pepb12a2	b12.a1.a6	sp|P08651|NFIC_HUMAN	sp|P08651|NFIC_HUMAN Nuclear factor 1 C-type OS=Homo sapiens GN=NFIC PE=1 SV=2	EDFVLSITGK		90	99	1108.5888671875
pepb12a6	b12.a2.a1	sp|Q12857-2|NFIA_HUMAN	sp|Q12857-2|NFIA_HUMAN Isoform 2 of Nuclear factor 1 A-type OS=Homo sapiens GN=NFIA	KPPCCVLSNPDQK	C4:+57.02146 C5:+57.02146	99	111	1542.74072265625
pepb12a3	b12.a2.a1	sp|Q12857-2|NFIA_HUMAN	sp|Q12857-2|NFIA_HUMAN Isoform 2 of Nuclear factor 1 A-type OS=Homo sapiens GN=NFIA	GIPLESTDGER		139	149	1173.574951171875
pepb12a6	b12.a2.a2	sp|Q12857-3|NFIA_HUMAN	sp|Q12857-3|NFIA_HUMAN Isoform 3 of Nuclear factor 1 A-type OS=Homo sapiens GN=NFIA	KPPCCVLSNPDQK	C4:+57.02146 C5:+57.02146	91	103	1542.74072265625
pepb12a3	b12.a2.a2	sp|Q12857-3|NFIA_HUMAN	sp|Q12857-3|NFIA_HUMAN Isoform 3 of Nuclear factor 1 A-type OS=Homo sapiens GN=NFIA	GIPLESTDGER		131	141	1173.574951171875
pepb12a6	b12.a2.a3	sp|Q12857-4|NFIA_HUMAN	sp|Q12857-4|NFIA_HUMAN Isoform 4 of Nuclear factor 1 A-type OS=Homo sapiens GN=NFIA	KPPCCVLSNPDQK	C4:+57.02146 C5:+57.02146	144	156	1542.74072265625
pepb12a3	b12.a2.a3	sp|Q12857-4|NFIA_HUMAN	sp|Q12857-4|NFIA_HUMAN Isoform 4 of Nuclear factor 1 A-type OS=Homo sapiens GN=NFIA	GIPLESTDGER		184	194	1173.574951171875
pepb12a6	b12.a2.a4	sp|Q12857|NFIA_HUMAN	sp|Q12857|NFIA_HUMAN Nuclear factor 1 A-type OS=Homo sapiens GN=NFIA PE=1 SV=2	KPPCCVLSNPDQK	C4:+57.02146 C5:+57.02146	99	111	1542.74072265625
pepb12a3	b12.a2.a4	sp|Q12857|NFIA_HUMAN	sp|Q12857|NFIA_HUMAN Nuclear factor 1 A-type OS=Homo sapiens GN=NFIA PE=1 SV=2	GIPLESTDGER		139	149	1173.574951171875
pepb12a6	b12.a2.a5	sp|Q14938-2|NFIX_HUMAN	sp|Q14938-2|NFIX_HUMAN Isoform 2 of Nuclear factor 1 X-type OS=Homo sapiens GN=NFIX	KPPCCVLSNPDQK	C4:+57.02146 C5:+57.02146	99	111	1542.74072265625
pepb12a3	b12.a2.a5	sp|Q14938-2|NFIX_HUMAN	sp|Q14938-2|NFIX_HUMAN Isoform 2 of Nuclear factor 1 X-type OS=Homo sapiens GN=NFIX	GIPLESTDGER		139	149	1173.574951171875
pepb12a6	b12.a2.a6	sp|Q14938-3|NFIX_HUMAN	sp|Q14938-3|NFIX_HUMAN Isoform 3 of Nuclear factor 1 X-type OS=Homo sapiens GN=NFIX	KPPCCVLSNPDQK	C4:+57.02146 C5:+57.02146	99	111	1542.74072265625
pepb12a3	b12.a2.a6	sp|Q14938-3|NFIX_HUMAN	sp|Q14938-3|NFIX_HUMAN Isoform 3 of Nuclear factor 1 X-type OS=Homo sapiens GN=NFIX	GIPLESTDGER		139	149	1173.574951171875
pepb12a6	b12.a2.a7	sp|Q14938-4|NFIX_HUMAN	sp|Q14938-4|NFIX_HUMAN Isoform 4 of Nuclear factor 1 X-type OS=Homo sapiens GN=NFIX	KPPCCVLSNPDQK	C4:+57.02146 C5:+57.02146	91	103	1542.74072265625
pepb12a3	b12.a2.a7	sp|Q14938-4|NFIX_HUMAN	sp|Q14938-4|NFIX_HUMAN Isoform 4 of Nuclear factor 1 X-type OS=Homo sapiens GN=NFIX	GIPLESTDGER		131	141	1173.574951171875
pepb12a6	b12.a2.a8	sp|Q14938-5|NFIX_HUMAN	sp|Q14938-5|NFIX_HUMAN Isoform 5 of Nuclear factor 1 X-type OS=Homo sapiens GN=NFIX	KPPCCVLSNPDQK	C4:+57.02146 C5:+57.02146	98	110	1542.74072265625
pepb12a3	b12.a2.a8	sp|Q14938-5|NFIX_HUMAN	sp|Q14938-5|NFIX_HUMAN Isoform 5 of Nuclear factor 1 X-type OS=Homo sapiens GN=NFIX	GIPLESTDGER		138	148	1173.574951171875
pepb12a6	b12.a2.a9	sp|Q14938|NFIX_HUMAN	sp|Q14938|NFIX_HUMAN Nuclear factor 1 X-type OS=Homo sapiens GN=NFIX PE=1 SV=2	KPPCCVLSNPDQK	C4:+57.02146 C5:+57.02146	99	111	1542.74072265625
pepb12a3	b12.a2.a9	sp|Q14938|NFIX_HUMAN	sp|Q14938|NFIX_HUMAN Nuclear factor 1 X-type OS=Homo sapiens GN=NFIX PE=1 SV=2	GIPLESTDGER		139	149	1173.574951171875
pepb12a6	b12.a2.b10	tr|B1AKN5|B1AKN5_HUMAN	tr|B1AKN5|B1AKN5_HUMAN Nuclear factor 1 OS=Homo sapiens GN=NFIA PE=2 SV=1	KPPCCVLSNPDQK	C4:+57.02146 C5:+57.02146	99	111	1542.74072265625
pepb12a3	b12.a2.b10	tr|B1AKN5|B1AKN5_HUMAN	tr|B1AKN5|B1AKN5_HUMAN Nuclear factor 1 OS=Homo sapiens GN=NFIA PE=2 SV=1	GIPLESTDGER		139	149	1173.574951171875
pepb12a6	b12.a2.b11	tr|B1AKN6|B1AKN6_HUMAN	tr|B1AKN6|B1AKN6_HUMAN Nuclear factor 1 OS=Homo sapiens GN=NFIA PE=2 SV=1	KPPCCVLSNPDQK	C4:+57.02146 C5:+57.02146	99	111	1542.74072265625
pepb12a3	b12.a2.b11	tr|B1AKN6|B1AKN6_HUMAN	tr|B1AKN6|B1AKN6_HUMAN Nuclear factor 1 OS=Homo sapiens GN=NFIA PE=2 SV=1	GIPLESTDGER		139	149	1173.574951171875
pepb12a6	b12.a2.b12	tr|B1AKN7|B1AKN7_HUMAN	tr|B1AKN7|B1AKN7_HUMAN Nuclear factor 1 OS=Homo sapiens GN=NFIA PE=2 SV=1	KPPCCVLSNPDQK	C4:+57.02146 C5:+57.02146	99	111	1542.74072265625
pepb12a3	b12.a2.b12	tr|B1AKN7|B1AKN7_HUMAN	tr|B1AKN7|B1AKN7_HUMAN Nuclear factor 1 OS=Homo sapiens GN=NFIA PE=2 SV=1	GIPLESTDGER		139	149	1173.574951171875
pepb12a6	b12.a2.b13	tr|B1AKN8|B1AKN8_HUMAN	tr|B1AKN8|B1AKN8_HUMAN Nuclear factor 1 OS=Homo sapiens GN=NFIA PE=2 SV=1	KPPCCVLSNPDQK	C4:+57.02146 C5:+57.02146	122	134	1542.74072265625
pepb12a3	b12.a2.b13	tr|B1AKN8|B1AKN8_HUMAN	tr|B1AKN8|B1AKN8_HUMAN Nuclear factor 1 OS=Homo sapiens GN=NFIA PE=2 SV=1	GIPLESTDGER		162	172	1173.574951171875
pepb12a6	b12.a2.b14	tr|C9JWJ8|C9JWJ8_HUMAN	tr|C9JWJ8|C9JWJ8_HUMAN Nuclear factor 1 OS=Homo sapiens GN=NFIX PE=2 SV=1	KPPCCVLSNPDQK	C4:+57.02146 C5:+57.02146	98	110	1542.74072265625
pepb12a3	b12.a2.b14	tr|C9JWJ8|C9JWJ8_HUMAN	tr|C9JWJ8|C9JWJ8_HUMAN Nuclear factor 1 OS=Homo sapiens GN=NFIX PE=2 SV=1	GIPLESTDGER		138	148	1173.574951171875
pepb12a6	b12.a2.b15	tr|K7EJB0|K7EJB0_HUMAN	tr|K7EJB0|K7EJB0_HUMAN Nuclear factor 1 X-type (Fragment) OS=Homo sapiens GN=NFIX PE=4 SV=1	KPPCCVLSNPDQK	C4:+57.02146 C5:+57.02146	115	127	1542.74072265625
pepb12a3	b12.a2.b15	tr|K7EJB0|K7EJB0_HUMAN	tr|K7EJB0|K7EJB0_HUMAN Nuclear factor 1 X-type (Fragment) OS=Homo sapiens GN=NFIX PE=4 SV=1	GIPLESTDGER		155	165	1173.574951171875
pepb12a6	b12.a2.b16	tr|K7EKH0|K7EKH0_HUMAN	tr|K7EKH0|K7EKH0_HUMAN Nuclear factor 1 X-type (Fragment) OS=Homo sapiens GN=NFIX PE=4 SV=1	KPPCCVLSNPDQK	C4:+57.02146 C5:+57.02146	52	64	1542.74072265625
pepb12a3	b12.a2.b16	tr|K7EKH0|K7EKH0_HUMAN	tr|K7EKH0|K7EKH0_HUMAN Nuclear factor 1 X-type (Fragment) OS=Homo sapiens GN=NFIX PE=4 SV=1	GIPLESTDGER		92	102	1173.574951171875
pepb12a6	b12.a2.b17	tr|K7EN08|K7EN08_HUMAN	tr|K7EN08|K7EN08_HUMAN Nuclear factor 1 OS=Homo sapiens GN=NFIX PE=3 SV=1	KPPCCVLSNPDQK	C4:+57.02146 C5:+57.02146	52	64	1542.74072265625
pepb12a3	b12.a2.b17	tr|K7EN08|K7EN08_HUMAN	tr|K7EN08|K7EN08_HUMAN Nuclear factor 1 OS=Homo sapiens GN=NFIX PE=3 SV=1	GIPLESTDGER		92	102	1173.574951171875
pepb12a6	b12.a2.b18	tr|K7ESG9|K7ESG9_HUMAN	tr|K7ESG9|K7ESG9_HUMAN Nuclear factor 1 X-type (Fragment) OS=Homo sapiens GN=NFIX PE=4 SV=1	KPPCCVLSNPDQK	C4:+57.02146 C5:+57.02146	52	64	1542.74072265625
pepb12a3	b12.a2.b18	tr|K7ESG9|K7ESG9_HUMAN	tr|K7ESG9|K7ESG9_HUMAN Nuclear factor 1 X-type (Fragment) OS=Homo sapiens GN=NFIX PE=4 SV=1	GIPLESTDGER		92	102	1173.574951171875
pepb12a6	b12.a2.b19	tr|S4R308|S4R308_HUMAN	tr|S4R308|S4R308_HUMAN Nuclear factor 1 A-type (Fragment) OS=Homo sapiens GN=NFIA PE=4 SV=1	KPPCCVLSNPDQK	C4:+57.02146 C5:+57.02146	3	15	1542.74072265625
pepb12a3	b12.a2.b19	tr|S4R308|S4R308_HUMAN	tr|S4R308|S4R308_HUMAN Nuclear factor 1 A-type (Fragment) OS=Homo sapiens GN=NFIA PE=4 SV=1	GIPLESTDGER		43	53	1173.574951171875
pepb12a6	b12.a2.b20	tr|S4R3K4|S4R3K4_HUMAN	tr|S4R3K4|S4R3K4_HUMAN Nuclear factor 1 (Fragment) OS=Homo sapiens GN=NFIA PE=3 SV=1	KPPCCVLSNPDQK	C4:+57.02146 C5:+57.02146	52	64	1542.74072265625
pepb12a3	b12.a2.b20	tr|S4R3K4|S4R3K4_HUMAN	tr|S4R3K4|S4R3K4_HUMAN Nuclear factor 1 (Fragment) OS=Homo sapiens GN=NFIA PE=3 SV=1	GIPLESTDGER		92	102	1173.574951171875
pepb12a5	b12.a3.a1	sp|O00712-4|NFIB_HUMAN	sp|O00712-4|NFIB_HUMAN Isoform 4 of Nuclear factor 1 B-type OS=Homo sapiens GN=NFIB	KPEKPLFSSASPQDSSPR		369	386	1957.9981689453125
pepb12a3	b12.a3.a1	sp|O00712-4|NFIB_HUMAN	sp|O00712-4|NFIB_HUMAN Isoform 4 of Nuclear factor 1 B-type OS=Homo sapiens GN=NFIB	GIPLESTDGER		191	201	1173.574951171875
pepb12a5	b12.a3.a2	sp|O00712-5|NFIB_HUMAN	sp|O00712-5|NFIB_HUMAN Isoform 5 of Nuclear factor 1 B-type OS=Homo sapiens GN=NFIB	KPEKPLFSSASPQDSSPR		318	335	1957.9981689453125
pepb12a3	b12.a3.a2	sp|O00712-5|NFIB_HUMAN	sp|O00712-5|NFIB_HUMAN Isoform 5 of Nuclear factor 1 B-type OS=Homo sapiens GN=NFIB	GIPLESTDGER		140	150	1173.574951171875
pepb12a5	b12.a3.a3	sp|O00712|NFIB_HUMAN	sp|O00712|NFIB_HUMAN Nuclear factor 1 B-type OS=Homo sapiens GN=NFIB PE=1 SV=2	KPEKPLFSSASPQDSSPR		318	335	1957.9981689453125
pepb12a3	b12.a3.a3	sp|O00712|NFIB_HUMAN	sp|O00712|NFIB_HUMAN Nuclear factor 1 B-type OS=Homo sapiens GN=NFIB PE=1 SV=2	GIPLESTDGER		140	150	1173.574951171875
pepb12a5	b12.a3.a4	tr|Q5VW26|Q5VW26_HUMAN	tr|Q5VW26|Q5VW26_HUMAN Nuclear factor 1 OS=Homo sapiens GN=NFIB PE=2 SV=1	KPEKPLFSSASPQDSSPR		318	335	1957.9981689453125
pepb12a3	b12.a3.a4	tr|Q5VW26|Q5VW26_HUMAN	tr|Q5VW26|Q5VW26_HUMAN Nuclear factor 1 OS=Homo sapiens GN=NFIB PE=2 SV=1	GIPLESTDGER		140	150	1173.574951171875
pepb12a5	b12.a3.a5	tr|Q5VW27|Q5VW27_HUMAN	tr|Q5VW27|Q5VW27_HUMAN Nuclear factor 1 OS=Homo sapiens GN=NFIB PE=2 SV=1	KPEKPLFSSASPQDSSPR		318	335	1957.9981689453125
pepb12a3	b12.a3.a5	tr|Q5VW27|Q5VW27_HUMAN	tr|Q5VW27|Q5VW27_HUMAN Nuclear factor 1 OS=Homo sapiens GN=NFIB PE=2 SV=1	GIPLESTDGER		140	150	1173.574951171875
pepb12a5	b12.a3.a6	tr|Q5VW30|Q5VW30_HUMAN	tr|Q5VW30|Q5VW30_HUMAN Nuclear factor 1 OS=Homo sapiens GN=NFIB PE=2 SV=1	KPEKPLFSSASPQDSSPR		318	335	1957.9981689453125
pepb12a3	b12.a3.a6	tr|Q5VW30|Q5VW30_HUMAN	tr|Q5VW30|Q5VW30_HUMAN Nuclear factor 1 OS=Homo sapiens GN=NFIB PE=2 SV=1	GIPLESTDGER		140	150	1173.574951171875
pepb13a4	b13.a1.a1	sp|P17480-2|UBF1_HUMAN	sp|P17480-2|UBF1_HUMAN Isoform UBF2 of Nucleolar transcription factor 1 OS=Homo sapiens GN=UBTF	SDIPEKPK		193	200	913.4993286132812
pepb13a6	b13.a1.a1	sp|P17480-2|UBF1_HUMAN	sp|P17480-2|UBF1_HUMAN Isoform UBF2 of Nucleolar transcription factor 1 OS=Homo sapiens GN=UBTF	VRPDEIMR	M7:+15.99491	217	224	1031.5306396484375
pepb13a2	b13.a1.a1	sp|P17480-2|UBF1_HUMAN	sp|P17480-2|UBF1_HUMAN Isoform UBF2 of Nucleolar transcription factor 1 OS=Homo sapiens GN=UBTF	FREDHPDLIQNAK		179	191	1582.7977294921875
pepb13a5	b13.a1.a1	sp|P17480-2|UBF1_HUMAN	sp|P17480-2|UBF1_HUMAN Isoform UBF2 of Nucleolar transcription factor 1 OS=Homo sapiens GN=UBTF	TPQQLWYTHEK		201	211	1430.7066650390625
pepb13a3	b13.a1.a1	sp|P17480-2|UBF1_HUMAN	sp|P17480-2|UBF1_HUMAN Isoform UBF2 of Nucleolar transcription factor 1 OS=Homo sapiens GN=UBTF	HPELNISEEGITK		230	242	1466.7490234375
pepb13a7	b13.a1.a1	sp|P17480-2|UBF1_HUMAN	sp|P17480-2|UBF1_HUMAN Isoform UBF2 of Nucleolar transcription factor 1 OS=Homo sapiens GN=UBTF	WVEISNEVR		72	80	1131.5797119140625
pepb13a1	b13.a1.a1	sp|P17480-2|UBF1_HUMAN	sp|P17480-2|UBF1_HUMAN Isoform UBF2 of Nucleolar transcription factor 1 OS=Homo sapiens GN=UBTF	AEEIWQQSVIGDYLAR		451	466	1877.9395751953125
pepb13a4	b13.a1.a2	tr|E9PKP7|E9PKP7_HUMAN	tr|E9PKP7|E9PKP7_HUMAN Nucleolar transcription factor 1 OS=Homo sapiens GN=UBTF PE=2 SV=1	SDIPEKPK		193	200	913.4993286132812
pepb13a6	b13.a1.a2	tr|E9PKP7|E9PKP7_HUMAN	tr|E9PKP7|E9PKP7_HUMAN Nucleolar transcription factor 1 OS=Homo sapiens GN=UBTF PE=2 SV=1	VRPDEIMR	M7:+15.99491	217	224	1031.5306396484375
pepb13a2	b13.a1.a2	tr|E9PKP7|E9PKP7_HUMAN	tr|E9PKP7|E9PKP7_HUMAN Nucleolar transcription factor 1 OS=Homo sapiens GN=UBTF PE=2 SV=1	FREDHPDLIQNAK		179	191	1582.7977294921875
pepb13a5	b13.a1.a2	tr|E9PKP7|E9PKP7_HUMAN	tr|E9PKP7|E9PKP7_HUMAN Nucleolar transcription factor 1 OS=Homo sapiens GN=UBTF PE=2 SV=1	TPQQLWYTHEK		201	211	1430.7066650390625
pepb13a3	b13.a1.a2	tr|E9PKP7|E9PKP7_HUMAN	tr|E9PKP7|E9PKP7_HUMAN Nucleolar transcription factor 1 OS=Homo sapiens GN=UBTF PE=2 SV=1	HPELNISEEGITK		230	242	1466.7490234375
pepb13a7	b13.a1.a2	tr|E9PKP7|E9PKP7_HUMAN	tr|E9PKP7|E9PKP7_HUMAN Nucleolar transcription factor 1 OS=Homo sapiens GN=UBTF PE=2 SV=1	WVEISNEVR		72	80	1131.5797119140625
pepb13a1	b13.a1.a2	tr|E9PKP7|E9PKP7_HUMAN	tr|E9PKP7|E9PKP7_HUMAN Nucleolar transcription factor 1 OS=Homo sapiens GN=UBTF PE=2 SV=1	AEEIWQQSVIGDYLAR		451	466	1877.9395751953125
pepb14a7	b14.a1.a1	sp|Q9BUQ8|DDX23_HUMAN	sp|Q9BUQ8|DDX23_HUMAN Probable ATP-dependent RNA helicase DDX23 OS=Homo sapiens GN=DDX23 PE=1 SV=3	MLEDPQER		205	212	1017.4674072265625
pepb14a6	b14.a1.a1	sp|Q9BUQ8|DDX23_HUMAN	sp|Q9BUQ8|DDX23_HUMAN Probable ATP-dependent RNA helicase DDX23 OS=Homo sapiens GN=DDX23 PE=1 SV=3	MLANFESGK		588	596	996.4822998046875
pepb14a5	b14.a1.a1	sp|Q9BUQ8|DDX23_HUMAN	sp|Q9BUQ8|DDX23_HUMAN Probable ATP-dependent RNA helicase DDX23 OS=Homo sapiens GN=DDX23 PE=1 SV=3	MGCEIVIATPGR	C3:+57.02146	517	528	1303.650146484375
pepb14a4	b14.a1.a1	sp|Q9BUQ8|DDX23_HUMAN	sp|Q9BUQ8|DDX23_HUMAN Probable ATP-dependent RNA helicase DDX23 OS=Homo sapiens GN=DDX23 PE=1 SV=3	LIDVLENR		529	536	971.5524291992188
pepb14a2	b14.a1.a1	sp|Q9BUQ8|DDX23_HUMAN	sp|Q9BUQ8|DDX23_HUMAN Probable ATP-dependent RNA helicase DDX23 OS=Homo sapiens GN=DDX23 PE=1 SV=3	DILVATDVAGR		716	726	1129.62158203125
pepb14a3	b14.a1.a1	sp|Q9BUQ8|DDX23_HUMAN	sp|Q9BUQ8|DDX23_HUMAN Probable ATP-dependent RNA helicase DDX23 OS=Homo sapiens GN=DDX23 PE=1 SV=3	GFIAGIDLK		302	310	933.540771484375
pepb14a1	b14.a1.a1	sp|Q9BUQ8|DDX23_HUMAN	sp|Q9BUQ8|DDX23_HUMAN Probable ATP-dependent RNA helicase DDX23 OS=Homo sapiens GN=DDX23 PE=1 SV=3	AQPLSLEELLAK		139	150	1311.7523193359375
pepb15a3	b15.a1.a1	sp|P27694|RFA1_HUMAN	sp|P27694|RFA1_HUMAN Replication protein A 70 kDa DNA-binding subunit OS=Homo sapiens GN=RPA1 PE=1 SV=2	PQPQNGSSGMGSTVSK	M10:+15.99491	142	157	1577.7227783203125
pepb15a1	b15.a1.a1	sp|P27694|RFA1_HUMAN	sp|P27694|RFA1_HUMAN Replication protein A 70 kDa DNA-binding subunit OS=Homo sapiens GN=RPA1 PE=1 SV=2	AAGPSLSHTSGGTQSK		168	183	1485.7296142578125
pepb15a5	b15.a1.a1	sp|P27694|RFA1_HUMAN	sp|P27694|RFA1_HUMAN Replication protein A 70 kDa DNA-binding subunit OS=Homo sapiens GN=RPA1 PE=1 SV=2	VETYNDESR		578	586	1112.48583984375
pepb15a4	b15.a1.a1	sp|P27694|RFA1_HUMAN	sp|P27694|RFA1_HUMAN Replication protein A 70 kDa DNA-binding subunit OS=Homo sapiens GN=RPA1 PE=1 SV=2	SGGVGGSNTNWK		432	443	1163.54443359375
pepb15a2	b15.a1.a1	sp|P27694|RFA1_HUMAN	sp|P27694|RFA1_HUMAN Replication protein A 70 kDa DNA-binding subunit OS=Homo sapiens GN=RPA1 PE=1 SV=2	ATAFNEQVDK		235	244	1122.54296875
pepb15a6	b15.a1.a1	sp|P27694|RFA1_HUMAN	sp|P27694|RFA1_HUMAN Replication protein A 70 kDa DNA-binding subunit OS=Homo sapiens GN=RPA1 PE=1 SV=2	VIDQQNGLYR		490	499	1205.627685546875
pepb16a5	b16.a1.a1	sp|Q16666-2|IF16_HUMAN	sp|Q16666-2|IF16_HUMAN Isoform 2 of Gamma-interferon-inducible protein 16 OS=Homo sapiens GN=IFI16	TEGAEATPGAQK		117	128	1159.5594482421875
pepb16a4	b16.a1.a1	sp|Q16666-2|IF16_HUMAN	sp|Q16666-2|IF16_HUMAN Isoform 2 of Gamma-interferon-inducible protein 16 OS=Homo sapiens GN=IFI16	MEVVVHGR	M1:+15.99491	658	665	942.4829711914062
pepb16a3	b16.a1.a1	sp|Q16666-2|IF16_HUMAN	sp|Q16666-2|IF16_HUMAN Isoform 2 of Gamma-interferon-inducible protein 16 OS=Homo sapiens GN=IFI16	LTTINCEEGDK	C6:+57.02146	666	676	1279.5838623046875
pepb16a1	b16.a1.a1	sp|Q16666-2|IF16_HUMAN	sp|Q16666-2|IF16_HUMAN Isoform 2 of Gamma-interferon-inducible protein 16 OS=Homo sapiens GN=IFI16	EVDATSPAPSTSSTVK		101	116	1576.7705078125
pepb16a6	b16.a1.a1	sp|Q16666-2|IF16_HUMAN	sp|Q16666-2|IF16_HUMAN Isoform 2 of Gamma-interferon-inducible protein 16 OS=Homo sapiens GN=IFI16	TEPEEVSIEDSAQSDLK		506	522	1876.8662109375
pepb16a2	b16.a1.a1	sp|Q16666-2|IF16_HUMAN	sp|Q16666-2|IF16_HUMAN Isoform 2 of Gamma-interferon-inducible protein 16 OS=Homo sapiens GN=IFI16	GEFTYYEIQDNTGK		644	657	1664.7442626953125
pepb16a5	b16.a1.a2	sp|Q16666-3|IF16_HUMAN	sp|Q16666-3|IF16_HUMAN Isoform 3 of Gamma-interferon-inducible protein 16 OS=Homo sapiens GN=IFI16	TEGAEATPGAQK		117	128	1159.5594482421875
pepb16a4	b16.a1.a2	sp|Q16666-3|IF16_HUMAN	sp|Q16666-3|IF16_HUMAN Isoform 3 of Gamma-interferon-inducible protein 16 OS=Homo sapiens GN=IFI16	MEVVVHGR	M1:+15.99491	602	609	942.4829711914062
pepb16a3	b16.a1.a2	sp|Q16666-3|IF16_HUMAN	sp|Q16666-3|IF16_HUMAN Isoform 3 of Gamma-interferon-inducible protein 16 OS=Homo sapiens GN=IFI16	LTTINCEEGDK	C6:+57.02146	610	620	1279.5838623046875
pepb16a1	b16.a1.a2	sp|Q16666-3|IF16_HUMAN	sp|Q16666-3|IF16_HUMAN Isoform 3 of Gamma-interferon-inducible protein 16 OS=Homo sapiens GN=IFI16	EVDATSPAPSTSSTVK		101	116	1576.7705078125
pepb16a6	b16.a1.a2	sp|Q16666-3|IF16_HUMAN	sp|Q16666-3|IF16_HUMAN Isoform 3 of Gamma-interferon-inducible protein 16 OS=Homo sapiens GN=IFI16	TEPEEVSIEDSAQSDLK		450	466	1876.8662109375
pepb16a2	b16.a1.a2	sp|Q16666-3|IF16_HUMAN	sp|Q16666-3|IF16_HUMAN Isoform 3 of Gamma-interferon-inducible protein 16 OS=Homo sapiens GN=IFI16	GEFTYYEIQDNTGK		588	601	1664.7442626953125
pepb16a5	b16.a1.a3	sp|Q16666|IF16_HUMAN	sp|Q16666|IF16_HUMAN Gamma-interferon-inducible protein 16 OS=Homo sapiens GN=IFI16 PE=1 SV=3	TEGAEATPGAQK		117	128	1159.5594482421875
pepb16a4	b16.a1.a3	sp|Q16666|IF16_HUMAN	sp|Q16666|IF16_HUMAN Gamma-interferon-inducible protein 16 OS=Homo sapiens GN=IFI16 PE=1 SV=3	MEVVVHGR	M1:+15.99491	714	721	942.4829711914062
pepb16a3	b16.a1.a3	sp|Q16666|IF16_HUMAN	sp|Q16666|IF16_HUMAN Gamma-interferon-inducible protein 16 OS=Homo sapiens GN=IFI16 PE=1 SV=3	LTTINCEEGDK	C6:+57.02146	722	732	1279.5838623046875
pepb16a1	b16.a1.a3	sp|Q16666|IF16_HUMAN	sp|Q16666|IF16_HUMAN Gamma-interferon-inducible protein 16 OS=Homo sapiens GN=IFI16 PE=1 SV=3	EVDATSPAPSTSSTVK		101	116	1576.7705078125
pepb16a6	b16.a1.a3	sp|Q16666|IF16_HUMAN	sp|Q16666|IF16_HUMAN Gamma-interferon-inducible protein 16 OS=Homo sapiens GN=IFI16 PE=1 SV=3	TEPEEVSIEDSAQSDLK		562	578	1876.8662109375
pepb16a2	b16.a1.a3	sp|Q16666|IF16_HUMAN	sp|Q16666|IF16_HUMAN Gamma-interferon-inducible protein 16 OS=Homo sapiens GN=IFI16 PE=1 SV=3	GEFTYYEIQDNTGK		700	713	1664.7442626953125
pepb17a2	b17.a1.a1	sp|P05198|IF2A_HUMAN	sp|P05198|IF2A_HUMAN Eukaryotic translation initiation factor 2 subunit 1 OS=Homo sapiens GN=EIF2S1 PE=1 SV=3	ENAEVDGDDDAEEMEAK	M14:+15.99491	296	312	1882.7135009765625
pepb17a1	b17.a1.a1	sp|P05198|IF2A_HUMAN	sp|P05198|IF2A_HUMAN Eukaryotic translation initiation factor 2 subunit 1 OS=Homo sapiens GN=EIF2S1 PE=1 SV=3	ENAEVDGDDDAEEMEAK		296	312	1866.7186279296875
pepb17a5	b17.a1.a1	sp|P05198|IF2A_HUMAN	sp|P05198|IF2A_HUMAN Eukaryotic translation initiation factor 2 subunit 1 OS=Homo sapiens GN=EIF2S1 PE=1 SV=3	NECVVVIR	C3:+57.02146	68	75	988.5247802734375
pepb17a3	b17.a1.a1	sp|P05198|IF2A_HUMAN	sp|P05198|IF2A_HUMAN Eukaryotic translation initiation factor 2 subunit 1 OS=Homo sapiens GN=EIF2S1 PE=1 SV=3	EVLINNINR		174	182	1084.6114501953125
pepb17a4	b17.a1.a1	sp|P05198|IF2A_HUMAN	sp|P05198|IF2A_HUMAN Eukaryotic translation initiation factor 2 subunit 1 OS=Homo sapiens GN=EIF2S1 PE=1 SV=3	GVFNVQMEPK		267	276	1148.5772705078125
pepb17a6	b17.a1.a1	sp|P05198|IF2A_HUMAN	sp|P05198|IF2A_HUMAN Eukaryotic translation initiation factor 2 subunit 1 OS=Homo sapiens GN=EIF2S1 PE=1 SV=3	TAWVFDDK		134	141	981.468017578125
pepb18a2	b18.a1.a1	sp|P20042|IF2B_HUMAN	sp|P20042|IF2B_HUMAN Eukaryotic translation initiation factor 2 subunit 2 OS=Homo sapiens GN=EIF2S2 PE=1 SV=2	DEALEDEDNKK		143	153	1305.5809326171875
pepb18a6	b18.a1.a1	sp|P20042|IF2B_HUMAN	sp|P20042|IF2B_HUMAN Eukaryotic translation initiation factor 2 subunit 2 OS=Homo sapiens GN=EIF2S2 PE=1 SV=2	TGFQAVTGK		316	324	908.4840087890625
pepb18a5	b18.a1.a1	sp|P20042|IF2B_HUMAN	sp|P20042|IF2B_HUMAN Eukaryotic translation initiation factor 2 subunit 2 OS=Homo sapiens GN=EIF2S2 PE=1 SV=2	SPDTILQK		286	293	901.4993286132812
pepb18a3	b18.a1.a1	sp|P20042|IF2B_HUMAN	sp|P20042|IF2B_HUMAN Eukaryotic translation initiation factor 2 subunit 2 OS=Homo sapiens GN=EIF2S2 PE=1 SV=2	FPDEDEILEK		133	142	1234.584228515625
pepb18a4	b18.a1.a1	sp|P20042|IF2B_HUMAN	sp|P20042|IF2B_HUMAN Eukaryotic translation initiation factor 2 subunit 2 OS=Homo sapiens GN=EIF2S2 PE=1 SV=2	IFDIDEAEEGVK		88	99	1364.658447265625
pepb18a1	b18.a1.a1	sp|P20042|IF2B_HUMAN	sp|P20042|IF2B_HUMAN Eukaryotic translation initiation factor 2 subunit 2 OS=Homo sapiens GN=EIF2S2 PE=1 SV=2	DASDDLDDLNFFNQK		65	79	1756.7664794921875
pepb19a1	b19.a1.a1	sp|P18887|XRCC1_HUMAN	sp|P18887|XRCC1_HUMAN DNA repair protein XRCC1 OS=Homo sapiens GN=XRCC1 PE=1 SV=2	AIGSTSKPQESPK		231	243	1329.7012939453125
pepb19a3	b19.a1.a1	sp|P18887|XRCC1_HUMAN	sp|P18887|XRCC1_HUMAN DNA repair protein XRCC1 OS=Homo sapiens GN=XRCC1 PE=1 SV=2	TPATAPVPAR		281	290	980.5527954101562
pepb19a5	b19.a1.a1	sp|P18887|XRCC1_HUMAN	sp|P18887|XRCC1_HUMAN DNA repair protein XRCC1 OS=Homo sapiens GN=XRCC1 PE=1 SV=2	YSQVLGLGGR		370	379	1049.57421875
pepb19a4	b19.a1.a1	sp|P18887|XRCC1_HUMAN	sp|P18887|XRCC1_HUMAN DNA repair protein XRCC1 OS=Homo sapiens GN=XRCC1 PE=1 SV=2	VKEEDESANSLRPGALF		175	191	1861.929443359375
pepb19a2	b19.a1.a1	sp|P18887|XRCC1_HUMAN	sp|P18887|XRCC1_HUMAN DNA repair protein XRCC1 OS=Homo sapiens GN=XRCC1 PE=1 SV=2	DSPFGLSFVR		139	148	1124.5738525390625
pepb19a1	b19.a1.a2	tr|F5H8D7|F5H8D7_HUMAN	tr|F5H8D7|F5H8D7_HUMAN DNA repair protein XRCC1 OS=Homo sapiens GN=XRCC1 PE=2 SV=1	AIGSTSKPQESPK		200	212	1329.7012939453125
pepb19a3	b19.a1.a2	tr|F5H8D7|F5H8D7_HUMAN	tr|F5H8D7|F5H8D7_HUMAN DNA repair protein XRCC1 OS=Homo sapiens GN=XRCC1 PE=2 SV=1	TPATAPVPAR		250	259	980.5527954101562
pepb19a5	b19.a1.a2	tr|F5H8D7|F5H8D7_HUMAN	tr|F5H8D7|F5H8D7_HUMAN DNA repair protein XRCC1 OS=Homo sapiens GN=XRCC1 PE=2 SV=1	YSQVLGLGGR		339	348	1049.57421875
pepb19a4	b19.a1.a2	tr|F5H8D7|F5H8D7_HUMAN	tr|F5H8D7|F5H8D7_HUMAN DNA repair protein XRCC1 OS=Homo sapiens GN=XRCC1 PE=2 SV=1	VKEEDESANSLRPGALF		144	160	1861.929443359375
pepb19a2	b19.a1.a2	tr|F5H8D7|F5H8D7_HUMAN	tr|F5H8D7|F5H8D7_HUMAN DNA repair protein XRCC1 OS=Homo sapiens GN=XRCC1 PE=2 SV=1	DSPFGLSFVR		108	117	1124.5738525390625
pepb20a2	b20.a1.a1	sp|Q9NR30-2|DDX21_HUMAN	sp|Q9NR30-2|DDX21_HUMAN Isoform 2 of Nucleolar RNA helicase 2 OS=Homo sapiens GN=DDX21	EAQELSQNSAIK		382	393	1317.6649169921875
pepb20a1	b20.a1.a1	sp|Q9NR30-2|DDX21_HUMAN	sp|Q9NR30-2|DDX21_HUMAN Isoform 2 of Nucleolar RNA helicase 2 OS=Homo sapiens GN=DDX21	AAVIGDVIR		356	364	913.5469970703125
pepb20a3	b20.a1.a1	sp|Q9NR30-2|DDX21_HUMAN	sp|Q9NR30-2|DDX21_HUMAN Isoform 2 of Nucleolar RNA helicase 2 OS=Homo sapiens GN=DDX21	EGAFSNFPISEETIK		117	131	1668.81201171875
pepb20a4	b20.a1.a1	sp|Q9NR30-2|DDX21_HUMAN	sp|Q9NR30-2|DDX21_HUMAN Isoform 2 of Nucleolar RNA helicase 2 OS=Homo sapiens GN=DDX21	GAVEALAAALAH		538	549	1093.6004638671875
pepb20a5	b20.a1.a1	sp|Q9NR30-2|DDX21_HUMAN	sp|Q9NR30-2|DDX21_HUMAN Isoform 2 of Nucleolar RNA helicase 2 OS=Homo sapiens GN=DDX21	TFSFAIPLIEK		169	179	1265.7139892578125
pepb20a2	b20.a1.a2	sp|Q9NR30|DDX21_HUMAN	sp|Q9NR30|DDX21_HUMAN Nucleolar RNA helicase 2 OS=Homo sapiens GN=DDX21 PE=1 SV=5	EAQELSQNSAIK		450	461	1317.6649169921875
pepb20a1	b20.a1.a2	sp|Q9NR30|DDX21_HUMAN	sp|Q9NR30|DDX21_HUMAN Nucleolar RNA helicase 2 OS=Homo sapiens GN=DDX21 PE=1 SV=5	AAVIGDVIR		424	432	913.5469970703125
pepb20a3	b20.a1.a2	sp|Q9NR30|DDX21_HUMAN	sp|Q9NR30|DDX21_HUMAN Nucleolar RNA helicase 2 OS=Homo sapiens GN=DDX21 PE=1 SV=5	EGAFSNFPISEETIK		185	199	1668.81201171875
pepb20a4	b20.a1.a2	sp|Q9NR30|DDX21_HUMAN	sp|Q9NR30|DDX21_HUMAN Nucleolar RNA helicase 2 OS=Homo sapiens GN=DDX21 PE=1 SV=5	GAVEALAAALAH		606	617	1093.6004638671875
pepb20a5	b20.a1.a2	sp|Q9NR30|DDX21_HUMAN	sp|Q9NR30|DDX21_HUMAN Nucleolar RNA helicase 2 OS=Homo sapiens GN=DDX21 PE=1 SV=5	TFSFAIPLIEK		237	247	1265.7139892578125
pepb21a2	b21.a1.a1	sp|P05388|RLA0_HUMAN	sp|P05388|RLA0_HUMAN 60S acidic ribosomal protein P0 OS=Homo sapiens GN=RPLP0 PE=1 SV=1	GNVGFVFTK		84	92	968.5203857421875
pepb21a1	b21.a1.a1	sp|P05388|RLA0_HUMAN	sp|P05388|RLA0_HUMAN 60S acidic ribosomal protein P0 OS=Homo sapiens GN=RPLP0 PE=1 SV=1	AGAIAPCEVTVPAQNTGLGPEK	C7:+57.02146	113	134	2180.10205078125
pepb21a3	b21.a1.a1	sp|P05388|RLA0_HUMAN	sp|P05388|RLA0_HUMAN 60S acidic ribosomal protein P0 OS=Homo sapiens GN=RPLP0 PE=1 SV=1	IIQLLDDYPK		17	26	1217.677978515625
pepb21a4	b21.a1.a1	sp|P05388|RLA0_HUMAN	sp|P05388|RLA0_HUMAN 60S acidic ribosomal protein P0 OS=Homo sapiens GN=RPLP0 PE=1 SV=1	TSFFQALGITTK		135	146	1313.71044921875
pepb21a5	b21.a1.a1	sp|P05388|RLA0_HUMAN	sp|P05388|RLA0_HUMAN 60S acidic ribosomal protein P0 OS=Homo sapiens GN=RPLP0 PE=1 SV=1	VLALSVETDYTFPLAEK		248	264	1896.0
pepb21a2	b21.a1.a2	tr|F8VWS0|F8VWS0_HUMAN	tr|F8VWS0|F8VWS0_HUMAN 60S acidic ribosomal protein P0 OS=Homo sapiens GN=RPLP0 PE=2 SV=1	GNVGFVFTK		84	92	968.5203857421875
pepb21a1	b21.a1.a2	tr|F8VWS0|F8VWS0_HUMAN	tr|F8VWS0|F8VWS0_HUMAN 60S acidic ribosomal protein P0 OS=Homo sapiens GN=RPLP0 PE=2 SV=1	AGAIAPCEVTVPAQNTGLGPEK	C7:+57.02146	113	134	2180.10205078125
pepb21a3	b21.a1.a2	tr|F8VWS0|F8VWS0_HUMAN	tr|F8VWS0|F8VWS0_HUMAN 60S acidic ribosomal protein P0 OS=Homo sapiens GN=RPLP0 PE=2 SV=1	IIQLLDDYPK		17	26	1217.677978515625
pepb21a4	b21.a1.a2	tr|F8VWS0|F8VWS0_HUMAN	tr|F8VWS0|F8VWS0_HUMAN 60S acidic ribosomal protein P0 OS=Homo sapiens GN=RPLP0 PE=2 SV=1	TSFFQALGITTK		135	146	1313.71044921875
pepb21a5	b21.a1.a2	tr|F8VWS0|F8VWS0_HUMAN	tr|F8VWS0|F8VWS0_HUMAN 60S acidic ribosomal protein P0 OS=Homo sapiens GN=RPLP0 PE=2 SV=1	VLALSVETDYTFPLAEK		212	228	1896.0
pepb21a2	b21.a1.a3	tr|Q3B7A4|Q3B7A4_HUMAN	tr|Q3B7A4|Q3B7A4_HUMAN 60S acidic ribosomal protein P0 OS=Homo sapiens GN=RPLP0 PE=2 SV=1	GNVGFVFTK		84	92	968.5203857421875
pepb21a1	b21.a1.a3	tr|Q3B7A4|Q3B7A4_HUMAN	tr|Q3B7A4|Q3B7A4_HUMAN 60S acidic ribosomal protein P0 OS=Homo sapiens GN=RPLP0 PE=2 SV=1	AGAIAPCEVTVPAQNTGLGPEK	C7:+57.02146	113	134	2180.10205078125
pepb21a3	b21.a1.a3	tr|Q3B7A4|Q3B7A4_HUMAN	tr|Q3B7A4|Q3B7A4_HUMAN 60S acidic ribosomal protein P0 OS=Homo sapiens GN=RPLP0 PE=2 SV=1	IIQLLDDYPK		17	26	1217.677978515625
pepb21a4	b21.a1.a3	tr|Q3B7A4|Q3B7A4_HUMAN	tr|Q3B7A4|Q3B7A4_HUMAN 60S acidic ribosomal protein P0 OS=Homo sapiens GN=RPLP0 PE=2 SV=1	TSFFQALGITTK		135	146	1313.71044921875
pepb21a5	b21.a1.a3	tr|Q3B7A4|Q3B7A4_HUMAN	tr|Q3B7A4|Q3B7A4_HUMAN 60S acidic ribosomal protein P0 OS=Homo sapiens GN=RPLP0 PE=2 SV=1	VLALSVETDYTFPLAEK		186	202	1896.0
pepb22a2	b22.a1.a1	sp|P41091|IF2G_HUMAN	sp|P41091|IF2G_HUMAN Eukaryotic translation initiation factor 2 subunit 3 OS=Homo sapiens GN=EIF2S3 PE=1 SV=3	AISGVHTVR		60	68	939.5374755859375
pepb22a4	b22.a1.a1	sp|P41091|IF2G_HUMAN	sp|P41091|IF2G_HUMAN Eukaryotic translation initiation factor 2 subunit 3 OS=Homo sapiens GN=EIF2S3 PE=1 SV=3	HILILQNK		184	191	978.6099243164062
pepb22a3	b22.a1.a1	sp|P41091|IF2G_HUMAN	sp|P41091|IF2G_HUMAN Eukaryotic translation initiation factor 2 subunit 3 OS=Homo sapiens GN=EIF2S3 PE=1 SV=3	GVTIKPTVDDD		462	472	1159.58447265625
pepb22a1	b22.a1.a1	sp|P41091|IF2G_HUMAN	sp|P41091|IF2G_HUMAN Eukaryotic translation initiation factor 2 subunit 3 OS=Homo sapiens GN=EIF2S3 PE=1 SV=3	AGGEAGVTLGQPHLSR	A1:+42.01057	2	17	1591.819091796875
pepb22a2	b22.a1.a2	sp|Q2VIR3|IF2GL_HUMAN	sp|Q2VIR3|IF2GL_HUMAN Putative eukaryotic translation initiation factor 2 subunit 3-like protein OS=Homo sapiens GN=EIF2S3L PE=5 SV=2	AISGVHTVR		60	68	939.5374755859375
pepb22a4	b22.a1.a2	sp|Q2VIR3|IF2GL_HUMAN	sp|Q2VIR3|IF2GL_HUMAN Putative eukaryotic translation initiation factor 2 subunit 3-like protein OS=Homo sapiens GN=EIF2S3L PE=5 SV=2	HILILQNK		184	191	978.6099243164062
pepb22a3	b22.a1.a2	sp|Q2VIR3|IF2GL_HUMAN	sp|Q2VIR3|IF2GL_HUMAN Putative eukaryotic translation initiation factor 2 subunit 3-like protein OS=Homo sapiens GN=EIF2S3L PE=5 SV=2	GVTIKPTVDDD		462	472	1159.58447265625
pepb22a1	b22.a1.a2	sp|Q2VIR3|IF2GL_HUMAN	sp|Q2VIR3|IF2GL_HUMAN Putative eukaryotic translation initiation factor 2 subunit 3-like protein OS=Homo sapiens GN=EIF2S3L PE=5 SV=2	AGGEAGVTLGQPHLSR	A1:+42.01057	2	17	1591.819091796875
pepb23a1	b23.a1.a1	sp|P10412|H14_HUMAN	sp|P10412|H14_HUMAN Histone H1.4 OS=Homo sapiens GN=HIST1H1E PE=1 SV=2	ALAAAGYDVEK		65	75	1107.5684814453125
pepb23a3	b23.a1.a1	sp|P10412|H14_HUMAN	sp|P10412|H14_HUMAN Histone H1.4 OS=Homo sapiens GN=HIST1H1E PE=1 SV=2	KASGPPVSELITK		34	46	1326.76318359375
pepb23a4	b23.a1.a1	sp|P10412|H14_HUMAN	sp|P10412|H14_HUMAN Histone H1.4 OS=Homo sapiens GN=HIST1H1E PE=1 SV=2	SGVSLAALK		55	63	845.509521484375
pepb23a2	b23.a1.a1	sp|P10412|H14_HUMAN	sp|P10412|H14_HUMAN Histone H1.4 OS=Homo sapiens GN=HIST1H1E PE=1 SV=2	ASGPPVSELITK		35	46	1198.668212890625
pepb23a1	b23.a1.a2	sp|P16402|H13_HUMAN	sp|P16402|H13_HUMAN Histone H1.3 OS=Homo sapiens GN=HIST1H1D PE=1 SV=2	ALAAAGYDVEK		66	76	1107.5684814453125
pepb23a3	b23.a1.a2	sp|P16402|H13_HUMAN	sp|P16402|H13_HUMAN Histone H1.3 OS=Homo sapiens GN=HIST1H1D PE=1 SV=2	KASGPPVSELITK		35	47	1326.76318359375
pepb23a4	b23.a1.a2	sp|P16402|H13_HUMAN	sp|P16402|H13_HUMAN Histone H1.3 OS=Homo sapiens GN=HIST1H1D PE=1 SV=2	SGVSLAALK		56	64	845.509521484375
pepb23a2	b23.a1.a2	sp|P16402|H13_HUMAN	sp|P16402|H13_HUMAN Histone H1.3 OS=Homo sapiens GN=HIST1H1D PE=1 SV=2	ASGPPVSELITK		36	47	1198.668212890625
pepb23a1	b23.a1.a3	sp|P16403|H12_HUMAN	sp|P16403|H12_HUMAN Histone H1.2 OS=Homo sapiens GN=HIST1H1C PE=1 SV=2	ALAAAGYDVEK		65	75	1107.5684814453125
pepb23a3	b23.a1.a3	sp|P16403|H12_HUMAN	sp|P16403|H12_HUMAN Histone H1.2 OS=Homo sapiens GN=HIST1H1C PE=1 SV=2	KASGPPVSELITK		34	46	1326.76318359375
pepb23a4	b23.a1.a3	sp|P16403|H12_HUMAN	sp|P16403|H12_HUMAN Histone H1.2 OS=Homo sapiens GN=HIST1H1C PE=1 SV=2	SGVSLAALK		55	63	845.509521484375
pepb23a2	b23.a1.a3	sp|P16403|H12_HUMAN	sp|P16403|H12_HUMAN Histone H1.2 OS=Homo sapiens GN=HIST1H1C PE=1 SV=2	ASGPPVSELITK		35	46	1198.668212890625
pepb24a1	b24.a1.a1	sp|Q8NE71|ABCF1_HUMAN	sp|Q8NE71|ABCF1_HUMAN ATP-binding cassette sub-family F member 1 OS=Homo sapiens GN=ABCF1 PE=1 SV=2	ADDPYAHLSK		246	255	1116.5323486328125
pepb24a2	b24.a1.a1	sp|Q8NE71|ABCF1_HUMAN	sp|Q8NE71|ABCF1_HUMAN ATP-binding cassette sub-family F member 1 OS=Homo sapiens GN=ABCF1 PE=1 SV=2	NQDEESQEAPELLK		590	603	1629.7607421875
pepb24a4	b24.a1.a1	sp|Q8NE71|ABCF1_HUMAN	sp|Q8NE71|ABCF1_HUMAN ATP-binding cassette sub-family F member 1 OS=Homo sapiens GN=ABCF1 PE=1 SV=2	VVFAELACR	C8:+57.02146	751	759	1064.55615234375
pepb24a3	b24.a1.a1	sp|Q8NE71|ABCF1_HUMAN	sp|Q8NE71|ABCF1_HUMAN ATP-binding cassette sub-family F member 1 OS=Homo sapiens GN=ABCF1 PE=1 SV=2	STLLLLLTGK		665	674	1058.682373046875
pepb25a2	b25.a1.a1	sp|P05387|RLA2_HUMAN	sp|P05387|RLA2_HUMAN 60S acidic ribosomal protein P2 OS=Homo sapiens GN=RPLP2 PE=1 SV=1	ILDSVGIEADDDR		26	38	1417.6810302734375
pepb25a1	b25.a1.a1	sp|P05387|RLA2_HUMAN	sp|P05387|RLA2_HUMAN 60S acidic ribosomal protein P2 OS=Homo sapiens GN=RPLP2 PE=1 SV=1	LASVPAGGAVAVSAAPGSAAPAAGSAPAAAEEK		62	94	2774.432373046875
pepb25a3	b25.a1.a1	sp|P05387|RLA2_HUMAN	sp|P05387|RLA2_HUMAN 60S acidic ribosomal protein P2 OS=Homo sapiens GN=RPLP2 PE=1 SV=1	NIEDVIAQGIGK		50	61	1256.6849365234375
pepb25a4	b25.a1.a1	sp|P05387|RLA2_HUMAN	sp|P05387|RLA2_HUMAN 60S acidic ribosomal protein P2 OS=Homo sapiens GN=RPLP2 PE=1 SV=1	YVASYLLAALGGNSSPSAK		3	21	1868.9757080078125
pepb26a3	b26.a1.a1	sp|Q04837|SSBP_HUMAN	sp|Q04837|SSBP_HUMAN Single-stranded DNA-binding protein, mitochondrial OS=Homo sapiens GN=SSBP1 PE=1 SV=1	VGQDPVLR		39	46	883.5
pepb26a1	b26.a1.a1	sp|Q04837|SSBP_HUMAN	sp|Q04837|SSBP_HUMAN Single-stranded DNA-binding protein, mitochondrial OS=Homo sapiens GN=SSBP1 PE=1 SV=1	ESETTTSLVLER		17	28	1364.6907958984375
pepb26a2	b26.a1.a1	sp|Q04837|SSBP_HUMAN	sp|Q04837|SSBP_HUMAN Single-stranded DNA-binding protein, mitochondrial OS=Homo sapiens GN=SSBP1 PE=1 SV=1	SLATNEMWR		58	66	1107.525634765625
pepb26a3	b26.a1.a2	tr|C9K0U8|C9K0U8_HUMAN	tr|C9K0U8|C9K0U8_HUMAN Single-stranded DNA-binding protein (Fragment) OS=Homo sapiens GN=SSBP1 PE=2 SV=1	VGQDPVLR		39	46	883.5
pepb26a1	b26.a1.a2	tr|C9K0U8|C9K0U8_HUMAN	tr|C9K0U8|C9K0U8_HUMAN Single-stranded DNA-binding protein (Fragment) OS=Homo sapiens GN=SSBP1 PE=2 SV=1	ESETTTSLVLER		17	28	1364.6907958984375
pepb26a2	b26.a1.a2	tr|C9K0U8|C9K0U8_HUMAN	tr|C9K0U8|C9K0U8_HUMAN Single-stranded DNA-binding protein (Fragment) OS=Homo sapiens GN=SSBP1 PE=2 SV=1	SLATNEMWR		58	66	1107.525634765625
pepb26a3	b26.a1.a3	tr|E7EUY5|E7EUY5_HUMAN	tr|E7EUY5|E7EUY5_HUMAN Single-stranded DNA-binding protein (Fragment) OS=Homo sapiens GN=SSBP1 PE=2 SV=1	VGQDPVLR		39	46	883.5
pepb26a1	b26.a1.a3	tr|E7EUY5|E7EUY5_HUMAN	tr|E7EUY5|E7EUY5_HUMAN Single-stranded DNA-binding protein (Fragment) OS=Homo sapiens GN=SSBP1 PE=2 SV=1	ESETTTSLVLER		17	28	1364.6907958984375
pepb26a2	b26.a1.a3	tr|E7EUY5|E7EUY5_HUMAN	tr|E7EUY5|E7EUY5_HUMAN Single-stranded DNA-binding protein (Fragment) OS=Homo sapiens GN=SSBP1 PE=2 SV=1	SLATNEMWR		58	66	1107.525634765625
pepb27a1	b27.a1.a1	sp|P42285|SK2L2_HUMAN	sp|P42285|SK2L2_HUMAN Superkiller viralicidic activity 2-like 2 OS=Homo sapiens GN=SKIV2L2 PE=1 SV=3	AIGNTELENK		1013	1022	1088.5587158203125
pepb27a2	b27.a1.a1	sp|P42285|SK2L2_HUMAN	sp|P42285|SK2L2_HUMAN Superkiller viralicidic activity 2-like 2 OS=Homo sapiens GN=SKIV2L2 PE=1 SV=3	GIGIHHGGLLPILK		451	464	1424.8741455078125
pepb27a3	b27.a1.a1	sp|P42285|SK2L2_HUMAN	sp|P42285|SK2L2_HUMAN Superkiller viralicidic activity 2-like 2 OS=Homo sapiens GN=SKIV2L2 PE=1 SV=3	MTDVFEGSIIR		985	995	1267.635498046875
pepb27a1	b27.a1.a2	tr|F5H7E2|F5H7E2_HUMAN	tr|F5H7E2|F5H7E2_HUMAN Superkiller viralicidic activity 2-like 2 OS=Homo sapiens GN=SKIV2L2 PE=2 SV=1	AIGNTELENK		912	921	1088.5587158203125
pepb27a2	b27.a1.a2	tr|F5H7E2|F5H7E2_HUMAN	tr|F5H7E2|F5H7E2_HUMAN Superkiller viralicidic activity 2-like 2 OS=Homo sapiens GN=SKIV2L2 PE=2 SV=1	GIGIHHGGLLPILK		350	363	1424.8741455078125
pepb27a3	b27.a1.a2	tr|F5H7E2|F5H7E2_HUMAN	tr|F5H7E2|F5H7E2_HUMAN Superkiller viralicidic activity 2-like 2 OS=Homo sapiens GN=SKIV2L2 PE=2 SV=1	MTDVFEGSIIR		884	894	1267.635498046875
pepb28a3	b28.a1.a1	sp|P12956|XRCC6_HUMAN	sp|P12956|XRCC6_HUMAN X-ray repair cross-complementing protein 6 OS=Homo sapiens GN=XRCC6 PE=1 SV=2	KQELLEALTK		596	605	1172.6888427734375
pepb28a1	b28.a1.a1	sp|P12956|XRCC6_HUMAN	sp|P12956|XRCC6_HUMAN X-ray repair cross-complementing protein 6 OS=Homo sapiens GN=XRCC6 PE=1 SV=2	DSLIFLVDASK		36	46	1207.6573486328125
pepb28a2	b28.a1.a1	sp|P12956|XRCC6_HUMAN	sp|P12956|XRCC6_HUMAN X-ray repair cross-complementing protein 6 OS=Homo sapiens GN=XRCC6 PE=1 SV=2	DTGIFLDLMHLK		195	206	1402.7403564453125
pepb28a3	b28.a1.a2	tr|B1AHC8|B1AHC8_HUMAN	tr|B1AHC8|B1AHC8_HUMAN X-ray repair complementing defective repair in Chinese hamster cells 6 (Ku autoantigen, 70kDa), isoform CRA_b OS=Homo sapiens GN=XRCC6 PE=2 SV=1	KQELLEALTK		555	564	1172.6888427734375
pepb28a1	b28.a1.a2	tr|B1AHC8|B1AHC8_HUMAN	tr|B1AHC8|B1AHC8_HUMAN X-ray repair complementing defective repair in Chinese hamster cells 6 (Ku autoantigen, 70kDa), isoform CRA_b OS=Homo sapiens GN=XRCC6 PE=2 SV=1	DSLIFLVDASK		36	46	1207.6573486328125
pepb28a2	b28.a1.a2	tr|B1AHC8|B1AHC8_HUMAN	tr|B1AHC8|B1AHC8_HUMAN X-ray repair complementing defective repair in Chinese hamster cells 6 (Ku autoantigen, 70kDa), isoform CRA_b OS=Homo sapiens GN=XRCC6 PE=2 SV=1	DTGIFLDLMHLK		154	165	1402.7403564453125
pepb29a2	b29.a1.a1	sp|P18846|ATF1_HUMAN	sp|P18846|ATF1_HUMAN Cyclic AMP-dependent transcription factor ATF-1 OS=Homo sapiens GN=ATF1 PE=1 SV=2	VAVLENQNK		245	253	1014.5582885742188
pepb29a1	b29.a1.a1	sp|P18846|ATF1_HUMAN	sp|P18846|ATF1_HUMAN Cyclic AMP-dependent transcription factor ATF-1 OS=Homo sapiens GN=ATF1 PE=1 SV=2	STTSETAPQPGSAVQGAH		7	24	1725.8043212890625
pepb30a1	b30.a1.a1	sp|P13010|XRCC5_HUMAN	sp|P13010|XRCC5_HUMAN X-ray repair cross-complementing protein 5 OS=Homo sapiens GN=XRCC5 PE=1 SV=3	EEASGSSVTAEEAK		689	702	1394.6285400390625
pepb30a2	b30.a1.a1	sp|P13010|XRCC5_HUMAN	sp|P13010|XRCC5_HUMAN X-ray repair cross-complementing protein 5 OS=Homo sapiens GN=XRCC5 PE=1 SV=3	SQLDIIIHSLK		145	155	1266.741943359375
pepb31a1	b31.a1.a1	sp|P16401|H15_HUMAN	sp|P16401|H15_HUMAN Histone H1.5 OS=Homo sapiens GN=HIST1H1B PE=1 SV=3	ALAAGGYDVEK		68	78	1093.5528564453125
pepb31a2	b31.a1.a1	sp|P16401|H15_HUMAN	sp|P16401|H15_HUMAN Histone H1.5 OS=Homo sapiens GN=HIST1H1B PE=1 SV=3	ATGPPVSELITK		38	49	1212.6839599609375
pepb32a2	b32.a1.a1	sp|Q16531|DDB1_HUMAN	sp|Q16531|DDB1_HUMAN DNA damage-binding protein 1 OS=Homo sapiens GN=DDB1 PE=1 SV=1	VVEELTR		1132	1138	845.4730834960938
pepb32a1	b32.a1.a1	sp|Q16531|DDB1_HUMAN	sp|Q16531|DDB1_HUMAN DNA damage-binding protein 1 OS=Homo sapiens GN=DDB1 PE=1 SV=1	SVLLLAYK		929	936	906.5662841796875
pepb32a2	b32.a1.a2	tr|B4DG00|B4DG00_HUMAN	tr|B4DG00|B4DG00_HUMAN DNA damage-binding protein 1 OS=Homo sapiens GN=DDB1 PE=2 SV=1	VVEELTR		443	449	845.4730834960938
pepb32a1	b32.a1.a2	tr|B4DG00|B4DG00_HUMAN	tr|B4DG00|B4DG00_HUMAN DNA damage-binding protein 1 OS=Homo sapiens GN=DDB1 PE=2 SV=1	SVLLLAYK		240	247	906.5662841796875
pepb33a1	b33.a1.a1	sp|Q7L014|DDX46_HUMAN	sp|Q7L014|DDX46_HUMAN Probable ATP-dependent RNA helicase DDX46 OS=Homo sapiens GN=DDX46 PE=1 SV=2	MSQEEVNVFR		345	354	1238.583740234375
pepb33a2	b33.a1.a1	sp|Q7L014|DDX46_HUMAN	sp|Q7L014|DDX46_HUMAN Probable ATP-dependent RNA helicase DDX46 OS=Homo sapiens GN=DDX46 PE=1 SV=2	VTYVVLDEADR		523	533	1279.6533203125
pepb34a2	b34.a1.a1	sp|Q15554-3|TERF2_HUMAN	sp|Q15554-3|TERF2_HUMAN Isoform 3 of Telomeric repeat-binding factor 2 OS=Homo sapiens GN=TERF2	KDENESSAPADGEGGSELQPK		375	395	2144.9580078125
pepb34a1	b34.a1.a1	sp|Q15554-3|TERF2_HUMAN	sp|Q15554-3|TERF2_HUMAN Isoform 3 of Telomeric repeat-binding factor 2 OS=Homo sapiens GN=TERF2	DIMQALLVR		123	131	1058.6031494140625
pepb34a2	b34.a1.a2	sp|Q15554|TERF2_HUMAN	sp|Q15554|TERF2_HUMAN Telomeric repeat-binding factor 2 OS=Homo sapiens GN=TERF2 PE=1 SV=2	KDENESSAPADGEGGSELQPK		333	353	2144.9580078125
pepb34a1	b34.a1.a2	sp|Q15554|TERF2_HUMAN	sp|Q15554|TERF2_HUMAN Telomeric repeat-binding factor 2 OS=Homo sapiens GN=TERF2 PE=1 SV=2	DIMQALLVR		81	89	1058.6031494140625
pepb35a2	b35.a1.a1	sp|Q5SSJ5-2|HP1B3_HUMAN	sp|Q5SSJ5-2|HP1B3_HUMAN Isoform 2 of Heterochromatin protein 1-binding protein 3 OS=Homo sapiens GN=HP1BP3	SSAVDPEPQVK		210	220	1156.5849609375
pepb35a1	b35.a1.a1	sp|Q5SSJ5-2|HP1B3_HUMAN	sp|Q5SSJ5-2|HP1B3_HUMAN Isoform 2 of Heterochromatin protein 1-binding protein 3 OS=Homo sapiens GN=HP1BP3	LEDVLPLAFTR		221	231	1273.7154541015625
pepb35a2	b35.a1.a2	sp|Q5SSJ5-3|HP1B3_HUMAN	sp|Q5SSJ5-3|HP1B3_HUMAN Isoform 3 of Heterochromatin protein 1-binding protein 3 OS=Homo sapiens GN=HP1BP3	SSAVDPEPQVK		96	106	1156.5849609375
pepb35a1	b35.a1.a2	sp|Q5SSJ5-3|HP1B3_HUMAN	sp|Q5SSJ5-3|HP1B3_HUMAN Isoform 3 of Heterochromatin protein 1-binding protein 3 OS=Homo sapiens GN=HP1BP3	LEDVLPLAFTR		107	117	1273.7154541015625
pepb35a2	b35.a1.a3	sp|Q5SSJ5|HP1B3_HUMAN	sp|Q5SSJ5|HP1B3_HUMAN Heterochromatin protein 1-binding protein 3 OS=Homo sapiens GN=HP1BP3 PE=1 SV=1	SSAVDPEPQVK		248	258	1156.5849609375
pepb35a1	b35.a1.a3	sp|Q5SSJ5|HP1B3_HUMAN	sp|Q5SSJ5|HP1B3_HUMAN Heterochromatin protein 1-binding protein 3 OS=Homo sapiens GN=HP1BP3 PE=1 SV=1	LEDVLPLAFTR		259	269	1273.7154541015625
pepb35a2	b35.a1.a4	tr|B0QZK4|B0QZK4_HUMAN	tr|B0QZK4|B0QZK4_HUMAN Heterochromatin protein 1-binding protein 3 (Fragment) OS=Homo sapiens GN=HP1BP3 PE=2 SV=1	SSAVDPEPQVK		107	117	1156.5849609375
pepb35a1	b35.a1.a4	tr|B0QZK4|B0QZK4_HUMAN	tr|B0QZK4|B0QZK4_HUMAN Heterochromatin protein 1-binding protein 3 (Fragment) OS=Homo sapiens GN=HP1BP3 PE=2 SV=1	LEDVLPLAFTR		118	128	1273.7154541015625
pepb35a2	b35.a1.a5	tr|Q5SWC8|Q5SWC8_HUMAN	tr|Q5SWC8|Q5SWC8_HUMAN Heterochromatin protein 1-binding protein 3 (Fragment) OS=Homo sapiens GN=HP1BP3 PE=2 SV=1	SSAVDPEPQVK		210	220	1156.5849609375
pepb35a1	b35.a1.a5	tr|Q5SWC8|Q5SWC8_HUMAN	tr|Q5SWC8|Q5SWC8_HUMAN Heterochromatin protein 1-binding protein 3 (Fragment) OS=Homo sapiens GN=HP1BP3 PE=2 SV=1	LEDVLPLAFTR		221	231	1273.7154541015625

## Sheet: X!TandemPipeline informations
X!TandemPipeline version :
3.3.4	Myosine Bodybuildée
X!TandemPipeline filters :
Mode	indiv
Maximum peptide Evalue	0.05000000074505806
Maximum protein Evalue	-4.0
Minimum number of peptides per protein	2
MS sample name	DaPR130904_VB103_O1907.m
X!Tandem XML result file NOT FOUND	/home/rusconi/labo/research/daniele-praseuth/donnees-masse/vivien-berthelot/DaPR130904/DaPR130904_VB103_O1907.m.xml
