# Supplementary material for: The human DNA ends proteome uncovers an unexpected entanglement of functional pathways
Source: Nucleic Acids Res. 2016 Feb 25;44(10):4721–33. doi: 10.1093/nar/gkw121 (PMC4889927; doi:10.1093/nar/gkw121)
Supplement: SUPPLEMENTARY DATA [file supp_gkw121_nar-02937-m-2015-File003.zip › berthelot-et-al-spreadsheet-formatted-mass-data/vb130.ods]

## Sheet: proteins
MS Sample :	DaPR130924_VB130_O1944.m
Group ID	Sub-group ID	Protein ID	Description	log(E value)	Coverage	MW	Spectra	Specific	Uniques	Specific uniques	Theoretical number of tryptic peptides	PAI	emPAI	Sub-group proteins	number of MS samples
a1	a1.a1	a1.a1.a1	sp|P78527|PRKDC_HUMAN DNA-dependent protein kinase catalytic subunit OS=Homo sapiens GN=PRKDC PE=1 SV=3	-531.90673828125	32	468.5	193		133		186	1.0376344086021505	9.905219427943857	1	1
a2	a2.a1	a2.a1.a1	sp|P11388-2|TOP2A_HUMAN Isoform 2 of DNA topoisomerase 2-alpha OS=Homo sapiens GN=TOP2A	-138.87086486816406	23	177.1999969482422	51	40	34	27	72	0.7083333333333334	4.108969774506928	4	1
a2	a2.a1	a2.a1.a2	sp|P11388-3|TOP2A_HUMAN Isoform 3 of DNA topoisomerase 2-alpha OS=Homo sapiens GN=TOP2A	-138.87086486816406	22	178.39999389648438	51	40	34	27	73	0.6986301369863014	3.9960886631885977	4	1
a2	a2.a1	a2.a1.a3	sp|P11388-4|TOP2A_HUMAN Isoform 4 of DNA topoisomerase 2-alpha OS=Homo sapiens GN=TOP2A	-138.87086486816406	22	182.39999389648438	51	40	34	27	74	0.6891891891891891	3.8886527451139843	4	1
a2	a2.a1	a2.a1.a4	sp|P11388|TOP2A_HUMAN DNA topoisomerase 2-alpha OS=Homo sapiens GN=TOP2A PE=1 SV=3	-138.87086486816406	23	174.10000610351562	51	40	34	27	71	0.7183098591549296	4.227690396963794	4	1
a2	a2.a2	a2.a2.a1	sp|Q02880-2|TOP2B_HUMAN Isoform Beta-1 of DNA topoisomerase 2-beta OS=Homo sapiens GN=TOP2B	-126.91072845458984	21	182.39999389648438	40	29	33	26	78	0.5128205128205128	2.257020655659783	2	1
a2	a2.a2	a2.a2.a2	sp|Q02880|TOP2B_HUMAN DNA topoisomerase 2-beta OS=Homo sapiens GN=TOP2B PE=1 SV=3	-126.91072845458984	20	183.0	40	29	33	26	77	0.5194805194805194	2.3073527641255502	2	1
a3	a3.a1	a3.a1.a1	sp|P09874|PARP1_HUMAN Poly [ADP-ribose] polymerase 1 OS=Homo sapiens GN=PARP1 PE=1 SV=4	-96.00503540039062	27	112.9000015258789	35		24		42	0.8333333333333334	5.812920690579613	1	1
a4	a4.a1	a4.a1.a1	sp|P12956|XRCC6_HUMAN X-ray repair cross-complementing protein 6 OS=Homo sapiens GN=XRCC6 PE=1 SV=2	-107.18649291992188	38	69.69999694824219	35		27		26	1.3461538461538463	21.18982341458972	1	1
a5	a5.a1	a5.a1.a1	sp|Q14676|MDC1_HUMAN Mediator of DNA damage checkpoint protein 1 OS=Homo sapiens GN=MDC1 PE=1 SV=3	-101.76736450195312	21	226.3000030517578	32		28		68	0.47058823529411764	1.955209235202887	1	1
a6	a6.a1	a6.a1.a1	sp|P35527|K1C9_HUMAN Keratin, type I cytoskeletal 9 OS=Homo sapiens GN=KRT9 PE=1 SV=3	-80.17752838134766	33	61.900001525878906	22		18		21	1.0476190476190477	10.158839925077485	1	1
a7	a7.a1	a7.a1.a1	sp|P13010|XRCC5_HUMAN X-ray repair cross-complementing protein 5 OS=Homo sapiens GN=XRCC5 PE=1 SV=3	-61.83195877075195	20	82.5	20		18		27	0.7407407407407407	4.50478980785497	1	1
a8	a8.a1	a8.a1.a1	sp|Q13428-2|TCOF_HUMAN Isoform 2 of Treacle protein OS=Homo sapiens GN=TCOF1	-70.58319854736328	17	144.10000610351562	19		17		45	0.4222222222222222	1.6437611857490997	6	1
a8	a8.a1	a8.a1.a2	sp|Q13428-3|TCOF_HUMAN Isoform 3 of Treacle protein OS=Homo sapiens GN=TCOF1	-70.58319854736328	16	152.0	19		17		47	0.40425531914893614	1.536619455757799	6	1
a8	a8.a1	a8.a1.a3	sp|Q13428-4|TCOF_HUMAN Isoform 4 of Treacle protein OS=Homo sapiens GN=TCOF1	-70.58319854736328	16	155.6999969482422	19		17		49	0.3877551020408163	1.4420530945486512	6	1
a8	a8.a1	a8.a1.a4	sp|Q13428-8|TCOF_HUMAN Isoform 8 of Treacle protein OS=Homo sapiens GN=TCOF1	-70.58319854736328	17	144.1999969482422	19		17		45	0.4222222222222222	1.6437611857490997	6	1
a8	a8.a1	a8.a1.a5	sp|Q13428|TCOF_HUMAN Treacle protein OS=Homo sapiens GN=TCOF1 PE=1 SV=3	-70.58319854736328	16	151.89999389648438	19		17		47	0.40425531914893614	1.536619455757799	6	1
a8	a8.a1	a8.a1.a6	tr|E9PHK9|E9PHK9_HUMAN Treacle protein OS=Homo sapiens GN=TCOF1 PE=2 SV=1	-70.58319854736328	15	155.8000030517578	19		17		49	0.3877551020408163	1.4420530945486512	6	1
a9	a9.a1	a9.a1.a1	sp|Q9BTC0|DIDO1_HUMAN Death-inducer obliterator 1 OS=Homo sapiens GN=DIDO1 PE=1 SV=5	-57.91596984863281	7	243.5	15		14		94	0.1595744680851064	0.4440241885954521	1	1
b10	b10.a1	b10.a1.a1	sp|P49916|DNLI3_HUMAN DNA ligase 3 OS=Homo sapiens GN=LIG3 PE=1 SV=2	-33.003150939941406	11	112.69999694824219	12		11		47	0.2553191489361702	0.8001933328915447	1	1
b11	b11.a1	b11.a1.a1	sp|P12268|IMDH2_HUMAN Inosine-5'-monophosphate dehydrogenase 2 OS=Homo sapiens GN=IMPDH2 PE=1 SV=2	-49.58504104614258	22	55.70000076293945	11		10		20	0.55	2.548133892335755	2	1
b11	b11.a1	b11.a1.a2	tr|H0Y4R1|H0Y4R1_HUMAN Inosine-5'-monophosphate dehydrogenase 2 (Fragment) OS=Homo sapiens GN=IMPDH2 PE=3 SV=1	-49.58504104614258	24	50.79999923706055	11		10		21	0.5238095238095238	2.340484983513245	2	1
b12	b12.a1	b12.a1.a1	sp|P50570-2|DYN2_HUMAN Isoform 2 of Dynamin-2 OS=Homo sapiens GN=DNM2	-34.47280502319336	11	97.5	11		10		37	0.2972972972972973	0.9828839491270711	6	1
b12	b12.a1	b12.a1.a2	sp|P50570-3|DYN2_HUMAN Isoform 3 of Dynamin-2 OS=Homo sapiens GN=DNM2	-34.47280502319336	11	97.4000015258789	11		10		37	0.2972972972972973	0.9828839491270711	6	1
b12	b12.a1	b12.a1.a3	sp|P50570-4|DYN2_HUMAN Isoform 4 of Dynamin-2 OS=Homo sapiens GN=DNM2	-34.47280502319336	11	97.80000305175781	11		10		37	0.2972972972972973	0.9828839491270711	6	1
b12	b12.a1	b12.a1.a4	sp|P50570-5|DYN2_HUMAN Isoform 5 of Dynamin-2 OS=Homo sapiens GN=DNM2	-34.47280502319336	11	97.80000305175781	11		10		37	0.2972972972972973	0.9828839491270711	6	1
b12	b12.a1	b12.a1.a5	sp|P50570|DYN2_HUMAN Dynamin-2 OS=Homo sapiens GN=DNM2 PE=1 SV=2	-34.47280502319336	11	97.9000015258789	11		10		37	0.2972972972972973	0.9828839491270711	6	1
b12	b12.a1	b12.a1.a6	tr|F5H4R9|F5H4R9_HUMAN Dynamin-2 OS=Homo sapiens GN=DNM2 PE=2 SV=1	-34.47280502319336	11	97.80000305175781	11		10		37	0.2972972972972973	0.9828839491270711	6	1
b13	b13.a1	b13.a1.a1	sp|Q9NRL2-2|BAZ1A_HUMAN Isoform 2 of Bromodomain adjacent to zinc finger domain protein 1A OS=Homo sapiens GN=BAZ1A	-38.05964279174805	9	175.10000610351562	10		10		58	0.1724137931034483	0.4873521072935114	2	1
b13	b13.a1	b13.a1.a2	sp|Q9NRL2|BAZ1A_HUMAN Bromodomain adjacent to zinc finger domain protein 1A OS=Homo sapiens GN=BAZ1A PE=1 SV=2	-38.05964279174805	9	178.39999389648438	10		10		60	0.16666666666666666	0.46779926762206947	2	1
b14	b14.a1	b14.a1.a1	sp|Q14669-2|TRIPC_HUMAN Isoform 2 of E3 ubiquitin-protein ligase TRIP12 OS=Homo sapiens GN=TRIP12	-25.07657241821289	5	223.60000610351562	9		9		76	0.11842105263157894	0.3134727062036884	3	1
b14	b14.a1	b14.a1.a2	sp|Q14669-3|TRIPC_HUMAN Isoform 3 of E3 ubiquitin-protein ligase TRIP12 OS=Homo sapiens GN=TRIP12	-25.07657241821289	5	225.1999969482422	9		9		77	0.11688311688311688	0.30882962592820484	3	1
b14	b14.a1	b14.a1.a3	sp|Q14669|TRIPC_HUMAN E3 ubiquitin-protein ligase TRIP12 OS=Homo sapiens GN=TRIP12 PE=1 SV=1	-25.07657241821289	5	220.10000610351562	9		9		75	0.12	0.318256738556407	3	1
b15	b15.a1	b15.a1.a1	sp|Q14839-2|CHD4_HUMAN Isoform 2 of Chromodomain-helicase-DNA-binding protein 4 OS=Homo sapiens GN=CHD4	-24.816736221313477	4	220.5	9		9		74	0.12162162162162163	0.3231882072236454	3	1
b15	b15.a1	b15.a1.a2	sp|Q14839|CHD4_HUMAN Chromodomain-helicase-DNA-binding protein 4 OS=Homo sapiens GN=CHD4 PE=1 SV=2	-24.816736221313477	4	217.6999969482422	9		9		74	0.12162162162162163	0.3231882072236454	3	1
b15	b15.a1	b15.a1.a3	tr|F5GWX5|F5GWX5_HUMAN Chromodomain-helicase-DNA-binding protein 4 OS=Homo sapiens GN=CHD4 PE=2 SV=1	-24.816736221313477	4	216.8000030517578	9		9		74	0.12162162162162163	0.3231882072236454	3	1
b16	b16.a1	b16.a1.a1	sp|Q14527|HLTF_HUMAN Helicase-like transcription factor OS=Homo sapiens GN=HLTF PE=1 SV=2	-31.102359771728516	8	113.69999694824219	8		8		47	0.1702127659574468	0.47983319823752923	1	1
b17	b17.a1	b17.a1.a1	sp|Q9P2D1|CHD7_HUMAN Chromodomain-helicase-DNA-binding protein 7 OS=Homo sapiens GN=CHD7 PE=1 SV=3	-28.79517364501953	3	335.5	8		8		118	0.06779661016949153	0.16895181649857816	1	1
b18	b18.a1	b18.a1.a1	sp|O60264|SMCA5_HUMAN SWI/SNF-related matrix-associated actin-dependent regulator of chromatin subfamily A member 5 OS=Homo sapiens GN=SMARCA5 PE=1 SV=1	-20.695817947387695	8	121.69999694824219	7		7		50	0.14	0.38038426460288477	1	1
b19	b19.a1	b19.a1.a1	sp|P27694|RFA1_HUMAN Replication protein A 70 kDa DNA-binding subunit OS=Homo sapiens GN=RPA1 PE=1 SV=2	-26.16715431213379	13	68.0	7		7		24	0.2916666666666667	0.9573417814876604	1	1
b20	b20.a1	b20.a1.a1	sp|Q9UHD8|SEPT9_HUMAN Septin-9 OS=Homo sapiens GN=SEPT9 PE=1 SV=2	-25.231674194335938	18	65.30000305175781	7		7		30	0.23333333333333334	0.7113283041617808	1	1
b21	b21.a1	b21.a1.a1	sp|Q16531|DDB1_HUMAN DNA damage-binding protein 1 OS=Homo sapiens GN=DDB1 PE=1 SV=1	-13.918216705322266	7	126.80000305175781	7		6		50	0.14	0.38038426460288477	2	1
b21	b21.a1	b21.a1.a2	tr|F5GY55|F5GY55_HUMAN DNA damage-binding protein 1 OS=Homo sapiens GN=DDB1 PE=2 SV=1	-13.918216705322266	7	121.5	7		6		46	0.15217391304347827	0.41962589647474835	2	1
b22	b22.a1	b22.a1.a1	sp|Q9H2P0|ADNP_HUMAN Activity-dependent neuroprotector homeobox protein OS=Homo sapiens GN=ADNP PE=1 SV=1	-28.6872501373291	7	123.4000015258789	6		6		53	0.11320754716981132	0.29779933464756647	1	1
b23	b23.a1	b23.a1.a1	sp|Q96QC0|PP1RA_HUMAN Serine/threonine-protein phosphatase 1 regulatory subunit 10 OS=Homo sapiens GN=PPP1R10 PE=1 SV=1	-24.56171417236328	7	98.9000015258789	6		5		42	0.14285714285714285	0.3894954943731377	1	1
b24	b24.a1	b24.a1.a1	sp|P07910-2|HNRPC_HUMAN Isoform C1 of Heterogeneous nuclear ribonucleoproteins C1/C2 OS=Homo sapiens GN=HNRNPC	-25.256118774414062	19	32.20000076293945	6		5		16	0.375	1.371373705661655	8	1
b24	b24.a1	b24.a1.a2	sp|P07910-4|HNRPC_HUMAN Isoform 4 of Heterogeneous nuclear ribonucleoproteins C1/C2 OS=Homo sapiens GN=HNRNPC	-25.256118774414062	23	27.700000762939453	6		5		15	0.4	1.5118864315095801	8	1
b24	b24.a1	b24.a1.a3	sp|P07910|HNRPC_HUMAN Heterogeneous nuclear ribonucleoproteins C1/C2 OS=Homo sapiens GN=HNRNPC PE=1 SV=4	-25.256118774414062	18	33.599998474121094	6		5		15	0.4	1.5118864315095801	8	1
b24	b24.a1	b24.a1.a4	tr|B4DY08|B4DY08_HUMAN Heterogeneous nuclear ribonucleoproteins C1/C2 OS=Homo sapiens GN=HNRNPC PE=2 SV=1	-25.256118774414062	20	31.899999618530273	6		5		14	0.42857142857142855	1.6826957952797255	8	1
b24	b24.a1	b24.a1.a5	tr|G3V4C1|G3V4C1_HUMAN Heterogeneous nuclear ribonucleoproteins C1/C2 OS=Homo sapiens GN=HNRNPC PE=2 SV=1	-25.256118774414062	19	32.099998474121094	6		5		16	0.375	1.371373705661655	8	1
b24	b24.a1	b24.a1.a6	tr|G3V4W0|G3V4W0_HUMAN Heterogeneous nuclear ribonucleoproteins C1/C2 (Fragment) OS=Homo sapiens GN=HNRNPC PE=2 SV=1	-25.256118774414062	22	28.799999237060547	6		5		13	0.46153846153846156	1.8942661247167512	8	1
b24	b24.a1	b24.a1.a7	tr|G3V575|G3V575_HUMAN Heterogeneous nuclear ribonucleoproteins C1/C2 (Fragment) OS=Homo sapiens GN=HNRNPC PE=2 SV=1	-25.256118774414062	30	20.299999237060547	6		5		9	0.6666666666666666	3.6415888336127784	8	1
b24	b24.a1	b24.a1.a8	tr|G3V576|G3V576_HUMAN Heterogeneous nuclear ribonucleoproteins C1/C2 OS=Homo sapiens GN=HNRNPC PE=2 SV=1	-25.256118774414062	25	25.200000762939453	6		5		11	0.5454545454545454	2.511191734215131	8	1
b25	b25.a1	b25.a1.a1	sp|Q12789-3|TF3C1_HUMAN Isoform 2 of General transcription factor 3C polypeptide 1 OS=Homo sapiens GN=GTF3C1	-22.765810012817383	3	235.89999389648438	5		5		88	0.056818181818181816	0.13977251980662686	2	1
b25	b25.a1	b25.a1.a2	sp|Q12789|TF3C1_HUMAN General transcription factor 3C polypeptide 1 OS=Homo sapiens GN=GTF3C1 PE=1 SV=4	-22.765810012817383	3	238.5	5		5		89	0.056179775280898875	0.13809830171006232	2	1
b26	b26.a1	b26.a1.a1	sp|Q14008-2|CKAP5_HUMAN Isoform 2 of Cytoskeleton-associated protein 5 OS=Homo sapiens GN=CKAP5	-13.079615592956543	1	218.1999969482422	5		3		89	0.056179775280898875	0.13809830171006232	3	1
b26	b26.a1	b26.a1.a2	sp|Q14008-3|CKAP5_HUMAN Isoform 3 of Cytoskeleton-associated protein 5 OS=Homo sapiens GN=CKAP5	-13.079615592956543	1	225.89999389648438	5		3		92	0.05434782608695652	0.13330766501852565	3	1
b26	b26.a1	b26.a1.a3	sp|Q14008|CKAP5_HUMAN Cytoskeleton-associated protein 5 OS=Homo sapiens GN=CKAP5 PE=1 SV=3	-13.079615592956543	1	225.1999969482422	5		3		92	0.05434782608695652	0.13330766501852565	3	1
b27	b27.a1	b27.a1.a1	sp|Q86YZ3|HORN_HUMAN Hornerin OS=Homo sapiens GN=HRNR PE=1 SV=2	-19.128875732421875	2	282.0	4		4		63	0.06349206349206349	0.15742288059205722	1	1
b28	b28.a1	b28.a1.a1	sp|Q9UHB7|AFF4_HUMAN AF4/FMR2 family member 4 OS=Homo sapiens GN=AFF4 PE=1 SV=1	-19.003053665161133	4	127.30000305175781	4		4		46	0.08695652173913043	0.22167734899679203	1	1
b29	b29.a1	b29.a1.a1	sp|Q32P44-2|EMAL3_HUMAN Isoform 2 of Echinoderm microtubule-associated protein-like 3 OS=Homo sapiens GN=EML3	-15.600049018859863	4	97.80000305175781	4		4		36	0.1111111111111111	0.2915496650148839	4	1
b29	b29.a1	b29.a1.a2	sp|Q32P44|EMAL3_HUMAN Echinoderm microtubule-associated protein-like 3 OS=Homo sapiens GN=EML3 PE=1 SV=1	-15.600049018859863	4	95.0	4		4		36	0.1111111111111111	0.2915496650148839	4	1
b29	b29.a1	b29.a1.a3	tr|B7WPE2|B7WPE2_HUMAN Echinoderm microtubule associated protein like 3, isoform CRA_e OS=Homo sapiens GN=EML3 PE=2 SV=1	-15.600049018859863	4	95.0999984741211	4		4		36	0.1111111111111111	0.2915496650148839	4	1
b29	b29.a1	b29.a1.a4	tr|H0Y3M3|H0Y3M3_HUMAN Echinoderm microtubule-associated protein-like 3 (Fragment) OS=Homo sapiens GN=EML3 PE=4 SV=1	-15.600049018859863	4	97.30000305175781	4		4		35	0.11428571428571428	0.3010252169108314	4	1
b30	b30.a1	b30.a1.a1	sp|Q6P2Q9|PRP8_HUMAN Pre-mRNA-processing-splicing factor 8 OS=Homo sapiens GN=PRPF8 PE=1 SV=2	-8.71392822265625	1	273.20001220703125	4		4		111	0.036036036036036036	0.08651577465253824	1	1
b31	b31.a1	b31.a1.a1	sp|Q13435|SF3B2_HUMAN Splicing factor 3B subunit 2 OS=Homo sapiens GN=SF3B2 PE=1 SV=2	-8.809300422668457	4	100.0	4		4		37	0.10810810810810811	0.2826498305280605	2	1
b31	b31.a1	b31.a1.a2	tr|E9PPJ0|E9PPJ0_HUMAN Splicing factor 3B subunit 2 OS=Homo sapiens GN=SF3B2 PE=2 SV=1	-8.809300422668457	4	98.0	4		4		35	0.11428571428571428	0.3010252169108314	2	1
b32	b32.a1	b32.a1.a1	sp|P62805|H4_HUMAN Histone H4 OS=Homo sapiens GN=HIST1H4A PE=1 SV=2	-13.480696678161621	30	11.300000190734863	4		3		5	0.8	5.309573444801933	1	1
b33	b33.a1	b33.a1.a1	sp|P78347-2|GTF2I_HUMAN Isoform 2 of General transcription factor II-I OS=Homo sapiens GN=GTF2I	-7.014483451843262	4	107.80000305175781	4		4		41	0.0975609756097561	0.2518750258625291	4	1
b33	b33.a1	b33.a1.a2	sp|P78347-3|GTF2I_HUMAN Isoform 3 of General transcription factor II-I OS=Homo sapiens GN=GTF2I	-7.014483451843262	3	110.0999984741211	4		4		41	0.0975609756097561	0.2518750258625291	4	1
b33	b33.a1	b33.a1.a3	sp|P78347-4|GTF2I_HUMAN Isoform 4 of General transcription factor II-I OS=Homo sapiens GN=GTF2I	-7.014483451843262	3	109.9000015258789	4		4		41	0.0975609756097561	0.2518750258625291	4	1
b33	b33.a1	b33.a1.a4	sp|P78347|GTF2I_HUMAN General transcription factor II-I OS=Homo sapiens GN=GTF2I PE=1 SV=2	-7.014483451843262	3	112.19999694824219	4		4		41	0.0975609756097561	0.2518750258625291	4	1
b34	b34.a1	b34.a1.a1	sp|Q15554-3|TERF2_HUMAN Isoform 3 of Telomeric repeat-binding factor 2 OS=Homo sapiens GN=TERF2	-11.271923065185547	9	59.5	4		4		24	0.16666666666666666	0.46779926762206947	3	1
b34	b34.a1	b34.a1.a2	sp|Q15554|TERF2_HUMAN Telomeric repeat-binding factor 2 OS=Homo sapiens GN=TERF2 PE=1 SV=2	-11.271923065185547	9	55.400001525878906	4		4		22	0.18181818181818182	0.5199110829529336	3	1
b34	b34.a1	b34.a1.a3	tr|H3BR06|H3BR06_HUMAN Telomeric repeat-binding factor 2 (Fragment) OS=Homo sapiens GN=TERF2 PE=2 SV=1	-11.271923065185547	17	31.399999618530273	4		4		13	0.3076923076923077	1.0309176209047357	3	1
b35	b35.a1	b35.a1.a1	sp|Q9Y5Q9|TF3C3_HUMAN General transcription factor 3C polypeptide 3 OS=Homo sapiens GN=GTF3C3 PE=1 SV=1	-16.29149055480957	5	101.0999984741211	4		4		38	0.10526315789473684	0.2742749857031337	1	1
b36	b36.a1	b36.a1.a1	sp|P35659|DEK_HUMAN Protein DEK OS=Homo sapiens GN=DEK PE=1 SV=1	-9.381115913391113	9	42.599998474121094	4		3		17	0.23529411764705882	0.7190722018585745	1	1
b37	b37.a1	b37.a1.a1	sp|Q15393|SF3B3_HUMAN Splicing factor 3B subunit 3 OS=Homo sapiens GN=SF3B3 PE=1 SV=4	-18.633377075195312	4	135.39999389648438	4		4		43	0.09302325581395349	0.23886292399377718	1	1
b38	b38.a1	b38.a1.a1	sp|O75533|SF3B1_HUMAN Splicing factor 3B subunit 1 OS=Homo sapiens GN=SF3B1 PE=1 SV=3	-11.724688529968262	2	145.60000610351562	3		3		52	0.057692307692307696	0.1420689062920002	1	1
b39	b39.a1	b39.a1.a1	sp|Q9NR30|DDX21_HUMAN Nucleolar RNA helicase 2 OS=Homo sapiens GN=DDX21 PE=1 SV=5	-11.278189659118652	4	87.19999694824219	3		3		35	0.08571428571428572	0.21818791201011556	1	1
b40	b40.a1	b40.a1.a1	sp|Q04837|SSBP_HUMAN Single-stranded DNA-binding protein, mitochondrial OS=Homo sapiens GN=SSBP1 PE=1 SV=1	-9.806897163391113	20	17.200000762939453	3		3		8	0.375	1.371373705661655	3	1
b40	b40.a1	b40.a1.a2	tr|C9K0U8|C9K0U8_HUMAN Single-stranded DNA-binding protein (Fragment) OS=Homo sapiens GN=SSBP1 PE=2 SV=1	-9.806897163391113	25	14.0	3		3		7	0.42857142857142855	1.6826957952797255	3	1
b40	b40.a1	b40.a1.a3	tr|E7EUY5|E7EUY5_HUMAN Single-stranded DNA-binding protein (Fragment) OS=Homo sapiens GN=SSBP1 PE=2 SV=1	-9.806897163391113	22	15.600000381469727	3		3		8	0.375	1.371373705661655	3	1
b41	b41.a1	b41.a1.a1	sp|P23246|SFPQ_HUMAN Splicing factor, proline- and glutamine-rich OS=Homo sapiens GN=SFPQ PE=1 SV=2	-9.515301704406738	4	76.0	3		3		24	0.125	0.33352143216332397	1	1
b42	b42.a1	b42.a1.a1	sp|P18887|XRCC1_HUMAN DNA repair protein XRCC1 OS=Homo sapiens GN=XRCC1 PE=1 SV=2	-8.639001846313477	4	69.30000305175781	3		3		21	0.14285714285714285	0.3894954943731377	2	1
b42	b42.a1	b42.a1.a2	tr|F5H8D7|F5H8D7_HUMAN DNA repair protein XRCC1 OS=Homo sapiens GN=XRCC1 PE=2 SV=1	-8.639001846313477	4	65.80000305175781	3		3		20	0.15	0.4125375446227544	2	1
b43	b43.a1	b43.a1.a1	sp|Q9Y6X9-2|MORC2_HUMAN Isoform 2 of MORC family CW-type zinc finger protein 2 OS=Homo sapiens GN=MORC2	-5.108339786529541	3	110.5	3		3		35	0.08571428571428572	0.21818791201011556	2	1
b43	b43.a1	b43.a1.a2	sp|Q9Y6X9|MORC2_HUMAN MORC family CW-type zinc finger protein 2 OS=Homo sapiens GN=MORC2 PE=1 SV=2	-5.108339786529541	3	117.5999984741211	3		3		36	0.08333333333333333	0.21152765862858836	2	1
b44	b44.a1	b44.a1.a1	sp|P08651-2|NFIC_HUMAN Isoform 1 of Nuclear factor 1 C-type OS=Homo sapiens GN=NFIC	-6.543633937835693	4	54.599998474121094	2	1	2	1	20	0.1	0.2589254117941673	6	1
b44	b44.a1	b44.a1.a2	sp|P08651-3|NFIC_HUMAN Isoform 2 of Nuclear factor 1 C-type OS=Homo sapiens GN=NFIC	-6.543633937835693	5	47.79999923706055	2	1	2	1	18	0.1111111111111111	0.2915496650148839	6	1
b44	b44.a1	b44.a1.a3	sp|P08651-4|NFIC_HUMAN Isoform 3 of Nuclear factor 1 C-type OS=Homo sapiens GN=NFIC	-6.543633937835693	5	45.29999923706055	2	1	2	1	16	0.125	0.33352143216332397	6	1
b44	b44.a1	b44.a1.a4	sp|P08651-5|NFIC_HUMAN Isoform 5 of Nuclear factor 1 C-type OS=Homo sapiens GN=NFIC	-6.543633937835693	5	47.5	2	1	2	1	16	0.125	0.33352143216332397	6	1
b44	b44.a1	b44.a1.a5	sp|P08651-6|NFIC_HUMAN Isoform 6 of Nuclear factor 1 C-type OS=Homo sapiens GN=NFIC	-6.543633937835693	5	48.79999923706055	2	1	2	1	17	0.11764705882352941	0.31113393742156426	6	1
b44	b44.a1	b44.a1.a6	sp|P08651|NFIC_HUMAN Nuclear factor 1 C-type OS=Homo sapiens GN=NFIC PE=1 SV=2	-6.543633937835693	4	55.5	2	1	2	1	19	0.10526315789473684	0.2742749857031337	6	1
b44	b44.a2	b44.a2.a1	sp|O00712-4|NFIB_HUMAN Isoform 4 of Nuclear factor 1 B-type OS=Homo sapiens GN=NFIB	-5.113509178161621	4	52.900001525878906	2	1	2	1	18	0.1111111111111111	0.2915496650148839	6	1
b44	b44.a2	b44.a2.a2	sp|O00712-5|NFIB_HUMAN Isoform 5 of Nuclear factor 1 B-type OS=Homo sapiens GN=NFIB	-5.113509178161621	4	55.099998474121094	2	1	2	1	18	0.1111111111111111	0.2915496650148839	6	1
b44	b44.a2	b44.a2.a3	sp|O00712|NFIB_HUMAN Nuclear factor 1 B-type OS=Homo sapiens GN=NFIB PE=1 SV=2	-5.113509178161621	5	47.29999923706055	2	1	2	1	15	0.13333333333333333	0.35935639087852556	6	1
b44	b44.a2	b44.a2.a4	tr|Q5VW26|Q5VW26_HUMAN Nuclear factor 1 OS=Homo sapiens GN=NFIB PE=2 SV=1	-5.113509178161621	3	63.29999923706055	2	1	2	1	18	0.1111111111111111	0.2915496650148839	6	1
b44	b44.a2	b44.a2.a5	tr|Q5VW27|Q5VW27_HUMAN Nuclear factor 1 OS=Homo sapiens GN=NFIB PE=2 SV=1	-5.113509178161621	4	54.70000076293945	2	1	2	1	16	0.125	0.33352143216332397	6	1
b44	b44.a2	b44.a2.a6	tr|Q5VW30|Q5VW30_HUMAN Nuclear factor 1 OS=Homo sapiens GN=NFIB PE=2 SV=1	-5.113509178161621	3	62.5	2	1	2	1	19	0.10526315789473684	0.2742749857031337	6	1
b45	b45.a1	b45.a1.a1	sp|Q9UKV3-2|ACINU_HUMAN Isoform 2 of Apoptotic chromatin condensation inducer in the nucleus OS=Homo sapiens GN=ACIN1	-4.757458686828613	4	70.80000305175781	2		2		27	0.07407407407407407	0.18597101233766966	8	1
b45	b45.a1	b45.a1.a2	sp|Q9UKV3-3|ACINU_HUMAN Isoform 3 of Apoptotic chromatin condensation inducer in the nucleus OS=Homo sapiens GN=ACIN1	-4.757458686828613	4	67.4000015258789	2		2		26	0.07692307692307693	0.19377664171443643	8	1
b45	b45.a1	b45.a1.a3	sp|Q9UKV3-5|ACINU_HUMAN Isoform 4 of Apoptotic chromatin condensation inducer in the nucleus OS=Homo sapiens GN=ACIN1	-4.757458686828613	1	150.3000030517578	2		2		54	0.037037037037037035	0.08902296226373019	8	1
b45	b45.a1	b45.a1.a4	sp|Q9UKV3|ACINU_HUMAN Apoptotic chromatin condensation inducer in the nucleus OS=Homo sapiens GN=ACIN1 PE=1 SV=2	-4.757458686828613	1	151.60000610351562	2		2		54	0.037037037037037035	0.08902296226373019	8	1
b45	b45.a1	b45.a1.a5	tr|E7EQT4|E7EQT4_HUMAN Apoptotic chromatin condensation inducer in the nucleus OS=Homo sapiens GN=ACIN1 PE=2 SV=2	-4.757458686828613	1	147.10000610351562	2		2		54	0.037037037037037035	0.08902296226373019	8	1
b45	b45.a1	b45.a1.a6	tr|G3V3B0|G3V3B0_HUMAN Apoptotic chromatin condensation inducer in the nucleus OS=Homo sapiens GN=ACIN1 PE=2 SV=1	-4.757458686828613	4	67.4000015258789	2		2		26	0.07692307692307693	0.19377664171443643	8	1
b45	b45.a1	b45.a1.a7	tr|G3V3T3|G3V3T3_HUMAN Apoptotic chromatin condensation inducer in the nucleus (Fragment) OS=Homo sapiens GN=ACIN1 PE=2 SV=1	-4.757458686828613	13	21.0	2		2		12	0.16666666666666666	0.46779926762206947	8	1
b45	b45.a1	b45.a1.a8	tr|S4R3H4|S4R3H4_HUMAN Apoptotic chromatin condensation inducer in the nucleus OS=Homo sapiens GN=ACIN1 PE=4 SV=1	-4.757458686828613	2	145.1999969482422	2		2		51	0.0392156862745098	0.09449979931954355	8	1
b46	b46.a1	b46.a1.a1	sp|P81605-2|DCD_HUMAN Isoform 2 of Dermcidin OS=Homo sapiens GN=DCD	-5.886056423187256	27	12.300000190734863	2		2		3	0.6666666666666666	3.6415888336127784	2	1
b46	b46.a1	b46.a1.a2	sp|P81605|DCD_HUMAN Dermcidin OS=Homo sapiens GN=DCD PE=1 SV=2	-5.886056423187256	30	11.199999809265137	2		2		2	1.0	9.0	2	1
b47	b47.a1	b47.a1.a1	sp|P60709|ACTB_HUMAN Actin, cytoplasmic 1 OS=Homo sapiens GN=ACTB PE=1 SV=1	-5.028724193572998	5	41.599998474121094	2		2		15	0.13333333333333333	0.35935639087852556	5	1
b47	b47.a1	b47.a1.a2	sp|P63261|ACTG_HUMAN Actin, cytoplasmic 2 OS=Homo sapiens GN=ACTG1 PE=1 SV=1	-5.028724193572998	5	41.70000076293945	2		2		15	0.13333333333333333	0.35935639087852556	5	1
b47	b47.a1	b47.a1.a3	tr|I3L1U9|I3L1U9_HUMAN Actin, cytoplasmic 2, N-terminally processed (Fragment) OS=Homo sapiens GN=ACTG1 PE=2 SV=1	-5.028724193572998	9	23.799999237060547	2		2		10	0.2	0.5848931924611136	5	1
b47	b47.a1	b47.a1.a4	tr|I3L3I0|I3L3I0_HUMAN Actin, cytoplasmic 2, N-terminally processed (Fragment) OS=Homo sapiens GN=ACTG1 PE=2 SV=1	-5.028724193572998	9	23.799999237060547	2		2		10	0.2	0.5848931924611136	5	1
b47	b47.a1	b47.a1.a5	tr|I3L4N8|I3L4N8_HUMAN Actin, cytoplasmic 2, N-terminally processed (Fragment) OS=Homo sapiens GN=ACTG1 PE=2 SV=1	-5.028724193572998	8	26.799999237060547	2		2		11	0.18181818181818182	0.5199110829529336	5	1
b48	b48.a1	b48.a1.a1	sp|P17480-2|UBF1_HUMAN Isoform UBF2 of Nucleolar transcription factor 1 OS=Homo sapiens GN=UBTF	-5.853871822357178	3	84.80000305175781	2		2		27	0.07407407407407407	0.18597101233766966	3	1
b48	b48.a1	b48.a1.a2	sp|P17480|UBF1_HUMAN Nucleolar transcription factor 1 OS=Homo sapiens GN=UBTF PE=1 SV=1	-5.853871822357178	2	89.19999694824219	2		2		29	0.06896551724137931	0.17210229753348028	3	1
b48	b48.a1	b48.a1.a3	tr|E9PKP7|E9PKP7_HUMAN Nucleolar transcription factor 1 OS=Homo sapiens GN=UBTF PE=2 SV=1	-5.853871822357178	2	87.30000305175781	2		2		29	0.06896551724137931	0.17210229753348028	3	1
b49	b49.a1	b49.a1.a1	sp|O94842|TOX4_HUMAN TOX high mobility group box family member 4 OS=Homo sapiens GN=TOX4 PE=1 SV=1	-7.958607196807861	4	66.0999984741211	2		2		14	0.14285714285714285	0.3894954943731377	2	1
b49	b49.a1	b49.a1.a2	tr|B4DPY8|B4DPY8_HUMAN TOX high mobility group box family member 4 OS=Homo sapiens GN=TOX4 PE=2 SV=1	-7.958607196807861	4	63.70000076293945	2		2		14	0.14285714285714285	0.3894954943731377	2	1
b50	b50.a1	b50.a1.a1	sp|Q16181-2|SEPT7_HUMAN Isoform 2 of Septin-7 OS=Homo sapiens GN=SEPT7	-5.337242126464844	6	50.5	2		2		21	0.09523809523809523	0.24519708473503288	6	1
b50	b50.a1	b50.a1.a2	sp|Q16181|SEPT7_HUMAN Septin-7 OS=Homo sapiens GN=SEPT7 PE=1 SV=2	-5.337242126464844	6	50.599998474121094	2		2		21	0.09523809523809523	0.24519708473503288	6	1
b50	b50.a1	b50.a1.a3	tr|E7EPK1|E7EPK1_HUMAN Septin-7 OS=Homo sapiens GN=SEPT7 PE=2 SV=1	-5.337242126464844	6	50.400001525878906	2		2		21	0.09523809523809523	0.24519708473503288	6	1
b50	b50.a1	b50.a1.a4	tr|E7ES33|E7ES33_HUMAN Septin-7 OS=Homo sapiens GN=SEPT7 PE=2 SV=2	-5.337242126464844	6	50.5	2		2		21	0.09523809523809523	0.24519708473503288	6	1
b50	b50.a1	b50.a1.a5	tr|H0Y3Y4|H0Y3Y4_HUMAN Septin-7 (Fragment) OS=Homo sapiens GN=SEPT7 PE=2 SV=1	-5.337242126464844	7	42.900001525878906	2		2		17	0.11764705882352941	0.31113393742156426	6	1
b50	b50.a1	b50.a1.a6	tr|H0YFF6|H0YFF6_HUMAN Septin-7 OS=Homo sapiens GN=SEPT7 PE=2 SV=1	-5.337242126464844	7	43.79999923706055	2		2		18	0.1111111111111111	0.2915496650148839	6	1
b51	b51.a1	b51.a1.a1	sp|Q9UKN8|TF3C4_HUMAN General transcription factor 3C polypeptide 4 OS=Homo sapiens GN=GTF3C4 PE=1 SV=2	-7.180456161499023	2	91.80000305175781	2		2		44	0.045454545454545456	0.110336318167638	1	1
b52	b52.a1	b52.a1.a1	sp|P20839-2|IMDH1_HUMAN Isoform 2 of Inosine-5'-monophosphate dehydrogenase 1 OS=Homo sapiens GN=IMPDH1	-9.642065048217773	5	52.5	2		2		20	0.1	0.2589254117941673	9	1
b52	b52.a1	b52.a1.a2	sp|P20839-3|IMDH1_HUMAN Isoform 3 of Inosine-5'-monophosphate dehydrogenase 1 OS=Homo sapiens GN=IMPDH1	-9.642065048217773	4	60.29999923706055	2		2		21	0.09523809523809523	0.24519708473503288	9	1
b52	b52.a1	b52.a1.a3	sp|P20839-4|IMDH1_HUMAN Isoform 4 of Inosine-5'-monophosphate dehydrogenase 1 OS=Homo sapiens GN=IMPDH1	-9.642065048217773	4	54.70000076293945	2		2		19	0.10526315789473684	0.2742749857031337	9	1
b52	b52.a1	b52.a1.a4	sp|P20839-5|IMDH1_HUMAN Isoform 5 of Inosine-5'-monophosphate dehydrogenase 1 OS=Homo sapiens GN=IMPDH1	-9.642065048217773	4	63.099998474121094	2		2		21	0.09523809523809523	0.24519708473503288	9	1
b52	b52.a1	b52.a1.a5	sp|P20839-6|IMDH1_HUMAN Isoform 6 of Inosine-5'-monophosphate dehydrogenase 1 OS=Homo sapiens GN=IMPDH1	-9.642065048217773	4	64.19999694824219	2		2		24	0.08333333333333333	0.21152765862858836	9	1
b52	b52.a1	b52.a1.a6	sp|P20839-7|IMDH1_HUMAN Isoform 7 of Inosine-5'-monophosphate dehydrogenase 1 OS=Homo sapiens GN=IMPDH1	-9.642065048217773	4	60.79999923706055	2		2		24	0.08333333333333333	0.21152765862858836	9	1
b52	b52.a1	b52.a1.a7	sp|P20839|IMDH1_HUMAN Inosine-5'-monophosphate dehydrogenase 1 OS=Homo sapiens GN=IMPDH1 PE=1 SV=2	-9.642065048217773	4	55.29999923706055	2		2		19	0.10526315789473684	0.2742749857031337	9	1
b52	b52.a1	b52.a1.a8	tr|C9J381|C9J381_HUMAN Inosine-5'-monophosphate dehydrogenase 1 OS=Homo sapiens GN=IMPDH1 PE=2 SV=1	-9.642065048217773	4	55.099998474121094	2		2		19	0.10526315789473684	0.2742749857031337	9	1
b52	b52.a1	b52.a1.a9	tr|E7EQS0|E7EQS0_HUMAN Inosine-5'-monophosphate dehydrogenase 1 OS=Homo sapiens GN=IMPDH1 PE=2 SV=1	-9.642065048217773	4	56.900001525878906	2		2		21	0.09523809523809523	0.24519708473503288	9	1
b53	b53.a1	b53.a1.a1	sp|P09661|RU2A_HUMAN U2 small nuclear ribonucleoprotein A' OS=Homo sapiens GN=SNRPA1 PE=1 SV=2	-11.167874336242676	9	28.299999237060547	2		2		9	0.2222222222222222	0.6681005372000588	3	1
b53	b53.a1	b53.a1.a2	tr|H0YLR3|H0YLR3_HUMAN U2 small nuclear ribonucleoprotein A' (Fragment) OS=Homo sapiens GN=SNRPA1 PE=2 SV=1	-11.167874336242676	27	9.399999618530273	2		2		5	0.4	1.5118864315095801	3	1
b53	b53.a1	b53.a1.a3	tr|H0YMA0|H0YMA0_HUMAN U2 small nuclear ribonucleoprotein A' (Fragment) OS=Homo sapiens GN=SNRPA1 PE=2 SV=1	-11.167874336242676	17	15.800000190734863	2		2		7	0.2857142857142857	0.9306977288832501	3	1
b54	b54.a1	b54.a1.a1	sp|Q00839-2|HNRPU_HUMAN Isoform Short of Heterogeneous nuclear ribonucleoprotein U OS=Homo sapiens GN=HNRNPU	-8.026871681213379	2	88.80000305175781	2		2		23	0.08695652173913043	0.22167734899679203	2	1
b54	b54.a1	b54.a1.a2	sp|Q00839|HNRPU_HUMAN Heterogeneous nuclear ribonucleoprotein U OS=Homo sapiens GN=HNRNPU PE=1 SV=6	-8.026871681213379	2	90.4000015258789	2		2		24	0.08333333333333333	0.21152765862858836	2	1
b55	b55.a1	b55.a1.a1	sp|Q8WUA4-2|TF3C2_HUMAN Isoform 2 of General transcription factor 3C polypeptide 2 OS=Homo sapiens GN=GTF3C2	-5.121478080749512	2	63.900001525878906	2		2		15	0.13333333333333333	0.35935639087852556	2	1
b55	b55.a1	b55.a1.a2	sp|Q8WUA4|TF3C2_HUMAN General transcription factor 3C polypeptide 2 OS=Homo sapiens GN=GTF3C2 PE=1 SV=2	-5.121478080749512	1	100.5	2		2		24	0.08333333333333333	0.21152765862858836	2	1
b56	b56.a1	b56.a1.a1	sp|Q15029-2|U5S1_HUMAN Isoform 2 of 116 kDa U5 small nuclear ribonucleoprotein component OS=Homo sapiens GN=EFTUD2	-6.519131183624268	2	105.19999694824219	2		2		43	0.046511627906976744	0.11304219326752252	3	1
b56	b56.a1	b56.a1.a2	sp|Q15029|U5S1_HUMAN 116 kDa U5 small nuclear ribonucleoprotein component OS=Homo sapiens GN=EFTUD2 PE=1 SV=1	-6.519131183624268	2	109.19999694824219	2		2		43	0.046511627906976744	0.11304219326752252	3	1
b56	b56.a1	b56.a1.a3	tr|K7EJ81|K7EJ81_HUMAN 116 kDa U5 small nuclear ribonucleoprotein component OS=Homo sapiens GN=EFTUD2 PE=4 SV=1	-6.519131183624268	2	108.0999984741211	2		2		42	0.047619047619047616	0.11588399250774839	3	1
b57	b57.a1	b57.a1.a1	sp|Q9Y2K7-2|KDM2A_HUMAN Isoform 2 of Lysine-specific demethylase 2A OS=Homo sapiens GN=KDM2A	-6.594824314117432	2	96.69999694824219	2		2		36	0.05555555555555555	0.13646366638572482	4	1
b57	b57.a1	b57.a1.a2	sp|Q9Y2K7-4|KDM2A_HUMAN Isoform 4 of Lysine-specific demethylase 2A OS=Homo sapiens GN=KDM2A	-6.594824314117432	3	69.80000305175781	2		2		24	0.08333333333333333	0.21152765862858836	4	1
b57	b57.a1	b57.a1.a3	sp|Q9Y2K7-5|KDM2A_HUMAN Isoform 5 of Lysine-specific demethylase 2A OS=Homo sapiens GN=KDM2A	-6.594824314117432	3	81.5	2		2		28	0.07142857142857142	0.1787686347935873	4	1
b57	b57.a1	b57.a1.a4	sp|Q9Y2K7|KDM2A_HUMAN Lysine-specific demethylase 2A OS=Homo sapiens GN=KDM2A PE=1 SV=3	-6.594824314117432	2	132.60000610351562	2		2		51	0.0392156862745098	0.09449979931954355	4	1
b58	b58.a1	b58.a1.a1	sp|Q9Y5Q8-2|TF3C5_HUMAN Isoform 2 of General transcription factor 3C polypeptide 5 OS=Homo sapiens GN=GTF3C5	-5.876148223876953	4	58.099998474121094	2		2		27	0.07407407407407407	0.18597101233766966	5	1
b58	b58.a1	b58.a1.a2	sp|Q9Y5Q8-3|TF3C5_HUMAN Isoform 3 of General transcription factor 3C polypeptide 5 OS=Homo sapiens GN=GTF3C5	-5.876148223876953	4	60.20000076293945	2		2		28	0.07142857142857142	0.1787686347935873	5	1
b58	b58.a1	b58.a1.a3	sp|Q9Y5Q8|TF3C5_HUMAN General transcription factor 3C polypeptide 5 OS=Homo sapiens GN=GTF3C5 PE=1 SV=2	-5.876148223876953	4	59.400001525878906	2		2		28	0.07142857142857142	0.1787686347935873	5	1
b58	b58.a1	b58.a1.a4	tr|H7BY84|H7BY84_HUMAN General transcription factor 3C polypeptide 5 OS=Homo sapiens GN=GTF3C5 PE=2 SV=1	-5.876148223876953	4	58.20000076293945	2		2		27	0.07407407407407407	0.18597101233766966	5	1
b58	b58.a1	b58.a1.a5	tr|H9KV68|H9KV68_HUMAN General transcription factor 3C polypeptide 5 OS=Homo sapiens GN=GTF3C5 PE=2 SV=1	-5.876148223876953	5	45.599998474121094	2		2		21	0.09523809523809523	0.24519708473503288	5	1
b59	b59.a1	b59.a1.a1	sp|Q460N5-1|PAR14_HUMAN Isoform 1 of Poly [ADP-ribose] polymerase 14 OS=Homo sapiens GN=PARP14	-10.178486824035645	1	193.5	2		2		90	0.022222222222222223	0.05250028527773298	5	1
b59	b59.a1	b59.a1.a2	sp|Q460N5-3|PAR14_HUMAN Isoform 3 of Poly [ADP-ribose] polymerase 14 OS=Homo sapiens GN=PARP14	-10.178486824035645	2	170.3000030517578	2		2		78	0.02564102564102564	0.060818355139448554	5	1
b59	b59.a1	b59.a1.a3	sp|Q460N5-4|PAR14_HUMAN Isoform 4 of Poly [ADP-ribose] polymerase 14 OS=Homo sapiens GN=PARP14	-10.178486824035645	1	188.89999389648438	2		2		89	0.02247191011235955	0.05310557073618871	5	1
b59	b59.a1	b59.a1.a4	sp|Q460N5|PAR14_HUMAN Poly [ADP-ribose] polymerase 14 OS=Homo sapiens GN=PARP14 PE=1 SV=3	-10.178486824035645	1	202.5	2		2		94	0.02127659574468085	0.0502110796366666	5	1
b59	b59.a1	b59.a1.a5	tr|H7C5R8|H7C5R8_HUMAN Poly [ADP-ribose] polymerase 14 (Fragment) OS=Homo sapiens GN=PARP14 PE=2 SV=1	-10.178486824035645	2	170.89999389648438	2		2		81	0.024691358024691357	0.05850120808859782	5	1

## Sheet: peptides
MS Sample :	DaPR130924_VB130_O1944.m
Group ID	Peptide ID	SequenceLI	Modifs	Charge	MH+ theo	Number of subgroups	Subgroup ids	Number of spectra
a1	pepa1a1	AAAAEVIGIIIR		2	1196.736572265625	1	a1.a1	1
a1	pepa1a2	AAISAIESFIK		2	1149.65185546875	1	a1.a1	1
a1	pepa1a3	AGIIHNIIPSQSTDIHH		3	1852.966796875	1	a1.a1	1
a1	pepa1a4	AMHGEIQK		2	913.4564208984375	1	a1.a1	1
a1	pepa1a5	AQEPESGISEETQVK		2	1631.7762451171875	1	a1.a1	2
a1	pepa1a6	ATQMPEGGQGAPPMYQIYK		2	2066.9677734375	1	a1.a1	1
a1	pepa1a7	ATQMPEGGQGAPPMYQIYK	M14:+15.99491	2	2082.962646484375	1	a1.a1	3
a1	pepa1a8	ATQMPEGGQGAPPMYQIYK	M4:+15.99491 - M14:+15.99491	3	2098.957763671875	1	a1.a1	2
a1	pepa1a9	ATQQQHDFTITQTADGR		2	1917.9053955078125	1	a1.a1	1
a1	pepa1b10	ATTIIQHWK		2	1097.610595703125	1	a1.a1	1
a1	pepa1b11	AVFFIIPK		2	934.5764770507812	1	a1.a1	1
a1	pepa1b12	AYVPAIQMAFK		2	1238.66064453125	1	a1.a1	1
a1	pepa1b13	AYVPAIQMAFK	M8:+15.99491	2	1254.655517578125	1	a1.a1	2
a1	pepa1b14	CFGTGAAGNR	C1:+57.02146 - C1:-17.02655	2	993.4210815429688	1	a1.a1	1
a1	pepa1b15	CFGTGAAGNR	C1:+57.02146	2	1010.4476928710938	1	a1.a1	1
a1	pepa1b16	CGAAIAGHQIIR	C1:+57.02146	3	1266.6739501953125	1	a1.a1	1
a1	pepa1b17	CIMDQATDPNIIGR	C1:+57.02146 - C1:-17.02655	2	1586.7305908203125	1	a1.a1	1
a1	pepa1b18	CIMDQATDPNIIGR	C1:+57.02146 - M3:+15.99491 - C1:-17.02655	2	1602.7254638671875	1	a1.a1	1
a1	pepa1b19	CIMDQATDPNIIGR	C1:+57.02146	2	1603.757080078125	1	a1.a1	1
a1	pepa1b20	CIMDQATDPNIIGR	C1:+57.02146 - M3:+15.99491	2	1619.751953125	1	a1.a1	1
a1	pepa1b21	CKIPAIDIIIK	C1:+57.02146 - C1:-17.02655	2	1266.7493896484375	1	a1.a1	1
a1	pepa1b22	DCISIPYR	C2:+57.02146	2	1023.4932250976562	1	a1.a1	1
a1	pepa1b23	DFGIIVFVR		2	1065.609619140625	1	a1.a1	1
a1	pepa1b24	DFVQVMR	M6:+15.99491	2	910.4454956054688	1	a1.a1	1
a1	pepa1b25	DICNTHIMR	C3:+57.02146	2	1159.53515625	1	a1.a1	1
a1	pepa1b26	DICNTHIMR	C3:+57.02146 - M8:+15.99491	2	1175.530029296875	1	a1.a1	1
a1	pepa1b27	DIIETHIR		2	996.5477294921875	1	a1.a1	1
a1	pepa1b28	DIIINTMSQEEK		2	1420.69921875	1	a1.a1	1
a1	pepa1b29	DIIINTMSQEEK	M7:+15.99491	2	1436.6942138671875	1	a1.a1	1
a1	pepa1b30	DQAVAVQH		2	867.4323120117188	1	a1.a1	1
a1	pepa1b31	DQNIIIGTTYR		2	1293.68017578125	1	a1.a1	1
a1	pepa1b32	ECSPWMSDFK	C2:+57.02146	2	1286.5184326171875	1	a1.a1	1
a1	pepa1b33	EIINPVVEFVSHPSTTCR	C17:+57.02146	3	2085.043701171875	1	a1.a1	1
a1	pepa1b34	EMKPVIFIDVFIPR	M2:+15.99491	3	1719.9505615234375	1	a1.a1	1
a1	pepa1b35	EQQHVMEEIFQSSFR	M6:+15.99491	3	1910.87060546875	1	a1.a1	2
a1	pepa1b36	ETGIMYSIMVH		2	1280.601806640625	1	a1.a1	1
a1	pepa1b37	ETGIMYSIMVH	M9:+15.99491	2	1296.5966796875	1	a1.a1	1
a1	pepa1b38	ETGIMYSIMVHAIR	M5:+15.99491	3	1636.8189697265625	1	a1.a1	1
a1	pepa1b39	FMNAVFFIIPK		2	1326.728271484375	1	a1.a1	1
a1	pepa1b40	FNNYVDCMK	C7:+57.02146 - M8:+15.99491	2	1206.4921875	1	a1.a1	1
a1	pepa1b41	FTSITGGSIEEIR		2	1409.7275390625	1	a1.a1	1
a1	pepa1b42	FVETQASQGTIQTR		2	1565.792236328125	1	a1.a1	1
a1	pepa1b43	FYGEIAIKK		2	1068.6092529296875	1	a1.a1	1
a1	pepa1b44	FYQGFIFSEK		2	1265.6204833984375	1	a1.a1	1
a1	pepa1b45	GGSWIQEINVAEK		2	1430.727783203125	1	a1.a1	1
a1	pepa1b46	GHDEREHPFIVK		3	1463.7393798828125	1	a1.a1	1
a1	pepa1b47	GIAPGDER		2	814.4058227539062	1	a1.a1	1
a1	pepa1b48	GIFTSEIGTK		2	1052.562744140625	1	a1.a1	1
a1	pepa1b49	GIIAQPTIIYIR		2	1357.820556640625	1	a1.a1	1
a1	pepa1b50	GISSIICNFTK	C7:+57.02146	2	1239.640625	1	a1.a1	1
a1	pepa1b51	GYGIFAGPCK	C9:+57.02146	2	1069.513916015625	1	a1.a1	1
a1	pepa1b52	HDVGAYMIMYK		2	1327.6177978515625	1	a1.a1	1
a1	pepa1b53	HDVGAYMIMYK	M7:+15.99491 - M9:+15.99491	2	1359.6075439453125	1	a1.a1	1
a1	pepa1b54	HECMAPITAIVK	C3:+57.02146	3	1369.6971435546875	1	a1.a1	1
a1	pepa1b55	HECMAPITAIVK	C3:+57.02146 - M4:+15.99491	2	1385.6920166015625	1	a1.a1	1
a1	pepa1b56	HGDIPDIQIK		2	1135.6109619140625	1	a1.a1	2
a1	pepa1b57	HSSIITPIQAVAQR		2	1520.8548583984375	1	a1.a1	2
a1	pepa1b58	HVMQPYYK		2	1065.51904296875	1	a1.a1	1
a1	pepa1b59	IAAVVSACK	C8:+57.02146	2	918.5081176757812	1	a1.a1	1
a1	pepa1b60	IACDVDQVTR	C3:+57.02146	2	1176.5682373046875	1	a1.a1	1
a1	pepa1b61	IAGANPAVITCDEIIIGHEK	C11:+57.02146	3	2121.101318359375	1	a1.a1	1
a1	pepa1b62	IATTIIQHWK		2	1210.6947021484375	1	a1.a1	1
a1	pepa1b63	ICSKPVVIPK	C2:+57.02146	2	1140.6812744140625	1	a1.a1	1
a1	pepa1b64	IGIPGDEVDNK		2	1156.5849609375	1	a1.a1	1
a1	pepa1b65	IGNPIVPINIR		2	1205.7369384765625	1	a1.a1	1
a1	pepa1b66	IIDVMYSR		2	996.5186767578125	1	a1.a1	1
a1	pepa1b67	IIDVMYSR	M5:+15.99491	2	1012.5136108398438	1	a1.a1	1
a1	pepa1b68	IIEEAIIR		2	956.577880859375	1	a1.a1	2
a1	pepa1b69	IIEISGSSSEDSEK		2	1480.70166015625	1	a1.a1	1
a1	pepa1b70	IINTWTNR		2	1017.5479736328125	1	a1.a1	1
a1	pepa1b71	IIQDFNR		2	905.484375	1	a1.a1	1
a1	pepa1b72	IIQIIER		2	884.5568237304688	1	a1.a1	1
a1	pepa1b73	IISSESYSFK		2	1160.583740234375	1	a1.a1	1
a1	pepa1b74	IMEFTTTIINTSPEGWK	M2:+15.99491	2	1983.9736328125	1	a1.a1	2
a1	pepa1b75	INESTFDTQITK		2	1396.6959228515625	1	a1.a1	1
a1	pepa1b76	INQVFHGSCITEGNEITK	C9:+57.02146	3	2046.99169921875	1	a1.a1	2
a1	pepa1b77	IPAIDIIIK		2	995.650390625	1	a1.a1	1
a1	pepa1b78	IPPDVIR		2	809.4884033203125	1	a1.a1	2
a1	pepa1b79	IPSNTIDR		2	915.4898071289062	1	a1.a1	1
a1	pepa1b80	IQYFMEQFYGIIR	M5:+15.99491	2	1723.8516845703125	1	a1.a1	1
a1	pepa1b81	ISDFNDITNMIIIK	M10:+15.99491	2	1652.8568115234375	1	a1.a1	1
a1	pepa1b82	ISFAVPFR		2	936.5305786132812	1	a1.a1	1
a1	pepa1b83	ISIMYAR		2	853.4605102539062	1	a1.a1	1
a1	pepa1b84	ISIMYAR	M4:+15.99491	2	869.4553833007812	1	a1.a1	1
a1	pepa1b85	IVINTEEVFRPY		2	1479.7845458984375	1	a1.a1	1
a1	pepa1b86	IVINTEEVFRPYAK		2	1678.916748046875	1	a1.a1	1
a1	pepa1b87	IVVMQIDSFPQYSPK	M4:+15.99491	2	1767.8990478515625	1	a1.a1	1
a1	pepa1b88	IYSIAIHPN		2	1027.5574951171875	1	a1.a1	1
a1	pepa1b89	KFIQTFGK		2	968.5568237304688	1	a1.a1	1
a1	pepa1b90	KQNNFSIAMK		2	1180.61474609375	1	a1.a1	1
a1	pepa1b91	KQNNFSIAMK	M9:+15.99491	2	1196.609619140625	1	a1.a1	1
a1	pepa1b92	MAVIAIIAK	M1:+15.99491	2	945.5806274414062	1	a1.a1	1
a1	pepa1b93	MKQDAQVVIYR		2	1350.7203369140625	1	a1.a1	1
a1	pepa1b94	MKQDAQVVIYR	M1:+15.99491	3	1366.7152099609375	1	a1.a1	1
a1	pepa1b95	MQNYSSIDVIIHQSR	M1:+15.99491	3	1806.8807373046875	1	a1.a1	1
a1	pepa1b96	MSTSPEAFIAIR		2	1322.677734375	1	a1.a1	1
a1	pepa1b97	MVSAVINGMIDQSFR		2	1667.8248291015625	1	a1.a1	2
a1	pepa1b98	MVSAVINGMIDQSFR	M1:+15.99491	3	1683.8197021484375	1	a1.a1	4
a1	pepa1b99	MVSAVINGMIDQSFR	M1:+15.99491 - M9:+15.99491	2	1699.8145751953125	1	a1.a1	2
a1	pepa1c100	MYAAIGDPK		2	965.4765014648438	1	a1.a1	1
a1	pepa1c101	MYAAIGDPK	M1:+15.99491	2	981.4713745117188	1	a1.a1	2
a1	pepa1c102	NCISTVVHQGIIR	C2:+57.02146	2	1496.8006591796875	1	a1.a1	1
a1	pepa1c103	NEIEIPGQYDGR		2	1390.66015625	1	a1.a1	1
a1	pepa1c104	NIDIAVIEIMQSSVDNTK	M10:+15.99491	2	2006.011474609375	1	a1.a1	1
a1	pepa1c105	NIITVTSSDEMMK		2	1468.70263671875	1	a1.a1	1
a1	pepa1c106	NIITVTSSDEMMK	M11:+15.99491	2	1484.697509765625	1	a1.a1	1
a1	pepa1c107	NIITVTSSDEMMK	M11:+15.99491 - M12:+15.99491	2	1500.6923828125	1	a1.a1	1
a1	pepa1c108	NISSNEAISIEEIR		2	1574.802490234375	1	a1.a1	1
a1	pepa1c109	NKEFVAR		2	863.4738159179688	1	a1.a1	1
a1	pepa1c110	NNWEVSAISR		2	1175.580810546875	1	a1.a1	1
a1	pepa1c111	PAEIPAKR		2	881.5208129882812	1	a1.a1	1
a1	pepa1c112	PAIDIIIK		2	882.5662841796875	1	a1.a1	1
a1	pepa1c113	PVIFIDVFIPR		2	1315.7777099609375	1	a1.a1	1
a1	pepa1c114	QCIPSIDISCK	C2:+57.02146 - C10:+57.02146 - Q1:-17.02655	2	1303.6025390625	1	a1.a1	1
a1	pepa1c115	QCIPSIDISCK	C2:+57.02146 - C10:+57.02146	2	1320.629150390625	1	a1.a1	1
a1	pepa1c116	QDAQVVIYR		2	1091.5848388671875	1	a1.a1	1
a1	pepa1c117	QFINIMIPMK	Q1:-17.02655	2	1217.6424560546875	1	a1.a1	1
a1	pepa1c118	QFINIMIPMK	M6:+15.99491 - Q1:-17.02655	2	1233.637451171875	1	a1.a1	1
a1	pepa1c119	QFINIMIPMK	M6:+15.99491 - M9:+15.99491	2	1266.658935546875	1	a1.a1	1
a1	pepa1c120	QGNISSQVPIK	Q1:-17.02655	2	1153.62158203125	1	a1.a1	1
a1	pepa1c121	QGNISSQVPIK		2	1170.6480712890625	1	a1.a1	1
a1	pepa1c122	QGNISSQVPIKR	Q1:-17.02655	2	1309.72265625	1	a1.a1	1
a1	pepa1c123	QHQNTMEDKFIVCINK	C13:+57.02146 - Q1:-17.02655	3	1987.9368896484375	1	a1.a1	1
a1	pepa1c124	QIDSFPQYSPK	Q1:-17.02655	2	1292.6162109375	1	a1.a1	1
a1	pepa1c125	QIFSSIFSGIIK	Q1:-17.02655	2	1322.73583984375	1	a1.a1	1
a1	pepa1c126	QITQSAIIAEAR	Q1:-17.02655	2	1283.69580078125	1	a1.a1	1
a1	pepa1c127	QITQSAIIAEAR		2	1300.722412109375	1	a1.a1	1
a1	pepa1c128	QMFITQTDTGDDR	M2:+15.99491 - Q1:-17.02655	2	1526.6431884765625	1	a1.a1	1
a1	pepa1c129	QMFITQTDTGDDR		2	1527.6748046875	1	a1.a1	1
a1	pepa1c130	QNNFSIAMK	M8:+15.99491 - Q1:-17.02655	2	1051.4881591796875	1	a1.a1	1
a1	pepa1c131	QVSNMVAK	M5:+15.99491 - Q1:-17.02655	2	875.4295043945312	1	a1.a1	1
a1	pepa1c132	QYDEAINK	Q1:-17.02655	2	963.4421997070312	1	a1.a1	1
a1	pepa1c133	QYDEAINK		2	980.4688110351562	1	a1.a1	1
a1	pepa1c134	RISFAVPFR		2	1092.6317138671875	1	a1.a1	1
a1	pepa1c135	SDPGIITNTMDVFVK		2	1636.825439453125	1	a1.a1	1
a1	pepa1c136	SDPGIITNTMDVFVK	M10:+15.99491	2	1652.8204345703125	1	a1.a1	2
a1	pepa1c137	SIGEYDVIR		2	1051.5423583984375	1	a1.a1	1
a1	pepa1c138	SIGPPQGEEDSVPR		2	1467.707763671875	1	a1.a1	2
a1	pepa1c139	SINSIEFR		2	965.5054931640625	1	a1.a1	1
a1	pepa1c140	SKDFVQVMR		2	1109.57763671875	1	a1.a1	1
a1	pepa1c141	SMEEDPQTSR		2	1179.4951171875	1	a1.a1	1
a1	pepa1c142	SQGCSEQVITVIK	C4:+57.02146	2	1448.7418212890625	1	a1.a1	1
a1	pepa1c143	STVITPMFVETQASQGTIQTR		2	2295.165283203125	1	a1.a1	1
a1	pepa1c144	STVITPMFVETQASQGTIQTR	M7:+15.99491	2	2311.160400390625	1	a1.a1	2
a1	pepa1c145	SVGTEIISIVYK		2	1308.741455078125	1	a1.a1	1
a1	pepa1c146	SYEIIIQSTR		2	1209.6478271484375	1	a1.a1	1
a1	pepa1c147	TQEGSISAR		2	948.4749145507812	1	a1.a1	1
a1	pepa1c148	TTIIQHWK		2	1026.573486328125	1	a1.a1	1
a1	pepa1c149	TVGAIQVIGTEAQSSIIK		2	1815.0225830078125	1	a1.a1	3
a1	pepa1c150	TVSIIDENNVSSYISK		2	1768.8968505859375	1	a1.a1	1
a1	pepa1c151	TYSVVPMTSR		2	1140.5721435546875	1	a1.a1	1
a1	pepa1c152	TYSVVPMTSR	M7:+15.99491	2	1156.567138671875	1	a1.a1	1
a1	pepa1c153	VCIDIIYK	C2:+57.02146	2	1023.5548095703125	1	a1.a1	1
a1	pepa1c154	VEGMTEIYFQIK		2	1457.73486328125	1	a1.a1	1
a1	pepa1c155	VEGMTEIYFQIK	M4:+15.99491	2	1473.7298583984375	1	a1.a1	1
a1	pepa1c156	VEQIFQVMNGIIAQDSACSQR	C18:+57.02146	3	2394.154541015625	1	a1.a1	1
a1	pepa1c157	VEQIFQVMNGIIAQDSACSQR	C18:+57.02146 - M8:+15.99491	3	2410.1494140625	1	a1.a1	1
a1	pepa1c158	VFIAIAAK		2	832.5294799804688	1	a1.a1	1
a1	pepa1c159	VIAGIYQR		2	919.536376953125	1	a1.a1	1
a1	pepa1c160	VIEQIIVAHFPMQSR	M12:+15.99491	2	1783.9527587890625	1	a1.a1	1
a1	pepa1c161	VTEIAITASDR		2	1175.6270751953125	1	a1.a1	1
a1	pepa1c162	VVQMIGSIGGQINK		2	1443.7991943359375	1	a1.a1	2
a1	pepa1c163	VVQMIGSIGGQINK	M4:+15.99491	2	1459.7940673828125	1	a1.a1	2
a1	pepa1c164	YNFPVEVEVPMER	M11:+15.99491	2	1624.7679443359375	1	a1.a1	1
a1	pepa1c165	YPEETISIMTK		2	1311.6505126953125	1	a1.a1	1
a1	pepa1c166	YPEETISIMTK	M9:+15.99491	2	1327.6453857421875	1	a1.a1	1
a1	pepa1c167	YSCFAIFVK	C3:+57.02146	2	1134.565673828125	1	a1.a1	1
a1	pepa1c168	YYIQNGIQSF		2	1232.594970703125	1	a1.a1	1
a2	pepa2a1	AIIENPTFDSQTK		2	1463.7381591796875	1	a2.a1	1
a2	pepa2a2	AQAEAAGIHK		2	995.5272827148438	1	a2.a2	1
a2	pepa2a3	ASGSENEGDYNPGR		2	1452.5989990234375	1	a2.a2	1
a2	pepa2a4	AYDIAGSCR	C8:+57.02146	2	1012.4520874023438	1	a2.a2	1
a2	pepa2a5	DIIQMIVQR		2	1115.6246337890625	1	a2.a2	1
a2	pepa2a6	DIIQMIVQR	M5:+15.99491	2	1131.6195068359375	1	a2.a2	1
a2	pepa2a7	DIVAIMVR	M6:+15.99491	2	932.5238037109375	1	a2.a1	1
a2	pepa2a8	DKYGVFPIR		2	1094.5997314453125	1	a2.a1	1
a2	pepa2a9	DPAINSGVSQKPD		2	1327.6492919921875	1	a2.a1	1
a2	pepa2b10	DPAINSGVSQKPDPAK		2	1623.8341064453125	1	a2.a1	3
a2	pepa2b11	EKQDEQVGIPGK		2	1327.685546875	1	a2.a1	1
a2	pepa2b12	ENMTIQPK		2	960.4822998046875	2	a2.a1 a2.a2	1
a2	pepa2b13	EQVIEPMINGTDK	M7:+15.99491	2	1489.720703125	1	a2.a2	1
a2	pepa2b14	EVTFVPGIYK		2	1152.63037109375	2	a2.a1 a2.a2	1
a2	pepa2b15	GFQQISFVNSIATSK		3	1626.8489990234375	1	a2.a1	2
a2	pepa2b16	GFQQISFVNSIATTK		2	1640.86474609375	1	a2.a2	2
a2	pepa2b17	GKPSSDTVPK		2	1015.5422973632812	1	a2.a2	1
a2	pepa2b18	GKPSSDTVPKPK		3	1240.68994140625	1	a2.a2	1
a2	pepa2b19	GYDSDPVK		2	880.4050903320312	1	a2.a1	1
a2	pepa2b20	HVDYVADQIVTK		2	1387.7220458984375	1	a2.a1	1
a2	pepa2b21	IAQAEAAGIHK		2	1108.6114501953125	1	a2.a2	1
a2	pepa2b22	IDETGVAIK		2	945.5255737304688	1	a2.a2	1
a2	pepa2b23	IDKDIVAIMTR		2	1274.714111328125	1	a2.a2	1
a2	pepa2b24	IFDEIIVNAADNK		2	1461.7587890625	2	a2.a1 a2.a2	1
a2	pepa2b25	IHGIPEQFIYGTATK		3	1674.8853759765625	1	a2.a2	1
a2	pepa2b26	IMDGEEPIPMIPSYK	M10:+15.99491	2	1735.8284912109375	1	a2.a1	1
a2	pepa2b27	IMDGEEPIPMIPSYK	M2:+15.99491 - M10:+15.99491	2	1751.823486328125	1	a2.a1	1
a2	pepa2b28	IMIMTDQDQDGSHIK	M2:+15.99491	3	1747.7994384765625	2	a2.a1 a2.a2	1
a2	pepa2b29	IMIMTDQDQDGSHIK	M2:+15.99491 - M4:+15.99491	3	1763.7943115234375	2	a2.a1 a2.a2	2
a2	pepa2b30	IPNFDVR		2	860.462890625	1	a2.a1	1
a2	pepa2b31	IQIEETMPSPYGR		2	1520.7418212890625	1	a2.a2	1
a2	pepa2b32	IQIEETMPSPYGR	M7:+15.99491	2	1536.7366943359375	1	a2.a2	1
a2	pepa2b33	IVGIQYK		2	820.4931030273438	2	a2.a1 a2.a2	1
a2	pepa2b34	KASGSENEGDYNPGR		3	1580.6939697265625	1	a2.a2	1
a2	pepa2b35	KGDIDTAAVK		2	1017.5579223632812	1	a2.a2	1
a2	pepa2b36	KYDTVIDIIR		2	1235.6998291015625	1	a2.a1	1
a2	pepa2b37	KYETVQDIIK		2	1236.6839599609375	1	a2.a2	1
a2	pepa2b38	MEVSPIQPVNENMQVNK	M1:+42.01057	2	1998.962646484375	1	a2.a1	1
a2	pepa2b39	MEVSPIQPVNENMQVNK	M13:+15.99491 - M1:+42.01057	2	2014.9576416015625	1	a2.a1	2
a2	pepa2b40	MEVSPIQPVNENMQVNK	M1:+15.99491 - M13:+15.99491 - M1:+42.01057	2	2030.95263671875	1	a2.a1	1
a2	pepa2b41	MQSIDKDIVAIMVR	M1:+15.99491	3	1634.86083984375	1	a2.a1	2
a2	pepa2b42	NSTECTIIITEGDSAK	C5:+57.02146	2	1738.8167724609375	1	a2.a1	1
a2	pepa2b43	NTVEITEIPVR		2	1270.7005615234375	1	a2.a2	1
a2	pepa2b44	PSIVDGFKPGQR		2	1300.701171875	1	a2.a2	1
a2	pepa2b45	PSMVDGIKPGQR		2	1284.67333984375	1	a2.a1	1
a2	pepa2b46	QDEQVGIPGK	Q1:-17.02655	2	1053.521484375	1	a2.a1	1
a2	pepa2b47	QIMENAEINNIIK	Q1:-17.02655	2	1512.7730712890625	2	a2.a1 a2.a2	1
a2	pepa2b48	QIMENAEINNIIK	M3:+15.99491 - Q1:-17.02655	2	1528.7679443359375	2	a2.a1 a2.a2	1
a2	pepa2b49	QIMENAEINNIIK		2	1529.799560546875	2	a2.a1 a2.a2	1
a2	pepa2b50	QTTIAFKPIK	Q1:-17.02655	2	1129.6619873046875	1	a2.a1	1
a2	pepa2b51	QTWMDNMGR	Q1:-17.02655	2	1121.45068359375	1	a2.a1	1
a2	pepa2b52	QTWMDNMGR	M4:+15.99491 - Q1:-17.02655	2	1137.445556640625	1	a2.a1	1
a2	pepa2b53	QTWMDNMGR	M7:+15.99491	2	1154.47216796875	1	a2.a1	1
a2	pepa2b54	RIIPEITAMK		2	1171.687255859375	1	a2.a2	1
a2	pepa2b55	SFGSTCQISEK	C6:+57.02146	2	1243.562744140625	1	a2.a1	2
a2	pepa2b56	SIAVSGIGVIGR		2	1128.6739501953125	1	a2.a2	1
a2	pepa2b57	SIPSIVDGFKPGQR		2	1500.8172607421875	1	a2.a2	1
a2	pepa2b58	SIPSMVDGIKPGQR		2	1484.7894287109375	1	a2.a1	1
a2	pepa2b59	SIPSMVDGIKPGQR	M5:+15.99491	2	1500.7843017578125	1	a2.a1	1
a2	pepa2b60	SQDFGNIFSFPSYSQK		2	1851.855224609375	1	a2.a2	1
a2	pepa2b61	SSDESNFDVPPR		2	1349.59716796875	1	a2.a1	1
a2	pepa2b62	SYDDAESIK		2	1027.458251953125	1	a2.a2	1
a2	pepa2b63	TIAVSGIGVVGR		2	1128.6739501953125	1	a2.a1	1
a2	pepa2b64	TQMAEVIPSPR	M3:+15.99491	2	1244.630859375	1	a2.a1	1
a2	pepa2b65	VIFTCFK	C5:+57.02146	2	914.4808959960938	2	a2.a1 a2.a2	1
a2	pepa2b66	VSIDPESNIISIWNNGK		2	1885.9658203125	1	a2.a2	1
a2	pepa2b67	VTIDPENNIISIWNNGK		2	1926.992431640625	1	a2.a1	1
a2	pepa2b68	YAGPEDDAAITIAFSK		2	1668.81201171875	1	a2.a2	1
a2	pepa2b69	YIFTMISSIAR		2	1301.692626953125	1	a2.a1	1
a2	pepa2b70	YIFTMISSIAR	M5:+15.99491	2	1317.6876220703125	1	a2.a1	1
a2	pepa2b71	YIFTMISTIAR	M5:+15.99491	2	1331.7032470703125	1	a2.a2	1
a2	pepa2b72	YSGPEDDAAISIAFSK		2	1670.791259765625	1	a2.a1	1
a3	pepa3a1	AEPVEVVAPR		2	1066.589599609375	1	a3.a1	1
a3	pepa3a2	AMVEYEIDIQK	M2:+15.99491	2	1354.65625	1	a3.a1	1
a3	pepa3a3	AQNDIIWNIK		2	1214.6531982421875	1	a3.a1	1
a3	pepa3a4	ASICISTK	C4:+57.02146	2	879.4608764648438	1	a3.a1	1
a3	pepa3a5	DPIDVNYEK		2	1092.521240234375	1	a3.a1	1
a3	pepa3a6	EEIGFRPEYSASQIK		3	1753.8759765625	1	a3.a1	1
a3	pepa3a7	FYTIIPHDFGMK	M11:+15.99491	2	1484.7247314453125	1	a3.a1	1
a3	pepa3a8	GGAAVDPDSGIEHSAHVIEK		3	1988.9676513671875	1	a3.a1	1
a3	pepa3a9	GIYFADMVSK		2	1130.5555419921875	1	a3.a1	1
a3	pepa3b10	GIYFADMVSK	M7:+15.99491	2	1146.5504150390625	1	a3.a1	1
a3	pepa3b11	IAPPEAPVTGYMFGK	M12:+15.99491	3	1593.798583984375	1	a3.a1	1
a3	pepa3b12	IFPPETSASVAATPPPSTASAPAAVNSSASADKPISNMK		3	3767.8798828125	1	a3.a1	1
a3	pepa3b13	IFPPETSASVAATPPPSTASAPAAVNSSASADKPISNMK	M38:+15.99491	3	3783.875	1	a3.a1	1
a3	pepa3b14	KPPIINNADSVQAK		3	1494.827880859375	1	a3.a1	2
a3	pepa3b15	MAIMVQSPMFDGK		2	1454.6844482421875	1	a3.a1	1
a3	pepa3b16	MAIMVQSPMFDGK	M9:+15.99491	2	1470.679443359375	1	a3.a1	2
a3	pepa3b17	MAIMVQSPMFDGK	M4:+15.99491 - M9:+15.99491	2	1486.67431640625	1	a3.a1	1
a3	pepa3b18	MAIMVQSPMFDGK	M1:+15.99491 - M4:+15.99491 - M9:+15.99491	2	1502.669189453125	1	a3.a1	1
a3	pepa3b19	MIFDVESMK	M1:+15.99491	2	1115.5115966796875	1	a3.a1	2
a3	pepa3b20	MIFDVESMK	M1:+15.99491 - M8:+15.99491	2	1131.5064697265625	1	a3.a1	1
a3	pepa3b21	MIFDVESMKK	M8:+15.99491	2	1243.6064453125	1	a3.a1	1
a3	pepa3b22	MIFDVESMKK	M1:+15.99491 - M8:+15.99491	2	1259.6014404296875	1	a3.a1	1
a3	pepa3b23	PIDVNYEK		2	977.4943237304688	1	a3.a1	1
a3	pepa3b24	PVQDIIK		2	812.4880981445312	1	a3.a1	1
a3	pepa3b25	QQVPSGESAIIDR	Q1:-17.02655	2	1382.6915283203125	1	a3.a1	1
a3	pepa3b26	QQVPSGESAIIDR		2	1399.718017578125	1	a3.a1	1
a3	pepa3b27	SDAYYCTGDVTAWTK	C6:+57.02146	2	1737.742919921875	1	a3.a1	1
a3	pepa3b28	SIQEIFIAH		2	1057.568115234375	1	a3.a1	1
a3	pepa3b29	TGNAWHSK		2	900.4326782226562	1	a3.a1	1
a3	pepa3b30	VCSTNDIK	C2:+57.02146	2	936.4459228515625	1	a3.a1	1
a3	pepa3b31	VFSATIGIVDIVK		2	1361.8043212890625	1	a3.a1	1
a3	pepa3b32	VVSEDFIQDVSASTK		2	1624.806884765625	1	a3.a1	1
a4	pepa4a1	AIKPPPIK		2	863.5717163085938	1	a4.a1	1
a4	pepa4a2	DIIAVVFYGTEK		2	1354.7257080078125	1	a4.a1	1
a4	pepa4a3	DSIIFIVDASK		2	1207.6573486328125	1	a4.a1	1
a4	pepa4a4	DTGIFIDIMHIK		2	1402.7403564453125	1	a4.a1	1
a4	pepa4a5	DTGIFIDIMHIK	M9:+15.99491	2	1418.7352294921875	1	a4.a1	1
a4	pepa4a6	EIVYPPDYNPEGK		2	1520.7271728515625	1	a4.a1	2
a4	pepa4a7	FDDPGIMIMGFK	M7:+15.99491	2	1386.6435546875	1	a4.a1	2
a4	pepa4a8	FDDPGIMIMGFK	M7:+15.99491 - M9:+15.99491	2	1402.6385498046875	1	a4.a1	1
a4	pepa4a9	FDDPGIMIMGFKPI	M7:+15.99491 - M9:+15.99491	2	1612.775390625	1	a4.a1	1
a4	pepa4b10	IFSDVQFK		2	983.5200805664062	1	a4.a1	1
a4	pepa4b11	IGSIVDEFK		2	1007.5411987304688	1	a4.a1	1
a4	pepa4b12	IIEIDQFK		2	1005.5618896484375	1	a4.a1	1
a4	pepa4b13	IMATPEQVGK	M2:+15.99491	2	1089.561279296875	1	a4.a1	1
a4	pepa4b14	IMIFTNEDNPHGNDSAK		2	1902.865478515625	1	a4.a1	1
a4	pepa4b15	IMIFTNEDNPHGNDSAK	M2:+15.99491	2	1918.8603515625	1	a4.a1	2
a4	pepa4b16	KPGGFDISIFYR		2	1399.7373046875	1	a4.a1	1
a4	pepa4b17	KQEIIEAITK		2	1172.6888427734375	1	a4.a1	1
a4	pepa4b18	NIYVIQEIDNPGAK		2	1573.822509765625	1	a4.a1	1
a4	pepa4b19	PGGFDISIFYR		2	1271.642333984375	1	a4.a1	1
a4	pepa4b20	QEIIEAITK	Q1:-17.02655	2	1027.5673828125	1	a4.a1	1
a4	pepa4b21	RIIEIDQFK		2	1161.6630859375	1	a4.a1	1
a4	pepa4b22	RSQIYGSR		2	966.5120239257812	1	a4.a1	1
a4	pepa4b23	SDSFENPVIQQHFR		2	1703.81396484375	1	a4.a1	1
a4	pepa4b24	SFENPVIQQHFR		2	1501.755126953125	1	a4.a1	1
a4	pepa4b25	SGWESYYK	S1:+42.01057	2	1061.4578857421875	1	a4.a1	1
a4	pepa4b26	STIFSAIIIK		2	1092.666748046875	1	a4.a1	2
a4	pepa4b27	TFNTSTGGIIIPSDTK		2	1651.854248046875	1	a4.a1	2
a4	pepa4b28	TFNTSTGGIIIPSDTKR		2	1807.955322265625	1	a4.a1	1
a4	pepa4b29	VEYSEEEIK		2	1125.5313720703125	1	a4.a1	1
a4	pepa4b30	VHFEESSK		2	962.4581909179688	1	a4.a1	1
a5	pepa5a1	AAGNPGSIAAPIDHKPCSAPIEPK	C17:+57.02146	3	2398.21875	1	a5.a1	1
a5	pepa5a2	AHEVGAQGGPPVAQVEQDIPISR		3	2355.20556640625	1	a5.a1	1
a5	pepa5a3	AVIAIGGSIAGSAAEASHIVTDR		3	2166.151611328125	1	a5.a1	1
a5	pepa5a4	GAGNGVVPAGVIIER		2	1408.7911376953125	1	a5.a1	1
a5	pepa5a5	GQASSPTPEPGVGAGDIPGPTSAPVPSGSQSGGR		3	3059.466796875	1	a5.a1	1
a5	pepa5a6	HIAPPPIISPIIPSIK		3	1693.04150390625	1	a5.a1	1
a5	pepa5a7	HIAPPPIISPIIPSIKPTVR		3	2146.31103515625	1	a5.a1	2
a5	pepa5a8	HQVSVEGTNQTDVK		2	1541.755859375	1	a5.a1	1
a5	pepa5a9	IDVSIPFVSR		2	1132.636474609375	1	a5.a1	1
a5	pepa5b10	IEPSTSTDQPVTPEPTSQATR		2	2242.083740234375	1	a5.a1	2
a5	pepa5b11	IHIFSGAHGPEK		2	1292.675048828125	1	a5.a1	1
a5	pepa5b12	INQESTAPK		2	987.510986328125	1	a5.a1	1
a5	pepa5b13	IPATPVVIPMK		2	1165.7017822265625	1	a5.a1	1
a5	pepa5b14	IPATPVVIPMK	M10:+15.99491	2	1181.6966552734375	1	a5.a1	1
a5	pepa5b15	KHQVSVEGTNQTDVK		3	1669.850830078125	1	a5.a1	1
a5	pepa5b16	MPDCSVAIPFPSISK	C4:+57.02146	2	1648.8077392578125	1	a5.a1	1
a5	pepa5b17	MPDCSVAIPFPSISK	C4:+57.02146 - M1:+15.99491	2	1664.802734375	1	a5.a1	1
a5	pepa5b18	MTPFPATSAAPEPHPSTSTAQPVTPK		3	2648.302978515625	1	a5.a1	1
a5	pepa5b19	NFGFSIQDAISR		2	1354.6754150390625	1	a5.a1	1
a5	pepa5b20	NPESTVPIAPEIPPSTSTEQPVTPEPTSR		3	3058.52197265625	1	a5.a1	1
a5	pepa5b21	NQIVTPEPTSR		2	1241.64892578125	1	a5.a1	1
a5	pepa5b22	PGIHIER		2	821.4631958007812	1	a5.a1	1
a5	pepa5b23	SIATMDSPPHQK	M5:+15.99491	2	1327.6314697265625	1	a5.a1	1
a5	pepa5b24	SQASTTVDINTQVEK		2	1620.807861328125	1	a5.a1	1
a5	pepa5b25	SQIPAEGDAGAEWAAAVIK		2	1883.9501953125	1	a5.a1	1
a5	pepa5b26	TPEPVVPTAPEIR		2	1405.76904296875	1	a5.a1	1
a5	pepa5b27	TPEPVVPTAPEPHPTTSTDQPVTPK		3	2623.325439453125	1	a5.a1	1
a5	pepa5b28	TPESIVPIAPEIQPSTSR		2	1922.0234375	1	a5.a1	1
a5	pepa5b29	TPETIVPTAPK		2	1153.646728515625	1	a5.a1	1
a5	pepa5b30	TPETVVPTAPEIQASASTDQPVTSEPTSR		3	2996.469970703125	1	a5.a1	1
a6	pepa6a1	DQIVDITVGNNK		2	1315.685546875	1	a6.a1	1
a6	pepa6a2	FEMEQNIR	M3:+15.99491	2	1082.493896484375	1	a6.a1	1
a6	pepa6a3	FSSSGGGGGGGRFSSSSGYGGGSSR		3	2198.945068359375	1	a6.a1	1
a6	pepa6a4	FSSSSGYGGGSSR		2	1235.529052734375	1	a6.a1	2
a6	pepa6a5	GGSGGSHGGGSGFGGE		2	1263.4989013671875	1	a6.a1	1
a6	pepa6a6	GGSGGSYGGGGSGGGYGGGSGSR		2	1791.7281494140625	1	a6.a1	1
a6	pepa6a7	GGSGGSYGGGSGSGGGSGGGYGGGSGGGH		2	2144.8251953125	1	a6.a1	1
a6	pepa6a8	GSRGGSGGSYGGGGSGGGYGGGSGSR		3	2091.8828125	1	a6.a1	2
a6	pepa6a9	IKFEMEQNIR	M5:+15.99491	3	1323.6729736328125	1	a6.a1	1
a6	pepa6b10	QEYEQIIAK	Q1:-17.02655	2	1104.5576171875	1	a6.a1	1
a6	pepa6b11	QGVDADINGIR	Q1:-17.02655	2	1140.5648193359375	1	a6.a1	1
a6	pepa6b12	QVIDNITMEK	Q1:-17.02655	2	1173.5823974609375	1	a6.a1	1
a6	pepa6b13	QVIDNITMEK	M8:+15.99491	2	1206.6038818359375	1	a6.a1	1
a6	pepa6b14	SASSIGGGFGGGSR		2	1196.56591796875	1	a6.a1	1
a6	pepa6b15	SGGGGGGGIGSGGSIR		2	1232.59814453125	1	a6.a1	1
a6	pepa6b16	SGGGGGGGIGSGGSIRSSYSR		3	1812.8587646484375	1	a6.a1	1
a6	pepa6b17	SRSGGGGGGGIGSGGSIR		2	1475.7314453125	1	a6.a1	2
a6	pepa6b18	STMQEINSR		2	1065.499755859375	1	a6.a1	1
a6	pepa6b19	VQAIEEANNDIENK		2	1586.76611328125	1	a6.a1	1
a7	pepa7a1	ANPQVGVAFPH		2	1136.5850830078125	1	a7.a1	1
a7	pepa7a2	AVDAIIDSMSIAK	M9:+15.99491	2	1349.698486328125	1	a7.a1	1
a7	pepa7a3	CFSVIGFCK	C1:+57.02146 - C8:+57.02146	2	1117.517333984375	1	a7.a1	1
a7	pepa7a4	EDIIQGFR		2	977.5054931640625	1	a7.a1	1
a7	pepa7a5	EEASGSSVTAEEAK		2	1394.6285400390625	1	a7.a1	1
a7	pepa7a6	EEASGSSVTAEEAKK		2	1522.7235107421875	1	a7.a1	1
a7	pepa7a7	FFMGNQVIK		2	1083.5660400390625	1	a7.a1	1
a7	pepa7a8	HIEIFTDISSR		2	1317.68017578125	1	a7.a1	1
a7	pepa7a9	IFQCIIHR	C4:+57.02146	2	1086.588134765625	1	a7.a1	1
a7	pepa7b10	IGGHGPSFPIK		2	1109.610595703125	1	a7.a1	1
a7	pepa7b11	IWNMINPPAEVTTK	M4:+15.99491	2	1629.8309326171875	1	a7.a1	1
a7	pepa7b12	KVITMFVQR		2	1121.650390625	1	a7.a1	1
a7	pepa7b13	SKVDEEQMK		2	1093.519775390625	1	a7.a1	1
a7	pepa7b14	SQIDIIIHSIK		2	1266.741943359375	1	a7.a1	2
a7	pepa7b15	VDEEQMK		2	878.392822265625	1	a7.a1	1
a7	pepa7b16	VITMFVQR	M4:+15.99491	2	1009.55029296875	1	a7.a1	1
a7	pepa7b17	YAYDKR		2	815.4050903320312	1	a7.a1	2
a7	pepa7b18	YGSDIVPFSK		2	1112.562744140625	1	a7.a1	1
a8	pepa8a1	AGTATSPAGSSPAVAGGTQR		2	1743.8624267578125	1	a8.a1	1
a8	pepa8a2	ASEAQPPVAR		2	1025.537841796875	1	a8.a1	1
a8	pepa8a3	GMGTVEGGDQSNPK	M2:+15.99491	2	1392.6064453125	1	a8.a1	1
a8	pepa8a4	GPASVPSVGK		2	898.4996948242188	1	a8.a1	1
a8	pepa8a5	GSIGQGTAPVIPGK		2	1281.716552734375	1	a8.a1	1
a8	pepa8a6	IASTNSSVIGADIPSSMK		2	1777.9005126953125	1	a8.a1	1
a8	pepa8a7	IASTNSSVIGADIPSSMK	M17:+15.99491	2	1793.8953857421875	1	a8.a1	1
a8	pepa8a8	IDSSPSVSSTIAAK		2	1362.7115478515625	1	a8.a1	1
a8	pepa8a9	IGAGEGGEASVSPEK		2	1387.67041015625	1	a8.a1	1
a8	pepa8b10	IPEVQQATK		2	1013.56298828125	1	a8.a1	1
a8	pepa8b11	KAEEDAAIQAK		2	1173.6114501953125	1	a8.a1	1
a8	pepa8b12	NPASIPITQAAIK		2	1323.7635498046875	1	a8.a1	1
a8	pepa8b13	SIGNIIQAK		2	943.5574951171875	1	a8.a1	1
a8	pepa8b14	SPAGPAATPAQAQAASTPR		2	1749.8883056640625	1	a8.a1	2
a8	pepa8b15	SPQVKPASTMGMGPIGK	M10:+15.99491 - M12:+15.99491	3	1717.861572265625	1	a8.a1	1
a8	pepa8b16	TGPAAAQVQVGK		2	1126.6219482421875	1	a8.a1	1
a8	pepa8b17	TQPSSGVDSAVGTIPATSPQSTSVQAK		3	2601.30078125	1	a8.a1	1
a8	pepa8b18	TSQVGAASAPAK		2	1087.5745849609375	1	a8.a1	1
a9	pepa9a1	AIGSAQYEDPR		2	1206.575439453125	1	a9.a1	1
a9	pepa9a2	DIYIIPISAQDPVPSK		2	1755.9532470703125	1	a9.a1	1
a9	pepa9a3	EPPGSTAGIPQEPK		2	1407.7119140625	1	a9.a1	1
a9	pepa9a4	FGVVANNNR		2	990.5120239257812	1	a9.a1	1
a9	pepa9a5	GGIVGQAPMPVPEEK	M9:+15.99491	2	1524.7730712890625	1	a9.a1	1
a9	pepa9a6	IFQPVIEAPGASK		2	1356.7525634765625	1	a9.a1	1
a9	pepa9a7	IGAMSAAPSQPNSQIR		2	1627.822509765625	1	a9.a1	1
a9	pepa9a8	IGAMSAAPSQPNSQIR	M4:+15.99491	2	1643.8173828125	1	a9.a1	1
a9	pepa9a9	NSVERPAEPVAGAATPSIVEQQK		3	2378.23095703125	1	a9.a1	1
a9	pepa9b10	PAEPVAGAATPSIVEQQK		2	1792.9444580078125	1	a9.a1	1
a9	pepa9b11	PVITSVMVPK	M7:+15.99491	2	1086.6231689453125	1	a9.a1	1
a9	pepa9b12	QAGPAPAAATAASK		2	1211.6383056640625	1	a9.a1	1
a9	pepa9b13	RPANSGEIDK		2	1086.55419921875	1	a9.a1	1
a9	pepa9b14	SGPQSASTAVK		2	1032.5323486328125	1	a9.a1	1
a9	pepa9b15	VTVDDIPNR		2	1028.5374755859375	1	a9.a1	1
b10	pepb10a1	AAVWEITGAEFSK		2	1408.7110595703125	1	b10.a1	1
b10	pepb10a2	IIIPGVIK		2	852.5921020507812	1	b10.a1	1
b10	pepb10a3	IQNEIDMVK		2	1089.561279296875	1	b10.a1	1
b10	pepb10a4	ITTTGQVTSPVK		2	1231.689697265625	1	b10.a1	1
b10	pepb10a5	NIQDVVER		2	972.5112915039062	1	b10.a1	1
b10	pepb10a6	PNNSGEAPSSPTPK		2	1382.6551513671875	1	b10.a1	1
b10	pepb10a7	TGKPIPFGTIGVHK		3	1451.8372802734375	1	b10.a1	1
b10	pepb10a8	TQIIQDFIR		2	1133.6318359375	1	b10.a1	1
b10	pepb10a9	VIHNAQEVEK		2	1166.6168212890625	1	b10.a1	1
b10	pepb10b10	VIIDIFTGVR		2	1132.6728515625	1	b10.a1	2
b10	pepb10b11	VIQEGIEGIVIK		2	1297.77294921875	1	b10.a1	1
b11	pepb11a1	AMMYSGEIK		2	1029.474853515625	1	b11.a1	1
b11	pepb11a2	DKYPNIQVIGGNVVTAAQAK		3	2086.129638671875	1	b11.a1	1
b11	pepb11a3	EDIVVAPAGITIK		2	1325.7679443359375	1	b11.a1	1
b11	pepb11a4	GMGSIDAMDK	M2:+15.99491 - M8:+15.99491	2	1056.4339599609375	1	b11.a1	1
b11	pepb11a5	NIIDAGVDAIR		2	1156.6324462890625	1	b11.a1	1
b11	pepb11a6	PQATAVYK		2	877.4782104492188	1	b11.a1	1
b11	pepb11a7	REDIVVAPAGITIK		2	1481.8690185546875	1	b11.a1	1
b11	pepb11a8	TSSAQVEGGVHSIHSYEK		2	1915.9149169921875	1	b11.a1	2
b11	pepb11a9	VAQGVSGAVQDK		2	1158.61181640625	1	b11.a1	1
b11	pepb11b10	YEQGFITDPVVISPK		2	1692.8846435546875	1	b11.a1	1
b12	pepb12a1	DMIIQFISR		2	1122.5980224609375	1	b12.a1	1
b12	pepb12a2	DMIIQFISR	M2:+15.99491	2	1138.5928955078125	1	b12.a1	1
b12	pepb12a3	FPFEIVK		2	879.4979248046875	1	b12.a1	1
b12	pepb12a4	GMEEIIPIVNK		2	1242.6767578125	1	b12.a1	1
b12	pepb12a5	GWITINNISIMK	M11:+15.99491	2	1405.751220703125	1	b12.a1	1
b12	pepb12a6	IVTTYIR		2	865.5145874023438	1	b12.a1	1
b12	pepb12a7	NIVDSYVAIINK		2	1348.74755859375	1	b12.a1	1
b12	pepb12a8	SSVIENFVGR		2	1107.5797119140625	1	b12.a1	1
b12	pepb12a9	TIMHIMINNTK		2	1315.6865234375	1	b12.a1	1
b12	pepb12b10	VPVGDQPPDIEYQIK		2	1697.8748779296875	1	b12.a1	1
b12	pepb12b11	YMIPIDNIK	M2:+15.99491	2	1122.5867919921875	1	b12.a1	1
b13	pepb13a1	IGIHVTPSNVDQVSTPPAAK		3	2031.08740234375	1	b13.a1	1
b13	pepb13a2	INSAPPTETK		2	1057.5528564453125	1	b13.a1	1
b13	pepb13a3	IQSAIACTNIFPIGR	C7:+57.02146	2	1660.8843994140625	1	b13.a1	1
b13	pepb13a4	ISIQESESK		2	1020.5211791992188	1	b13.a1	1
b13	pepb13a5	ISSTSVYDITPGEK		2	1496.748291015625	1	b13.a1	1
b13	pepb13a6	IYQGTIGAIK		2	1063.614990234375	1	b13.a1	1
b13	pepb13a7	PSSFQNNVQSQDPQVSTK		2	1990.9468994140625	1	b13.a1	1
b13	pepb13a8	QHCEPQDGVIK	C3:+57.02146 - Q1:-17.02655	2	1293.589599609375	1	b13.a1	1
b13	pepb13a9	SANNTPENSPNFPNFR		2	1805.820556640625	1	b13.a1	1
b13	pepb13b10	TGEPIMSESTSNIDQGPR	M6:+15.99491	2	1934.8763427734375	1	b13.a1	1
b14	pepb14a1	DDSIDISPQGR		2	1202.565185546875	1	b14.a1	1
b14	pepb14a2	GESESDDSEMGR	M10:+15.99491	2	1314.4754638671875	1	b14.a1	1
b14	pepb14a3	HIDQEQQIK		2	1138.58544921875	1	b14.a1	1
b14	pepb14a4	IFIQFVTGSPR		2	1264.705322265625	1	b14.a1	1
b14	pepb14a5	ISTQSNSNNIEPAR		2	1530.7510986328125	1	b14.a1	1
b14	pepb14a6	NTAGAQPQDDSIGGR		2	1486.6884765625	1	b14.a1	1
b14	pepb14a7	SESPPAEIPSIR		2	1282.6641845703125	1	b14.a1	1
b14	pepb14a8	SNRPNNNPGGSIR	S1:+42.01057	2	1424.6993408203125	1	b14.a1	1
b14	pepb14a9	SSAVVVDAIPVFIEK		2	1573.884033203125	1	b14.a1	1
b15	pepb15a1	AFINAIMR		2	935.5136108398438	1	b15.a1	1
b15	pepb15a2	APEPTPQQVAQQQ		2	1421.702392578125	1	b15.a1	1
b15	pepb15a3	AYVSIFMR		2	986.51318359375	1	b15.a1	1
b15	pepb15a4	EVMIQNGETPK	M3:+15.99491	2	1261.6097412109375	1	b15.a1	1
b15	pepb15a5	GNFIEIK		2	820.456787109375	1	b15.a1	1
b15	pepb15a6	IDGGITGNMR	M9:+15.99491	2	1049.5047607421875	1	b15.a1	1
b15	pepb15a7	VAQYVVR		2	834.4835815429688	1	b15.a1	1
b15	pepb15a8	WQDIQNDPR		2	1171.549560546875	1	b15.a1	1
b15	pepb15a9	YAIINEPFK		2	1094.5885009765625	1	b15.a1	1
b16	pepb16a1	AGGVGINISAASR		2	1172.6385498046875	1	b16.a1	1
b16	pepb16a2	ASGFVFTR		2	884.462890625	1	b16.a1	1
b16	pepb16a3	DPNNPYDK		2	962.4218139648438	1	b16.a1	1
b16	pepb16a4	EIAAGAFGTK		2	964.5101928710938	1	b16.a1	1
b16	pepb16a5	EYNVNDDSMK	M9:+15.99491	2	1230.4947509765625	1	b16.a1	1
b16	pepb16a6	IREPAIISK		2	1026.6309814453125	1	b16.a1	1
b16	pepb16a7	NDIYYNTITNFSEK		2	1721.8021240234375	1	b16.a1	1
b16	pepb16a8	YYTGVVNNNEMVAIQR	M11:+15.99491	2	1886.9068603515625	1	b16.a1	1
b17	pepb17a1	EATSSTSNFSSISSK		2	1532.7078857421875	1	b17.a1	1
b17	pepb17a2	ENATNGVQQISK		2	1288.649658203125	1	b17.a1	1
b17	pepb17a3	FIIPNVSTPVSDAFK		2	1634.8792724609375	1	b17.a1	1
b17	pepb17a4	GVEVGADTGSK		2	1019.5007934570312	1	b17.a1	1
b17	pepb17a5	PFIGMSSAPR		2	1062.54052734375	1	b17.a1	1
b17	pepb17a6	TQMEIIQAGISR	M3:+15.99491	2	1362.7049560546875	1	b17.a1	1
b17	pepb17a7	VIIFSQMVR		2	1092.623779296875	1	b17.a1	1
b17	pepb17a8	VVSTFGVIFDPVK		2	1407.7886962890625	1	b17.a1	1
b18	pepb18a1	HGATHVFASK		2	1054.5433349609375	1	b18.a1	1
b18	pepb18a2	IDSIVIQQGR		2	1128.6375732421875	1	b18.a1	1
b18	pepb18a3	IITQGFTNWNK		2	1321.6903076171875	1	b18.a1	1
b18	pepb18a4	NPEIPNAAQAQK		2	1280.6597900390625	1	b18.a1	1
b18	pepb18a5	QTEIFAHFIQPAAQK	Q1:-17.02655	2	1711.8807373046875	1	b18.a1	1
b18	pepb18a6	SAPSKPAASIASGGSNSSNK		3	1817.899169921875	1	b18.a1	1
b18	pepb18a7	YIVIDEAHR		2	1115.5848388671875	1	b18.a1	1
b19	pepb19a1	ATAFNEQVDK		2	1122.54296875	1	b19.a1	1
b19	pepb19a2	FFPIIEVNK		2	1106.6248779296875	1	b19.a1	1
b19	pepb19a3	PQPQNGSSGMGSTVSK	M10:+15.99491	2	1577.7227783203125	1	b19.a1	1
b19	pepb19a4	SGGVGGSNTNWK		2	1163.54443359375	1	b19.a1	1
b19	pepb19a5	VGQISEGAIAAIMQK		2	1515.8204345703125	1	b19.a1	1
b19	pepb19a6	VIDQQNGIYR		2	1205.627685546875	1	b19.a1	1
b19	pepb19a7	VVPIASITPYQSK		2	1402.7945556640625	1	b19.a1	1
b20	pepb20a1	IEPKPQPPVAEATPR		3	1629.896240234375	1	b20.a1	1
b20	pepb20a2	IGDSSGPAIK		2	944.5051879882812	1	b20.a1	1
b20	pepb20a3	ITADIISNGIDVYPQK		2	1746.927734375	1	b20.a1	1
b20	pepb20a4	PAEAPTAPSPAQTIENSEPAPVSQIQSR		3	2873.427978515625	1	b20.a1	1
b20	pepb20a5	QVENAGAIGPSR		2	1198.617919921875	1	b20.a1	1
b20	pepb20a6	VPEVPTAPATDAAPK		2	1463.7745361328125	1	b20.a1	1
b20	pepb20a7	YIQEEVNINR		2	1277.64892578125	1	b20.a1	1
b21	pepb21a1	AIYYIQIHPQEIR		3	1643.8907470703125	1	b21.a1	1
b21	pepb21a2	EMIGGEIIPR		2	1114.5928955078125	1	b21.a1	1
b21	pepb21a3	EMIGGEIIPR	M2:+15.99491	2	1130.5877685546875	1	b21.a1	1
b21	pepb21a4	IEVQDTSGGTTAIRPSASTQAISSSVSSSK		3	2952.47607421875	1	b21.a1	1
b21	pepb21a5	IFMIIIEK	M3:+15.99491	2	1022.5958862304688	1	b21.a1	1
b21	pepb21a6	IVVFQYSDGK		2	1155.6048583984375	1	b21.a1	1
b21	pepb21a7	QSGESIDIITR	Q1:-17.02655	2	1201.6063232421875	1	b21.a1	1
b22	pepb22a1	IGSIASGNVR		2	973.5429077148438	1	b22.a1	1
b22	pepb22a2	PAAAATGPPPGNTSSTQK		2	1652.8243408203125	1	b22.a1	1
b22	pepb22a3	SINGAVPIGSNAR		2	1255.6756591796875	1	b22.a1	1
b22	pepb22a4	SPSISQSQASR		2	1147.570556640625	1	b22.a1	1
b22	pepb22a5	TYEQMEFPIIK	M5:+15.99491	2	1414.6927490234375	1	b22.a1	1
b22	pepb22a6	YSIQSANASSISSGQIK		2	1740.876708984375	1	b22.a1	1
b23	pepb23a1	IPPVIANIMGSMGAGK	M9:+15.99491 - M12:+15.99491	2	1587.82373046875	1	b23.a1	1
b23	pepb23a2	NASTVVVSDK		2	1019.5371704101562	1	b23.a1	1
b23	pepb23a3	PIVIPSPIVTPGSNSQER		2	1891.02880859375	1	b23.a1	1
b23	pepb23a4	QSNVAAPGDATPPAEK		2	1552.7606201171875	1	b23.a1	1
b23	pepb23a5	STGIEIETPSIVPVK		2	1569.873779296875	1	b23.a1	2
b24	pepb24a1	GFAFVQYVNER		2	1329.6590576171875	1	b24.a1	1
b24	pepb24a2	KSDVEAIFSK		2	1123.599853515625	1	b24.a1	1
b24	pepb24a3	MIAGQVIDINIAAEPK		2	1682.9150390625	1	b24.a1	1
b24	pepb24a4	MIAGQVIDINIAAEPK	M1:+15.99491	2	1698.909912109375	1	b24.a1	1
b24	pepb24a5	VFIGNINTIVVK		2	1316.7940673828125	1	b24.a1	1
b24	pepb24a6	VPPPPPIAR		2	943.5728149414062	1	b24.a1	1
b25	pepb25a1	AGVRPSSSGSAWEACSEAPSK	C15:+57.02146	3	2120.967041015625	1	b25.a1	1
b25	pepb25a2	AIATHPGISFYEEPR		3	1687.8443603515625	1	b25.a1	1
b25	pepb25a3	EGPSGSGDSQISASSR		2	1521.677978515625	1	b25.a1	1
b25	pepb25a4	NIIIEAVTNIR		2	1255.7373046875	1	b25.a1	1
b25	pepb25a5	SYQSFQTFR		2	1163.54833984375	1	b25.a1	1
b26	pepb26a1	DTNVMIVAIAAK		2	1245.6876220703125	1	b26.a1	2
b26	pepb26a2	DTNVMIVAIAAK	M5:+15.99491	2	1261.6824951171875	1	b26.a1	1
b26	pepb26a3	FIQPNIGEIPTAIK		2	1540.873779296875	1	b26.a1	1
b26	pepb26a4	HINDSAPEVR		2	1137.5650634765625	1	b26.a1	1
b27	pepb27a1	HGSSSGSSSSYGQHGSGSR		3	1808.7547607421875	1	b27.a1	1
b27	pepb27a2	QSIGHGQHGSGSGQSPSPSR	Q1:-17.02655	3	1930.87548828125	1	b27.a1	1
b27	pepb27a3	SSSRGPYESR		2	1125.52880859375	1	b27.a1	1
b27	pepb27a4	YGQQGSGSGQSPSR		2	1395.625244140625	1	b27.a1	1
b28	pepb28a1	EQGTGNSYTDTSGPK		2	1541.6717529296875	1	b28.a1	1
b28	pepb28a2	HNADAISDR		2	998.4653930664062	1	b28.a1	1
b28	pepb28a3	IESETPVDIASSMPSSR	M13:+15.99491	2	1821.8538818359375	1	b28.a1	1
b28	pepb28a4	NSYNNSQAPSPGIGSK		2	1620.76171875	1	b28.a1	1
b29	pepb29a1	AAIAEAIR		2	814.4785766601562	1	b29.a1	1
b29	pepb29a2	EAIQSISQR		2	1031.54833984375	1	b29.a1	1
b29	pepb29a3	STNDSVIAVGFNPR		2	1476.74462890625	1	b29.a1	1
b29	pepb29a4	VASGQTAGVDK		2	1032.5323486328125	1	b29.a1	1
b30	pepb30a1	AINMAIPGGPK	M4:+15.99491	2	1084.5823974609375	1	b30.a1	1
b30	pepb30a2	EQSQITATQTR		2	1262.6339111328125	1	b30.a1	1
b30	pepb30a3	HDVNIGR		2	810.422119140625	1	b30.a1	1
b30	pepb30a4	ISIIQIFR		2	989.6146850585938	1	b30.a1	1
b31	pepb31a1	AAVIIEQER		2	1028.5738525390625	1	b31.a1	1
b31	pepb31a2	FTVAEIK		2	807.4614868164062	1	b31.a1	1
b31	pepb31a3	GPPPPPGDENR		2	1132.53857421875	1	b31.a1	1
b31	pepb31a4	YGPPPSYPNIK		2	1232.63134765625	1	b31.a1	1
b32	pepb32a1	DAVTYTEHAK		2	1134.54296875	1	b32.a1	1
b32	pepb32a2	ISGIIYEETR		2	1180.621337890625	1	b32.a1	1
b32	pepb32a3	TVTAMDVVYAIK		2	1310.702880859375	1	b32.a1	1
b32	pepb32a4	TVTAMDVVYAIK	M5:+15.99491	2	1326.69775390625	1	b32.a1	1
b33	pepb33a1	FAEAIGSTEAK		2	1123.5633544921875	1	b33.a1	1
b33	pepb33a2	SPSWYGIPR		2	1062.537109375	1	b33.a1	1
b33	pepb33a3	SPTWFGIPR		2	1060.557861328125	1	b33.a1	1
b33	pepb33a4	STVVPVPYEK		2	1118.609619140625	1	b33.a1	1
b34	pepb34a1	DIVIPTQAIPASPAIK		2	1633.9527587890625	1	b34.a1	1
b34	pepb34a2	NDIINIIR		2	970.5684204101562	1	b34.a1	1
b34	pepb34a3	QPAPGPVEKPPR	Q1:-17.02655	2	1255.6798095703125	1	b34.a1	1
b34	pepb34a4	TISGAQDSEAAFAK		2	1395.675537109375	1	b34.a1	1
b35	pepb35a1	AIFAVITSVITK		2	1262.7723388671875	1	b35.a1	1
b35	pepb35a2	GIMGEANIR	M3:+15.99491	2	976.488525390625	1	b35.a1	1
b35	pepb35a3	ISISTIQQQIGQPEK		2	1669.912353515625	1	b35.a1	1
b35	pepb35a4	STIIFSQGK		2	980.54150390625	1	b35.a1	1
b36	pepb36a1	IIASANIEEVTMK		2	1418.75634765625	1	b36.a1	1
b36	pepb36a2	IIASANIEEVTMK	M12:+15.99491	2	1434.7513427734375	1	b36.a1	1
b36	pepb36a3	ITMQVSSIQR		2	1162.625244140625	1	b36.a1	1
b36	pepb36a4	NVGQFSGFPFEK		2	1356.65869140625	1	b36.a1	1
b37	pepb37a1	DYIVVGSDSGR		2	1167.564453125	1	b37.a1	1
b37	pepb37a2	IGAVFNQVAFPIQYTPR		2	1921.033447265625	1	b37.a1	1
b37	pepb37a3	MFIYNITIQR	M1:+15.99491	2	1314.6878662109375	1	b37.a1	1
b37	pepb37a4	TVIDPVTGDISDTR		2	1488.7545166015625	1	b37.a1	1
b38	pepb38a1	GSETPGATPGSK		2	1088.5223388671875	1	b38.a1	1
b38	pepb38a2	VGAAEIISR		2	915.5261840820312	1	b38.a1	1
b38	pepb38a3	VPEINVQNGVIK		2	1309.7479248046875	1	b38.a1	1
b39	pepb39a1	EAQEISQNSAIK		2	1317.6649169921875	1	b39.a1	1
b39	pepb39a2	NGIDIIVGTPGR		2	1211.6746826171875	1	b39.a1	1
b39	pepb39a3	SDAGIESDTAMK	M11:+15.99491	2	1240.53662109375	1	b39.a1	1
b40	pepb40a1	DVAYQYVK		2	985.4993286132812	1	b40.a1	1
b40	pepb40a2	SGDSEVYQIGDVSQK		2	1611.7501220703125	1	b40.a1	1
b40	pepb40a3	VGQDPVIR		2	883.5	1	b40.a1	1
b41	pepb41a1	GIVEFASK		2	850.46728515625	1	b41.a1	1
b41	pepb41a2	GMGPGTPAGYGR	M2:+15.99491	2	1136.5157470703125	1	b41.a1	1
b41	pepb41a3	YGEPGEVFINK		2	1252.621337890625	1	b41.a1	1
b42	pepb42a1	DSPFGISFVR		2	1124.5738525390625	1	b42.a1	1
b42	pepb42a2	TPATAPVPAR		2	980.5527954101562	1	b42.a1	1
b42	pepb42a3	YSQVIGIGGR		2	1049.57421875	1	b42.a1	1
b43	pepb43a1	FDYVPTDTTPR		2	1311.6219482421875	1	b43.a1	1
b43	pepb43a2	IIQPPEAPR		2	1020.5841064453125	1	b43.a1	1
b43	pepb43a3	YFIPPSFPISK		2	1295.703857421875	1	b43.a1	1
b44	pepb44a1	IDIVMVIIFK	M5:+15.99491	2	1206.717041015625	2	b44.a1 b44.a2	1
b44	pepb44a2	NPPGYIEDSFVK		2	1365.6689453125	1	b44.a2	1
b44	pepb44a3	SPFNSPSPQDSPR		2	1415.6553955078125	1	b44.a1	1
b45	pepb45a1	GVPAGNSDTEGGQPGR		2	1498.6884765625	1	b45.a1	1
b45	pepb45a2	WGASTATTQK		2	1050.5218505859375	1	b45.a1	1
b46	pepb46a1	ENAGEDPGIAR		2	1128.5284423828125	1	b46.a1	1
b46	pepb46a2	YDPEAASAPGSGNPCHEASAAQK	C15:+57.02146	3	2314.999755859375	1	b46.a1	1
b47	pepb47a1	AGFAGDDAPR		2	976.44873046875	1	b47.a1	1
b47	pepb47a2	GYSFTTTAER		2	1132.52734375	1	b47.a1	1
b48	pepb48a1	FREDHPDIIQNAK		3	1582.7977294921875	1	b48.a1	1
b48	pepb48a2	WVEISNEVR		2	1131.5797119140625	1	b48.a1	1
b49	pepb49a1	GQNPNATFGEVSK		2	1348.649658203125	1	b49.a1	1
b49	pepb49a2	INIQQQPPPIQIK		2	1516.885009765625	1	b49.a1	1
b50	pepb50a1	NIEGYVGFANIPNQVYR		2	1953.982177734375	1	b50.a1	1
b50	pepb50a2	SPIAQMEEER	M6:+15.99491	2	1205.547119140625	1	b50.a1	1
b51	pepb51a1	IIEIQGK		2	800.4880981445312	1	b51.a1	1
b51	pepb51a2	NYQVQFVTIK		2	1239.673583984375	1	b51.a1	1
b52	pepb52a1	IAQGVSGSIQDK		2	1202.637939453125	1	b52.a1	1
b52	pepb52a2	IEIVVAPAGVTIK		2	1309.8094482421875	1	b52.a1	1
b53	pepb53a1	GIIQSGQIPGR		2	1125.637939453125	1	b53.a1	1
b53	pepb53a2	NAIANASTIAEVER		2	1458.755126953125	1	b53.a1	1
b54	pepb54a1	NGQDIGVAFK		2	1048.5426025390625	1	b54.a1	1
b54	pepb54a2	YNIIGTNTIMDK	M10:+15.99491	2	1398.69384765625	1	b54.a1	1
b55	pepb55a1	AEIIIIK		2	799.5291748046875	1	b55.a1	1
b55	pepb55a2	SPIFSVQR		2	933.5156860351562	1	b55.a1	1
b56	pepb56a1	IAVEPVNPSEIPK		2	1392.773681640625	1	b56.a1	1
b56	pepb56a2	IGEFFQTK		2	969.50439453125	1	b56.a1	1
b57	pepb57a1	AIVPQAISGIIK		2	1209.7569580078125	1	b57.a1	1
b57	pepb57a2	IQAITASSANIR		2	1244.6961669921875	1	b57.a1	1
b58	pepb58a1	QPIEAAAQTWR	Q1:-17.02655	2	1253.627685546875	1	b58.a1	1
b58	pepb58a2	STYNYSIPITVK		2	1385.7314453125	1	b58.a1	1
b59	pepb59a1	IPVDVVVNASNEDIK		2	1611.8592529296875	1	b59.a1	1
b59	pepb59a2	SIAFPAIGTGNIGFPK		2	1589.8690185546875	1	b59.a1	1

## Sheet: spectra
MS Sample :	DaPR130924_VB130_O1944.m
Group ID	Peptide ID	Sample	Scan	Rt (minutes)	Sequence (top)	Modifs (top)	Number of subgroups	Sub-groups Ids	Best E-value	Best hyperscore	Charge	MH+ Obs	MH+ theo	DeltaMH+	Delta-ppm
a1	pepa1a4	DaPR130924_VB130_O1944.m	742	10.850000381469727	AMHGELQK		1	a1.a1	0.02500000037252903	29.200000762939453	2	913.456787109375	913.4564208984375	3.000000142492354E-4	0.32842290818227315
a1	pepa1c109	DaPR130924_VB130_O1944.m	850	11.8100004196167	NKEFVAR		1	a1.a1	8.70000003487803E-5	30.299999237060547	2	863.474609375	863.4738159179688	7.999999797903001E-4	0.926490143699159
a1	pepa1c147	DaPR130924_VB130_O1944.m	946	12.430000305175781	TQEGSLSAR		1	a1.a1	0.0012000000569969416	38.70000076293945	2	948.476318359375	948.4749145507812	0.00139999995008111	1.4760537454426836
a1	pepa1b47	DaPR130924_VB130_O1944.m	1085	13.350000381469727	GIAPGDER		1	a1.a1	0.009999999776482582	27.100000381469727	2	814.4066162109375	814.4058227539062	7.999999797903001E-4	0.982311223027737
a1	pepa1b30	DaPR130924_VB130_O1944.m	1086	13.350000381469727	DQAVAVQH		1	a1.a1	0.009800000116229057	39.29999923706055	2	867.4331665039062	867.4323120117188	7.999999797903001E-4	0.9222621393189379
a1	pepa1c141	DaPR130924_VB130_O1944.m	1095	13.399999618530273	SMEEDPQTSR		1	a1.a1	0.0017999999690800905	37.599998474121094	2	1179.4954833984375	1179.4951171875	5.000000237487257E-4	0.423910210786606
a1	pepa1b15	DaPR130924_VB130_O1944.m	1188	13.949999809265137	CFGTGAAGNR	C1:+57.02146	1	a1.a1	0.001500000013038516	29.200000762939453	2	1010.4490356445312	1010.4476928710938	0.00139999995008111	1.3855244165119913
a1	pepa1b91	DaPR130924_VB130_O1944.m	1319	14.760000228881836	KQNNFSLAMK	M9:+15.99491	1	a1.a1	0.02500000037252903	29.200000762939453	2	1196.61328125	1196.609619140625	0.003700000001117587	3.0920694117224583
a1	pepa1c133	DaPR130924_VB130_O1944.m	1333	14.880000114440918	QYDEALNK		1	a1.a1	0.041999999433755875	18.200000762939453	2	980.470703125	980.4688110351562	0.0019000000320374966	1.9378485176203826
a1	pepa1b58	DaPR130924_VB130_O1944.m	1378	15.130000114440918	HVMQPYYK		1	a1.a1	0.04399999976158142	32.79999923706055	2	1065.52197265625	1065.51904296875	0.003000000026077032	2.8155292445252122
a1	pepa1b46	DaPR130924_VB130_O1944.m	1399	15.25	GHDEREHPFLVK		1	a1.a1	0.035999998450279236	31.700000762939453	3	1463.7403564453125	1463.7393798828125	8.999999845400453E-4	0.6148635453205472
a1	pepa1b26	DaPR130924_VB130_O1944.m	1453	15.5600004196167	DLCNTHLMR	C3:+57.02146 - M8:+15.99491	1	a1.a1	0.012000000104308128	34.70000076293945	2	1175.532958984375	1175.530029296875	0.003000000026077032	2.552040314845411
a1	pepa1c131	DaPR130924_VB130_O1944.m	1482	15.699999809265137	QVSNMVAK	M5:+15.99491 - Q1:-17.02655	1	a1.a1	0.002899999963119626	33.70000076293945	2	875.430908203125	875.4295043945312	0.0013000000035390258	1.4849853666265658
a1	pepa1b79	DaPR130924_VB130_O1944.m	1544	16.010000228881836	LPSNTLDR		1	a1.a1	0.03200000151991844	31.0	2	915.4906005859375	915.4898071289062	6.99999975040555E-4	0.7646179887418353
a1	pepa1b59	DaPR130924_VB130_O1944.m	1596	16.25	LAAVVSACK	C8:+57.02146	1	a1.a1	1.1000000085914508E-4	49.70000076293945	2	918.5089111328125	918.5081176757812	7.999999797903001E-4	0.8709775824460241
a1	pepa1c101	DaPR130924_VB130_O1944.m	1781	17.079999923706055	MYAALGDPK	M1:+15.99491	1	a1.a1	1.900000061141327E-4	40.5	2	981.4713134765625	981.4713745117188	-9.999999747378752E-5	-0.1018878390860227
a1	pepa1c101	DaPR130924_VB130_O1944.m	1664	16.559999465942383	MYAALGDPK	M1:+15.99491	1	a1.a1	2.500000118743628E-4	44.29999923706055	2	981.471923828125	981.4713745117188	5.000000237487257E-4	0.5094392324966943
a1	pepa1b40	DaPR130924_VB130_O1944.m	1687	16.65999984741211	FNNYVDCMK	C7:+57.02146 - M8:+15.99491	1	a1.a1	0.02800000086426735	28.799999237060547	2	1206.49169921875	1206.4921875	-5.000000237487257E-4	-0.41442458470020194
a1	pepa1b63	DaPR130924_VB130_O1944.m	1701	16.729999542236328	ICSKPVVLPK	C2:+57.02146	1	a1.a1	0.00279999990016222	33.900001525878906	2	1140.681640625	1140.6812744140625	3.000000142492354E-4	0.2630007355940312
a1	pepa1b94	DaPR130924_VB130_O1944.m	1733	16.860000610351562	MKQDAQVVLYR	M1:+15.99491	1	a1.a1	1.1000000085914508E-5	48.79999923706055	3	1366.7159423828125	1366.7152099609375	7.999999797903001E-4	0.5853450477171211
a1	pepa1b89	DaPR130924_VB130_O1944.m	1764	17.0	KFIQTFGK		1	a1.a1	0.008999999612569809	27.0	2	968.5570678710938	968.5568237304688	3.000000142492354E-4	0.30973919846412623
a1	pepa1b60	DaPR130924_VB130_O1944.m	1795	17.1299991607666	LACDVDQVTR	C3:+57.02146	1	a1.a1	1.3000000035390258E-4	56.29999923706055	2	1176.568359375	1176.5682373046875	1.9999999494757503E-4	0.1699858865863489
a1	pepa1b90	DaPR130924_VB130_O1944.m	1830	17.299999237060547	KQNNFSLAMK		1	a1.a1	0.0052999998442828655	36.79999923706055	2	1180.61572265625	1180.61474609375	0.0010000000474974513	0.8470163961665811
a1	pepa1b25	DaPR130924_VB130_O1944.m	1849	17.3799991607666	DLCNTHLMR	C3:+57.02146	1	a1.a1	5.099999834783375E-4	41.400001525878906	2	1159.5345458984375	1159.53515625	-5.000000237487257E-4	-0.43120729979913075
a1	pepa1a9	DaPR130924_VB130_O1944.m	1866	17.459999084472656	ATQQQHDFTLTQTADGR		1	a1.a1	2.899999963119626E-4	49.0	2	1917.907958984375	1917.9053955078125	0.0026000000070780516	1.355645598144656
a1	pepa1a5	DaPR130924_VB130_O1944.m	1995	18.030000686645508	AQEPESGLSEETQVK		1	a1.a1	6.399999961104186E-7	47.599998474121094	2	1631.7811279296875	1631.7762451171875	0.004900000058114529	3.002862722617114
a1	pepa1a5	DaPR130924_VB130_O1944.m	1879	17.530000686645508	AQEPESGLSEETQVK		1	a1.a1	6.20000014869837E-12	76.19999694824219	2	1631.7744140625	1631.7762451171875	-0.0017999999690800905	-1.1030923966850747
a1	pepa1b42	DaPR130924_VB130_O1944.m	1892	17.600000381469727	FVETQASQGTLQTR		1	a1.a1	2.100000034976901E-10	71.69999694824219	2	1565.7940673828125	1565.792236328125	0.0019000000320374966	1.2134432576400485
a1	pepa1b16	DaPR130924_VB130_O1944.m	1896	17.610000610351562	CGAALAGHQLIR	C1:+57.02146	1	a1.a1	2.099999983329326E-5	46.20000076293945	3	1266.674560546875	1266.6739501953125	6.000000284984708E-4	0.47368150928339126
a1	pepa1c152	DaPR130924_VB130_O1944.m	1903	17.649999618530273	TYSVVPMTSR	M7:+15.99491	1	a1.a1	0.002099999925121665	30.399999618530273	2	1156.568115234375	1156.567138671875	0.0010999999940395355	0.9510904791075965
a1	pepa1c140	DaPR130924_VB130_O1944.m	1904	17.649999618530273	SKDFVQVMR		1	a1.a1	0.0017999999690800905	41.5	2	1109.5787353515625	1109.57763671875	0.0012000000569969416	1.0814926484509813
a1	pepa1b93	DaPR130924_VB130_O1944.m	1910	17.68000030517578	MKQDAQVVLYR		1	a1.a1	1.3000000080864993E-6	60.70000076293945	2	1350.722900390625	1350.7203369140625	0.0027000000700354576	1.9989334551695888
a1	pepa1b53	DaPR130924_VB130_O1944.m	1978	17.959999084472656	HDVGAYMLMYK	M7:+15.99491 - M9:+15.99491	1	a1.a1	0.0010999999940395355	36.20000076293945	2	1359.6080322265625	1359.6075439453125	5.000000237487257E-4	0.367753199057593
a1	pepa1c100	DaPR130924_VB130_O1944.m	1992	18.030000686645508	MYAALGDPK		1	a1.a1	0.017999999225139618	39.70000076293945	2	965.4772338867188	965.4765014648438	6.99999975040555E-4	0.7250305667496811
a1	pepa1c111	DaPR130924_VB130_O1944.m	1998	18.049999237060547	PAELPAKR		1	a1.a1	0.024000000208616257	24.5	2	881.5222778320312	881.5208129882812	0.001500000013038516	1.70160476183613
a1	pepa1c138	DaPR130924_VB130_O1944.m	2005	18.079999923706055	SLGPPQGEEDSVPR		1	a1.a1	1.3000000080864993E-6	56.599998474121094	2	1467.713134765625	1467.707763671875	0.0052999998442828655	3.6110729775139
a1	pepa1c138	DaPR130924_VB130_O1944.m	2124	18.579999923706055	SLGPPQGEEDSVPR		1	a1.a1	8.400000297115184E-6	46.70000076293945	2	1467.7088623046875	1467.707763671875	0.0010999999940395355	0.7494679944238919
a1	pepa1c121	DaPR130924_VB130_O1944.m	2026	18.18000030517578	QGNLSSQVPLK		1	a1.a1	0.014000000432133675	22.700000762939453	2	1170.6494140625	1170.6480712890625	0.0013000000035390258	1.1104960025326203
a1	pepa1b24	DaPR130924_VB130_O1944.m	2032	18.200000762939453	DFVQVMR	M6:+15.99491	1	a1.a1	0.012000000104308128	35.20000076293945	2	910.4461059570312	910.4454956054688	6.000000284984708E-4	0.6590180646667442
a1	pepa1c159	DaPR130924_VB130_O1944.m	2080	18.3799991607666	VIAGLYQR		1	a1.a1	7.699999696342275E-5	42.900001525878906	2	919.537841796875	919.536376953125	0.00139999995008111	1.5225063251113529
a1	pepa1b71	DaPR130924_VB130_O1944.m	2110	18.510000228881836	LLQDFNR		1	a1.a1	0.006000000052154064	36.5	2	905.4840698242188	905.484375	-3.000000142492354E-4	-0.3313144020284562
a1	pepa1b69	DaPR130924_VB130_O1944.m	2126	18.579999923706055	ILELSGSSSEDSEK		1	a1.a1	7.499999753191045E-12	69.30000305175781	2	1480.7042236328125	1480.70166015625	0.0024999999441206455	1.6883886953006013
a1	pepa1b84	DaPR130924_VB130_O1944.m	2138	18.6299991607666	LSLMYAR	M4:+15.99491	1	a1.a1	0.005900000222027302	34.29999923706055	2	869.4569091796875	869.4553833007812	0.001500000013038516	1.7252179258974152
a1	pepa1c116	DaPR130924_VB130_O1944.m	2192	18.860000610351562	QDAQVVLYR		1	a1.a1	0.041999999433755875	24.100000381469727	2	1091.5858154296875	1091.5848388671875	0.0010999999940395355	1.0077091169396242
a1	pepa1b78	DaPR130924_VB130_O1944.m	2200	18.90999984741211	LPPDVLR		1	a1.a1	0.009800000116229057	35.70000076293945	2	809.4888305664062	809.4884033203125	3.9999998989515007E-4	0.4941392467816133
a1	pepa1b78	DaPR130924_VB130_O1944.m	2318	19.43000030517578	LPPDVLR		1	a1.a1	0.019999999552965164	23.700000762939453	2	809.4889526367188	809.4884033203125	5.000000237487257E-4	0.6176741034187204
a1	pepa1b43	DaPR130924_VB130_O1944.m	2206	18.950000762939453	FYGELALKK		1	a1.a1	1.900000061141327E-4	44.20000076293945	2	1068.609619140625	1068.6092529296875	3.9999998989515007E-4	0.3743182915537316
a1	pepa1b27	DaPR130924_VB130_O1944.m	2209	18.959999084472656	DILETHLR		1	a1.a1	0.041999999433755875	40.5	2	996.5480346679688	996.5477294921875	3.000000142492354E-4	0.3010392832886257
a1	pepa1b67	DaPR130924_VB130_O1944.m	2223	19.030000686645508	ILDVMYSR	M5:+15.99491	1	a1.a1	0.013000000268220901	42.900001525878906	2	1012.5135498046875	1012.5136108398438	-9.999999747378752E-5	-0.09876410193719876
a1	pepa1c132	DaPR130924_VB130_O1944.m	2253	19.149999618530273	QYDEALNK	Q1:-17.02655	1	a1.a1	0.03999999910593033	33.20000076293945	2	963.4420776367188	963.4421997070312	-1.9999999494757503E-4	-0.20758899185482235
a1	pepa1b70	DaPR130924_VB130_O1944.m	2269	19.209999084472656	LLNTWTNR		1	a1.a1	1.1999999696854502E-4	41.79999923706055	2	1017.549072265625	1017.5479736328125	0.0010000000474974513	0.9827546940389333
a1	pepa1c122	DaPR130924_VB130_O1944.m	2275	19.25	QGNLSSQVPLKR	Q1:-17.02655	1	a1.a1	0.0024999999441206455	43.20000076293945	2	1309.7239990234375	1309.72265625	0.0013000000035390258	0.9925765560635471
a1	pepa1c161	DaPR130924_VB130_O1944.m	2283	19.280000686645508	VTELALTASDR		1	a1.a1	8.800000068731606E-4	48.400001525878906	2	1175.6279296875	1175.6270751953125	8.999999845400453E-4	0.7655488747488433
a1	pepa1c107	DaPR130924_VB130_O1944.m	2295	19.329999923706055	NLLTVTSSDEMMK	M11:+15.99491 - M12:+15.99491	1	a1.a1	6.499999926745659E-6	57.400001525878906	2	1500.6927490234375	1500.6923828125	3.9999998989515007E-4	0.26654362644627816
a1	pepa1b73	DaPR130924_VB130_O1944.m	2304	19.360000610351562	IISSESYSFK		1	a1.a1	5.699999746866524E-4	38.79999923706055	2	1160.5833740234375	1160.583740234375	-3.9999998989515007E-4	-0.34465413914412735
a1	pepa1b64	DaPR130924_VB130_O1944.m	2307	19.3799991607666	LGLPGDEVDNK		1	a1.a1	1.2000000424450263E-5	45.79999923706055	2	1156.586669921875	1156.5849609375	0.0017999999690800905	1.5563058745127152
a1	pepa1b55	DaPR130924_VB130_O1944.m	2308	19.3799991607666	HECMAPLTALVK	C3:+57.02146 - M4:+15.99491	1	a1.a1	8.800000068731606E-4	33.70000076293945	2	1385.6949462890625	1385.6920166015625	0.003000000026077032	2.16498326477668
a1	pepa1a8	DaPR130924_VB130_O1944.m	2313	19.399999618530273	ATQMPEGGQGAPPMYQLYK	M4:+15.99491 - M14:+15.99491	1	a1.a1	0.014999999664723873	29.299999237060547	2	2098.96923828125	2098.9580078125	0.012000000104308128	5.717122524435033
a1	pepa1a8	DaPR130924_VB130_O1944.m	2333	19.479999542236328	ATQMPEGGQGAPPMYQLYK	M4:+15.99491 - M14:+15.99491	1	a1.a1	0.004999999888241291	45.0	3	2098.966064453125	2098.957763671875	0.008500000461935997	4.049629110719343
a1	pepa1c151	DaPR130924_VB130_O1944.m	2320	19.43000030517578	TYSVVPMTSR		1	a1.a1	6.500000017695129E-4	33.400001525878906	2	1140.5770263671875	1140.5721435546875	0.004900000058114529	4.296089542256637
a1	pepa1b56	DaPR130924_VB130_O1944.m	2369	19.649999618530273	HGDLPDIQIK		1	a1.a1	0.004800000227987766	43.599998474121094	2	1135.61279296875	1135.6109619140625	0.0017999999690800905	1.5850498361218757
a1	pepa1b56	DaPR130924_VB130_O1944.m	2502	20.200000762939453	HGDLPDIQIK		1	a1.a1	0.03799999877810478	38.79999923706055	2	1135.61767578125	1135.6109619140625	0.0066999997943639755	5.899907643609906
a1	pepa1b76	DaPR130924_VB130_O1944.m	2393	19.760000228881836	INQVFHGSCITEGNELTK	C9:+57.02146	1	a1.a1	3.4999999343199306E-7	49.400001525878906	3	2046.9991455078125	2046.99169921875	0.007400000002235174	3.6150610698907286
a1	pepa1b76	DaPR130924_VB130_O1944.m	2412	19.850000381469727	INQVFHGSCITEGNELTK	C9:+57.02146	1	a1.a1	1.8000000636675395E-5	57.400001525878906	2	2046.9923095703125	2046.99169921875	6.000000284984708E-4	0.29311307355445815
a1	pepa1b75	DaPR130924_VB130_O1944.m	2411	19.829999923706055	LNESTFDTQITK		1	a1.a1	9.399999667536463E-10	64.19999694824219	2	1396.697998046875	1396.6959228515625	0.002199999988079071	1.5751459942601134
a1	pepa1c163	DaPR130924_VB130_O1944.m	2438	19.950000762939453	VVQMLGSLGGQINK	M4:+15.99491	1	a1.a1	8.499999921696144E-7	65.4000015258789	2	1459.7938232421875	1459.7940673828125	-3.000000142492354E-4	-0.20550844872735338
a1	pepa1c163	DaPR130924_VB130_O1944.m	2449	20.0	VVQMLGSLGGQINK	M4:+15.99491	1	a1.a1	0.020999999716877937	43.79999923706055	3	1459.7952880859375	1459.7940673828125	0.0010999999940395355	0.7535309387930773
a1	pepa1c139	DaPR130924_VB130_O1944.m	2457	20.010000228881836	SLNSIEFR		1	a1.a1	0.017999999225139618	34.29999923706055	2	965.5111083984375	965.5054931640625	0.00559999980032444	5.800070367256694
a1	pepa1c166	DaPR130924_VB130_O1944.m	2486	20.1299991607666	YPEETLSLMTK	M9:+15.99491	1	a1.a1	1.1000000085914508E-4	49.900001525878906	2	1327.6470947265625	1327.6453857421875	0.0017000000225380063	1.2804624192533633
a1	pepa1b29	DaPR130924_VB130_O1944.m	2520	20.280000686645508	DLLLNTMSQEEK	M7:+15.99491	1	a1.a1	3.099999958067201E-6	61.0	2	1436.69482421875	1436.6942138671875	6.99999975040555E-4	0.4872296194166097
a1	pepa1c129	DaPR130924_VB130_O1944.m	2523	20.299999237060547	QMFLTQTDTGDDR		1	a1.a1	0.00139999995008111	36.70000076293945	2	1527.672607421875	1527.6748046875	-0.002199999988079071	-1.4400970555569916
a1	pepa1b83	DaPR130924_VB130_O1944.m	2529	20.309999465942383	LSLMYAR		1	a1.a1	0.00139999995008111	34.400001525878906	2	853.4614868164062	853.4605102539062	0.0010000000474974513	1.1717004307556647
a1	pepa1c102	DaPR130924_VB130_O1944.m	2531	20.309999465942383	NCISTVVHQGLIR	C2:+57.02146	1	a1.a1	1.9999999494757503E-4	53.5	2	1496.8074951171875	1496.8006591796875	0.006899999920278788	4.609832229804262
a1	pepa1b14	DaPR130924_VB130_O1944.m	2568	20.459999084472656	CFGTGAAGNR	C1:+57.02146 - C1:-17.02655	1	a1.a1	7.900000200606883E-4	36.0	2	993.4224853515625	993.4210815429688	0.00139999995008111	1.4092714319155057
a1	pepa1a7	DaPR130924_VB130_O1944.m	2575	20.479999542236328	ATQMPEGGQGAPPMYQLYK	M14:+15.99491	1	a1.a1	2.2000000171829015E-4	47.599998474121094	3	2082.96484375	2082.962646484375	0.002199999988079071	1.0561879214647616
a1	pepa1a7	DaPR130924_VB130_O1944.m	2570	20.459999084472656	ATQMPEGGQGAPPMYQLYK	M14:+15.99491	1	a1.a1	7.50000006544127E-10	60.0	2	2082.964599609375	2082.962646484375	0.0019000000320374966	0.9121623161338573
a1	pepa1a7	DaPR130924_VB130_O1944.m	2749	21.18000030517578	ATQMPEGGQGAPPMYQLYK	M4:+15.99491	1	a1.a1	3.7000000840947678E-9	55.5	2	2082.9697265625	2082.962646484375	0.007000000216066837	3.3605980538736206
a1	pepa1c127	DaPR130924_VB130_O1944.m	2574	20.479999542236328	QITQSALLAEAR		1	a1.a1	3.899999865097925E-5	44.79999923706055	2	1300.722900390625	1300.722412109375	6.000000284984708E-4	0.4612821482221205
a1	pepa1c130	DaPR130924_VB130_O1944.m	2596	20.559999465942383	QNNFSLAMK	M8:+15.99491 - Q1:-17.02655	1	a1.a1	4.299999854993075E-4	32.5	2	1051.490234375	1051.4881591796875	0.002199999988079071	2.092272717360306
a1	pepa1b20	DaPR130924_VB130_O1944.m	2614	20.649999618530273	CLMDQATDPNILGR	C1:+57.02146 - M3:+15.99491	1	a1.a1	4.099999895146311E-9	63.400001525878906	2	1619.7501220703125	1619.751953125	-0.0017999999690800905	-1.1112812462472026
a1	pepa1b48	DaPR130924_VB130_O1944.m	2618	20.65999984741211	GIFTSEIGTK		1	a1.a1	1.900000061141327E-4	40.400001525878906	2	1052.562255859375	1052.562744140625	-3.9999998989515007E-4	-0.38002484139008164
a1	pepa1c106	DaPR130924_VB130_O1944.m	2619	20.65999984741211	NLLTVTSSDEMMK	M11:+15.99491	1	a1.a1	2.2999999771400326E-7	56.79999923706055	2	1484.700439453125	1484.697509765625	0.003000000026077032	2.020613630954775
a1	pepa1c110	DaPR130924_VB130_O1944.m	2624	20.68000030517578	NNWEVSALSR		1	a1.a1	1.4000000373926014E-4	49.29999923706055	2	1175.583251953125	1175.580810546875	0.0024999999441206455	2.1266083298498692
a1	pepa1b62	DaPR130924_VB130_O1944.m	2628	20.700000762939453	LATTILQHWK		1	a1.a1	1.500000071246177E-4	42.099998474121094	2	1210.697021484375	1210.6947021484375	0.002400000113993883	1.9823330437764075
a1	pepa1b10	DaPR130924_VB130_O1944.m	2633	20.709999084472656	ATTILQHWK		1	a1.a1	0.027000000700354576	27.700000762939453	2	1097.612060546875	1097.610595703125	0.001500000013038516	1.3666048951337082
a1	pepa1c103	DaPR130924_VB130_O1944.m	2635	20.709999084472656	NELEIPGQYDGR		1	a1.a1	0.00419999985024333	43.400001525878906	2	1390.66162109375	1390.66015625	0.001500000013038516	1.0786244261742262
a1	pepa1c148	DaPR130924_VB130_O1944.m	2636	20.729999542236328	TTILQHWK		1	a1.a1	0.010999999940395355	28.399999618530273	2	1026.5748291015625	1026.573486328125	0.00139999995008111	1.3637600899753086
a1	pepa1b72	DaPR130924_VB130_O1944.m	2667	20.850000381469727	LLQIIER		1	a1.a1	3.199999991920777E-5	39.400001525878906	2	884.5584106445312	884.5568237304688	0.0015999999595806003	1.808815348722167
a1	pepa1b66	DaPR130924_VB130_O1944.m	2675	20.8799991607666	ILDVMYSR		1	a1.a1	2.5999999706982635E-5	42.400001525878906	2	996.5183715820312	996.5186767578125	-3.000000142492354E-4	-0.30104805985703115
a1	pepa1c137	DaPR130924_VB130_O1944.m	2677	20.899999618530273	SIGEYDVLR		1	a1.a1	0.026000000536441803	38.70000076293945	2	1051.543212890625	1051.5423583984375	0.0010000000474974513	0.9509840849592704
a1	pepa1b51	DaPR130924_VB130_O1944.m	2678	20.899999618530273	GYGLFAGPCK	C9:+57.02146	1	a1.a1	0.012000000104308128	38.0	2	1069.51171875	1069.513916015625	-0.002199999988079071	-2.057009221792052
a1	pepa1b22	DaPR130924_VB130_O1944.m	2685	20.90999984741211	DCLSIPYR	C2:+57.02146	1	a1.a1	0.041999999433755875	26.399999618530273	2	1023.4937133789062	1023.4932250976562	5.000000237487257E-4	0.4885230419586005
a1	pepa1b35	DaPR130924_VB130_O1944.m	2697	20.959999084472656	EQQHVMEELFQSSFR	M6:+15.99491	1	a1.a1	0.004000000189989805	31.0	2	1910.873779296875	1910.87060546875	0.0032999999821186066	1.7269615078458405
a1	pepa1b35	DaPR130924_VB130_O1944.m	2690	20.950000762939453	EQQHVMEELFQSSFR	M6:+15.99491	1	a1.a1	3.600000127335079E-5	46.79999923706055	3	1910.87255859375	1910.87060546875	0.0020000000949949026	1.0466433934726254
a1	pepa1a3	DaPR130924_VB130_O1944.m	2701	20.979999542236328	AGLLHNILPSQSTDLHH		1	a1.a1	0.005400000140070915	41.599998474121094	3	1852.96630859375	1852.966796875	-5.000000237487257E-4	-0.2698375516452685
a1	pepa1b88	DaPR130924_VB130_O1944.m	2727	21.100000381469727	LYSLALHPN		1	a1.a1	0.002300000051036477	36.70000076293945	2	1027.5587158203125	1027.5574951171875	0.0012000000569969416	1.1678179203588874
a1	pepa1c142	DaPR130924_VB130_O1944.m	2734	21.1299991607666	SQGCSEQVLTVLK	C4:+57.02146	1	a1.a1	6.799999852091787E-8	66.5	2	1448.7432861328125	1448.7418212890625	0.0015999999595806003	1.1044065519948552
a1	pepa1b57	DaPR130924_VB130_O1944.m	2765	21.25	HSSLITPLQAVAQR		1	a1.a1	3.1999999191612005E-4	43.79999923706055	2	1520.849609375	1520.8548583984375	-0.005100000184029341	-3.353377316623089
a1	pepa1b57	DaPR130924_VB130_O1944.m	2747	21.18000030517578	HSSLITPLQAVAQR		1	a1.a1	0.007400000002235174	45.0	3	1520.8565673828125	1520.8548583984375	0.0017000000225380063	1.1177924133590371
a1	pepa1b54	DaPR130924_VB130_O1944.m	2752	21.200000762939453	HECMAPLTALVK	C3:+57.02146	1	a1.a1	0.02199999988079071	39.599998474121094	3	1369.69921875	1369.6971435546875	0.002099999925121665	1.5331855914305765
a1	pepa1b52	DaPR130924_VB130_O1944.m	2759	21.229999542236328	HDVGAYMLMYK		1	a1.a1	9.400000067216752E-8	58.400001525878906	2	1327.6209716796875	1327.6177978515625	0.0032999999821186066	2.4856551241320215
a1	pepa1c120	DaPR130924_VB130_O1944.m	2789	21.360000610351562	QGNLSSQVPLK	Q1:-17.02655	1	a1.a1	0.0020000000949949026	40.20000076293945	2	1153.6221923828125	1153.62158203125	6.99999975040555E-4	0.6067847428859848
a1	pepa1c158	DaPR130924_VB130_O1944.m	2820	21.479999542236328	VFLALAAK		1	a1.a1	0.008899999782443047	27.399999618530273	2	832.5304565429688	832.5294799804688	8.999999845400453E-4	1.0810427812852457
a1	pepa1c123	DaPR130924_VB130_O1944.m	2834	21.559999465942383	QHQNTMEDKFIVCLNK	C13:+57.02146 - Q1:-17.02655	1	a1.a1	3.7999998312443495E-5	44.70000076293945	3	1987.9453125	1987.9368896484375	0.00839999970048666	4.2254861028169675
a1	pepa1c146	DaPR130924_VB130_O1944.m	2836	21.559999465942383	SYELILQSTR		1	a1.a1	1.6999999934341758E-4	45.099998474121094	2	1209.64501953125	1209.6478271484375	-0.0027000000700354576	-2.2320546604050047
a1	pepa1c115	DaPR130924_VB130_O1944.m	2861	21.68000030517578	QCLPSLDLSCK	C2:+57.02146 - C10:+57.02146	1	a1.a1	0.002400000113993883	33.099998474121094	2	1320.6270751953125	1320.629150390625	-0.0019000000320374966	-1.4387082334775825
a1	pepa1c165	DaPR130924_VB130_O1944.m	2894	21.809999465942383	YPEETLSLMTK		1	a1.a1	1.4000000373926014E-4	49.79999923706055	2	1311.6529541015625	1311.6505126953125	0.0024999999441206455	1.9059954766330187
a1	pepa1b95	DaPR130924_VB130_O1944.m	2910	21.8799991607666	MQNYSSIDVLLHQSR	M1:+15.99491	1	a1.a1	0.00800000037997961	36.599998474121094	3	1806.8812255859375	1806.8807373046875	5.000000237487257E-4	0.2767199923192344
a1	pepa1c134	DaPR130924_VB130_O1944.m	2929	21.959999084472656	RLSFAVPFR		1	a1.a1	0.009999999776482582	32.400001525878906	2	1092.6314697265625	1092.6317138671875	-1.9999999494757503E-4	-0.18304428876561568
a1	pepa1a6	DaPR130924_VB130_O1944.m	2933	21.979999542236328	ATQMPEGGQGAPPMYQLYK		1	a1.a1	0.013000000268220901	37.599998474121094	2	2066.9755859375	2066.9677734375	0.007799999788403511	3.7736436381064666
a1	pepa1b31	DaPR130924_VB130_O1944.m	2940	22.010000228881836	DQNILLGTTYR		1	a1.a1	2.099999983329326E-5	49.70000076293945	2	1293.680908203125	1293.68017578125	7.999999797903001E-4	0.6183908471096284
a1	pepa1b68	DaPR130924_VB130_O1944.m	3101	22.6299991607666	LLEEALLR		1	a1.a1	0.041999999433755875	36.599998474121094	2	956.5796508789062	956.577880859375	0.0017000000225380063	1.7771684423758076
a1	pepa1b68	DaPR130924_VB130_O1944.m	2953	22.059999465942383	LLEEALLR		1	a1.a1	3.300000025774352E-5	46.099998474121094	2	956.5791015625	956.577880859375	0.0012000000569969416	1.2544718846299057
a1	pepa1c162	DaPR130924_VB130_O1944.m	2972	22.149999618530273	VVQMLGSLGGQINK		1	a1.a1	3.800000122282654E-4	47.20000076293945	3	1443.8006591796875	1443.7991943359375	0.00139999995008111	0.9696638947946133
a1	pepa1c162	DaPR130924_VB130_O1944.m	2962	22.100000381469727	VVQMLGSLGGQINK		1	a1.a1	2.4999999292951713E-10	78.0	2	1443.8004150390625	1443.7991943359375	0.0012000000569969416	0.8311405503650185
a1	pepa1c108	DaPR130924_VB130_O1944.m	2979	22.15999984741211	NLSSNEAISLEEIR		1	a1.a1	2.0999999605919584E-7	65.30000305175781	2	1574.804931640625	1574.802490234375	0.0024999999441206455	1.5875006292049838
a1	pepa1c105	DaPR130924_VB130_O1944.m	2985	22.18000030517578	NLLTVTSSDEMMK		1	a1.a1	6.000000212225132E-7	48.900001525878906	2	1468.702880859375	1468.70263671875	3.000000142492354E-4	0.20426191575407654
a1	pepa1c153	DaPR130924_VB130_O1944.m	2993	22.209999084472656	VCLDIIYK	C2:+57.02146	1	a1.a1	0.005200000014156103	37.5	2	1023.5569458007812	1023.5548095703125	0.002199999988079071	2.149371941305839
a1	pepa1b13	DaPR130924_VB130_O1944.m	3137	22.799999237060547	AYVPALQMAFK	M8:+15.99491	1	a1.a1	7.699999841861427E-4	33.70000076293945	2	1254.6531982421875	1254.655517578125	-0.002300000051036477	-1.833172547215344
a1	pepa1b13	DaPR130924_VB130_O1944.m	3006	22.260000228881836	AYVPALQMAFK	M8:+15.99491	1	a1.a1	1.3000000035390258E-4	40.0	2	1254.65673828125	1254.655517578125	0.0013000000035390258	1.0361409847767855
a1	pepa1c128	DaPR130924_VB130_O1944.m	3008	22.260000228881836	QMFLTQTDTGDDR	M2:+15.99491 - Q1:-17.02655	1	a1.a1	9.7999996796716E-5	39.0	2	1526.6478271484375	1526.6431884765625	0.004699999932199717	3.0786499213937786
a1	pepa1b99	DaPR130924_VB130_O1944.m	3020	22.309999465942383	MVSAVLNGMLDQSFR	M1:+15.99491 - M9:+15.99491	1	a1.a1	3.6000000136482413E-7	57.79999923706055	2	1699.81494140625	1699.8145751953125	3.9999998989515007E-4	0.23531977883481153
a1	pepa1b99	DaPR130924_VB130_O1944.m	3028	22.350000381469727	MVSAVLNGMLDQSFR	M1:+15.99491 - M9:+15.99491	1	a1.a1	1.2000000424450263E-5	42.20000076293945	3	1699.8165283203125	1699.8145751953125	0.0019000000320374966	1.1177689965502162
a1	pepa1b32	DaPR130924_VB130_O1944.m	3030	22.350000381469727	ECSPWMSDFK	C2:+57.02146	1	a1.a1	0.03099999949336052	29.600000381469727	2	1286.5164794921875	1286.5184326171875	-0.0019000000320374966	-1.476854107851601
a1	pepa1b41	DaPR130924_VB130_O1944.m	3052	22.450000762939453	FTSLTGGSLEELR		1	a1.a1	9.000000136438757E-5	43.79999923706055	2	1409.736328125	1409.7275390625	0.008899999782443047	6.31327652743575
a1	pepa1b19	DaPR130924_VB130_O1944.m	3055	22.459999084472656	CLMDQATDPNILGR	C1:+57.02146	1	a1.a1	1.500000053056283E-7	63.099998474121094	2	1603.759765625	1603.757080078125	0.0027000000700354576	1.683546781226949
a1	pepa1b86	DaPR130924_VB130_O1944.m	3056	22.459999084472656	LVINTEEVFRPYAK		1	a1.a1	5.39999979082495E-4	45.599998474121094	2	1678.9208984375	1678.916748046875	0.00419999985024333	2.5016129329398216
a1	pepa1b28	DaPR130924_VB130_O1944.m	3080	22.559999465942383	DLLLNTMSQEEK		1	a1.a1	6.70000008540228E-6	56.20000076293945	2	1420.70166015625	1420.69921875	0.0024999999441206455	1.7596968528780261
a1	pepa1b92	DaPR130924_VB130_O1944.m	3090	22.600000381469727	MAVLALLAK	M1:+15.99491	1	a1.a1	9.399999980814755E-4	37.79999923706055	2	945.5819702148438	945.5806274414062	0.00139999995008111	1.4805717349236434
a1	pepa1b37	DaPR130924_VB130_O1944.m	3097	22.610000610351562	ETGLMYSIMVH	M9:+15.99491	1	a1.a1	0.017000000923871994	23.100000381469727	2	1296.6002197265625	1296.5966796875	0.003599999938160181	2.776499426967403
a1	pepa1b38	DaPR130924_VB130_O1944.m	3108	22.65999984741211	ETGLMYSIMVHALR	M5:+15.99491	1	a1.a1	0.03400000184774399	29.5	3	1636.820068359375	1636.8189697265625	0.0010999999940395355	0.6720352185454541
a1	pepa1c144	DaPR130924_VB130_O1944.m	3140	22.809999465942383	STVLTPMFVETQASQGTLQTR	M7:+15.99491	1	a1.a1	1.3000000365082087E-7	50.599998474121094	2	2311.163818359375	2311.160400390625	0.003599999938160181	1.557659060596452
a1	pepa1c144	DaPR130924_VB130_O1944.m	3135	22.799999237060547	STVLTPMFVETQASQGTLQTR	M7:+15.99491	1	a1.a1	1.5999999595806003E-4	46.29999923706055	3	2311.167236328125	2311.160400390625	0.007000000216066837	3.028781652231372
a1	pepa1b87	DaPR130924_VB130_O1944.m	3152	22.860000610351562	LVVMQIDSFPQYSPK	M4:+15.99491	1	a1.a1	9.699999736767495E-7	53.400001525878906	2	1767.90673828125	1767.8990478515625	0.007799999788403511	4.412016510717878
a1	pepa1b45	DaPR130924_VB130_O1944.m	3161	22.90999984741211	GGSWIQEINVAEK		1	a1.a1	3.5999998999614036E-6	52.900001525878906	2	1430.729736328125	1430.727783203125	0.0019000000320374966	1.3279954819803395
a1	pepa1c155	DaPR130924_VB130_O1944.m	3163	22.90999984741211	VEGMTELYFQLK	M4:+15.99491	1	a1.a1	2.300000051036477E-5	49.29999923706055	2	1473.7330322265625	1473.7298583984375	0.0032999999821186066	2.2392163416603714
a1	pepa1c160	DaPR130924_VB130_O1944.m	3189	23.030000686645508	VLEQLIVAHFPMQSR	M12:+15.99491	1	a1.a1	2.8000000384054147E-5	36.79999923706055	2	1783.9530029296875	1783.9527587890625	3.000000142492354E-4	0.16816589608172908
a1	pepa1b98	DaPR130924_VB130_O1944.m	3534	24.649999618530273	MVSAVLNGMLDQSFR	M1:+15.99491	1	a1.a1	3.700000092976552E-7	55.5	3	1683.821533203125	1683.8197021484375	0.0019000000320374966	1.1283868632806875
a1	pepa1b98	DaPR130924_VB130_O1944.m	3533	24.649999618530273	MVSAVLNGMLDQSFR	M1:+15.99491	1	a1.a1	8.700000080352766E-7	74.0	2	1683.821044921875	1683.8197021484375	0.00139999995008111	0.8314429082251543
a1	pepa1b98	DaPR130924_VB130_O1944.m	3211	23.100000381469727	MVSAVLNGMLDQSFR	M1:+15.99491	1	a1.a1	5.799999926239252E-4	35.5	3	1683.820068359375	1683.8197021484375	3.9999998989515007E-4	0.23755511910495986
a1	pepa1b98	DaPR130924_VB130_O1944.m	3190	23.030000686645508	MVSAVLNGMLDQSFR	M9:+15.99491	1	a1.a1	5.2999999752501026E-5	57.79999923706055	2	1683.8231201171875	1683.8197021484375	0.0035000001080334187	2.0786074088381676
a1	pepa1b61	DaPR130924_VB130_O1944.m	3208	23.100000381469727	LAGANPAVITCDELLLGHEK	C11:+57.02146	1	a1.a1	0.017999999225139618	39.0	3	2121.107421875	2121.101318359375	0.006200000178068876	2.923009912069848
a1	pepa1c119	DaPR130924_VB130_O1944.m	3221	23.149999618530273	QFINLMLPMK	M6:+15.99491 - M9:+15.99491	1	a1.a1	6.500000017695129E-5	37.70000076293945	2	1266.6585693359375	1266.658935546875	-3.000000142492354E-4	-0.23684356209093615
a1	pepa1b65	DaPR130924_VB130_O1944.m	3222	23.15999984741211	LGNPIVPLNIR		1	a1.a1	9.899999713525176E-4	42.099998474121094	2	1205.737060546875	1205.7369384765625	1.9999999494757503E-4	0.16587365665372514
a1	pepa1c136	DaPR130924_VB130_O1944.m	3343	23.709999084472656	SDPGLLTNTMDVFVK	M10:+15.99491	1	a1.a1	0.01899999938905239	33.599998474121094	2	1652.8104248046875	1652.8204345703125	-0.00989999994635582	-5.989761343269903
a1	pepa1c136	DaPR130924_VB130_O1944.m	3238	23.229999542236328	SDPGLLTNTMDVFVK	M10:+15.99491	1	a1.a1	3.5000000480067683E-6	50.79999923706055	2	1652.828857421875	1652.8204345703125	0.008500000461935997	5.142724692985636
a1	pepa1c124	DaPR130924_VB130_O1944.m	3287	23.450000762939453	QIDSFPQYSPK	Q1:-17.02655	1	a1.a1	0.032999999821186066	31.899999618530273	2	1292.6138916015625	1292.6162109375	-0.002199999988079071	-1.7019746228336947
a1	pepa1c164	DaPR130924_VB130_O1944.m	3291	23.459999084472656	YNFPVEVEVPMER	M11:+15.99491	1	a1.a1	3.7999998312443495E-5	40.400001525878906	2	1624.7703857421875	1624.7679443359375	0.002400000113993883	1.4771340869694425
a1	pepa1c157	DaPR130924_VB130_O1944.m	3339	23.700000762939453	VEQLFQVMNGILAQDSACSQR	C18:+57.02146 - M8:+15.99491	1	a1.a1	5.799999924782639E-10	73.5999984741211	3	2410.151611328125	2410.1494140625	0.002199999988079071	0.9128064738404723
a1	pepa1c167	DaPR130924_VB130_O1944.m	3347	23.729999542236328	YSCFALFVK	C3:+57.02146	1	a1.a1	8.199999865610152E-5	44.599998474121094	2	1134.5694580078125	1134.565673828125	0.0038999998942017555	3.4374386464935176
a1	pepa1b82	DaPR130924_VB130_O1944.m	3359	23.780000686645508	LSFAVPFR		1	a1.a1	0.02800000086426735	30.899999618530273	2	936.5310668945312	936.5305786132812	5.000000237487257E-4	0.5338854226084903
a1	pepa1c150	DaPR130924_VB130_O1944.m	3360	23.780000686645508	TVSLLDENNVSSYLSK		1	a1.a1	2.6000000763470865E-12	80.0	2	1768.9017333984375	1768.8968505859375	0.004999999888241291	2.826620380145438
a1	pepa1b12	DaPR130924_VB130_O1944.m	3385	23.899999618530273	AYVPALQMAFK		1	a1.a1	5.999999848427251E-5	37.29999923706055	2	1238.6610107421875	1238.66064453125	3.9999998989515007E-4	0.3229294412970739
a1	pepa1b96	DaPR130924_VB130_O1944.m	3389	23.90999984741211	MSTSPEAFLALR		1	a1.a1	2.900000026784255E-7	61.900001525878906	2	1322.6767578125	1322.677734375	-8.999999845400453E-4	-0.6804378429832107
a1	pepa1c126	DaPR130924_VB130_O1944.m	3396	23.950000762939453	QITQSALLAEAR	Q1:-17.02655	1	a1.a1	6.0999998822808266E-5	53.0	2	1283.70166015625	1283.69580078125	0.005900000222027302	4.596104636656593
a1	pepa1b44	DaPR130924_VB130_O1944.m	3397	23.950000762939453	FYQGFLFSEK		1	a1.a1	0.02800000086426735	28.0	2	1265.6217041015625	1265.6204833984375	0.0012000000569969416	0.9481515768255485
a1	pepa1c143	DaPR130924_VB130_O1944.m	3416	24.049999237060547	STVLTPMFVETQASQGTLQTR		1	a1.a1	9.499999897855105E-9	50.5	2	2295.17333984375	2295.165283203125	0.00800000037997961	3.4855879175790063
a1	pepa1c168	DaPR130924_VB130_O1944.m	3418	24.049999237060547	YYIQNGIQSF		1	a1.a1	8.600000001024455E-5	37.099998474121094	2	1232.593505859375	1232.594970703125	-0.001500000013038516	-1.2169447780424187
a1	pepa1b33	DaPR130924_VB130_O1944.m	3428	24.110000610351562	ELLNPVVEFVSHPSTTCR	C17:+57.02146	1	a1.a1	0.006599999964237213	38.599998474121094	3	2085.041015625	2085.043701171875	-0.00279999990016222	-1.3428974647334786
a1	pepa1b36	DaPR130924_VB130_O1944.m	3458	24.260000228881836	ETGLMYSIMVH		1	a1.a1	0.0430000014603138	31.100000381469727	2	1280.6025390625	1280.601806640625	7.999999797903001E-4	0.6247062714122845
a1	pepa1b85	DaPR130924_VB130_O1944.m	3473	24.329999923706055	LVINTEEVFRPY		1	a1.a1	5.900000178371556E-5	46.5	2	1479.786865234375	1479.7845458984375	0.002300000051036477	1.5542803561582361
a1	pepa1b18	DaPR130924_VB130_O1944.m	3513	24.549999237060547	CLMDQATDPNILGR	C1:+57.02146 - M3:+15.99491 - C1:-17.02655	1	a1.a1	6.399999974426862E-10	51.20000076293945	2	1602.7266845703125	1602.7254638671875	0.0013000000035390258	0.8111183311471691
a1	pepa1b50	DaPR130924_VB130_O1944.m	3517	24.559999465942383	GLSSLLCNFTK	C7:+57.02146	1	a1.a1	5.499999815583578E-7	48.599998474121094	2	1239.6422119140625	1239.640625	0.0017000000225380063	1.3713652071849503
a1	pepa1c154	DaPR130924_VB130_O1944.m	3535	24.65999984741211	VEGMTELYFQLK		1	a1.a1	0.002199999988079071	39.900001525878906	2	1457.7353515625	1457.73486328125	5.000000237487257E-4	0.34299791844400546
a1	pepa1b74	DaPR130924_VB130_O1944.m	3552	24.75	IMEFTTTLLNTSPEGWK	M2:+15.99491	1	a1.a1	1.9999999949504854E-6	55.5	2	1983.983154296875	1983.9736328125	0.009600000455975533	4.838774214134329
a1	pepa1b74	DaPR130924_VB130_O1944.m	3558	24.780000686645508	IMEFTTTLLNTSPEGWK	M2:+15.99491	1	a1.a1	0.03099999949336052	34.099998474121094	3	1983.974609375	1983.9736328125	0.0010000000474974513	0.5040389806389924
a1	pepa1c114	DaPR130924_VB130_O1944.m	3556	24.780000686645508	QCLPSLDLSCK	C2:+57.02146 - C10:+57.02146 - Q1:-17.02655	1	a1.a1	9.400000067216752E-7	54.29999923706055	2	1303.6019287109375	1303.6025390625	-5.000000237487257E-4	-0.383552508349904
a1	pepa1c104	DaPR130924_VB130_O1944.m	3595	25.0	NLDLAVLELMQSSVDNTK	M10:+15.99491	1	a1.a1	9.09999982923182E-7	51.900001525878906	2	2006.0184326171875	2006.011474609375	0.007000000216066837	3.4895115529834784
a1	pepa1b11	DaPR130924_VB130_O1944.m	3610	25.15999984741211	AVFFLLPK		1	a1.a1	0.0017999999690800905	24.100000381469727	2	934.5784912109375	934.5764770507812	0.0020000000949949026	2.1400068845154876
a1	pepa1c149	DaPR130924_VB130_O1944.m	3699	25.709999084472656	TVGALQVLGTEAQSSLLK		1	a1.a1	0.013000000268220901	29.799999237060547	2	1815.0157470703125	1815.0225830078125	-0.006800000090152025	-3.7465099078179103
a1	pepa1c149	DaPR130924_VB130_O1944.m	3617	25.209999084472656	TVGALQVLGTEAQSSLLK		1	a1.a1	5.0999999075429514E-5	51.099998474121094	3	1815.0252685546875	1815.0225830078125	0.0026000000070780516	1.4324890673092305
a1	pepa1c149	DaPR130924_VB130_O1944.m	3614	25.200000762939453	TVGALQVLGTEAQSSLLK		1	a1.a1	6.199999957878788E-10	68.69999694824219	2	1815.023681640625	1815.0225830078125	0.0010999999940395355	0.606053062004684
a1	pepa1b49	DaPR130924_VB130_O1944.m	3618	25.209999084472656	GILAQPTLLYLR		1	a1.a1	0.004000000189989805	53.79999923706055	2	1357.82275390625	1357.820556640625	0.002199999988079071	1.6202435419906123
a1	pepa1b77	DaPR130924_VB130_O1944.m	3634	25.329999923706055	IPALDLLIK		1	a1.a1	0.029999999329447746	32.79999923706055	2	995.648193359375	995.650390625	-0.002199999988079071	-2.2096109325062026
a1	pepa1b80	DaPR130924_VB130_O1944.m	3642	25.360000610351562	LQYFMEQFYGIIR	M5:+15.99491	1	a1.a1	7.799999934832158E-8	62.20000076293945	2	1723.85693359375	1723.8516845703125	0.0052999998442828655	3.0745103489596
a1	pepa1c112	DaPR130924_VB130_O1944.m	3650	25.40999984741211	PALDLLIK		1	a1.a1	0.0010999999940395355	34.400001525878906	2	882.567626953125	882.5662841796875	0.0013000000035390258	1.4729771880503315
a1	pepa1b97	DaPR130924_VB130_O1944.m	3653	25.43000030517578	MVSAVLNGMLDQSFR		1	a1.a1	3.699999942909926E-4	39.5	2	1667.8291015625	1667.8248291015625	0.004399999976158142	2.6381667303324474
a1	pepa1b97	DaPR130924_VB130_O1944.m	3669	25.5	MVSAVLNGMLDQSFR		1	a1.a1	0.004800000227987766	36.400001525878906	3	1667.826416015625	1667.8248291015625	0.0015999999595806003	0.959333337447975
a1	pepa1c135	DaPR130924_VB130_O1944.m	3698	25.709999084472656	SDPGLLTNTMDVFVK		1	a1.a1	6.000000052353016E-9	66.19999694824219	2	1636.82373046875	1636.825439453125	-0.0017000000225380063	-1.0385957974272373
a1	pepa1a2	DaPR130924_VB130_O1944.m	3715	25.829999923706055	AALSALESFLK		1	a1.a1	9.999999974752427E-7	52.599998474121094	2	1149.652587890625	1149.65185546875	7.999999797903001E-4	0.6958628179346646
a1	pepa1b81	DaPR130924_VB130_O1944.m	3716	25.829999923706055	LSDFNDITNMLLLK	M10:+15.99491	1	a1.a1	4.600000102072954E-4	49.599998474121094	2	1652.85791015625	1652.8568115234375	0.0012000000569969416	0.726015737498097
a1	pepa1b17	DaPR130924_VB130_O1944.m	3780	26.299999237060547	CLMDQATDPNILGR	C1:+57.02146 - C1:-17.02655	1	a1.a1	9.999999747378752E-6	46.0	2	1586.73291015625	1586.7305908203125	0.002400000113993883	1.5125441759795684
a1	pepa1c145	DaPR130924_VB130_O1944.m	3813	26.600000381469727	SVGTELLSLVYK		1	a1.a1	9.999999974752427E-7	48.70000076293945	2	1308.7410888671875	1308.741455078125	-1.9999999494757503E-4	-0.15281856792381968
a1	pepa1b34	DaPR130924_VB130_O1944.m	3831	26.760000228881836	EMKPVIFLDVFLPR	M2:+15.99491	1	a1.a1	0.023000000044703484	37.20000076293945	3	1719.9539794921875	1719.9505615234375	0.0032999999821186066	1.9186597893811832
a1	pepa1a1	DaPR130924_VB130_O1944.m	3839	26.829999923706055	AAAAEVLGLILR		1	a1.a1	0.0010999999940395355	49.5	2	1196.737548828125	1196.736572265625	0.0010000000474974513	0.835605822260685
a1	pepa1b21	DaPR130924_VB130_O1944.m	3844	26.8799991607666	CKIPALDLLIK	C1:+57.02146 - C1:-17.02655	1	a1.a1	9.399999980814755E-4	43.29999923706055	2	1266.7537841796875	1266.7493896484375	0.004399999976158142	3.4734573484809643
a1	pepa1c156	DaPR130924_VB130_O1944.m	3876	27.200000762939453	VEQLFQVMNGILAQDSACSQR	C18:+57.02146	1	a1.a1	0.028999999165534973	35.099998474121094	3	2394.16259765625	2394.154541015625	0.008100000210106373	3.3832403344649045
a1	pepa1b23	DaPR130924_VB130_O1944.m	3926	27.700000762939453	DFGLLVFVR		1	a1.a1	0.0010999999940395355	46.0	2	1065.6103515625	1065.609619140625	7.999999797903001E-4	0.7507439548410522
a1	pepa1b39	DaPR130924_VB130_O1944.m	3948	27.90999984741211	FMNAVFFLLPK		1	a1.a1	1.1000000085914508E-4	49.79999923706055	2	1326.72509765625	1326.728271484375	-0.0031999999191612005	-2.4119482398464043
a1	pepa1c118	DaPR130924_VB130_O1944.m	3949	27.90999984741211	QFINLMLPMK	M6:+15.99491 - Q1:-17.02655	1	a1.a1	7.50000006519258E-4	50.79999923706055	2	1233.6385498046875	1233.637451171875	0.0012000000569969416	0.9727331606680876
a1	pepa1c113	DaPR130924_VB130_O1944.m	3957	27.959999084472656	PVIFLDVFLPR		1	a1.a1	2.2000000171829015E-5	51.400001525878906	2	1315.781005859375	1315.7777099609375	0.0034000000450760126	2.5840231365349324
a1	pepa1c117	DaPR130924_VB130_O1944.m	3969	28.030000686645508	QFINLMLPMK	Q1:-17.02655	1	a1.a1	0.014999999664723873	37.099998474121094	2	1217.64306640625	1217.6424560546875	6.000000284984708E-4	0.49275550923425027
a1	pepa1c125	DaPR130924_VB130_O1944.m	3980	28.079999923706055	QLFSSLFSGILK	Q1:-17.02655	1	a1.a1	0.0032999999821186066	40.599998474121094	2	1322.7362060546875	1322.73583984375	3.9999998989515007E-4	0.302403532017701
a2	pepa2b19	DaPR130924_VB130_O1944.m	1281	14.529999732971191	GYDSDPVK		1	a2.a1	9.699999936856329E-4	25.5	2	880.40673828125	880.4050903320312	0.0015999999595806003	1.817345193877951
a2	pepa2b11	DaPR130924_VB130_O1944.m	1428	15.40999984741211	EKQDEQVGLPGK		1	a2.a1	1.9999999494757503E-5	50.900001525878906	2	1327.6861572265625	1327.685546875	6.000000284984708E-4	0.45191425779297123
a2	pepa2b10	DaPR130924_VB130_O1944.m	1529	15.960000038146973	DPALNSGVSQKPDPAK		1	a2.a1	2.8999999623913197E-10	57.099998474121094	2	1623.832763671875	1623.8341064453125	-0.00139999995008111	-0.8621570051547992
a2	pepa2b10	DaPR130924_VB130_O1944.m	1531	15.960000038146973	DPALNSGVSQKPDPAK		1	a2.a1	9.200000204145908E-5	48.29999923706055	3	1623.834716796875	1623.8341064453125	6.99999975040555E-4	0.4310785025773996
a2	pepa2b10	DaPR130924_VB130_O1944.m	1546	16.030000686645508	DPALNSGVSQKPDPAK		1	a2.a1	1.1000000199601345E-7	61.5	2	1623.833251953125	1623.8341064453125	-7.999999797903001E-4	-0.49266115092357343
a2	pepa2b12	DaPR130924_VB130_O1944.m	1555	16.059999465942383	ENMTLQPK		2	a2.a1 a2.a2	0.029999999329447746	29.0	2	960.4847412109375	960.4822998046875	0.002400000113993883	2.498744760295863
a2	pepa2b29	DaPR130924_VB130_O1944.m	1691	16.68000030517578	IMIMTDQDQDGSHIK	M2:+15.99491 - M4:+15.99491	2	a2.a1 a2.a2	3.000000106112566E-6	55.29999923706055	3	1763.795654296875	1763.7943115234375	0.00139999995008111	0.7937433185573048
a2	pepa2b29	DaPR130924_VB130_O1944.m	1695	16.700000762939453	IMIMTDQDQDGSHIK	M2:+15.99491 - M4:+15.99491	2	a2.a1 a2.a2	4.400000034365803E-4	45.5	2	1763.790771484375	1763.7943115234375	-0.0035000001080334187	-1.9843584283988154
a2	pepa2a9	DaPR130924_VB130_O1944.m	1735	16.860000610351562	DPALNSGVSQKPD		1	a2.a1	2.7999999474559445E-7	52.70000076293945	2	1327.650390625	1327.6492919921875	0.0012000000569969416	0.9038531969510537
a2	pepa2b55	DaPR130924_VB130_O1944.m	1766	17.0	SFGSTCQLSEK	C6:+57.02146	1	a2.a1	8.69999985297909E-6	48.70000076293945	2	1243.5623779296875	1243.562744140625	-3.000000142492354E-4	-0.2412423624483484
a2	pepa2b55	DaPR130924_VB130_O1944.m	1760	16.979999542236328	SFGSTCQLSEK	C6:+57.02146	1	a2.a1	8.399999933317304E-5	57.70000076293945	2	1243.552734375	1243.56298828125	-0.009999999776482582	-8.041409941207526
a2	pepa2b53	DaPR130924_VB130_O1944.m	1799	17.15999984741211	QTWMDNMGR	M7:+15.99491	1	a2.a1	0.007300000172108412	23.799999237060547	2	1154.4710693359375	1154.47216796875	-0.0010000000474974513	-0.8661967566155478
a2	pepa2b64	DaPR130924_VB130_O1944.m	1941	17.809999465942383	TQMAEVLPSPR	M3:+15.99491	1	a2.a1	1.6000000213622911E-9	50.599998474121094	2	1244.630126953125	1244.630859375	-6.000000284984708E-4	-0.4820706669604552
a2	pepa2b59	DaPR130924_VB130_O1944.m	1963	17.899999618530273	SIPSMVDGLKPGQR	M5:+15.99491	1	a2.a1	7.699999841861427E-4	40.5	2	1500.78466796875	1500.7843017578125	3.9999998989515007E-4	0.2665273013761172
a2	pepa2b28	DaPR130924_VB130_O1944.m	1985	18.0	IMIMTDQDQDGSHIK	M2:+15.99491	2	a2.a1 a2.a2	0.04399999976158142	42.20000076293945	3	1747.8013916015625	1747.7994384765625	0.0020000000949949026	1.144296107989465
a2	pepa2b61	DaPR130924_VB130_O1944.m	2008	18.100000381469727	SSDESNFDVPPR		1	a2.a1	0.0012000000569969416	37.79999923706055	2	1349.5968017578125	1349.59716796875	-3.9999998989515007E-4	-0.2963847282646433
a2	pepa2b20	DaPR130924_VB130_O1944.m	2102	18.479999542236328	HVDYVADQIVTK		1	a2.a1	5.900000132896821E-7	61.5	2	1387.72265625	1387.7220458984375	6.99999975040555E-4	0.5044237620274756
a2	pepa2b33	DaPR130924_VB130_O1944.m	2121	18.559999465942383	IVGLQYK		2	a2.a1 a2.a2	0.017000000923871994	16.5	2	820.4945678710938	820.4931030273438	0.00139999995008111	1.7062909425022352
a2	pepa2b46	DaPR130924_VB130_O1944.m	2452	20.0	QDEQVGLPGK	Q1:-17.02655	1	a2.a1	0.006099999882280827	31.0	2	1053.52294921875	1053.521484375	0.001500000013038516	1.4237963205167938
a2	pepa2b30	DaPR130924_VB130_O1944.m	2485	20.1299991607666	IPNFDVR		1	a2.a1	0.023000000044703484	31.600000381469727	2	860.4630737304688	860.462890625	1.9999999494757503E-4	0.2324330277652118
a2	pepa2b45	DaPR130924_VB130_O1944.m	2506	20.209999084472656	PSMVDGLKPGQR		1	a2.a1	0.04699999839067459	28.799999237060547	2	1284.6785888671875	1284.67333984375	0.0052999998442828655	4.125562257661145
a2	pepa2b58	DaPR130924_VB130_O1944.m	2510	20.229999542236328	SIPSMVDGLKPGQR		1	a2.a1	0.01899999938905239	34.400001525878906	2	1484.7940673828125	1484.7894287109375	0.004699999932199717	3.1654319739332712
a2	pepa2a1	DaPR130924_VB130_O1944.m	2593	20.559999465942383	ALIENPTFDSQTK		1	a2.a1	3.400000059627928E-5	47.599998474121094	2	1463.7379150390625	1463.7381591796875	-9.999999747378752E-5	-0.06831822812478279
a2	pepa2b42	DaPR130924_VB130_O1944.m	2632	20.709999084472656	NSTECTLILTEGDSAK	C5:+57.02146	1	a2.a1	1.1000000085914508E-4	38.599998474121094	2	1738.8201904296875	1738.8167724609375	0.0034000000450760126	1.9553526851848866
a2	pepa2b52	DaPR130924_VB130_O1944.m	2688	20.93000030517578	QTWMDNMGR	M4:+15.99491 - Q1:-17.02655	1	a2.a1	0.008799999952316284	33.400001525878906	2	1137.447265625	1137.445556640625	0.0017000000225380063	1.4945770482051477
a2	pepa2a8	DaPR130924_VB130_O1944.m	2691	20.950000762939453	DKYGVFPLR		1	a2.a1	0.007499999832361937	35.099998474121094	2	1094.60205078125	1094.5997314453125	0.002400000113993883	2.1925824071095983
a2	pepa2a7	DaPR130924_VB130_O1944.m	2785	21.329999923706055	DIVALMVR	M6:+15.99491	1	a2.a1	0.014000000432133675	39.20000076293945	2	932.5247192382812	932.5238037109375	8.999999845400453E-4	0.9651228000384922
a2	pepa2b50	DaPR130924_VB130_O1944.m	2812	21.450000762939453	QTTLAFKPIK	Q1:-17.02655	1	a2.a1	0.006399999838322401	38.70000076293945	2	1129.66259765625	1129.6619873046875	6.000000284984708E-4	0.5311323521915068
a2	pepa2b40	DaPR130924_VB130_O1944.m	2865	21.700000762939453	MEVSPLQPVNENMQVNK	M1:+15.99491 - M13:+15.99491 - M1:+42.01057	1	a2.a1	0.006899999920278788	38.400001525878906	2	2030.9622802734375	2030.95263671875	0.009800000116229057	4.825321841114987
a2	pepa2b65	DaPR130924_VB130_O1944.m	2882	21.780000686645508	VLFTCFK	C5:+57.02146	2	a2.a1 a2.a2	0.03200000151991844	26.799999237060547	2	914.4815673828125	914.4808959960938	6.99999975040555E-4	0.7654615619696282
a2	pepa2b63	DaPR130924_VB130_O1944.m	2893	21.809999465942383	TLAVSGLGVVGR		1	a2.a1	5.299999884300632E-6	70.0999984741211	2	1128.674560546875	1128.6739501953125	6.000000284984708E-4	0.531597303538939
a2	pepa2b41	DaPR130924_VB130_O1944.m	3031	22.350000381469727	MQSLDKDIVALMVR	M12:+15.99491	1	a2.a1	0.019999999552965164	44.70000076293945	3	1634.8587646484375	1634.86083984375	-0.0020000000949949026	-1.2233457712437776
a2	pepa2b41	DaPR130924_VB130_O1944.m	3420	24.059999465942383	MQSLDKDIVALMVR	M1:+15.99491	1	a2.a1	0.0015999999595806003	47.5	3	1634.8616943359375	1634.86083984375	8.999999845400453E-4	0.5505055614556538
a2	pepa2b49	DaPR130924_VB130_O1944.m	3072	22.530000686645508	QIMENAEINNIIK		2	a2.a1 a2.a2	0.0012000000569969416	45.099998474121094	2	1529.80126953125	1529.799560546875	0.0017000000225380063	1.1112567073364092
a2	pepa2b27	DaPR130924_VB130_O1944.m	3074	22.530000686645508	LMDGEEPLPMLPSYK	M2:+15.99491 - M10:+15.99491	1	a2.a1	2.7999999474559445E-6	59.599998474121094	2	1751.82763671875	1751.823486328125	0.00419999985024333	2.3975017363459696
a2	pepa2b14	DaPR130924_VB130_O1944.m	3154	22.8799991607666	EVTFVPGLYK		2	a2.a1 a2.a2	0.004600000102072954	37.599998474121094	2	1152.6318359375	1152.63037109375	0.001500000013038516	1.301371238044978
a2	pepa2b39	DaPR130924_VB130_O1944.m	3344	23.709999084472656	MEVSPLQPVNENMQVNK	M13:+15.99491 - M1:+42.01057	1	a2.a1	8.59999970998615E-4	37.0	2	2014.9661865234375	2014.9576416015625	0.00860000029206276	4.2680799409893115
a2	pepa2b39	DaPR130924_VB130_O1944.m	3193	23.030000686645508	MEVSPLQPVNENMQVNK	M1:+15.99491 - M1:+42.01057	1	a2.a1	0.020999999716877937	29.600000381469727	2	2014.964599609375	2014.9576416015625	0.007000000216066837	3.4740185458702646
a2	pepa2b36	DaPR130924_VB130_O1944.m	3243	23.25	KYDTVLDILR		1	a2.a1	4.799999878741801E-4	40.400001525878906	2	1235.7000732421875	1235.6998291015625	3.000000142492354E-4	0.24277741825646745
a2	pepa2b72	DaPR130924_VB130_O1944.m	3270	23.360000610351562	YSGPEDDAAISLAFSK		1	a2.a1	3.199999991920777E-5	51.29999923706055	2	1670.79296875	1670.791259765625	0.0017999999690800905	1.0773338432070747
a2	pepa2b26	DaPR130924_VB130_O1944.m	3277	23.399999618530273	LMDGEEPLPMLPSYK	M10:+15.99491	1	a2.a1	4.4999998749517545E-7	41.29999923706055	2	1735.831787109375	1735.8284912109375	0.0032999999821186066	1.901109469528572
a2	pepa2b51	DaPR130924_VB130_O1944.m	3301	23.510000228881836	QTWMDNMGR	Q1:-17.02655	1	a2.a1	0.03500000014901161	30.399999618530273	2	1121.45458984375	1121.45068359375	0.0038999998942017555	3.47763834046094
a2	pepa2b15	DaPR130924_VB130_O1944.m	3327	23.6299991607666	GFQQISFVNSIATSK		1	a2.a1	3.000000106112566E-6	52.599998474121094	3	1626.8486328125	1626.8489990234375	-3.9999998989515007E-4	-0.2458740732147
a2	pepa2b15	DaPR130924_VB130_O1944.m	3325	23.610000610351562	GFQQISFVNSIATSK		1	a2.a1	0.0015999999595806003	52.20000076293945	2	1626.850341796875	1626.8489990234375	0.00139999995008111	0.860559247306603
a2	pepa2b24	DaPR130924_VB130_O1944.m	3334	23.65999984741211	IFDEILVNAADNK		2	a2.a1 a2.a2	0.002199999988079071	61.5	2	1461.759033203125	1461.7587890625	3.000000142492354E-4	0.20523222880133365
a2	pepa2b70	DaPR130924_VB130_O1944.m	3432	24.1299991607666	YIFTMLSSLAR	M5:+15.99491	1	a2.a1	4.19999999223819E-8	57.20000076293945	2	1317.6875	1317.6876220703125	-0.0	-0.0
a2	pepa2b48	DaPR130924_VB130_O1944.m	3462	24.299999237060547	QIMENAEINNIIK	M3:+15.99491 - Q1:-17.02655	2	a2.a1 a2.a2	1.2000000424450263E-6	53.900001525878906	2	1528.7701416015625	1528.7679443359375	0.002199999988079071	1.4390673196870973
a2	pepa2b38	DaPR130924_VB130_O1944.m	3560	24.799999237060547	MEVSPLQPVNENMQVNK	M1:+42.01057	1	a2.a1	5.2999999752501026E-5	37.0	2	1998.9669189453125	1998.962646484375	0.00419999985024333	2.10108971152111
a2	pepa2b67	DaPR130924_VB130_O1944.m	3717	25.850000381469727	VTIDPENNLISIWNNGK		1	a2.a1	4.0000000467443897E-7	45.900001525878906	2	1926.989501953125	1926.992431640625	-0.00279999990016222	-1.4530414620146297
a2	pepa2b47	DaPR130924_VB130_O1944.m	3723	25.8799991607666	QIMENAEINNIIK	Q1:-17.02655	2	a2.a1 a2.a2	8.89999955688836E-6	53.599998474121094	2	1512.7744140625	1512.7730712890625	0.00139999995008111	0.925452717695552
a2	pepa2b69	DaPR130924_VB130_O1944.m	3785	26.350000381469727	YIFTMLSSLAR		1	a2.a1	1.5999999959603883E-5	41.900001525878906	2	1301.694580078125	1301.692626953125	0.0020000000949949026	1.5364611073170995
a2	pepa2b17	DaPR130924_VB130_O1944.m	746	10.880000114440918	GKPSSDTVPK		1	a2.a2	0.014999999664723873	33.599998474121094	2	1015.543212890625	1015.5422973632812	8.999999845400453E-4	0.8862259965702797
a2	pepa2b18	DaPR130924_VB130_O1944.m	805	11.449999809265137	GKPSSDTVPKPK		1	a2.a2	0.014000000432133675	33.5	3	1240.6922607421875	1240.68994140625	0.002199999988079071	1.7732069187129047
a2	pepa2b34	DaPR130924_VB130_O1944.m	930	12.350000381469727	KASGSENEGDYNPGR		1	a2.a2	0.017999999225139618	39.79999923706055	3	1580.69384765625	1580.6939697265625	-1.9999999494757503E-4	-0.12652670205490327
a2	pepa2b35	DaPR130924_VB130_O1944.m	1068	13.229999542236328	KGDLDTAAVK		1	a2.a2	2.499999936844688E-5	40.400001525878906	2	1017.552734375	1017.5579223632812	-0.005200000014156103	-5.110274216212762
a2	pepa2a3	DaPR130924_VB130_O1944.m	1200	14.010000228881836	ASGSENEGDYNPGR		1	a2.a2	1.7999999499807018E-6	55.20000076293945	2	1452.599853515625	1452.5989990234375	8.999999845400453E-4	0.6195791027978836
a2	pepa2b21	DaPR130924_VB130_O1944.m	1241	14.279999732971191	LAQAEAAGLHK		1	a2.a2	8.400000297115184E-6	48.0	2	1108.6129150390625	1108.6114501953125	0.0015999999595806003	1.443246828542783
a2	pepa2a2	DaPR130924_VB130_O1944.m	1246	14.3100004196167	AQAEAAGLHK		1	a2.a2	0.0430000014603138	24.5	2	995.5294799804688	995.5272827148438	0.002199999988079071	2.209884175227806
a2	pepa2b62	DaPR130924_VB130_O1944.m	1616	16.350000381469727	SYDDAESLK		1	a2.a2	6.699999794363976E-4	40.70000076293945	2	1027.4586181640625	1027.458251953125	3.9999998989515007E-4	0.3893102120059658
a2	pepa2a4	DaPR130924_VB130_O1944.m	1645	16.479999542236328	AYDLAGSCR	C8:+57.02146	1	a2.a2	1.4000000192027073E-5	37.79999923706055	2	1012.4525756835938	1012.4520874023438	5.000000237487257E-4	0.4938505534929357
a2	pepa2b22	DaPR130924_VB130_O1944.m	2004	18.079999923706055	LDETGVALK		1	a2.a2	0.035999998450279236	33.0	2	945.5242309570312	945.5255737304688	-0.0013000000035390258	-1.3748967131687582
a2	pepa2b13	DaPR130924_VB130_O1944.m	2322	19.43000030517578	EQVLEPMLNGTDK	M7:+15.99491	1	a2.a2	3.9999998989515007E-5	38.400001525878906	2	1489.7264404296875	1489.720703125	0.005799999926239252	3.8933471986208836
a2	pepa2b32	DaPR130924_VB130_O1944.m	2404	19.809999465942383	LQLEETMPSPYGR	M7:+15.99491	1	a2.a2	2.4000000848900527E-5	45.400001525878906	2	1536.73779296875	1536.7366943359375	0.0012000000569969416	0.7808755146017332
a2	pepa2b37	DaPR130924_VB130_O1944.m	2493	20.15999984741211	KYETVQDILK		1	a2.a2	0.007199999876320362	37.20000076293945	2	1236.6826171875	1236.6839599609375	-0.0012000000569969416	-0.9703368814089296
a2	pepa2b54	DaPR130924_VB130_O1944.m	2544	20.360000610351562	RIIPEITAMK		1	a2.a2	0.035999998450279236	28.700000762939453	2	1171.68603515625	1171.687255859375	-0.0010999999940395355	-0.9388170678981564
a2	pepa2b57	DaPR130924_VB130_O1944.m	2840	21.579999923706055	SIPSLVDGFKPGQR		1	a2.a2	0.002400000113993883	40.79999923706055	2	1500.8179931640625	1500.8172607421875	6.99999975040555E-4	0.4664125295936359
a2	pepa2b44	DaPR130924_VB130_O1944.m	2841	21.600000381469727	PSLVDGFKPGQR		1	a2.a2	3.9000000106170774E-4	33.0	2	1300.7041015625	1300.701171875	0.002899999963119626	2.2295666566819405
a2	pepa2b43	DaPR130924_VB130_O1944.m	2847	21.610000610351562	NTVEITELPVR		1	a2.a2	8.70000003487803E-5	54.400001525878906	2	1270.7010498046875	1270.7005615234375	5.000000237487257E-4	0.3934837513168939
a2	pepa2b31	DaPR130924_VB130_O1944.m	2927	21.959999084472656	LQLEETMPSPYGR		1	a2.a2	4.3000000005122274E-7	57.0	2	1520.740966796875	1520.7418212890625	-7.999999797903001E-4	-0.5260590381555872
a2	pepa2b25	DaPR130924_VB130_O1944.m	2992	22.209999084472656	LHGLPEQFLYGTATK		1	a2.a2	2.2000000171829015E-5	55.599998474121094	3	1674.8856201171875	1674.8853759765625	1.9999999494757503E-4	0.11941115363250608
a2	pepa2b23	DaPR130924_VB130_O1944.m	3022	22.309999465942383	LDKDIVALMTR		1	a2.a2	7.800000275892671E-6	45.70000076293945	2	1274.7169189453125	1274.714111328125	0.002899999963119626	2.275019894537855
a2	pepa2b56	DaPR130924_VB130_O1944.m	3103	22.649999618530273	SLAVSGLGVIGR		1	a2.a2	6.000000212225132E-7	69.4000015258789	2	1128.6741943359375	1128.6739501953125	3.000000142492354E-4	0.2657986517694695
a2	pepa2b16	DaPR130924_VB130_O1944.m	3349	23.729999542236328	GFQQISFVNSIATTK		1	a2.a2	0.012000000104308128	31.799999237060547	3	1640.8642578125	1640.86474609375	-3.9999998989515007E-4	-0.24377389473897337
a2	pepa2b16	DaPR130924_VB130_O1944.m	3348	23.729999542236328	GFQQISFVNSIATTK		1	a2.a2	4.7000001546920744E-14	68.69999694824219	2	1640.86572265625	1640.86474609375	0.0010999999940395355	0.670378223834841
a2	pepa2b68	DaPR130924_VB130_O1944.m	3363	23.799999237060547	YAGPEDDAAITLAFSK		1	a2.a2	9.100000170292333E-6	40.400001525878906	2	1668.8187255859375	1668.81201171875	0.006800000090152025	4.07475500080356
a2	pepa2b71	DaPR130924_VB130_O1944.m	3433	24.1299991607666	YIFTMLSTLAR	M5:+15.99491	1	a2.a2	5.900000132896821E-7	53.70000076293945	2	1331.704833984375	1331.7032470703125	0.0017000000225380063	1.276560694943059
a2	pepa2a6	DaPR130924_VB130_O1944.m	3454	24.229999542236328	DLIQMLVQR	M5:+15.99491	1	a2.a2	0.01899999938905239	41.400001525878906	2	1131.6187744140625	1131.6195068359375	-6.99999975040555E-4	-0.6185824570997266
a2	pepa2b60	DaPR130924_VB130_O1944.m	3691	25.68000030517578	SQDFGNLFSFPSYSQK		1	a2.a2	0.005799999926239252	40.099998474121094	2	1851.8541259765625	1851.855224609375	-0.0010999999940395355	-0.5939989149376224
a2	pepa2b66	DaPR130924_VB130_O1944.m	3733	25.93000030517578	VSIDPESNIISIWNNGK		1	a2.a2	1.2999999853491317E-5	46.0	2	1885.96728515625	1885.9658203125	0.001500000013038516	0.7953484611878966
a2	pepa2a5	DaPR130924_VB130_O1944.m	3760	26.110000610351562	DLIQMLVQR		1	a2.a2	0.014000000432133675	50.0	2	1115.6256103515625	1115.6246337890625	0.0010999999940395355	0.9859947160753701
a3	pepa3b29	DaPR130924_VB130_O1944.m	665	10.050000190734863	TGNAWHSK		1	a3.a1	2.300000051036477E-5	39.099998474121094	2	900.433349609375	900.4326782226562	6.99999975040555E-4	0.7774040102834441
a3	pepa3b30	DaPR130924_VB130_O1944.m	988	12.680000305175781	VCSTNDLK	C2:+57.02146	1	a3.a1	0.0017999999690800905	32.599998474121094	2	936.4465942382812	936.4459228515625	6.99999975040555E-4	0.7475070988712214
a3	pepa3a4	DaPR130924_VB130_O1944.m	1693	16.68000030517578	ASLCISTK	C4:+57.02146	1	a3.a1	0.006899999920278788	37.0	2	879.4610595703125	879.4608764648438	1.9999999494757503E-4	0.2274120433321743
a3	pepa3b14	DaPR130924_VB130_O1944.m	1730	16.850000381469727	KPPLLNNADSVQAK		1	a3.a1	3.099999958067201E-6	45.900001525878906	2	1494.8282470703125	1494.827880859375	3.9999998989515007E-4	0.2675893291909905
a3	pepa3b14	DaPR130924_VB130_O1944.m	1724	16.829999923706055	KPPLLNNADSVQAK		1	a3.a1	1.3000000080864993E-6	51.5	3	1494.8323974609375	1494.827880859375	0.0044999998062849045	3.0103798998570053
a3	pepa3b23	DaPR130924_VB130_O1944.m	1798	17.149999618530273	PIDVNYEK		1	a3.a1	0.0012000000569969416	38.5	2	977.4971313476562	977.4943237304688	0.002899999963119626	2.966769108236032
a3	pepa3b22	DaPR130924_VB130_O1944.m	1822	17.260000228881836	MIFDVESMKK	M1:+15.99491 - M8:+15.99491	1	a3.a1	0.039000000804662704	27.5	2	1259.60107421875	1259.6014404296875	-3.000000142492354E-4	-0.23817058683808465
a3	pepa3a1	DaPR130924_VB130_O1944.m	2068	18.350000381469727	AEPVEVVAPR		1	a3.a1	3.000000142492354E-4	36.29999923706055	2	1066.5904541015625	1066.589599609375	8.999999845400453E-4	0.8438109511565263
a3	pepa3b24	DaPR130924_VB130_O1944.m	2118	18.549999237060547	PVQDLIK		1	a3.a1	0.02500000037252903	32.29999923706055	2	812.4888916015625	812.4880981445312	7.999999797903001E-4	0.9846297830297452
a3	pepa3a5	DaPR130924_VB130_O1944.m	2176	18.799999237060547	DPIDVNYEK		1	a3.a1	1.5999999595806003E-4	43.599998474121094	2	1092.5233154296875	1092.521240234375	0.002199999988079071	2.01369081630588
a3	pepa3a8	DaPR130924_VB130_O1944.m	2187	18.850000381469727	GGAAVDPDSGLEHSAHVLEK		1	a3.a1	0.006300000008195639	38.29999923706055	3	1988.96826171875	1988.9676513671875	6.99999975040555E-4	0.351941357396831
a3	pepa3b21	DaPR130924_VB130_O1944.m	2226	19.049999237060547	MIFDVESMKK	M8:+15.99491	1	a3.a1	0.010999999940395355	30.100000381469727	2	1243.60693359375	1243.6064453125	5.000000237487257E-4	0.4020564750475244
a3	pepa3b26	DaPR130924_VB130_O1944.m	2286	19.299999237060547	QQVPSGESAILDR		1	a3.a1	3.9999998989515007E-5	29.700000762939453	2	1399.715576171875	1399.718017578125	-0.002400000113993883	-1.7146311498843927
a3	pepa3b20	DaPR130924_VB130_O1944.m	2319	19.43000030517578	MIFDVESMK	M1:+15.99491 - M8:+15.99491	1	a3.a1	3.600000054575503E-4	42.599998474121094	2	1131.5084228515625	1131.5064697265625	0.0020000000949949026	1.7675551563379204
a3	pepa3b18	DaPR130924_VB130_O1944.m	2458	20.030000686645508	MAIMVQSPMFDGK	M1:+15.99491 - M4:+15.99491 - M9:+15.99491	1	a3.a1	5.2999999752501026E-5	37.599998474121094	2	1502.6717529296875	1502.669189453125	0.0026000000070780516	1.730254420152372
a3	pepa3b10	DaPR130924_VB130_O1944.m	2569	20.459999084472656	GIYFADMVSK	M7:+15.99491	1	a3.a1	8.800000068731606E-5	42.0	2	1146.552001953125	1146.5504150390625	0.0017000000225380063	1.4827084794872174
a3	pepa3a6	DaPR130924_VB130_O1944.m	2600	20.579999923706055	EELGFRPEYSASQLK		1	a3.a1	0.0020000000949949026	31.399999618530273	3	1753.8809814453125	1753.8759765625	0.005100000184029341	2.9078453962435016
a3	pepa3a2	DaPR130924_VB130_O1944.m	2663	20.829999923706055	AMVEYEIDLQK	M2:+15.99491	1	a3.a1	1.700000029813964E-5	53.599998474121094	2	1354.6568603515625	1354.65625	6.000000284984708E-4	0.4429168126589094
a3	pepa3b19	DaPR130924_VB130_O1944.m	2863	21.68000030517578	MIFDVESMK	M1:+15.99491	1	a3.a1	0.002400000113993883	38.599998474121094	2	1115.5133056640625	1115.5115966796875	0.0017999999690800905	1.61360937388529
a3	pepa3b19	DaPR130924_VB130_O1944.m	2738	21.1299991607666	MIFDVESMK	M8:+15.99491	1	a3.a1	0.027000000700354576	46.0	2	1115.5135498046875	1115.5115966796875	0.0020000000949949026	1.7928994202730737
a3	pepa3b13	DaPR130924_VB130_O1944.m	2742	21.15999984741211	IFPPETSASVAATPPPSTASAPAAVNSSASADKPLSNMK	M38:+15.99491	1	a3.a1	0.04699999839067459	32.20000076293945	3	3783.882568359375	3783.875	0.007600000128149986	2.008523042687717
a3	pepa3b17	DaPR130924_VB130_O1944.m	2784	21.329999923706055	MAIMVQSPMFDGK	M4:+15.99491 - M9:+15.99491	1	a3.a1	1.6000000186977559E-6	45.599998474121094	2	1486.677734375	1486.67431640625	0.0035000001080334187	2.3542480484185653
a3	pepa3b12	DaPR130924_VB130_O1944.m	2883	21.780000686645508	IFPPETSASVAATPPPSTASAPAAVNSSASADKPLSNMK		1	a3.a1	5.499999970197678E-4	39.79999923706055	3	3767.896728515625	3767.8798828125	0.017000000923871994	4.511821356465986
a3	pepa3b11	DaPR130924_VB130_O1944.m	2928	21.959999084472656	IAPPEAPVTGYMFGK	M12:+15.99491	1	a3.a1	4.600000102072954E-4	38.70000076293945	3	1593.7991943359375	1593.798583984375	6.99999975040555E-4	0.43920228194117755
a3	pepa3b27	DaPR130924_VB130_O1944.m	2934	21.979999542236328	SDAYYCTGDVTAWTK	C6:+57.02146	1	a3.a1	2.7999999541172826E-10	64.5	2	1737.7464599609375	1737.742919921875	0.003599999938160181	2.0716527726218725
a3	pepa3b16	DaPR130924_VB130_O1944.m	2967	22.110000610351562	MAIMVQSPMFDGK	M9:+15.99491	1	a3.a1	4.200000148557592E-6	53.29999923706055	2	1470.6824951171875	1470.679443359375	0.0031999999191612005	2.1758649946528488
a3	pepa3b16	DaPR130924_VB130_O1944.m	3105	22.649999618530273	MAIMVQSPMFDGK	M4:+15.99491	1	a3.a1	3.9999998989515007E-5	53.400001525878906	2	1470.6815185546875	1470.679443359375	0.002199999988079071	1.4959072135078992
a3	pepa3b25	DaPR130924_VB130_O1944.m	2986	22.200000762939453	QQVPSGESAILDR	Q1:-17.02655	1	a3.a1	1.500000071246177E-4	61.900001525878906	2	1382.694091796875	1382.6915283203125	0.0027000000700354576	1.9527132514621
a3	pepa3a7	DaPR130924_VB130_O1944.m	3065	22.5	FYTLIPHDFGMK	M11:+15.99491	1	a3.a1	1.6999999934341758E-4	46.29999923706055	2	1484.725341796875	1484.7247314453125	6.99999975040555E-4	0.4714678486961934
a3	pepa3a9	DaPR130924_VB130_O1944.m	3132	22.780000686645508	GIYFADMVSK		1	a3.a1	1.4000000373926014E-4	48.900001525878906	2	1130.5565185546875	1130.5555419921875	0.0010999999940395355	0.9729729793736546
a3	pepa3a3	DaPR130924_VB130_O1944.m	3148	22.860000610351562	AQNDLIWNIK		1	a3.a1	3.3999999868683517E-4	41.900001525878906	2	1214.6527099609375	1214.6531982421875	-5.000000237487257E-4	-0.41164014919839825
a3	pepa3b32	DaPR130924_VB130_O1944.m	3192	23.030000686645508	VVSEDFLQDVSASTK		1	a3.a1	1.8000000795437288E-11	83.19999694824219	2	1624.80810546875	1624.806884765625	0.0013000000035390258	0.8000950855932323
a3	pepa3b15	DaPR130924_VB130_O1944.m	3312	23.559999465942383	MAIMVQSPMFDGK		1	a3.a1	7.900000200606883E-4	39.20000076293945	2	1454.6854248046875	1454.6844482421875	0.0010000000474974513	0.6874343426891186
a3	pepa3b28	DaPR130924_VB130_O1944.m	3447	24.200000762939453	SLQELFLAH		1	a3.a1	0.0035000001080334187	42.0	2	1057.57080078125	1057.568115234375	0.00279999990016222	2.6475835076984073
a3	pepa3b31	DaPR130924_VB130_O1944.m	3702	25.729999542236328	VFSATLGLVDIVK		1	a3.a1	0.001500000013038516	52.29999923706055	2	1361.8056640625	1361.8043212890625	0.00139999995008111	1.028047809949591
a4	pepa4b22	DaPR130924_VB130_O1944.m	787	11.300000190734863	RSQIYGSR		1	a4.a1	0.03200000151991844	27.399999618530273	2	966.51318359375	966.5120239257812	0.0012000000569969416	1.2415779910556912
a4	pepa4b30	DaPR130924_VB130_O1944.m	880	12.029999732971191	VHFEESSK		1	a4.a1	0.012000000104308128	31.100000381469727	2	962.4600219726562	962.4581909179688	0.0017999999690800905	1.8702110762476811
a4	pepa4b13	DaPR130924_VB130_O1944.m	1441	15.5	IMATPEQVGK	M2:+15.99491	1	a4.a1	0.0019000000320374966	45.70000076293945	2	1089.56298828125	1089.561279296875	0.0017000000225380063	1.560261047120787
a4	pepa4a1	DaPR130924_VB130_O1944.m	1478	15.680000305175781	ALKPPPIK		1	a4.a1	0.0031999999191612005	31.5	2	863.5728149414062	863.5717163085938	0.0010999999940395355	1.273779552139078
a4	pepa4b29	DaPR130924_VB130_O1944.m	1840	17.329999923706055	VEYSEEELK		1	a4.a1	9.500000160187483E-4	42.900001525878906	2	1125.5277099609375	1125.5313720703125	-0.003700000001117587	-3.28733617998739
a4	pepa4b15	DaPR130924_VB130_O1944.m	2142	18.649999618530273	IMLFTNEDNPHGNDSAK	M2:+15.99491	1	a4.a1	0.00559999980032444	43.20000076293945	3	1918.8564453125	1918.8603515625	-0.0038999998942017555	-2.0324563436969463
a4	pepa4b15	DaPR130924_VB130_O1944.m	2151	18.68000030517578	IMLFTNEDNPHGNDSAK	M2:+15.99491	1	a4.a1	1.2000000424450263E-6	48.400001525878906	2	1918.8619384765625	1918.8603515625	0.0015999999595806003	0.833828245123593
a4	pepa4b14	DaPR130924_VB130_O1944.m	2370	19.649999618530273	IMLFTNEDNPHGNDSAK		1	a4.a1	1.3000000187446403E-8	55.29999923706055	2	1902.8646240234375	1902.865478515625	-7.999999797903001E-4	-0.42041856811357936
a4	pepa4b17	DaPR130924_VB130_O1944.m	2437	19.950000762939453	KQELLEALTK		1	a4.a1	0.0015999999595806003	41.70000076293945	2	1172.690185546875	1172.6888427734375	0.0013000000035390258	1.108563462123929
a4	pepa4b21	DaPR130924_VB130_O1944.m	2668	20.850000381469727	RILELDQFK		1	a4.a1	0.01600000075995922	25.600000381469727	2	1161.663818359375	1161.6630859375	7.999999797903001E-4	0.688667815543673
a4	pepa4a6	DaPR130924_VB130_O1944.m	2807	21.43000030517578	ELVYPPDYNPEGK		1	a4.a1	0.00279999990016222	39.79999923706055	2	1520.73779296875	1520.72705078125	0.010999999940395355	7.233382173838675
a4	pepa4a6	DaPR130924_VB130_O1944.m	2683	20.90999984741211	ELVYPPDYNPEGK		1	a4.a1	0.0020000000949949026	42.599998474121094	2	1520.7271728515625	1520.7271728515625	0.0	0.0
a4	pepa4b28	DaPR130924_VB130_O1944.m	2708	21.010000228881836	TFNTSTGGLLLPSDTKR		1	a4.a1	9.200000204145908E-5	46.70000076293945	2	1807.95068359375	1807.955322265625	-0.0044999998062849045	-2.488999451958672
a4	pepa4b23	DaPR130924_VB130_O1944.m	2711	21.010000228881836	SDSFENPVLQQHFR		1	a4.a1	9.999999974752427E-7	58.599998474121094	2	1703.820068359375	1703.81396484375	0.006099999882280827	3.580203008161301
a4	pepa4b24	DaPR130924_VB130_O1944.m	2712	21.030000686645508	SFENPVLQQHFR		1	a4.a1	0.0038999998942017555	29.899999618530273	2	1501.754638671875	1501.755126953125	-3.9999998989515007E-4	-0.2663550020346529
a4	pepa4b10	DaPR130924_VB130_O1944.m	2795	21.3799991607666	LFSDVQFK		1	a4.a1	0.012000000104308128	33.70000076293945	2	983.5208740234375	983.5200805664062	7.999999797903001E-4	0.8134048257861523
a4	pepa4b11	DaPR130924_VB130_O1944.m	2958	22.079999923706055	LGSLVDEFK		1	a4.a1	3.1999999191612005E-4	39.0	2	1007.5408325195312	1007.5411987304688	-3.9999998989515007E-4	-0.3970060880876749
a4	pepa4b27	DaPR130924_VB130_O1944.m	3062	22.5	TFNTSTGGLLLPSDTK		1	a4.a1	7.100000232185266E-8	62.29999923706055	2	1651.8565673828125	1651.854248046875	0.002400000113993883	1.4529127596043072
a4	pepa4b27	DaPR130924_VB130_O1944.m	3185	23.0	TFNTSTGGLLLPSDTK		1	a4.a1	9.999999747378752E-5	38.900001525878906	2	1651.85546875	1651.854248046875	0.0013000000035390258	0.7869943762145626
a4	pepa4b12	DaPR130924_VB130_O1944.m	3071	22.530000686645508	ILELDQFK		1	a4.a1	7.200000109151006E-4	30.299999237060547	2	1005.5628051757812	1005.5618896484375	7.999999797903001E-4	0.7955750789938891
a4	pepa4b25	DaPR130924_VB130_O1944.m	3155	22.8799991607666	SGWESYYK	S1:+42.01057	1	a4.a1	0.002899999963119626	35.70000076293945	2	1061.4595947265625	1061.4578857421875	0.0017999999690800905	1.6957808625836372
a4	pepa4a8	DaPR130924_VB130_O1944.m	3252	23.299999237060547	FDDPGLMLMGFK	M7:+15.99491 - M9:+15.99491	1	a4.a1	9.699999736767495E-8	48.70000076293945	2	1402.64013671875	1402.6385498046875	0.0015999999595806003	1.1407072476393827
a4	pepa4b18	DaPR130924_VB130_O1944.m	3303	23.530000686645508	NIYVLQELDNPGAK		1	a4.a1	2.3000000126671694E-8	71.30000305175781	2	1573.8245849609375	1573.822509765625	0.002199999988079071	1.3978704551675887
a4	pepa4b16	DaPR130924_VB130_O1944.m	3340	23.700000762939453	KPGGFDISLFYR		1	a4.a1	3.5000000934815034E-5	51.79999923706055	2	1399.7391357421875	1399.7373046875	0.0019000000320374966	1.357397581442386
a4	pepa4a5	DaPR130924_VB130_O1944.m	3474	24.350000381469727	DTGIFLDLMHLK	M9:+15.99491	1	a4.a1	1.500000071246177E-4	45.5	2	1418.735595703125	1418.7352294921875	3.9999998989515007E-4	0.2819412541396631
a4	pepa4a7	DaPR130924_VB130_O1944.m	3631	25.299999237060547	FDDPGLMLMGFK	M7:+15.99491	1	a4.a1	2.7000000013543968E-9	59.29999923706055	2	1386.642333984375	1386.6435546875	-0.0013000000035390258	-0.9375156283995417
a4	pepa4a7	DaPR130924_VB130_O1944.m	3554	24.760000228881836	FDDPGLMLMGFK	M9:+15.99491	1	a4.a1	1.6999999630229468E-8	67.80000305175781	2	1386.645263671875	1386.6435546875	0.0017000000225380063	1.225981988515517
a4	pepa4a3	DaPR130924_VB130_O1944.m	3641	25.360000610351562	DSLIFLVDASK		1	a4.a1	3.899999865097925E-5	48.900001525878906	2	1207.658447265625	1207.6573486328125	0.0012000000569969416	0.9936593838935027
a4	pepa4a9	DaPR130924_VB130_O1944.m	3654	25.43000030517578	FDDPGLMLMGFKPL	M7:+15.99491 - M9:+15.99491	1	a4.a1	3.5000000934815034E-5	47.5	2	1612.77734375	1612.775390625	0.0020000000949949026	1.2400983463790585
a4	pepa4b26	DaPR130924_VB130_O1944.m	3713	25.809999465942383	STLFSALLIK		1	a4.a1	0.029999999329447746	26.600000381469727	2	1092.6729736328125	1092.666748046875	0.006300000008195639	5.765710377346791
a4	pepa4b26	DaPR130924_VB130_O1944.m	3720	25.860000610351562	STLFSALLIK		1	a4.a1	4.70000013592653E-5	36.5	2	1092.65966796875	1092.666748046875	-0.007000000216066837	-6.406345053127342
a4	pepa4b19	DaPR130924_VB130_O1944.m	3741	25.959999084472656	PGGFDISLFYR		1	a4.a1	0.003000000026077032	46.20000076293945	2	1271.6451416015625	1271.642333984375	0.002899999963119626	2.2805154292348835
a4	pepa4a4	DaPR130924_VB130_O1944.m	3814	26.600000381469727	DTGIFLDLMHLK		1	a4.a1	1.9999999494757503E-5	49.099998474121094	2	1402.7418212890625	1402.7403564453125	0.001500000013038516	1.069335466215337
a4	pepa4b20	DaPR130924_VB130_O1944.m	3836	26.799999237060547	QELLEALTK	Q1:-17.02655	1	a4.a1	0.00860000029206276	34.0	2	1027.570556640625	1027.5673828125	0.0031999999191612005	3.1141509283825757
a4	pepa4a2	DaPR130924_VB130_O1944.m	3897	27.40999984741211	DLLAVVFYGTEK		1	a4.a1	3.000000106112566E-7	57.20000076293945	2	1354.7275390625	1354.7257080078125	0.0019000000320374966	1.4024979527638368
a5	pepa5b12	DaPR130924_VB130_O1944.m	824	11.609999656677246	LNQESTAPK		1	a5.a1	6.399999838322401E-4	46.29999923706055	2	987.51220703125	987.510986328125	0.0012000000569969416	1.215176411817875
a5	pepa5b15	DaPR130924_VB130_O1944.m	984	12.65999984741211	KHQVSVEGTNQTDVK		1	a5.a1	4.299999854993075E-4	44.5	3	1669.85205078125	1669.850830078125	0.0013000000035390258	0.7785126552161575
a5	pepa5b23	DaPR130924_VB130_O1944.m	1033	13.010000228881836	SLATMDSPPHQK	M5:+15.99491	1	a5.a1	6.300000222836388E-6	62.29999923706055	2	1327.632568359375	1327.6314697265625	0.0010999999940395355	0.828543175664622
a5	pepa5a8	DaPR130924_VB130_O1944.m	1215	14.109999656677246	HQVSVEGTNQTDVK		1	a5.a1	2.300000051036477E-5	42.29999923706055	2	1541.7574462890625	1541.755859375	0.0015999999595806003	1.0377777712673728
a5	pepa5b22	DaPR130924_VB130_O1944.m	1470	15.649999618530273	PGIHLER		1	a5.a1	0.002400000113993883	40.400001525878906	2	821.4609375	821.4631958007812	-0.002300000051036477	-2.7998820431564
a5	pepa5b11	DaPR130924_VB130_O1944.m	1619	16.360000610351562	LHIFSGAHGPEK		1	a5.a1	4.4999999227002263E-4	44.79999923706055	2	1292.6744384765625	1292.675048828125	-5.000000237487257E-4	-0.38679482844663926
a5	pepa5b21	DaPR130924_VB130_O1944.m	1774	17.049999237060547	NQLVTPEPTSR		1	a5.a1	0.004800000227987766	35.70000076293945	2	1241.6502685546875	1241.64892578125	0.001500000013038516	1.20807096264728
a5	pepa5b24	DaPR130924_VB130_O1944.m	2020	18.149999618530273	SQASTTVDINTQVEK		1	a5.a1	2.300000051036477E-5	61.0	2	1620.8089599609375	1620.807861328125	0.0010999999940395355	0.6786739010126541
a5	pepa5b10	DaPR130924_VB130_O1944.m	2062	18.309999465942383	LEPSTSTDQPVTPEPTSQATR		1	a5.a1	1.500000071246177E-4	40.5	2	2242.08154296875	2242.083740234375	-0.002199999988079071	-0.9812300712055899
a5	pepa5b10	DaPR130924_VB130_O1944.m	2071	18.350000381469727	LEPSTSTDQPVTPEPTSQATR		1	a5.a1	0.0034000000450760126	35.70000076293945	3	2242.090087890625	2242.083740234375	0.006200000178068876	2.7652848405299806
a5	pepa5a1	DaPR130924_VB130_O1944.m	2207	18.950000762939453	AAGNPGSLAAPIDHKPCSAPLEPK	C17:+57.02146	1	a5.a1	0.007499999832361937	32.900001525878906	3	2398.21044921875	2398.21875	-0.008299999870359898	-3.4609019174584876
a5	pepa5b29	DaPR130924_VB130_O1944.m	2243	19.110000610351562	TPETLVPTAPK		1	a5.a1	5.0999999075429514E-5	40.099998474121094	2	1153.6500244140625	1153.646728515625	0.0032999999821186066	2.860494378868177
a5	pepa5b27	DaPR130924_VB130_O1944.m	2365	19.6299991607666	TPEPVVPTAPEPHPTTSTDQPVTPK		1	a5.a1	1.2000000424450263E-5	49.79999923706055	3	2623.331787109375	2623.325439453125	0.006300000008195639	2.4015320072178983
a5	pepa5b18	DaPR130924_VB130_O1944.m	2494	20.15999984741211	MTPFPATSAAPEPHPSTSTAQPVTPK		1	a5.a1	0.00279999990016222	34.20000076293945	3	2648.30810546875	2648.302978515625	0.0052999998442828655	2.001281532845429
a5	pepa5b14	DaPR130924_VB130_O1944.m	2647	20.760000228881836	IPATPVVIPMK	M10:+15.99491	1	a5.a1	9.600000083764826E-8	48.599998474121094	2	1181.699462890625	1181.6966552734375	0.00279999990016222	2.369474338161951
a5	pepa5a5	DaPR130924_VB130_O1944.m	2787	21.350000381469727	GQASSPTPEPGVGAGDLPGPTSAPVPSGSQSGGR		1	a5.a1	0.014999999664723873	43.599998474121094	3	3059.46923828125	3059.466796875	0.002300000051036477	0.7517649981969874
a5	pepa5b26	DaPR130924_VB130_O1944.m	2794	21.3799991607666	TPEPVVPTAPELR		1	a5.a1	1.2000000424450263E-6	48.29999923706055	2	1405.7701416015625	1405.76904296875	0.0012000000569969416	0.8536253255817481
a5	pepa5a2	DaPR130924_VB130_O1944.m	2914	21.899999618530273	AHEVGAQGGPPVAQVEQDLPISR		1	a5.a1	1.2999999853491317E-5	60.29999923706055	3	2355.20458984375	2355.20556640625	-8.999999845400453E-4	-0.382132242457856
a5	pepa5a4	DaPR130924_VB130_O1944.m	2959	22.079999923706055	GAGNGVVPAGVILER		1	a5.a1	1.1000000199601345E-7	58.400001525878906	2	1408.791259765625	1408.7911376953125	1.9999999494757503E-4	0.1419656822052143
a5	pepa5b30	DaPR130924_VB130_O1944.m	2978	22.15999984741211	TPETVVPTAPELQASASTDQPVTSEPTSR		1	a5.a1	3.9000000106170774E-4	44.900001525878906	3	2996.4794921875	2996.469970703125	0.009499999694526196	3.170397096386389
a5	pepa5b13	DaPR130924_VB130_O1944.m	3035	22.360000610351562	IPATPVVIPMK		1	a5.a1	0.0013000000035390258	40.400001525878906	2	1165.703857421875	1165.7017822265625	0.002199999988079071	1.8872751347063526
a5	pepa5b20	DaPR130924_VB130_O1944.m	3133	22.780000686645508	NPESTVPIAPELPPSTSTEQPVTPEPTSR		1	a5.a1	0.04100000113248825	36.099998474121094	3	3058.522216796875	3058.52197265625	1.9999999494757503E-4	0.06539106036693927
a5	pepa5b28	DaPR130924_VB130_O1944.m	3304	23.530000686645508	TPESIVPIAPELQPSTSR		1	a5.a1	0.0024999999441206455	39.70000076293945	2	1922.0308837890625	1922.0234375	0.007600000128149986	3.9541662083139846
a5	pepa5b17	DaPR130924_VB130_O1944.m	3410	24.0	MPDCSVALPFPSISK	C4:+57.02146 - M1:+15.99491	1	a5.a1	9.899999713525176E-4	38.79999923706055	2	1664.802490234375	1664.802734375	-9.999999747378752E-5	-0.060067175172756726
a5	pepa5a3	DaPR130924_VB130_O1944.m	3497	24.459999084472656	AVLALGGSLAGSAAEASHLVTDR		1	a5.a1	0.006200000178068876	40.29999923706055	3	2166.15478515625	2166.151611328125	0.003100000089034438	1.431109472126813
a5	pepa5a7	DaPR130924_VB130_O1944.m	3512	24.549999237060547	HLAPPPLLSPLLPSIKPTVR		1	a5.a1	0.02500000037252903	36.599998474121094	3	2146.31884765625	2146.3115234375	0.007400000002235174	3.4477753678475556
a5	pepa5a7	DaPR130924_VB130_O1944.m	3509	24.530000686645508	HLAPPPLLSPLLPSIKPTVR		1	a5.a1	0.007000000216066837	32.70000076293945	3	2146.29736328125	2146.31103515625	-0.014000000432133675	-6.522819946790464
a5	pepa5b16	DaPR130924_VB130_O1944.m	3527	24.610000610351562	MPDCSVALPFPSISK	C4:+57.02146	1	a5.a1	6.100000064179767E-6	55.20000076293945	2	1648.808837890625	1648.8077392578125	0.0010999999940395355	0.6671487328987702
a5	pepa5b19	DaPR130924_VB130_O1944.m	3567	24.829999923706055	NFGFSLQDALSR		1	a5.a1	1.0999999631167157E-6	62.0	2	1354.6727294921875	1354.6754150390625	-0.0026000000070780516	-1.9192789491961657
a5	pepa5a9	DaPR130924_VB130_O1944.m	3569	24.850000381469727	LDVSLPFVSR		1	a5.a1	0.027000000700354576	37.70000076293945	2	1132.6385498046875	1132.636474609375	0.002099999925121665	1.8540811391809675
a5	pepa5b25	DaPR130924_VB130_O1944.m	3582	24.93000030517578	SQLPAEGDAGAEWAAAVLK		1	a5.a1	0.019999999552965164	40.099998474121094	2	1883.9488525390625	1883.9501953125	-0.0013000000035390258	-0.6900394749147752
a5	pepa5a6	DaPR130924_VB130_O1944.m	3694	25.700000762939453	HLAPPPLLSPLLPSIK		1	a5.a1	0.012000000104308128	39.0	3	1693.0467529296875	1693.04150390625	0.0052999998442828655	3.1304606721421204
a6	pepa6a8	DaPR130924_VB130_O1944.m	940	12.399999618530273	GSRGGSGGSYGGGGSGGGYGGGSGSR		1	a6.a1	1.4000000192027073E-5	49.70000076293945	2	2091.884765625	2091.8828125	0.002099999925121665	1.0038802903170108
a6	pepa6a8	DaPR130924_VB130_O1944.m	934	12.359999656677246	GSRGGSGGSYGGGGSGGGYGGGSGSR		1	a6.a1	6.700000199089118E-7	63.599998474121094	3	2091.88330078125	2091.8828125	5.000000237487257E-4	0.2390191366174943
a6	pepa6a5	DaPR130924_VB130_O1944.m	994	12.729999542236328	GGSGGSHGGGSGFGGE		1	a6.a1	1.4000000192027073E-5	49.900001525878906	2	1263.49755859375	1263.4989013671875	-0.0013000000035390258	-1.0288889069332325
a6	pepa6b17	DaPR130924_VB130_O1944.m	1059	13.180000305175781	SRSGGGGGGGLGSGGSIR		1	a6.a1	0.0019000000320374966	46.0	3	1475.7327880859375	1475.7314453125	0.00139999995008111	0.9486820617179753
a6	pepa6b17	DaPR130924_VB130_O1944.m	1060	13.180000305175781	SRSGGGGGGGLGSGGSIR		1	a6.a1	1.1999999696854502E-4	51.400001525878906	2	1475.732666015625	1475.7314453125	0.0013000000035390258	0.8809190911180581
a6	pepa6a6	DaPR130924_VB130_O1944.m	1134	13.649999618530273	GGSGGSYGGGGSGGGYGGGSGSR		1	a6.a1	0.0017999999690800905	54.900001525878906	2	1791.73193359375	1791.7281494140625	0.003800000064074993	2.1208574890770584
a6	pepa6a7	DaPR130924_VB130_O1944.m	1168	13.850000381469727	GGSGGSYGGGSGSGGGSGGGYGGGSGGGH		1	a6.a1	3.9000000451316907E-10	63.099998474121094	2	2144.831298828125	2144.8251953125	0.006099999882280827	2.8440545624008577
a6	pepa6a4	DaPR130924_VB130_O1944.m	1274	14.5	FSSSSGYGGGSSR		1	a6.a1	0.012000000104308128	31.0	2	1235.529052734375	1235.529052734375	-0.0	-0.0
a6	pepa6a4	DaPR130924_VB130_O1944.m	1184	13.930000305175781	FSSSSGYGGGSSR		1	a6.a1	0.004000000189989805	47.5	2	1235.53125	1235.529052734375	0.002199999988079071	1.7806137243071745
a6	pepa6b15	DaPR130924_VB130_O1944.m	1369	15.079999923706055	SGGGGGGGLGSGGSIR		1	a6.a1	2.2000000043931323E-8	59.599998474121094	2	1232.5986328125	1232.59814453125	5.000000237487257E-4	0.4056472305812798
a6	pepa6b18	DaPR130924_VB130_O1944.m	1415	15.329999923706055	STMQELNSR		1	a6.a1	1.5999999595806003E-4	48.400001525878906	2	1065.508544921875	1065.499755859375	0.008799999952316284	8.259035165351753
a6	pepa6a2	DaPR130924_VB130_O1944.m	1508	15.850000381469727	FEMEQNLR	M3:+15.99491	1	a6.a1	0.0010000000474974513	39.599998474121094	2	1082.4952392578125	1082.493896484375	0.0013000000035390258	1.2009305620669524
a6	pepa6a3	DaPR130924_VB130_O1944.m	1513	15.859999656677246	FSSSGGGGGGGRFSSSSGYGGGSSR		1	a6.a1	1.0000000116860974E-7	52.5	3	2198.9462890625	2198.945068359375	0.0013000000035390258	0.5911925778614157
a6	pepa6b16	DaPR130924_VB130_O1944.m	1561	16.079999923706055	SGGGGGGGLGSGGSIRSSYSR		1	a6.a1	0.024000000208616257	43.0	3	1812.863525390625	1812.8587646484375	0.004699999932199717	2.592590235848392
a6	pepa6a9	DaPR130924_VB130_O1944.m	1813	17.229999542236328	IKFEMEQNLR	M5:+15.99491	1	a6.a1	0.03400000184774399	39.70000076293945	3	1323.6739501953125	1323.6729736328125	8.999999845400453E-4	0.6799262374225264
a6	pepa6b14	DaPR130924_VB130_O1944.m	1827	17.280000686645508	SASSLGGGFGGGSR		1	a6.a1	0.0010999999940395355	37.79999923706055	2	1196.5662841796875	1196.56591796875	5.000000237487257E-4	0.4178624982044523
a6	pepa6b19	DaPR130924_VB130_O1944.m	2201	18.90999984741211	VQALEEANNDLENK		1	a6.a1	4.599999954280065E-7	60.0	2	1586.7685546875	1586.76611328125	0.0024999999441206455	1.5755314681827512
a6	pepa6b13	DaPR130924_VB130_O1944.m	2244	19.110000610351562	QVLDNLTMEK	M8:+15.99491	1	a6.a1	0.01600000075995922	32.70000076293945	2	1206.6044921875	1206.6038818359375	6.99999975040555E-4	0.5801406622158823
a6	pepa6a1	DaPR130924_VB130_O1944.m	2753	21.200000762939453	DQIVDLTVGNNK		1	a6.a1	8.199999790292622E-9	61.0	2	1315.687255859375	1315.685546875	0.0017000000225380063	1.2921020730035573
a6	pepa6b11	DaPR130924_VB130_O1944.m	2988	22.200000762939453	QGVDADINGLR	Q1:-17.02655	1	a6.a1	2.099999983329326E-5	45.20000076293945	2	1140.5665283203125	1140.5648193359375	0.0017999999690800905	1.5781654304646104
a6	pepa6b10	DaPR130924_VB130_O1944.m	3126	22.75	QEYEQLIAK	Q1:-17.02655	1	a6.a1	0.041999999433755875	38.5	2	1104.5601806640625	1104.5576171875	0.0026000000070780516	2.353883551768308
a6	pepa6b12	DaPR130924_VB130_O1944.m	3434	24.1299991607666	QVLDNLTMEK	Q1:-17.02655	1	a6.a1	0.0020000000949949026	41.400001525878906	2	1173.585205078125	1173.5823974609375	0.00279999990016222	2.3858571040431933
a7	pepa7b17	DaPR130924_VB130_O1944.m	834	11.680000305175781	YAYDKR		1	a7.a1	0.01600000075995922	27.799999237060547	2	815.4048461914062	815.4050903320312	-1.9999999494757503E-4	-0.2452768535773249
a7	pepa7b17	DaPR130924_VB130_O1944.m	772	11.180000305175781	YAYDKR		1	a7.a1	0.039000000804662704	28.399999618530273	2	815.4058227539062	815.4050903320312	7.999999797903001E-4	0.9811074143092996
a7	pepa7b13	DaPR130924_VB130_O1944.m	780	11.25	SKVDEEQMK		1	a7.a1	0.006300000008195639	34.400001525878906	2	1093.521484375	1093.519775390625	0.0017000000225380063	1.5546129670409807
a7	pepa7b15	DaPR130924_VB130_O1944.m	919	12.300000190734863	VDEEQMK		1	a7.a1	0.04100000113248825	31.200000762939453	2	878.393798828125	878.392822265625	0.0010000000474974513	1.1384428721971642
a7	pepa7a6	DaPR130924_VB130_O1944.m	971	12.579999923706055	EEASGSSVTAEEAKK		1	a7.a1	4.699999863078119E-6	58.20000076293945	2	1522.7239990234375	1522.7235107421875	5.000000237487257E-4	0.3283590357812376
a7	pepa7a5	DaPR130924_VB130_O1944.m	1198	14.0	EEASGSSVTAEEAK		1	a7.a1	3.199999991920777E-5	47.0	2	1394.630126953125	1394.6285400390625	0.0015999999595806003	1.147258867609138
a7	pepa7b10	DaPR130924_VB130_O1944.m	2069	18.350000381469727	LGGHGPSFPLK		1	a7.a1	0.027000000700354576	28.600000381469727	2	1109.611572265625	1109.610595703125	0.0010000000474974513	0.9012171038829916
a7	pepa7b16	DaPR130924_VB130_O1944.m	2170	18.760000228881836	VITMFVQR	M4:+15.99491	1	a7.a1	0.0010000000474974513	41.20000076293945	2	1009.5509033203125	1009.55029296875	6.000000284984708E-4	0.5943240596108107
a7	pepa7b12	DaPR130924_VB130_O1944.m	2214	18.979999542236328	KVITMFVQR		1	a7.a1	0.012000000104308128	38.599998474121094	2	1121.6524658203125	1121.650390625	0.002099999925121665	1.8722410678709918
a7	pepa7a1	DaPR130924_VB130_O1944.m	2587	20.530000686645508	ANPQVGVAFPH		1	a7.a1	0.03700000047683716	36.5	2	1136.5821533203125	1136.5850830078125	-0.002899999963119626	-2.551502748430574
a7	pepa7a9	DaPR130924_VB130_O1944.m	2601	20.600000381469727	LFQCLLHR	C4:+57.02146	1	a7.a1	0.00419999985024333	38.79999923706055	2	1086.5894775390625	1086.588134765625	0.00139999995008111	1.2884366258822504
a7	pepa7a4	DaPR130924_VB130_O1944.m	2743	21.15999984741211	EDIIQGFR		1	a7.a1	2.3999999393709004E-4	37.0	2	977.51123046875	977.5054931640625	0.00570000009611249	5.831169375490981
a7	pepa7b18	DaPR130924_VB130_O1944.m	2746	21.18000030517578	YGSDIVPFSK		1	a7.a1	1.500000071246177E-4	45.900001525878906	2	1112.56591796875	1112.562744140625	0.0032999999821186066	2.966124831609043
a7	pepa7a2	DaPR130924_VB130_O1944.m	2808	21.43000030517578	AVDALIDSMSLAK	M9:+15.99491	1	a7.a1	1.9999999949504854E-6	49.5	2	1349.6995849609375	1349.698486328125	0.0010999999940395355	0.8149968346131157
a7	pepa7a8	DaPR130924_VB130_O1944.m	2815	21.459999084472656	HIEIFTDLSSR		1	a7.a1	5.499999815583578E-7	50.400001525878906	2	1317.6798095703125	1317.68017578125	-3.000000142492354E-4	-0.22767286004843015
a7	pepa7b11	DaPR130924_VB130_O1944.m	2849	21.610000610351562	IWNMLNPPAEVTTK	M4:+15.99491	1	a7.a1	5.600000149570405E-4	33.20000076293945	2	1629.833251953125	1629.8309326171875	0.002400000113993883	1.4725454438025394
a7	pepa7a7	DaPR130924_VB130_O1944.m	2912	21.899999618530273	FFMGNQVLK		1	a7.a1	1.5999999595806003E-4	37.5	2	1083.5673828125	1083.5660400390625	0.00139999995008111	1.2920301101635117
a7	pepa7a3	DaPR130924_VB130_O1944.m	3226	23.18000030517578	CFSVLGFCK	C1:+57.02146 - C8:+57.02146	1	a7.a1	1.6999999934341758E-4	34.70000076293945	2	1117.5174560546875	1117.517333984375	1.9999999494757503E-4	0.17896813665923092
a7	pepa7b14	DaPR130924_VB130_O1944.m	3269	23.360000610351562	SQLDIIIHSLK		1	a7.a1	0.013000000268220901	35.099998474121094	3	1266.743896484375	1266.741943359375	0.0019000000320374966	1.4999108871367546
a7	pepa7b14	DaPR130924_VB130_O1944.m	3275	23.399999618530273	SQLDIIIHSLK		1	a7.a1	7.799999934832158E-7	57.900001525878906	2	1266.7427978515625	1266.741943359375	7.999999797903001E-4	0.6315413995598155
a8	pepa8a3	DaPR130924_VB130_O1944.m	847	11.800000190734863	GMGTVEGGDQSNPK	M2:+15.99491	1	a8.a1	2.0000000233721948E-7	53.20000076293945	2	1392.60986328125	1392.6064453125	0.0035000001080334187	2.5132729493062347
a8	pepa8b11	DaPR130924_VB130_O1944.m	964	12.529999732971191	KAEEDAALQAK		1	a8.a1	0.0010999999940395355	40.70000076293945	2	1173.61181640625	1173.6114501953125	3.9999998989515007E-4	0.34082829528340236
a8	pepa8b18	DaPR130924_VB130_O1944.m	999	12.75	TSQVGAASAPAK		1	a8.a1	1.2999999853491317E-5	49.0	2	1087.5791015625	1087.5745849609375	0.0044999998062849045	4.137647080495662
a8	pepa8a2	DaPR130924_VB130_O1944.m	1189	13.949999809265137	ASEAQPPVAR		1	a8.a1	0.03700000047683716	35.79999923706055	2	1025.5396728515625	1025.537841796875	0.0019000000320374966	1.8526864193606456
a8	pepa8a1	DaPR130924_VB130_O1944.m	1496	15.779999732971191	AGTATSPAGSSPAVAGGTQR		1	a8.a1	1.3000000365082087E-7	54.599998474121094	2	1743.863525390625	1743.8624267578125	0.0010999999940395355	0.6307837001136921
a8	pepa8b15	DaPR130924_VB130_O1944.m	1507	15.829999923706055	SPQVKPASTMGMGPLGK	M10:+15.99491 - M12:+15.99491	1	a8.a1	1.4000000373926014E-4	35.599998474121094	3	1717.8634033203125	1717.861572265625	0.0019000000320374966	1.1060262728455215
a8	pepa8b16	DaPR130924_VB130_O1944.m	1527	15.949999809265137	TGPAAAQVQVGK		1	a8.a1	7.700000423938036E-6	48.400001525878906	2	1126.6243896484375	1126.6219482421875	0.0024999999441206455	2.2190229366836602
a8	pepa8a4	DaPR130924_VB130_O1944.m	1568	16.110000610351562	GPASVPSVGK		1	a8.a1	2.800000074785203E-4	39.599998474121094	2	898.5003662109375	898.4996948242188	6.99999975040555E-4	0.7790764750092676
a8	pepa8b10	DaPR130924_VB130_O1944.m	1573	16.1299991607666	LPEVQQATK		1	a8.a1	0.009200000204145908	39.20000076293945	2	1013.564453125	1013.56298828125	0.00139999995008111	1.3812658574433156
a8	pepa8a9	DaPR130924_VB130_O1944.m	1591	16.209999084472656	LGAGEGGEASVSPEK		1	a8.a1	0.00139999995008111	47.79999923706055	2	1387.6700439453125	1387.67041015625	-3.000000142492354E-4	-0.21618967447425486
a8	pepa8b14	DaPR130924_VB130_O1944.m	1707	16.760000228881836	SPAGPAATPAQAQAASTPR		1	a8.a1	1.5999999595806003E-4	39.599998474121094	3	1749.8900146484375	1749.8883056640625	0.0017999999690800905	1.0286370640079288
a8	pepa8b14	DaPR130924_VB130_O1944.m	1702	16.729999542236328	SPAGPAATPAQAQAASTPR		1	a8.a1	2.0999999605919584E-7	49.099998474121094	2	1749.8890380859375	1749.8883056640625	7.999999797903001E-4	0.457172024752008
a8	pepa8a8	DaPR130924_VB130_O1944.m	2147	18.65999984741211	LDSSPSVSSTLAAK		1	a8.a1	4.800000169780105E-6	55.70000076293945	2	1362.7125244140625	1362.7115478515625	0.0010000000474974513	0.7338310510937119
a8	pepa8a5	DaPR130924_VB130_O1944.m	2285	19.299999237060547	GSLGQGTAPVLPGK		1	a8.a1	9.100000197825864E-10	61.0	2	1281.7183837890625	1281.716552734375	0.0019000000320374966	1.4823870597474103
a8	pepa8b13	DaPR130924_VB130_O1944.m	2537	20.329999923706055	SLGNILQAK		1	a8.a1	0.007699999958276749	49.400001525878906	2	943.5606689453125	943.5574951171875	0.003100000089034438	3.285438465675508
a8	pepa8b17	DaPR130924_VB130_O1944.m	2576	20.5	TQPSSGVDSAVGTLPATSPQSTSVQAK		1	a8.a1	0.024000000208616257	42.099998474121094	3	2601.302001953125	2601.30078125	0.0013000000035390258	0.4997499762078026
a8	pepa8a7	DaPR130924_VB130_O1944.m	2620	20.65999984741211	LASTNSSVLGADLPSSMK	M17:+15.99491	1	a8.a1	1.8000000272877514E-4	48.099998474121094	2	1793.899169921875	1793.8953857421875	0.003800000064074993	2.1182952441247407
a8	pepa8b12	DaPR130924_VB130_O1944.m	2854	21.649999618530273	NPASLPLTQAALK		1	a8.a1	0.01600000075995922	28.700000762939453	2	1323.7640380859375	1323.7635498046875	6.000000284984708E-4	0.45325317243173585
a8	pepa8a6	DaPR130924_VB130_O1944.m	2963	22.100000381469727	LASTNSSVLGADLPSSMK		1	a8.a1	0.0024999999441206455	45.099998474121094	2	1777.9083251953125	1777.9005126953125	0.007899999618530273	4.443443017266363
a9	pepa9b13	DaPR130924_VB130_O1944.m	717	10.600000381469727	RPANSGELDK		1	a9.a1	0.0038999998942017555	37.0	2	1086.5518798828125	1086.55419921875	-0.002300000051036477	-2.116783546269679
a9	pepa9b14	DaPR130924_VB130_O1944.m	907	12.199999809265137	SGPQSASTAVK		1	a9.a1	1.4000000373926014E-4	37.900001525878906	2	1032.5338134765625	1032.5323486328125	0.00139999995008111	1.355889674483192
a9	pepa9b12	DaPR130924_VB130_O1944.m	1233	14.210000038146973	QAGPAPAAATAASK		1	a9.a1	0.013000000268220901	27.299999237060547	2	1211.63916015625	1211.6383056640625	8.999999845400453E-4	0.742795915524297
a9	pepa9a4	DaPR130924_VB130_O1944.m	1539	16.0	FGVVANNNR		1	a9.a1	0.009999999776482582	38.900001525878906	2	990.5128784179688	990.5120239257812	8.999999845400453E-4	0.9086209584543943
a9	pepa9a8	DaPR130924_VB130_O1944.m	1722	16.829999923706055	LGAMSAAPSQPNSQIR	M4:+15.99491	1	a9.a1	3.800000122282654E-4	41.900001525878906	2	1643.8193359375	1643.8173828125	0.0020000000949949026	1.2166802200211495
a9	pepa9a1	DaPR130924_VB130_O1944.m	1731	16.850000381469727	ALGSAQYEDPR		1	a9.a1	3.3999999868683517E-4	41.099998474121094	2	1206.5743408203125	1206.575439453125	-0.0010000000474974513	-0.8287919800113758
a9	pepa9a3	DaPR130924_VB130_O1944.m	1943	17.809999465942383	EPPGSTAGLPQEPK		1	a9.a1	5.0999999075429514E-5	49.29999923706055	2	1407.7120361328125	1407.7119140625	1.9999999494757503E-4	0.1420745203259645
a9	pepa9b15	DaPR130924_VB130_O1944.m	1984	18.0	VTVDDLPNR		1	a9.a1	0.009800000116229057	37.5	2	1028.536865234375	1028.5374755859375	-6.000000284984708E-4	-0.5833526174208311
a9	pepa9a7	DaPR130924_VB130_O1944.m	2099	18.459999084472656	LGAMSAAPSQPNSQIR		1	a9.a1	0.005100000184029341	31.700000762939453	2	1627.8201904296875	1627.822509765625	-0.002300000051036477	-1.4129304867320163
a9	pepa9a5	DaPR130924_VB130_O1944.m	2254	19.149999618530273	GGLVGQAPMPVPEEK	M9:+15.99491	1	a9.a1	1.500000053056283E-6	59.599998474121094	2	1524.77880859375	1524.7730712890625	0.005799999926239252	3.8038446739722773
a9	pepa9a9	DaPR130924_VB130_O1944.m	2315	19.399999618530273	NSVERPAEPVAGAATPSLVEQQK		1	a9.a1	9.700000191514846E-6	60.20000076293945	3	2378.245361328125	2378.23095703125	0.014000000432133675	5.886728700903759
a9	pepa9b10	DaPR130924_VB130_O1944.m	2454	20.010000228881836	PAEPVAGAATPSLVEQQK		1	a9.a1	5.399999736255268E-7	51.0	2	1792.950439453125	1792.9444580078125	0.006099999882280827	3.4022246785372796
a9	pepa9b11	DaPR130924_VB130_O1944.m	2525	20.299999237060547	PVLTSVMVPK	M7:+15.99491	1	a9.a1	1.2999999853491317E-5	39.599998474121094	2	1086.624267578125	1086.6231689453125	0.0012000000569969416	1.1043387360879429
a9	pepa9a6	DaPR130924_VB130_O1944.m	2858	21.65999984741211	IFQPVIEAPGASK		1	a9.a1	9.600000083764826E-8	54.599998474121094	2	1356.7525634765625	1356.7525634765625	0.0	0.0
a9	pepa9a2	DaPR130924_VB130_O1944.m	3707	25.760000228881836	DLYLIPLSAQDPVPSK		1	a9.a1	2.7000000955013093E-6	58.79999923706055	2	1755.9525146484375	1755.9532470703125	-6.000000284984708E-4	-0.34169476294401896
b10	pepb10a9	DaPR130924_VB130_O1944.m	931	12.350000381469727	VLHNAQEVEK		1	b10.a1	0.024000000208616257	33.900001525878906	2	1166.6146240234375	1166.6168212890625	-0.002199999988079071	-1.8857948453444755
b10	pepb10a6	DaPR130924_VB130_O1944.m	1088	13.359999656677246	PNNSGEAPSSPTPK		1	b10.a1	4.4999998749517545E-7	61.20000076293945	2	1382.6571044921875	1382.6551513671875	0.002099999925121665	1.5188168380562266
b10	pepb10a4	DaPR130924_VB130_O1944.m	1826	17.280000686645508	LTTTGQVTSPVK		1	b10.a1	2.099999983329326E-4	43.900001525878906	2	1231.687255859375	1231.689697265625	-0.002400000113993883	-1.9485428183104314
b10	pepb10a5	DaPR130924_VB130_O1944.m	2028	18.18000030517578	NLQDVVER		1	b10.a1	0.02500000037252903	32.900001525878906	2	972.5110473632812	972.5112915039062	-3.000000142492354E-4	-0.30847972344394153
b10	pepb10a7	DaPR130924_VB130_O1944.m	2258	19.15999984741211	TGKPLPFGTLGVHK		1	b10.a1	8.999999845400453E-4	45.20000076293945	3	1451.835205078125	1451.8372802734375	-0.002199999988079071	-1.5153213228308378
b10	pepb10a3	DaPR130924_VB130_O1944.m	2375	19.68000030517578	LQNELDMVK		1	b10.a1	0.009800000116229057	31.700000762939453	2	1089.557861328125	1089.561279296875	-0.0034000000450760126	-3.120522094241574
b10	pepb10a2	DaPR130924_VB130_O1944.m	3179	22.979999542236328	LLLPGVIK		1	b10.a1	0.04600000008940697	26.899999618530273	2	852.5929565429688	852.5921020507812	7.999999797903001E-4	0.9383150252811647
b10	pepb10a8	DaPR130924_VB130_O1944.m	3330	23.649999618530273	TQIIQDFLR		1	b10.a1	7.79999973019585E-5	39.099998474121094	2	1133.6328125	1133.6318359375	0.0010999999940395355	0.9703326593063157
b10	pepb10b11	DaPR130924_VB130_O1944.m	3333	23.65999984741211	VIQEGLEGLVLK		1	b10.a1	1.3000000035390258E-4	57.099998474121094	2	1297.7744140625	1297.77294921875	0.001500000013038516	1.1558262282639697
b10	pepb10a1	DaPR130924_VB130_O1944.m	3351	23.75	AAVWEITGAEFSK		1	b10.a1	0.00559999980032444	53.400001525878906	2	1408.70751953125	1408.7110595703125	-0.003599999938160181	-2.555527560959349
b10	pepb10b10	DaPR130924_VB130_O1944.m	3753	26.059999465942383	VLLDIFTGVR		1	b10.a1	0.0015999999595806003	35.0	2	1132.6668701171875	1132.6728515625	-0.006000000052154064	-5.297204787664136
b10	pepb10b10	DaPR130924_VB130_O1944.m	3726	25.8799991607666	VLLDIFTGVR		1	b10.a1	7.600000244565308E-4	42.70000076293945	2	1132.6785888671875	1132.6728515625	0.00570000009611249	5.032344589392649
b11	pepb11a4	DaPR130924_VB130_O1944.m	969	12.5600004196167	GMGSLDAMDK	M2:+15.99491 - M8:+15.99491	1	b11.a1	2.300000005561742E-6	45.20000076293945	2	1056.4359130859375	1056.4339599609375	0.0019000000320374966	1.7985033651395972
b11	pepb11a6	DaPR130924_VB130_O1944.m	1179	13.899999618530273	PQATAVYK		1	b11.a1	0.004800000227987766	33.900001525878906	2	877.4796752929688	877.4782104492188	0.00139999995008111	1.5954811565798197
b11	pepb11a9	DaPR130924_VB130_O1944.m	1276	14.5	VAQGVSGAVQDK		1	b11.a1	9.99999993922529E-9	60.400001525878906	2	1158.6129150390625	1158.61181640625	0.0012000000569969416	1.0357222669444788
b11	pepb11a8	DaPR130924_VB130_O1944.m	1652	16.510000228881836	TSSAQVEGGVHSLHSYEK		1	b11.a1	2.800000074785203E-4	37.599998474121094	2	1915.91552734375	1915.9149169921875	6.99999975040555E-4	0.3653606790323922
b11	pepb11a8	DaPR130924_VB130_O1944.m	1629	16.40999984741211	TSSAQVEGGVHSLHSYEK		1	b11.a1	3.3999999868683517E-4	37.70000076293945	3	1915.91455078125	1915.9149169921875	-3.000000142492354E-4	-0.15658316117722398
b11	pepb11a1	DaPR130924_VB130_O1944.m	2193	18.8799991607666	AMMYSGELK		1	b11.a1	3.600000054575503E-4	37.099998474121094	2	1029.474853515625	1029.474853515625	9.999999747378752E-5	0.09713690153022253
b11	pepb11a7	DaPR130924_VB130_O1944.m	2895	21.809999465942383	REDLVVAPAGITLK		1	b11.a1	6.899999789311551E-7	53.79999923706055	2	1481.8707275390625	1481.8690185546875	0.0017000000225380063	1.1471999220255438
b11	pepb11a2	DaPR130924_VB130_O1944.m	3107	22.65999984741211	DKYPNLQVIGGNVVTAAQAK		1	b11.a1	1.8000000068241206E-7	51.599998474121094	3	2086.13330078125	2086.129638671875	0.003800000064074993	1.8215550911276281
b11	pepb11a5	DaPR130924_VB130_O1944.m	3245	23.260000228881836	NLIDAGVDALR		1	b11.a1	0.006200000178068876	46.099998474121094	2	1156.63427734375	1156.6324462890625	0.0017999999690800905	1.5562419806354277
b11	pepb11a3	DaPR130924_VB130_O1944.m	3297	23.5	EDLVVAPAGITLK		1	b11.a1	7.399999885819852E-4	42.400001525878906	2	1325.7686767578125	1325.7679443359375	7.999999797903001E-4	0.603423836884977
b11	pepb11b10	DaPR130924_VB130_O1944.m	3371	23.829999923706055	YEQGFITDPVVLSPK		1	b11.a1	4.099999895146311E-9	54.79999923706055	2	1692.88720703125	1692.8846435546875	0.0024999999441206455	1.476769225616692
b12	pepb12a6	DaPR130924_VB130_O1944.m	2019	18.149999618530273	IVTTYIR		1	b12.a1	0.04100000113248825	31.600000381469727	2	865.5158081054688	865.5145874023438	0.0012000000569969416	1.3864585004840693
b12	pepb12a9	DaPR130924_VB130_O1944.m	2407	19.809999465942383	TIMHLMINNTK		1	b12.a1	9.100000170292333E-5	38.5	2	1315.685791015625	1315.6865234375	-6.99999975040555E-4	-0.5320416091301611
b12	pepb12b10	DaPR130924_VB130_O1944.m	2835	21.559999465942383	VPVGDQPPDIEYQIK		1	b12.a1	2.499999936844688E-5	43.400001525878906	2	1697.8828125	1697.8748779296875	0.00800000037997961	4.711772630580678
b12	pepb12b11	DaPR130924_VB130_O1944.m	3029	22.350000381469727	YMLPLDNLK	M2:+15.99491	1	b12.a1	0.02500000037252903	30.600000381469727	2	1122.586181640625	1122.5867919921875	-5.000000237487257E-4	-0.44539988116322443
b12	pepb12a8	DaPR130924_VB130_O1944.m	3034	22.360000610351562	SSVLENFVGR		1	b12.a1	1.3000000035390258E-4	56.900001525878906	2	1107.5819091796875	1107.5797119140625	0.002199999988079071	1.986313007013413
b12	pepb12a3	DaPR130924_VB130_O1944.m	3286	23.450000762939453	FPFELVK		1	b12.a1	0.003100000089034438	32.70000076293945	2	879.4998168945312	879.4979248046875	0.0019000000320374966	2.1603234964533145
b12	pepb12a2	DaPR130924_VB130_O1944.m	3411	24.010000228881836	DMILQFISR	M2:+15.99491	1	b12.a1	0.007600000128149986	33.20000076293945	2	1138.5938720703125	1138.5928955078125	0.0010000000474974513	0.8782770834446945
b12	pepb12a4	DaPR130924_VB130_O1944.m	3470	24.309999465942383	GMEELIPLVNK		1	b12.a1	1.3000000035390258E-4	40.599998474121094	2	1242.67822265625	1242.6767578125	0.0015999999595806003	1.2875431599743612
b12	pepb12a5	DaPR130924_VB130_O1944.m	3483	24.3799991607666	GWLTINNISLMK	M11:+15.99491	1	b12.a1	3.7000001611886546E-5	57.79999923706055	2	1405.751220703125	1405.751220703125	9.999999747378752E-5	0.07113634048545928
b12	pepb12a7	DaPR130924_VB130_O1944.m	3503	24.5	NLVDSYVAIINK		1	b12.a1	9.799999816095806E-7	65.5	2	1348.7496337890625	1348.74755859375	0.002199999988079071	1.6311428881271643
b12	pepb12a1	DaPR130924_VB130_O1944.m	3729	25.899999618530273	DMILQFISR		1	b12.a1	0.010999999940395355	49.5	2	1122.6005859375	1122.5980224609375	0.0026000000070780516	2.316056108292782
b13	pepb13a2	DaPR130924_VB130_O1944.m	1107	13.460000038146973	INSAPPTETK		1	b13.a1	0.035999998450279236	30.5	2	1057.5523681640625	1057.5528564453125	-3.9999998989515007E-4	-0.3782316765136879
b13	pepb13a4	DaPR130924_VB130_O1944.m	1549	16.030000686645508	LSLQESESK		1	b13.a1	0.014999999664723873	34.900001525878906	2	1020.522216796875	1020.5211791992188	0.0010000000474974513	0.9798915180595567
b13	pepb13a8	DaPR130924_VB130_O1944.m	1675	16.610000610351562	QHCEPQDGVIK	C3:+57.02146 - Q1:-17.02655	1	b13.a1	8.199999865610152E-5	35.79999923706055	2	1293.5838623046875	1293.589599609375	-0.00570000009611249	-4.406343478514143
b13	pepb13a7	DaPR130924_VB130_O1944.m	1920	17.709999084472656	PSSFQNNVQSQDPQVSTK		1	b13.a1	1.5999999595806003E-4	34.5	2	1990.94482421875	1990.9468994140625	-0.0020000000949949026	-1.0045471808331525
b13	pepb13b10	DaPR130924_VB130_O1944.m	2064	18.329999923706055	TGEPLMSESTSNIDQGPR	M6:+15.99491	1	b13.a1	3.100000034450545E-9	62.400001525878906	2	1934.87646484375	1934.8763427734375	9.999999747378752E-5	0.051682888080820846
b13	pepb13a6	DaPR130924_VB130_O1944.m	2300	19.350000381469727	IYQGTLGAIK		1	b13.a1	3.1999999191612005E-4	46.20000076293945	2	1063.615966796875	1063.614990234375	0.0010000000474974513	0.9401898776145439
b13	pepb13a1	DaPR130924_VB130_O1944.m	2503	20.209999084472656	LGLHVTPSNVDQVSTPPAAK		1	b13.a1	0.005400000140070915	37.29999923706055	3	2031.084716796875	2031.08740234375	-0.0026000000070780516	-1.2801024732258253
b13	pepb13a5	DaPR130924_VB130_O1944.m	2649	20.780000686645508	LSSTSVYDLTPGEK		1	b13.a1	2.900000026784255E-6	50.0	2	1496.7479248046875	1496.748291015625	-3.000000142492354E-4	-0.2004345126365029
b13	pepb13a9	DaPR130924_VB130_O1944.m	2664	20.829999923706055	SANNTPENSPNFPNFR		1	b13.a1	1.1000000085914508E-5	48.20000076293945	2	1805.8167724609375	1805.820556640625	-0.003800000064074993	-2.1043065713816818
b13	pepb13a3	DaPR130924_VB130_O1944.m	3464	24.299999237060547	IQSAIACTNIFPLGR	C7:+57.02146	1	b13.a1	0.007199999876320362	32.20000076293945	2	1660.8824462890625	1660.8843994140625	-0.0019000000320374966	-1.1439688594268154
b14	pepb14a3	DaPR130924_VB130_O1944.m	1017	12.880000114440918	HLDQEQQLK		1	b14.a1	0.007600000128149986	39.0	2	1138.5865478515625	1138.58544921875	0.0010999999940395355	0.9661110589409954
b14	pepb14a8	DaPR130924_VB130_O1944.m	1304	14.649999618530273	SNRPNNNPGGSLR	S1:+42.01057	1	b14.a1	2.099999983329326E-4	38.79999923706055	2	1424.7005615234375	1424.6993408203125	0.0013000000035390258	0.9124732259583362
b14	pepb14a6	DaPR130924_VB130_O1944.m	1391	15.199999809265137	NTAGAQPQDDSIGGR		1	b14.a1	1.4000000192027073E-5	50.20000076293945	2	1486.691650390625	1486.6884765625	0.0031999999191612005	2.152434736401667
b14	pepb14a5	DaPR130924_VB130_O1944.m	1497	15.779999732971191	LSTQSNSNNIEPAR		1	b14.a1	5.200000014156103E-4	45.400001525878906	2	1530.750244140625	1530.7510986328125	-7.999999797903001E-4	-0.5226192426089511
b14	pepb14a1	DaPR130924_VB130_O1944.m	2373	19.65999984741211	DDSLDLSPQGR		1	b14.a1	0.007199999876320362	28.899999618530273	2	1202.569580078125	1202.565185546875	0.004399999976158142	3.6588452992319174
b14	pepb14a2	DaPR130924_VB130_O1944.m	2643	20.75	GESESDDSEMGR	M10:+15.99491	1	b14.a1	0.039000000804662704	12.199999809265137	2	1314.470703125	1314.4754638671875	-0.004699999932199717	-3.5755706830558207
b14	pepb14a7	DaPR130924_VB130_O1944.m	2665	20.850000381469727	SESPPAELPSLR		1	b14.a1	0.0015999999595806003	31.899999618530273	2	1282.6640625	1282.6641845703125	-9.999999747378752E-5	-0.0779627268592419
b14	pepb14a4	DaPR130924_VB130_O1944.m	3562	24.809999465942383	LFLQFVTGSPR		1	b14.a1	7.300000288523734E-4	45.0	2	1264.7060546875	1264.705322265625	7.999999797903001E-4	0.6325584036897702
b14	pepb14a9	DaPR130924_VB130_O1944.m	3758	26.100000381469727	SSAVVVDAIPVFLEK		1	b14.a1	0.02199999988079071	35.29999923706055	2	1573.8909912109375	1573.884033203125	0.007000000216066837	4.447595927268308
b15	pepb15a6	DaPR130924_VB130_O1944.m	1362	15.050000190734863	IDGGITGNMR	M9:+15.99491	1	b15.a1	0.013000000268220901	33.0	2	1049.5084228515625	1049.5047607421875	0.003599999938160181	3.430189240508388
b15	pepb15a7	DaPR130924_VB130_O1944.m	1536	16.0	VAQYVVR		1	b15.a1	0.0044999998062849045	38.20000076293945	2	834.4844360351562	834.4835815429688	7.999999797903001E-4	0.9586767163364579
b15	pepb15a4	DaPR130924_VB130_O1944.m	1556	16.059999465942383	EVMLQNGETPK	M3:+15.99491	1	b15.a1	0.008999999612569809	34.599998474121094	2	1261.61474609375	1261.6097412109375	0.005100000184029341	4.042454665207468
b15	pepb15a8	DaPR130924_VB130_O1944.m	1815	17.229999542236328	WQDIQNDPR		1	b15.a1	0.006899999920278788	34.900001525878906	2	1171.5499267578125	1171.549560546875	5.000000237487257E-4	0.42678520874125675
b15	pepb15a2	DaPR130924_VB130_O1944.m	2010	18.110000610351562	APEPTPQQVAQQQ		1	b15.a1	0.0038999998942017555	41.900001525878906	2	1421.703125	1421.702392578125	7.999999797903001E-4	0.5627056576444066
b15	pepb15a5	DaPR130924_VB130_O1944.m	2651	20.780000686645508	GNFLEIK		1	b15.a1	5.099999834783375E-4	33.900001525878906	2	820.4562377929688	820.456787109375	-5.000000237487257E-4	-0.6094166464395043
b15	pepb15a9	DaPR130924_VB130_O1944.m	2974	22.149999618530273	YAILNEPFK		1	b15.a1	0.03099999949336052	35.20000076293945	2	1094.588134765625	1094.5885009765625	-3.000000142492354E-4	-0.2740756128733158
b15	pepb15a1	DaPR130924_VB130_O1944.m	3130	22.760000228881836	AFLNAIMR		1	b15.a1	7.3999999585794285E-6	44.599998474121094	2	935.51318359375	935.5136108398438	-3.9999998989515007E-4	-0.42757260317790124
b15	pepb15a3	DaPR130924_VB130_O1944.m	3214	23.110000610351562	AYVSLFMR		1	b15.a1	9.200000204145908E-5	41.20000076293945	2	986.5155639648438	986.51318359375	0.002300000051036477	2.331443805604149
b16	pepb16a3	DaPR130924_VB130_O1944.m	1133	13.630000114440918	DPNNPYDK		1	b16.a1	0.00139999995008111	34.29999923706055	2	962.4194946289062	962.4218139648438	-0.002300000051036477	-2.3898045718241523
b16	pepb16a5	DaPR130924_VB130_O1944.m	1169	13.850000381469727	EYNVNDDSMK	M9:+15.99491	1	b16.a1	0.007499999832361937	25.899999618530273	2	1230.4981689453125	1230.4947509765625	0.0035000001080334187	2.8443844276911374
b16	pepb16a6	DaPR130924_VB130_O1944.m	1899	17.6299991607666	IREPALLSK		1	b16.a1	0.0031999999191612005	23.899999618530273	2	1026.634033203125	1026.6309814453125	0.003100000089034438	3.019585561961313
b16	pepb16a4	DaPR130924_VB130_O1944.m	2106	18.479999542236328	ELAAGAFGTK		1	b16.a1	0.004100000020116568	42.900001525878906	2	964.5107421875	964.5101928710938	5.000000237487257E-4	0.5183978639565817
b16	pepb16a1	DaPR130924_VB130_O1944.m	2378	19.700000762939453	AGGVGLNLSAASR		1	b16.a1	9.99999993922529E-9	52.29999923706055	2	1172.6402587890625	1172.6385498046875	0.0017000000225380063	1.4497221013424428
b16	pepb16a2	DaPR130924_VB130_O1944.m	2476	20.079999923706055	ASGFVFTR		1	b16.a1	0.005900000222027302	40.599998474121094	2	884.4635620117188	884.462890625	6.000000284984708E-4	0.6783778436136361
b16	pepb16a8	DaPR130924_VB130_O1944.m	2543	20.360000610351562	YYTGVVNNNEMVALQR	M11:+15.99491	1	b16.a1	3.6000000136482413E-7	52.5	2	1886.9111328125	1886.9068603515625	0.00419999985024333	2.2258649531120995
b16	pepb16a7	DaPR130924_VB130_O1944.m	3172	22.950000762939453	NDLYYNTITNFSEK		1	b16.a1	2.700000004551839E-5	37.0	2	1721.8109130859375	1721.8021240234375	0.008799999952316284	5.110924089089169
b17	pepb17a4	DaPR130924_VB130_O1944.m	1174	13.880000114440918	GVEVGADTGSK		1	b17.a1	0.003000000026077032	35.79999923706055	2	1019.5032958984375	1019.5007934570312	0.0024999999441206455	2.4521804790787667
b17	pepb17a2	DaPR130924_VB130_O1944.m	1551	16.049999237060547	ENATNGVQQLSK		1	b17.a1	5.500000042957254E-5	38.0	2	1288.65234375	1288.649658203125	0.00279999990016222	2.1728170122409383
b17	pepb17a1	DaPR130924_VB130_O1944.m	1919	17.709999084472656	EATSSTSNFSSLSSK		1	b17.a1	6.199999916134402E-5	40.0	2	1532.71240234375	1532.7078857421875	0.004600000102072954	3.001224267757638
b17	pepb17a5	DaPR130924_VB130_O1944.m	2455	20.010000228881836	PFIGMSSAPR		1	b17.a1	9.599999757483602E-4	32.599998474121094	2	1062.546142578125	1062.54052734375	0.00570000009611249	5.364501352585531
b17	pepb17a6	DaPR130924_VB130_O1944.m	2546	20.360000610351562	TQMELLQAGLSR	M3:+15.99491	1	b17.a1	0.0010999999940395355	43.900001525878906	2	1362.7117919921875	1362.7049560546875	0.006800000090152025	4.9900751148945925
b17	pepb17a7	DaPR130924_VB130_O1944.m	3337	23.68000030517578	VLIFSQMVR		1	b17.a1	4.299999854993075E-4	39.29999923706055	2	1092.6240234375	1092.623779296875	1.9999999494757503E-4	0.18304561802259053
b17	pepb17a8	DaPR130924_VB130_O1944.m	3670	25.510000228881836	VVSTFGVIFDPVK		1	b17.a1	1.500000053056283E-6	54.900001525878906	2	1407.7923583984375	1407.7886962890625	0.003800000064074993	2.6992687710107424
b17	pepb17a3	DaPR130924_VB130_O1944.m	3679	25.600000381469727	FILPNVSTPVSDAFK		1	b17.a1	0.002300000051036477	41.400001525878906	2	1634.8834228515625	1634.8792724609375	0.00419999985024333	2.568996941236639
b18	pepb18a1	DaPR130924_VB130_O1944.m	737	10.8100004196167	HGATHVFASK		1	b18.a1	0.0010999999940395355	35.599998474121094	2	1054.5401611328125	1054.5433349609375	-0.003100000089034438	-2.9396611654174163
b18	pepb18a6	DaPR130924_VB130_O1944.m	1081	13.329999923706055	SAPSKPAASIASGGSNSSNK		1	b18.a1	0.006099999882280827	35.400001525878906	3	1817.90771484375	1817.899169921875	0.008500000461935997	4.67572712643974
b18	pepb18a4	DaPR130924_VB130_O1944.m	1716	16.799999237060547	NPELPNAAQAQK		1	b18.a1	2.7999999474559445E-6	51.20000076293945	2	1280.6597900390625	1280.6597900390625	9.999999747378752E-5	0.07808474838640583
b18	pepb18a7	DaPR130924_VB130_O1944.m	2003	18.059999465942383	YLVIDEAHR		1	b18.a1	0.04500000178813934	36.79999923706055	2	1115.583740234375	1115.5848388671875	-0.0010000000474974513	-0.8963908549643738
b18	pepb18a2	DaPR130924_VB130_O1944.m	2299	19.350000381469727	LDSIVIQQGR		1	b18.a1	0.00279999990016222	45.900001525878906	2	1128.638671875	1128.6375732421875	0.0010999999940395355	0.9746264169458881
b18	pepb18a3	DaPR130924_VB130_O1944.m	3001	22.25	LLTQGFTNWNK		1	b18.a1	0.03700000047683716	35.5	2	1321.69140625	1321.6903076171875	0.0010999999940395355	0.8322675801585268
b18	pepb18a5	DaPR130924_VB130_O1944.m	3684	25.610000610351562	QTELFAHFIQPAAQK	Q1:-17.02655	1	b18.a1	2.300000051036477E-5	50.0	2	1711.8836669921875	1711.8807373046875	0.003100000089034438	1.8108738660821135
b19	pepb19a3	DaPR130924_VB130_O1944.m	829	11.649999618530273	PQPQNGSSGMGSTVSK	M10:+15.99491	1	b19.a1	0.010999999940395355	35.599998474121094	2	1577.7265625	1577.7227783203125	0.003800000064074993	2.408534703492447
b19	pepb19a4	DaPR130924_VB130_O1944.m	1405	15.279999732971191	SGGVGGSNTNWK		1	b19.a1	3.600000127335079E-5	48.5	2	1163.5460205078125	1163.54443359375	0.0017000000225380063	1.4610529460291837
b19	pepb19a1	DaPR130924_VB130_O1944.m	1597	16.25	ATAFNEQVDK		1	b19.a1	5.200000014156103E-4	47.400001525878906	2	1122.543212890625	1122.54296875	3.000000142492354E-4	0.2672503615458911
b19	pepb19a6	DaPR130924_VB130_O1944.m	1844	17.350000381469727	VIDQQNGLYR		1	b19.a1	1.5999999959603883E-5	42.599998474121094	2	1205.6309814453125	1205.627685546875	0.0032999999821186066	2.7371634059827685
b19	pepb19a7	DaPR130924_VB130_O1944.m	2971	22.149999618530273	VVPIASLTPYQSK		1	b19.a1	0.008100000210106373	36.099998474121094	2	1402.7962646484375	1402.7945556640625	0.0017999999690800905	1.28315294767308
b19	pepb19a5	DaPR130924_VB130_O1944.m	3365	23.799999237060547	VGQLSEGAIAAIMQK		1	b19.a1	1.500000053056283E-7	48.5	2	1515.8197021484375	1515.8204345703125	-6.000000284984708E-4	-0.39582526717193384
b19	pepb19a2	DaPR130924_VB130_O1944.m	3476	24.350000381469727	FFPLIEVNK		1	b19.a1	0.0017000000225380063	30.399999618530273	2	1106.6253662109375	1106.6248779296875	5.000000237487257E-4	0.4518243116711267
b20	pepb20a5	DaPR130924_VB130_O1944.m	1483	15.699999809265137	QVENAGAIGPSR		1	b20.a1	0.01899999938905239	38.20000076293945	2	1198.61962890625	1198.617919921875	0.0017999999690800905	1.5017295663303725
b20	pepb20a2	DaPR130924_VB130_O1944.m	1541	16.010000228881836	LGDSSGPALK		1	b20.a1	6.0999998822808266E-5	41.099998474121094	2	944.5062866210938	944.5051879882812	0.0010999999940395355	1.1646309708286997
b20	pepb20a1	DaPR130924_VB130_O1944.m	1807	17.200000762939453	LEPKPQPPVAEATPR		1	b20.a1	0.0035000001080334187	37.599998474121094	3	1629.8995361328125	1629.896240234375	0.0032999999821186066	2.024668749247544
b20	pepb20a7	DaPR130924_VB130_O1944.m	2224	19.030000686645508	YLQEEVNINR		1	b20.a1	7.899999764049426E-5	49.29999923706055	2	1277.654541015625	1277.64892578125	0.00570000009611249	4.461319522987964
b20	pepb20a6	DaPR130924_VB130_O1944.m	2278	19.260000228881836	VPEVPTAPATDAAPK		1	b20.a1	4.399999852466863E-6	52.400001525878906	2	1463.7755126953125	1463.7745361328125	0.0010999999940395355	0.7514818483901603
b20	pepb20a4	DaPR130924_VB130_O1944.m	3075	22.530000686645508	PAEAPTAPSPAQTLENSEPAPVSQLQSR		1	b20.a1	0.0015999999595806003	46.20000076293945	3	2873.4296875	2873.427978515625	0.0017999999690800905	0.6264294711886068
b20	pepb20a3	DaPR130924_VB130_O1944.m	3390	23.90999984741211	ITADLLSNGIDVYPQK		1	b20.a1	2.5999999706982635E-5	39.29999923706055	2	1746.9271240234375	1746.927734375	-5.000000237487257E-4	-0.286216775834526
b21	pepb21a4	DaPR130924_VB130_O1944.m	2521	20.280000686645508	IEVQDTSGGTTALRPSASTQALSSSVSSSK		1	b21.a1	3.800000122282654E-4	53.5	3	2952.482177734375	2952.47607421875	0.006000000052154064	2.0321926076036756
b21	pepb21a3	DaPR130924_VB130_O1944.m	2612	20.6299991607666	EMLGGEIIPR	M2:+15.99491	1	b21.a1	0.0024999999441206455	36.79999923706055	2	1130.5882568359375	1130.5877685546875	5.000000237487257E-4	0.44224786226717455
b21	pepb21a6	DaPR130924_VB130_O1944.m	2706	21.0	IVVFQYSDGK		1	b21.a1	0.006500000134110451	39.400001525878906	2	1155.60546875	1155.6048583984375	6.000000284984708E-4	0.5192086413776557
b21	pepb21a2	DaPR130924_VB130_O1944.m	2944	22.030000686645508	EMLGGEIIPR		1	b21.a1	0.029999999329447746	37.20000076293945	2	1114.593017578125	1114.5928955078125	9.999999747378752E-5	0.08971885419045952
b21	pepb21a1	DaPR130924_VB130_O1944.m	3069	22.510000228881836	ALYYLQIHPQELR		1	b21.a1	0.023000000044703484	30.200000762939453	3	1643.889892578125	1643.8907470703125	-8.999999845400453E-4	-0.5474816292652023
b21	pepb21a7	DaPR130924_VB130_O1944.m	3166	22.93000030517578	QSGESIDIITR	Q1:-17.02655	1	b21.a1	0.017000000923871994	34.20000076293945	2	1201.6087646484375	1201.6063232421875	0.0024999999441206455	2.0805482592461044
b21	pepb21a5	DaPR130924_VB130_O1944.m	3492	24.43000030517578	LFMLLLEK	M3:+15.99491	1	b21.a1	0.004999999888241291	41.20000076293945	2	1022.5963134765625	1022.5958862304688	3.9999998989515007E-4	0.39116135247682743
b22	pepb22a4	DaPR130924_VB130_O1944.m	1138	13.65999984741211	SPSLSQSQASR		1	b22.a1	9.99999993922529E-9	46.20000076293945	2	1147.57421875	1147.570556640625	0.003700000001117587	3.2242026250210647
b22	pepb22a2	DaPR130924_VB130_O1944.m	1157	13.779999732971191	PAAAATGPPPGNTSSTQK		1	b22.a1	4.800000169780105E-6	53.599998474121094	2	1652.8319091796875	1652.8243408203125	0.007699999958276749	4.658692256707186
b22	pepb22a1	DaPR130924_VB130_O1944.m	1625	16.3799991607666	IGSLASGNVR		1	b22.a1	0.00839999970048666	36.5	2	973.545654296875	973.5429077148438	0.0027000000700354576	2.7733755221668184
b22	pepb22a3	DaPR130924_VB130_O1944.m	2161	18.729999542236328	SLNGAVPLGSNAR		1	b22.a1	2.8000000384054147E-5	42.599998474121094	2	1255.678955078125	1255.6756591796875	0.0032999999821186066	2.6280671748263744
b22	pepb22a6	DaPR130924_VB130_O1944.m	2564	20.450000762939453	YSLQSANASSLSSGQLK		1	b22.a1	9.100000170292333E-6	45.099998474121094	2	1740.883056640625	1740.876708984375	0.006399999838322401	3.676308497490412
b22	pepb22a5	DaPR130924_VB130_O1944.m	3145	22.850000381469727	TYEQMEFPLLK	M5:+15.99491	1	b22.a1	1.9999999494757503E-4	38.5	2	1414.6953125	1414.6927490234375	0.0027000000700354576	1.9085416758510056
b23	pepb23a2	DaPR130924_VB130_O1944.m	1251	14.329999923706055	NASTVVVSDK		1	b23.a1	8.399999933317304E-5	36.900001525878906	2	1019.5396728515625	1019.5371704101562	0.0024999999441206455	2.4520929855994407
b23	pepb23a4	DaPR130924_VB130_O1944.m	1583	16.18000030517578	QSNVAAPGDATPPAEK		1	b23.a1	1.8000000272877514E-4	38.20000076293945	2	1552.7635498046875	1552.7606201171875	0.003000000026077032	1.93204283210803
b23	pepb23a1	DaPR130924_VB130_O1944.m	3158	22.8799991607666	LPPVLANLMGSMGAGK	M9:+15.99491 - M12:+15.99491	1	b23.a1	3.599999942593968E-8	51.0	2	1587.830810546875	1587.82373046875	0.0071000000461936	4.471529118725018
b23	pepb23a5	DaPR130924_VB130_O1944.m	3383	23.8799991607666	STGLELETPSLVPVK		1	b23.a1	0.0012000000569969416	40.20000076293945	2	1569.875244140625	1569.873779296875	0.001500000013038516	0.955490838066195
b23	pepb23a5	DaPR130924_VB130_O1944.m	3403	23.979999542236328	STGLELETPSLVPVK		1	b23.a1	4.199999966658652E-4	41.0	2	1569.8726806640625	1569.873779296875	-0.0010999999940395355	-0.7006932713610966
b23	pepb23a3	DaPR130924_VB130_O1944.m	3387	23.899999618530273	PLVLPSPLVTPGSNSQER		1	b23.a1	1.2000000424450263E-6	51.5	2	1891.0338134765625	1891.02880859375	0.005100000184029341	2.6969447323343103
b24	pepb24a6	DaPR130924_VB130_O1944.m	1900	17.6299991607666	VPPPPPIAR		1	b24.a1	0.01899999938905239	26.899999618530273	2	943.5758666992188	943.5728149414062	0.003100000089034438	3.2853851233801614
b24	pepb24a2	DaPR130924_VB130_O1944.m	2175	18.799999237060547	KSDVEAIFSK		1	b24.a1	0.00419999985024333	33.29999923706055	2	1123.599609375	1123.599853515625	-9.999999747378752E-5	-0.08899965335603963
b24	pepb24a1	DaPR130924_VB130_O1944.m	3247	23.260000228881836	GFAFVQYVNER		1	b24.a1	5.300000225361146E-7	53.0	2	1329.6612548828125	1329.6590576171875	0.002300000051036477	1.7297667683008808
b24	pepb24a4	DaPR130924_VB130_O1944.m	3322	23.600000381469727	MIAGQVLDINLAAEPK	M1:+15.99491	1	b24.a1	3.099999958067201E-5	57.5	2	1698.90869140625	1698.909912109375	-0.0012000000569969416	-0.706335308566783
b24	pepb24a5	DaPR130924_VB130_O1944.m	3446	24.200000762939453	VFIGNLNTLVVK		1	b24.a1	5.6999999742402E-7	48.5	2	1316.7969970703125	1316.7940673828125	0.003000000026077032	2.27826058788347
b24	pepb24a3	DaPR130924_VB130_O1944.m	3494	24.450000762939453	MIAGQVLDINLAAEPK		1	b24.a1	2.2999999682582484E-9	65.30000305175781	2	1682.9107666015625	1682.9150390625	-0.00419999985024333	-2.495669569025315
b25	pepb25a3	DaPR130924_VB130_O1944.m	1348	14.960000038146973	EGPSGSGDSQLSASSR		1	b25.a1	1.8000000636675395E-5	50.5	2	1521.6773681640625	1521.677978515625	-6.000000284984708E-4	-0.39430157823783596
b25	pepb25a1	DaPR130924_VB130_O1944.m	1783	17.079999923706055	AGVRPSSSGSAWEACSEAPSK	C15:+57.02146	1	b25.a1	0.002300000051036477	38.099998474121094	3	2120.965087890625	2120.967041015625	-0.0017999999690800905	-0.8486694674039633
b25	pepb25a5	DaPR130924_VB130_O1944.m	2388	19.729999542236328	SYQSFQTFR		1	b25.a1	5.39999979082495E-4	43.0	2	1163.54736328125	1163.54833984375	-0.0010000000474974513	-0.8594400535449509
b25	pepb25a2	DaPR130924_VB130_O1944.m	2580	20.5	ALATHPGISFYEEPR		1	b25.a1	0.0013000000035390258	41.5	3	1687.843994140625	1687.8443603515625	-1.9999999494757503E-4	-0.11849433493140142
b25	pepb25a4	DaPR130924_VB130_O1944.m	3609	25.15999984741211	NLIIEAVTNLR		1	b25.a1	5.899999933056677E-10	61.900001525878906	2	1255.7373046875	1255.7373046875	9.999999747378752E-5	0.07963448812144137
b26	pepb26a4	DaPR130924_VB130_O1944.m	1195	13.979999542236328	HINDSAPEVR		1	b26.a1	7.399999885819852E-4	39.900001525878906	2	1137.57275390625	1137.5650634765625	0.007699999958276749	6.768843563764555
b26	pepb26a2	DaPR130924_VB130_O1944.m	2983	22.18000030517578	DTNVMLVALAAK	M5:+15.99491	1	b26.a1	2.5000000292152436E-8	45.70000076293945	2	1261.684814453125	1261.6824951171875	0.002400000113993883	1.9022219324450298
b26	pepb26a3	DaPR130924_VB130_O1944.m	3485	24.399999618530273	FIQPNIGELPTALK		1	b26.a1	0.0044999998062849045	31.200000762939453	2	1540.874267578125	1540.873779296875	5.000000237487257E-4	0.32449122729370056
b26	pepb26a1	DaPR130924_VB130_O1944.m	3521	24.600000381469727	DTNVMLVALAAK		1	b26.a1	0.0017000000225380063	32.79999923706055	2	1245.6800537109375	1245.6876220703125	-0.007499999832361937	-6.020770937658559
b26	pepb26a1	DaPR130924_VB130_O1944.m	3510	24.530000686645508	DTNVMLVALAAK		1	b26.a1	5.599999894911889E-6	53.20000076293945	2	1245.6939697265625	1245.6876220703125	0.006500000134110451	5.218001703595285
b27	pepb27a1	DaPR130924_VB130_O1944.m	620	9.449999809265137	HGSSSGSSSSYGQHGSGSR		1	b27.a1	1.4000000192027073E-5	48.0	3	1808.7568359375	1808.7547607421875	0.002099999925121665	1.1610197085313936
b27	pepb27a3	DaPR130924_VB130_O1944.m	708	10.5	SSSRGPYESR		1	b27.a1	0.012000000104308128	43.900001525878906	2	1125.5313720703125	1125.52880859375	0.0027000000700354576	2.3988724672528567
b27	pepb27a4	DaPR130924_VB130_O1944.m	812	11.529999732971191	YGQQGSGSGQSPSR		1	b27.a1	7.900000014160469E-7	53.70000076293945	2	1395.6239013671875	1395.625244140625	-0.0012000000569969416	-0.8598297157743501
b27	pepb27a2	DaPR130924_VB130_O1944.m	1076	13.300000190734863	QSLGHGQHGSGSGQSPSPSR	Q1:-17.02655	1	b27.a1	5.599999894911889E-7	52.599998474121094	3	1930.87353515625	1930.87548828125	-0.0020000000949949026	-1.0357996189465242
b28	pepb28a2	DaPR130924_VB130_O1944.m	798	11.380000114440918	HNADALSDR		1	b28.a1	0.00559999980032444	25.600000381469727	2	998.465087890625	998.4653930664062	-3.000000142492354E-4	-0.300461103942621
b28	pepb28a1	DaPR130924_VB130_O1944.m	1260	14.399999618530273	EQGTGNSYTDTSGPK		1	b28.a1	2.2000000171829015E-4	44.900001525878906	2	1541.669921875	1541.6717529296875	-0.0019000000320374966	-1.2324283871886907
b28	pepb28a4	DaPR130924_VB130_O1944.m	1656	16.530000686645508	NSYNNSQAPSPGLGSK		1	b28.a1	3.099999958067201E-5	53.400001525878906	2	1620.7630615234375	1620.76171875	0.00139999995008111	0.863791348157488
b28	pepb28a3	DaPR130924_VB130_O1944.m	2435	19.950000762939453	IESETPVDLASSMPSSR	M13:+15.99491	1	b28.a1	2.5999999930803597E-9	57.79999923706055	2	1821.8487548828125	1821.8538818359375	-0.005100000184029341	-2.7993464431351187
b29	pepb29a4	DaPR130924_VB130_O1944.m	832	11.65999984741211	VASGQTAGVDK		1	b29.a1	1.3000000080864993E-6	40.29999923706055	2	1032.5330810546875	1032.5323486328125	6.99999975040555E-4	0.677944837241596
b29	pepb29a2	DaPR130924_VB130_O1944.m	1770	17.030000686645508	EALQSLSQR		1	b29.a1	0.009999999776482582	42.099998474121094	2	1031.545654296875	1031.54833984375	-0.0027000000700354576	-2.6174246671216883
b29	pepb29a1	DaPR130924_VB130_O1944.m	2012	18.110000610351562	AALAEALR		1	b29.a1	0.023000000044703484	38.400001525878906	2	814.4779663085938	814.4785766601562	-6.000000284984708E-4	-0.7366676616085173
b29	pepb29a3	DaPR130924_VB130_O1944.m	2960	22.100000381469727	STNDSVLAVGFNPR		1	b29.a1	8.399999842367833E-7	49.5	2	1476.7532958984375	1476.74462890625	0.008799999952316284	5.9590532987643225
b30	pepb30a3	DaPR130924_VB130_O1944.m	899	12.149999618530273	HDVNLGR		1	b30.a1	0.002400000113993883	27.299999237060547	2	810.4223022460938	810.422119140625	1.9999999494757503E-4	0.2467849657899958
b30	pepb30a2	DaPR130924_VB130_O1944.m	1218	14.130000114440918	EQSQLTATQTR		1	b30.a1	0.03700000047683716	32.29999923706055	2	1262.6348876953125	1262.6339111328125	0.0010000000474974513	0.7919952400140031
b30	pepb30a1	DaPR130924_VB130_O1944.m	1956	17.8799991607666	ALNMAIPGGPK	M4:+15.99491	1	b30.a1	0.0031999999191612005	28.0	2	1084.5860595703125	1084.5823974609375	0.003700000001117587	3.411451273577254
b30	pepb30a4	DaPR130924_VB130_O1944.m	3704	25.75	ISLIQIFR		1	b30.a1	0.006800000090152025	40.599998474121094	2	989.6166381835938	989.6146850585938	0.0020000000949949026	2.020988699128374
b31	pepb31a3	DaPR130924_VB130_O1944.m	1092	13.380000114440918	GPPPPPGDENR		1	b31.a1	8.399999933317304E-4	35.70000076293945	2	1132.545166015625	1132.53857421875	0.006599999964237213	5.827616042826654
b31	pepb31a1	DaPR130924_VB130_O1944.m	2021	18.149999618530273	AAVLLEQER		1	b31.a1	0.012000000104308128	42.400001525878906	2	1028.5809326171875	1028.5738525390625	0.0071000000461936	6.902761555397366
b31	pepb31a4	DaPR130924_VB130_O1944.m	2354	19.559999465942383	YGPPPSYPNLK		1	b31.a1	0.01899999938905239	27.200000762939453	2	1232.6331787109375	1232.63134765625	0.0017999999690800905	1.4602905990527066
b31	pepb31a2	DaPR130924_VB130_O1944.m	2441	19.959999084472656	FTVAELK		1	b31.a1	0.008100000210106373	29.0	2	807.460693359375	807.4614868164062	-7.999999797903001E-4	-0.9907593028919252
b32	pepb32a1	DaPR130924_VB130_O1944.m	1153	13.760000228881836	DAVTYTEHAK		1	b32.a1	0.002899999963119626	41.29999923706055	2	1134.5452880859375	1134.54296875	0.002300000051036477	2.0272480764395704
b32	pepb32a2	DaPR130924_VB130_O1944.m	2553	20.399999618530273	ISGLIYEETR		1	b32.a1	7.60000011723605E-6	48.79999923706055	2	1180.6263427734375	1180.621337890625	0.005100000184029341	4.319759452375588
b32	pepb32a4	DaPR130924_VB130_O1944.m	3127	22.760000228881836	TVTAMDVVYALK	M5:+15.99491	1	b32.a1	0.008299999870359898	37.099998474121094	2	1326.702392578125	1326.69775390625	0.004699999932199717	3.542630503715949
b32	pepb32a3	DaPR130924_VB130_O1944.m	3536	24.65999984741211	TVTAMDVVYALK		1	b32.a1	1.500000053056283E-6	45.900001525878906	2	1310.706298828125	1310.702880859375	0.0035000001080334187	2.670323045096696
b33	pepb33a1	DaPR130924_VB130_O1944.m	1897	17.610000610351562	FAEALGSTEAK		1	b33.a1	0.026000000536441803	37.400001525878906	2	1123.5625	1123.5633544921875	-8.999999845400453E-4	-0.8010229071121803
b33	pepb33a4	DaPR130924_VB130_O1944.m	2396	19.780000686645508	STVVPVPYEK		1	b33.a1	0.04800000041723251	30.0	2	1118.615478515625	1118.609619140625	0.005900000222027302	5.274405048081022
b33	pepb33a2	DaPR130924_VB130_O1944.m	2822	21.5	SPSWYGIPR		1	b33.a1	0.03099999949336052	32.400001525878906	2	1062.5345458984375	1062.537109375	-0.0024999999441206455	-2.35285894681945
b33	pepb33a3	DaPR130924_VB130_O1944.m	3299	23.5	SPTWFGIPR		1	b33.a1	0.0024999999441206455	33.400001525878906	2	1060.558837890625	1060.557861328125	0.0010000000474974513	0.9429000377642406
b34	pepb34a3	DaPR130924_VB130_O1944.m	1817	17.229999542236328	QPAPGPVEKPPR	Q1:-17.02655	1	b34.a1	0.0066999997943639755	31.100000381469727	2	1255.681640625	1255.6798095703125	0.0019000000320374966	1.5131246178814224
b34	pepb34a4	DaPR130924_VB130_O1944.m	2022	18.15999984741211	TLSGAQDSEAAFAK		1	b34.a1	0.002099999925121665	41.0	2	1395.6795654296875	1395.675537109375	0.004100000020116568	2.9376455423215337
b34	pepb34a2	DaPR130924_VB130_O1944.m	3295	23.479999542236328	NDLLNIIR		1	b34.a1	0.0019000000320374966	43.599998474121094	2	970.5692138671875	970.5684204101562	7.999999797903001E-4	0.8242592309486281
b34	pepb34a1	DaPR130924_VB130_O1944.m	3572	24.860000610351562	DLVLPTQALPASPALK		1	b34.a1	1.9999999494757503E-4	48.0	2	1633.95751953125	1633.9527587890625	0.004800000227987766	2.9376615707941833
b35	pepb35a2	DaPR130924_VB130_O1944.m	1577	16.149999618530273	GLMGEANIR	M3:+15.99491	1	b35.a1	0.04399999976158142	30.200000762939453	2	976.4862060546875	976.488525390625	-0.002300000051036477	-2.3553784721806204
b35	pepb35a4	DaPR130924_VB130_O1944.m	2414	19.850000381469727	STLLFSQGK		1	b35.a1	1.5999999595806003E-4	41.5	2	980.5420532226562	980.54150390625	5.000000237487257E-4	0.5099223457210547
b35	pepb35a3	DaPR130924_VB130_O1944.m	3194	23.030000686645508	ISLSTLQQQLGQPEK		1	b35.a1	6.600000119760807E-7	59.599998474121094	2	1669.914306640625	1669.912353515625	0.0020000000949949026	1.1976677044063733
b35	pepb35a1	DaPR130924_VB130_O1944.m	3908	27.530000686645508	AIFAVLTSVLTK		1	b35.a1	1.1000000085914508E-5	52.400001525878906	2	1262.7779541015625	1262.7723388671875	0.00570000009611249	4.513877854836341
b36	pepb36a3	DaPR130924_VB130_O1944.m	2402	19.799999237060547	LTMQVSSLQR		1	b36.a1	0.027000000700354576	35.400001525878906	2	1162.62939453125	1162.625244140625	0.004100000020116568	3.5265018033796047
b36	pepb36a2	DaPR130924_VB130_O1944.m	2744	21.15999984741211	LLASANLEEVTMK	M12:+15.99491	1	b36.a1	0.0015999999595806003	43.70000076293945	2	1434.7548828125	1434.7513427734375	0.003700000001117587	2.5788440761904594
b36	pepb36a1	DaPR130924_VB130_O1944.m	3023	22.329999923706055	LLASANLEEVTMK		1	b36.a1	1.4000000373926014E-4	48.900001525878906	2	1418.7545166015625	1418.75634765625	-0.0017999999690800905	-1.2687167687768555
b36	pepb36a4	DaPR130924_VB130_O1944.m	3313	23.559999465942383	NVGQFSGFPFEK		1	b36.a1	1.1000000085914508E-4	39.70000076293945	2	1356.6595458984375	1356.65869140625	8.999999845400453E-4	0.6633945518066499
b37	pepb37a1	DaPR130924_VB130_O1944.m	2331	19.459999084472656	DYIVVGSDSGR		1	b37.a1	2.500000118743628E-4	37.599998474121094	2	1167.5712890625	1167.564453125	0.006899999920278788	5.909737917946077
b37	pepb37a4	DaPR130924_VB130_O1944.m	2921	21.93000030517578	TVLDPVTGDLSDTR		1	b37.a1	1.899999979571021E-8	65.69999694824219	2	1488.7552490234375	1488.7545166015625	7.999999797903001E-4	0.5373619161985758
b37	pepb37a3	DaPR130924_VB130_O1944.m	3328	23.6299991607666	MFLYNLTLQR	M1:+15.99491	1	b37.a1	5.90000010561198E-4	34.20000076293945	2	1314.6845703125	1314.6878662109375	-0.0032999999821186066	-2.510101497802317
b37	pepb37a2	DaPR130924_VB130_O1944.m	3752	26.059999465942383	LGAVFNQVAFPLQYTPR		1	b37.a1	8.299999899463728E-5	38.79999923706055	2	1921.036376953125	1921.033447265625	0.003000000026077032	1.5616594444761982
b38	pepb38a1	DaPR130924_VB130_O1944.m	873	11.979999542236328	GSETPGATPGSK		1	b38.a1	1.3000000035390258E-4	41.79999923706055	2	1088.5230712890625	1088.5223388671875	8.999999845400453E-4	0.8268089247269511
b38	pepb38a2	DaPR130924_VB130_O1944.m	2016	18.1299991607666	VGAAEIISR		1	b38.a1	2.499999936844688E-5	53.79999923706055	2	915.5288696289062	915.5261840820312	0.0026000000070780516	2.8398969382672417
b38	pepb38a3	DaPR130924_VB130_O1944.m	2797	21.399999618530273	VPELNVQNGVLK		1	b38.a1	5.799999926239252E-4	40.79999923706055	2	1309.7542724609375	1309.7479248046875	0.006500000134110451	4.962787121865259
b39	pepb39a3	DaPR130924_VB130_O1944.m	1257	14.380000114440918	SDAGLESDTAMK	M11:+15.99491	1	b39.a1	1.700000029813964E-5	41.599998474121094	2	1240.539306640625	1240.53662109375	0.00279999990016222	2.2570876607363113
b39	pepb39a1	DaPR130924_VB130_O1944.m	1592	16.229999542236328	EAQELSQNSAIK		1	b39.a1	0.009999999776482582	31.299999237060547	2	1317.66748046875	1317.6649169921875	0.0026000000070780516	1.973187548328318
b39	pepb39a2	DaPR130924_VB130_O1944.m	3111	22.65999984741211	NGIDILVGTPGR		1	b39.a1	3.099999958067201E-5	41.5	2	1211.677490234375	1211.6746826171875	0.002899999963119626	2.393381659882253
b40	pepb40a3	DaPR130924_VB130_O1944.m	1598	16.260000228881836	VGQDPVLR		1	b40.a1	7.399999885819852E-4	45.0	2	883.4992065429688	883.5	-7.999999797903001E-4	-0.9054895074027166
b40	pepb40a1	DaPR130924_VB130_O1944.m	2072	18.360000610351562	DVAYQYVK		1	b40.a1	0.03400000184774399	42.20000076293945	2	985.5003662109375	985.4993286132812	0.0010000000474974513	1.0147140829660173
b40	pepb40a2	DaPR130924_VB130_O1944.m	2477	20.079999923706055	SGDSEVYQLGDVSQK		1	b40.a1	6.199999916134402E-6	53.29999923706055	2	1611.751708984375	1611.7501220703125	0.0017000000225380063	1.0547540833155549
b41	pepb41a2	DaPR130924_VB130_O1944.m	1384	15.149999618530273	GMGPGTPAGYGR	M2:+15.99491	1	b41.a1	2.4000000848900527E-5	35.79999923706055	2	1136.5184326171875	1136.5157470703125	0.0027000000700354576	2.3756820589555963
b41	pepb41a1	DaPR130924_VB130_O1944.m	2252	19.149999618530273	GIVEFASK		1	b41.a1	0.0052999998442828655	29.299999237060547	2	850.4683227539062	850.46728515625	0.0010000000474974513	1.1758242379819805
b41	pepb41a3	DaPR130924_VB130_O1944.m	2590	20.549999237060547	YGEPGEVFINK		1	b41.a1	0.002400000113993883	40.29999923706055	2	1252.6240234375	1252.621337890625	0.00279999990016222	2.2353123130389365
b42	pepb42a2	DaPR130924_VB130_O1944.m	1417	15.350000381469727	TPATAPVPAR		1	b42.a1	0.004900000058114529	39.20000076293945	2	980.550537109375	980.5527954101562	-0.002300000051036477	-2.3456157198291483
b42	pepb42a3	DaPR130924_VB130_O1944.m	2442	19.959999084472656	YSQVLGLGGR		1	b42.a1	7.099999929778278E-4	41.29999923706055	2	1049.5748291015625	1049.57421875	6.000000284984708E-4	0.5716604102690768
b42	pepb42a1	DaPR130924_VB130_O1944.m	3584	24.950000762939453	DSPFGLSFVR		1	b42.a1	6.600000197067857E-4	34.599998474121094	2	1124.5765380859375	1124.5738525390625	0.0027000000700354576	2.4009095213617124
b43	pepb43a2	DaPR130924_VB130_O1944.m	2164	18.75	LLQPPEAPR		1	b43.a1	0.03700000047683716	40.400001525878906	2	1020.586181640625	1020.5841064453125	0.002099999925121665	2.0576451385628087
b43	pepb43a1	DaPR130924_VB130_O1944.m	2526	20.299999237060547	FDYVPTDTTPR		1	b43.a1	0.027000000700354576	33.900001525878906	2	1311.625244140625	1311.6219482421875	0.0032999999821186066	2.5159688632392956
b43	pepb43a3	DaPR130924_VB130_O1944.m	3537	24.65999984741211	YFLPPSFPISK		1	b43.a1	0.007799999788403511	33.5	2	1295.7000732421875	1295.703857421875	-0.003700000001117587	-2.8555907894568264
b44	pepb44a3	DaPR130924_VB130_O1944.m	1886	17.549999237060547	SPFNSPSPQDSPR		1	b44.a1	1.2999999853491317E-5	47.099998474121094	2	1415.6561279296875	1415.6553955078125	7.999999797903001E-4	0.5651092648174668
b44	pepb44a1	DaPR130924_VB130_O1944.m	3928	27.709999084472656	LDLVMVILFK	M5:+15.99491	2	b44.a1 b44.a2	0.02199999988079071	35.5	2	1206.710205078125	1206.717041015625	-0.006800000090152025	-5.635123942916106
b44	pepb44a2	DaPR130924_VB130_O1944.m	2879	21.760000228881836	NPPGYLEDSFVK		1	b44.a2	3.499999875202775E-4	41.400001525878906	2	1365.6734619140625	1365.6689453125	0.004600000102072954	3.3683127363054717
b45	pepb45a1	DaPR130924_VB130_O1944.m	1205	14.029999732971191	GVPAGNSDTEGGQPGR		1	b45.a1	0.0019000000320374966	27.600000381469727	2	1498.68701171875	1498.6884765625	-0.00139999995008111	-0.9341500731975005
b45	pepb45a2	DaPR130924_VB130_O1944.m	1309	14.699999809265137	WGASTATTQK		1	b45.a1	0.009200000204145908	28.700000762939453	2	1050.5196533203125	1050.5218505859375	-0.002199999988079071	-2.094197266674655
b46	pepb46a1	DaPR130924_VB130_O1944.m	1375	15.109999656677246	ENAGEDPGLAR		1	b46.a1	0.0013000000035390258	38.099998474121094	2	1128.528564453125	1128.5284423828125	1.9999999494757503E-4	0.17722193560783314
b46	pepb46a2	DaPR130924_VB130_O1944.m	1605	16.299999237060547	YDPEAASAPGSGNPCHEASAAQK	C15:+57.02146	1	b46.a1	0.0010000000474974513	31.299999237060547	3	2315.0	2314.999755859375	3.000000142492354E-4	0.12958965265111627
b47	pepb47a1	DaPR130924_VB130_O1944.m	1503	15.8100004196167	AGFAGDDAPR		1	b47.a1	0.0017999999690800905	41.20000076293945	2	976.4462890625	976.44873046875	-0.002400000113993883	-2.457886460502385
b47	pepb47a2	DaPR130924_VB130_O1944.m	2011	18.110000610351562	GYSFTTTAER		1	b47.a1	0.005200000014156103	31.600000381469727	2	1132.5284423828125	1132.52734375	0.0010999999940395355	0.9712789718588509
b48	pepb48a1	DaPR130924_VB130_O1944.m	1725	16.829999923706055	FREDHPDLIQNAK		1	b48.a1	0.014000000432133675	40.29999923706055	3	1582.8057861328125	1582.7977294921875	0.008100000210106373	5.117520741393225
b48	pepb48a2	DaPR130924_VB130_O1944.m	2542	20.360000610351562	WVEISNEVR		1	b48.a1	9.999999747378752E-5	42.400001525878906	2	1131.5797119140625	1131.5797119140625	0.0	0.0
b49	pepb49a1	DaPR130924_VB130_O1944.m	1832	17.299999237060547	GQNPNATFGEVSK		1	b49.a1	9.999999747378752E-6	50.0	2	1348.6494140625	1348.649658203125	-9.999999747378752E-5	-0.07414823921508469
b49	pepb49a2	DaPR130924_VB130_O1944.m	2868	21.709999084472656	INLQQQPPPLQIK		1	b49.a1	0.0010999999940395355	42.70000076293945	2	1516.8880615234375	1516.885009765625	0.003100000089034438	2.0436618920200296
b50	pepb50a2	DaPR130924_VB130_O1944.m	1315	14.75	SPLAQMEEER	M6:+15.99491	1	b50.a1	0.0010000000474974513	35.099998474121094	2	1205.5435791015625	1205.547119140625	-0.0035000001080334187	-2.903246212830234
b50	pepb50a1	DaPR130924_VB130_O1944.m	3540	24.68000030517578	NLEGYVGFANLPNQVYR		1	b50.a1	0.004600000102072954	34.0	2	1953.986572265625	1953.982177734375	0.0044999998062849045	2.3029891764430594
b51	pepb51a1	DaPR130924_VB130_O1944.m	1936	17.799999237060547	LLEIQGK		1	b51.a1	0.010999999940395355	29.299999237060547	2	800.4878540039062	800.4880981445312	-1.9999999494757503E-4	-0.24984755602383016
b51	pepb51a2	DaPR130924_VB130_O1944.m	3016	22.299999237060547	NYQVQFVTLK		1	b51.a1	6.000000212225132E-6	42.0	2	1239.679443359375	1239.673583984375	0.005900000222027302	4.759317531849309
b52	pepb52a1	DaPR130924_VB130_O1944.m	1560	16.079999923706055	IAQGVSGSIQDK		1	b52.a1	1.8999999156221747E-5	46.20000076293945	2	1202.63623046875	1202.637939453125	-0.0017000000225380063	-1.4135592822816205
b52	pepb52a2	DaPR130924_VB130_O1944.m	3435	24.149999618530273	IELVVAPAGVTLK		1	b52.a1	1.2000000424450263E-5	50.79999923706055	2	1309.8123779296875	1309.8094482421875	0.003000000026077032	2.2904095172798935
b53	pepb53a1	DaPR130924_VB130_O1944.m	2429	19.90999984741211	GLLQSGQIPGR		1	b53.a1	7.900000200606883E-4	40.79999923706055	2	1125.6392822265625	1125.637939453125	0.00139999995008111	1.2437391287302202
b53	pepb53a2	DaPR130924_VB130_O1944.m	2641	20.75	NAIANASTLAEVER		1	b53.a1	8.599999823388771E-9	60.900001525878906	2	1458.75927734375	1458.755126953125	0.00419999985024333	2.879167156050236
b54	pepb54a1	DaPR130924_VB130_O1944.m	2353	19.559999465942383	NGQDLGVAFK		1	b54.a1	0.009999999776482582	37.29999923706055	2	1048.544189453125	1048.5426025390625	0.0015999999595806003	1.5259274689518338
b54	pepb54a2	DaPR130924_VB130_O1944.m	2737	21.1299991607666	YNILGTNTIMDK	M10:+15.99491	1	b54.a1	9.400000067216752E-7	52.29999923706055	2	1398.6925048828125	1398.69384765625	-0.0012000000569969416	-0.8579433297770961
b55	pepb55a2	DaPR130924_VB130_O1944.m	2440	19.959999084472656	SPLFSVQR		1	b55.a1	0.035999998450279236	38.5	2	933.5155029296875	933.5156860351562	-1.9999999494757503E-4	-0.21424385035994245
b55	pepb55a1	DaPR130924_VB130_O1944.m	3021	22.309999465942383	AELLLLK		1	b55.a1	2.099999983329326E-4	35.70000076293945	2	799.5305786132812	799.5291748046875	0.00139999995008111	1.7510304741826441
b56	pepb56a2	DaPR130924_VB130_O1944.m	2698	20.959999084472656	LGEFFQTK		1	b56.a1	0.0034000000450760126	40.29999923706055	2	969.5073852539062	969.50439453125	0.002899999963119626	2.991218997539212
b56	pepb56a1	DaPR130924_VB130_O1944.m	2828	21.530000686645508	IAVEPVNPSELPK		1	b56.a1	8.900000102585182E-5	55.0	2	1392.7744140625	1392.773681640625	6.99999975040555E-4	0.5025942005279611
b57	pepb57a2	DaPR130924_VB130_O1944.m	2239	19.100000381469727	LQAITASSANLR		1	b57.a1	3.100000030826777E-4	35.400001525878906	2	1244.689208984375	1244.6961669921875	-0.006899999920278788	-5.543521465927432
b57	pepb57a1	DaPR130924_VB130_O1944.m	3471	24.329999923706055	AIVPQALSGIIK		1	b57.a1	8.200000156648457E-4	40.400001525878906	2	1209.76220703125	1209.7569580078125	0.0052999998442828655	4.381045142332331
b58	pepb58a2	DaPR130924_VB130_O1944.m	3067	22.5	STYNYSLPITVK		1	b58.a1	7.000000186963007E-5	43.20000076293945	2	1385.7318115234375	1385.7314453125	3.000000142492354E-4	0.21649217477458743
b58	pepb58a1	DaPR130924_VB130_O1944.m	3430	24.110000610351562	QPLEAAAQTWR	Q1:-17.02655	1	b58.a1	0.01899999938905239	28.5	2	1253.6282958984375	1253.627685546875	6.000000284984708E-4	0.47861102256746224
b59	pepb59a1	DaPR130924_VB130_O1944.m	3100	22.6299991607666	LPVDVVVNASNEDLK		1	b59.a1	3.899999865097925E-5	43.79999923706055	2	1611.869140625	1611.8592529296875	0.00989999994635582	6.14197544131831
b59	pepb59a2	DaPR130924_VB130_O1944.m	3700	25.729999542236328	SIAFPAIGTGNLGFPK		1	b59.a1	1.6999999843392288E-6	48.29999923706055	2	1589.87548828125	1589.8690185546875	0.006500000134110451	4.088387193065406

## Sheet: peptides_pos
MS Sample :	DaPR130924_VB130_O1944.m
Peptide ID	Protein ID	accession	description	Sequence	Modifs	Start	Stop	MH+ theo
pepa1a4	a1.a1.a1	sp|P78527|PRKDC_HUMAN	sp|P78527|PRKDC_HUMAN DNA-dependent protein kinase catalytic subunit OS=Homo sapiens GN=PRKDC PE=1 SV=3	AMHGELQK		3068	3075	913.4564208984375
pepa1c109	a1.a1.a1	sp|P78527|PRKDC_HUMAN	sp|P78527|PRKDC_HUMAN DNA-dependent protein kinase catalytic subunit OS=Homo sapiens GN=PRKDC PE=1 SV=3	NKEFVAR		3551	3557	863.4738159179688
pepa1c147	a1.a1.a1	sp|P78527|PRKDC_HUMAN	sp|P78527|PRKDC_HUMAN DNA-dependent protein kinase catalytic subunit OS=Homo sapiens GN=PRKDC PE=1 SV=3	TQEGSLSAR		2620	2628	948.4749145507812
pepa1b47	a1.a1.a1	sp|P78527|PRKDC_HUMAN	sp|P78527|PRKDC_HUMAN DNA-dependent protein kinase catalytic subunit OS=Homo sapiens GN=PRKDC PE=1 SV=3	GIAPGDER		1490	1497	814.4058227539062
pepa1b30	a1.a1.a1	sp|P78527|PRKDC_HUMAN	sp|P78527|PRKDC_HUMAN DNA-dependent protein kinase catalytic subunit OS=Homo sapiens GN=PRKDC PE=1 SV=3	DQAVAVQH		3509	3516	867.4323120117188
pepa1c141	a1.a1.a1	sp|P78527|PRKDC_HUMAN	sp|P78527|PRKDC_HUMAN DNA-dependent protein kinase catalytic subunit OS=Homo sapiens GN=PRKDC PE=1 SV=3	SMEEDPQTSR		237	246	1179.4951171875
pepa1b15	a1.a1.a1	sp|P78527|PRKDC_HUMAN	sp|P78527|PRKDC_HUMAN DNA-dependent protein kinase catalytic subunit OS=Homo sapiens GN=PRKDC PE=1 SV=3	CFGTGAAGNR	C1:+57.02146	1312	1321	1010.4476928710938
pepa1b91	a1.a1.a1	sp|P78527|PRKDC_HUMAN	sp|P78527|PRKDC_HUMAN DNA-dependent protein kinase catalytic subunit OS=Homo sapiens GN=PRKDC PE=1 SV=3	KQNNFSLAMK	M9:+15.99491	3248	3257	1196.609619140625
pepa1c133	a1.a1.a1	sp|P78527|PRKDC_HUMAN	sp|P78527|PRKDC_HUMAN DNA-dependent protein kinase catalytic subunit OS=Homo sapiens GN=PRKDC PE=1 SV=3	QYDEALNK		2971	2978	980.4688110351562
pepa1b58	a1.a1.a1	sp|P78527|PRKDC_HUMAN	sp|P78527|PRKDC_HUMAN DNA-dependent protein kinase catalytic subunit OS=Homo sapiens GN=PRKDC PE=1 SV=3	HVMQPYYK		783	790	1065.51904296875
pepa1b46	a1.a1.a1	sp|P78527|PRKDC_HUMAN	sp|P78527|PRKDC_HUMAN DNA-dependent protein kinase catalytic subunit OS=Homo sapiens GN=PRKDC PE=1 SV=3	GHDEREHPFLVK		3742	3753	1463.7393798828125
pepa1b26	a1.a1.a1	sp|P78527|PRKDC_HUMAN	sp|P78527|PRKDC_HUMAN DNA-dependent protein kinase catalytic subunit OS=Homo sapiens GN=PRKDC PE=1 SV=3	DLCNTHLMR	C3:+57.02146 M8:+15.99491	1362	1370	1175.530029296875
pepa1c131	a1.a1.a1	sp|P78527|PRKDC_HUMAN	sp|P78527|PRKDC_HUMAN DNA-dependent protein kinase catalytic subunit OS=Homo sapiens GN=PRKDC PE=1 SV=3	QVSNMVAK	M5:+15.99491 Q1:-17.02655	322	329	875.4295043945312
pepa1b79	a1.a1.a1	sp|P78527|PRKDC_HUMAN	sp|P78527|PRKDC_HUMAN DNA-dependent protein kinase catalytic subunit OS=Homo sapiens GN=PRKDC PE=1 SV=3	LPSNTLDR		2531	2538	915.4898071289062
pepa1b59	a1.a1.a1	sp|P78527|PRKDC_HUMAN	sp|P78527|PRKDC_HUMAN DNA-dependent protein kinase catalytic subunit OS=Homo sapiens GN=PRKDC PE=1 SV=3	LAAVVSACK	C8:+57.02146	1448	1456	918.5081176757812
pepa1c101	a1.a1.a1	sp|P78527|PRKDC_HUMAN	sp|P78527|PRKDC_HUMAN DNA-dependent protein kinase catalytic subunit OS=Homo sapiens GN=PRKDC PE=1 SV=3	MYAALGDPK	M1:+15.99491	3613	3621	981.4713745117188
pepa1b40	a1.a1.a1	sp|P78527|PRKDC_HUMAN	sp|P78527|PRKDC_HUMAN DNA-dependent protein kinase catalytic subunit OS=Homo sapiens GN=PRKDC PE=1 SV=3	FNNYVDCMK	C7:+57.02146 M8:+15.99491	1736	1744	1206.4921875
pepa1b63	a1.a1.a1	sp|P78527|PRKDC_HUMAN	sp|P78527|PRKDC_HUMAN DNA-dependent protein kinase catalytic subunit OS=Homo sapiens GN=PRKDC PE=1 SV=3	ICSKPVVLPK	C2:+57.02146	490	499	1140.6812744140625
pepa1b94	a1.a1.a1	sp|P78527|PRKDC_HUMAN	sp|P78527|PRKDC_HUMAN DNA-dependent protein kinase catalytic subunit OS=Homo sapiens GN=PRKDC PE=1 SV=3	MKQDAQVVLYR	M1:+15.99491	2763	2773	1366.7152099609375
pepa1b89	a1.a1.a1	sp|P78527|PRKDC_HUMAN	sp|P78527|PRKDC_HUMAN DNA-dependent protein kinase catalytic subunit OS=Homo sapiens GN=PRKDC PE=1 SV=3	KFIQTFGK		3631	3638	968.5568237304688
pepa1b60	a1.a1.a1	sp|P78527|PRKDC_HUMAN	sp|P78527|PRKDC_HUMAN DNA-dependent protein kinase catalytic subunit OS=Homo sapiens GN=PRKDC PE=1 SV=3	LACDVDQVTR	C3:+57.02146	972	981	1176.5682373046875
pepa1b90	a1.a1.a1	sp|P78527|PRKDC_HUMAN	sp|P78527|PRKDC_HUMAN DNA-dependent protein kinase catalytic subunit OS=Homo sapiens GN=PRKDC PE=1 SV=3	KQNNFSLAMK		3248	3257	1180.61474609375
pepa1b25	a1.a1.a1	sp|P78527|PRKDC_HUMAN	sp|P78527|PRKDC_HUMAN DNA-dependent protein kinase catalytic subunit OS=Homo sapiens GN=PRKDC PE=1 SV=3	DLCNTHLMR	C3:+57.02146	1362	1370	1159.53515625
pepa1a9	a1.a1.a1	sp|P78527|PRKDC_HUMAN	sp|P78527|PRKDC_HUMAN DNA-dependent protein kinase catalytic subunit OS=Homo sapiens GN=PRKDC PE=1 SV=3	ATQQQHDFTLTQTADGR		2637	2653	1917.9053955078125
pepa1a5	a1.a1.a1	sp|P78527|PRKDC_HUMAN	sp|P78527|PRKDC_HUMAN DNA-dependent protein kinase catalytic subunit OS=Homo sapiens GN=PRKDC PE=1 SV=3	AQEPESGLSEETQVK		4091	4105	1631.7762451171875
pepa1b42	a1.a1.a1	sp|P78527|PRKDC_HUMAN	sp|P78527|PRKDC_HUMAN DNA-dependent protein kinase catalytic subunit OS=Homo sapiens GN=PRKDC PE=1 SV=3	FVETQASQGTLQTR		2606	2619	1565.792236328125
pepa1b16	a1.a1.a1	sp|P78527|PRKDC_HUMAN	sp|P78527|PRKDC_HUMAN DNA-dependent protein kinase catalytic subunit OS=Homo sapiens GN=PRKDC PE=1 SV=3	CGAALAGHQLIR	C1:+57.02146	25	36	1266.6739501953125
pepa1c152	a1.a1.a1	sp|P78527|PRKDC_HUMAN	sp|P78527|PRKDC_HUMAN DNA-dependent protein kinase catalytic subunit OS=Homo sapiens GN=PRKDC PE=1 SV=3	TYSVVPMTSR	M7:+15.99491	3790	3799	1156.567138671875
pepa1c140	a1.a1.a1	sp|P78527|PRKDC_HUMAN	sp|P78527|PRKDC_HUMAN DNA-dependent protein kinase catalytic subunit OS=Homo sapiens GN=PRKDC PE=1 SV=3	SKDFVQVMR		2417	2425	1109.57763671875
pepa1b93	a1.a1.a1	sp|P78527|PRKDC_HUMAN	sp|P78527|PRKDC_HUMAN DNA-dependent protein kinase catalytic subunit OS=Homo sapiens GN=PRKDC PE=1 SV=3	MKQDAQVVLYR		2763	2773	1350.7203369140625
pepa1b53	a1.a1.a1	sp|P78527|PRKDC_HUMAN	sp|P78527|PRKDC_HUMAN DNA-dependent protein kinase catalytic subunit OS=Homo sapiens GN=PRKDC PE=1 SV=3	HDVGAYMLMYK	M7:+15.99491 M9:+15.99491	3850	3860	1359.6075439453125
pepa1c100	a1.a1.a1	sp|P78527|PRKDC_HUMAN	sp|P78527|PRKDC_HUMAN DNA-dependent protein kinase catalytic subunit OS=Homo sapiens GN=PRKDC PE=1 SV=3	MYAALGDPK		3613	3621	965.4765014648438
pepa1c111	a1.a1.a1	sp|P78527|PRKDC_HUMAN	sp|P78527|PRKDC_HUMAN DNA-dependent protein kinase catalytic subunit OS=Homo sapiens GN=PRKDC PE=1 SV=3	PAELPAKR		2902	2909	881.5208129882812
pepa1c138	a1.a1.a1	sp|P78527|PRKDC_HUMAN	sp|P78527|PRKDC_HUMAN DNA-dependent protein kinase catalytic subunit OS=Homo sapiens GN=PRKDC PE=1 SV=3	SLGPPQGEEDSVPR		2107	2120	1467.707763671875
pepa1c121	a1.a1.a1	sp|P78527|PRKDC_HUMAN	sp|P78527|PRKDC_HUMAN DNA-dependent protein kinase catalytic subunit OS=Homo sapiens GN=PRKDC PE=1 SV=3	QGNLSSQVPLK		3148	3158	1170.6480712890625
pepa1b24	a1.a1.a1	sp|P78527|PRKDC_HUMAN	sp|P78527|PRKDC_HUMAN DNA-dependent protein kinase catalytic subunit OS=Homo sapiens GN=PRKDC PE=1 SV=3	DFVQVMR	M6:+15.99491	2419	2425	910.4454956054688
pepa1c159	a1.a1.a1	sp|P78527|PRKDC_HUMAN	sp|P78527|PRKDC_HUMAN DNA-dependent protein kinase catalytic subunit OS=Homo sapiens GN=PRKDC PE=1 SV=3	VIAGLYQR		3373	3380	919.536376953125
pepa1b71	a1.a1.a1	sp|P78527|PRKDC_HUMAN	sp|P78527|PRKDC_HUMAN DNA-dependent protein kinase catalytic subunit OS=Homo sapiens GN=PRKDC PE=1 SV=3	LLQDFNR		2836	2842	905.484375
pepa1b69	a1.a1.a1	sp|P78527|PRKDC_HUMAN	sp|P78527|PRKDC_HUMAN DNA-dependent protein kinase catalytic subunit OS=Homo sapiens GN=PRKDC PE=1 SV=3	ILELSGSSSEDSEK		3359	3372	1480.70166015625
pepa1b84	a1.a1.a1	sp|P78527|PRKDC_HUMAN	sp|P78527|PRKDC_HUMAN DNA-dependent protein kinase catalytic subunit OS=Homo sapiens GN=PRKDC PE=1 SV=3	LSLMYAR	M4:+15.99491	2739	2745	869.4553833007812
pepa1c116	a1.a1.a1	sp|P78527|PRKDC_HUMAN	sp|P78527|PRKDC_HUMAN DNA-dependent protein kinase catalytic subunit OS=Homo sapiens GN=PRKDC PE=1 SV=3	QDAQVVLYR		2765	2773	1091.5848388671875
pepa1b78	a1.a1.a1	sp|P78527|PRKDC_HUMAN	sp|P78527|PRKDC_HUMAN DNA-dependent protein kinase catalytic subunit OS=Homo sapiens GN=PRKDC PE=1 SV=3	LPPDVLR		2916	2922	809.4884033203125
pepa1b43	a1.a1.a1	sp|P78527|PRKDC_HUMAN	sp|P78527|PRKDC_HUMAN DNA-dependent protein kinase catalytic subunit OS=Homo sapiens GN=PRKDC PE=1 SV=3	FYGELALKK		156	164	1068.6092529296875
pepa1b27	a1.a1.a1	sp|P78527|PRKDC_HUMAN	sp|P78527|PRKDC_HUMAN DNA-dependent protein kinase catalytic subunit OS=Homo sapiens GN=PRKDC PE=1 SV=3	DILETHLR		1413	1420	996.5477294921875
pepa1b67	a1.a1.a1	sp|P78527|PRKDC_HUMAN	sp|P78527|PRKDC_HUMAN DNA-dependent protein kinase catalytic subunit OS=Homo sapiens GN=PRKDC PE=1 SV=3	ILDVMYSR	M5:+15.99491	1876	1883	1012.5136108398438
pepa1c132	a1.a1.a1	sp|P78527|PRKDC_HUMAN	sp|P78527|PRKDC_HUMAN DNA-dependent protein kinase catalytic subunit OS=Homo sapiens GN=PRKDC PE=1 SV=3	QYDEALNK	Q1:-17.02655	2971	2978	963.4421997070312
pepa1b70	a1.a1.a1	sp|P78527|PRKDC_HUMAN	sp|P78527|PRKDC_HUMAN DNA-dependent protein kinase catalytic subunit OS=Homo sapiens GN=PRKDC PE=1 SV=3	LLNTWTNR		3160	3167	1017.5479736328125
pepa1c122	a1.a1.a1	sp|P78527|PRKDC_HUMAN	sp|P78527|PRKDC_HUMAN DNA-dependent protein kinase catalytic subunit OS=Homo sapiens GN=PRKDC PE=1 SV=3	QGNLSSQVPLKR	Q1:-17.02655	3148	3159	1309.72265625
pepa1c161	a1.a1.a1	sp|P78527|PRKDC_HUMAN	sp|P78527|PRKDC_HUMAN DNA-dependent protein kinase catalytic subunit OS=Homo sapiens GN=PRKDC PE=1 SV=3	VTELALTASDR		914	924	1175.6270751953125
pepa1c107	a1.a1.a1	sp|P78527|PRKDC_HUMAN	sp|P78527|PRKDC_HUMAN DNA-dependent protein kinase catalytic subunit OS=Homo sapiens GN=PRKDC PE=1 SV=3	NLLTVTSSDEMMK	M11:+15.99491 M12:+15.99491	869	881	1500.6923828125
pepa1b73	a1.a1.a1	sp|P78527|PRKDC_HUMAN	sp|P78527|PRKDC_HUMAN DNA-dependent protein kinase catalytic subunit OS=Homo sapiens GN=PRKDC PE=1 SV=3	IISSESYSFK		3534	3543	1160.583740234375
pepa1b64	a1.a1.a1	sp|P78527|PRKDC_HUMAN	sp|P78527|PRKDC_HUMAN DNA-dependent protein kinase catalytic subunit OS=Homo sapiens GN=PRKDC PE=1 SV=3	LGLPGDEVDNK		2705	2715	1156.5849609375
pepa1b55	a1.a1.a1	sp|P78527|PRKDC_HUMAN	sp|P78527|PRKDC_HUMAN DNA-dependent protein kinase catalytic subunit OS=Homo sapiens GN=PRKDC PE=1 SV=3	HECMAPLTALVK	C3:+57.02146 M4:+15.99491	2091	2102	1385.6920166015625
pepa1a8	a1.a1.a1	sp|P78527|PRKDC_HUMAN	sp|P78527|PRKDC_HUMAN DNA-dependent protein kinase catalytic subunit OS=Homo sapiens GN=PRKDC PE=1 SV=3	ATQMPEGGQGAPPMYQLYK	M4:+15.99491 M14:+15.99491	945	963	2098.9580078125
pepa1c151	a1.a1.a1	sp|P78527|PRKDC_HUMAN	sp|P78527|PRKDC_HUMAN DNA-dependent protein kinase catalytic subunit OS=Homo sapiens GN=PRKDC PE=1 SV=3	TYSVVPMTSR		3790	3799	1140.5721435546875
pepa1b56	a1.a1.a1	sp|P78527|PRKDC_HUMAN	sp|P78527|PRKDC_HUMAN DNA-dependent protein kinase catalytic subunit OS=Homo sapiens GN=PRKDC PE=1 SV=3	HGDLPDIQIK		2777	2786	1135.6109619140625
pepa1b76	a1.a1.a1	sp|P78527|PRKDC_HUMAN	sp|P78527|PRKDC_HUMAN DNA-dependent protein kinase catalytic subunit OS=Homo sapiens GN=PRKDC PE=1 SV=3	INQVFHGSCITEGNELTK	C9:+57.02146	1896	1913	2046.99169921875
pepa1b75	a1.a1.a1	sp|P78527|PRKDC_HUMAN	sp|P78527|PRKDC_HUMAN DNA-dependent protein kinase catalytic subunit OS=Homo sapiens GN=PRKDC PE=1 SV=3	LNESTFDTQITK		1858	1869	1396.6959228515625
pepa1c163	a1.a1.a1	sp|P78527|PRKDC_HUMAN	sp|P78527|PRKDC_HUMAN DNA-dependent protein kinase catalytic subunit OS=Homo sapiens GN=PRKDC PE=1 SV=3	VVQMLGSLGGQINK	M4:+15.99491	855	868	1459.7940673828125
pepa1c139	a1.a1.a1	sp|P78527|PRKDC_HUMAN	sp|P78527|PRKDC_HUMAN DNA-dependent protein kinase catalytic subunit OS=Homo sapiens GN=PRKDC PE=1 SV=3	SLNSIEFR		72	79	965.5054931640625
pepa1c166	a1.a1.a1	sp|P78527|PRKDC_HUMAN	sp|P78527|PRKDC_HUMAN DNA-dependent protein kinase catalytic subunit OS=Homo sapiens GN=PRKDC PE=1 SV=3	YPEETLSLMTK	M9:+15.99491	3475	3485	1327.6453857421875
pepa1b29	a1.a1.a1	sp|P78527|PRKDC_HUMAN	sp|P78527|PRKDC_HUMAN DNA-dependent protein kinase catalytic subunit OS=Homo sapiens GN=PRKDC PE=1 SV=3	DLLLNTMSQEEK	M7:+15.99491	3814	3825	1436.6942138671875
pepa1c129	a1.a1.a1	sp|P78527|PRKDC_HUMAN	sp|P78527|PRKDC_HUMAN DNA-dependent protein kinase catalytic subunit OS=Homo sapiens GN=PRKDC PE=1 SV=3	QMFLTQTDTGDDR		394	406	1527.6748046875
pepa1b83	a1.a1.a1	sp|P78527|PRKDC_HUMAN	sp|P78527|PRKDC_HUMAN DNA-dependent protein kinase catalytic subunit OS=Homo sapiens GN=PRKDC PE=1 SV=3	LSLMYAR		2739	2745	853.4605102539062
pepa1c102	a1.a1.a1	sp|P78527|PRKDC_HUMAN	sp|P78527|PRKDC_HUMAN DNA-dependent protein kinase catalytic subunit OS=Homo sapiens GN=PRKDC PE=1 SV=3	NCISTVVHQGLIR	C2:+57.02146	477	489	1496.8006591796875
pepa1b14	a1.a1.a1	sp|P78527|PRKDC_HUMAN	sp|P78527|PRKDC_HUMAN DNA-dependent protein kinase catalytic subunit OS=Homo sapiens GN=PRKDC PE=1 SV=3	CFGTGAAGNR	C1:+57.02146 C1:-17.02655	1312	1321	993.4210815429688
pepa1a7	a1.a1.a1	sp|P78527|PRKDC_HUMAN	sp|P78527|PRKDC_HUMAN DNA-dependent protein kinase catalytic subunit OS=Homo sapiens GN=PRKDC PE=1 SV=3	ATQMPEGGQGAPPMYQLYK	M14:+15.99491	945	963	2082.962646484375
pepa1c127	a1.a1.a1	sp|P78527|PRKDC_HUMAN	sp|P78527|PRKDC_HUMAN DNA-dependent protein kinase catalytic subunit OS=Homo sapiens GN=PRKDC PE=1 SV=3	QITQSALLAEAR		2951	2962	1300.722412109375
pepa1c130	a1.a1.a1	sp|P78527|PRKDC_HUMAN	sp|P78527|PRKDC_HUMAN DNA-dependent protein kinase catalytic subunit OS=Homo sapiens GN=PRKDC PE=1 SV=3	QNNFSLAMK	M8:+15.99491 Q1:-17.02655	3249	3257	1051.4881591796875
pepa1b20	a1.a1.a1	sp|P78527|PRKDC_HUMAN	sp|P78527|PRKDC_HUMAN DNA-dependent protein kinase catalytic subunit OS=Homo sapiens GN=PRKDC PE=1 SV=3	CLMDQATDPNILGR	C1:+57.02146 M3:+15.99491	4106	4119	1619.751953125
pepa1b48	a1.a1.a1	sp|P78527|PRKDC_HUMAN	sp|P78527|PRKDC_HUMAN DNA-dependent protein kinase catalytic subunit OS=Homo sapiens GN=PRKDC PE=1 SV=3	GIFTSEIGTK		2941	2950	1052.562744140625
pepa1c106	a1.a1.a1	sp|P78527|PRKDC_HUMAN	sp|P78527|PRKDC_HUMAN DNA-dependent protein kinase catalytic subunit OS=Homo sapiens GN=PRKDC PE=1 SV=3	NLLTVTSSDEMMK	M11:+15.99491	869	881	1484.697509765625
pepa1c110	a1.a1.a1	sp|P78527|PRKDC_HUMAN	sp|P78527|PRKDC_HUMAN DNA-dependent protein kinase catalytic subunit OS=Homo sapiens GN=PRKDC PE=1 SV=3	NNWEVSALSR		811	820	1175.580810546875
pepa1b62	a1.a1.a1	sp|P78527|PRKDC_HUMAN	sp|P78527|PRKDC_HUMAN DNA-dependent protein kinase catalytic subunit OS=Homo sapiens GN=PRKDC PE=1 SV=3	LATTILQHWK		1618	1627	1210.6947021484375
pepa1b10	a1.a1.a1	sp|P78527|PRKDC_HUMAN	sp|P78527|PRKDC_HUMAN DNA-dependent protein kinase catalytic subunit OS=Homo sapiens GN=PRKDC PE=1 SV=3	ATTILQHWK		1619	1627	1097.610595703125
pepa1c103	a1.a1.a1	sp|P78527|PRKDC_HUMAN	sp|P78527|PRKDC_HUMAN DNA-dependent protein kinase catalytic subunit OS=Homo sapiens GN=PRKDC PE=1 SV=3	NELEIPGQYDGR		3697	3708	1390.66015625
pepa1c148	a1.a1.a1	sp|P78527|PRKDC_HUMAN	sp|P78527|PRKDC_HUMAN DNA-dependent protein kinase catalytic subunit OS=Homo sapiens GN=PRKDC PE=1 SV=3	TTILQHWK		1620	1627	1026.573486328125
pepa1b72	a1.a1.a1	sp|P78527|PRKDC_HUMAN	sp|P78527|PRKDC_HUMAN DNA-dependent protein kinase catalytic subunit OS=Homo sapiens GN=PRKDC PE=1 SV=3	LLQIIER		3468	3474	884.5568237304688
pepa1b66	a1.a1.a1	sp|P78527|PRKDC_HUMAN	sp|P78527|PRKDC_HUMAN DNA-dependent protein kinase catalytic subunit OS=Homo sapiens GN=PRKDC PE=1 SV=3	ILDVMYSR		1876	1883	996.5186767578125
pepa1c137	a1.a1.a1	sp|P78527|PRKDC_HUMAN	sp|P78527|PRKDC_HUMAN DNA-dependent protein kinase catalytic subunit OS=Homo sapiens GN=PRKDC PE=1 SV=3	SIGEYDVLR		2932	2940	1051.5423583984375
pepa1b51	a1.a1.a1	sp|P78527|PRKDC_HUMAN	sp|P78527|PRKDC_HUMAN DNA-dependent protein kinase catalytic subunit OS=Homo sapiens GN=PRKDC PE=1 SV=3	GYGLFAGPCK	C9:+57.02146	365	374	1069.513916015625
pepa1b22	a1.a1.a1	sp|P78527|PRKDC_HUMAN	sp|P78527|PRKDC_HUMAN DNA-dependent protein kinase catalytic subunit OS=Homo sapiens GN=PRKDC PE=1 SV=3	DCLSIPYR	C2:+57.02146	2247	2254	1023.4932250976562
pepa1b35	a1.a1.a1	sp|P78527|PRKDC_HUMAN	sp|P78527|PRKDC_HUMAN DNA-dependent protein kinase catalytic subunit OS=Homo sapiens GN=PRKDC PE=1 SV=3	EQQHVMEELFQSSFR	M6:+15.99491	1769	1783	1910.87060546875
pepa1a3	a1.a1.a1	sp|P78527|PRKDC_HUMAN	sp|P78527|PRKDC_HUMAN DNA-dependent protein kinase catalytic subunit OS=Homo sapiens GN=PRKDC PE=1 SV=3	AGLLHNILPSQSTDLHH		1461	1477	1852.966796875
pepa1b88	a1.a1.a1	sp|P78527|PRKDC_HUMAN	sp|P78527|PRKDC_HUMAN DNA-dependent protein kinase catalytic subunit OS=Homo sapiens GN=PRKDC PE=1 SV=3	LYSLALHPN		1063	1071	1027.5574951171875
pepa1c142	a1.a1.a1	sp|P78527|PRKDC_HUMAN	sp|P78527|PRKDC_HUMAN DNA-dependent protein kinase catalytic subunit OS=Homo sapiens GN=PRKDC PE=1 SV=3	SQGCSEQVLTVLK	C4:+57.02146	3290	3302	1448.7418212890625
pepa1b57	a1.a1.a1	sp|P78527|PRKDC_HUMAN	sp|P78527|PRKDC_HUMAN DNA-dependent protein kinase catalytic subunit OS=Homo sapiens GN=PRKDC PE=1 SV=3	HSSLITPLQAVAQR		2787	2800	1520.8548583984375
pepa1b54	a1.a1.a1	sp|P78527|PRKDC_HUMAN	sp|P78527|PRKDC_HUMAN DNA-dependent protein kinase catalytic subunit OS=Homo sapiens GN=PRKDC PE=1 SV=3	HECMAPLTALVK	C3:+57.02146	2091	2102	1369.6971435546875
pepa1b52	a1.a1.a1	sp|P78527|PRKDC_HUMAN	sp|P78527|PRKDC_HUMAN DNA-dependent protein kinase catalytic subunit OS=Homo sapiens GN=PRKDC PE=1 SV=3	HDVGAYMLMYK		3850	3860	1327.6177978515625
pepa1c120	a1.a1.a1	sp|P78527|PRKDC_HUMAN	sp|P78527|PRKDC_HUMAN DNA-dependent protein kinase catalytic subunit OS=Homo sapiens GN=PRKDC PE=1 SV=3	QGNLSSQVPLK	Q1:-17.02655	3148	3158	1153.62158203125
pepa1c158	a1.a1.a1	sp|P78527|PRKDC_HUMAN	sp|P78527|PRKDC_HUMAN DNA-dependent protein kinase catalytic subunit OS=Homo sapiens GN=PRKDC PE=1 SV=3	VFLALAAK		464	471	832.5294799804688
pepa1c123	a1.a1.a1	sp|P78527|PRKDC_HUMAN	sp|P78527|PRKDC_HUMAN DNA-dependent protein kinase catalytic subunit OS=Homo sapiens GN=PRKDC PE=1 SV=3	QHQNTMEDKFIVCLNK	C13:+57.02146 Q1:-17.02655	2351	2366	1987.9368896484375
pepa1c146	a1.a1.a1	sp|P78527|PRKDC_HUMAN	sp|P78527|PRKDC_HUMAN DNA-dependent protein kinase catalytic subunit OS=Homo sapiens GN=PRKDC PE=1 SV=3	SYELILQSTR		650	659	1209.6478271484375
pepa1c115	a1.a1.a1	sp|P78527|PRKDC_HUMAN	sp|P78527|PRKDC_HUMAN DNA-dependent protein kinase catalytic subunit OS=Homo sapiens GN=PRKDC PE=1 SV=3	QCLPSLDLSCK	C2:+57.02146 C10:+57.02146	1498	1508	1320.629150390625
pepa1c165	a1.a1.a1	sp|P78527|PRKDC_HUMAN	sp|P78527|PRKDC_HUMAN DNA-dependent protein kinase catalytic subunit OS=Homo sapiens GN=PRKDC PE=1 SV=3	YPEETLSLMTK		3475	3485	1311.6505126953125
pepa1b95	a1.a1.a1	sp|P78527|PRKDC_HUMAN	sp|P78527|PRKDC_HUMAN DNA-dependent protein kinase catalytic subunit OS=Homo sapiens GN=PRKDC PE=1 SV=3	MQNYSSIDVLLHQSR	M1:+15.99491	3111	3125	1806.8807373046875
pepa1c134	a1.a1.a1	sp|P78527|PRKDC_HUMAN	sp|P78527|PRKDC_HUMAN DNA-dependent protein kinase catalytic subunit OS=Homo sapiens GN=PRKDC PE=1 SV=3	RLSFAVPFR		891	899	1092.6317138671875
pepa1a6	a1.a1.a1	sp|P78527|PRKDC_HUMAN	sp|P78527|PRKDC_HUMAN DNA-dependent protein kinase catalytic subunit OS=Homo sapiens GN=PRKDC PE=1 SV=3	ATQMPEGGQGAPPMYQLYK		945	963	2066.9677734375
pepa1b31	a1.a1.a1	sp|P78527|PRKDC_HUMAN	sp|P78527|PRKDC_HUMAN DNA-dependent protein kinase catalytic subunit OS=Homo sapiens GN=PRKDC PE=1 SV=3	DQNILLGTTYR		3325	3335	1293.68017578125
pepa1b68	a1.a1.a1	sp|P78527|PRKDC_HUMAN	sp|P78527|PRKDC_HUMAN DNA-dependent protein kinase catalytic subunit OS=Homo sapiens GN=PRKDC PE=1 SV=3	LLEEALLR		2892	2899	956.577880859375
pepa1c162	a1.a1.a1	sp|P78527|PRKDC_HUMAN	sp|P78527|PRKDC_HUMAN DNA-dependent protein kinase catalytic subunit OS=Homo sapiens GN=PRKDC PE=1 SV=3	VVQMLGSLGGQINK		855	868	1443.7991943359375
pepa1c108	a1.a1.a1	sp|P78527|PRKDC_HUMAN	sp|P78527|PRKDC_HUMAN DNA-dependent protein kinase catalytic subunit OS=Homo sapiens GN=PRKDC PE=1 SV=3	NLSSNEAISLEEIR		839	852	1574.802490234375
pepa1c105	a1.a1.a1	sp|P78527|PRKDC_HUMAN	sp|P78527|PRKDC_HUMAN DNA-dependent protein kinase catalytic subunit OS=Homo sapiens GN=PRKDC PE=1 SV=3	NLLTVTSSDEMMK		869	881	1468.70263671875
pepa1c153	a1.a1.a1	sp|P78527|PRKDC_HUMAN	sp|P78527|PRKDC_HUMAN DNA-dependent protein kinase catalytic subunit OS=Homo sapiens GN=PRKDC PE=1 SV=3	VCLDIIYK	C2:+57.02146	2434	2441	1023.5548095703125
pepa1b13	a1.a1.a1	sp|P78527|PRKDC_HUMAN	sp|P78527|PRKDC_HUMAN DNA-dependent protein kinase catalytic subunit OS=Homo sapiens GN=PRKDC PE=1 SV=3	AYVPALQMAFK	M8:+15.99491	747	757	1254.655517578125
pepa1c128	a1.a1.a1	sp|P78527|PRKDC_HUMAN	sp|P78527|PRKDC_HUMAN DNA-dependent protein kinase catalytic subunit OS=Homo sapiens GN=PRKDC PE=1 SV=3	QMFLTQTDTGDDR	M2:+15.99491 Q1:-17.02655	394	406	1526.6431884765625
pepa1b99	a1.a1.a1	sp|P78527|PRKDC_HUMAN	sp|P78527|PRKDC_HUMAN DNA-dependent protein kinase catalytic subunit OS=Homo sapiens GN=PRKDC PE=1 SV=3	MVSAVLNGMLDQSFR	M1:+15.99491 M9:+15.99491	1592	1606	1699.8145751953125
pepa1b32	a1.a1.a1	sp|P78527|PRKDC_HUMAN	sp|P78527|PRKDC_HUMAN DNA-dependent protein kinase catalytic subunit OS=Homo sapiens GN=PRKDC PE=1 SV=3	ECSPWMSDFK	C2:+57.02146	3682	3691	1286.5184326171875
pepa1b41	a1.a1.a1	sp|P78527|PRKDC_HUMAN	sp|P78527|PRKDC_HUMAN DNA-dependent protein kinase catalytic subunit OS=Homo sapiens GN=PRKDC PE=1 SV=3	FTSLTGGSLEELR		1699	1711	1409.7275390625
pepa1b19	a1.a1.a1	sp|P78527|PRKDC_HUMAN	sp|P78527|PRKDC_HUMAN DNA-dependent protein kinase catalytic subunit OS=Homo sapiens GN=PRKDC PE=1 SV=3	CLMDQATDPNILGR	C1:+57.02146	4106	4119	1603.757080078125
pepa1b86	a1.a1.a1	sp|P78527|PRKDC_HUMAN	sp|P78527|PRKDC_HUMAN DNA-dependent protein kinase catalytic subunit OS=Homo sapiens GN=PRKDC PE=1 SV=3	LVINTEEVFRPYAK		2149	2162	1678.916748046875
pepa1b28	a1.a1.a1	sp|P78527|PRKDC_HUMAN	sp|P78527|PRKDC_HUMAN DNA-dependent protein kinase catalytic subunit OS=Homo sapiens GN=PRKDC PE=1 SV=3	DLLLNTMSQEEK		3814	3825	1420.69921875
pepa1b92	a1.a1.a1	sp|P78527|PRKDC_HUMAN	sp|P78527|PRKDC_HUMAN DNA-dependent protein kinase catalytic subunit OS=Homo sapiens GN=PRKDC PE=1 SV=3	MAVLALLAK	M1:+15.99491	1643	1651	945.5806274414062
pepa1b37	a1.a1.a1	sp|P78527|PRKDC_HUMAN	sp|P78527|PRKDC_HUMAN DNA-dependent protein kinase catalytic subunit OS=Homo sapiens GN=PRKDC PE=1 SV=3	ETGLMYSIMVH	M9:+15.99491	3976	3986	1296.5966796875
pepa1b38	a1.a1.a1	sp|P78527|PRKDC_HUMAN	sp|P78527|PRKDC_HUMAN DNA-dependent protein kinase catalytic subunit OS=Homo sapiens GN=PRKDC PE=1 SV=3	ETGLMYSIMVHALR	M5:+15.99491	3976	3989	1636.8189697265625
pepa1c144	a1.a1.a1	sp|P78527|PRKDC_HUMAN	sp|P78527|PRKDC_HUMAN DNA-dependent protein kinase catalytic subunit OS=Homo sapiens GN=PRKDC PE=1 SV=3	STVLTPMFVETQASQGTLQTR	M7:+15.99491	2599	2619	2311.160400390625
pepa1b87	a1.a1.a1	sp|P78527|PRKDC_HUMAN	sp|P78527|PRKDC_HUMAN DNA-dependent protein kinase catalytic subunit OS=Homo sapiens GN=PRKDC PE=1 SV=3	LVVMQIDSFPQYSPK	M4:+15.99491	438	452	1767.8990478515625
pepa1b45	a1.a1.a1	sp|P78527|PRKDC_HUMAN	sp|P78527|PRKDC_HUMAN DNA-dependent protein kinase catalytic subunit OS=Homo sapiens GN=PRKDC PE=1 SV=3	GGSWIQEINVAEK		4024	4036	1430.727783203125
pepa1c155	a1.a1.a1	sp|P78527|PRKDC_HUMAN	sp|P78527|PRKDC_HUMAN DNA-dependent protein kinase catalytic subunit OS=Homo sapiens GN=PRKDC PE=1 SV=3	VEGMTELYFQLK	M4:+15.99491	2405	2416	1473.7298583984375
pepa1c160	a1.a1.a1	sp|P78527|PRKDC_HUMAN	sp|P78527|PRKDC_HUMAN DNA-dependent protein kinase catalytic subunit OS=Homo sapiens GN=PRKDC PE=1 SV=3	VLEQLIVAHFPMQSR	M12:+15.99491	1713	1727	1783.9527587890625
pepa1b98	a1.a1.a1	sp|P78527|PRKDC_HUMAN	sp|P78527|PRKDC_HUMAN DNA-dependent protein kinase catalytic subunit OS=Homo sapiens GN=PRKDC PE=1 SV=3	MVSAVLNGMLDQSFR	M9:+15.99491	1592	1606	1683.8197021484375
pepa1b61	a1.a1.a1	sp|P78527|PRKDC_HUMAN	sp|P78527|PRKDC_HUMAN DNA-dependent protein kinase catalytic subunit OS=Homo sapiens GN=PRKDC PE=1 SV=3	LAGANPAVITCDELLLGHEK	C11:+57.02146	4051	4070	2121.101318359375
pepa1c119	a1.a1.a1	sp|P78527|PRKDC_HUMAN	sp|P78527|PRKDC_HUMAN DNA-dependent protein kinase catalytic subunit OS=Homo sapiens GN=PRKDC PE=1 SV=3	QFINLMLPMK	M6:+15.99491 M9:+15.99491	3966	3975	1266.658935546875
pepa1b65	a1.a1.a1	sp|P78527|PRKDC_HUMAN	sp|P78527|PRKDC_HUMAN DNA-dependent protein kinase catalytic subunit OS=Homo sapiens GN=PRKDC PE=1 SV=3	LGNPIVPLNIR		2133	2143	1205.7369384765625
pepa1c136	a1.a1.a1	sp|P78527|PRKDC_HUMAN	sp|P78527|PRKDC_HUMAN DNA-dependent protein kinase catalytic subunit OS=Homo sapiens GN=PRKDC PE=1 SV=3	SDPGLLTNTMDVFVK	M10:+15.99491	3993	4007	1652.8204345703125
pepa1c124	a1.a1.a1	sp|P78527|PRKDC_HUMAN	sp|P78527|PRKDC_HUMAN DNA-dependent protein kinase catalytic subunit OS=Homo sapiens GN=PRKDC PE=1 SV=3	QIDSFPQYSPK	Q1:-17.02655	442	452	1292.6162109375
pepa1c164	a1.a1.a1	sp|P78527|PRKDC_HUMAN	sp|P78527|PRKDC_HUMAN DNA-dependent protein kinase catalytic subunit OS=Homo sapiens GN=PRKDC PE=1 SV=3	YNFPVEVEVPMER	M11:+15.99491	1988	2000	1624.7679443359375
pepa1c157	a1.a1.a1	sp|P78527|PRKDC_HUMAN	sp|P78527|PRKDC_HUMAN DNA-dependent protein kinase catalytic subunit OS=Homo sapiens GN=PRKDC PE=1 SV=3	VEQLFQVMNGILAQDSACSQR	C18:+57.02146 M8:+15.99491	3764	3784	2410.1494140625
pepa1c167	a1.a1.a1	sp|P78527|PRKDC_HUMAN	sp|P78527|PRKDC_HUMAN DNA-dependent protein kinase catalytic subunit OS=Homo sapiens GN=PRKDC PE=1 SV=3	YSCFALFVK	C3:+57.02146	701	709	1134.565673828125
pepa1b82	a1.a1.a1	sp|P78527|PRKDC_HUMAN	sp|P78527|PRKDC_HUMAN DNA-dependent protein kinase catalytic subunit OS=Homo sapiens GN=PRKDC PE=1 SV=3	LSFAVPFR		892	899	936.5305786132812
pepa1c150	a1.a1.a1	sp|P78527|PRKDC_HUMAN	sp|P78527|PRKDC_HUMAN DNA-dependent protein kinase catalytic subunit OS=Homo sapiens GN=PRKDC PE=1 SV=3	TVSLLDENNVSSYLSK		3303	3318	1768.8968505859375
pepa1b12	a1.a1.a1	sp|P78527|PRKDC_HUMAN	sp|P78527|PRKDC_HUMAN DNA-dependent protein kinase catalytic subunit OS=Homo sapiens GN=PRKDC PE=1 SV=3	AYVPALQMAFK		747	757	1238.66064453125
pepa1b96	a1.a1.a1	sp|P78527|PRKDC_HUMAN	sp|P78527|PRKDC_HUMAN DNA-dependent protein kinase catalytic subunit OS=Homo sapiens GN=PRKDC PE=1 SV=3	MSTSPEAFLALR		3890	3901	1322.677734375
pepa1c126	a1.a1.a1	sp|P78527|PRKDC_HUMAN	sp|P78527|PRKDC_HUMAN DNA-dependent protein kinase catalytic subunit OS=Homo sapiens GN=PRKDC PE=1 SV=3	QITQSALLAEAR	Q1:-17.02655	2951	2962	1283.69580078125
pepa1b44	a1.a1.a1	sp|P78527|PRKDC_HUMAN	sp|P78527|PRKDC_HUMAN DNA-dependent protein kinase catalytic subunit OS=Homo sapiens GN=PRKDC PE=1 SV=3	FYQGFLFSEK		1961	1970	1265.6204833984375
pepa1c143	a1.a1.a1	sp|P78527|PRKDC_HUMAN	sp|P78527|PRKDC_HUMAN DNA-dependent protein kinase catalytic subunit OS=Homo sapiens GN=PRKDC PE=1 SV=3	STVLTPMFVETQASQGTLQTR		2599	2619	2295.165283203125
pepa1c168	a1.a1.a1	sp|P78527|PRKDC_HUMAN	sp|P78527|PRKDC_HUMAN DNA-dependent protein kinase catalytic subunit OS=Homo sapiens GN=PRKDC PE=1 SV=3	YYIQNGIQSF		3101	3110	1232.594970703125
pepa1b33	a1.a1.a1	sp|P78527|PRKDC_HUMAN	sp|P78527|PRKDC_HUMAN DNA-dependent protein kinase catalytic subunit OS=Homo sapiens GN=PRKDC PE=1 SV=3	ELLNPVVEFVSHPSTTCR	C17:+57.02146	2453	2470	2085.043701171875
pepa1b36	a1.a1.a1	sp|P78527|PRKDC_HUMAN	sp|P78527|PRKDC_HUMAN DNA-dependent protein kinase catalytic subunit OS=Homo sapiens GN=PRKDC PE=1 SV=3	ETGLMYSIMVH		3976	3986	1280.601806640625
pepa1b85	a1.a1.a1	sp|P78527|PRKDC_HUMAN	sp|P78527|PRKDC_HUMAN DNA-dependent protein kinase catalytic subunit OS=Homo sapiens GN=PRKDC PE=1 SV=3	LVINTEEVFRPY		2149	2160	1479.7845458984375
pepa1b18	a1.a1.a1	sp|P78527|PRKDC_HUMAN	sp|P78527|PRKDC_HUMAN DNA-dependent protein kinase catalytic subunit OS=Homo sapiens GN=PRKDC PE=1 SV=3	CLMDQATDPNILGR	C1:+57.02146 M3:+15.99491 C1:-17.02655	4106	4119	1602.7254638671875
pepa1b50	a1.a1.a1	sp|P78527|PRKDC_HUMAN	sp|P78527|PRKDC_HUMAN DNA-dependent protein kinase catalytic subunit OS=Homo sapiens GN=PRKDC PE=1 SV=3	GLSSLLCNFTK	C7:+57.02146	226	236	1239.640625
pepa1c154	a1.a1.a1	sp|P78527|PRKDC_HUMAN	sp|P78527|PRKDC_HUMAN DNA-dependent protein kinase catalytic subunit OS=Homo sapiens GN=PRKDC PE=1 SV=3	VEGMTELYFQLK		2405	2416	1457.73486328125
pepa1b74	a1.a1.a1	sp|P78527|PRKDC_HUMAN	sp|P78527|PRKDC_HUMAN DNA-dependent protein kinase catalytic subunit OS=Homo sapiens GN=PRKDC PE=1 SV=3	IMEFTTTLLNTSPEGWK	M2:+15.99491	1341	1357	1983.9736328125
pepa1c114	a1.a1.a1	sp|P78527|PRKDC_HUMAN	sp|P78527|PRKDC_HUMAN DNA-dependent protein kinase catalytic subunit OS=Homo sapiens GN=PRKDC PE=1 SV=3	QCLPSLDLSCK	C2:+57.02146 C10:+57.02146 Q1:-17.02655	1498	1508	1303.6025390625
pepa1c104	a1.a1.a1	sp|P78527|PRKDC_HUMAN	sp|P78527|PRKDC_HUMAN DNA-dependent protein kinase catalytic subunit OS=Homo sapiens GN=PRKDC PE=1 SV=3	NLDLAVLELMQSSVDNTK	M10:+15.99491	1574	1591	2006.011474609375
pepa1b11	a1.a1.a1	sp|P78527|PRKDC_HUMAN	sp|P78527|PRKDC_HUMAN DNA-dependent protein kinase catalytic subunit OS=Homo sapiens GN=PRKDC PE=1 SV=3	AVFFLLPK		2381	2388	934.5764770507812
pepa1c149	a1.a1.a1	sp|P78527|PRKDC_HUMAN	sp|P78527|PRKDC_HUMAN DNA-dependent protein kinase catalytic subunit OS=Homo sapiens GN=PRKDC PE=1 SV=3	TVGALQVLGTEAQSSLLK		1275	1292	1815.0225830078125
pepa1b49	a1.a1.a1	sp|P78527|PRKDC_HUMAN	sp|P78527|PRKDC_HUMAN DNA-dependent protein kinase catalytic subunit OS=Homo sapiens GN=PRKDC PE=1 SV=3	GILAQPTLLYLR		1234	1245	1357.820556640625
pepa1b77	a1.a1.a1	sp|P78527|PRKDC_HUMAN	sp|P78527|PRKDC_HUMAN DNA-dependent protein kinase catalytic subunit OS=Homo sapiens GN=PRKDC PE=1 SV=3	IPALDLLIK		125	133	995.650390625
pepa1b80	a1.a1.a1	sp|P78527|PRKDC_HUMAN	sp|P78527|PRKDC_HUMAN DNA-dependent protein kinase catalytic subunit OS=Homo sapiens GN=PRKDC PE=1 SV=3	LQYFMEQFYGIIR	M5:+15.99491	338	350	1723.8516845703125
pepa1c112	a1.a1.a1	sp|P78527|PRKDC_HUMAN	sp|P78527|PRKDC_HUMAN DNA-dependent protein kinase catalytic subunit OS=Homo sapiens GN=PRKDC PE=1 SV=3	PALDLLIK		126	133	882.5662841796875
pepa1b97	a1.a1.a1	sp|P78527|PRKDC_HUMAN	sp|P78527|PRKDC_HUMAN DNA-dependent protein kinase catalytic subunit OS=Homo sapiens GN=PRKDC PE=1 SV=3	MVSAVLNGMLDQSFR		1592	1606	1667.8248291015625
pepa1c135	a1.a1.a1	sp|P78527|PRKDC_HUMAN	sp|P78527|PRKDC_HUMAN DNA-dependent protein kinase catalytic subunit OS=Homo sapiens GN=PRKDC PE=1 SV=3	SDPGLLTNTMDVFVK		3993	4007	1636.825439453125
pepa1a2	a1.a1.a1	sp|P78527|PRKDC_HUMAN	sp|P78527|PRKDC_HUMAN DNA-dependent protein kinase catalytic subunit OS=Homo sapiens GN=PRKDC PE=1 SV=3	AALSALESFLK		311	321	1149.65185546875
pepa1b81	a1.a1.a1	sp|P78527|PRKDC_HUMAN	sp|P78527|PRKDC_HUMAN DNA-dependent protein kinase catalytic subunit OS=Homo sapiens GN=PRKDC PE=1 SV=3	LSDFNDITNMLLLK	M10:+15.99491	3656	3669	1652.8568115234375
pepa1b17	a1.a1.a1	sp|P78527|PRKDC_HUMAN	sp|P78527|PRKDC_HUMAN DNA-dependent protein kinase catalytic subunit OS=Homo sapiens GN=PRKDC PE=1 SV=3	CLMDQATDPNILGR	C1:+57.02146 C1:-17.02655	4106	4119	1586.7305908203125
pepa1c145	a1.a1.a1	sp|P78527|PRKDC_HUMAN	sp|P78527|PRKDC_HUMAN DNA-dependent protein kinase catalytic subunit OS=Homo sapiens GN=PRKDC PE=1 SV=3	SVGTELLSLVYK		1478	1489	1308.741455078125
pepa1b34	a1.a1.a1	sp|P78527|PRKDC_HUMAN	sp|P78527|PRKDC_HUMAN DNA-dependent protein kinase catalytic subunit OS=Homo sapiens GN=PRKDC PE=1 SV=3	EMKPVIFLDVFLPR	M2:+15.99491	900	913	1719.9505615234375
pepa1a1	a1.a1.a1	sp|P78527|PRKDC_HUMAN	sp|P78527|PRKDC_HUMAN DNA-dependent protein kinase catalytic subunit OS=Homo sapiens GN=PRKDC PE=1 SV=3	AAAAEVLGLILR		2317	2328	1196.736572265625
pepa1b21	a1.a1.a1	sp|P78527|PRKDC_HUMAN	sp|P78527|PRKDC_HUMAN DNA-dependent protein kinase catalytic subunit OS=Homo sapiens GN=PRKDC PE=1 SV=3	CKIPALDLLIK	C1:+57.02146 C1:-17.02655	123	133	1266.7493896484375
pepa1c156	a1.a1.a1	sp|P78527|PRKDC_HUMAN	sp|P78527|PRKDC_HUMAN DNA-dependent protein kinase catalytic subunit OS=Homo sapiens GN=PRKDC PE=1 SV=3	VEQLFQVMNGILAQDSACSQR	C18:+57.02146	3764	3784	2394.154541015625
pepa1b23	a1.a1.a1	sp|P78527|PRKDC_HUMAN	sp|P78527|PRKDC_HUMAN DNA-dependent protein kinase catalytic subunit OS=Homo sapiens GN=PRKDC PE=1 SV=3	DFGLLVFVR		62	70	1065.609619140625
pepa1b39	a1.a1.a1	sp|P78527|PRKDC_HUMAN	sp|P78527|PRKDC_HUMAN DNA-dependent protein kinase catalytic subunit OS=Homo sapiens GN=PRKDC PE=1 SV=3	FMNAVFFLLPK		2378	2388	1326.728271484375
pepa1c118	a1.a1.a1	sp|P78527|PRKDC_HUMAN	sp|P78527|PRKDC_HUMAN DNA-dependent protein kinase catalytic subunit OS=Homo sapiens GN=PRKDC PE=1 SV=3	QFINLMLPMK	M6:+15.99491 Q1:-17.02655	3966	3975	1233.637451171875
pepa1c113	a1.a1.a1	sp|P78527|PRKDC_HUMAN	sp|P78527|PRKDC_HUMAN DNA-dependent protein kinase catalytic subunit OS=Homo sapiens GN=PRKDC PE=1 SV=3	PVIFLDVFLPR		903	913	1315.7777099609375
pepa1c117	a1.a1.a1	sp|P78527|PRKDC_HUMAN	sp|P78527|PRKDC_HUMAN DNA-dependent protein kinase catalytic subunit OS=Homo sapiens GN=PRKDC PE=1 SV=3	QFINLMLPMK	Q1:-17.02655	3966	3975	1217.6424560546875
pepa1c125	a1.a1.a1	sp|P78527|PRKDC_HUMAN	sp|P78527|PRKDC_HUMAN DNA-dependent protein kinase catalytic subunit OS=Homo sapiens GN=PRKDC PE=1 SV=3	QLFSSLFSGILK	Q1:-17.02655	2807	2818	1322.73583984375
pepa2b19	a2.a1.a1	sp|P11388-2|TOP2A_HUMAN	sp|P11388-2|TOP2A_HUMAN Isoform 2 of DNA topoisomerase 2-alpha OS=Homo sapiens GN=TOP2A	GYDSDPVK		1107	1114	880.4050903320312
pepa2b11	a2.a1.a1	sp|P11388-2|TOP2A_HUMAN	sp|P11388-2|TOP2A_HUMAN Isoform 2 of DNA topoisomerase 2-alpha OS=Homo sapiens GN=TOP2A	EKQDEQVGLPGK		1211	1222	1327.685546875
pepa2b10	a2.a1.a1	sp|P11388-2|TOP2A_HUMAN	sp|P11388-2|TOP2A_HUMAN Isoform 2 of DNA topoisomerase 2-alpha OS=Homo sapiens GN=TOP2A	DPALNSGVSQKPDPAK		1470	1485	1623.8341064453125
pepa2b12	a2.a1.a1	sp|P11388-2|TOP2A_HUMAN	sp|P11388-2|TOP2A_HUMAN Isoform 2 of DNA topoisomerase 2-alpha OS=Homo sapiens GN=TOP2A	ENMTLQPK		379	386	960.4822998046875
pepa2b29	a2.a1.a1	sp|P11388-2|TOP2A_HUMAN	sp|P11388-2|TOP2A_HUMAN Isoform 2 of DNA topoisomerase 2-alpha OS=Homo sapiens GN=TOP2A	IMIMTDQDQDGSHIK	M2:+15.99491 M4:+15.99491	562	576	1763.7943115234375
pepa2a9	a2.a1.a1	sp|P11388-2|TOP2A_HUMAN	sp|P11388-2|TOP2A_HUMAN Isoform 2 of DNA topoisomerase 2-alpha OS=Homo sapiens GN=TOP2A	DPALNSGVSQKPD		1470	1482	1327.6492919921875
pepa2b55	a2.a1.a1	sp|P11388-2|TOP2A_HUMAN	sp|P11388-2|TOP2A_HUMAN Isoform 2 of DNA topoisomerase 2-alpha OS=Homo sapiens GN=TOP2A	SFGSTCQLSEK	C6:+57.02146	387	397	1243.56298828125
pepa2b53	a2.a1.a1	sp|P11388-2|TOP2A_HUMAN	sp|P11388-2|TOP2A_HUMAN Isoform 2 of DNA topoisomerase 2-alpha OS=Homo sapiens GN=TOP2A	QTWMDNMGR	M7:+15.99491	192	200	1154.47216796875
pepa2b64	a2.a1.a1	sp|P11388-2|TOP2A_HUMAN	sp|P11388-2|TOP2A_HUMAN Isoform 2 of DNA topoisomerase 2-alpha OS=Homo sapiens GN=TOP2A	TQMAEVLPSPR	M3:+15.99491	1231	1241	1244.630859375
pepa2b59	a2.a1.a1	sp|P11388-2|TOP2A_HUMAN	sp|P11388-2|TOP2A_HUMAN Isoform 2 of DNA topoisomerase 2-alpha OS=Homo sapiens GN=TOP2A	SIPSMVDGLKPGQR	M5:+15.99491	740	753	1500.7843017578125
pepa2b28	a2.a1.a1	sp|P11388-2|TOP2A_HUMAN	sp|P11388-2|TOP2A_HUMAN Isoform 2 of DNA topoisomerase 2-alpha OS=Homo sapiens GN=TOP2A	IMIMTDQDQDGSHIK	M2:+15.99491	562	576	1747.7994384765625
pepa2b61	a2.a1.a1	sp|P11388-2|TOP2A_HUMAN	sp|P11388-2|TOP2A_HUMAN Isoform 2 of DNA topoisomerase 2-alpha OS=Homo sapiens GN=TOP2A	SSDESNFDVPPR		1328	1339	1349.59716796875
pepa2b20	a2.a1.a1	sp|P11388-2|TOP2A_HUMAN	sp|P11388-2|TOP2A_HUMAN Isoform 2 of DNA topoisomerase 2-alpha OS=Homo sapiens GN=TOP2A	HVDYVADQIVTK		325	336	1387.7220458984375
pepa2b33	a2.a1.a1	sp|P11388-2|TOP2A_HUMAN	sp|P11388-2|TOP2A_HUMAN Isoform 2 of DNA topoisomerase 2-alpha OS=Homo sapiens GN=TOP2A	IVGLQYK		539	545	820.4931030273438
pepa2b46	a2.a1.a1	sp|P11388-2|TOP2A_HUMAN	sp|P11388-2|TOP2A_HUMAN Isoform 2 of DNA topoisomerase 2-alpha OS=Homo sapiens GN=TOP2A	QDEQVGLPGK	Q1:-17.02655	1213	1222	1053.521484375
pepa2b30	a2.a1.a1	sp|P11388-2|TOP2A_HUMAN	sp|P11388-2|TOP2A_HUMAN Isoform 2 of DNA topoisomerase 2-alpha OS=Homo sapiens GN=TOP2A	IPNFDVR		890	896	860.462890625
pepa2b45	a2.a1.a1	sp|P11388-2|TOP2A_HUMAN	sp|P11388-2|TOP2A_HUMAN Isoform 2 of DNA topoisomerase 2-alpha OS=Homo sapiens GN=TOP2A	PSMVDGLKPGQR		742	753	1284.67333984375
pepa2b58	a2.a1.a1	sp|P11388-2|TOP2A_HUMAN	sp|P11388-2|TOP2A_HUMAN Isoform 2 of DNA topoisomerase 2-alpha OS=Homo sapiens GN=TOP2A	SIPSMVDGLKPGQR		740	753	1484.7894287109375
pepa2a1	a2.a1.a1	sp|P11388-2|TOP2A_HUMAN	sp|P11388-2|TOP2A_HUMAN Isoform 2 of DNA topoisomerase 2-alpha OS=Homo sapiens GN=TOP2A	ALIENPTFDSQTK		366	378	1463.7381591796875
pepa2b42	a2.a1.a1	sp|P11388-2|TOP2A_HUMAN	sp|P11388-2|TOP2A_HUMAN Isoform 2 of DNA topoisomerase 2-alpha OS=Homo sapiens GN=TOP2A	NSTECTLILTEGDSAK	C5:+57.02146	477	492	1738.8167724609375
pepa2b52	a2.a1.a1	sp|P11388-2|TOP2A_HUMAN	sp|P11388-2|TOP2A_HUMAN Isoform 2 of DNA topoisomerase 2-alpha OS=Homo sapiens GN=TOP2A	QTWMDNMGR	M4:+15.99491 Q1:-17.02655	192	200	1137.445556640625
pepa2a8	a2.a1.a1	sp|P11388-2|TOP2A_HUMAN	sp|P11388-2|TOP2A_HUMAN Isoform 2 of DNA topoisomerase 2-alpha OS=Homo sapiens GN=TOP2A	DKYGVFPLR		505	513	1094.5997314453125
pepa2a7	a2.a1.a1	sp|P11388-2|TOP2A_HUMAN	sp|P11388-2|TOP2A_HUMAN Isoform 2 of DNA topoisomerase 2-alpha OS=Homo sapiens GN=TOP2A	DIVALMVR	M6:+15.99491	234	241	932.5238037109375
pepa2b50	a2.a1.a1	sp|P11388-2|TOP2A_HUMAN	sp|P11388-2|TOP2A_HUMAN Isoform 2 of DNA topoisomerase 2-alpha OS=Homo sapiens GN=TOP2A	QTTLAFKPIK	Q1:-17.02655	1303	1312	1129.6619873046875
pepa2b40	a2.a1.a1	sp|P11388-2|TOP2A_HUMAN	sp|P11388-2|TOP2A_HUMAN Isoform 2 of DNA topoisomerase 2-alpha OS=Homo sapiens GN=TOP2A	MEVSPLQPVNENMQVNK	M1:+15.99491 M13:+15.99491 M1:+42.01057	1	17	2030.95263671875
pepa2b65	a2.a1.a1	sp|P11388-2|TOP2A_HUMAN	sp|P11388-2|TOP2A_HUMAN Isoform 2 of DNA topoisomerase 2-alpha OS=Homo sapiens GN=TOP2A	VLFTCFK	C5:+57.02146	755	761	914.4808959960938
pepa2b63	a2.a1.a1	sp|P11388-2|TOP2A_HUMAN	sp|P11388-2|TOP2A_HUMAN Isoform 2 of DNA topoisomerase 2-alpha OS=Homo sapiens GN=TOP2A	TLAVSGLGVVGR		493	504	1128.6739501953125
pepa2b41	a2.a1.a1	sp|P11388-2|TOP2A_HUMAN	sp|P11388-2|TOP2A_HUMAN Isoform 2 of DNA topoisomerase 2-alpha OS=Homo sapiens GN=TOP2A	MQSLDKDIVALMVR	M12:+15.99491	228	241	1634.86083984375
pepa2b49	a2.a1.a1	sp|P11388-2|TOP2A_HUMAN	sp|P11388-2|TOP2A_HUMAN Isoform 2 of DNA topoisomerase 2-alpha OS=Homo sapiens GN=TOP2A	QIMENAEINNIIK		526	538	1529.799560546875
pepa2b27	a2.a1.a1	sp|P11388-2|TOP2A_HUMAN	sp|P11388-2|TOP2A_HUMAN Isoform 2 of DNA topoisomerase 2-alpha OS=Homo sapiens GN=TOP2A	LMDGEEPLPMLPSYK	M2:+15.99491 M10:+15.99491	905	919	1751.823486328125
pepa2b14	a2.a1.a1	sp|P11388-2|TOP2A_HUMAN	sp|P11388-2|TOP2A_HUMAN Isoform 2 of DNA topoisomerase 2-alpha OS=Homo sapiens GN=TOP2A	EVTFVPGLYK		74	83	1152.63037109375
pepa2b39	a2.a1.a1	sp|P11388-2|TOP2A_HUMAN	sp|P11388-2|TOP2A_HUMAN Isoform 2 of DNA topoisomerase 2-alpha OS=Homo sapiens GN=TOP2A	MEVSPLQPVNENMQVNK	M1:+15.99491 M1:+42.01057	1	17	2014.9576416015625
pepa2b36	a2.a1.a1	sp|P11388-2|TOP2A_HUMAN	sp|P11388-2|TOP2A_HUMAN Isoform 2 of DNA topoisomerase 2-alpha OS=Homo sapiens GN=TOP2A	KYDTVLDILR		1037	1046	1235.6998291015625
pepa2b72	a2.a1.a1	sp|P11388-2|TOP2A_HUMAN	sp|P11388-2|TOP2A_HUMAN Isoform 2 of DNA topoisomerase 2-alpha OS=Homo sapiens GN=TOP2A	YSGPEDDAAISLAFSK		666	681	1670.791259765625
pepa2b26	a2.a1.a1	sp|P11388-2|TOP2A_HUMAN	sp|P11388-2|TOP2A_HUMAN Isoform 2 of DNA topoisomerase 2-alpha OS=Homo sapiens GN=TOP2A	LMDGEEPLPMLPSYK	M10:+15.99491	905	919	1735.8284912109375
pepa2b51	a2.a1.a1	sp|P11388-2|TOP2A_HUMAN	sp|P11388-2|TOP2A_HUMAN Isoform 2 of DNA topoisomerase 2-alpha OS=Homo sapiens GN=TOP2A	QTWMDNMGR	Q1:-17.02655	192	200	1121.45068359375
pepa2b15	a2.a1.a1	sp|P11388-2|TOP2A_HUMAN	sp|P11388-2|TOP2A_HUMAN Isoform 2 of DNA topoisomerase 2-alpha OS=Homo sapiens GN=TOP2A	GFQQISFVNSIATSK		307	321	1626.8489990234375
pepa2b24	a2.a1.a1	sp|P11388-2|TOP2A_HUMAN	sp|P11388-2|TOP2A_HUMAN Isoform 2 of DNA topoisomerase 2-alpha OS=Homo sapiens GN=TOP2A	IFDEILVNAADNK		84	96	1461.7587890625
pepa2b70	a2.a1.a1	sp|P11388-2|TOP2A_HUMAN	sp|P11388-2|TOP2A_HUMAN Isoform 2 of DNA topoisomerase 2-alpha OS=Homo sapiens GN=TOP2A	YIFTMLSSLAR	M5:+15.99491	831	841	1317.6876220703125
pepa2b48	a2.a1.a1	sp|P11388-2|TOP2A_HUMAN	sp|P11388-2|TOP2A_HUMAN Isoform 2 of DNA topoisomerase 2-alpha OS=Homo sapiens GN=TOP2A	QIMENAEINNIIK	M3:+15.99491 Q1:-17.02655	526	538	1528.7679443359375
pepa2b38	a2.a1.a1	sp|P11388-2|TOP2A_HUMAN	sp|P11388-2|TOP2A_HUMAN Isoform 2 of DNA topoisomerase 2-alpha OS=Homo sapiens GN=TOP2A	MEVSPLQPVNENMQVNK	M1:+42.01057	1	17	1998.962646484375
pepa2b67	a2.a1.a1	sp|P11388-2|TOP2A_HUMAN	sp|P11388-2|TOP2A_HUMAN Isoform 2 of DNA topoisomerase 2-alpha OS=Homo sapiens GN=TOP2A	VTIDPENNLISIWNNGK		107	123	1926.992431640625
pepa2b47	a2.a1.a1	sp|P11388-2|TOP2A_HUMAN	sp|P11388-2|TOP2A_HUMAN Isoform 2 of DNA topoisomerase 2-alpha OS=Homo sapiens GN=TOP2A	QIMENAEINNIIK	Q1:-17.02655	526	538	1512.7730712890625
pepa2b69	a2.a1.a1	sp|P11388-2|TOP2A_HUMAN	sp|P11388-2|TOP2A_HUMAN Isoform 2 of DNA topoisomerase 2-alpha OS=Homo sapiens GN=TOP2A	YIFTMLSSLAR		831	841	1301.692626953125
pepa2b19	a2.a1.a2	sp|P11388-3|TOP2A_HUMAN	sp|P11388-3|TOP2A_HUMAN Isoform 3 of DNA topoisomerase 2-alpha OS=Homo sapiens GN=TOP2A	GYDSDPVK		1117	1124	880.4050903320312
pepa2b11	a2.a1.a2	sp|P11388-3|TOP2A_HUMAN	sp|P11388-3|TOP2A_HUMAN Isoform 3 of DNA topoisomerase 2-alpha OS=Homo sapiens GN=TOP2A	EKQDEQVGLPGK		1221	1232	1327.685546875
pepa2b10	a2.a1.a2	sp|P11388-3|TOP2A_HUMAN	sp|P11388-3|TOP2A_HUMAN Isoform 3 of DNA topoisomerase 2-alpha OS=Homo sapiens GN=TOP2A	DPALNSGVSQKPDPAK		1480	1495	1623.8341064453125
pepa2b12	a2.a1.a2	sp|P11388-3|TOP2A_HUMAN	sp|P11388-3|TOP2A_HUMAN Isoform 3 of DNA topoisomerase 2-alpha OS=Homo sapiens GN=TOP2A	ENMTLQPK		415	422	960.4822998046875
pepa2b29	a2.a1.a2	sp|P11388-3|TOP2A_HUMAN	sp|P11388-3|TOP2A_HUMAN Isoform 3 of DNA topoisomerase 2-alpha OS=Homo sapiens GN=TOP2A	IMIMTDQDQDGSHIK	M2:+15.99491 M4:+15.99491	572	586	1763.7943115234375
pepa2a9	a2.a1.a2	sp|P11388-3|TOP2A_HUMAN	sp|P11388-3|TOP2A_HUMAN Isoform 3 of DNA topoisomerase 2-alpha OS=Homo sapiens GN=TOP2A	DPALNSGVSQKPD		1480	1492	1327.6492919921875
pepa2b55	a2.a1.a2	sp|P11388-3|TOP2A_HUMAN	sp|P11388-3|TOP2A_HUMAN Isoform 3 of DNA topoisomerase 2-alpha OS=Homo sapiens GN=TOP2A	SFGSTCQLSEK	C6:+57.02146	423	433	1243.56298828125
pepa2b53	a2.a1.a2	sp|P11388-3|TOP2A_HUMAN	sp|P11388-3|TOP2A_HUMAN Isoform 3 of DNA topoisomerase 2-alpha OS=Homo sapiens GN=TOP2A	QTWMDNMGR	M7:+15.99491	192	200	1154.47216796875
pepa2b64	a2.a1.a2	sp|P11388-3|TOP2A_HUMAN	sp|P11388-3|TOP2A_HUMAN Isoform 3 of DNA topoisomerase 2-alpha OS=Homo sapiens GN=TOP2A	TQMAEVLPSPR	M3:+15.99491	1241	1251	1244.630859375
pepa2b59	a2.a1.a2	sp|P11388-3|TOP2A_HUMAN	sp|P11388-3|TOP2A_HUMAN Isoform 3 of DNA topoisomerase 2-alpha OS=Homo sapiens GN=TOP2A	SIPSMVDGLKPGQR	M5:+15.99491	750	763	1500.7843017578125
pepa2b28	a2.a1.a2	sp|P11388-3|TOP2A_HUMAN	sp|P11388-3|TOP2A_HUMAN Isoform 3 of DNA topoisomerase 2-alpha OS=Homo sapiens GN=TOP2A	IMIMTDQDQDGSHIK	M2:+15.99491	572	586	1747.7994384765625
pepa2b61	a2.a1.a2	sp|P11388-3|TOP2A_HUMAN	sp|P11388-3|TOP2A_HUMAN Isoform 3 of DNA topoisomerase 2-alpha OS=Homo sapiens GN=TOP2A	SSDESNFDVPPR		1338	1349	1349.59716796875
pepa2b20	a2.a1.a2	sp|P11388-3|TOP2A_HUMAN	sp|P11388-3|TOP2A_HUMAN Isoform 3 of DNA topoisomerase 2-alpha OS=Homo sapiens GN=TOP2A	HVDYVADQIVTK		361	372	1387.7220458984375
pepa2b33	a2.a1.a2	sp|P11388-3|TOP2A_HUMAN	sp|P11388-3|TOP2A_HUMAN Isoform 3 of DNA topoisomerase 2-alpha OS=Homo sapiens GN=TOP2A	IVGLQYK		549	555	820.4931030273438
pepa2b46	a2.a1.a2	sp|P11388-3|TOP2A_HUMAN	sp|P11388-3|TOP2A_HUMAN Isoform 3 of DNA topoisomerase 2-alpha OS=Homo sapiens GN=TOP2A	QDEQVGLPGK	Q1:-17.02655	1223	1232	1053.521484375
pepa2b30	a2.a1.a2	sp|P11388-3|TOP2A_HUMAN	sp|P11388-3|TOP2A_HUMAN Isoform 3 of DNA topoisomerase 2-alpha OS=Homo sapiens GN=TOP2A	IPNFDVR		900	906	860.462890625
pepa2b45	a2.a1.a2	sp|P11388-3|TOP2A_HUMAN	sp|P11388-3|TOP2A_HUMAN Isoform 3 of DNA topoisomerase 2-alpha OS=Homo sapiens GN=TOP2A	PSMVDGLKPGQR		752	763	1284.67333984375
pepa2b58	a2.a1.a2	sp|P11388-3|TOP2A_HUMAN	sp|P11388-3|TOP2A_HUMAN Isoform 3 of DNA topoisomerase 2-alpha OS=Homo sapiens GN=TOP2A	SIPSMVDGLKPGQR		750	763	1484.7894287109375
pepa2a1	a2.a1.a2	sp|P11388-3|TOP2A_HUMAN	sp|P11388-3|TOP2A_HUMAN Isoform 3 of DNA topoisomerase 2-alpha OS=Homo sapiens GN=TOP2A	ALIENPTFDSQTK		402	414	1463.7381591796875
pepa2b42	a2.a1.a2	sp|P11388-3|TOP2A_HUMAN	sp|P11388-3|TOP2A_HUMAN Isoform 3 of DNA topoisomerase 2-alpha OS=Homo sapiens GN=TOP2A	NSTECTLILTEGDSAK	C5:+57.02146	487	502	1738.8167724609375
pepa2b52	a2.a1.a2	sp|P11388-3|TOP2A_HUMAN	sp|P11388-3|TOP2A_HUMAN Isoform 3 of DNA topoisomerase 2-alpha OS=Homo sapiens GN=TOP2A	QTWMDNMGR	M4:+15.99491 Q1:-17.02655	192	200	1137.445556640625
pepa2a8	a2.a1.a2	sp|P11388-3|TOP2A_HUMAN	sp|P11388-3|TOP2A_HUMAN Isoform 3 of DNA topoisomerase 2-alpha OS=Homo sapiens GN=TOP2A	DKYGVFPLR		515	523	1094.5997314453125
pepa2a7	a2.a1.a2	sp|P11388-3|TOP2A_HUMAN	sp|P11388-3|TOP2A_HUMAN Isoform 3 of DNA topoisomerase 2-alpha OS=Homo sapiens GN=TOP2A	DIVALMVR	M6:+15.99491	234	241	932.5238037109375
pepa2b50	a2.a1.a2	sp|P11388-3|TOP2A_HUMAN	sp|P11388-3|TOP2A_HUMAN Isoform 3 of DNA topoisomerase 2-alpha OS=Homo sapiens GN=TOP2A	QTTLAFKPIK	Q1:-17.02655	1313	1322	1129.6619873046875
pepa2b40	a2.a1.a2	sp|P11388-3|TOP2A_HUMAN	sp|P11388-3|TOP2A_HUMAN Isoform 3 of DNA topoisomerase 2-alpha OS=Homo sapiens GN=TOP2A	MEVSPLQPVNENMQVNK	M1:+15.99491 M13:+15.99491 M1:+42.01057	1	17	2030.95263671875
pepa2b65	a2.a1.a2	sp|P11388-3|TOP2A_HUMAN	sp|P11388-3|TOP2A_HUMAN Isoform 3 of DNA topoisomerase 2-alpha OS=Homo sapiens GN=TOP2A	VLFTCFK	C5:+57.02146	765	771	914.4808959960938
pepa2b63	a2.a1.a2	sp|P11388-3|TOP2A_HUMAN	sp|P11388-3|TOP2A_HUMAN Isoform 3 of DNA topoisomerase 2-alpha OS=Homo sapiens GN=TOP2A	TLAVSGLGVVGR		503	514	1128.6739501953125
pepa2b41	a2.a1.a2	sp|P11388-3|TOP2A_HUMAN	sp|P11388-3|TOP2A_HUMAN Isoform 3 of DNA topoisomerase 2-alpha OS=Homo sapiens GN=TOP2A	MQSLDKDIVALMVR	M12:+15.99491	228	241	1634.86083984375
pepa2b49	a2.a1.a2	sp|P11388-3|TOP2A_HUMAN	sp|P11388-3|TOP2A_HUMAN Isoform 3 of DNA topoisomerase 2-alpha OS=Homo sapiens GN=TOP2A	QIMENAEINNIIK		536	548	1529.799560546875
pepa2b27	a2.a1.a2	sp|P11388-3|TOP2A_HUMAN	sp|P11388-3|TOP2A_HUMAN Isoform 3 of DNA topoisomerase 2-alpha OS=Homo sapiens GN=TOP2A	LMDGEEPLPMLPSYK	M2:+15.99491 M10:+15.99491	915	929	1751.823486328125
pepa2b14	a2.a1.a2	sp|P11388-3|TOP2A_HUMAN	sp|P11388-3|TOP2A_HUMAN Isoform 3 of DNA topoisomerase 2-alpha OS=Homo sapiens GN=TOP2A	EVTFVPGLYK		74	83	1152.63037109375
pepa2b39	a2.a1.a2	sp|P11388-3|TOP2A_HUMAN	sp|P11388-3|TOP2A_HUMAN Isoform 3 of DNA topoisomerase 2-alpha OS=Homo sapiens GN=TOP2A	MEVSPLQPVNENMQVNK	M1:+15.99491 M1:+42.01057	1	17	2014.9576416015625
pepa2b36	a2.a1.a2	sp|P11388-3|TOP2A_HUMAN	sp|P11388-3|TOP2A_HUMAN Isoform 3 of DNA topoisomerase 2-alpha OS=Homo sapiens GN=TOP2A	KYDTVLDILR		1047	1056	1235.6998291015625
pepa2b72	a2.a1.a2	sp|P11388-3|TOP2A_HUMAN	sp|P11388-3|TOP2A_HUMAN Isoform 3 of DNA topoisomerase 2-alpha OS=Homo sapiens GN=TOP2A	YSGPEDDAAISLAFSK		676	691	1670.791259765625
pepa2b26	a2.a1.a2	sp|P11388-3|TOP2A_HUMAN	sp|P11388-3|TOP2A_HUMAN Isoform 3 of DNA topoisomerase 2-alpha OS=Homo sapiens GN=TOP2A	LMDGEEPLPMLPSYK	M10:+15.99491	915	929	1735.8284912109375
pepa2b51	a2.a1.a2	sp|P11388-3|TOP2A_HUMAN	sp|P11388-3|TOP2A_HUMAN Isoform 3 of DNA topoisomerase 2-alpha OS=Homo sapiens GN=TOP2A	QTWMDNMGR	Q1:-17.02655	192	200	1121.45068359375
pepa2b15	a2.a1.a2	sp|P11388-3|TOP2A_HUMAN	sp|P11388-3|TOP2A_HUMAN Isoform 3 of DNA topoisomerase 2-alpha OS=Homo sapiens GN=TOP2A	GFQQISFVNSIATSK		307	321	1626.8489990234375
pepa2b24	a2.a1.a2	sp|P11388-3|TOP2A_HUMAN	sp|P11388-3|TOP2A_HUMAN Isoform 3 of DNA topoisomerase 2-alpha OS=Homo sapiens GN=TOP2A	IFDEILVNAADNK		84	96	1461.7587890625
pepa2b70	a2.a1.a2	sp|P11388-3|TOP2A_HUMAN	sp|P11388-3|TOP2A_HUMAN Isoform 3 of DNA topoisomerase 2-alpha OS=Homo sapiens GN=TOP2A	YIFTMLSSLAR	M5:+15.99491	841	851	1317.6876220703125
pepa2b48	a2.a1.a2	sp|P11388-3|TOP2A_HUMAN	sp|P11388-3|TOP2A_HUMAN Isoform 3 of DNA topoisomerase 2-alpha OS=Homo sapiens GN=TOP2A	QIMENAEINNIIK	M3:+15.99491 Q1:-17.02655	536	548	1528.7679443359375
pepa2b38	a2.a1.a2	sp|P11388-3|TOP2A_HUMAN	sp|P11388-3|TOP2A_HUMAN Isoform 3 of DNA topoisomerase 2-alpha OS=Homo sapiens GN=TOP2A	MEVSPLQPVNENMQVNK	M1:+42.01057	1	17	1998.962646484375
pepa2b67	a2.a1.a2	sp|P11388-3|TOP2A_HUMAN	sp|P11388-3|TOP2A_HUMAN Isoform 3 of DNA topoisomerase 2-alpha OS=Homo sapiens GN=TOP2A	VTIDPENNLISIWNNGK		107	123	1926.992431640625
pepa2b47	a2.a1.a2	sp|P11388-3|TOP2A_HUMAN	sp|P11388-3|TOP2A_HUMAN Isoform 3 of DNA topoisomerase 2-alpha OS=Homo sapiens GN=TOP2A	QIMENAEINNIIK	Q1:-17.02655	536	548	1512.7730712890625
pepa2b69	a2.a1.a2	sp|P11388-3|TOP2A_HUMAN	sp|P11388-3|TOP2A_HUMAN Isoform 3 of DNA topoisomerase 2-alpha OS=Homo sapiens GN=TOP2A	YIFTMLSSLAR		841	851	1301.692626953125
pepa2b19	a2.a1.a3	sp|P11388-4|TOP2A_HUMAN	sp|P11388-4|TOP2A_HUMAN Isoform 4 of DNA topoisomerase 2-alpha OS=Homo sapiens GN=TOP2A	GYDSDPVK		1162	1169	880.4050903320312
pepa2b11	a2.a1.a3	sp|P11388-4|TOP2A_HUMAN	sp|P11388-4|TOP2A_HUMAN Isoform 4 of DNA topoisomerase 2-alpha OS=Homo sapiens GN=TOP2A	EKQDEQVGLPGK		1266	1277	1327.685546875
pepa2b10	a2.a1.a3	sp|P11388-4|TOP2A_HUMAN	sp|P11388-4|TOP2A_HUMAN Isoform 4 of DNA topoisomerase 2-alpha OS=Homo sapiens GN=TOP2A	DPALNSGVSQKPDPAK		1525	1540	1623.8341064453125
pepa2b12	a2.a1.a3	sp|P11388-4|TOP2A_HUMAN	sp|P11388-4|TOP2A_HUMAN Isoform 4 of DNA topoisomerase 2-alpha OS=Homo sapiens GN=TOP2A	ENMTLQPK		460	467	960.4822998046875
pepa2b29	a2.a1.a3	sp|P11388-4|TOP2A_HUMAN	sp|P11388-4|TOP2A_HUMAN Isoform 4 of DNA topoisomerase 2-alpha OS=Homo sapiens GN=TOP2A	IMIMTDQDQDGSHIK	M2:+15.99491 M4:+15.99491	617	631	1763.7943115234375
pepa2a9	a2.a1.a3	sp|P11388-4|TOP2A_HUMAN	sp|P11388-4|TOP2A_HUMAN Isoform 4 of DNA topoisomerase 2-alpha OS=Homo sapiens GN=TOP2A	DPALNSGVSQKPD		1525	1537	1327.6492919921875
pepa2b55	a2.a1.a3	sp|P11388-4|TOP2A_HUMAN	sp|P11388-4|TOP2A_HUMAN Isoform 4 of DNA topoisomerase 2-alpha OS=Homo sapiens GN=TOP2A	SFGSTCQLSEK	C6:+57.02146	468	478	1243.56298828125
pepa2b53	a2.a1.a3	sp|P11388-4|TOP2A_HUMAN	sp|P11388-4|TOP2A_HUMAN Isoform 4 of DNA topoisomerase 2-alpha OS=Homo sapiens GN=TOP2A	QTWMDNMGR	M7:+15.99491	192	200	1154.47216796875
pepa2b64	a2.a1.a3	sp|P11388-4|TOP2A_HUMAN	sp|P11388-4|TOP2A_HUMAN Isoform 4 of DNA topoisomerase 2-alpha OS=Homo sapiens GN=TOP2A	TQMAEVLPSPR	M3:+15.99491	1286	1296	1244.630859375
pepa2b59	a2.a1.a3	sp|P11388-4|TOP2A_HUMAN	sp|P11388-4|TOP2A_HUMAN Isoform 4 of DNA topoisomerase 2-alpha OS=Homo sapiens GN=TOP2A	SIPSMVDGLKPGQR	M5:+15.99491	795	808	1500.7843017578125
pepa2b28	a2.a1.a3	sp|P11388-4|TOP2A_HUMAN	sp|P11388-4|TOP2A_HUMAN Isoform 4 of DNA topoisomerase 2-alpha OS=Homo sapiens GN=TOP2A	IMIMTDQDQDGSHIK	M2:+15.99491	617	631	1747.7994384765625
pepa2b61	a2.a1.a3	sp|P11388-4|TOP2A_HUMAN	sp|P11388-4|TOP2A_HUMAN Isoform 4 of DNA topoisomerase 2-alpha OS=Homo sapiens GN=TOP2A	SSDESNFDVPPR		1383	1394	1349.59716796875
pepa2b20	a2.a1.a3	sp|P11388-4|TOP2A_HUMAN	sp|P11388-4|TOP2A_HUMAN Isoform 4 of DNA topoisomerase 2-alpha OS=Homo sapiens GN=TOP2A	HVDYVADQIVTK		325	336	1387.7220458984375
pepa2b33	a2.a1.a3	sp|P11388-4|TOP2A_HUMAN	sp|P11388-4|TOP2A_HUMAN Isoform 4 of DNA topoisomerase 2-alpha OS=Homo sapiens GN=TOP2A	IVGLQYK		594	600	820.4931030273438
pepa2b46	a2.a1.a3	sp|P11388-4|TOP2A_HUMAN	sp|P11388-4|TOP2A_HUMAN Isoform 4 of DNA topoisomerase 2-alpha OS=Homo sapiens GN=TOP2A	QDEQVGLPGK	Q1:-17.02655	1268	1277	1053.521484375
pepa2b30	a2.a1.a3	sp|P11388-4|TOP2A_HUMAN	sp|P11388-4|TOP2A_HUMAN Isoform 4 of DNA topoisomerase 2-alpha OS=Homo sapiens GN=TOP2A	IPNFDVR		945	951	860.462890625
pepa2b45	a2.a1.a3	sp|P11388-4|TOP2A_HUMAN	sp|P11388-4|TOP2A_HUMAN Isoform 4 of DNA topoisomerase 2-alpha OS=Homo sapiens GN=TOP2A	PSMVDGLKPGQR		797	808	1284.67333984375
pepa2b58	a2.a1.a3	sp|P11388-4|TOP2A_HUMAN	sp|P11388-4|TOP2A_HUMAN Isoform 4 of DNA topoisomerase 2-alpha OS=Homo sapiens GN=TOP2A	SIPSMVDGLKPGQR		795	808	1484.7894287109375
pepa2a1	a2.a1.a3	sp|P11388-4|TOP2A_HUMAN	sp|P11388-4|TOP2A_HUMAN Isoform 4 of DNA topoisomerase 2-alpha OS=Homo sapiens GN=TOP2A	ALIENPTFDSQTK		447	459	1463.7381591796875
pepa2b42	a2.a1.a3	sp|P11388-4|TOP2A_HUMAN	sp|P11388-4|TOP2A_HUMAN Isoform 4 of DNA topoisomerase 2-alpha OS=Homo sapiens GN=TOP2A	NSTECTLILTEGDSAK	C5:+57.02146	532	547	1738.8167724609375
pepa2b52	a2.a1.a3	sp|P11388-4|TOP2A_HUMAN	sp|P11388-4|TOP2A_HUMAN Isoform 4 of DNA topoisomerase 2-alpha OS=Homo sapiens GN=TOP2A	QTWMDNMGR	M4:+15.99491 Q1:-17.02655	192	200	1137.445556640625
pepa2a8	a2.a1.a3	sp|P11388-4|TOP2A_HUMAN	sp|P11388-4|TOP2A_HUMAN Isoform 4 of DNA topoisomerase 2-alpha OS=Homo sapiens GN=TOP2A	DKYGVFPLR		560	568	1094.5997314453125
pepa2a7	a2.a1.a3	sp|P11388-4|TOP2A_HUMAN	sp|P11388-4|TOP2A_HUMAN Isoform 4 of DNA topoisomerase 2-alpha OS=Homo sapiens GN=TOP2A	DIVALMVR	M6:+15.99491	234	241	932.5238037109375
pepa2b50	a2.a1.a3	sp|P11388-4|TOP2A_HUMAN	sp|P11388-4|TOP2A_HUMAN Isoform 4 of DNA topoisomerase 2-alpha OS=Homo sapiens GN=TOP2A	QTTLAFKPIK	Q1:-17.02655	1358	1367	1129.6619873046875
pepa2b40	a2.a1.a3	sp|P11388-4|TOP2A_HUMAN	sp|P11388-4|TOP2A_HUMAN Isoform 4 of DNA topoisomerase 2-alpha OS=Homo sapiens GN=TOP2A	MEVSPLQPVNENMQVNK	M1:+15.99491 M13:+15.99491 M1:+42.01057	1	17	2030.95263671875
pepa2b65	a2.a1.a3	sp|P11388-4|TOP2A_HUMAN	sp|P11388-4|TOP2A_HUMAN Isoform 4 of DNA topoisomerase 2-alpha OS=Homo sapiens GN=TOP2A	VLFTCFK	C5:+57.02146	810	816	914.4808959960938
pepa2b63	a2.a1.a3	sp|P11388-4|TOP2A_HUMAN	sp|P11388-4|TOP2A_HUMAN Isoform 4 of DNA topoisomerase 2-alpha OS=Homo sapiens GN=TOP2A	TLAVSGLGVVGR		548	559	1128.6739501953125
pepa2b41	a2.a1.a3	sp|P11388-4|TOP2A_HUMAN	sp|P11388-4|TOP2A_HUMAN Isoform 4 of DNA topoisomerase 2-alpha OS=Homo sapiens GN=TOP2A	MQSLDKDIVALMVR	M12:+15.99491	228	241	1634.86083984375
pepa2b49	a2.a1.a3	sp|P11388-4|TOP2A_HUMAN	sp|P11388-4|TOP2A_HUMAN Isoform 4 of DNA topoisomerase 2-alpha OS=Homo sapiens GN=TOP2A	QIMENAEINNIIK		581	593	1529.799560546875
pepa2b27	a2.a1.a3	sp|P11388-4|TOP2A_HUMAN	sp|P11388-4|TOP2A_HUMAN Isoform 4 of DNA topoisomerase 2-alpha OS=Homo sapiens GN=TOP2A	LMDGEEPLPMLPSYK	M2:+15.99491 M10:+15.99491	960	974	1751.823486328125
pepa2b14	a2.a1.a3	sp|P11388-4|TOP2A_HUMAN	sp|P11388-4|TOP2A_HUMAN Isoform 4 of DNA topoisomerase 2-alpha OS=Homo sapiens GN=TOP2A	EVTFVPGLYK		74	83	1152.63037109375
pepa2b39	a2.a1.a3	sp|P11388-4|TOP2A_HUMAN	sp|P11388-4|TOP2A_HUMAN Isoform 4 of DNA topoisomerase 2-alpha OS=Homo sapiens GN=TOP2A	MEVSPLQPVNENMQVNK	M1:+15.99491 M1:+42.01057	1	17	2014.9576416015625
pepa2b36	a2.a1.a3	sp|P11388-4|TOP2A_HUMAN	sp|P11388-4|TOP2A_HUMAN Isoform 4 of DNA topoisomerase 2-alpha OS=Homo sapiens GN=TOP2A	KYDTVLDILR		1092	1101	1235.6998291015625
pepa2b72	a2.a1.a3	sp|P11388-4|TOP2A_HUMAN	sp|P11388-4|TOP2A_HUMAN Isoform 4 of DNA topoisomerase 2-alpha OS=Homo sapiens GN=TOP2A	YSGPEDDAAISLAFSK		721	736	1670.791259765625
pepa2b26	a2.a1.a3	sp|P11388-4|TOP2A_HUMAN	sp|P11388-4|TOP2A_HUMAN Isoform 4 of DNA topoisomerase 2-alpha OS=Homo sapiens GN=TOP2A	LMDGEEPLPMLPSYK	M10:+15.99491	960	974	1735.8284912109375
pepa2b51	a2.a1.a3	sp|P11388-4|TOP2A_HUMAN	sp|P11388-4|TOP2A_HUMAN Isoform 4 of DNA topoisomerase 2-alpha OS=Homo sapiens GN=TOP2A	QTWMDNMGR	Q1:-17.02655	192	200	1121.45068359375
pepa2b15	a2.a1.a3	sp|P11388-4|TOP2A_HUMAN	sp|P11388-4|TOP2A_HUMAN Isoform 4 of DNA topoisomerase 2-alpha OS=Homo sapiens GN=TOP2A	GFQQISFVNSIATSK		307	321	1626.8489990234375
pepa2b24	a2.a1.a3	sp|P11388-4|TOP2A_HUMAN	sp|P11388-4|TOP2A_HUMAN Isoform 4 of DNA topoisomerase 2-alpha OS=Homo sapiens GN=TOP2A	IFDEILVNAADNK		84	96	1461.7587890625
pepa2b70	a2.a1.a3	sp|P11388-4|TOP2A_HUMAN	sp|P11388-4|TOP2A_HUMAN Isoform 4 of DNA topoisomerase 2-alpha OS=Homo sapiens GN=TOP2A	YIFTMLSSLAR	M5:+15.99491	886	896	1317.6876220703125
pepa2b48	a2.a1.a3	sp|P11388-4|TOP2A_HUMAN	sp|P11388-4|TOP2A_HUMAN Isoform 4 of DNA topoisomerase 2-alpha OS=Homo sapiens GN=TOP2A	QIMENAEINNIIK	M3:+15.99491 Q1:-17.02655	581	593	1528.7679443359375
pepa2b38	a2.a1.a3	sp|P11388-4|TOP2A_HUMAN	sp|P11388-4|TOP2A_HUMAN Isoform 4 of DNA topoisomerase 2-alpha OS=Homo sapiens GN=TOP2A	MEVSPLQPVNENMQVNK	M1:+42.01057	1	17	1998.962646484375
pepa2b67	a2.a1.a3	sp|P11388-4|TOP2A_HUMAN	sp|P11388-4|TOP2A_HUMAN Isoform 4 of DNA topoisomerase 2-alpha OS=Homo sapiens GN=TOP2A	VTIDPENNLISIWNNGK		107	123	1926.992431640625
pepa2b47	a2.a1.a3	sp|P11388-4|TOP2A_HUMAN	sp|P11388-4|TOP2A_HUMAN Isoform 4 of DNA topoisomerase 2-alpha OS=Homo sapiens GN=TOP2A	QIMENAEINNIIK	Q1:-17.02655	581	593	1512.7730712890625
pepa2b69	a2.a1.a3	sp|P11388-4|TOP2A_HUMAN	sp|P11388-4|TOP2A_HUMAN Isoform 4 of DNA topoisomerase 2-alpha OS=Homo sapiens GN=TOP2A	YIFTMLSSLAR		886	896	1301.692626953125
pepa2b19	a2.a1.a4	sp|P11388|TOP2A_HUMAN	sp|P11388|TOP2A_HUMAN DNA topoisomerase 2-alpha OS=Homo sapiens GN=TOP2A PE=1 SV=3	GYDSDPVK		1081	1088	880.4050903320312
pepa2b11	a2.a1.a4	sp|P11388|TOP2A_HUMAN	sp|P11388|TOP2A_HUMAN DNA topoisomerase 2-alpha OS=Homo sapiens GN=TOP2A PE=1 SV=3	EKQDEQVGLPGK		1185	1196	1327.685546875
pepa2b10	a2.a1.a4	sp|P11388|TOP2A_HUMAN	sp|P11388|TOP2A_HUMAN DNA topoisomerase 2-alpha OS=Homo sapiens GN=TOP2A PE=1 SV=3	DPALNSGVSQKPDPAK		1444	1459	1623.8341064453125
pepa2b12	a2.a1.a4	sp|P11388|TOP2A_HUMAN	sp|P11388|TOP2A_HUMAN DNA topoisomerase 2-alpha OS=Homo sapiens GN=TOP2A PE=1 SV=3	ENMTLQPK		379	386	960.4822998046875
pepa2b29	a2.a1.a4	sp|P11388|TOP2A_HUMAN	sp|P11388|TOP2A_HUMAN DNA topoisomerase 2-alpha OS=Homo sapiens GN=TOP2A PE=1 SV=3	IMIMTDQDQDGSHIK	M2:+15.99491 M4:+15.99491	536	550	1763.7943115234375
pepa2a9	a2.a1.a4	sp|P11388|TOP2A_HUMAN	sp|P11388|TOP2A_HUMAN DNA topoisomerase 2-alpha OS=Homo sapiens GN=TOP2A PE=1 SV=3	DPALNSGVSQKPD		1444	1456	1327.6492919921875
pepa2b55	a2.a1.a4	sp|P11388|TOP2A_HUMAN	sp|P11388|TOP2A_HUMAN DNA topoisomerase 2-alpha OS=Homo sapiens GN=TOP2A PE=1 SV=3	SFGSTCQLSEK	C6:+57.02146	387	397	1243.56298828125
pepa2b53	a2.a1.a4	sp|P11388|TOP2A_HUMAN	sp|P11388|TOP2A_HUMAN DNA topoisomerase 2-alpha OS=Homo sapiens GN=TOP2A PE=1 SV=3	QTWMDNMGR	M7:+15.99491	192	200	1154.47216796875
pepa2b64	a2.a1.a4	sp|P11388|TOP2A_HUMAN	sp|P11388|TOP2A_HUMAN DNA topoisomerase 2-alpha OS=Homo sapiens GN=TOP2A PE=1 SV=3	TQMAEVLPSPR	M3:+15.99491	1205	1215	1244.630859375
pepa2b59	a2.a1.a4	sp|P11388|TOP2A_HUMAN	sp|P11388|TOP2A_HUMAN DNA topoisomerase 2-alpha OS=Homo sapiens GN=TOP2A PE=1 SV=3	SIPSMVDGLKPGQR	M5:+15.99491	714	727	1500.7843017578125
pepa2b28	a2.a1.a4	sp|P11388|TOP2A_HUMAN	sp|P11388|TOP2A_HUMAN DNA topoisomerase 2-alpha OS=Homo sapiens GN=TOP2A PE=1 SV=3	IMIMTDQDQDGSHIK	M2:+15.99491	536	550	1747.7994384765625
pepa2b61	a2.a1.a4	sp|P11388|TOP2A_HUMAN	sp|P11388|TOP2A_HUMAN DNA topoisomerase 2-alpha OS=Homo sapiens GN=TOP2A PE=1 SV=3	SSDESNFDVPPR		1302	1313	1349.59716796875
pepa2b20	a2.a1.a4	sp|P11388|TOP2A_HUMAN	sp|P11388|TOP2A_HUMAN DNA topoisomerase 2-alpha OS=Homo sapiens GN=TOP2A PE=1 SV=3	HVDYVADQIVTK		325	336	1387.7220458984375
pepa2b33	a2.a1.a4	sp|P11388|TOP2A_HUMAN	sp|P11388|TOP2A_HUMAN DNA topoisomerase 2-alpha OS=Homo sapiens GN=TOP2A PE=1 SV=3	IVGLQYK		513	519	820.4931030273438
pepa2b46	a2.a1.a4	sp|P11388|TOP2A_HUMAN	sp|P11388|TOP2A_HUMAN DNA topoisomerase 2-alpha OS=Homo sapiens GN=TOP2A PE=1 SV=3	QDEQVGLPGK	Q1:-17.02655	1187	1196	1053.521484375
pepa2b30	a2.a1.a4	sp|P11388|TOP2A_HUMAN	sp|P11388|TOP2A_HUMAN DNA topoisomerase 2-alpha OS=Homo sapiens GN=TOP2A PE=1 SV=3	IPNFDVR		864	870	860.462890625
pepa2b45	a2.a1.a4	sp|P11388|TOP2A_HUMAN	sp|P11388|TOP2A_HUMAN DNA topoisomerase 2-alpha OS=Homo sapiens GN=TOP2A PE=1 SV=3	PSMVDGLKPGQR		716	727	1284.67333984375
pepa2b58	a2.a1.a4	sp|P11388|TOP2A_HUMAN	sp|P11388|TOP2A_HUMAN DNA topoisomerase 2-alpha OS=Homo sapiens GN=TOP2A PE=1 SV=3	SIPSMVDGLKPGQR		714	727	1484.7894287109375
pepa2a1	a2.a1.a4	sp|P11388|TOP2A_HUMAN	sp|P11388|TOP2A_HUMAN DNA topoisomerase 2-alpha OS=Homo sapiens GN=TOP2A PE=1 SV=3	ALIENPTFDSQTK		366	378	1463.7381591796875
pepa2b42	a2.a1.a4	sp|P11388|TOP2A_HUMAN	sp|P11388|TOP2A_HUMAN DNA topoisomerase 2-alpha OS=Homo sapiens GN=TOP2A PE=1 SV=3	NSTECTLILTEGDSAK	C5:+57.02146	451	466	1738.8167724609375
pepa2b52	a2.a1.a4	sp|P11388|TOP2A_HUMAN	sp|P11388|TOP2A_HUMAN DNA topoisomerase 2-alpha OS=Homo sapiens GN=TOP2A PE=1 SV=3	QTWMDNMGR	M4:+15.99491 Q1:-17.02655	192	200	1137.445556640625
pepa2a8	a2.a1.a4	sp|P11388|TOP2A_HUMAN	sp|P11388|TOP2A_HUMAN DNA topoisomerase 2-alpha OS=Homo sapiens GN=TOP2A PE=1 SV=3	DKYGVFPLR		479	487	1094.5997314453125
pepa2a7	a2.a1.a4	sp|P11388|TOP2A_HUMAN	sp|P11388|TOP2A_HUMAN DNA topoisomerase 2-alpha OS=Homo sapiens GN=TOP2A PE=1 SV=3	DIVALMVR	M6:+15.99491	234	241	932.5238037109375
pepa2b50	a2.a1.a4	sp|P11388|TOP2A_HUMAN	sp|P11388|TOP2A_HUMAN DNA topoisomerase 2-alpha OS=Homo sapiens GN=TOP2A PE=1 SV=3	QTTLAFKPIK	Q1:-17.02655	1277	1286	1129.6619873046875
pepa2b40	a2.a1.a4	sp|P11388|TOP2A_HUMAN	sp|P11388|TOP2A_HUMAN DNA topoisomerase 2-alpha OS=Homo sapiens GN=TOP2A PE=1 SV=3	MEVSPLQPVNENMQVNK	M1:+15.99491 M13:+15.99491 M1:+42.01057	1	17	2030.95263671875
pepa2b65	a2.a1.a4	sp|P11388|TOP2A_HUMAN	sp|P11388|TOP2A_HUMAN DNA topoisomerase 2-alpha OS=Homo sapiens GN=TOP2A PE=1 SV=3	VLFTCFK	C5:+57.02146	729	735	914.4808959960938
pepa2b63	a2.a1.a4	sp|P11388|TOP2A_HUMAN	sp|P11388|TOP2A_HUMAN DNA topoisomerase 2-alpha OS=Homo sapiens GN=TOP2A PE=1 SV=3	TLAVSGLGVVGR		467	478	1128.6739501953125
pepa2b41	a2.a1.a4	sp|P11388|TOP2A_HUMAN	sp|P11388|TOP2A_HUMAN DNA topoisomerase 2-alpha OS=Homo sapiens GN=TOP2A PE=1 SV=3	MQSLDKDIVALMVR	M12:+15.99491	228	241	1634.86083984375
pepa2b49	a2.a1.a4	sp|P11388|TOP2A_HUMAN	sp|P11388|TOP2A_HUMAN DNA topoisomerase 2-alpha OS=Homo sapiens GN=TOP2A PE=1 SV=3	QIMENAEINNIIK		500	512	1529.799560546875
pepa2b27	a2.a1.a4	sp|P11388|TOP2A_HUMAN	sp|P11388|TOP2A_HUMAN DNA topoisomerase 2-alpha OS=Homo sapiens GN=TOP2A PE=1 SV=3	LMDGEEPLPMLPSYK	M2:+15.99491 M10:+15.99491	879	893	1751.823486328125
pepa2b14	a2.a1.a4	sp|P11388|TOP2A_HUMAN	sp|P11388|TOP2A_HUMAN DNA topoisomerase 2-alpha OS=Homo sapiens GN=TOP2A PE=1 SV=3	EVTFVPGLYK		74	83	1152.63037109375
pepa2b39	a2.a1.a4	sp|P11388|TOP2A_HUMAN	sp|P11388|TOP2A_HUMAN DNA topoisomerase 2-alpha OS=Homo sapiens GN=TOP2A PE=1 SV=3	MEVSPLQPVNENMQVNK	M1:+15.99491 M1:+42.01057	1	17	2014.9576416015625
pepa2b36	a2.a1.a4	sp|P11388|TOP2A_HUMAN	sp|P11388|TOP2A_HUMAN DNA topoisomerase 2-alpha OS=Homo sapiens GN=TOP2A PE=1 SV=3	KYDTVLDILR		1011	1020	1235.6998291015625
pepa2b72	a2.a1.a4	sp|P11388|TOP2A_HUMAN	sp|P11388|TOP2A_HUMAN DNA topoisomerase 2-alpha OS=Homo sapiens GN=TOP2A PE=1 SV=3	YSGPEDDAAISLAFSK		640	655	1670.791259765625
pepa2b26	a2.a1.a4	sp|P11388|TOP2A_HUMAN	sp|P11388|TOP2A_HUMAN DNA topoisomerase 2-alpha OS=Homo sapiens GN=TOP2A PE=1 SV=3	LMDGEEPLPMLPSYK	M10:+15.99491	879	893	1735.8284912109375
pepa2b51	a2.a1.a4	sp|P11388|TOP2A_HUMAN	sp|P11388|TOP2A_HUMAN DNA topoisomerase 2-alpha OS=Homo sapiens GN=TOP2A PE=1 SV=3	QTWMDNMGR	Q1:-17.02655	192	200	1121.45068359375
pepa2b15	a2.a1.a4	sp|P11388|TOP2A_HUMAN	sp|P11388|TOP2A_HUMAN DNA topoisomerase 2-alpha OS=Homo sapiens GN=TOP2A PE=1 SV=3	GFQQISFVNSIATSK		307	321	1626.8489990234375
pepa2b24	a2.a1.a4	sp|P11388|TOP2A_HUMAN	sp|P11388|TOP2A_HUMAN DNA topoisomerase 2-alpha OS=Homo sapiens GN=TOP2A PE=1 SV=3	IFDEILVNAADNK		84	96	1461.7587890625
pepa2b70	a2.a1.a4	sp|P11388|TOP2A_HUMAN	sp|P11388|TOP2A_HUMAN DNA topoisomerase 2-alpha OS=Homo sapiens GN=TOP2A PE=1 SV=3	YIFTMLSSLAR	M5:+15.99491	805	815	1317.6876220703125
pepa2b48	a2.a1.a4	sp|P11388|TOP2A_HUMAN	sp|P11388|TOP2A_HUMAN DNA topoisomerase 2-alpha OS=Homo sapiens GN=TOP2A PE=1 SV=3	QIMENAEINNIIK	M3:+15.99491 Q1:-17.02655	500	512	1528.7679443359375
pepa2b38	a2.a1.a4	sp|P11388|TOP2A_HUMAN	sp|P11388|TOP2A_HUMAN DNA topoisomerase 2-alpha OS=Homo sapiens GN=TOP2A PE=1 SV=3	MEVSPLQPVNENMQVNK	M1:+42.01057	1	17	1998.962646484375
pepa2b67	a2.a1.a4	sp|P11388|TOP2A_HUMAN	sp|P11388|TOP2A_HUMAN DNA topoisomerase 2-alpha OS=Homo sapiens GN=TOP2A PE=1 SV=3	VTIDPENNLISIWNNGK		107	123	1926.992431640625
pepa2b47	a2.a1.a4	sp|P11388|TOP2A_HUMAN	sp|P11388|TOP2A_HUMAN DNA topoisomerase 2-alpha OS=Homo sapiens GN=TOP2A PE=1 SV=3	QIMENAEINNIIK	Q1:-17.02655	500	512	1512.7730712890625
pepa2b69	a2.a1.a4	sp|P11388|TOP2A_HUMAN	sp|P11388|TOP2A_HUMAN DNA topoisomerase 2-alpha OS=Homo sapiens GN=TOP2A PE=1 SV=3	YIFTMLSSLAR		805	815	1301.692626953125
pepa2b17	a2.a2.a1	sp|Q02880-2|TOP2B_HUMAN	sp|Q02880-2|TOP2B_HUMAN Isoform Beta-1 of DNA topoisomerase 2-beta OS=Homo sapiens GN=TOP2B	GKPSSDTVPK		1492	1501	1015.5422973632812
pepa2b18	a2.a2.a1	sp|Q02880-2|TOP2B_HUMAN	sp|Q02880-2|TOP2B_HUMAN Isoform Beta-1 of DNA topoisomerase 2-beta OS=Homo sapiens GN=TOP2B	GKPSSDTVPKPK		1492	1503	1240.68994140625
pepa2b34	a2.a2.a1	sp|Q02880-2|TOP2B_HUMAN	sp|Q02880-2|TOP2B_HUMAN Isoform Beta-1 of DNA topoisomerase 2-beta OS=Homo sapiens GN=TOP2B	KASGSENEGDYNPGR		1543	1557	1580.6939697265625
pepa2b35	a2.a2.a1	sp|Q02880-2|TOP2B_HUMAN	sp|Q02880-2|TOP2B_HUMAN Isoform Beta-1 of DNA topoisomerase 2-beta OS=Homo sapiens GN=TOP2B	KGDLDTAAVK		1257	1266	1017.5579223632812
pepa2a3	a2.a2.a1	sp|Q02880-2|TOP2B_HUMAN	sp|Q02880-2|TOP2B_HUMAN Isoform Beta-1 of DNA topoisomerase 2-beta OS=Homo sapiens GN=TOP2B	ASGSENEGDYNPGR		1544	1557	1452.5989990234375
pepa2b21	a2.a2.a1	sp|Q02880-2|TOP2B_HUMAN	sp|Q02880-2|TOP2B_HUMAN Isoform Beta-1 of DNA topoisomerase 2-beta OS=Homo sapiens GN=TOP2B	LAQAEAAGLHK		993	1003	1108.6114501953125
pepa2a2	a2.a2.a1	sp|Q02880-2|TOP2B_HUMAN	sp|Q02880-2|TOP2B_HUMAN Isoform Beta-1 of DNA topoisomerase 2-beta OS=Homo sapiens GN=TOP2B	AQAEAAGLHK		994	1003	995.5272827148438
pepa2b12	a2.a2.a1	sp|Q02880-2|TOP2B_HUMAN	sp|Q02880-2|TOP2B_HUMAN Isoform Beta-1 of DNA topoisomerase 2-beta OS=Homo sapiens GN=TOP2B	ENMTLQPK		395	402	960.4822998046875
pepa2b62	a2.a2.a1	sp|Q02880-2|TOP2B_HUMAN	sp|Q02880-2|TOP2B_HUMAN Isoform Beta-1 of DNA topoisomerase 2-beta OS=Homo sapiens GN=TOP2B	SYDDAESLK		537	545	1027.458251953125
pepa2a4	a2.a2.a1	sp|Q02880-2|TOP2B_HUMAN	sp|Q02880-2|TOP2B_HUMAN Isoform Beta-1 of DNA topoisomerase 2-beta OS=Homo sapiens GN=TOP2B	AYDLAGSCR	C8:+57.02146	259	267	1012.4520874023438
pepa2b29	a2.a2.a1	sp|Q02880-2|TOP2B_HUMAN	sp|Q02880-2|TOP2B_HUMAN Isoform Beta-1 of DNA topoisomerase 2-beta OS=Homo sapiens GN=TOP2B	IMIMTDQDQDGSHIK	M2:+15.99491 M4:+15.99491	552	566	1763.7943115234375
pepa2b28	a2.a2.a1	sp|Q02880-2|TOP2B_HUMAN	sp|Q02880-2|TOP2B_HUMAN Isoform Beta-1 of DNA topoisomerase 2-beta OS=Homo sapiens GN=TOP2B	IMIMTDQDQDGSHIK	M2:+15.99491	552	566	1747.7994384765625
pepa2b22	a2.a2.a1	sp|Q02880-2|TOP2B_HUMAN	sp|Q02880-2|TOP2B_HUMAN Isoform Beta-1 of DNA topoisomerase 2-beta OS=Homo sapiens GN=TOP2B	LDETGVALK		295	303	945.5255737304688
pepa2b33	a2.a2.a1	sp|Q02880-2|TOP2B_HUMAN	sp|Q02880-2|TOP2B_HUMAN Isoform Beta-1 of DNA topoisomerase 2-beta OS=Homo sapiens GN=TOP2B	IVGLQYK		529	535	820.4931030273438
pepa2b13	a2.a2.a1	sp|Q02880-2|TOP2B_HUMAN	sp|Q02880-2|TOP2B_HUMAN Isoform Beta-1 of DNA topoisomerase 2-beta OS=Homo sapiens GN=TOP2B	EQVLEPMLNGTDK	M7:+15.99491	953	965	1489.720703125
pepa2b32	a2.a2.a1	sp|Q02880-2|TOP2B_HUMAN	sp|Q02880-2|TOP2B_HUMAN Isoform Beta-1 of DNA topoisomerase 2-beta OS=Homo sapiens GN=TOP2B	LQLEETMPSPYGR	M7:+15.99491	1223	1235	1536.7366943359375
pepa2b37	a2.a2.a1	sp|Q02880-2|TOP2B_HUMAN	sp|Q02880-2|TOP2B_HUMAN Isoform Beta-1 of DNA topoisomerase 2-beta OS=Homo sapiens GN=TOP2B	KYETVQDILK		1027	1036	1236.6839599609375
pepa2b54	a2.a2.a1	sp|Q02880-2|TOP2B_HUMAN	sp|Q02880-2|TOP2B_HUMAN Isoform Beta-1 of DNA topoisomerase 2-beta OS=Homo sapiens GN=TOP2B	RIIPEITAMK		1236	1245	1171.687255859375
pepa2b57	a2.a2.a1	sp|Q02880-2|TOP2B_HUMAN	sp|Q02880-2|TOP2B_HUMAN Isoform Beta-1 of DNA topoisomerase 2-beta OS=Homo sapiens GN=TOP2B	SIPSLVDGFKPGQR		730	743	1500.8172607421875
pepa2b44	a2.a2.a1	sp|Q02880-2|TOP2B_HUMAN	sp|Q02880-2|TOP2B_HUMAN Isoform Beta-1 of DNA topoisomerase 2-beta OS=Homo sapiens GN=TOP2B	PSLVDGFKPGQR		732	743	1300.701171875
pepa2b43	a2.a2.a1	sp|Q02880-2|TOP2B_HUMAN	sp|Q02880-2|TOP2B_HUMAN Isoform Beta-1 of DNA topoisomerase 2-beta OS=Homo sapiens GN=TOP2B	NTVEITELPVR		935	945	1270.7005615234375
pepa2b65	a2.a2.a1	sp|Q02880-2|TOP2B_HUMAN	sp|Q02880-2|TOP2B_HUMAN Isoform Beta-1 of DNA topoisomerase 2-beta OS=Homo sapiens GN=TOP2B	VLFTCFK	C5:+57.02146	745	751	914.4808959960938
pepa2b31	a2.a2.a1	sp|Q02880-2|TOP2B_HUMAN	sp|Q02880-2|TOP2B_HUMAN Isoform Beta-1 of DNA topoisomerase 2-beta OS=Homo sapiens GN=TOP2B	LQLEETMPSPYGR		1223	1235	1520.7418212890625
pepa2b25	a2.a2.a1	sp|Q02880-2|TOP2B_HUMAN	sp|Q02880-2|TOP2B_HUMAN Isoform Beta-1 of DNA topoisomerase 2-beta OS=Homo sapiens GN=TOP2B	LHGLPEQFLYGTATK		693	707	1674.8853759765625
pepa2b23	a2.a2.a1	sp|Q02880-2|TOP2B_HUMAN	sp|Q02880-2|TOP2B_HUMAN Isoform Beta-1 of DNA topoisomerase 2-beta OS=Homo sapiens GN=TOP2B	LDKDIVALMTR		247	257	1274.714111328125
pepa2b49	a2.a2.a1	sp|Q02880-2|TOP2B_HUMAN	sp|Q02880-2|TOP2B_HUMAN Isoform Beta-1 of DNA topoisomerase 2-beta OS=Homo sapiens GN=TOP2B	QIMENAEINNIIK		516	528	1529.799560546875
pepa2b56	a2.a2.a1	sp|Q02880-2|TOP2B_HUMAN	sp|Q02880-2|TOP2B_HUMAN Isoform Beta-1 of DNA topoisomerase 2-beta OS=Homo sapiens GN=TOP2B	SLAVSGLGVIGR		483	494	1128.6739501953125
pepa2b14	a2.a2.a1	sp|Q02880-2|TOP2B_HUMAN	sp|Q02880-2|TOP2B_HUMAN Isoform Beta-1 of DNA topoisomerase 2-beta OS=Homo sapiens GN=TOP2B	EVTFVPGLYK		90	99	1152.63037109375
pepa2b24	a2.a2.a1	sp|Q02880-2|TOP2B_HUMAN	sp|Q02880-2|TOP2B_HUMAN Isoform Beta-1 of DNA topoisomerase 2-beta OS=Homo sapiens GN=TOP2B	IFDEILVNAADNK		100	112	1461.7587890625
pepa2b16	a2.a2.a1	sp|Q02880-2|TOP2B_HUMAN	sp|Q02880-2|TOP2B_HUMAN Isoform Beta-1 of DNA topoisomerase 2-beta OS=Homo sapiens GN=TOP2B	GFQQISFVNSIATTK		323	337	1640.86474609375
pepa2b68	a2.a2.a1	sp|Q02880-2|TOP2B_HUMAN	sp|Q02880-2|TOP2B_HUMAN Isoform Beta-1 of DNA topoisomerase 2-beta OS=Homo sapiens GN=TOP2B	YAGPEDDAAITLAFSK		656	671	1668.81201171875
pepa2b71	a2.a2.a1	sp|Q02880-2|TOP2B_HUMAN	sp|Q02880-2|TOP2B_HUMAN Isoform Beta-1 of DNA topoisomerase 2-beta OS=Homo sapiens GN=TOP2B	YIFTMLSTLAR	M5:+15.99491	821	831	1331.7032470703125
pepa2a6	a2.a2.a1	sp|Q02880-2|TOP2B_HUMAN	sp|Q02880-2|TOP2B_HUMAN Isoform Beta-1 of DNA topoisomerase 2-beta OS=Homo sapiens GN=TOP2B	DLIQMLVQR	M5:+15.99491	1088	1096	1131.6195068359375
pepa2b48	a2.a2.a1	sp|Q02880-2|TOP2B_HUMAN	sp|Q02880-2|TOP2B_HUMAN Isoform Beta-1 of DNA topoisomerase 2-beta OS=Homo sapiens GN=TOP2B	QIMENAEINNIIK	M3:+15.99491 Q1:-17.02655	516	528	1528.7679443359375
pepa2b60	a2.a2.a1	sp|Q02880-2|TOP2B_HUMAN	sp|Q02880-2|TOP2B_HUMAN Isoform Beta-1 of DNA topoisomerase 2-beta OS=Homo sapiens GN=TOP2B	SQDFGNLFSFPSYSQK		1436	1451	1851.855224609375
pepa2b47	a2.a2.a1	sp|Q02880-2|TOP2B_HUMAN	sp|Q02880-2|TOP2B_HUMAN Isoform Beta-1 of DNA topoisomerase 2-beta OS=Homo sapiens GN=TOP2B	QIMENAEINNIIK	Q1:-17.02655	516	528	1512.7730712890625
pepa2b66	a2.a2.a1	sp|Q02880-2|TOP2B_HUMAN	sp|Q02880-2|TOP2B_HUMAN Isoform Beta-1 of DNA topoisomerase 2-beta OS=Homo sapiens GN=TOP2B	VSIDPESNIISIWNNGK		123	139	1885.9658203125
pepa2a5	a2.a2.a1	sp|Q02880-2|TOP2B_HUMAN	sp|Q02880-2|TOP2B_HUMAN Isoform Beta-1 of DNA topoisomerase 2-beta OS=Homo sapiens GN=TOP2B	DLIQMLVQR		1088	1096	1115.6246337890625
pepa2b17	a2.a2.a2	sp|Q02880|TOP2B_HUMAN	sp|Q02880|TOP2B_HUMAN DNA topoisomerase 2-beta OS=Homo sapiens GN=TOP2B PE=1 SV=3	GKPSSDTVPK		1497	1506	1015.5422973632812
pepa2b18	a2.a2.a2	sp|Q02880|TOP2B_HUMAN	sp|Q02880|TOP2B_HUMAN DNA topoisomerase 2-beta OS=Homo sapiens GN=TOP2B PE=1 SV=3	GKPSSDTVPKPK		1497	1508	1240.68994140625
pepa2b34	a2.a2.a2	sp|Q02880|TOP2B_HUMAN	sp|Q02880|TOP2B_HUMAN DNA topoisomerase 2-beta OS=Homo sapiens GN=TOP2B PE=1 SV=3	KASGSENEGDYNPGR		1548	1562	1580.6939697265625
pepa2b35	a2.a2.a2	sp|Q02880|TOP2B_HUMAN	sp|Q02880|TOP2B_HUMAN DNA topoisomerase 2-beta OS=Homo sapiens GN=TOP2B PE=1 SV=3	KGDLDTAAVK		1262	1271	1017.5579223632812
pepa2a3	a2.a2.a2	sp|Q02880|TOP2B_HUMAN	sp|Q02880|TOP2B_HUMAN DNA topoisomerase 2-beta OS=Homo sapiens GN=TOP2B PE=1 SV=3	ASGSENEGDYNPGR		1549	1562	1452.5989990234375
pepa2b21	a2.a2.a2	sp|Q02880|TOP2B_HUMAN	sp|Q02880|TOP2B_HUMAN DNA topoisomerase 2-beta OS=Homo sapiens GN=TOP2B PE=1 SV=3	LAQAEAAGLHK		998	1008	1108.6114501953125
pepa2a2	a2.a2.a2	sp|Q02880|TOP2B_HUMAN	sp|Q02880|TOP2B_HUMAN DNA topoisomerase 2-beta OS=Homo sapiens GN=TOP2B PE=1 SV=3	AQAEAAGLHK		999	1008	995.5272827148438
pepa2b12	a2.a2.a2	sp|Q02880|TOP2B_HUMAN	sp|Q02880|TOP2B_HUMAN DNA topoisomerase 2-beta OS=Homo sapiens GN=TOP2B PE=1 SV=3	ENMTLQPK		400	407	960.4822998046875
pepa2b62	a2.a2.a2	sp|Q02880|TOP2B_HUMAN	sp|Q02880|TOP2B_HUMAN DNA topoisomerase 2-beta OS=Homo sapiens GN=TOP2B PE=1 SV=3	SYDDAESLK		542	550	1027.458251953125
pepa2a4	a2.a2.a2	sp|Q02880|TOP2B_HUMAN	sp|Q02880|TOP2B_HUMAN DNA topoisomerase 2-beta OS=Homo sapiens GN=TOP2B PE=1 SV=3	AYDLAGSCR	C8:+57.02146	264	272	1012.4520874023438
pepa2b29	a2.a2.a2	sp|Q02880|TOP2B_HUMAN	sp|Q02880|TOP2B_HUMAN DNA topoisomerase 2-beta OS=Homo sapiens GN=TOP2B PE=1 SV=3	IMIMTDQDQDGSHIK	M2:+15.99491 M4:+15.99491	557	571	1763.7943115234375
pepa2b28	a2.a2.a2	sp|Q02880|TOP2B_HUMAN	sp|Q02880|TOP2B_HUMAN DNA topoisomerase 2-beta OS=Homo sapiens GN=TOP2B PE=1 SV=3	IMIMTDQDQDGSHIK	M2:+15.99491	557	571	1747.7994384765625
pepa2b22	a2.a2.a2	sp|Q02880|TOP2B_HUMAN	sp|Q02880|TOP2B_HUMAN DNA topoisomerase 2-beta OS=Homo sapiens GN=TOP2B PE=1 SV=3	LDETGVALK		300	308	945.5255737304688
pepa2b33	a2.a2.a2	sp|Q02880|TOP2B_HUMAN	sp|Q02880|TOP2B_HUMAN DNA topoisomerase 2-beta OS=Homo sapiens GN=TOP2B PE=1 SV=3	IVGLQYK		534	540	820.4931030273438
pepa2b13	a2.a2.a2	sp|Q02880|TOP2B_HUMAN	sp|Q02880|TOP2B_HUMAN DNA topoisomerase 2-beta OS=Homo sapiens GN=TOP2B PE=1 SV=3	EQVLEPMLNGTDK	M7:+15.99491	958	970	1489.720703125
pepa2b32	a2.a2.a2	sp|Q02880|TOP2B_HUMAN	sp|Q02880|TOP2B_HUMAN DNA topoisomerase 2-beta OS=Homo sapiens GN=TOP2B PE=1 SV=3	LQLEETMPSPYGR	M7:+15.99491	1228	1240	1536.7366943359375
pepa2b37	a2.a2.a2	sp|Q02880|TOP2B_HUMAN	sp|Q02880|TOP2B_HUMAN DNA topoisomerase 2-beta OS=Homo sapiens GN=TOP2B PE=1 SV=3	KYETVQDILK		1032	1041	1236.6839599609375
pepa2b54	a2.a2.a2	sp|Q02880|TOP2B_HUMAN	sp|Q02880|TOP2B_HUMAN DNA topoisomerase 2-beta OS=Homo sapiens GN=TOP2B PE=1 SV=3	RIIPEITAMK		1241	1250	1171.687255859375
pepa2b57	a2.a2.a2	sp|Q02880|TOP2B_HUMAN	sp|Q02880|TOP2B_HUMAN DNA topoisomerase 2-beta OS=Homo sapiens GN=TOP2B PE=1 SV=3	SIPSLVDGFKPGQR		735	748	1500.8172607421875
pepa2b44	a2.a2.a2	sp|Q02880|TOP2B_HUMAN	sp|Q02880|TOP2B_HUMAN DNA topoisomerase 2-beta OS=Homo sapiens GN=TOP2B PE=1 SV=3	PSLVDGFKPGQR		737	748	1300.701171875
pepa2b43	a2.a2.a2	sp|Q02880|TOP2B_HUMAN	sp|Q02880|TOP2B_HUMAN DNA topoisomerase 2-beta OS=Homo sapiens GN=TOP2B PE=1 SV=3	NTVEITELPVR		940	950	1270.7005615234375
pepa2b65	a2.a2.a2	sp|Q02880|TOP2B_HUMAN	sp|Q02880|TOP2B_HUMAN DNA topoisomerase 2-beta OS=Homo sapiens GN=TOP2B PE=1 SV=3	VLFTCFK	C5:+57.02146	750	756	914.4808959960938
pepa2b31	a2.a2.a2	sp|Q02880|TOP2B_HUMAN	sp|Q02880|TOP2B_HUMAN DNA topoisomerase 2-beta OS=Homo sapiens GN=TOP2B PE=1 SV=3	LQLEETMPSPYGR		1228	1240	1520.7418212890625
pepa2b25	a2.a2.a2	sp|Q02880|TOP2B_HUMAN	sp|Q02880|TOP2B_HUMAN DNA topoisomerase 2-beta OS=Homo sapiens GN=TOP2B PE=1 SV=3	LHGLPEQFLYGTATK		698	712	1674.8853759765625
pepa2b23	a2.a2.a2	sp|Q02880|TOP2B_HUMAN	sp|Q02880|TOP2B_HUMAN DNA topoisomerase 2-beta OS=Homo sapiens GN=TOP2B PE=1 SV=3	LDKDIVALMTR		252	262	1274.714111328125
pepa2b49	a2.a2.a2	sp|Q02880|TOP2B_HUMAN	sp|Q02880|TOP2B_HUMAN DNA topoisomerase 2-beta OS=Homo sapiens GN=TOP2B PE=1 SV=3	QIMENAEINNIIK		521	533	1529.799560546875
pepa2b56	a2.a2.a2	sp|Q02880|TOP2B_HUMAN	sp|Q02880|TOP2B_HUMAN DNA topoisomerase 2-beta OS=Homo sapiens GN=TOP2B PE=1 SV=3	SLAVSGLGVIGR		488	499	1128.6739501953125
pepa2b14	a2.a2.a2	sp|Q02880|TOP2B_HUMAN	sp|Q02880|TOP2B_HUMAN DNA topoisomerase 2-beta OS=Homo sapiens GN=TOP2B PE=1 SV=3	EVTFVPGLYK		95	104	1152.63037109375
pepa2b24	a2.a2.a2	sp|Q02880|TOP2B_HUMAN	sp|Q02880|TOP2B_HUMAN DNA topoisomerase 2-beta OS=Homo sapiens GN=TOP2B PE=1 SV=3	IFDEILVNAADNK		105	117	1461.7587890625
pepa2b16	a2.a2.a2	sp|Q02880|TOP2B_HUMAN	sp|Q02880|TOP2B_HUMAN DNA topoisomerase 2-beta OS=Homo sapiens GN=TOP2B PE=1 SV=3	GFQQISFVNSIATTK		328	342	1640.86474609375
pepa2b68	a2.a2.a2	sp|Q02880|TOP2B_HUMAN	sp|Q02880|TOP2B_HUMAN DNA topoisomerase 2-beta OS=Homo sapiens GN=TOP2B PE=1 SV=3	YAGPEDDAAITLAFSK		661	676	1668.81201171875
pepa2b71	a2.a2.a2	sp|Q02880|TOP2B_HUMAN	sp|Q02880|TOP2B_HUMAN DNA topoisomerase 2-beta OS=Homo sapiens GN=TOP2B PE=1 SV=3	YIFTMLSTLAR	M5:+15.99491	826	836	1331.7032470703125
pepa2a6	a2.a2.a2	sp|Q02880|TOP2B_HUMAN	sp|Q02880|TOP2B_HUMAN DNA topoisomerase 2-beta OS=Homo sapiens GN=TOP2B PE=1 SV=3	DLIQMLVQR	M5:+15.99491	1093	1101	1131.6195068359375
pepa2b48	a2.a2.a2	sp|Q02880|TOP2B_HUMAN	sp|Q02880|TOP2B_HUMAN DNA topoisomerase 2-beta OS=Homo sapiens GN=TOP2B PE=1 SV=3	QIMENAEINNIIK	M3:+15.99491 Q1:-17.02655	521	533	1528.7679443359375
pepa2b60	a2.a2.a2	sp|Q02880|TOP2B_HUMAN	sp|Q02880|TOP2B_HUMAN DNA topoisomerase 2-beta OS=Homo sapiens GN=TOP2B PE=1 SV=3	SQDFGNLFSFPSYSQK		1441	1456	1851.855224609375
pepa2b47	a2.a2.a2	sp|Q02880|TOP2B_HUMAN	sp|Q02880|TOP2B_HUMAN DNA topoisomerase 2-beta OS=Homo sapiens GN=TOP2B PE=1 SV=3	QIMENAEINNIIK	Q1:-17.02655	521	533	1512.7730712890625
pepa2b66	a2.a2.a2	sp|Q02880|TOP2B_HUMAN	sp|Q02880|TOP2B_HUMAN DNA topoisomerase 2-beta OS=Homo sapiens GN=TOP2B PE=1 SV=3	VSIDPESNIISIWNNGK		128	144	1885.9658203125
pepa2a5	a2.a2.a2	sp|Q02880|TOP2B_HUMAN	sp|Q02880|TOP2B_HUMAN DNA topoisomerase 2-beta OS=Homo sapiens GN=TOP2B PE=1 SV=3	DLIQMLVQR		1093	1101	1115.6246337890625
pepa3b29	a3.a1.a1	sp|P09874|PARP1_HUMAN	sp|P09874|PARP1_HUMAN Poly [ADP-ribose] polymerase 1 OS=Homo sapiens GN=PARP1 PE=1 SV=4	TGNAWHSK		622	629	900.4326782226562
pepa3b30	a3.a1.a1	sp|P09874|PARP1_HUMAN	sp|P09874|PARP1_HUMAN Poly [ADP-ribose] polymerase 1 OS=Homo sapiens GN=PARP1 PE=1 SV=4	VCSTNDLK	C2:+57.02146	255	262	936.4459228515625
pepa3a4	a3.a1.a1	sp|P09874|PARP1_HUMAN	sp|P09874|PARP1_HUMAN Poly [ADP-ribose] polymerase 1 OS=Homo sapiens GN=PARP1 PE=1 SV=4	ASLCISTK	C4:+57.02146	426	433	879.4608764648438
pepa3b14	a3.a1.a1	sp|P09874|PARP1_HUMAN	sp|P09874|PARP1_HUMAN Poly [ADP-ribose] polymerase 1 OS=Homo sapiens GN=PARP1 PE=1 SV=4	KPPLLNNADSVQAK		748	761	1494.827880859375
pepa3b23	a3.a1.a1	sp|P09874|PARP1_HUMAN	sp|P09874|PARP1_HUMAN Poly [ADP-ribose] polymerase 1 OS=Homo sapiens GN=PARP1 PE=1 SV=4	PIDVNYEK		789	796	977.4943237304688
pepa3b22	a3.a1.a1	sp|P09874|PARP1_HUMAN	sp|P09874|PARP1_HUMAN Poly [ADP-ribose] polymerase 1 OS=Homo sapiens GN=PARP1 PE=1 SV=4	MIFDVESMKK	M1:+15.99491 M8:+15.99491	675	684	1259.6014404296875
pepa3a1	a3.a1.a1	sp|P09874|PARP1_HUMAN	sp|P09874|PARP1_HUMAN Poly [ADP-ribose] polymerase 1 OS=Homo sapiens GN=PARP1 PE=1 SV=4	AEPVEVVAPR		487	496	1066.589599609375
pepa3b24	a3.a1.a1	sp|P09874|PARP1_HUMAN	sp|P09874|PARP1_HUMAN Poly [ADP-ribose] polymerase 1 OS=Homo sapiens GN=PARP1 PE=1 SV=4	PVQDLIK		668	674	812.4880981445312
pepa3a5	a3.a1.a1	sp|P09874|PARP1_HUMAN	sp|P09874|PARP1_HUMAN Poly [ADP-ribose] polymerase 1 OS=Homo sapiens GN=PARP1 PE=1 SV=4	DPIDVNYEK		788	796	1092.521240234375
pepa3a8	a3.a1.a1	sp|P09874|PARP1_HUMAN	sp|P09874|PARP1_HUMAN Poly [ADP-ribose] polymerase 1 OS=Homo sapiens GN=PARP1 PE=1 SV=4	GGAAVDPDSGLEHSAHVLEK		529	548	1988.9676513671875
pepa3b21	a3.a1.a1	sp|P09874|PARP1_HUMAN	sp|P09874|PARP1_HUMAN Poly [ADP-ribose] polymerase 1 OS=Homo sapiens GN=PARP1 PE=1 SV=4	MIFDVESMKK	M8:+15.99491	675	684	1243.6064453125
pepa3b26	a3.a1.a1	sp|P09874|PARP1_HUMAN	sp|P09874|PARP1_HUMAN Poly [ADP-ribose] polymerase 1 OS=Homo sapiens GN=PARP1 PE=1 SV=4	QQVPSGESAILDR		270	282	1399.718017578125
pepa3b20	a3.a1.a1	sp|P09874|PARP1_HUMAN	sp|P09874|PARP1_HUMAN Poly [ADP-ribose] polymerase 1 OS=Homo sapiens GN=PARP1 PE=1 SV=4	MIFDVESMK	M1:+15.99491 M8:+15.99491	675	683	1131.5064697265625
pepa3b18	a3.a1.a1	sp|P09874|PARP1_HUMAN	sp|P09874|PARP1_HUMAN Poly [ADP-ribose] polymerase 1 OS=Homo sapiens GN=PARP1 PE=1 SV=4	MAIMVQSPMFDGK	M1:+15.99491 M4:+15.99491 M9:+15.99491	35	47	1502.669189453125
pepa3b10	a3.a1.a1	sp|P09874|PARP1_HUMAN	sp|P09874|PARP1_HUMAN Poly [ADP-ribose] polymerase 1 OS=Homo sapiens GN=PARP1 PE=1 SV=4	GIYFADMVSK	M7:+15.99491	894	903	1146.5504150390625
pepa3a6	a3.a1.a1	sp|P09874|PARP1_HUMAN	sp|P09874|PARP1_HUMAN Poly [ADP-ribose] polymerase 1 OS=Homo sapiens GN=PARP1 PE=1 SV=4	EELGFRPEYSASQLK		168	182	1753.8759765625
pepa3a2	a3.a1.a1	sp|P09874|PARP1_HUMAN	sp|P09874|PARP1_HUMAN Poly [ADP-ribose] polymerase 1 OS=Homo sapiens GN=PARP1 PE=1 SV=4	AMVEYEIDLQK	M2:+15.99491	685	695	1354.65625
pepa3b19	a3.a1.a1	sp|P09874|PARP1_HUMAN	sp|P09874|PARP1_HUMAN Poly [ADP-ribose] polymerase 1 OS=Homo sapiens GN=PARP1 PE=1 SV=4	MIFDVESMK	M8:+15.99491	675	683	1115.5115966796875
pepa3b13	a3.a1.a1	sp|P09874|PARP1_HUMAN	sp|P09874|PARP1_HUMAN Poly [ADP-ribose] polymerase 1 OS=Homo sapiens GN=PARP1 PE=1 SV=4	IFPPETSASVAATPPPSTASAPAAVNSSASADKPLSNMK	M38:+15.99491	356	394	3783.875
pepa3b17	a3.a1.a1	sp|P09874|PARP1_HUMAN	sp|P09874|PARP1_HUMAN Poly [ADP-ribose] polymerase 1 OS=Homo sapiens GN=PARP1 PE=1 SV=4	MAIMVQSPMFDGK	M4:+15.99491 M9:+15.99491	35	47	1486.67431640625
pepa3b12	a3.a1.a1	sp|P09874|PARP1_HUMAN	sp|P09874|PARP1_HUMAN Poly [ADP-ribose] polymerase 1 OS=Homo sapiens GN=PARP1 PE=1 SV=4	IFPPETSASVAATPPPSTASAPAAVNSSASADKPLSNMK		356	394	3767.8798828125
pepa3b11	a3.a1.a1	sp|P09874|PARP1_HUMAN	sp|P09874|PARP1_HUMAN Poly [ADP-ribose] polymerase 1 OS=Homo sapiens GN=PARP1 PE=1 SV=4	IAPPEAPVTGYMFGK	M12:+15.99491	879	893	1593.798583984375
pepa3b27	a3.a1.a1	sp|P09874|PARP1_HUMAN	sp|P09874|PARP1_HUMAN Poly [ADP-ribose] polymerase 1 OS=Homo sapiens GN=PARP1 PE=1 SV=4	SDAYYCTGDVTAWTK	C6:+57.02146	306	320	1737.742919921875
pepa3b16	a3.a1.a1	sp|P09874|PARP1_HUMAN	sp|P09874|PARP1_HUMAN Poly [ADP-ribose] polymerase 1 OS=Homo sapiens GN=PARP1 PE=1 SV=4	MAIMVQSPMFDGK	M9:+15.99491	35	47	1470.679443359375
pepa3b25	a3.a1.a1	sp|P09874|PARP1_HUMAN	sp|P09874|PARP1_HUMAN Poly [ADP-ribose] polymerase 1 OS=Homo sapiens GN=PARP1 PE=1 SV=4	QQVPSGESAILDR	Q1:-17.02655	270	282	1382.6915283203125
pepa3a7	a3.a1.a1	sp|P09874|PARP1_HUMAN	sp|P09874|PARP1_HUMAN Poly [ADP-ribose] polymerase 1 OS=Homo sapiens GN=PARP1 PE=1 SV=4	FYTLIPHDFGMK	M11:+15.99491	736	747	1484.7247314453125
pepa3a9	a3.a1.a1	sp|P09874|PARP1_HUMAN	sp|P09874|PARP1_HUMAN Poly [ADP-ribose] polymerase 1 OS=Homo sapiens GN=PARP1 PE=1 SV=4	GIYFADMVSK		894	903	1130.5555419921875
pepa3a3	a3.a1.a1	sp|P09874|PARP1_HUMAN	sp|P09874|PARP1_HUMAN Poly [ADP-ribose] polymerase 1 OS=Homo sapiens GN=PARP1 PE=1 SV=4	AQNDLIWNIK		240	249	1214.6531982421875
pepa3b32	a3.a1.a1	sp|P09874|PARP1_HUMAN	sp|P09874|PARP1_HUMAN Poly [ADP-ribose] polymerase 1 OS=Homo sapiens GN=PARP1 PE=1 SV=4	VVSEDFLQDVSASTK		453	467	1624.806884765625
pepa3b15	a3.a1.a1	sp|P09874|PARP1_HUMAN	sp|P09874|PARP1_HUMAN Poly [ADP-ribose] polymerase 1 OS=Homo sapiens GN=PARP1 PE=1 SV=4	MAIMVQSPMFDGK		35	47	1454.6844482421875
pepa3b28	a3.a1.a1	sp|P09874|PARP1_HUMAN	sp|P09874|PARP1_HUMAN Poly [ADP-ribose] polymerase 1 OS=Homo sapiens GN=PARP1 PE=1 SV=4	SLQELFLAH		468	476	1057.568115234375
pepa3b31	a3.a1.a1	sp|P09874|PARP1_HUMAN	sp|P09874|PARP1_HUMAN Poly [ADP-ribose] polymerase 1 OS=Homo sapiens GN=PARP1 PE=1 SV=4	VFSATLGLVDIVK		552	564	1361.8043212890625
pepa4b22	a4.a1.a1	sp|P12956|XRCC6_HUMAN	sp|P12956|XRCC6_HUMAN X-ray repair cross-complementing protein 6 OS=Homo sapiens GN=XRCC6 PE=1 SV=2	RSQIYGSR		318	325	966.5120239257812
pepa4b30	a4.a1.a1	sp|P12956|XRCC6_HUMAN	sp|P12956|XRCC6_HUMAN X-ray repair cross-complementing protein 6 OS=Homo sapiens GN=XRCC6 PE=1 SV=2	VHFEESSK		231	238	962.4581909179688
pepa4b13	a4.a1.a1	sp|P12956|XRCC6_HUMAN	sp|P12956|XRCC6_HUMAN X-ray repair cross-complementing protein 6 OS=Homo sapiens GN=XRCC6 PE=1 SV=2	IMATPEQVGK	M2:+15.99491	452	461	1089.561279296875
pepa4a1	a4.a1.a1	sp|P12956|XRCC6_HUMAN	sp|P12956|XRCC6_HUMAN X-ray repair cross-complementing protein 6 OS=Homo sapiens GN=XRCC6 PE=1 SV=2	ALKPPPIK		280	287	863.5717163085938
pepa4b29	a4.a1.a1	sp|P12956|XRCC6_HUMAN	sp|P12956|XRCC6_HUMAN X-ray repair cross-complementing protein 6 OS=Homo sapiens GN=XRCC6 PE=1 SV=2	VEYSEEELK		557	565	1125.5313720703125
pepa4b15	a4.a1.a1	sp|P12956|XRCC6_HUMAN	sp|P12956|XRCC6_HUMAN X-ray repair cross-complementing protein 6 OS=Homo sapiens GN=XRCC6 PE=1 SV=2	IMLFTNEDNPHGNDSAK	M2:+15.99491	166	182	1918.8603515625
pepa4b14	a4.a1.a1	sp|P12956|XRCC6_HUMAN	sp|P12956|XRCC6_HUMAN X-ray repair cross-complementing protein 6 OS=Homo sapiens GN=XRCC6 PE=1 SV=2	IMLFTNEDNPHGNDSAK		166	182	1902.865478515625
pepa4b17	a4.a1.a1	sp|P12956|XRCC6_HUMAN	sp|P12956|XRCC6_HUMAN X-ray repair cross-complementing protein 6 OS=Homo sapiens GN=XRCC6 PE=1 SV=2	KQELLEALTK		596	605	1172.6888427734375
pepa4b21	a4.a1.a1	sp|P12956|XRCC6_HUMAN	sp|P12956|XRCC6_HUMAN X-ray repair cross-complementing protein 6 OS=Homo sapiens GN=XRCC6 PE=1 SV=2	RILELDQFK		115	123	1161.6630859375
pepa4a6	a4.a1.a1	sp|P12956|XRCC6_HUMAN	sp|P12956|XRCC6_HUMAN X-ray repair cross-complementing protein 6 OS=Homo sapiens GN=XRCC6 PE=1 SV=2	ELVYPPDYNPEGK		527	539	1520.7271728515625
pepa4b28	a4.a1.a1	sp|P12956|XRCC6_HUMAN	sp|P12956|XRCC6_HUMAN X-ray repair cross-complementing protein 6 OS=Homo sapiens GN=XRCC6 PE=1 SV=2	TFNTSTGGLLLPSDTKR		302	318	1807.955322265625
pepa4b23	a4.a1.a1	sp|P12956|XRCC6_HUMAN	sp|P12956|XRCC6_HUMAN X-ray repair cross-complementing protein 6 OS=Homo sapiens GN=XRCC6 PE=1 SV=2	SDSFENPVLQQHFR		475	488	1703.81396484375
pepa4b24	a4.a1.a1	sp|P12956|XRCC6_HUMAN	sp|P12956|XRCC6_HUMAN X-ray repair cross-complementing protein 6 OS=Homo sapiens GN=XRCC6 PE=1 SV=2	SFENPVLQQHFR		477	488	1501.755126953125
pepa4b10	a4.a1.a1	sp|P12956|XRCC6_HUMAN	sp|P12956|XRCC6_HUMAN X-ray repair cross-complementing protein 6 OS=Homo sapiens GN=XRCC6 PE=1 SV=2	LFSDVQFK		153	160	983.5200805664062
pepa4b11	a4.a1.a1	sp|P12956|XRCC6_HUMAN	sp|P12956|XRCC6_HUMAN X-ray repair cross-complementing protein 6 OS=Homo sapiens GN=XRCC6 PE=1 SV=2	LGSLVDEFK		518	526	1007.5411987304688
pepa4b27	a4.a1.a1	sp|P12956|XRCC6_HUMAN	sp|P12956|XRCC6_HUMAN X-ray repair cross-complementing protein 6 OS=Homo sapiens GN=XRCC6 PE=1 SV=2	TFNTSTGGLLLPSDTK		302	317	1651.854248046875
pepa4b12	a4.a1.a1	sp|P12956|XRCC6_HUMAN	sp|P12956|XRCC6_HUMAN X-ray repair cross-complementing protein 6 OS=Homo sapiens GN=XRCC6 PE=1 SV=2	ILELDQFK		116	123	1005.5618896484375
pepa4b25	a4.a1.a1	sp|P12956|XRCC6_HUMAN	sp|P12956|XRCC6_HUMAN X-ray repair cross-complementing protein 6 OS=Homo sapiens GN=XRCC6 PE=1 SV=2	SGWESYYK	S1:+42.01057	2	9	1061.4578857421875
pepa4a8	a4.a1.a1	sp|P12956|XRCC6_HUMAN	sp|P12956|XRCC6_HUMAN X-ray repair cross-complementing protein 6 OS=Homo sapiens GN=XRCC6 PE=1 SV=2	FDDPGLMLMGFK	M7:+15.99491 M9:+15.99491	340	351	1402.6385498046875
pepa4b18	a4.a1.a1	sp|P12956|XRCC6_HUMAN	sp|P12956|XRCC6_HUMAN X-ray repair cross-complementing protein 6 OS=Homo sapiens GN=XRCC6 PE=1 SV=2	NIYVLQELDNPGAK		101	114	1573.822509765625
pepa4b16	a4.a1.a1	sp|P12956|XRCC6_HUMAN	sp|P12956|XRCC6_HUMAN X-ray repair cross-complementing protein 6 OS=Homo sapiens GN=XRCC6 PE=1 SV=2	KPGGFDISLFYR		207	218	1399.7373046875
pepa4a5	a4.a1.a1	sp|P12956|XRCC6_HUMAN	sp|P12956|XRCC6_HUMAN X-ray repair cross-complementing protein 6 OS=Homo sapiens GN=XRCC6 PE=1 SV=2	DTGIFLDLMHLK	M9:+15.99491	195	206	1418.7352294921875
pepa4a7	a4.a1.a1	sp|P12956|XRCC6_HUMAN	sp|P12956|XRCC6_HUMAN X-ray repair cross-complementing protein 6 OS=Homo sapiens GN=XRCC6 PE=1 SV=2	FDDPGLMLMGFK	M9:+15.99491	340	351	1386.6435546875
pepa4a3	a4.a1.a1	sp|P12956|XRCC6_HUMAN	sp|P12956|XRCC6_HUMAN X-ray repair cross-complementing protein 6 OS=Homo sapiens GN=XRCC6 PE=1 SV=2	DSLIFLVDASK		36	46	1207.6573486328125
pepa4a9	a4.a1.a1	sp|P12956|XRCC6_HUMAN	sp|P12956|XRCC6_HUMAN X-ray repair cross-complementing protein 6 OS=Homo sapiens GN=XRCC6 PE=1 SV=2	FDDPGLMLMGFKPL	M7:+15.99491 M9:+15.99491	340	353	1612.775390625
pepa4b26	a4.a1.a1	sp|P12956|XRCC6_HUMAN	sp|P12956|XRCC6_HUMAN X-ray repair cross-complementing protein 6 OS=Homo sapiens GN=XRCC6 PE=1 SV=2	STLFSALLIK		379	388	1092.666748046875
pepa4b19	a4.a1.a1	sp|P12956|XRCC6_HUMAN	sp|P12956|XRCC6_HUMAN X-ray repair cross-complementing protein 6 OS=Homo sapiens GN=XRCC6 PE=1 SV=2	PGGFDISLFYR		208	218	1271.642333984375
pepa4a4	a4.a1.a1	sp|P12956|XRCC6_HUMAN	sp|P12956|XRCC6_HUMAN X-ray repair cross-complementing protein 6 OS=Homo sapiens GN=XRCC6 PE=1 SV=2	DTGIFLDLMHLK		195	206	1402.7403564453125
pepa4b20	a4.a1.a1	sp|P12956|XRCC6_HUMAN	sp|P12956|XRCC6_HUMAN X-ray repair cross-complementing protein 6 OS=Homo sapiens GN=XRCC6 PE=1 SV=2	QELLEALTK	Q1:-17.02655	597	605	1027.5673828125
pepa4a2	a4.a1.a1	sp|P12956|XRCC6_HUMAN	sp|P12956|XRCC6_HUMAN X-ray repair cross-complementing protein 6 OS=Homo sapiens GN=XRCC6 PE=1 SV=2	DLLAVVFYGTEK		81	92	1354.7257080078125
pepa5b12	a5.a1.a1	sp|Q14676|MDC1_HUMAN	sp|Q14676|MDC1_HUMAN Mediator of DNA damage checkpoint protein 1 OS=Homo sapiens GN=MDC1 PE=1 SV=3	LNQESTAPK		1886	1894	987.510986328125
pepa5b15	a5.a1.a1	sp|Q14676|MDC1_HUMAN	sp|Q14676|MDC1_HUMAN Mediator of DNA damage checkpoint protein 1 OS=Homo sapiens GN=MDC1 PE=1 SV=3	KHQVSVEGTNQTDVK		540	554	1669.850830078125
pepa5b23	a5.a1.a1	sp|Q14676|MDC1_HUMAN	sp|Q14676|MDC1_HUMAN Mediator of DNA damage checkpoint protein 1 OS=Homo sapiens GN=MDC1 PE=1 SV=3	SLATMDSPPHQK	M5:+15.99491	1814	1825	1327.6314697265625
pepa5a8	a5.a1.a1	sp|Q14676|MDC1_HUMAN	sp|Q14676|MDC1_HUMAN Mediator of DNA damage checkpoint protein 1 OS=Homo sapiens GN=MDC1 PE=1 SV=3	HQVSVEGTNQTDVK		541	554	1541.755859375
pepa5b22	a5.a1.a1	sp|Q14676|MDC1_HUMAN	sp|Q14676|MDC1_HUMAN Mediator of DNA damage checkpoint protein 1 OS=Homo sapiens GN=MDC1 PE=1 SV=3	PGIHLER		506	512	821.4631958007812
pepa5b11	a5.a1.a1	sp|Q14676|MDC1_HUMAN	sp|Q14676|MDC1_HUMAN Mediator of DNA damage checkpoint protein 1 OS=Homo sapiens GN=MDC1 PE=1 SV=3	LHIFSGAHGPEK		34	45	1292.675048828125
pepa5b21	a5.a1.a1	sp|Q14676|MDC1_HUMAN	sp|Q14676|MDC1_HUMAN Mediator of DNA damage checkpoint protein 1 OS=Homo sapiens GN=MDC1 PE=1 SV=3	NQLVTPEPTSR		1585	1595	1241.64892578125
pepa5b24	a5.a1.a1	sp|Q14676|MDC1_HUMAN	sp|Q14676|MDC1_HUMAN Mediator of DNA damage checkpoint protein 1 OS=Homo sapiens GN=MDC1 PE=1 SV=3	SQASTTVDINTQVEK		513	527	1620.807861328125
pepa5b10	a5.a1.a1	sp|Q14676|MDC1_HUMAN	sp|Q14676|MDC1_HUMAN Mediator of DNA damage checkpoint protein 1 OS=Homo sapiens GN=MDC1 PE=1 SV=3	LEPSTSTDQPVTPEPTSQATR		1414	1434	2242.083740234375
pepa5a1	a5.a1.a1	sp|Q14676|MDC1_HUMAN	sp|Q14676|MDC1_HUMAN Mediator of DNA damage checkpoint protein 1 OS=Homo sapiens GN=MDC1 PE=1 SV=3	AAGNPGSLAAPIDHKPCSAPLEPK	C17:+57.02146	1726	1749	2398.21875
pepa5b29	a5.a1.a1	sp|Q14676|MDC1_HUMAN	sp|Q14676|MDC1_HUMAN Mediator of DNA damage checkpoint protein 1 OS=Homo sapiens GN=MDC1 PE=1 SV=3	TPETLVPTAPK		1403	1413	1153.646728515625
pepa5b27	a5.a1.a1	sp|Q14676|MDC1_HUMAN	sp|Q14676|MDC1_HUMAN Mediator of DNA damage checkpoint protein 1 OS=Homo sapiens GN=MDC1 PE=1 SV=3	TPEPVVPTAPEPHPTTSTDQPVTPK		1608	1632	2623.325439453125
pepa5b18	a5.a1.a1	sp|Q14676|MDC1_HUMAN	sp|Q14676|MDC1_HUMAN Mediator of DNA damage checkpoint protein 1 OS=Homo sapiens GN=MDC1 PE=1 SV=3	MTPFPATSAAPEPHPSTSTAQPVTPK		1115	1140	2648.302978515625
pepa5b14	a5.a1.a1	sp|Q14676|MDC1_HUMAN	sp|Q14676|MDC1_HUMAN Mediator of DNA damage checkpoint protein 1 OS=Homo sapiens GN=MDC1 PE=1 SV=3	IPATPVVIPMK	M10:+15.99491	338	348	1181.6966552734375
pepa5a5	a5.a1.a1	sp|Q14676|MDC1_HUMAN	sp|Q14676|MDC1_HUMAN Mediator of DNA damage checkpoint protein 1 OS=Homo sapiens GN=MDC1 PE=1 SV=3	GQASSPTPEPGVGAGDLPGPTSAPVPSGSQSGGR		960	993	3059.466796875
pepa5b26	a5.a1.a1	sp|Q14676|MDC1_HUMAN	sp|Q14676|MDC1_HUMAN Mediator of DNA damage checkpoint protein 1 OS=Homo sapiens GN=MDC1 PE=1 SV=3	TPEPVVPTAPELR		1280	1292	1405.76904296875
pepa5a2	a5.a1.a1	sp|Q14676|MDC1_HUMAN	sp|Q14676|MDC1_HUMAN Mediator of DNA damage checkpoint protein 1 OS=Homo sapiens GN=MDC1 PE=1 SV=3	AHEVGAQGGPPVAQVEQDLPISR		620	642	2355.20556640625
pepa5a4	a5.a1.a1	sp|Q14676|MDC1_HUMAN	sp|Q14676|MDC1_HUMAN Mediator of DNA damage checkpoint protein 1 OS=Homo sapiens GN=MDC1 PE=1 SV=3	GAGNGVVPAGVILER		277	291	1408.7911376953125
pepa5b30	a5.a1.a1	sp|Q14676|MDC1_HUMAN	sp|Q14676|MDC1_HUMAN Mediator of DNA damage checkpoint protein 1 OS=Homo sapiens GN=MDC1 PE=1 SV=3	TPETVVPTAPELQASASTDQPVTSEPTSR		1485	1513	2996.469970703125
pepa5b13	a5.a1.a1	sp|Q14676|MDC1_HUMAN	sp|Q14676|MDC1_HUMAN Mediator of DNA damage checkpoint protein 1 OS=Homo sapiens GN=MDC1 PE=1 SV=3	IPATPVVIPMK		338	348	1165.7017822265625
pepa5b20	a5.a1.a1	sp|Q14676|MDC1_HUMAN	sp|Q14676|MDC1_HUMAN Mediator of DNA damage checkpoint protein 1 OS=Homo sapiens GN=MDC1 PE=1 SV=3	NPESTVPIAPELPPSTSTEQPVTPEPTSR		1362	1390	3058.52197265625
pepa5b28	a5.a1.a1	sp|Q14676|MDC1_HUMAN	sp|Q14676|MDC1_HUMAN Mediator of DNA damage checkpoint protein 1 OS=Homo sapiens GN=MDC1 PE=1 SV=3	TPESIVPIAPELQPSTSR		1567	1584	1922.0234375
pepa5b17	a5.a1.a1	sp|Q14676|MDC1_HUMAN	sp|Q14676|MDC1_HUMAN Mediator of DNA damage checkpoint protein 1 OS=Homo sapiens GN=MDC1 PE=1 SV=3	MPDCSVALPFPSISK	C4:+57.02146 M1:+15.99491	59	73	1664.802734375
pepa5a3	a5.a1.a1	sp|Q14676|MDC1_HUMAN	sp|Q14676|MDC1_HUMAN Mediator of DNA damage checkpoint protein 1 OS=Homo sapiens GN=MDC1 PE=1 SV=3	AVLALGGSLAGSAAEASHLVTDR		1908	1930	2166.151611328125
pepa5a7	a5.a1.a1	sp|Q14676|MDC1_HUMAN	sp|Q14676|MDC1_HUMAN Mediator of DNA damage checkpoint protein 1 OS=Homo sapiens GN=MDC1 PE=1 SV=3	HLAPPPLLSPLLPSIKPTVR		1060	1079	2146.31103515625
pepa5b16	a5.a1.a1	sp|Q14676|MDC1_HUMAN	sp|Q14676|MDC1_HUMAN Mediator of DNA damage checkpoint protein 1 OS=Homo sapiens GN=MDC1 PE=1 SV=3	MPDCSVALPFPSISK	C4:+57.02146	59	73	1648.8077392578125
pepa5b19	a5.a1.a1	sp|Q14676|MDC1_HUMAN	sp|Q14676|MDC1_HUMAN Mediator of DNA damage checkpoint protein 1 OS=Homo sapiens GN=MDC1 PE=1 SV=3	NFGFSLQDALSR		1978	1989	1354.6754150390625
pepa5a9	a5.a1.a1	sp|Q14676|MDC1_HUMAN	sp|Q14676|MDC1_HUMAN Mediator of DNA damage checkpoint protein 1 OS=Homo sapiens GN=MDC1 PE=1 SV=3	LDVSLPFVSR		133	142	1132.636474609375
pepa5b25	a5.a1.a1	sp|Q14676|MDC1_HUMAN	sp|Q14676|MDC1_HUMAN Mediator of DNA damage checkpoint protein 1 OS=Homo sapiens GN=MDC1 PE=1 SV=3	SQLPAEGDAGAEWAAAVLK		598	616	1883.9501953125
pepa5a6	a5.a1.a1	sp|Q14676|MDC1_HUMAN	sp|Q14676|MDC1_HUMAN Mediator of DNA damage checkpoint protein 1 OS=Homo sapiens GN=MDC1 PE=1 SV=3	HLAPPPLLSPLLPSIK		1060	1075	1693.04150390625
pepa6a8	a6.a1.a1	sp|P35527|K1C9_HUMAN	sp|P35527|K1C9_HUMAN Keratin, type I cytoskeletal 9 OS=Homo sapiens GN=KRT9 PE=1 SV=3	GSRGGSGGSYGGGGSGGGYGGGSGSR		488	513	2091.8828125
pepa6a5	a6.a1.a1	sp|P35527|K1C9_HUMAN	sp|P35527|K1C9_HUMAN Keratin, type I cytoskeletal 9 OS=Homo sapiens GN=KRT9 PE=1 SV=3	GGSGGSHGGGSGFGGE		580	595	1263.4989013671875
pepa6b17	a6.a1.a1	sp|P35527|K1C9_HUMAN	sp|P35527|K1C9_HUMAN Keratin, type I cytoskeletal 9 OS=Homo sapiens GN=KRT9 PE=1 SV=3	SRSGGGGGGGLGSGGSIR		12	29	1475.7314453125
pepa6a6	a6.a1.a1	sp|P35527|K1C9_HUMAN	sp|P35527|K1C9_HUMAN Keratin, type I cytoskeletal 9 OS=Homo sapiens GN=KRT9 PE=1 SV=3	GGSGGSYGGGGSGGGYGGGSGSR		491	513	1791.7281494140625
pepa6a7	a6.a1.a1	sp|P35527|K1C9_HUMAN	sp|P35527|K1C9_HUMAN Keratin, type I cytoskeletal 9 OS=Homo sapiens GN=KRT9 PE=1 SV=3	GGSGGSYGGGSGSGGGSGGGYGGGSGGGH		514	542	2144.8251953125
pepa6a4	a6.a1.a1	sp|P35527|K1C9_HUMAN	sp|P35527|K1C9_HUMAN Keratin, type I cytoskeletal 9 OS=Homo sapiens GN=KRT9 PE=1 SV=3	FSSSSGYGGGSSR		47	59	1235.529052734375
pepa6b15	a6.a1.a1	sp|P35527|K1C9_HUMAN	sp|P35527|K1C9_HUMAN Keratin, type I cytoskeletal 9 OS=Homo sapiens GN=KRT9 PE=1 SV=3	SGGGGGGGLGSGGSIR		14	29	1232.59814453125
pepa6b18	a6.a1.a1	sp|P35527|K1C9_HUMAN	sp|P35527|K1C9_HUMAN Keratin, type I cytoskeletal 9 OS=Homo sapiens GN=KRT9 PE=1 SV=3	STMQELNSR		155	163	1065.499755859375
pepa6a2	a6.a1.a1	sp|P35527|K1C9_HUMAN	sp|P35527|K1C9_HUMAN Keratin, type I cytoskeletal 9 OS=Homo sapiens GN=KRT9 PE=1 SV=3	FEMEQNLR	M3:+15.99491	243	250	1082.493896484375
pepa6a3	a6.a1.a1	sp|P35527|K1C9_HUMAN	sp|P35527|K1C9_HUMAN Keratin, type I cytoskeletal 9 OS=Homo sapiens GN=KRT9 PE=1 SV=3	FSSSGGGGGGGRFSSSSGYGGGSSR		35	59	2198.945068359375
pepa6b16	a6.a1.a1	sp|P35527|K1C9_HUMAN	sp|P35527|K1C9_HUMAN Keratin, type I cytoskeletal 9 OS=Homo sapiens GN=KRT9 PE=1 SV=3	SGGGGGGGLGSGGSIRSSYSR		14	34	1812.8587646484375
pepa6a9	a6.a1.a1	sp|P35527|K1C9_HUMAN	sp|P35527|K1C9_HUMAN Keratin, type I cytoskeletal 9 OS=Homo sapiens GN=KRT9 PE=1 SV=3	IKFEMEQNLR	M5:+15.99491	241	250	1323.6729736328125
pepa6b14	a6.a1.a1	sp|P35527|K1C9_HUMAN	sp|P35527|K1C9_HUMAN Keratin, type I cytoskeletal 9 OS=Homo sapiens GN=KRT9 PE=1 SV=3	SASSLGGGFGGGSR		82	95	1196.56591796875
pepa6b19	a6.a1.a1	sp|P35527|K1C9_HUMAN	sp|P35527|K1C9_HUMAN Keratin, type I cytoskeletal 9 OS=Homo sapiens GN=KRT9 PE=1 SV=3	VQALEEANNDLENK		171	184	1586.76611328125
pepa6b13	a6.a1.a1	sp|P35527|K1C9_HUMAN	sp|P35527|K1C9_HUMAN Keratin, type I cytoskeletal 9 OS=Homo sapiens GN=KRT9 PE=1 SV=3	QVLDNLTMEK	M8:+15.99491	262	271	1206.6038818359375
pepa6a1	a6.a1.a1	sp|P35527|K1C9_HUMAN	sp|P35527|K1C9_HUMAN Keratin, type I cytoskeletal 9 OS=Homo sapiens GN=KRT9 PE=1 SV=3	DQIVDLTVGNNK		213	224	1315.685546875
pepa6b11	a6.a1.a1	sp|P35527|K1C9_HUMAN	sp|P35527|K1C9_HUMAN Keratin, type I cytoskeletal 9 OS=Homo sapiens GN=KRT9 PE=1 SV=3	QGVDADINGLR	Q1:-17.02655	251	261	1140.5648193359375
pepa6b10	a6.a1.a1	sp|P35527|K1C9_HUMAN	sp|P35527|K1C9_HUMAN Keratin, type I cytoskeletal 9 OS=Homo sapiens GN=KRT9 PE=1 SV=3	QEYEQLIAK	Q1:-17.02655	328	336	1104.5576171875
pepa6b12	a6.a1.a1	sp|P35527|K1C9_HUMAN	sp|P35527|K1C9_HUMAN Keratin, type I cytoskeletal 9 OS=Homo sapiens GN=KRT9 PE=1 SV=3	QVLDNLTMEK	Q1:-17.02655	262	271	1173.5823974609375
pepa7b17	a7.a1.a1	sp|P13010|XRCC5_HUMAN	sp|P13010|XRCC5_HUMAN X-ray repair cross-complementing protein 5 OS=Homo sapiens GN=XRCC5 PE=1 SV=3	YAYDKR		395	400	815.4050903320312
pepa7b13	a7.a1.a1	sp|P13010|XRCC5_HUMAN	sp|P13010|XRCC5_HUMAN X-ray repair cross-complementing protein 5 OS=Homo sapiens GN=XRCC5 PE=1 SV=3	SKVDEEQMK		324	332	1093.519775390625
pepa7b15	a7.a1.a1	sp|P13010|XRCC5_HUMAN	sp|P13010|XRCC5_HUMAN X-ray repair cross-complementing protein 5 OS=Homo sapiens GN=XRCC5 PE=1 SV=3	VDEEQMK		326	332	878.392822265625
pepa7a6	a7.a1.a1	sp|P13010|XRCC5_HUMAN	sp|P13010|XRCC5_HUMAN X-ray repair cross-complementing protein 5 OS=Homo sapiens GN=XRCC5 PE=1 SV=3	EEASGSSVTAEEAKK		689	703	1522.7235107421875
pepa7a5	a7.a1.a1	sp|P13010|XRCC5_HUMAN	sp|P13010|XRCC5_HUMAN X-ray repair cross-complementing protein 5 OS=Homo sapiens GN=XRCC5 PE=1 SV=3	EEASGSSVTAEEAK		689	702	1394.6285400390625
pepa7b10	a7.a1.a1	sp|P13010|XRCC5_HUMAN	sp|P13010|XRCC5_HUMAN X-ray repair cross-complementing protein 5 OS=Homo sapiens GN=XRCC5 PE=1 SV=3	LGGHGPSFPLK		185	195	1109.610595703125
pepa7b16	a7.a1.a1	sp|P13010|XRCC5_HUMAN	sp|P13010|XRCC5_HUMAN X-ray repair cross-complementing protein 5 OS=Homo sapiens GN=XRCC5 PE=1 SV=3	VITMFVQR	M4:+15.99491	37	44	1009.55029296875
pepa7b12	a7.a1.a1	sp|P13010|XRCC5_HUMAN	sp|P13010|XRCC5_HUMAN X-ray repair cross-complementing protein 5 OS=Homo sapiens GN=XRCC5 PE=1 SV=3	KVITMFVQR		36	44	1121.650390625
pepa7a1	a7.a1.a1	sp|P13010|XRCC5_HUMAN	sp|P13010|XRCC5_HUMAN X-ray repair cross-complementing protein 5 OS=Homo sapiens GN=XRCC5 PE=1 SV=3	ANPQVGVAFPH		401	411	1136.5850830078125
pepa7a9	a7.a1.a1	sp|P13010|XRCC5_HUMAN	sp|P13010|XRCC5_HUMAN X-ray repair cross-complementing protein 5 OS=Homo sapiens GN=XRCC5 PE=1 SV=3	LFQCLLHR	C4:+57.02146	490	497	1086.588134765625
pepa7a4	a7.a1.a1	sp|P13010|XRCC5_HUMAN	sp|P13010|XRCC5_HUMAN X-ray repair cross-complementing protein 5 OS=Homo sapiens GN=XRCC5 PE=1 SV=3	EDIIQGFR		308	315	977.5054931640625
pepa7b18	a7.a1.a1	sp|P13010|XRCC5_HUMAN	sp|P13010|XRCC5_HUMAN X-ray repair cross-complementing protein 5 OS=Homo sapiens GN=XRCC5 PE=1 SV=3	YGSDIVPFSK		316	325	1112.562744140625
pepa7a2	a7.a1.a1	sp|P13010|XRCC5_HUMAN	sp|P13010|XRCC5_HUMAN X-ray repair cross-complementing protein 5 OS=Homo sapiens GN=XRCC5 PE=1 SV=3	AVDALIDSMSLAK	M9:+15.99491	453	465	1349.698486328125
pepa7a8	a7.a1.a1	sp|P13010|XRCC5_HUMAN	sp|P13010|XRCC5_HUMAN X-ray repair cross-complementing protein 5 OS=Homo sapiens GN=XRCC5 PE=1 SV=3	HIEIFTDLSSR		131	141	1317.68017578125
pepa7b11	a7.a1.a1	sp|P13010|XRCC5_HUMAN	sp|P13010|XRCC5_HUMAN X-ray repair cross-complementing protein 5 OS=Homo sapiens GN=XRCC5 PE=1 SV=3	IWNMLNPPAEVTTK	M4:+15.99491	512	525	1629.8309326171875
pepa7a7	a7.a1.a1	sp|P13010|XRCC5_HUMAN	sp|P13010|XRCC5_HUMAN X-ray repair cross-complementing protein 5 OS=Homo sapiens GN=XRCC5 PE=1 SV=3	FFMGNQVLK		355	363	1083.5660400390625
pepa7a3	a7.a1.a1	sp|P13010|XRCC5_HUMAN	sp|P13010|XRCC5_HUMAN X-ray repair cross-complementing protein 5 OS=Homo sapiens GN=XRCC5 PE=1 SV=3	CFSVLGFCK	C1:+57.02146 C8:+57.02146	339	347	1117.517333984375
pepa7b14	a7.a1.a1	sp|P13010|XRCC5_HUMAN	sp|P13010|XRCC5_HUMAN X-ray repair cross-complementing protein 5 OS=Homo sapiens GN=XRCC5 PE=1 SV=3	SQLDIIIHSLK		145	155	1266.741943359375
pepa8a3	a8.a1.a1	sp|Q13428-2|TCOF_HUMAN	sp|Q13428-2|TCOF_HUMAN Isoform 2 of Treacle protein OS=Homo sapiens GN=TCOF1	GMGTVEGGDQSNPK	M2:+15.99491	1347	1360	1392.6064453125
pepa8b11	a8.a1.a1	sp|Q13428-2|TCOF_HUMAN	sp|Q13428-2|TCOF_HUMAN Isoform 2 of Treacle protein OS=Homo sapiens GN=TCOF1	KAEEDAALQAK		64	74	1173.6114501953125
pepa8b18	a8.a1.a1	sp|Q13428-2|TCOF_HUMAN	sp|Q13428-2|TCOF_HUMAN Isoform 2 of Treacle protein OS=Homo sapiens GN=TCOF1	TSQVGAASAPAK		291	302	1087.5745849609375
pepa8a2	a8.a1.a1	sp|Q13428-2|TCOF_HUMAN	sp|Q13428-2|TCOF_HUMAN Isoform 2 of Treacle protein OS=Homo sapiens GN=TCOF1	ASEAQPPVAR		1007	1016	1025.537841796875
pepa8a1	a8.a1.a1	sp|Q13428-2|TCOF_HUMAN	sp|Q13428-2|TCOF_HUMAN Isoform 2 of Treacle protein OS=Homo sapiens GN=TCOF1	AGTATSPAGSSPAVAGGTQR		592	611	1743.8624267578125
pepa8b15	a8.a1.a1	sp|Q13428-2|TCOF_HUMAN	sp|Q13428-2|TCOF_HUMAN Isoform 2 of Treacle protein OS=Homo sapiens GN=TCOF1	SPQVKPASTMGMGPLGK	M10:+15.99491 M12:+15.99491	426	442	1717.861572265625
pepa8b16	a8.a1.a1	sp|Q13428-2|TCOF_HUMAN	sp|Q13428-2|TCOF_HUMAN Isoform 2 of Treacle protein OS=Homo sapiens GN=TCOF1	TGPAAAQVQVGK		382	393	1126.6219482421875
pepa8a4	a8.a1.a1	sp|Q13428-2|TCOF_HUMAN	sp|Q13428-2|TCOF_HUMAN Isoform 2 of Treacle protein OS=Homo sapiens GN=TCOF1	GPASVPSVGK		766	775	898.4996948242188
pepa8b10	a8.a1.a1	sp|Q13428-2|TCOF_HUMAN	sp|Q13428-2|TCOF_HUMAN Isoform 2 of Treacle protein OS=Homo sapiens GN=TCOF1	LPEVQQATK		1053	1061	1013.56298828125
pepa8a9	a8.a1.a1	sp|Q13428-2|TCOF_HUMAN	sp|Q13428-2|TCOF_HUMAN Isoform 2 of Treacle protein OS=Homo sapiens GN=TCOF1	LGAGEGGEASVSPEK		1290	1304	1387.67041015625
pepa8b14	a8.a1.a1	sp|Q13428-2|TCOF_HUMAN	sp|Q13428-2|TCOF_HUMAN Isoform 2 of Treacle protein OS=Homo sapiens GN=TCOF1	SPAGPAATPAQAQAASTPR		890	908	1749.8883056640625
pepa8a8	a8.a1.a1	sp|Q13428-2|TCOF_HUMAN	sp|Q13428-2|TCOF_HUMAN Isoform 2 of Treacle protein OS=Homo sapiens GN=TCOF1	LDSSPSVSSTLAAK		1148	1161	1362.7115478515625
pepa8a5	a8.a1.a1	sp|Q13428-2|TCOF_HUMAN	sp|Q13428-2|TCOF_HUMAN Isoform 2 of Treacle protein OS=Homo sapiens GN=TCOF1	GSLGQGTAPVLPGK		656	669	1281.716552734375
pepa8b13	a8.a1.a1	sp|Q13428-2|TCOF_HUMAN	sp|Q13428-2|TCOF_HUMAN Isoform 2 of Treacle protein OS=Homo sapiens GN=TCOF1	SLGNILQAK		494	502	943.5574951171875
pepa8b17	a8.a1.a1	sp|Q13428-2|TCOF_HUMAN	sp|Q13428-2|TCOF_HUMAN Isoform 2 of Treacle protein OS=Homo sapiens GN=TCOF1	TQPSSGVDSAVGTLPATSPQSTSVQAK		1017	1043	2601.30078125
pepa8a7	a8.a1.a1	sp|Q13428-2|TCOF_HUMAN	sp|Q13428-2|TCOF_HUMAN Isoform 2 of Treacle protein OS=Homo sapiens GN=TCOF1	LASTNSSVLGADLPSSMK	M17:+15.99491	105	122	1793.8953857421875
pepa8b12	a8.a1.a1	sp|Q13428-2|TCOF_HUMAN	sp|Q13428-2|TCOF_HUMAN Isoform 2 of Treacle protein OS=Homo sapiens GN=TCOF1	NPASLPLTQAALK		989	1001	1323.7635498046875
pepa8a6	a8.a1.a1	sp|Q13428-2|TCOF_HUMAN	sp|Q13428-2|TCOF_HUMAN Isoform 2 of Treacle protein OS=Homo sapiens GN=TCOF1	LASTNSSVLGADLPSSMK		105	122	1777.9005126953125
pepa8a3	a8.a1.a2	sp|Q13428-3|TCOF_HUMAN	sp|Q13428-3|TCOF_HUMAN Isoform 3 of Treacle protein OS=Homo sapiens GN=TCOF1	GMGTVEGGDQSNPK	M2:+15.99491	1425	1438	1392.6064453125
pepa8b11	a8.a1.a2	sp|Q13428-3|TCOF_HUMAN	sp|Q13428-3|TCOF_HUMAN Isoform 3 of Treacle protein OS=Homo sapiens GN=TCOF1	KAEEDAALQAK		64	74	1173.6114501953125
pepa8b18	a8.a1.a2	sp|Q13428-3|TCOF_HUMAN	sp|Q13428-3|TCOF_HUMAN Isoform 3 of Treacle protein OS=Homo sapiens GN=TCOF1	TSQVGAASAPAK		368	379	1087.5745849609375
pepa8a2	a8.a1.a2	sp|Q13428-3|TCOF_HUMAN	sp|Q13428-3|TCOF_HUMAN Isoform 3 of Treacle protein OS=Homo sapiens GN=TCOF1	ASEAQPPVAR		1084	1093	1025.537841796875
pepa8a1	a8.a1.a2	sp|Q13428-3|TCOF_HUMAN	sp|Q13428-3|TCOF_HUMAN Isoform 3 of Treacle protein OS=Homo sapiens GN=TCOF1	AGTATSPAGSSPAVAGGTQR		669	688	1743.8624267578125
pepa8b15	a8.a1.a2	sp|Q13428-3|TCOF_HUMAN	sp|Q13428-3|TCOF_HUMAN Isoform 3 of Treacle protein OS=Homo sapiens GN=TCOF1	SPQVKPASTMGMGPLGK	M10:+15.99491 M12:+15.99491	503	519	1717.861572265625
pepa8b16	a8.a1.a2	sp|Q13428-3|TCOF_HUMAN	sp|Q13428-3|TCOF_HUMAN Isoform 3 of Treacle protein OS=Homo sapiens GN=TCOF1	TGPAAAQVQVGK		459	470	1126.6219482421875
pepa8a4	a8.a1.a2	sp|Q13428-3|TCOF_HUMAN	sp|Q13428-3|TCOF_HUMAN Isoform 3 of Treacle protein OS=Homo sapiens GN=TCOF1	GPASVPSVGK		843	852	898.4996948242188
pepa8b10	a8.a1.a2	sp|Q13428-3|TCOF_HUMAN	sp|Q13428-3|TCOF_HUMAN Isoform 3 of Treacle protein OS=Homo sapiens GN=TCOF1	LPEVQQATK		1130	1138	1013.56298828125
pepa8a9	a8.a1.a2	sp|Q13428-3|TCOF_HUMAN	sp|Q13428-3|TCOF_HUMAN Isoform 3 of Treacle protein OS=Homo sapiens GN=TCOF1	LGAGEGGEASVSPEK		1368	1382	1387.67041015625
pepa8b14	a8.a1.a2	sp|Q13428-3|TCOF_HUMAN	sp|Q13428-3|TCOF_HUMAN Isoform 3 of Treacle protein OS=Homo sapiens GN=TCOF1	SPAGPAATPAQAQAASTPR		967	985	1749.8883056640625
pepa8a8	a8.a1.a2	sp|Q13428-3|TCOF_HUMAN	sp|Q13428-3|TCOF_HUMAN Isoform 3 of Treacle protein OS=Homo sapiens GN=TCOF1	LDSSPSVSSTLAAK		1226	1239	1362.7115478515625
pepa8a5	a8.a1.a2	sp|Q13428-3|TCOF_HUMAN	sp|Q13428-3|TCOF_HUMAN Isoform 3 of Treacle protein OS=Homo sapiens GN=TCOF1	GSLGQGTAPVLPGK		733	746	1281.716552734375
pepa8b13	a8.a1.a2	sp|Q13428-3|TCOF_HUMAN	sp|Q13428-3|TCOF_HUMAN Isoform 3 of Treacle protein OS=Homo sapiens GN=TCOF1	SLGNILQAK		571	579	943.5574951171875
pepa8b17	a8.a1.a2	sp|Q13428-3|TCOF_HUMAN	sp|Q13428-3|TCOF_HUMAN Isoform 3 of Treacle protein OS=Homo sapiens GN=TCOF1	TQPSSGVDSAVGTLPATSPQSTSVQAK		1094	1120	2601.30078125
pepa8a7	a8.a1.a2	sp|Q13428-3|TCOF_HUMAN	sp|Q13428-3|TCOF_HUMAN Isoform 3 of Treacle protein OS=Homo sapiens GN=TCOF1	LASTNSSVLGADLPSSMK	M17:+15.99491	105	122	1793.8953857421875
pepa8b12	a8.a1.a2	sp|Q13428-3|TCOF_HUMAN	sp|Q13428-3|TCOF_HUMAN Isoform 3 of Treacle protein OS=Homo sapiens GN=TCOF1	NPASLPLTQAALK		1066	1078	1323.7635498046875
pepa8a6	a8.a1.a2	sp|Q13428-3|TCOF_HUMAN	sp|Q13428-3|TCOF_HUMAN Isoform 3 of Treacle protein OS=Homo sapiens GN=TCOF1	LASTNSSVLGADLPSSMK		105	122	1777.9005126953125
pepa8a3	a8.a1.a3	sp|Q13428-4|TCOF_HUMAN	sp|Q13428-4|TCOF_HUMAN Isoform 4 of Treacle protein OS=Homo sapiens GN=TCOF1	GMGTVEGGDQSNPK	M2:+15.99491	1460	1473	1392.6064453125
pepa8b11	a8.a1.a3	sp|Q13428-4|TCOF_HUMAN	sp|Q13428-4|TCOF_HUMAN Isoform 4 of Treacle protein OS=Homo sapiens GN=TCOF1	KAEEDAALQAK		64	74	1173.6114501953125
pepa8b18	a8.a1.a3	sp|Q13428-4|TCOF_HUMAN	sp|Q13428-4|TCOF_HUMAN Isoform 4 of Treacle protein OS=Homo sapiens GN=TCOF1	TSQVGAASAPAK		368	379	1087.5745849609375
pepa8a2	a8.a1.a3	sp|Q13428-4|TCOF_HUMAN	sp|Q13428-4|TCOF_HUMAN Isoform 4 of Treacle protein OS=Homo sapiens GN=TCOF1	ASEAQPPVAR		1120	1129	1025.537841796875
pepa8a1	a8.a1.a3	sp|Q13428-4|TCOF_HUMAN	sp|Q13428-4|TCOF_HUMAN Isoform 4 of Treacle protein OS=Homo sapiens GN=TCOF1	AGTATSPAGSSPAVAGGTQR		669	688	1743.8624267578125
pepa8b15	a8.a1.a3	sp|Q13428-4|TCOF_HUMAN	sp|Q13428-4|TCOF_HUMAN Isoform 4 of Treacle protein OS=Homo sapiens GN=TCOF1	SPQVKPASTMGMGPLGK	M10:+15.99491 M12:+15.99491	503	519	1717.861572265625
pepa8b16	a8.a1.a3	sp|Q13428-4|TCOF_HUMAN	sp|Q13428-4|TCOF_HUMAN Isoform 4 of Treacle protein OS=Homo sapiens GN=TCOF1	TGPAAAQVQVGK		459	470	1126.6219482421875
pepa8a4	a8.a1.a3	sp|Q13428-4|TCOF_HUMAN	sp|Q13428-4|TCOF_HUMAN Isoform 4 of Treacle protein OS=Homo sapiens GN=TCOF1	GPASVPSVGK		843	852	898.4996948242188
pepa8b10	a8.a1.a3	sp|Q13428-4|TCOF_HUMAN	sp|Q13428-4|TCOF_HUMAN Isoform 4 of Treacle protein OS=Homo sapiens GN=TCOF1	LPEVQQATK		1166	1174	1013.56298828125
pepa8a9	a8.a1.a3	sp|Q13428-4|TCOF_HUMAN	sp|Q13428-4|TCOF_HUMAN Isoform 4 of Treacle protein OS=Homo sapiens GN=TCOF1	LGAGEGGEASVSPEK		1403	1417	1387.67041015625
pepa8b14	a8.a1.a3	sp|Q13428-4|TCOF_HUMAN	sp|Q13428-4|TCOF_HUMAN Isoform 4 of Treacle protein OS=Homo sapiens GN=TCOF1	SPAGPAATPAQAQAASTPR		1003	1021	1749.8883056640625
pepa8a8	a8.a1.a3	sp|Q13428-4|TCOF_HUMAN	sp|Q13428-4|TCOF_HUMAN Isoform 4 of Treacle protein OS=Homo sapiens GN=TCOF1	LDSSPSVSSTLAAK		1261	1274	1362.7115478515625
pepa8a5	a8.a1.a3	sp|Q13428-4|TCOF_HUMAN	sp|Q13428-4|TCOF_HUMAN Isoform 4 of Treacle protein OS=Homo sapiens GN=TCOF1	GSLGQGTAPVLPGK		733	746	1281.716552734375
pepa8b13	a8.a1.a3	sp|Q13428-4|TCOF_HUMAN	sp|Q13428-4|TCOF_HUMAN Isoform 4 of Treacle protein OS=Homo sapiens GN=TCOF1	SLGNILQAK		571	579	943.5574951171875
pepa8b17	a8.a1.a3	sp|Q13428-4|TCOF_HUMAN	sp|Q13428-4|TCOF_HUMAN Isoform 4 of Treacle protein OS=Homo sapiens GN=TCOF1	TQPSSGVDSAVGTLPATSPQSTSVQAK		1130	1156	2601.30078125
pepa8a7	a8.a1.a3	sp|Q13428-4|TCOF_HUMAN	sp|Q13428-4|TCOF_HUMAN Isoform 4 of Treacle protein OS=Homo sapiens GN=TCOF1	LASTNSSVLGADLPSSMK	M17:+15.99491	105	122	1793.8953857421875
pepa8b12	a8.a1.a3	sp|Q13428-4|TCOF_HUMAN	sp|Q13428-4|TCOF_HUMAN Isoform 4 of Treacle protein OS=Homo sapiens GN=TCOF1	NPASLPLTQAALK		1102	1114	1323.7635498046875
pepa8a6	a8.a1.a3	sp|Q13428-4|TCOF_HUMAN	sp|Q13428-4|TCOF_HUMAN Isoform 4 of Treacle protein OS=Homo sapiens GN=TCOF1	LASTNSSVLGADLPSSMK		105	122	1777.9005126953125
pepa8a3	a8.a1.a4	sp|Q13428-8|TCOF_HUMAN	sp|Q13428-8|TCOF_HUMAN Isoform 8 of Treacle protein OS=Homo sapiens GN=TCOF1	GMGTVEGGDQSNPK	M2:+15.99491	1348	1361	1392.6064453125
pepa8b11	a8.a1.a4	sp|Q13428-8|TCOF_HUMAN	sp|Q13428-8|TCOF_HUMAN Isoform 8 of Treacle protein OS=Homo sapiens GN=TCOF1	KAEEDAALQAK		64	74	1173.6114501953125
pepa8b18	a8.a1.a4	sp|Q13428-8|TCOF_HUMAN	sp|Q13428-8|TCOF_HUMAN Isoform 8 of Treacle protein OS=Homo sapiens GN=TCOF1	TSQVGAASAPAK		291	302	1087.5745849609375
pepa8a2	a8.a1.a4	sp|Q13428-8|TCOF_HUMAN	sp|Q13428-8|TCOF_HUMAN Isoform 8 of Treacle protein OS=Homo sapiens GN=TCOF1	ASEAQPPVAR		1007	1016	1025.537841796875
pepa8a1	a8.a1.a4	sp|Q13428-8|TCOF_HUMAN	sp|Q13428-8|TCOF_HUMAN Isoform 8 of Treacle protein OS=Homo sapiens GN=TCOF1	AGTATSPAGSSPAVAGGTQR		592	611	1743.8624267578125
pepa8b15	a8.a1.a4	sp|Q13428-8|TCOF_HUMAN	sp|Q13428-8|TCOF_HUMAN Isoform 8 of Treacle protein OS=Homo sapiens GN=TCOF1	SPQVKPASTMGMGPLGK	M10:+15.99491 M12:+15.99491	426	442	1717.861572265625
pepa8b16	a8.a1.a4	sp|Q13428-8|TCOF_HUMAN	sp|Q13428-8|TCOF_HUMAN Isoform 8 of Treacle protein OS=Homo sapiens GN=TCOF1	TGPAAAQVQVGK		382	393	1126.6219482421875
pepa8a4	a8.a1.a4	sp|Q13428-8|TCOF_HUMAN	sp|Q13428-8|TCOF_HUMAN Isoform 8 of Treacle protein OS=Homo sapiens GN=TCOF1	GPASVPSVGK		766	775	898.4996948242188
pepa8b10	a8.a1.a4	sp|Q13428-8|TCOF_HUMAN	sp|Q13428-8|TCOF_HUMAN Isoform 8 of Treacle protein OS=Homo sapiens GN=TCOF1	LPEVQQATK		1053	1061	1013.56298828125
pepa8a9	a8.a1.a4	sp|Q13428-8|TCOF_HUMAN	sp|Q13428-8|TCOF_HUMAN Isoform 8 of Treacle protein OS=Homo sapiens GN=TCOF1	LGAGEGGEASVSPEK		1291	1305	1387.67041015625
pepa8b14	a8.a1.a4	sp|Q13428-8|TCOF_HUMAN	sp|Q13428-8|TCOF_HUMAN Isoform 8 of Treacle protein OS=Homo sapiens GN=TCOF1	SPAGPAATPAQAQAASTPR		890	908	1749.8883056640625
pepa8a8	a8.a1.a4	sp|Q13428-8|TCOF_HUMAN	sp|Q13428-8|TCOF_HUMAN Isoform 8 of Treacle protein OS=Homo sapiens GN=TCOF1	LDSSPSVSSTLAAK		1149	1162	1362.7115478515625
pepa8a5	a8.a1.a4	sp|Q13428-8|TCOF_HUMAN	sp|Q13428-8|TCOF_HUMAN Isoform 8 of Treacle protein OS=Homo sapiens GN=TCOF1	GSLGQGTAPVLPGK		656	669	1281.716552734375
pepa8b13	a8.a1.a4	sp|Q13428-8|TCOF_HUMAN	sp|Q13428-8|TCOF_HUMAN Isoform 8 of Treacle protein OS=Homo sapiens GN=TCOF1	SLGNILQAK		494	502	943.5574951171875
pepa8b17	a8.a1.a4	sp|Q13428-8|TCOF_HUMAN	sp|Q13428-8|TCOF_HUMAN Isoform 8 of Treacle protein OS=Homo sapiens GN=TCOF1	TQPSSGVDSAVGTLPATSPQSTSVQAK		1017	1043	2601.30078125
pepa8a7	a8.a1.a4	sp|Q13428-8|TCOF_HUMAN	sp|Q13428-8|TCOF_HUMAN Isoform 8 of Treacle protein OS=Homo sapiens GN=TCOF1	LASTNSSVLGADLPSSMK	M17:+15.99491	105	122	1793.8953857421875
pepa8b12	a8.a1.a4	sp|Q13428-8|TCOF_HUMAN	sp|Q13428-8|TCOF_HUMAN Isoform 8 of Treacle protein OS=Homo sapiens GN=TCOF1	NPASLPLTQAALK		989	1001	1323.7635498046875
pepa8a6	a8.a1.a4	sp|Q13428-8|TCOF_HUMAN	sp|Q13428-8|TCOF_HUMAN Isoform 8 of Treacle protein OS=Homo sapiens GN=TCOF1	LASTNSSVLGADLPSSMK		105	122	1777.9005126953125
pepa8a3	a8.a1.a5	sp|Q13428|TCOF_HUMAN	sp|Q13428|TCOF_HUMAN Treacle protein OS=Homo sapiens GN=TCOF1 PE=1 SV=3	GMGTVEGGDQSNPK	M2:+15.99491	1424	1437	1392.6064453125
pepa8b11	a8.a1.a5	sp|Q13428|TCOF_HUMAN	sp|Q13428|TCOF_HUMAN Treacle protein OS=Homo sapiens GN=TCOF1 PE=1 SV=3	KAEEDAALQAK		64	74	1173.6114501953125
pepa8b18	a8.a1.a5	sp|Q13428|TCOF_HUMAN	sp|Q13428|TCOF_HUMAN Treacle protein OS=Homo sapiens GN=TCOF1 PE=1 SV=3	TSQVGAASAPAK		368	379	1087.5745849609375
pepa8a2	a8.a1.a5	sp|Q13428|TCOF_HUMAN	sp|Q13428|TCOF_HUMAN Treacle protein OS=Homo sapiens GN=TCOF1 PE=1 SV=3	ASEAQPPVAR		1084	1093	1025.537841796875
pepa8a1	a8.a1.a5	sp|Q13428|TCOF_HUMAN	sp|Q13428|TCOF_HUMAN Treacle protein OS=Homo sapiens GN=TCOF1 PE=1 SV=3	AGTATSPAGSSPAVAGGTQR		669	688	1743.8624267578125
pepa8b15	a8.a1.a5	sp|Q13428|TCOF_HUMAN	sp|Q13428|TCOF_HUMAN Treacle protein OS=Homo sapiens GN=TCOF1 PE=1 SV=3	SPQVKPASTMGMGPLGK	M10:+15.99491 M12:+15.99491	503	519	1717.861572265625
pepa8b16	a8.a1.a5	sp|Q13428|TCOF_HUMAN	sp|Q13428|TCOF_HUMAN Treacle protein OS=Homo sapiens GN=TCOF1 PE=1 SV=3	TGPAAAQVQVGK		459	470	1126.6219482421875
pepa8a4	a8.a1.a5	sp|Q13428|TCOF_HUMAN	sp|Q13428|TCOF_HUMAN Treacle protein OS=Homo sapiens GN=TCOF1 PE=1 SV=3	GPASVPSVGK		843	852	898.4996948242188
pepa8b10	a8.a1.a5	sp|Q13428|TCOF_HUMAN	sp|Q13428|TCOF_HUMAN Treacle protein OS=Homo sapiens GN=TCOF1 PE=1 SV=3	LPEVQQATK		1130	1138	1013.56298828125
pepa8a9	a8.a1.a5	sp|Q13428|TCOF_HUMAN	sp|Q13428|TCOF_HUMAN Treacle protein OS=Homo sapiens GN=TCOF1 PE=1 SV=3	LGAGEGGEASVSPEK		1367	1381	1387.67041015625
pepa8b14	a8.a1.a5	sp|Q13428|TCOF_HUMAN	sp|Q13428|TCOF_HUMAN Treacle protein OS=Homo sapiens GN=TCOF1 PE=1 SV=3	SPAGPAATPAQAQAASTPR		967	985	1749.8883056640625
pepa8a8	a8.a1.a5	sp|Q13428|TCOF_HUMAN	sp|Q13428|TCOF_HUMAN Treacle protein OS=Homo sapiens GN=TCOF1 PE=1 SV=3	LDSSPSVSSTLAAK		1225	1238	1362.7115478515625
pepa8a5	a8.a1.a5	sp|Q13428|TCOF_HUMAN	sp|Q13428|TCOF_HUMAN Treacle protein OS=Homo sapiens GN=TCOF1 PE=1 SV=3	GSLGQGTAPVLPGK		733	746	1281.716552734375
pepa8b13	a8.a1.a5	sp|Q13428|TCOF_HUMAN	sp|Q13428|TCOF_HUMAN Treacle protein OS=Homo sapiens GN=TCOF1 PE=1 SV=3	SLGNILQAK		571	579	943.5574951171875
pepa8b17	a8.a1.a5	sp|Q13428|TCOF_HUMAN	sp|Q13428|TCOF_HUMAN Treacle protein OS=Homo sapiens GN=TCOF1 PE=1 SV=3	TQPSSGVDSAVGTLPATSPQSTSVQAK		1094	1120	2601.30078125
pepa8a7	a8.a1.a5	sp|Q13428|TCOF_HUMAN	sp|Q13428|TCOF_HUMAN Treacle protein OS=Homo sapiens GN=TCOF1 PE=1 SV=3	LASTNSSVLGADLPSSMK	M17:+15.99491	105	122	1793.8953857421875
pepa8b12	a8.a1.a5	sp|Q13428|TCOF_HUMAN	sp|Q13428|TCOF_HUMAN Treacle protein OS=Homo sapiens GN=TCOF1 PE=1 SV=3	NPASLPLTQAALK		1066	1078	1323.7635498046875
pepa8a6	a8.a1.a5	sp|Q13428|TCOF_HUMAN	sp|Q13428|TCOF_HUMAN Treacle protein OS=Homo sapiens GN=TCOF1 PE=1 SV=3	LASTNSSVLGADLPSSMK		105	122	1777.9005126953125
pepa8a3	a8.a1.a6	tr|E9PHK9|E9PHK9_HUMAN	tr|E9PHK9|E9PHK9_HUMAN Treacle protein OS=Homo sapiens GN=TCOF1 PE=2 SV=1	GMGTVEGGDQSNPK	M2:+15.99491	1461	1474	1392.6064453125
pepa8b11	a8.a1.a6	tr|E9PHK9|E9PHK9_HUMAN	tr|E9PHK9|E9PHK9_HUMAN Treacle protein OS=Homo sapiens GN=TCOF1 PE=2 SV=1	KAEEDAALQAK		64	74	1173.6114501953125
pepa8b18	a8.a1.a6	tr|E9PHK9|E9PHK9_HUMAN	tr|E9PHK9|E9PHK9_HUMAN Treacle protein OS=Homo sapiens GN=TCOF1 PE=2 SV=1	TSQVGAASAPAK		368	379	1087.5745849609375
pepa8a2	a8.a1.a6	tr|E9PHK9|E9PHK9_HUMAN	tr|E9PHK9|E9PHK9_HUMAN Treacle protein OS=Homo sapiens GN=TCOF1 PE=2 SV=1	ASEAQPPVAR		1121	1130	1025.537841796875
pepa8a1	a8.a1.a6	tr|E9PHK9|E9PHK9_HUMAN	tr|E9PHK9|E9PHK9_HUMAN Treacle protein OS=Homo sapiens GN=TCOF1 PE=2 SV=1	AGTATSPAGSSPAVAGGTQR		669	688	1743.8624267578125
pepa8b15	a8.a1.a6	tr|E9PHK9|E9PHK9_HUMAN	tr|E9PHK9|E9PHK9_HUMAN Treacle protein OS=Homo sapiens GN=TCOF1 PE=2 SV=1	SPQVKPASTMGMGPLGK	M10:+15.99491 M12:+15.99491	503	519	1717.861572265625
pepa8b16	a8.a1.a6	tr|E9PHK9|E9PHK9_HUMAN	tr|E9PHK9|E9PHK9_HUMAN Treacle protein OS=Homo sapiens GN=TCOF1 PE=2 SV=1	TGPAAAQVQVGK		459	470	1126.6219482421875
pepa8a4	a8.a1.a6	tr|E9PHK9|E9PHK9_HUMAN	tr|E9PHK9|E9PHK9_HUMAN Treacle protein OS=Homo sapiens GN=TCOF1 PE=2 SV=1	GPASVPSVGK		843	852	898.4996948242188
pepa8b10	a8.a1.a6	tr|E9PHK9|E9PHK9_HUMAN	tr|E9PHK9|E9PHK9_HUMAN Treacle protein OS=Homo sapiens GN=TCOF1 PE=2 SV=1	LPEVQQATK		1167	1175	1013.56298828125
pepa8a9	a8.a1.a6	tr|E9PHK9|E9PHK9_HUMAN	tr|E9PHK9|E9PHK9_HUMAN Treacle protein OS=Homo sapiens GN=TCOF1 PE=2 SV=1	LGAGEGGEASVSPEK		1404	1418	1387.67041015625
pepa8b14	a8.a1.a6	tr|E9PHK9|E9PHK9_HUMAN	tr|E9PHK9|E9PHK9_HUMAN Treacle protein OS=Homo sapiens GN=TCOF1 PE=2 SV=1	SPAGPAATPAQAQAASTPR		1004	1022	1749.8883056640625
pepa8a8	a8.a1.a6	tr|E9PHK9|E9PHK9_HUMAN	tr|E9PHK9|E9PHK9_HUMAN Treacle protein OS=Homo sapiens GN=TCOF1 PE=2 SV=1	LDSSPSVSSTLAAK		1262	1275	1362.7115478515625
pepa8a5	a8.a1.a6	tr|E9PHK9|E9PHK9_HUMAN	tr|E9PHK9|E9PHK9_HUMAN Treacle protein OS=Homo sapiens GN=TCOF1 PE=2 SV=1	GSLGQGTAPVLPGK		733	746	1281.716552734375
pepa8b13	a8.a1.a6	tr|E9PHK9|E9PHK9_HUMAN	tr|E9PHK9|E9PHK9_HUMAN Treacle protein OS=Homo sapiens GN=TCOF1 PE=2 SV=1	SLGNILQAK		571	579	943.5574951171875
pepa8b17	a8.a1.a6	tr|E9PHK9|E9PHK9_HUMAN	tr|E9PHK9|E9PHK9_HUMAN Treacle protein OS=Homo sapiens GN=TCOF1 PE=2 SV=1	TQPSSGVDSAVGTLPATSPQSTSVQAK		1131	1157	2601.30078125
pepa8a7	a8.a1.a6	tr|E9PHK9|E9PHK9_HUMAN	tr|E9PHK9|E9PHK9_HUMAN Treacle protein OS=Homo sapiens GN=TCOF1 PE=2 SV=1	LASTNSSVLGADLPSSMK	M17:+15.99491	105	122	1793.8953857421875
pepa8b12	a8.a1.a6	tr|E9PHK9|E9PHK9_HUMAN	tr|E9PHK9|E9PHK9_HUMAN Treacle protein OS=Homo sapiens GN=TCOF1 PE=2 SV=1	NPASLPLTQAALK		1103	1115	1323.7635498046875
pepa8a6	a8.a1.a6	tr|E9PHK9|E9PHK9_HUMAN	tr|E9PHK9|E9PHK9_HUMAN Treacle protein OS=Homo sapiens GN=TCOF1 PE=2 SV=1	LASTNSSVLGADLPSSMK		105	122	1777.9005126953125
pepa9b13	a9.a1.a1	sp|Q9BTC0|DIDO1_HUMAN	sp|Q9BTC0|DIDO1_HUMAN Death-inducer obliterator 1 OS=Homo sapiens GN=DIDO1 PE=1 SV=5	RPANSGELDK		1201	1210	1086.55419921875
pepa9b14	a9.a1.a1	sp|Q9BTC0|DIDO1_HUMAN	sp|Q9BTC0|DIDO1_HUMAN Death-inducer obliterator 1 OS=Homo sapiens GN=DIDO1 PE=1 SV=5	SGPQSASTAVK		123	133	1032.5323486328125
pepa9b12	a9.a1.a1	sp|Q9BTC0|DIDO1_HUMAN	sp|Q9BTC0|DIDO1_HUMAN Death-inducer obliterator 1 OS=Homo sapiens GN=DIDO1 PE=1 SV=5	QAGPAPAAATAASK		613	626	1211.6383056640625
pepa9a4	a9.a1.a1	sp|Q9BTC0|DIDO1_HUMAN	sp|Q9BTC0|DIDO1_HUMAN Death-inducer obliterator 1 OS=Homo sapiens GN=DIDO1 PE=1 SV=5	FGVVANNNR		1146	1154	990.5120239257812
pepa9a8	a9.a1.a1	sp|Q9BTC0|DIDO1_HUMAN	sp|Q9BTC0|DIDO1_HUMAN Death-inducer obliterator 1 OS=Homo sapiens GN=DIDO1 PE=1 SV=5	LGAMSAAPSQPNSQIR	M4:+15.99491	656	671	1643.8173828125
pepa9a1	a9.a1.a1	sp|Q9BTC0|DIDO1_HUMAN	sp|Q9BTC0|DIDO1_HUMAN Death-inducer obliterator 1 OS=Homo sapiens GN=DIDO1 PE=1 SV=5	ALGSAQYEDPR		1694	1704	1206.575439453125
pepa9a3	a9.a1.a1	sp|Q9BTC0|DIDO1_HUMAN	sp|Q9BTC0|DIDO1_HUMAN Death-inducer obliterator 1 OS=Homo sapiens GN=DIDO1 PE=1 SV=5	EPPGSTAGLPQEPK		1334	1347	1407.7119140625
pepa9b15	a9.a1.a1	sp|Q9BTC0|DIDO1_HUMAN	sp|Q9BTC0|DIDO1_HUMAN Death-inducer obliterator 1 OS=Homo sapiens GN=DIDO1 PE=1 SV=5	VTVDDLPNR		1439	1447	1028.5374755859375
pepa9a7	a9.a1.a1	sp|Q9BTC0|DIDO1_HUMAN	sp|Q9BTC0|DIDO1_HUMAN Death-inducer obliterator 1 OS=Homo sapiens GN=DIDO1 PE=1 SV=5	LGAMSAAPSQPNSQIR		656	671	1627.822509765625
pepa9a5	a9.a1.a1	sp|Q9BTC0|DIDO1_HUMAN	sp|Q9BTC0|DIDO1_HUMAN Death-inducer obliterator 1 OS=Homo sapiens GN=DIDO1 PE=1 SV=5	GGLVGQAPMPVPEEK	M9:+15.99491	1598	1612	1524.7730712890625
pepa9a9	a9.a1.a1	sp|Q9BTC0|DIDO1_HUMAN	sp|Q9BTC0|DIDO1_HUMAN Death-inducer obliterator 1 OS=Homo sapiens GN=DIDO1 PE=1 SV=5	NSVERPAEPVAGAATPSLVEQQK		1455	1477	2378.23095703125
pepa9b10	a9.a1.a1	sp|Q9BTC0|DIDO1_HUMAN	sp|Q9BTC0|DIDO1_HUMAN Death-inducer obliterator 1 OS=Homo sapiens GN=DIDO1 PE=1 SV=5	PAEPVAGAATPSLVEQQK		1460	1477	1792.9444580078125
pepa9b11	a9.a1.a1	sp|Q9BTC0|DIDO1_HUMAN	sp|Q9BTC0|DIDO1_HUMAN Death-inducer obliterator 1 OS=Homo sapiens GN=DIDO1 PE=1 SV=5	PVLTSVMVPK	M7:+15.99491	1001	1010	1086.6231689453125
pepa9a6	a9.a1.a1	sp|Q9BTC0|DIDO1_HUMAN	sp|Q9BTC0|DIDO1_HUMAN Death-inducer obliterator 1 OS=Homo sapiens GN=DIDO1 PE=1 SV=5	IFQPVIEAPGASK		384	396	1356.7525634765625
pepa9a2	a9.a1.a1	sp|Q9BTC0|DIDO1_HUMAN	sp|Q9BTC0|DIDO1_HUMAN Death-inducer obliterator 1 OS=Homo sapiens GN=DIDO1 PE=1 SV=5	DLYLIPLSAQDPVPSK		1158	1173	1755.9532470703125
pepb10a9	b10.a1.a1	sp|P49916|DNLI3_HUMAN	sp|P49916|DNLI3_HUMAN DNA ligase 3 OS=Homo sapiens GN=LIG3 PE=1 SV=2	VLHNAQEVEK		454	463	1166.6168212890625
pepb10a6	b10.a1.a1	sp|P49916|DNLI3_HUMAN	sp|P49916|DNLI3_HUMAN DNA ligase 3 OS=Homo sapiens GN=LIG3 PE=1 SV=2	PNNSGEAPSSPTPK		233	246	1382.6551513671875
pepb10a4	b10.a1.a1	sp|P49916|DNLI3_HUMAN	sp|P49916|DNLI3_HUMAN DNA ligase 3 OS=Homo sapiens GN=LIG3 PE=1 SV=2	LTTTGQVTSPVK		202	213	1231.689697265625
pepb10a5	b10.a1.a1	sp|P49916|DNLI3_HUMAN	sp|P49916|DNLI3_HUMAN DNA ligase 3 OS=Homo sapiens GN=LIG3 PE=1 SV=2	NLQDVVER		446	453	972.5112915039062
pepb10a7	b10.a1.a1	sp|P49916|DNLI3_HUMAN	sp|P49916|DNLI3_HUMAN DNA ligase 3 OS=Homo sapiens GN=LIG3 PE=1 SV=2	TGKPLPFGTLGVHK		568	581	1451.8372802734375
pepb10a3	b10.a1.a1	sp|P49916|DNLI3_HUMAN	sp|P49916|DNLI3_HUMAN DNA ligase 3 OS=Homo sapiens GN=LIG3 PE=1 SV=2	LQNELDMVK		741	749	1089.561279296875
pepb10a2	b10.a1.a1	sp|P49916|DNLI3_HUMAN	sp|P49916|DNLI3_HUMAN DNA ligase 3 OS=Homo sapiens GN=LIG3 PE=1 SV=2	LLLPGVIK		309	316	852.5921020507812
pepb10a8	b10.a1.a1	sp|P49916|DNLI3_HUMAN	sp|P49916|DNLI3_HUMAN DNA ligase 3 OS=Homo sapiens GN=LIG3 PE=1 SV=2	TQIIQDFLR		283	291	1133.6318359375
pepb10b11	b10.a1.a1	sp|P49916|DNLI3_HUMAN	sp|P49916|DNLI3_HUMAN DNA ligase 3 OS=Homo sapiens GN=LIG3 PE=1 SV=2	VIQEGLEGLVLK		649	660	1297.77294921875
pepb10a1	b10.a1.a1	sp|P49916|DNLI3_HUMAN	sp|P49916|DNLI3_HUMAN DNA ligase 3 OS=Homo sapiens GN=LIG3 PE=1 SV=2	AAVWEITGAEFSK		779	791	1408.7110595703125
pepb10b10	b10.a1.a1	sp|P49916|DNLI3_HUMAN	sp|P49916|DNLI3_HUMAN DNA ligase 3 OS=Homo sapiens GN=LIG3 PE=1 SV=2	VLLDIFTGVR		933	942	1132.6728515625
pepb11a4	b11.a1.a1	sp|P12268|IMDH2_HUMAN	sp|P12268|IMDH2_HUMAN Inosine-5'-monophosphate dehydrogenase 2 OS=Homo sapiens GN=IMPDH2 PE=1 SV=2	GMGSLDAMDK	M2:+15.99491 M8:+15.99491	413	422	1056.4339599609375
pepb11a6	b11.a1.a1	sp|P12268|IMDH2_HUMAN	sp|P12268|IMDH2_HUMAN Inosine-5'-monophosphate dehydrogenase 2 OS=Homo sapiens GN=IMPDH2 PE=1 SV=2	PQATAVYK		342	349	877.4782104492188
pepb11a9	b11.a1.a1	sp|P12268|IMDH2_HUMAN	sp|P12268|IMDH2_HUMAN Inosine-5'-monophosphate dehydrogenase 2 OS=Homo sapiens GN=IMPDH2 PE=1 SV=2	VAQGVSGAVQDK		439	450	1158.61181640625
pepb11a8	b11.a1.a1	sp|P12268|IMDH2_HUMAN	sp|P12268|IMDH2_HUMAN Inosine-5'-monophosphate dehydrogenase 2 OS=Homo sapiens GN=IMPDH2 PE=1 SV=2	TSSAQVEGGVHSLHSYEK		494	511	1915.9149169921875
pepb11a1	b11.a1.a1	sp|P12268|IMDH2_HUMAN	sp|P12268|IMDH2_HUMAN Inosine-5'-monophosphate dehydrogenase 2 OS=Homo sapiens GN=IMPDH2 PE=1 SV=2	AMMYSGELK		481	489	1029.474853515625
pepb11a7	b11.a1.a1	sp|P12268|IMDH2_HUMAN	sp|P12268|IMDH2_HUMAN Inosine-5'-monophosphate dehydrogenase 2 OS=Homo sapiens GN=IMPDH2 PE=1 SV=2	REDLVVAPAGITLK		182	195	1481.8690185546875
pepb11a2	b11.a1.a1	sp|P12268|IMDH2_HUMAN	sp|P12268|IMDH2_HUMAN Inosine-5'-monophosphate dehydrogenase 2 OS=Homo sapiens GN=IMPDH2 PE=1 SV=2	DKYPNLQVIGGNVVTAAQAK		292	311	2086.129638671875
pepb11a5	b11.a1.a1	sp|P12268|IMDH2_HUMAN	sp|P12268|IMDH2_HUMAN Inosine-5'-monophosphate dehydrogenase 2 OS=Homo sapiens GN=IMPDH2 PE=1 SV=2	NLIDAGVDALR		312	322	1156.6324462890625
pepb11a3	b11.a1.a1	sp|P12268|IMDH2_HUMAN	sp|P12268|IMDH2_HUMAN Inosine-5'-monophosphate dehydrogenase 2 OS=Homo sapiens GN=IMPDH2 PE=1 SV=2	EDLVVAPAGITLK		183	195	1325.7679443359375
pepb11b10	b11.a1.a1	sp|P12268|IMDH2_HUMAN	sp|P12268|IMDH2_HUMAN Inosine-5'-monophosphate dehydrogenase 2 OS=Homo sapiens GN=IMPDH2 PE=1 SV=2	YEQGFITDPVVLSPK		110	124	1692.8846435546875
pepb11a4	b11.a1.a2	tr|H0Y4R1|H0Y4R1_HUMAN	tr|H0Y4R1|H0Y4R1_HUMAN Inosine-5'-monophosphate dehydrogenase 2 (Fragment) OS=Homo sapiens GN=IMPDH2 PE=3 SV=1	GMGSLDAMDK	M2:+15.99491 M8:+15.99491	369	378	1056.4339599609375
pepb11a6	b11.a1.a2	tr|H0Y4R1|H0Y4R1_HUMAN	tr|H0Y4R1|H0Y4R1_HUMAN Inosine-5'-monophosphate dehydrogenase 2 (Fragment) OS=Homo sapiens GN=IMPDH2 PE=3 SV=1	PQATAVYK		298	305	877.4782104492188
pepb11a9	b11.a1.a2	tr|H0Y4R1|H0Y4R1_HUMAN	tr|H0Y4R1|H0Y4R1_HUMAN Inosine-5'-monophosphate dehydrogenase 2 (Fragment) OS=Homo sapiens GN=IMPDH2 PE=3 SV=1	VAQGVSGAVQDK		395	406	1158.61181640625
pepb11a8	b11.a1.a2	tr|H0Y4R1|H0Y4R1_HUMAN	tr|H0Y4R1|H0Y4R1_HUMAN Inosine-5'-monophosphate dehydrogenase 2 (Fragment) OS=Homo sapiens GN=IMPDH2 PE=3 SV=1	TSSAQVEGGVHSLHSYEK		450	467	1915.9149169921875
pepb11a1	b11.a1.a2	tr|H0Y4R1|H0Y4R1_HUMAN	tr|H0Y4R1|H0Y4R1_HUMAN Inosine-5'-monophosphate dehydrogenase 2 (Fragment) OS=Homo sapiens GN=IMPDH2 PE=3 SV=1	AMMYSGELK		437	445	1029.474853515625
pepb11a7	b11.a1.a2	tr|H0Y4R1|H0Y4R1_HUMAN	tr|H0Y4R1|H0Y4R1_HUMAN Inosine-5'-monophosphate dehydrogenase 2 (Fragment) OS=Homo sapiens GN=IMPDH2 PE=3 SV=1	REDLVVAPAGITLK		114	127	1481.8690185546875
pepb11a2	b11.a1.a2	tr|H0Y4R1|H0Y4R1_HUMAN	tr|H0Y4R1|H0Y4R1_HUMAN Inosine-5'-monophosphate dehydrogenase 2 (Fragment) OS=Homo sapiens GN=IMPDH2 PE=3 SV=1	DKYPNLQVIGGNVVTAAQAK		224	243	2086.129638671875
pepb11a5	b11.a1.a2	tr|H0Y4R1|H0Y4R1_HUMAN	tr|H0Y4R1|H0Y4R1_HUMAN Inosine-5'-monophosphate dehydrogenase 2 (Fragment) OS=Homo sapiens GN=IMPDH2 PE=3 SV=1	NLIDAGVDALR		244	254	1156.6324462890625
pepb11a3	b11.a1.a2	tr|H0Y4R1|H0Y4R1_HUMAN	tr|H0Y4R1|H0Y4R1_HUMAN Inosine-5'-monophosphate dehydrogenase 2 (Fragment) OS=Homo sapiens GN=IMPDH2 PE=3 SV=1	EDLVVAPAGITLK		115	127	1325.7679443359375
pepb11b10	b11.a1.a2	tr|H0Y4R1|H0Y4R1_HUMAN	tr|H0Y4R1|H0Y4R1_HUMAN Inosine-5'-monophosphate dehydrogenase 2 (Fragment) OS=Homo sapiens GN=IMPDH2 PE=3 SV=1	YEQGFITDPVVLSPK		42	56	1692.8846435546875
pepb12a6	b12.a1.a1	sp|P50570-2|DYN2_HUMAN	sp|P50570-2|DYN2_HUMAN Isoform 2 of Dynamin-2 OS=Homo sapiens GN=DNM2	IVTTYIR		459	465	865.5145874023438
pepb12a9	b12.a1.a1	sp|P50570-2|DYN2_HUMAN	sp|P50570-2|DYN2_HUMAN Isoform 2 of Dynamin-2 OS=Homo sapiens GN=DNM2	TIMHLMINNTK		674	684	1315.6865234375
pepb12b10	b12.a1.a1	sp|P50570-2|DYN2_HUMAN	sp|P50570-2|DYN2_HUMAN Isoform 2 of Dynamin-2 OS=Homo sapiens GN=DNM2	VPVGDQPPDIEYQIK		143	157	1697.8748779296875
pepb12b11	b12.a1.a1	sp|P50570-2|DYN2_HUMAN	sp|P50570-2|DYN2_HUMAN Isoform 2 of Dynamin-2 OS=Homo sapiens GN=DNM2	YMLPLDNLK	M2:+15.99491	559	567	1122.5867919921875
pepb12a8	b12.a1.a1	sp|P50570-2|DYN2_HUMAN	sp|P50570-2|DYN2_HUMAN Isoform 2 of Dynamin-2 OS=Homo sapiens GN=DNM2	SSVLENFVGR		45	54	1107.5797119140625
pepb12a3	b12.a1.a1	sp|P50570-2|DYN2_HUMAN	sp|P50570-2|DYN2_HUMAN Isoform 2 of Dynamin-2 OS=Homo sapiens GN=DNM2	FPFELVK		370	376	879.4979248046875
pepb12a2	b12.a1.a1	sp|P50570-2|DYN2_HUMAN	sp|P50570-2|DYN2_HUMAN Isoform 2 of Dynamin-2 OS=Homo sapiens GN=DNM2	DMILQFISR	M2:+15.99491	158	166	1138.5928955078125
pepb12a4	b12.a1.a1	sp|P50570-2|DYN2_HUMAN	sp|P50570-2|DYN2_HUMAN Isoform 2 of Dynamin-2 OS=Homo sapiens GN=DNM2	GMEELIPLVNK		5	15	1242.6767578125
pepb12a5	b12.a1.a1	sp|P50570-2|DYN2_HUMAN	sp|P50570-2|DYN2_HUMAN Isoform 2 of Dynamin-2 OS=Homo sapiens GN=DNM2	GWLTINNISLMK	M11:+15.99491	520	531	1405.751220703125
pepb12a7	b12.a1.a1	sp|P50570-2|DYN2_HUMAN	sp|P50570-2|DYN2_HUMAN Isoform 2 of Dynamin-2 OS=Homo sapiens GN=DNM2	NLVDSYVAIINK		654	665	1348.74755859375
pepb12a1	b12.a1.a1	sp|P50570-2|DYN2_HUMAN	sp|P50570-2|DYN2_HUMAN Isoform 2 of Dynamin-2 OS=Homo sapiens GN=DNM2	DMILQFISR		158	166	1122.5980224609375
pepb12a6	b12.a1.a2	sp|P50570-3|DYN2_HUMAN	sp|P50570-3|DYN2_HUMAN Isoform 3 of Dynamin-2 OS=Homo sapiens GN=DNM2	IVTTYIR		459	465	865.5145874023438
pepb12a9	b12.a1.a2	sp|P50570-3|DYN2_HUMAN	sp|P50570-3|DYN2_HUMAN Isoform 3 of Dynamin-2 OS=Homo sapiens GN=DNM2	TIMHLMINNTK		674	684	1315.6865234375
pepb12b10	b12.a1.a2	sp|P50570-3|DYN2_HUMAN	sp|P50570-3|DYN2_HUMAN Isoform 3 of Dynamin-2 OS=Homo sapiens GN=DNM2	VPVGDQPPDIEYQIK		143	157	1697.8748779296875
pepb12b11	b12.a1.a2	sp|P50570-3|DYN2_HUMAN	sp|P50570-3|DYN2_HUMAN Isoform 3 of Dynamin-2 OS=Homo sapiens GN=DNM2	YMLPLDNLK	M2:+15.99491	559	567	1122.5867919921875
pepb12a8	b12.a1.a2	sp|P50570-3|DYN2_HUMAN	sp|P50570-3|DYN2_HUMAN Isoform 3 of Dynamin-2 OS=Homo sapiens GN=DNM2	SSVLENFVGR		45	54	1107.5797119140625
pepb12a3	b12.a1.a2	sp|P50570-3|DYN2_HUMAN	sp|P50570-3|DYN2_HUMAN Isoform 3 of Dynamin-2 OS=Homo sapiens GN=DNM2	FPFELVK		370	376	879.4979248046875
pepb12a2	b12.a1.a2	sp|P50570-3|DYN2_HUMAN	sp|P50570-3|DYN2_HUMAN Isoform 3 of Dynamin-2 OS=Homo sapiens GN=DNM2	DMILQFISR	M2:+15.99491	158	166	1138.5928955078125
pepb12a4	b12.a1.a2	sp|P50570-3|DYN2_HUMAN	sp|P50570-3|DYN2_HUMAN Isoform 3 of Dynamin-2 OS=Homo sapiens GN=DNM2	GMEELIPLVNK		5	15	1242.6767578125
pepb12a5	b12.a1.a2	sp|P50570-3|DYN2_HUMAN	sp|P50570-3|DYN2_HUMAN Isoform 3 of Dynamin-2 OS=Homo sapiens GN=DNM2	GWLTINNISLMK	M11:+15.99491	520	531	1405.751220703125
pepb12a7	b12.a1.a2	sp|P50570-3|DYN2_HUMAN	sp|P50570-3|DYN2_HUMAN Isoform 3 of Dynamin-2 OS=Homo sapiens GN=DNM2	NLVDSYVAIINK		654	665	1348.74755859375
pepb12a1	b12.a1.a2	sp|P50570-3|DYN2_HUMAN	sp|P50570-3|DYN2_HUMAN Isoform 3 of Dynamin-2 OS=Homo sapiens GN=DNM2	DMILQFISR		158	166	1122.5980224609375
pepb12a6	b12.a1.a3	sp|P50570-4|DYN2_HUMAN	sp|P50570-4|DYN2_HUMAN Isoform 4 of Dynamin-2 OS=Homo sapiens GN=DNM2	IVTTYIR		459	465	865.5145874023438
pepb12a9	b12.a1.a3	sp|P50570-4|DYN2_HUMAN	sp|P50570-4|DYN2_HUMAN Isoform 4 of Dynamin-2 OS=Homo sapiens GN=DNM2	TIMHLMINNTK		678	688	1315.6865234375
pepb12b10	b12.a1.a3	sp|P50570-4|DYN2_HUMAN	sp|P50570-4|DYN2_HUMAN Isoform 4 of Dynamin-2 OS=Homo sapiens GN=DNM2	VPVGDQPPDIEYQIK		143	157	1697.8748779296875
pepb12b11	b12.a1.a3	sp|P50570-4|DYN2_HUMAN	sp|P50570-4|DYN2_HUMAN Isoform 4 of Dynamin-2 OS=Homo sapiens GN=DNM2	YMLPLDNLK	M2:+15.99491	563	571	1122.5867919921875
pepb12a8	b12.a1.a3	sp|P50570-4|DYN2_HUMAN	sp|P50570-4|DYN2_HUMAN Isoform 4 of Dynamin-2 OS=Homo sapiens GN=DNM2	SSVLENFVGR		45	54	1107.5797119140625
pepb12a3	b12.a1.a3	sp|P50570-4|DYN2_HUMAN	sp|P50570-4|DYN2_HUMAN Isoform 4 of Dynamin-2 OS=Homo sapiens GN=DNM2	FPFELVK		370	376	879.4979248046875
pepb12a2	b12.a1.a3	sp|P50570-4|DYN2_HUMAN	sp|P50570-4|DYN2_HUMAN Isoform 4 of Dynamin-2 OS=Homo sapiens GN=DNM2	DMILQFISR	M2:+15.99491	158	166	1138.5928955078125
pepb12a4	b12.a1.a3	sp|P50570-4|DYN2_HUMAN	sp|P50570-4|DYN2_HUMAN Isoform 4 of Dynamin-2 OS=Homo sapiens GN=DNM2	GMEELIPLVNK		5	15	1242.6767578125
pepb12a5	b12.a1.a3	sp|P50570-4|DYN2_HUMAN	sp|P50570-4|DYN2_HUMAN Isoform 4 of Dynamin-2 OS=Homo sapiens GN=DNM2	GWLTINNISLMK	M11:+15.99491	524	535	1405.751220703125
pepb12a7	b12.a1.a3	sp|P50570-4|DYN2_HUMAN	sp|P50570-4|DYN2_HUMAN Isoform 4 of Dynamin-2 OS=Homo sapiens GN=DNM2	NLVDSYVAIINK		658	669	1348.74755859375
pepb12a1	b12.a1.a3	sp|P50570-4|DYN2_HUMAN	sp|P50570-4|DYN2_HUMAN Isoform 4 of Dynamin-2 OS=Homo sapiens GN=DNM2	DMILQFISR		158	166	1122.5980224609375
pepb12a6	b12.a1.a4	sp|P50570-5|DYN2_HUMAN	sp|P50570-5|DYN2_HUMAN Isoform 5 of Dynamin-2 OS=Homo sapiens GN=DNM2	IVTTYIR		459	465	865.5145874023438
pepb12a9	b12.a1.a4	sp|P50570-5|DYN2_HUMAN	sp|P50570-5|DYN2_HUMAN Isoform 5 of Dynamin-2 OS=Homo sapiens GN=DNM2	TIMHLMINNTK		678	688	1315.6865234375
pepb12b10	b12.a1.a4	sp|P50570-5|DYN2_HUMAN	sp|P50570-5|DYN2_HUMAN Isoform 5 of Dynamin-2 OS=Homo sapiens GN=DNM2	VPVGDQPPDIEYQIK		143	157	1697.8748779296875
pepb12b11	b12.a1.a4	sp|P50570-5|DYN2_HUMAN	sp|P50570-5|DYN2_HUMAN Isoform 5 of Dynamin-2 OS=Homo sapiens GN=DNM2	YMLPLDNLK	M2:+15.99491	563	571	1122.5867919921875
pepb12a8	b12.a1.a4	sp|P50570-5|DYN2_HUMAN	sp|P50570-5|DYN2_HUMAN Isoform 5 of Dynamin-2 OS=Homo sapiens GN=DNM2	SSVLENFVGR		45	54	1107.5797119140625
pepb12a3	b12.a1.a4	sp|P50570-5|DYN2_HUMAN	sp|P50570-5|DYN2_HUMAN Isoform 5 of Dynamin-2 OS=Homo sapiens GN=DNM2	FPFELVK		370	376	879.4979248046875
pepb12a2	b12.a1.a4	sp|P50570-5|DYN2_HUMAN	sp|P50570-5|DYN2_HUMAN Isoform 5 of Dynamin-2 OS=Homo sapiens GN=DNM2	DMILQFISR	M2:+15.99491	158	166	1138.5928955078125
pepb12a4	b12.a1.a4	sp|P50570-5|DYN2_HUMAN	sp|P50570-5|DYN2_HUMAN Isoform 5 of Dynamin-2 OS=Homo sapiens GN=DNM2	GMEELIPLVNK		5	15	1242.6767578125
pepb12a5	b12.a1.a4	sp|P50570-5|DYN2_HUMAN	sp|P50570-5|DYN2_HUMAN Isoform 5 of Dynamin-2 OS=Homo sapiens GN=DNM2	GWLTINNISLMK	M11:+15.99491	524	535	1405.751220703125
pepb12a7	b12.a1.a4	sp|P50570-5|DYN2_HUMAN	sp|P50570-5|DYN2_HUMAN Isoform 5 of Dynamin-2 OS=Homo sapiens GN=DNM2	NLVDSYVAIINK		658	669	1348.74755859375
pepb12a1	b12.a1.a4	sp|P50570-5|DYN2_HUMAN	sp|P50570-5|DYN2_HUMAN Isoform 5 of Dynamin-2 OS=Homo sapiens GN=DNM2	DMILQFISR		158	166	1122.5980224609375
pepb12a6	b12.a1.a5	sp|P50570|DYN2_HUMAN	sp|P50570|DYN2_HUMAN Dynamin-2 OS=Homo sapiens GN=DNM2 PE=1 SV=2	IVTTYIR		459	465	865.5145874023438
pepb12a9	b12.a1.a5	sp|P50570|DYN2_HUMAN	sp|P50570|DYN2_HUMAN Dynamin-2 OS=Homo sapiens GN=DNM2 PE=1 SV=2	TIMHLMINNTK		678	688	1315.6865234375
pepb12b10	b12.a1.a5	sp|P50570|DYN2_HUMAN	sp|P50570|DYN2_HUMAN Dynamin-2 OS=Homo sapiens GN=DNM2 PE=1 SV=2	VPVGDQPPDIEYQIK		143	157	1697.8748779296875
pepb12b11	b12.a1.a5	sp|P50570|DYN2_HUMAN	sp|P50570|DYN2_HUMAN Dynamin-2 OS=Homo sapiens GN=DNM2 PE=1 SV=2	YMLPLDNLK	M2:+15.99491	563	571	1122.5867919921875
pepb12a8	b12.a1.a5	sp|P50570|DYN2_HUMAN	sp|P50570|DYN2_HUMAN Dynamin-2 OS=Homo sapiens GN=DNM2 PE=1 SV=2	SSVLENFVGR		45	54	1107.5797119140625
pepb12a3	b12.a1.a5	sp|P50570|DYN2_HUMAN	sp|P50570|DYN2_HUMAN Dynamin-2 OS=Homo sapiens GN=DNM2 PE=1 SV=2	FPFELVK		370	376	879.4979248046875
pepb12a2	b12.a1.a5	sp|P50570|DYN2_HUMAN	sp|P50570|DYN2_HUMAN Dynamin-2 OS=Homo sapiens GN=DNM2 PE=1 SV=2	DMILQFISR	M2:+15.99491	158	166	1138.5928955078125
pepb12a4	b12.a1.a5	sp|P50570|DYN2_HUMAN	sp|P50570|DYN2_HUMAN Dynamin-2 OS=Homo sapiens GN=DNM2 PE=1 SV=2	GMEELIPLVNK		5	15	1242.6767578125
pepb12a5	b12.a1.a5	sp|P50570|DYN2_HUMAN	sp|P50570|DYN2_HUMAN Dynamin-2 OS=Homo sapiens GN=DNM2 PE=1 SV=2	GWLTINNISLMK	M11:+15.99491	524	535	1405.751220703125
pepb12a7	b12.a1.a5	sp|P50570|DYN2_HUMAN	sp|P50570|DYN2_HUMAN Dynamin-2 OS=Homo sapiens GN=DNM2 PE=1 SV=2	NLVDSYVAIINK		658	669	1348.74755859375
pepb12a1	b12.a1.a5	sp|P50570|DYN2_HUMAN	sp|P50570|DYN2_HUMAN Dynamin-2 OS=Homo sapiens GN=DNM2 PE=1 SV=2	DMILQFISR		158	166	1122.5980224609375
pepb12a6	b12.a1.a6	tr|F5H4R9|F5H4R9_HUMAN	tr|F5H4R9|F5H4R9_HUMAN Dynamin-2 OS=Homo sapiens GN=DNM2 PE=2 SV=1	IVTTYIR		459	465	865.5145874023438
pepb12a9	b12.a1.a6	tr|F5H4R9|F5H4R9_HUMAN	tr|F5H4R9|F5H4R9_HUMAN Dynamin-2 OS=Homo sapiens GN=DNM2 PE=2 SV=1	TIMHLMINNTK		678	688	1315.6865234375
pepb12b10	b12.a1.a6	tr|F5H4R9|F5H4R9_HUMAN	tr|F5H4R9|F5H4R9_HUMAN Dynamin-2 OS=Homo sapiens GN=DNM2 PE=2 SV=1	VPVGDQPPDIEYQIK		143	157	1697.8748779296875
pepb12b11	b12.a1.a6	tr|F5H4R9|F5H4R9_HUMAN	tr|F5H4R9|F5H4R9_HUMAN Dynamin-2 OS=Homo sapiens GN=DNM2 PE=2 SV=1	YMLPLDNLK	M2:+15.99491	563	571	1122.5867919921875
pepb12a8	b12.a1.a6	tr|F5H4R9|F5H4R9_HUMAN	tr|F5H4R9|F5H4R9_HUMAN Dynamin-2 OS=Homo sapiens GN=DNM2 PE=2 SV=1	SSVLENFVGR		45	54	1107.5797119140625
pepb12a3	b12.a1.a6	tr|F5H4R9|F5H4R9_HUMAN	tr|F5H4R9|F5H4R9_HUMAN Dynamin-2 OS=Homo sapiens GN=DNM2 PE=2 SV=1	FPFELVK		370	376	879.4979248046875
pepb12a2	b12.a1.a6	tr|F5H4R9|F5H4R9_HUMAN	tr|F5H4R9|F5H4R9_HUMAN Dynamin-2 OS=Homo sapiens GN=DNM2 PE=2 SV=1	DMILQFISR	M2:+15.99491	158	166	1138.5928955078125
pepb12a4	b12.a1.a6	tr|F5H4R9|F5H4R9_HUMAN	tr|F5H4R9|F5H4R9_HUMAN Dynamin-2 OS=Homo sapiens GN=DNM2 PE=2 SV=1	GMEELIPLVNK		5	15	1242.6767578125
pepb12a5	b12.a1.a6	tr|F5H4R9|F5H4R9_HUMAN	tr|F5H4R9|F5H4R9_HUMAN Dynamin-2 OS=Homo sapiens GN=DNM2 PE=2 SV=1	GWLTINNISLMK	M11:+15.99491	524	535	1405.751220703125
pepb12a7	b12.a1.a6	tr|F5H4R9|F5H4R9_HUMAN	tr|F5H4R9|F5H4R9_HUMAN Dynamin-2 OS=Homo sapiens GN=DNM2 PE=2 SV=1	NLVDSYVAIINK		658	669	1348.74755859375
pepb12a1	b12.a1.a6	tr|F5H4R9|F5H4R9_HUMAN	tr|F5H4R9|F5H4R9_HUMAN Dynamin-2 OS=Homo sapiens GN=DNM2 PE=2 SV=1	DMILQFISR		158	166	1122.5980224609375
pepb13a2	b13.a1.a1	sp|Q9NRL2-2|BAZ1A_HUMAN	sp|Q9NRL2-2|BAZ1A_HUMAN Isoform 2 of Bromodomain adjacent to zinc finger domain protein 1A OS=Homo sapiens GN=BAZ1A	INSAPPTETK		1286	1295	1057.5528564453125
pepb13a4	b13.a1.a1	sp|Q9NRL2-2|BAZ1A_HUMAN	sp|Q9NRL2-2|BAZ1A_HUMAN Isoform 2 of Bromodomain adjacent to zinc finger domain protein 1A OS=Homo sapiens GN=BAZ1A	LSLQESESK		1365	1373	1020.5211791992188
pepb13a8	b13.a1.a1	sp|Q9NRL2-2|BAZ1A_HUMAN	sp|Q9NRL2-2|BAZ1A_HUMAN Isoform 2 of Bromodomain adjacent to zinc finger domain protein 1A OS=Homo sapiens GN=BAZ1A	QHCEPQDGVIK	C3:+57.02146 Q1:-17.02655	230	240	1293.589599609375
pepb13a7	b13.a1.a1	sp|Q9NRL2-2|BAZ1A_HUMAN	sp|Q9NRL2-2|BAZ1A_HUMAN Isoform 2 of Bromodomain adjacent to zinc finger domain protein 1A OS=Homo sapiens GN=BAZ1A	PSSFQNNVQSQDPQVSTK		809	826	1990.9468994140625
pepb13b10	b13.a1.a1	sp|Q9NRL2-2|BAZ1A_HUMAN	sp|Q9NRL2-2|BAZ1A_HUMAN Isoform 2 of Bromodomain adjacent to zinc finger domain protein 1A OS=Homo sapiens GN=BAZ1A	TGEPLMSESTSNIDQGPR	M6:+15.99491	827	844	1934.8763427734375
pepb13a6	b13.a1.a1	sp|Q9NRL2-2|BAZ1A_HUMAN	sp|Q9NRL2-2|BAZ1A_HUMAN Isoform 2 of Bromodomain adjacent to zinc finger domain protein 1A OS=Homo sapiens GN=BAZ1A	IYQGTLGAIK		958	967	1063.614990234375
pepb13a1	b13.a1.a1	sp|Q9NRL2-2|BAZ1A_HUMAN	sp|Q9NRL2-2|BAZ1A_HUMAN Isoform 2 of Bromodomain adjacent to zinc finger domain protein 1A OS=Homo sapiens GN=BAZ1A	LGLHVTPSNVDQVSTPPAAK		1501	1520	2031.08740234375
pepb13a5	b13.a1.a1	sp|Q9NRL2-2|BAZ1A_HUMAN	sp|Q9NRL2-2|BAZ1A_HUMAN Isoform 2 of Bromodomain adjacent to zinc finger domain protein 1A OS=Homo sapiens GN=BAZ1A	LSSTSVYDLTPGEK		568	581	1496.748291015625
pepb13a9	b13.a1.a1	sp|Q9NRL2-2|BAZ1A_HUMAN	sp|Q9NRL2-2|BAZ1A_HUMAN Isoform 2 of Bromodomain adjacent to zinc finger domain protein 1A OS=Homo sapiens GN=BAZ1A	SANNTPENSPNFPNFR		1331	1346	1805.820556640625
pepb13a3	b13.a1.a1	sp|Q9NRL2-2|BAZ1A_HUMAN	sp|Q9NRL2-2|BAZ1A_HUMAN Isoform 2 of Bromodomain adjacent to zinc finger domain protein 1A OS=Homo sapiens GN=BAZ1A	IQSAIACTNIFPLGR	C7:+57.02146	761	775	1660.8843994140625
pepb13a2	b13.a1.a2	sp|Q9NRL2|BAZ1A_HUMAN	sp|Q9NRL2|BAZ1A_HUMAN Bromodomain adjacent to zinc finger domain protein 1A OS=Homo sapiens GN=BAZ1A PE=1 SV=2	INSAPPTETK		1318	1327	1057.5528564453125
pepb13a4	b13.a1.a2	sp|Q9NRL2|BAZ1A_HUMAN	sp|Q9NRL2|BAZ1A_HUMAN Bromodomain adjacent to zinc finger domain protein 1A OS=Homo sapiens GN=BAZ1A PE=1 SV=2	LSLQESESK		1397	1405	1020.5211791992188
pepb13a8	b13.a1.a2	sp|Q9NRL2|BAZ1A_HUMAN	sp|Q9NRL2|BAZ1A_HUMAN Bromodomain adjacent to zinc finger domain protein 1A OS=Homo sapiens GN=BAZ1A PE=1 SV=2	QHCEPQDGVIK	C3:+57.02146 Q1:-17.02655	230	240	1293.589599609375
pepb13a7	b13.a1.a2	sp|Q9NRL2|BAZ1A_HUMAN	sp|Q9NRL2|BAZ1A_HUMAN Bromodomain adjacent to zinc finger domain protein 1A OS=Homo sapiens GN=BAZ1A PE=1 SV=2	PSSFQNNVQSQDPQVSTK		841	858	1990.9468994140625
pepb13b10	b13.a1.a2	sp|Q9NRL2|BAZ1A_HUMAN	sp|Q9NRL2|BAZ1A_HUMAN Bromodomain adjacent to zinc finger domain protein 1A OS=Homo sapiens GN=BAZ1A PE=1 SV=2	TGEPLMSESTSNIDQGPR	M6:+15.99491	859	876	1934.8763427734375
pepb13a6	b13.a1.a2	sp|Q9NRL2|BAZ1A_HUMAN	sp|Q9NRL2|BAZ1A_HUMAN Bromodomain adjacent to zinc finger domain protein 1A OS=Homo sapiens GN=BAZ1A PE=1 SV=2	IYQGTLGAIK		990	999	1063.614990234375
pepb13a1	b13.a1.a2	sp|Q9NRL2|BAZ1A_HUMAN	sp|Q9NRL2|BAZ1A_HUMAN Bromodomain adjacent to zinc finger domain protein 1A OS=Homo sapiens GN=BAZ1A PE=1 SV=2	LGLHVTPSNVDQVSTPPAAK		1533	1552	2031.08740234375
pepb13a5	b13.a1.a2	sp|Q9NRL2|BAZ1A_HUMAN	sp|Q9NRL2|BAZ1A_HUMAN Bromodomain adjacent to zinc finger domain protein 1A OS=Homo sapiens GN=BAZ1A PE=1 SV=2	LSSTSVYDLTPGEK		600	613	1496.748291015625
pepb13a9	b13.a1.a2	sp|Q9NRL2|BAZ1A_HUMAN	sp|Q9NRL2|BAZ1A_HUMAN Bromodomain adjacent to zinc finger domain protein 1A OS=Homo sapiens GN=BAZ1A PE=1 SV=2	SANNTPENSPNFPNFR		1363	1378	1805.820556640625
pepb13a3	b13.a1.a2	sp|Q9NRL2|BAZ1A_HUMAN	sp|Q9NRL2|BAZ1A_HUMAN Bromodomain adjacent to zinc finger domain protein 1A OS=Homo sapiens GN=BAZ1A PE=1 SV=2	IQSAIACTNIFPLGR	C7:+57.02146	793	807	1660.8843994140625
pepb14a3	b14.a1.a1	sp|Q14669-2|TRIPC_HUMAN	sp|Q14669-2|TRIPC_HUMAN Isoform 2 of E3 ubiquitin-protein ligase TRIP12 OS=Homo sapiens GN=TRIP12	HLDQEQQLK		115	123	1138.58544921875
pepb14a8	b14.a1.a1	sp|Q14669-2|TRIPC_HUMAN	sp|Q14669-2|TRIPC_HUMAN Isoform 2 of E3 ubiquitin-protein ligase TRIP12 OS=Homo sapiens GN=TRIP12	SNRPNNNPGGSLR	S1:+42.01057	2	14	1424.6993408203125
pepb14a6	b14.a1.a1	sp|Q14669-2|TRIPC_HUMAN	sp|Q14669-2|TRIPC_HUMAN Isoform 2 of E3 ubiquitin-protein ligase TRIP12 OS=Homo sapiens GN=TRIP12	NTAGAQPQDDSIGGR		19	33	1486.6884765625
pepb14a5	b14.a1.a1	sp|Q14669-2|TRIPC_HUMAN	sp|Q14669-2|TRIPC_HUMAN Isoform 2 of E3 ubiquitin-protein ligase TRIP12 OS=Homo sapiens GN=TRIP12	LSTQSNSNNIEPAR		1086	1099	1530.7510986328125
pepb14a1	b14.a1.a1	sp|Q14669-2|TRIPC_HUMAN	sp|Q14669-2|TRIPC_HUMAN Isoform 2 of E3 ubiquitin-protein ligase TRIP12 OS=Homo sapiens GN=TRIP12	DDSLDLSPQGR		1018	1028	1202.565185546875
pepb14a2	b14.a1.a1	sp|Q14669-2|TRIPC_HUMAN	sp|Q14669-2|TRIPC_HUMAN Isoform 2 of E3 ubiquitin-protein ligase TRIP12 OS=Homo sapiens GN=TRIP12	GESESDDSEMGR	M10:+15.99491	396	407	1314.4754638671875
pepb14a7	b14.a1.a1	sp|Q14669-2|TRIPC_HUMAN	sp|Q14669-2|TRIPC_HUMAN Isoform 2 of E3 ubiquitin-protein ligase TRIP12 OS=Homo sapiens GN=TRIP12	SESPPAELPSLR		310	321	1282.6641845703125
pepb14a4	b14.a1.a1	sp|Q14669-2|TRIPC_HUMAN	sp|Q14669-2|TRIPC_HUMAN Isoform 2 of E3 ubiquitin-protein ligase TRIP12 OS=Homo sapiens GN=TRIP12	LFLQFVTGSPR		1946	1956	1264.705322265625
pepb14a9	b14.a1.a1	sp|Q14669-2|TRIPC_HUMAN	sp|Q14669-2|TRIPC_HUMAN Isoform 2 of E3 ubiquitin-protein ligase TRIP12 OS=Homo sapiens GN=TRIP12	SSAVVVDAIPVFLEK		521	535	1573.884033203125
pepb14a3	b14.a1.a2	sp|Q14669-3|TRIPC_HUMAN	sp|Q14669-3|TRIPC_HUMAN Isoform 3 of E3 ubiquitin-protein ligase TRIP12 OS=Homo sapiens GN=TRIP12	HLDQEQQLK		157	165	1138.58544921875
pepb14a8	b14.a1.a2	sp|Q14669-3|TRIPC_HUMAN	sp|Q14669-3|TRIPC_HUMAN Isoform 3 of E3 ubiquitin-protein ligase TRIP12 OS=Homo sapiens GN=TRIP12	SNRPNNNPGGSLR	S1:+42.01057	2	14	1424.6993408203125
pepb14a6	b14.a1.a2	sp|Q14669-3|TRIPC_HUMAN	sp|Q14669-3|TRIPC_HUMAN Isoform 3 of E3 ubiquitin-protein ligase TRIP12 OS=Homo sapiens GN=TRIP12	NTAGAQPQDDSIGGR		19	33	1486.6884765625
pepb14a5	b14.a1.a2	sp|Q14669-3|TRIPC_HUMAN	sp|Q14669-3|TRIPC_HUMAN Isoform 3 of E3 ubiquitin-protein ligase TRIP12 OS=Homo sapiens GN=TRIP12	LSTQSNSNNIEPAR		1101	1114	1530.7510986328125
pepb14a1	b14.a1.a2	sp|Q14669-3|TRIPC_HUMAN	sp|Q14669-3|TRIPC_HUMAN Isoform 3 of E3 ubiquitin-protein ligase TRIP12 OS=Homo sapiens GN=TRIP12	DDSLDLSPQGR		1033	1043	1202.565185546875
pepb14a2	b14.a1.a2	sp|Q14669-3|TRIPC_HUMAN	sp|Q14669-3|TRIPC_HUMAN Isoform 3 of E3 ubiquitin-protein ligase TRIP12 OS=Homo sapiens GN=TRIP12	GESESDDSEMGR	M10:+15.99491	438	449	1314.4754638671875
pepb14a7	b14.a1.a2	sp|Q14669-3|TRIPC_HUMAN	sp|Q14669-3|TRIPC_HUMAN Isoform 3 of E3 ubiquitin-protein ligase TRIP12 OS=Homo sapiens GN=TRIP12	SESPPAELPSLR		352	363	1282.6641845703125
pepb14a4	b14.a1.a2	sp|Q14669-3|TRIPC_HUMAN	sp|Q14669-3|TRIPC_HUMAN Isoform 3 of E3 ubiquitin-protein ligase TRIP12 OS=Homo sapiens GN=TRIP12	LFLQFVTGSPR		1961	1971	1264.705322265625
pepb14a9	b14.a1.a2	sp|Q14669-3|TRIPC_HUMAN	sp|Q14669-3|TRIPC_HUMAN Isoform 3 of E3 ubiquitin-protein ligase TRIP12 OS=Homo sapiens GN=TRIP12	SSAVVVDAIPVFLEK		563	577	1573.884033203125
pepb14a3	b14.a1.a3	sp|Q14669|TRIPC_HUMAN	sp|Q14669|TRIPC_HUMAN E3 ubiquitin-protein ligase TRIP12 OS=Homo sapiens GN=TRIP12 PE=1 SV=1	HLDQEQQLK		115	123	1138.58544921875
pepb14a8	b14.a1.a3	sp|Q14669|TRIPC_HUMAN	sp|Q14669|TRIPC_HUMAN E3 ubiquitin-protein ligase TRIP12 OS=Homo sapiens GN=TRIP12 PE=1 SV=1	SNRPNNNPGGSLR	S1:+42.01057	2	14	1424.6993408203125
pepb14a6	b14.a1.a3	sp|Q14669|TRIPC_HUMAN	sp|Q14669|TRIPC_HUMAN E3 ubiquitin-protein ligase TRIP12 OS=Homo sapiens GN=TRIP12 PE=1 SV=1	NTAGAQPQDDSIGGR		19	33	1486.6884765625
pepb14a5	b14.a1.a3	sp|Q14669|TRIPC_HUMAN	sp|Q14669|TRIPC_HUMAN E3 ubiquitin-protein ligase TRIP12 OS=Homo sapiens GN=TRIP12 PE=1 SV=1	LSTQSNSNNIEPAR		1053	1066	1530.7510986328125
pepb14a1	b14.a1.a3	sp|Q14669|TRIPC_HUMAN	sp|Q14669|TRIPC_HUMAN E3 ubiquitin-protein ligase TRIP12 OS=Homo sapiens GN=TRIP12 PE=1 SV=1	DDSLDLSPQGR		985	995	1202.565185546875
pepb14a2	b14.a1.a3	sp|Q14669|TRIPC_HUMAN	sp|Q14669|TRIPC_HUMAN E3 ubiquitin-protein ligase TRIP12 OS=Homo sapiens GN=TRIP12 PE=1 SV=1	GESESDDSEMGR	M10:+15.99491	390	401	1314.4754638671875
pepb14a7	b14.a1.a3	sp|Q14669|TRIPC_HUMAN	sp|Q14669|TRIPC_HUMAN E3 ubiquitin-protein ligase TRIP12 OS=Homo sapiens GN=TRIP12 PE=1 SV=1	SESPPAELPSLR		310	321	1282.6641845703125
pepb14a4	b14.a1.a3	sp|Q14669|TRIPC_HUMAN	sp|Q14669|TRIPC_HUMAN E3 ubiquitin-protein ligase TRIP12 OS=Homo sapiens GN=TRIP12 PE=1 SV=1	LFLQFVTGSPR		1913	1923	1264.705322265625
pepb14a9	b14.a1.a3	sp|Q14669|TRIPC_HUMAN	sp|Q14669|TRIPC_HUMAN E3 ubiquitin-protein ligase TRIP12 OS=Homo sapiens GN=TRIP12 PE=1 SV=1	SSAVVVDAIPVFLEK		515	529	1573.884033203125
pepb15a6	b15.a1.a1	sp|Q14839-2|CHD4_HUMAN	sp|Q14839-2|CHD4_HUMAN Isoform 2 of Chromodomain-helicase-DNA-binding protein 4 OS=Homo sapiens GN=CHD4	IDGGITGNMR	M9:+15.99491	1096	1105	1049.5047607421875
pepb15a7	b15.a1.a1	sp|Q14839-2|CHD4_HUMAN	sp|Q14839-2|CHD4_HUMAN Isoform 2 of Chromodomain-helicase-DNA-binding protein 4 OS=Homo sapiens GN=CHD4	VAQYVVR		1282	1288	834.4835815429688
pepb15a4	b15.a1.a1	sp|Q14839-2|CHD4_HUMAN	sp|Q14839-2|CHD4_HUMAN Isoform 2 of Chromodomain-helicase-DNA-binding protein 4 OS=Homo sapiens GN=CHD4	EVMLQNGETPK	M3:+15.99491	1699	1709	1261.6097412109375
pepb15a8	b15.a1.a1	sp|Q14839-2|CHD4_HUMAN	sp|Q14839-2|CHD4_HUMAN Isoform 2 of Chromodomain-helicase-DNA-binding protein 4 OS=Homo sapiens GN=CHD4	WQDIQNDPR		1777	1785	1171.549560546875
pepb15a2	b15.a1.a1	sp|Q14839-2|CHD4_HUMAN	sp|Q14839-2|CHD4_HUMAN Isoform 2 of Chromodomain-helicase-DNA-binding protein 4 OS=Homo sapiens GN=CHD4	APEPTPQQVAQQQ		1928	1940	1421.702392578125
pepb15a5	b15.a1.a1	sp|Q14839-2|CHD4_HUMAN	sp|Q14839-2|CHD4_HUMAN Isoform 2 of Chromodomain-helicase-DNA-binding protein 4 OS=Homo sapiens GN=CHD4	GNFLEIK		1800	1806	820.456787109375
pepb15a9	b15.a1.a1	sp|Q14839-2|CHD4_HUMAN	sp|Q14839-2|CHD4_HUMAN Isoform 2 of Chromodomain-helicase-DNA-binding protein 4 OS=Homo sapiens GN=CHD4	YAILNEPFK		1786	1794	1094.5885009765625
pepb15a1	b15.a1.a1	sp|Q14839-2|CHD4_HUMAN	sp|Q14839-2|CHD4_HUMAN Isoform 2 of Chromodomain-helicase-DNA-binding protein 4 OS=Homo sapiens GN=CHD4	AFLNAIMR		1451	1458	935.5136108398438
pepb15a3	b15.a1.a1	sp|Q14839-2|CHD4_HUMAN	sp|Q14839-2|CHD4_HUMAN Isoform 2 of Chromodomain-helicase-DNA-binding protein 4 OS=Homo sapiens GN=CHD4	AYVSLFMR		1486	1493	986.51318359375
pepb15a6	b15.a1.a2	sp|Q14839|CHD4_HUMAN	sp|Q14839|CHD4_HUMAN Chromodomain-helicase-DNA-binding protein 4 OS=Homo sapiens GN=CHD4 PE=1 SV=2	IDGGITGNMR	M9:+15.99491	1096	1105	1049.5047607421875
pepb15a7	b15.a1.a2	sp|Q14839|CHD4_HUMAN	sp|Q14839|CHD4_HUMAN Chromodomain-helicase-DNA-binding protein 4 OS=Homo sapiens GN=CHD4 PE=1 SV=2	VAQYVVR		1282	1288	834.4835815429688
pepb15a4	b15.a1.a2	sp|Q14839|CHD4_HUMAN	sp|Q14839|CHD4_HUMAN Chromodomain-helicase-DNA-binding protein 4 OS=Homo sapiens GN=CHD4 PE=1 SV=2	EVMLQNGETPK	M3:+15.99491	1671	1681	1261.6097412109375
pepb15a8	b15.a1.a2	sp|Q14839|CHD4_HUMAN	sp|Q14839|CHD4_HUMAN Chromodomain-helicase-DNA-binding protein 4 OS=Homo sapiens GN=CHD4 PE=1 SV=2	WQDIQNDPR		1749	1757	1171.549560546875
pepb15a2	b15.a1.a2	sp|Q14839|CHD4_HUMAN	sp|Q14839|CHD4_HUMAN Chromodomain-helicase-DNA-binding protein 4 OS=Homo sapiens GN=CHD4 PE=1 SV=2	APEPTPQQVAQQQ		1900	1912	1421.702392578125
pepb15a5	b15.a1.a2	sp|Q14839|CHD4_HUMAN	sp|Q14839|CHD4_HUMAN Chromodomain-helicase-DNA-binding protein 4 OS=Homo sapiens GN=CHD4 PE=1 SV=2	GNFLEIK		1772	1778	820.456787109375
pepb15a9	b15.a1.a2	sp|Q14839|CHD4_HUMAN	sp|Q14839|CHD4_HUMAN Chromodomain-helicase-DNA-binding protein 4 OS=Homo sapiens GN=CHD4 PE=1 SV=2	YAILNEPFK		1758	1766	1094.5885009765625
pepb15a1	b15.a1.a2	sp|Q14839|CHD4_HUMAN	sp|Q14839|CHD4_HUMAN Chromodomain-helicase-DNA-binding protein 4 OS=Homo sapiens GN=CHD4 PE=1 SV=2	AFLNAIMR		1423	1430	935.5136108398438
pepb15a3	b15.a1.a2	sp|Q14839|CHD4_HUMAN	sp|Q14839|CHD4_HUMAN Chromodomain-helicase-DNA-binding protein 4 OS=Homo sapiens GN=CHD4 PE=1 SV=2	AYVSLFMR		1458	1465	986.51318359375
pepb15a6	b15.a1.a3	tr|F5GWX5|F5GWX5_HUMAN	tr|F5GWX5|F5GWX5_HUMAN Chromodomain-helicase-DNA-binding protein 4 OS=Homo sapiens GN=CHD4 PE=2 SV=1	IDGGITGNMR	M9:+15.99491	1089	1098	1049.5047607421875
pepb15a7	b15.a1.a3	tr|F5GWX5|F5GWX5_HUMAN	tr|F5GWX5|F5GWX5_HUMAN Chromodomain-helicase-DNA-binding protein 4 OS=Homo sapiens GN=CHD4 PE=2 SV=1	VAQYVVR		1275	1281	834.4835815429688
pepb15a4	b15.a1.a3	tr|F5GWX5|F5GWX5_HUMAN	tr|F5GWX5|F5GWX5_HUMAN Chromodomain-helicase-DNA-binding protein 4 OS=Homo sapiens GN=CHD4 PE=2 SV=1	EVMLQNGETPK	M3:+15.99491	1664	1674	1261.6097412109375
pepb15a8	b15.a1.a3	tr|F5GWX5|F5GWX5_HUMAN	tr|F5GWX5|F5GWX5_HUMAN Chromodomain-helicase-DNA-binding protein 4 OS=Homo sapiens GN=CHD4 PE=2 SV=1	WQDIQNDPR		1742	1750	1171.549560546875
pepb15a2	b15.a1.a3	tr|F5GWX5|F5GWX5_HUMAN	tr|F5GWX5|F5GWX5_HUMAN Chromodomain-helicase-DNA-binding protein 4 OS=Homo sapiens GN=CHD4 PE=2 SV=1	APEPTPQQVAQQQ		1893	1905	1421.702392578125
pepb15a5	b15.a1.a3	tr|F5GWX5|F5GWX5_HUMAN	tr|F5GWX5|F5GWX5_HUMAN Chromodomain-helicase-DNA-binding protein 4 OS=Homo sapiens GN=CHD4 PE=2 SV=1	GNFLEIK		1765	1771	820.456787109375
pepb15a9	b15.a1.a3	tr|F5GWX5|F5GWX5_HUMAN	tr|F5GWX5|F5GWX5_HUMAN Chromodomain-helicase-DNA-binding protein 4 OS=Homo sapiens GN=CHD4 PE=2 SV=1	YAILNEPFK		1751	1759	1094.5885009765625
pepb15a1	b15.a1.a3	tr|F5GWX5|F5GWX5_HUMAN	tr|F5GWX5|F5GWX5_HUMAN Chromodomain-helicase-DNA-binding protein 4 OS=Homo sapiens GN=CHD4 PE=2 SV=1	AFLNAIMR		1416	1423	935.5136108398438
pepb15a3	b15.a1.a3	tr|F5GWX5|F5GWX5_HUMAN	tr|F5GWX5|F5GWX5_HUMAN Chromodomain-helicase-DNA-binding protein 4 OS=Homo sapiens GN=CHD4 PE=2 SV=1	AYVSLFMR		1451	1458	986.51318359375
pepb16a3	b16.a1.a1	sp|Q14527|HLTF_HUMAN	sp|Q14527|HLTF_HUMAN Helicase-like transcription factor OS=Homo sapiens GN=HLTF PE=1 SV=2	DPNNPYDK		88	95	962.4218139648438
pepb16a5	b16.a1.a1	sp|Q14527|HLTF_HUMAN	sp|Q14527|HLTF_HUMAN Helicase-like transcription factor OS=Homo sapiens GN=HLTF PE=1 SV=2	EYNVNDDSMK	M9:+15.99491	331	340	1230.4947509765625
pepb16a6	b16.a1.a1	sp|Q14527|HLTF_HUMAN	sp|Q14527|HLTF_HUMAN Helicase-like transcription factor OS=Homo sapiens GN=HLTF PE=1 SV=2	IREPALLSK		515	523	1026.6309814453125
pepb16a4	b16.a1.a1	sp|Q14527|HLTF_HUMAN	sp|Q14527|HLTF_HUMAN Helicase-like transcription factor OS=Homo sapiens GN=HLTF PE=1 SV=2	ELAAGAFGTK		979	988	964.5101928710938
pepb16a1	b16.a1.a1	sp|Q14527|HLTF_HUMAN	sp|Q14527|HLTF_HUMAN Helicase-like transcription factor OS=Homo sapiens GN=HLTF PE=1 SV=2	AGGVGLNLSAASR		914	926	1172.6385498046875
pepb16a2	b16.a1.a1	sp|Q14527|HLTF_HUMAN	sp|Q14527|HLTF_HUMAN Helicase-like transcription factor OS=Homo sapiens GN=HLTF PE=1 SV=2	ASGFVFTR		873	880	884.462890625
pepb16a8	b16.a1.a1	sp|Q14527|HLTF_HUMAN	sp|Q14527|HLTF_HUMAN Helicase-like transcription factor OS=Homo sapiens GN=HLTF PE=1 SV=2	YYTGVVNNNEMVALQR	M11:+15.99491	72	87	1886.9068603515625
pepb16a7	b16.a1.a1	sp|Q14527|HLTF_HUMAN	sp|Q14527|HLTF_HUMAN Helicase-like transcription factor OS=Homo sapiens GN=HLTF PE=1 SV=2	NDLYYNTITNFSEK		268	281	1721.8021240234375
pepb17a4	b17.a1.a1	sp|Q9P2D1|CHD7_HUMAN	sp|Q9P2D1|CHD7_HUMAN Chromodomain-helicase-DNA-binding protein 7 OS=Homo sapiens GN=CHD7 PE=1 SV=3	GVEVGADTGSK		2220	2230	1019.5007934570312
pepb17a2	b17.a1.a1	sp|Q9P2D1|CHD7_HUMAN	sp|Q9P2D1|CHD7_HUMAN Chromodomain-helicase-DNA-binding protein 7 OS=Homo sapiens GN=CHD7 PE=1 SV=3	ENATNGVQQLSK		1446	1457	1288.649658203125
pepb17a1	b17.a1.a1	sp|Q9P2D1|CHD7_HUMAN	sp|Q9P2D1|CHD7_HUMAN Chromodomain-helicase-DNA-binding protein 7 OS=Homo sapiens GN=CHD7 PE=1 SV=3	EATSSTSNFSSLSSK		2450	2464	1532.7078857421875
pepb17a5	b17.a1.a1	sp|Q9P2D1|CHD7_HUMAN	sp|Q9P2D1|CHD7_HUMAN Chromodomain-helicase-DNA-binding protein 7 OS=Homo sapiens GN=CHD7 PE=1 SV=3	PFIGMSSAPR		460	469	1062.54052734375
pepb17a6	b17.a1.a1	sp|Q9P2D1|CHD7_HUMAN	sp|Q9P2D1|CHD7_HUMAN Chromodomain-helicase-DNA-binding protein 7 OS=Homo sapiens GN=CHD7 PE=1 SV=3	TQMELLQAGLSR	M3:+15.99491	2480	2491	1362.7049560546875
pepb17a7	b17.a1.a1	sp|Q9P2D1|CHD7_HUMAN	sp|Q9P2D1|CHD7_HUMAN Chromodomain-helicase-DNA-binding protein 7 OS=Homo sapiens GN=CHD7 PE=1 SV=3	VLIFSQMVR		1309	1317	1092.623779296875
pepb17a8	b17.a1.a1	sp|Q9P2D1|CHD7_HUMAN	sp|Q9P2D1|CHD7_HUMAN Chromodomain-helicase-DNA-binding protein 7 OS=Homo sapiens GN=CHD7 PE=1 SV=3	VVSTFGVIFDPVK		1977	1989	1407.7886962890625
pepb17a3	b17.a1.a1	sp|Q9P2D1|CHD7_HUMAN	sp|Q9P2D1|CHD7_HUMAN Chromodomain-helicase-DNA-binding protein 7 OS=Homo sapiens GN=CHD7 PE=1 SV=3	FILPNVSTPVSDAFK		2465	2479	1634.8792724609375
pepb18a1	b18.a1.a1	sp|O60264|SMCA5_HUMAN	sp|O60264|SMCA5_HUMAN SWI/SNF-related matrix-associated actin-dependent regulator of chromatin subfamily A member 5 OS=Homo sapiens GN=SMARCA5 PE=1 SV=1	HGATHVFASK		656	665	1054.5433349609375
pepb18a6	b18.a1.a1	sp|O60264|SMCA5_HUMAN	sp|O60264|SMCA5_HUMAN SWI/SNF-related matrix-associated actin-dependent regulator of chromatin subfamily A member 5 OS=Homo sapiens GN=SMARCA5 PE=1 SV=1	SAPSKPAASIASGGSNSSNK		15	34	1817.899169921875
pepb18a4	b18.a1.a1	sp|O60264|SMCA5_HUMAN	sp|O60264|SMCA5_HUMAN SWI/SNF-related matrix-associated actin-dependent regulator of chromatin subfamily A member 5 OS=Homo sapiens GN=SMARCA5 PE=1 SV=1	NPELPNAAQAQK		803	814	1280.6597900390625
pepb18a7	b18.a1.a1	sp|O60264|SMCA5_HUMAN	sp|O60264|SMCA5_HUMAN SWI/SNF-related matrix-associated actin-dependent regulator of chromatin subfamily A member 5 OS=Homo sapiens GN=SMARCA5 PE=1 SV=1	YLVIDEAHR		304	312	1115.5848388671875
pepb18a2	b18.a1.a1	sp|O60264|SMCA5_HUMAN	sp|O60264|SMCA5_HUMAN SWI/SNF-related matrix-associated actin-dependent regulator of chromatin subfamily A member 5 OS=Homo sapiens GN=SMARCA5 PE=1 SV=1	LDSIVIQQGR		627	636	1128.6375732421875
pepb18a3	b18.a1.a1	sp|O60264|SMCA5_HUMAN	sp|O60264|SMCA5_HUMAN SWI/SNF-related matrix-associated actin-dependent regulator of chromatin subfamily A member 5 OS=Homo sapiens GN=SMARCA5 PE=1 SV=1	LLTQGFTNWNK		837	847	1321.6903076171875
pepb18a5	b18.a1.a1	sp|O60264|SMCA5_HUMAN	sp|O60264|SMCA5_HUMAN SWI/SNF-related matrix-associated actin-dependent regulator of chromatin subfamily A member 5 OS=Homo sapiens GN=SMARCA5 PE=1 SV=1	QTELFAHFIQPAAQK	Q1:-17.02655	98	112	1711.8807373046875
pepb19a3	b19.a1.a1	sp|P27694|RFA1_HUMAN	sp|P27694|RFA1_HUMAN Replication protein A 70 kDa DNA-binding subunit OS=Homo sapiens GN=RPA1 PE=1 SV=2	PQPQNGSSGMGSTVSK	M10:+15.99491	142	157	1577.7227783203125
pepb19a4	b19.a1.a1	sp|P27694|RFA1_HUMAN	sp|P27694|RFA1_HUMAN Replication protein A 70 kDa DNA-binding subunit OS=Homo sapiens GN=RPA1 PE=1 SV=2	SGGVGGSNTNWK		432	443	1163.54443359375
pepb19a1	b19.a1.a1	sp|P27694|RFA1_HUMAN	sp|P27694|RFA1_HUMAN Replication protein A 70 kDa DNA-binding subunit OS=Homo sapiens GN=RPA1 PE=1 SV=2	ATAFNEQVDK		235	244	1122.54296875
pepb19a6	b19.a1.a1	sp|P27694|RFA1_HUMAN	sp|P27694|RFA1_HUMAN Replication protein A 70 kDa DNA-binding subunit OS=Homo sapiens GN=RPA1 PE=1 SV=2	VIDQQNGLYR		490	499	1205.627685546875
pepb19a7	b19.a1.a1	sp|P27694|RFA1_HUMAN	sp|P27694|RFA1_HUMAN Replication protein A 70 kDa DNA-binding subunit OS=Homo sapiens GN=RPA1 PE=1 SV=2	VVPIASLTPYQSK		184	196	1402.7945556640625
pepb19a5	b19.a1.a1	sp|P27694|RFA1_HUMAN	sp|P27694|RFA1_HUMAN Replication protein A 70 kDa DNA-binding subunit OS=Homo sapiens GN=RPA1 PE=1 SV=2	VGQLSEGAIAAIMQK		2	16	1515.8204345703125
pepb19a2	b19.a1.a1	sp|P27694|RFA1_HUMAN	sp|P27694|RFA1_HUMAN Replication protein A 70 kDa DNA-binding subunit OS=Homo sapiens GN=RPA1 PE=1 SV=2	FFPLIEVNK		245	253	1106.6248779296875
pepb20a5	b20.a1.a1	sp|Q9UHD8|SEPT9_HUMAN	sp|Q9UHD8|SEPT9_HUMAN Septin-9 OS=Homo sapiens GN=SEPT9 PE=1 SV=2	QVENAGAIGPSR		118	129	1198.617919921875
pepb20a2	b20.a1.a1	sp|Q9UHD8|SEPT9_HUMAN	sp|Q9UHD8|SEPT9_HUMAN Septin-9 OS=Homo sapiens GN=SEPT9 PE=1 SV=2	LGDSSGPALK		19	28	944.5051879882812
pepb20a1	b20.a1.a1	sp|Q9UHD8|SEPT9_HUMAN	sp|Q9UHD8|SEPT9_HUMAN Septin-9 OS=Homo sapiens GN=SEPT9 PE=1 SV=2	LEPKPQPPVAEATPR		223	237	1629.896240234375
pepb20a7	b20.a1.a1	sp|Q9UHD8|SEPT9_HUMAN	sp|Q9UHD8|SEPT9_HUMAN Septin-9 OS=Homo sapiens GN=SEPT9 PE=1 SV=2	YLQEEVNINR		390	399	1277.64892578125
pepb20a6	b20.a1.a1	sp|Q9UHD8|SEPT9_HUMAN	sp|Q9UHD8|SEPT9_HUMAN Septin-9 OS=Homo sapiens GN=SEPT9 PE=1 SV=2	VPEVPTAPATDAAPK		172	186	1463.7745361328125
pepb20a4	b20.a1.a1	sp|Q9UHD8|SEPT9_HUMAN	sp|Q9UHD8|SEPT9_HUMAN Septin-9 OS=Homo sapiens GN=SEPT9 PE=1 SV=2	PAEAPTAPSPAQTLENSEPAPVSQLQSR		195	222	2873.427978515625
pepb20a3	b20.a1.a1	sp|Q9UHD8|SEPT9_HUMAN	sp|Q9UHD8|SEPT9_HUMAN Septin-9 OS=Homo sapiens GN=SEPT9 PE=1 SV=2	ITADLLSNGIDVYPQK		461	476	1746.927734375
pepb21a4	b21.a1.a1	sp|Q16531|DDB1_HUMAN	sp|Q16531|DDB1_HUMAN DNA damage-binding protein 1 OS=Homo sapiens GN=DDB1 PE=1 SV=1	IEVQDTSGGTTALRPSASTQALSSSVSSSK		740	769	2952.47607421875
pepb21a3	b21.a1.a1	sp|Q16531|DDB1_HUMAN	sp|Q16531|DDB1_HUMAN DNA damage-binding protein 1 OS=Homo sapiens GN=DDB1 PE=1 SV=1	EMLGGEIIPR	M2:+15.99491	580	589	1130.5877685546875
pepb21a6	b21.a1.a1	sp|Q16531|DDB1_HUMAN	sp|Q16531|DDB1_HUMAN DNA damage-binding protein 1 OS=Homo sapiens GN=DDB1 PE=1 SV=1	IVVFQYSDGK		848	857	1155.6048583984375
pepb21a2	b21.a1.a1	sp|Q16531|DDB1_HUMAN	sp|Q16531|DDB1_HUMAN DNA damage-binding protein 1 OS=Homo sapiens GN=DDB1 PE=1 SV=1	EMLGGEIIPR		580	589	1114.5928955078125
pepb21a1	b21.a1.a1	sp|Q16531|DDB1_HUMAN	sp|Q16531|DDB1_HUMAN DNA damage-binding protein 1 OS=Homo sapiens GN=DDB1 PE=1 SV=1	ALYYLQIHPQELR		515	527	1643.8907470703125
pepb21a7	b21.a1.a1	sp|Q16531|DDB1_HUMAN	sp|Q16531|DDB1_HUMAN DNA damage-binding protein 1 OS=Homo sapiens GN=DDB1 PE=1 SV=1	QSGESIDIITR	Q1:-17.02655	93	103	1201.6063232421875
pepb21a5	b21.a1.a1	sp|Q16531|DDB1_HUMAN	sp|Q16531|DDB1_HUMAN DNA damage-binding protein 1 OS=Homo sapiens GN=DDB1 PE=1 SV=1	LFMLLLEK	M3:+15.99491	280	287	1022.5958862304688
pepb21a4	b21.a1.a2	tr|F5GY55|F5GY55_HUMAN	tr|F5GY55|F5GY55_HUMAN DNA damage-binding protein 1 OS=Homo sapiens GN=DDB1 PE=2 SV=1	IEVQDTSGGTTALRPSASTQALSSSVSSSK		740	769	2952.47607421875
pepb21a3	b21.a1.a2	tr|F5GY55|F5GY55_HUMAN	tr|F5GY55|F5GY55_HUMAN DNA damage-binding protein 1 OS=Homo sapiens GN=DDB1 PE=2 SV=1	EMLGGEIIPR	M2:+15.99491	580	589	1130.5877685546875
pepb21a6	b21.a1.a2	tr|F5GY55|F5GY55_HUMAN	tr|F5GY55|F5GY55_HUMAN DNA damage-binding protein 1 OS=Homo sapiens GN=DDB1 PE=2 SV=1	IVVFQYSDGK		848	857	1155.6048583984375
pepb21a2	b21.a1.a2	tr|F5GY55|F5GY55_HUMAN	tr|F5GY55|F5GY55_HUMAN DNA damage-binding protein 1 OS=Homo sapiens GN=DDB1 PE=2 SV=1	EMLGGEIIPR		580	589	1114.5928955078125
pepb21a1	b21.a1.a2	tr|F5GY55|F5GY55_HUMAN	tr|F5GY55|F5GY55_HUMAN DNA damage-binding protein 1 OS=Homo sapiens GN=DDB1 PE=2 SV=1	ALYYLQIHPQELR		515	527	1643.8907470703125
pepb21a7	b21.a1.a2	tr|F5GY55|F5GY55_HUMAN	tr|F5GY55|F5GY55_HUMAN DNA damage-binding protein 1 OS=Homo sapiens GN=DDB1 PE=2 SV=1	QSGESIDIITR	Q1:-17.02655	93	103	1201.6063232421875
pepb21a5	b21.a1.a2	tr|F5GY55|F5GY55_HUMAN	tr|F5GY55|F5GY55_HUMAN DNA damage-binding protein 1 OS=Homo sapiens GN=DDB1 PE=2 SV=1	LFMLLLEK	M3:+15.99491	280	287	1022.5958862304688
pepb22a4	b22.a1.a1	sp|Q9H2P0|ADNP_HUMAN	sp|Q9H2P0|ADNP_HUMAN Activity-dependent neuroprotector homeobox protein OS=Homo sapiens GN=ADNP PE=1 SV=1	SPSLSQSQASR		409	419	1147.570556640625
pepb22a2	b22.a1.a1	sp|Q9H2P0|ADNP_HUMAN	sp|Q9H2P0|ADNP_HUMAN Activity-dependent neuroprotector homeobox protein OS=Homo sapiens GN=ADNP PE=1 SV=1	PAAAATGPPPGNTSSTQK		428	445	1652.8243408203125
pepb22a1	b22.a1.a1	sp|Q9H2P0|ADNP_HUMAN	sp|Q9H2P0|ADNP_HUMAN Activity-dependent neuroprotector homeobox protein OS=Homo sapiens GN=ADNP PE=1 SV=1	IGSLASGNVR		287	296	973.5429077148438
pepb22a3	b22.a1.a1	sp|Q9H2P0|ADNP_HUMAN	sp|Q9H2P0|ADNP_HUMAN Activity-dependent neuroprotector homeobox protein OS=Homo sapiens GN=ADNP PE=1 SV=1	SLNGAVPLGSNAR		204	216	1255.6756591796875
pepb22a6	b22.a1.a1	sp|Q9H2P0|ADNP_HUMAN	sp|Q9H2P0|ADNP_HUMAN Activity-dependent neuroprotector homeobox protein OS=Homo sapiens GN=ADNP PE=1 SV=1	YSLQSANASSLSSGQLK		392	408	1740.876708984375
pepb22a5	b22.a1.a1	sp|Q9H2P0|ADNP_HUMAN	sp|Q9H2P0|ADNP_HUMAN Activity-dependent neuroprotector homeobox protein OS=Homo sapiens GN=ADNP PE=1 SV=1	TYEQMEFPLLK	M5:+15.99491	718	728	1414.6927490234375
pepb23a2	b23.a1.a1	sp|Q96QC0|PP1RA_HUMAN	sp|Q96QC0|PP1RA_HUMAN Serine/threonine-protein phosphatase 1 regulatory subunit 10 OS=Homo sapiens GN=PPP1R10 PE=1 SV=1	NASTVVVSDK		226	235	1019.5371704101562
pepb23a4	b23.a1.a1	sp|Q96QC0|PP1RA_HUMAN	sp|Q96QC0|PP1RA_HUMAN Serine/threonine-protein phosphatase 1 regulatory subunit 10 OS=Homo sapiens GN=PPP1R10 PE=1 SV=1	QSNVAAPGDATPPAEK		246	261	1552.7606201171875
pepb23a1	b23.a1.a1	sp|Q96QC0|PP1RA_HUMAN	sp|Q96QC0|PP1RA_HUMAN Serine/threonine-protein phosphatase 1 regulatory subunit 10 OS=Homo sapiens GN=PPP1R10 PE=1 SV=1	LPPVLANLMGSMGAGK	M9:+15.99491 M12:+15.99491	554	569	1587.82373046875
pepb23a5	b23.a1.a1	sp|Q96QC0|PP1RA_HUMAN	sp|Q96QC0|PP1RA_HUMAN Serine/threonine-protein phosphatase 1 regulatory subunit 10 OS=Homo sapiens GN=PPP1R10 PE=1 SV=1	STGLELETPSLVPVK		210	224	1569.873779296875
pepb23a3	b23.a1.a1	sp|Q96QC0|PP1RA_HUMAN	sp|Q96QC0|PP1RA_HUMAN Serine/threonine-protein phosphatase 1 regulatory subunit 10 OS=Homo sapiens GN=PPP1R10 PE=1 SV=1	PLVLPSPLVTPGSNSQER		466	483	1891.02880859375
pepb24a6	b24.a1.a1	sp|P07910-2|HNRPC_HUMAN	sp|P07910-2|HNRPC_HUMAN Isoform C1 of Heterogeneous nuclear ribonucleoproteins C1/C2 OS=Homo sapiens GN=HNRNPC	VPPPPPIAR		130	138	943.5728149414062
pepb24a2	b24.a1.a1	sp|P07910-2|HNRPC_HUMAN	sp|P07910-2|HNRPC_HUMAN Isoform C1 of Heterogeneous nuclear ribonucleoproteins C1/C2 OS=Homo sapiens GN=HNRNPC	KSDVEAIFSK		30	39	1123.599853515625
pepb24a1	b24.a1.a1	sp|P07910-2|HNRPC_HUMAN	sp|P07910-2|HNRPC_HUMAN Isoform C1 of Heterogeneous nuclear ribonucleoproteins C1/C2 OS=Homo sapiens GN=HNRNPC	GFAFVQYVNER		51	61	1329.6590576171875
pepb24a4	b24.a1.a1	sp|P07910-2|HNRPC_HUMAN	sp|P07910-2|HNRPC_HUMAN Isoform C1 of Heterogeneous nuclear ribonucleoproteins C1/C2 OS=Homo sapiens GN=HNRNPC	MIAGQVLDINLAAEPK	M1:+15.99491	74	89	1698.909912109375
pepb24a5	b24.a1.a1	sp|P07910-2|HNRPC_HUMAN	sp|P07910-2|HNRPC_HUMAN Isoform C1 of Heterogeneous nuclear ribonucleoproteins C1/C2 OS=Homo sapiens GN=HNRNPC	VFIGNLNTLVVK		18	29	1316.7940673828125
pepb24a3	b24.a1.a1	sp|P07910-2|HNRPC_HUMAN	sp|P07910-2|HNRPC_HUMAN Isoform C1 of Heterogeneous nuclear ribonucleoproteins C1/C2 OS=Homo sapiens GN=HNRNPC	MIAGQVLDINLAAEPK		74	89	1682.9150390625
pepb24a6	b24.a1.a2	sp|P07910-4|HNRPC_HUMAN	sp|P07910-4|HNRPC_HUMAN Isoform 4 of Heterogeneous nuclear ribonucleoproteins C1/C2 OS=Homo sapiens GN=HNRNPC	VPPPPPIAR		130	138	943.5728149414062
pepb24a2	b24.a1.a2	sp|P07910-4|HNRPC_HUMAN	sp|P07910-4|HNRPC_HUMAN Isoform 4 of Heterogeneous nuclear ribonucleoproteins C1/C2 OS=Homo sapiens GN=HNRNPC	KSDVEAIFSK		30	39	1123.599853515625
pepb24a1	b24.a1.a2	sp|P07910-4|HNRPC_HUMAN	sp|P07910-4|HNRPC_HUMAN Isoform 4 of Heterogeneous nuclear ribonucleoproteins C1/C2 OS=Homo sapiens GN=HNRNPC	GFAFVQYVNER		51	61	1329.6590576171875
pepb24a4	b24.a1.a2	sp|P07910-4|HNRPC_HUMAN	sp|P07910-4|HNRPC_HUMAN Isoform 4 of Heterogeneous nuclear ribonucleoproteins C1/C2 OS=Homo sapiens GN=HNRNPC	MIAGQVLDINLAAEPK	M1:+15.99491	74	89	1698.909912109375
pepb24a5	b24.a1.a2	sp|P07910-4|HNRPC_HUMAN	sp|P07910-4|HNRPC_HUMAN Isoform 4 of Heterogeneous nuclear ribonucleoproteins C1/C2 OS=Homo sapiens GN=HNRNPC	VFIGNLNTLVVK		18	29	1316.7940673828125
pepb24a3	b24.a1.a2	sp|P07910-4|HNRPC_HUMAN	sp|P07910-4|HNRPC_HUMAN Isoform 4 of Heterogeneous nuclear ribonucleoproteins C1/C2 OS=Homo sapiens GN=HNRNPC	MIAGQVLDINLAAEPK		74	89	1682.9150390625
pepb24a6	b24.a1.a3	sp|P07910|HNRPC_HUMAN	sp|P07910|HNRPC_HUMAN Heterogeneous nuclear ribonucleoproteins C1/C2 OS=Homo sapiens GN=HNRNPC PE=1 SV=4	VPPPPPIAR		143	151	943.5728149414062
pepb24a2	b24.a1.a3	sp|P07910|HNRPC_HUMAN	sp|P07910|HNRPC_HUMAN Heterogeneous nuclear ribonucleoproteins C1/C2 OS=Homo sapiens GN=HNRNPC PE=1 SV=4	KSDVEAIFSK		30	39	1123.599853515625
pepb24a1	b24.a1.a3	sp|P07910|HNRPC_HUMAN	sp|P07910|HNRPC_HUMAN Heterogeneous nuclear ribonucleoproteins C1/C2 OS=Homo sapiens GN=HNRNPC PE=1 SV=4	GFAFVQYVNER		51	61	1329.6590576171875
pepb24a4	b24.a1.a3	sp|P07910|HNRPC_HUMAN	sp|P07910|HNRPC_HUMAN Heterogeneous nuclear ribonucleoproteins C1/C2 OS=Homo sapiens GN=HNRNPC PE=1 SV=4	MIAGQVLDINLAAEPK	M1:+15.99491	74	89	1698.909912109375
pepb24a5	b24.a1.a3	sp|P07910|HNRPC_HUMAN	sp|P07910|HNRPC_HUMAN Heterogeneous nuclear ribonucleoproteins C1/C2 OS=Homo sapiens GN=HNRNPC PE=1 SV=4	VFIGNLNTLVVK		18	29	1316.7940673828125
pepb24a3	b24.a1.a3	sp|P07910|HNRPC_HUMAN	sp|P07910|HNRPC_HUMAN Heterogeneous nuclear ribonucleoproteins C1/C2 OS=Homo sapiens GN=HNRNPC PE=1 SV=4	MIAGQVLDINLAAEPK		74	89	1682.9150390625
pepb24a6	b24.a1.a4	tr|B4DY08|B4DY08_HUMAN	tr|B4DY08|B4DY08_HUMAN Heterogeneous nuclear ribonucleoproteins C1/C2 OS=Homo sapiens GN=HNRNPC PE=2 SV=1	VPPPPPIAR		130	138	943.5728149414062
pepb24a2	b24.a1.a4	tr|B4DY08|B4DY08_HUMAN	tr|B4DY08|B4DY08_HUMAN Heterogeneous nuclear ribonucleoproteins C1/C2 OS=Homo sapiens GN=HNRNPC PE=2 SV=1	KSDVEAIFSK		30	39	1123.599853515625
pepb24a1	b24.a1.a4	tr|B4DY08|B4DY08_HUMAN	tr|B4DY08|B4DY08_HUMAN Heterogeneous nuclear ribonucleoproteins C1/C2 OS=Homo sapiens GN=HNRNPC PE=2 SV=1	GFAFVQYVNER		51	61	1329.6590576171875
pepb24a4	b24.a1.a4	tr|B4DY08|B4DY08_HUMAN	tr|B4DY08|B4DY08_HUMAN Heterogeneous nuclear ribonucleoproteins C1/C2 OS=Homo sapiens GN=HNRNPC PE=2 SV=1	MIAGQVLDINLAAEPK	M1:+15.99491	74	89	1698.909912109375
pepb24a5	b24.a1.a4	tr|B4DY08|B4DY08_HUMAN	tr|B4DY08|B4DY08_HUMAN Heterogeneous nuclear ribonucleoproteins C1/C2 OS=Homo sapiens GN=HNRNPC PE=2 SV=1	VFIGNLNTLVVK		18	29	1316.7940673828125
pepb24a3	b24.a1.a4	tr|B4DY08|B4DY08_HUMAN	tr|B4DY08|B4DY08_HUMAN Heterogeneous nuclear ribonucleoproteins C1/C2 OS=Homo sapiens GN=HNRNPC PE=2 SV=1	MIAGQVLDINLAAEPK		74	89	1682.9150390625
pepb24a6	b24.a1.a5	tr|G3V4C1|G3V4C1_HUMAN	tr|G3V4C1|G3V4C1_HUMAN Heterogeneous nuclear ribonucleoproteins C1/C2 OS=Homo sapiens GN=HNRNPC PE=2 SV=1	VPPPPPIAR		130	138	943.5728149414062
pepb24a2	b24.a1.a5	tr|G3V4C1|G3V4C1_HUMAN	tr|G3V4C1|G3V4C1_HUMAN Heterogeneous nuclear ribonucleoproteins C1/C2 OS=Homo sapiens GN=HNRNPC PE=2 SV=1	KSDVEAIFSK		30	39	1123.599853515625
pepb24a1	b24.a1.a5	tr|G3V4C1|G3V4C1_HUMAN	tr|G3V4C1|G3V4C1_HUMAN Heterogeneous nuclear ribonucleoproteins C1/C2 OS=Homo sapiens GN=HNRNPC PE=2 SV=1	GFAFVQYVNER		51	61	1329.6590576171875
pepb24a4	b24.a1.a5	tr|G3V4C1|G3V4C1_HUMAN	tr|G3V4C1|G3V4C1_HUMAN Heterogeneous nuclear ribonucleoproteins C1/C2 OS=Homo sapiens GN=HNRNPC PE=2 SV=1	MIAGQVLDINLAAEPK	M1:+15.99491	74	89	1698.909912109375
pepb24a5	b24.a1.a5	tr|G3V4C1|G3V4C1_HUMAN	tr|G3V4C1|G3V4C1_HUMAN Heterogeneous nuclear ribonucleoproteins C1/C2 OS=Homo sapiens GN=HNRNPC PE=2 SV=1	VFIGNLNTLVVK		18	29	1316.7940673828125
pepb24a3	b24.a1.a5	tr|G3V4C1|G3V4C1_HUMAN	tr|G3V4C1|G3V4C1_HUMAN Heterogeneous nuclear ribonucleoproteins C1/C2 OS=Homo sapiens GN=HNRNPC PE=2 SV=1	MIAGQVLDINLAAEPK		74	89	1682.9150390625
pepb24a6	b24.a1.a6	tr|G3V4W0|G3V4W0_HUMAN	tr|G3V4W0|G3V4W0_HUMAN Heterogeneous nuclear ribonucleoproteins C1/C2 (Fragment) OS=Homo sapiens GN=HNRNPC PE=2 SV=1	VPPPPPIAR		130	138	943.5728149414062
pepb24a2	b24.a1.a6	tr|G3V4W0|G3V4W0_HUMAN	tr|G3V4W0|G3V4W0_HUMAN Heterogeneous nuclear ribonucleoproteins C1/C2 (Fragment) OS=Homo sapiens GN=HNRNPC PE=2 SV=1	KSDVEAIFSK		30	39	1123.599853515625
pepb24a1	b24.a1.a6	tr|G3V4W0|G3V4W0_HUMAN	tr|G3V4W0|G3V4W0_HUMAN Heterogeneous nuclear ribonucleoproteins C1/C2 (Fragment) OS=Homo sapiens GN=HNRNPC PE=2 SV=1	GFAFVQYVNER		51	61	1329.6590576171875
pepb24a4	b24.a1.a6	tr|G3V4W0|G3V4W0_HUMAN	tr|G3V4W0|G3V4W0_HUMAN Heterogeneous nuclear ribonucleoproteins C1/C2 (Fragment) OS=Homo sapiens GN=HNRNPC PE=2 SV=1	MIAGQVLDINLAAEPK	M1:+15.99491	74	89	1698.909912109375
pepb24a5	b24.a1.a6	tr|G3V4W0|G3V4W0_HUMAN	tr|G3V4W0|G3V4W0_HUMAN Heterogeneous nuclear ribonucleoproteins C1/C2 (Fragment) OS=Homo sapiens GN=HNRNPC PE=2 SV=1	VFIGNLNTLVVK		18	29	1316.7940673828125
pepb24a3	b24.a1.a6	tr|G3V4W0|G3V4W0_HUMAN	tr|G3V4W0|G3V4W0_HUMAN Heterogeneous nuclear ribonucleoproteins C1/C2 (Fragment) OS=Homo sapiens GN=HNRNPC PE=2 SV=1	MIAGQVLDINLAAEPK		74	89	1682.9150390625
pepb24a6	b24.a1.a7	tr|G3V575|G3V575_HUMAN	tr|G3V575|G3V575_HUMAN Heterogeneous nuclear ribonucleoproteins C1/C2 (Fragment) OS=Homo sapiens GN=HNRNPC PE=2 SV=1	VPPPPPIAR		143	151	943.5728149414062
pepb24a2	b24.a1.a7	tr|G3V575|G3V575_HUMAN	tr|G3V575|G3V575_HUMAN Heterogeneous nuclear ribonucleoproteins C1/C2 (Fragment) OS=Homo sapiens GN=HNRNPC PE=2 SV=1	KSDVEAIFSK		30	39	1123.599853515625
pepb24a1	b24.a1.a7	tr|G3V575|G3V575_HUMAN	tr|G3V575|G3V575_HUMAN Heterogeneous nuclear ribonucleoproteins C1/C2 (Fragment) OS=Homo sapiens GN=HNRNPC PE=2 SV=1	GFAFVQYVNER		51	61	1329.6590576171875
pepb24a4	b24.a1.a7	tr|G3V575|G3V575_HUMAN	tr|G3V575|G3V575_HUMAN Heterogeneous nuclear ribonucleoproteins C1/C2 (Fragment) OS=Homo sapiens GN=HNRNPC PE=2 SV=1	MIAGQVLDINLAAEPK	M1:+15.99491	74	89	1698.909912109375
pepb24a5	b24.a1.a7	tr|G3V575|G3V575_HUMAN	tr|G3V575|G3V575_HUMAN Heterogeneous nuclear ribonucleoproteins C1/C2 (Fragment) OS=Homo sapiens GN=HNRNPC PE=2 SV=1	VFIGNLNTLVVK		18	29	1316.7940673828125
pepb24a3	b24.a1.a7	tr|G3V575|G3V575_HUMAN	tr|G3V575|G3V575_HUMAN Heterogeneous nuclear ribonucleoproteins C1/C2 (Fragment) OS=Homo sapiens GN=HNRNPC PE=2 SV=1	MIAGQVLDINLAAEPK		74	89	1682.9150390625
pepb24a6	b24.a1.a8	tr|G3V576|G3V576_HUMAN	tr|G3V576|G3V576_HUMAN Heterogeneous nuclear ribonucleoproteins C1/C2 OS=Homo sapiens GN=HNRNPC PE=2 SV=1	VPPPPPIAR		143	151	943.5728149414062
pepb24a2	b24.a1.a8	tr|G3V576|G3V576_HUMAN	tr|G3V576|G3V576_HUMAN Heterogeneous nuclear ribonucleoproteins C1/C2 OS=Homo sapiens GN=HNRNPC PE=2 SV=1	KSDVEAIFSK		30	39	1123.599853515625
pepb24a1	b24.a1.a8	tr|G3V576|G3V576_HUMAN	tr|G3V576|G3V576_HUMAN Heterogeneous nuclear ribonucleoproteins C1/C2 OS=Homo sapiens GN=HNRNPC PE=2 SV=1	GFAFVQYVNER		51	61	1329.6590576171875
pepb24a4	b24.a1.a8	tr|G3V576|G3V576_HUMAN	tr|G3V576|G3V576_HUMAN Heterogeneous nuclear ribonucleoproteins C1/C2 OS=Homo sapiens GN=HNRNPC PE=2 SV=1	MIAGQVLDINLAAEPK	M1:+15.99491	74	89	1698.909912109375
pepb24a5	b24.a1.a8	tr|G3V576|G3V576_HUMAN	tr|G3V576|G3V576_HUMAN Heterogeneous nuclear ribonucleoproteins C1/C2 OS=Homo sapiens GN=HNRNPC PE=2 SV=1	VFIGNLNTLVVK		18	29	1316.7940673828125
pepb24a3	b24.a1.a8	tr|G3V576|G3V576_HUMAN	tr|G3V576|G3V576_HUMAN Heterogeneous nuclear ribonucleoproteins C1/C2 OS=Homo sapiens GN=HNRNPC PE=2 SV=1	MIAGQVLDINLAAEPK		74	89	1682.9150390625
pepb25a3	b25.a1.a1	sp|Q12789-3|TF3C1_HUMAN	sp|Q12789-3|TF3C1_HUMAN Isoform 2 of General transcription factor 3C polypeptide 1 OS=Homo sapiens GN=GTF3C1	EGPSGSGDSQLSASSR		743	758	1521.677978515625
pepb25a1	b25.a1.a1	sp|Q12789-3|TF3C1_HUMAN	sp|Q12789-3|TF3C1_HUMAN Isoform 2 of General transcription factor 3C polypeptide 1 OS=Homo sapiens GN=GTF3C1	AGVRPSSSGSAWEACSEAPSK	C15:+57.02146	839	859	2120.967041015625
pepb25a5	b25.a1.a1	sp|Q12789-3|TF3C1_HUMAN	sp|Q12789-3|TF3C1_HUMAN Isoform 2 of General transcription factor 3C polypeptide 1 OS=Homo sapiens GN=GTF3C1	SYQSFQTFR		1446	1454	1163.54833984375
pepb25a2	b25.a1.a1	sp|Q12789-3|TF3C1_HUMAN	sp|Q12789-3|TF3C1_HUMAN Isoform 2 of General transcription factor 3C polypeptide 1 OS=Homo sapiens GN=GTF3C1	ALATHPGISFYEEPR		50	64	1687.8443603515625
pepb25a4	b25.a1.a1	sp|Q12789-3|TF3C1_HUMAN	sp|Q12789-3|TF3C1_HUMAN Isoform 2 of General transcription factor 3C polypeptide 1 OS=Homo sapiens GN=GTF3C1	NLIIEAVTNLR		619	629	1255.7373046875
pepb25a3	b25.a1.a2	sp|Q12789|TF3C1_HUMAN	sp|Q12789|TF3C1_HUMAN General transcription factor 3C polypeptide 1 OS=Homo sapiens GN=GTF3C1 PE=1 SV=4	EGPSGSGDSQLSASSR		743	758	1521.677978515625
pepb25a1	b25.a1.a2	sp|Q12789|TF3C1_HUMAN	sp|Q12789|TF3C1_HUMAN General transcription factor 3C polypeptide 1 OS=Homo sapiens GN=GTF3C1 PE=1 SV=4	AGVRPSSSGSAWEACSEAPSK	C15:+57.02146	839	859	2120.967041015625
pepb25a5	b25.a1.a2	sp|Q12789|TF3C1_HUMAN	sp|Q12789|TF3C1_HUMAN General transcription factor 3C polypeptide 1 OS=Homo sapiens GN=GTF3C1 PE=1 SV=4	SYQSFQTFR		1446	1454	1163.54833984375
pepb25a2	b25.a1.a2	sp|Q12789|TF3C1_HUMAN	sp|Q12789|TF3C1_HUMAN General transcription factor 3C polypeptide 1 OS=Homo sapiens GN=GTF3C1 PE=1 SV=4	ALATHPGISFYEEPR		50	64	1687.8443603515625
pepb25a4	b25.a1.a2	sp|Q12789|TF3C1_HUMAN	sp|Q12789|TF3C1_HUMAN General transcription factor 3C polypeptide 1 OS=Homo sapiens GN=GTF3C1 PE=1 SV=4	NLIIEAVTNLR		619	629	1255.7373046875
pepb26a4	b26.a1.a1	sp|Q14008-2|CKAP5_HUMAN	sp|Q14008-2|CKAP5_HUMAN Isoform 2 of Cytoskeleton-associated protein 5 OS=Homo sapiens GN=CKAP5	HINDSAPEVR		447	456	1137.5650634765625
pepb26a2	b26.a1.a1	sp|Q14008-2|CKAP5_HUMAN	sp|Q14008-2|CKAP5_HUMAN Isoform 2 of Cytoskeleton-associated protein 5 OS=Homo sapiens GN=CKAP5	DTNVMLVALAAK	M5:+15.99491	331	342	1261.6824951171875
pepb26a3	b26.a1.a1	sp|Q14008-2|CKAP5_HUMAN	sp|Q14008-2|CKAP5_HUMAN Isoform 2 of Cytoskeleton-associated protein 5 OS=Homo sapiens GN=CKAP5	FIQPNIGELPTALK		893	906	1540.873779296875
pepb26a1	b26.a1.a1	sp|Q14008-2|CKAP5_HUMAN	sp|Q14008-2|CKAP5_HUMAN Isoform 2 of Cytoskeleton-associated protein 5 OS=Homo sapiens GN=CKAP5	DTNVMLVALAAK		331	342	1245.6876220703125
pepb26a4	b26.a1.a2	sp|Q14008-3|CKAP5_HUMAN	sp|Q14008-3|CKAP5_HUMAN Isoform 3 of Cytoskeleton-associated protein 5 OS=Homo sapiens GN=CKAP5	HINDSAPEVR		447	456	1137.5650634765625
pepb26a2	b26.a1.a2	sp|Q14008-3|CKAP5_HUMAN	sp|Q14008-3|CKAP5_HUMAN Isoform 3 of Cytoskeleton-associated protein 5 OS=Homo sapiens GN=CKAP5	DTNVMLVALAAK	M5:+15.99491	331	342	1261.6824951171875
pepb26a3	b26.a1.a2	sp|Q14008-3|CKAP5_HUMAN	sp|Q14008-3|CKAP5_HUMAN Isoform 3 of Cytoskeleton-associated protein 5 OS=Homo sapiens GN=CKAP5	FIQPNIGELPTALK		893	906	1540.873779296875
pepb26a1	b26.a1.a2	sp|Q14008-3|CKAP5_HUMAN	sp|Q14008-3|CKAP5_HUMAN Isoform 3 of Cytoskeleton-associated protein 5 OS=Homo sapiens GN=CKAP5	DTNVMLVALAAK		331	342	1245.6876220703125
pepb26a4	b26.a1.a3	sp|Q14008|CKAP5_HUMAN	sp|Q14008|CKAP5_HUMAN Cytoskeleton-associated protein 5 OS=Homo sapiens GN=CKAP5 PE=1 SV=3	HINDSAPEVR		447	456	1137.5650634765625
pepb26a2	b26.a1.a3	sp|Q14008|CKAP5_HUMAN	sp|Q14008|CKAP5_HUMAN Cytoskeleton-associated protein 5 OS=Homo sapiens GN=CKAP5 PE=1 SV=3	DTNVMLVALAAK	M5:+15.99491	331	342	1261.6824951171875
pepb26a3	b26.a1.a3	sp|Q14008|CKAP5_HUMAN	sp|Q14008|CKAP5_HUMAN Cytoskeleton-associated protein 5 OS=Homo sapiens GN=CKAP5 PE=1 SV=3	FIQPNIGELPTALK		893	906	1540.873779296875
pepb26a1	b26.a1.a3	sp|Q14008|CKAP5_HUMAN	sp|Q14008|CKAP5_HUMAN Cytoskeleton-associated protein 5 OS=Homo sapiens GN=CKAP5 PE=1 SV=3	DTNVMLVALAAK		331	342	1245.6876220703125
pepb27a1	b27.a1.a1	sp|Q86YZ3|HORN_HUMAN	sp|Q86YZ3|HORN_HUMAN Hornerin OS=Homo sapiens GN=HRNR PE=1 SV=2	HGSSSGSSSSYGQHGSGSR		1443	1461	1808.7547607421875
pepb27a3	b27.a1.a1	sp|Q86YZ3|HORN_HUMAN	sp|Q86YZ3|HORN_HUMAN Hornerin OS=Homo sapiens GN=HRNR PE=1 SV=2	SSSRGPYESR		1268	1277	1125.52880859375
pepb27a4	b27.a1.a1	sp|Q86YZ3|HORN_HUMAN	sp|Q86YZ3|HORN_HUMAN Hornerin OS=Homo sapiens GN=HRNR PE=1 SV=2	YGQQGSGSGQSPSR		649	662	1395.625244140625
pepb27a2	b27.a1.a1	sp|Q86YZ3|HORN_HUMAN	sp|Q86YZ3|HORN_HUMAN Hornerin OS=Homo sapiens GN=HRNR PE=1 SV=2	QSLGHGQHGSGSGQSPSPSR	Q1:-17.02655	992	1011	1930.87548828125
pepb28a2	b28.a1.a1	sp|Q9UHB7|AFF4_HUMAN	sp|Q9UHB7|AFF4_HUMAN AF4/FMR2 family member 4 OS=Homo sapiens GN=AFF4 PE=1 SV=1	HNADALSDR		927	935	998.4653930664062
pepb28a1	b28.a1.a1	sp|Q9UHB7|AFF4_HUMAN	sp|Q9UHB7|AFF4_HUMAN AF4/FMR2 family member 4 OS=Homo sapiens GN=AFF4 PE=1 SV=1	EQGTGNSYTDTSGPK		508	522	1541.6717529296875
pepb28a4	b28.a1.a1	sp|Q9UHB7|AFF4_HUMAN	sp|Q9UHB7|AFF4_HUMAN AF4/FMR2 family member 4 OS=Homo sapiens GN=AFF4 PE=1 SV=1	NSYNNSQAPSPGLGSK		1034	1049	1620.76171875
pepb28a3	b28.a1.a1	sp|Q9UHB7|AFF4_HUMAN	sp|Q9UHB7|AFF4_HUMAN AF4/FMR2 family member 4 OS=Homo sapiens GN=AFF4 PE=1 SV=1	IESETPVDLASSMPSSR	M13:+15.99491	584	600	1821.8538818359375
pepb29a4	b29.a1.a1	sp|Q32P44-2|EMAL3_HUMAN	sp|Q32P44-2|EMAL3_HUMAN Isoform 2 of Echinoderm microtubule-associated protein-like 3 OS=Homo sapiens GN=EML3	VASGQTAGVDK		320	330	1032.5323486328125
pepb29a2	b29.a1.a1	sp|Q32P44-2|EMAL3_HUMAN	sp|Q32P44-2|EMAL3_HUMAN Isoform 2 of Echinoderm microtubule-associated protein-like 3 OS=Homo sapiens GN=EML3	EALQSLSQR		14	22	1031.54833984375
pepb29a1	b29.a1.a1	sp|Q32P44-2|EMAL3_HUMAN	sp|Q32P44-2|EMAL3_HUMAN Isoform 2 of Echinoderm microtubule-associated protein-like 3 OS=Homo sapiens GN=EML3	AALAEALR		35	42	814.4785766601562
pepb29a3	b29.a1.a1	sp|Q32P44-2|EMAL3_HUMAN	sp|Q32P44-2|EMAL3_HUMAN Isoform 2 of Echinoderm microtubule-associated protein-like 3 OS=Homo sapiens GN=EML3	STNDSVLAVGFNPR		403	416	1476.74462890625
pepb29a4	b29.a1.a2	sp|Q32P44|EMAL3_HUMAN	sp|Q32P44|EMAL3_HUMAN Echinoderm microtubule-associated protein-like 3 OS=Homo sapiens GN=EML3 PE=1 SV=1	VASGQTAGVDK		320	330	1032.5323486328125
pepb29a2	b29.a1.a2	sp|Q32P44|EMAL3_HUMAN	sp|Q32P44|EMAL3_HUMAN Echinoderm microtubule-associated protein-like 3 OS=Homo sapiens GN=EML3 PE=1 SV=1	EALQSLSQR		14	22	1031.54833984375
pepb29a1	b29.a1.a2	sp|Q32P44|EMAL3_HUMAN	sp|Q32P44|EMAL3_HUMAN Echinoderm microtubule-associated protein-like 3 OS=Homo sapiens GN=EML3 PE=1 SV=1	AALAEALR		35	42	814.4785766601562
pepb29a3	b29.a1.a2	sp|Q32P44|EMAL3_HUMAN	sp|Q32P44|EMAL3_HUMAN Echinoderm microtubule-associated protein-like 3 OS=Homo sapiens GN=EML3 PE=1 SV=1	STNDSVLAVGFNPR		403	416	1476.74462890625
pepb29a4	b29.a1.a3	tr|B7WPE2|B7WPE2_HUMAN	tr|B7WPE2|B7WPE2_HUMAN Echinoderm microtubule associated protein like 3, isoform CRA_e OS=Homo sapiens GN=EML3 PE=2 SV=1	VASGQTAGVDK		321	331	1032.5323486328125
pepb29a2	b29.a1.a3	tr|B7WPE2|B7WPE2_HUMAN	tr|B7WPE2|B7WPE2_HUMAN Echinoderm microtubule associated protein like 3, isoform CRA_e OS=Homo sapiens GN=EML3 PE=2 SV=1	EALQSLSQR		14	22	1031.54833984375
pepb29a1	b29.a1.a3	tr|B7WPE2|B7WPE2_HUMAN	tr|B7WPE2|B7WPE2_HUMAN Echinoderm microtubule associated protein like 3, isoform CRA_e OS=Homo sapiens GN=EML3 PE=2 SV=1	AALAEALR		35	42	814.4785766601562
pepb29a3	b29.a1.a3	tr|B7WPE2|B7WPE2_HUMAN	tr|B7WPE2|B7WPE2_HUMAN Echinoderm microtubule associated protein like 3, isoform CRA_e OS=Homo sapiens GN=EML3 PE=2 SV=1	STNDSVLAVGFNPR		404	417	1476.74462890625
pepb29a4	b29.a1.a4	tr|H0Y3M3|H0Y3M3_HUMAN	tr|H0Y3M3|H0Y3M3_HUMAN Echinoderm microtubule-associated protein-like 3 (Fragment) OS=Homo sapiens GN=EML3 PE=4 SV=1	VASGQTAGVDK		315	325	1032.5323486328125
pepb29a2	b29.a1.a4	tr|H0Y3M3|H0Y3M3_HUMAN	tr|H0Y3M3|H0Y3M3_HUMAN Echinoderm microtubule-associated protein-like 3 (Fragment) OS=Homo sapiens GN=EML3 PE=4 SV=1	EALQSLSQR		8	16	1031.54833984375
pepb29a1	b29.a1.a4	tr|H0Y3M3|H0Y3M3_HUMAN	tr|H0Y3M3|H0Y3M3_HUMAN Echinoderm microtubule-associated protein-like 3 (Fragment) OS=Homo sapiens GN=EML3 PE=4 SV=1	AALAEALR		29	36	814.4785766601562
pepb29a3	b29.a1.a4	tr|H0Y3M3|H0Y3M3_HUMAN	tr|H0Y3M3|H0Y3M3_HUMAN Echinoderm microtubule-associated protein-like 3 (Fragment) OS=Homo sapiens GN=EML3 PE=4 SV=1	STNDSVLAVGFNPR		398	411	1476.74462890625
pepb30a3	b30.a1.a1	sp|Q6P2Q9|PRP8_HUMAN	sp|Q6P2Q9|PRP8_HUMAN Pre-mRNA-processing-splicing factor 8 OS=Homo sapiens GN=PRPF8 PE=1 SV=2	HDVNLGR		1145	1151	810.422119140625
pepb30a2	b30.a1.a1	sp|Q6P2Q9|PRP8_HUMAN	sp|Q6P2Q9|PRP8_HUMAN Pre-mRNA-processing-splicing factor 8 OS=Homo sapiens GN=PRPF8 PE=1 SV=2	EQSQLTATQTR		2035	2045	1262.6339111328125
pepb30a1	b30.a1.a1	sp|Q6P2Q9|PRP8_HUMAN	sp|Q6P2Q9|PRP8_HUMAN Pre-mRNA-processing-splicing factor 8 OS=Homo sapiens GN=PRPF8 PE=1 SV=2	ALNMAIPGGPK	M4:+15.99491	268	278	1084.5823974609375
pepb30a4	b30.a1.a1	sp|Q6P2Q9|PRP8_HUMAN	sp|Q6P2Q9|PRP8_HUMAN Pre-mRNA-processing-splicing factor 8 OS=Homo sapiens GN=PRPF8 PE=1 SV=2	ISLIQIFR		1571	1578	989.6146850585938
pepb31a3	b31.a1.a1	sp|Q13435|SF3B2_HUMAN	sp|Q13435|SF3B2_HUMAN Splicing factor 3B subunit 2 OS=Homo sapiens GN=SF3B2 PE=1 SV=2	GPPPPPGDENR		248	258	1132.53857421875
pepb31a1	b31.a1.a1	sp|Q13435|SF3B2_HUMAN	sp|Q13435|SF3B2_HUMAN Splicing factor 3B subunit 2 OS=Homo sapiens GN=SF3B2 PE=1 SV=2	AAVLLEQER		184	192	1028.5738525390625
pepb31a4	b31.a1.a1	sp|Q13435|SF3B2_HUMAN	sp|Q13435|SF3B2_HUMAN Splicing factor 3B subunit 2 OS=Homo sapiens GN=SF3B2 PE=1 SV=2	YGPPPSYPNLK		639	649	1232.63134765625
pepb31a2	b31.a1.a1	sp|Q13435|SF3B2_HUMAN	sp|Q13435|SF3B2_HUMAN Splicing factor 3B subunit 2 OS=Homo sapiens GN=SF3B2 PE=1 SV=2	FTVAELK		460	466	807.4614868164062
pepb31a3	b31.a1.a2	tr|E9PPJ0|E9PPJ0_HUMAN	tr|E9PPJ0|E9PPJ0_HUMAN Splicing factor 3B subunit 2 OS=Homo sapiens GN=SF3B2 PE=2 SV=1	GPPPPPGDENR		231	241	1132.53857421875
pepb31a1	b31.a1.a2	tr|E9PPJ0|E9PPJ0_HUMAN	tr|E9PPJ0|E9PPJ0_HUMAN Splicing factor 3B subunit 2 OS=Homo sapiens GN=SF3B2 PE=2 SV=1	AAVLLEQER		167	175	1028.5738525390625
pepb31a4	b31.a1.a2	tr|E9PPJ0|E9PPJ0_HUMAN	tr|E9PPJ0|E9PPJ0_HUMAN Splicing factor 3B subunit 2 OS=Homo sapiens GN=SF3B2 PE=2 SV=1	YGPPPSYPNLK		622	632	1232.63134765625
pepb31a2	b31.a1.a2	tr|E9PPJ0|E9PPJ0_HUMAN	tr|E9PPJ0|E9PPJ0_HUMAN Splicing factor 3B subunit 2 OS=Homo sapiens GN=SF3B2 PE=2 SV=1	FTVAELK		443	449	807.4614868164062
pepb32a1	b32.a1.a1	sp|P62805|H4_HUMAN	sp|P62805|H4_HUMAN Histone H4 OS=Homo sapiens GN=HIST1H4A PE=1 SV=2	DAVTYTEHAK		69	78	1134.54296875
pepb32a2	b32.a1.a1	sp|P62805|H4_HUMAN	sp|P62805|H4_HUMAN Histone H4 OS=Homo sapiens GN=HIST1H4A PE=1 SV=2	ISGLIYEETR		47	56	1180.621337890625
pepb32a4	b32.a1.a1	sp|P62805|H4_HUMAN	sp|P62805|H4_HUMAN Histone H4 OS=Homo sapiens GN=HIST1H4A PE=1 SV=2	TVTAMDVVYALK	M5:+15.99491	81	92	1326.69775390625
pepb32a3	b32.a1.a1	sp|P62805|H4_HUMAN	sp|P62805|H4_HUMAN Histone H4 OS=Homo sapiens GN=HIST1H4A PE=1 SV=2	TVTAMDVVYALK		81	92	1310.702880859375
pepb33a1	b33.a1.a1	sp|P78347-2|GTF2I_HUMAN	sp|P78347-2|GTF2I_HUMAN Isoform 2 of General transcription factor II-I OS=Homo sapiens GN=GTF2I	FAEALGSTEAK		437	447	1123.5633544921875
pepb33a4	b33.a1.a1	sp|P78347-2|GTF2I_HUMAN	sp|P78347-2|GTF2I_HUMAN Isoform 2 of General transcription factor II-I OS=Homo sapiens GN=GTF2I	STVVPVPYEK		131	140	1118.609619140625
pepb33a2	b33.a1.a1	sp|P78347-2|GTF2I_HUMAN	sp|P78347-2|GTF2I_HUMAN Isoform 2 of General transcription factor II-I OS=Homo sapiens GN=GTF2I	SPSWYGIPR		474	482	1062.537109375
pepb33a3	b33.a1.a1	sp|P78347-2|GTF2I_HUMAN	sp|P78347-2|GTF2I_HUMAN Isoform 2 of General transcription factor II-I OS=Homo sapiens GN=GTF2I	SPTWFGIPR		579	587	1060.557861328125
pepb33a1	b33.a1.a2	sp|P78347-3|GTF2I_HUMAN	sp|P78347-3|GTF2I_HUMAN Isoform 3 of General transcription factor II-I OS=Homo sapiens GN=GTF2I	FAEALGSTEAK		458	468	1123.5633544921875
pepb33a4	b33.a1.a2	sp|P78347-3|GTF2I_HUMAN	sp|P78347-3|GTF2I_HUMAN Isoform 3 of General transcription factor II-I OS=Homo sapiens GN=GTF2I	STVVPVPYEK		131	140	1118.609619140625
pepb33a2	b33.a1.a2	sp|P78347-3|GTF2I_HUMAN	sp|P78347-3|GTF2I_HUMAN Isoform 3 of General transcription factor II-I OS=Homo sapiens GN=GTF2I	SPSWYGIPR		495	503	1062.537109375
pepb33a3	b33.a1.a2	sp|P78347-3|GTF2I_HUMAN	sp|P78347-3|GTF2I_HUMAN Isoform 3 of General transcription factor II-I OS=Homo sapiens GN=GTF2I	SPTWFGIPR		600	608	1060.557861328125
pepb33a1	b33.a1.a3	sp|P78347-4|GTF2I_HUMAN	sp|P78347-4|GTF2I_HUMAN Isoform 4 of General transcription factor II-I OS=Homo sapiens GN=GTF2I	FAEALGSTEAK		457	467	1123.5633544921875
pepb33a4	b33.a1.a3	sp|P78347-4|GTF2I_HUMAN	sp|P78347-4|GTF2I_HUMAN Isoform 4 of General transcription factor II-I OS=Homo sapiens GN=GTF2I	STVVPVPYEK		131	140	1118.609619140625
pepb33a2	b33.a1.a3	sp|P78347-4|GTF2I_HUMAN	sp|P78347-4|GTF2I_HUMAN Isoform 4 of General transcription factor II-I OS=Homo sapiens GN=GTF2I	SPSWYGIPR		494	502	1062.537109375
pepb33a3	b33.a1.a3	sp|P78347-4|GTF2I_HUMAN	sp|P78347-4|GTF2I_HUMAN Isoform 4 of General transcription factor II-I OS=Homo sapiens GN=GTF2I	SPTWFGIPR		599	607	1060.557861328125
pepb33a1	b33.a1.a4	sp|P78347|GTF2I_HUMAN	sp|P78347|GTF2I_HUMAN General transcription factor II-I OS=Homo sapiens GN=GTF2I PE=1 SV=2	FAEALGSTEAK		478	488	1123.5633544921875
pepb33a4	b33.a1.a4	sp|P78347|GTF2I_HUMAN	sp|P78347|GTF2I_HUMAN General transcription factor II-I OS=Homo sapiens GN=GTF2I PE=1 SV=2	STVVPVPYEK		131	140	1118.609619140625
pepb33a2	b33.a1.a4	sp|P78347|GTF2I_HUMAN	sp|P78347|GTF2I_HUMAN General transcription factor II-I OS=Homo sapiens GN=GTF2I PE=1 SV=2	SPSWYGIPR		515	523	1062.537109375
pepb33a3	b33.a1.a4	sp|P78347|GTF2I_HUMAN	sp|P78347|GTF2I_HUMAN General transcription factor II-I OS=Homo sapiens GN=GTF2I PE=1 SV=2	SPTWFGIPR		620	628	1060.557861328125
pepb34a3	b34.a1.a1	sp|Q15554-3|TERF2_HUMAN	sp|Q15554-3|TERF2_HUMAN Isoform 3 of Telomeric repeat-binding factor 2 OS=Homo sapiens GN=TERF2	QPAPGPVEKPPR	Q1:-17.02655	301	312	1255.6798095703125
pepb34a4	b34.a1.a1	sp|Q15554-3|TERF2_HUMAN	sp|Q15554-3|TERF2_HUMAN Isoform 3 of Telomeric repeat-binding factor 2 OS=Homo sapiens GN=TERF2	TLSGAQDSEAAFAK		336	349	1395.675537109375
pepb34a2	b34.a1.a1	sp|Q15554-3|TERF2_HUMAN	sp|Q15554-3|TERF2_HUMAN Isoform 3 of Telomeric repeat-binding factor 2 OS=Homo sapiens GN=TERF2	NDLLNIIR		235	242	970.5684204101562
pepb34a1	b34.a1.a1	sp|Q15554-3|TERF2_HUMAN	sp|Q15554-3|TERF2_HUMAN Isoform 3 of Telomeric repeat-binding factor 2 OS=Homo sapiens GN=TERF2	DLVLPTQALPASPALK		354	369	1633.9527587890625
pepb34a3	b34.a1.a2	sp|Q15554|TERF2_HUMAN	sp|Q15554|TERF2_HUMAN Telomeric repeat-binding factor 2 OS=Homo sapiens GN=TERF2 PE=1 SV=2	QPAPGPVEKPPR	Q1:-17.02655	259	270	1255.6798095703125
pepb34a4	b34.a1.a2	sp|Q15554|TERF2_HUMAN	sp|Q15554|TERF2_HUMAN Telomeric repeat-binding factor 2 OS=Homo sapiens GN=TERF2 PE=1 SV=2	TLSGAQDSEAAFAK		294	307	1395.675537109375
pepb34a2	b34.a1.a2	sp|Q15554|TERF2_HUMAN	sp|Q15554|TERF2_HUMAN Telomeric repeat-binding factor 2 OS=Homo sapiens GN=TERF2 PE=1 SV=2	NDLLNIIR		193	200	970.5684204101562
pepb34a1	b34.a1.a2	sp|Q15554|TERF2_HUMAN	sp|Q15554|TERF2_HUMAN Telomeric repeat-binding factor 2 OS=Homo sapiens GN=TERF2 PE=1 SV=2	DLVLPTQALPASPALK		312	327	1633.9527587890625
pepb34a3	b34.a1.a3	tr|H3BR06|H3BR06_HUMAN	tr|H3BR06|H3BR06_HUMAN Telomeric repeat-binding factor 2 (Fragment) OS=Homo sapiens GN=TERF2 PE=2 SV=1	QPAPGPVEKPPR	Q1:-17.02655	180	191	1255.6798095703125
pepb34a4	b34.a1.a3	tr|H3BR06|H3BR06_HUMAN	tr|H3BR06|H3BR06_HUMAN Telomeric repeat-binding factor 2 (Fragment) OS=Homo sapiens GN=TERF2 PE=2 SV=1	TLSGAQDSEAAFAK		215	228	1395.675537109375
pepb34a2	b34.a1.a3	tr|H3BR06|H3BR06_HUMAN	tr|H3BR06|H3BR06_HUMAN Telomeric repeat-binding factor 2 (Fragment) OS=Homo sapiens GN=TERF2 PE=2 SV=1	NDLLNIIR		114	121	970.5684204101562
pepb34a1	b34.a1.a3	tr|H3BR06|H3BR06_HUMAN	tr|H3BR06|H3BR06_HUMAN Telomeric repeat-binding factor 2 (Fragment) OS=Homo sapiens GN=TERF2 PE=2 SV=1	DLVLPTQALPASPALK		233	248	1633.9527587890625
[truncated: 186 more rows]

## Sheet: X!TandemPipeline informations
X!TandemPipeline version :
[truncated: 8 more rows]
