# Supplementary material for: The human DNA ends proteome uncovers an unexpected entanglement of functional pathways
Source: Nucleic Acids Res. 2016 Feb 25;44(10):4721–33. doi: 10.1093/nar/gkw121 (PMC4889927; doi:10.1093/nar/gkw121)
Supplement: SUPPLEMENTARY DATA [file supp_gkw121_nar-02937-m-2015-File003.zip › berthelot-et-al-spreadsheet-formatted-mass-data/vb137.ods]

## Sheet: proteins
MS Sample :	DaPR130924_VB137_O1949.m
Group ID	Sub-group ID	Protein ID	Description	log(E value)	Coverage	MW	Spectra	Specific	Uniques	Specific uniques	Theoretical number of tryptic peptides	PAI	emPAI	Sub-group proteins	number of MS samples
a1	a1.a1	a1.a1.a1	sp|P09874|PARP1_HUMAN Poly [ADP-ribose] polymerase 1 OS=Homo sapiens GN=PARP1 PE=1 SV=4	-309.9642028808594	48	112.9000015258789	144		79		42	3.4285714285714284	2681.6957952797247	1	1
a2	a2.a1	a2.a1.a1	sp|P23246|SFPQ_HUMAN Splicing factor, proline- and glutamine-rich OS=Homo sapiens GN=SFPQ PE=1 SV=2	-69.6893081665039	24	76.0	25		15		24	1.0416666666666667	10.006941712522098	1	1
a3	a3.a1	a3.a1.a1	sp|P49916|DNLI3_HUMAN DNA ligase 3 OS=Homo sapiens GN=LIG3 PE=1 SV=2	-80.57515716552734	20	112.69999694824219	23		20		47	0.48936170212765956	2.0857568527160524	1	1
a4	a4.a1	a4.a1.a1	sp|P11387|TOP1_HUMAN DNA topoisomerase 1 OS=Homo sapiens GN=TOP1 PE=1 SV=2	-47.148738861083984	20	90.5999984741211	19		14		35	0.5428571428571428	2.4902548789595804	1	1
a5	a5.a1	a5.a1.a1	sp|P11586|C1TC_HUMAN C-1-tetrahydrofolate synthase, cytoplasmic OS=Homo sapiens GN=MTHFD1 PE=1 SV=3	-65.79861450195312	17	101.4000015258789	16		15		44	0.36363636363636365	1.3101297000831598	1	1
a6	a6.a1	a6.a1.a1	sp|Q14527|HLTF_HUMAN Helicase-like transcription factor OS=Homo sapiens GN=HLTF PE=1 SV=2	-49.975181579589844	15	113.69999694824219	14		13		47	0.2978723404255319	0.9855111964445817	1	1
a7	a7.a1	a7.a1.a1	sp|P17480-2|UBF1_HUMAN Isoform UBF2 of Nucleolar transcription factor 1 OS=Homo sapiens GN=UBTF	-26.28115463256836	14	84.80000305175781	11		10		27	0.4074074074074074	1.5550970903525068	2	1
a7	a7.a1	a7.a1.a2	tr|E9PKP7|E9PKP7_HUMAN Nucleolar transcription factor 1 OS=Homo sapiens GN=UBTF PE=2 SV=1	-26.28115463256836	14	87.30000305175781	11		10		29	0.3793103448275862	1.3950266199874855	2	1
a8	a8.a1	a8.a1.a1	sp|Q8N5C6|SRBD1_HUMAN S1 RNA-binding domain-containing protein 1 OS=Homo sapiens GN=SRBD1 PE=1 SV=2	-31.296735763549805	11	111.5999984741211	11		11		49	0.22448979591836735	0.6768329368110082	1	1
a9	a9.a1	a9.a1.a1	sp|P08670|VIME_HUMAN Vimentin OS=Homo sapiens GN=VIM PE=1 SV=4	-27.824356079101562	18	53.5	9		8		32	0.28125	0.9109529749704406	2	1
a9	a9.a1	a9.a1.a2	tr|B0YJC4|B0YJC4_HUMAN Vimentin OS=Homo sapiens GN=VIM PE=2 SV=1	-27.824356079101562	19	49.5	9		8		30	0.3	0.9952623149688795	2	1
b10	b10.a1	b10.a1.a1	sp|P35527|K1C9_HUMAN Keratin, type I cytoskeletal 9 OS=Homo sapiens GN=KRT9 PE=1 SV=3	-21.855125427246094	15	61.900001525878906	8		8		21	0.38095238095238093	1.4040991835099716	1	1
b11	b11.a1	b11.a1.a1	sp|P27694|RFA1_HUMAN Replication protein A 70 kDa DNA-binding subunit OS=Homo sapiens GN=RPA1 PE=1 SV=2	-22.18224334716797	17	68.0	8		8		24	0.3333333333333333	1.1544346900318838	1	1
b12	b12.a1	b12.a1.a1	sp|P05388|RLA0_HUMAN 60S acidic ribosomal protein P0 OS=Homo sapiens GN=RPLP0 PE=1 SV=1	-21.771690368652344	32	34.20000076293945	8		7		10	0.8	5.309573444801933	3	1
b12	b12.a1	b12.a1.a2	tr|F8VWS0|F8VWS0_HUMAN 60S acidic ribosomal protein P0 OS=Homo sapiens GN=RPLP0 PE=2 SV=1	-21.771690368652344	36	30.399999618530273	8		7		9	0.8888888888888888	6.742636826811269	3	1
b12	b12.a1	b12.a1.a3	tr|Q3B7A4|Q3B7A4_HUMAN 60S acidic ribosomal protein P0 OS=Homo sapiens GN=RPLP0 PE=2 SV=1	-21.771690368652344	39	27.299999237060547	8		7		10	0.8	5.309573444801933	3	1
b13	b13.a1	b13.a1.a1	sp|P35659|DEK_HUMAN Protein DEK OS=Homo sapiens GN=DEK PE=1 SV=1	-18.688636779785156	23	42.599998474121094	7		7		17	0.4117647058823529	1.5808615404180748	1	1
b14	b14.a1	b14.a1.a1	sp|Q9NR30|DDX21_HUMAN Nucleolar RNA helicase 2 OS=Homo sapiens GN=DDX21 PE=1 SV=5	-27.495502471923828	10	87.19999694824219	7		7		35	0.2	0.5848931924611136	1	1
b15	b15.a1	b15.a1.a1	sp|P08651-2|NFIC_HUMAN Isoform 1 of Nuclear factor 1 C-type OS=Homo sapiens GN=NFIC	-16.38872718811035	9	54.599998474121094	4	3	4	3	20	0.2	0.5848931924611136	6	1
b15	b15.a1	b15.a1.a2	sp|P08651-3|NFIC_HUMAN Isoform 2 of Nuclear factor 1 C-type OS=Homo sapiens GN=NFIC	-16.38872718811035	11	47.79999923706055	4	3	4	3	18	0.2222222222222222	0.6681005372000588	6	1
b15	b15.a1	b15.a1.a3	sp|P08651-4|NFIC_HUMAN Isoform 3 of Nuclear factor 1 C-type OS=Homo sapiens GN=NFIC	-16.38872718811035	11	45.29999923706055	4	3	4	3	16	0.25	0.7782794100389228	6	1
b15	b15.a1	b15.a1.a4	sp|P08651-5|NFIC_HUMAN Isoform 5 of Nuclear factor 1 C-type OS=Homo sapiens GN=NFIC	-16.38872718811035	11	47.5	4	3	4	3	16	0.25	0.7782794100389228	6	1
b15	b15.a1	b15.a1.a5	sp|P08651-6|NFIC_HUMAN Isoform 6 of Nuclear factor 1 C-type OS=Homo sapiens GN=NFIC	-16.38872718811035	10	48.79999923706055	4	3	4	3	17	0.23529411764705882	0.7190722018585745	6	1
b15	b15.a1	b15.a1.a6	sp|P08651|NFIC_HUMAN Nuclear factor 1 C-type OS=Homo sapiens GN=NFIC PE=1 SV=2	-16.38872718811035	9	55.5	4	3	4	3	19	0.21052631578947367	0.6237767391887217	6	1
b15	b15.a2	b15.a2.a1	sp|Q12857-2|NFIA_HUMAN Isoform 2 of Nuclear factor 1 A-type OS=Homo sapiens GN=NFIA	-12.84512710571289	13	54.5	4	3	4	3	16	0.25	0.7782794100389228	6	1
b15	b15.a2	b15.a2.a2	sp|Q12857-3|NFIA_HUMAN Isoform 3 of Nuclear factor 1 A-type OS=Homo sapiens GN=NFIA	-12.84512710571289	13	54.900001525878906	4	3	4	3	15	0.26666666666666666	0.8478497974222909	6	1
b15	b15.a2	b15.a2.a3	sp|Q12857-4|NFIA_HUMAN Isoform 4 of Nuclear factor 1 A-type OS=Homo sapiens GN=NFIA	-12.84512710571289	11	60.79999923706055	4	3	4	3	16	0.25	0.7782794100389228	6	1
b15	b15.a2	b15.a2.a4	sp|Q12857|NFIA_HUMAN Nuclear factor 1 A-type OS=Homo sapiens GN=NFIA PE=1 SV=2	-12.84512710571289	12	55.79999923706055	4	3	4	3	14	0.2857142857142857	0.9306977288832501	6	1
b15	b15.a2	b15.a2.a5	tr|B1AKN5|B1AKN5_HUMAN Nuclear factor 1 OS=Homo sapiens GN=NFIA PE=2 SV=1	-12.84512710571289	13	53.5	4	3	4	3	14	0.2857142857142857	0.9306977288832501	6	1
b15	b15.a2	b15.a2.a6	tr|B1AKN8|B1AKN8_HUMAN Nuclear factor 1 OS=Homo sapiens GN=NFIA PE=2 SV=1	-12.84512710571289	12	58.400001525878906	4	3	4	3	17	0.23529411764705882	0.7190722018585745	6	1
b16	b16.a1	b16.a1.a1	sp|Q9ULV4-2|COR1C_HUMAN Isoform 2 of Coronin-1C OS=Homo sapiens GN=CORO1C	-30.259428024291992	14	53.900001525878906	6		6		15	0.4	1.5118864315095801	3	1
b16	b16.a1	b16.a1.a2	sp|Q9ULV4-3|COR1C_HUMAN Isoform 3 of Coronin-1C OS=Homo sapiens GN=CORO1C	-30.259428024291992	13	58.79999923706055	6		6		19	0.3157894736842105	1.0691380811147897	3	1
b16	b16.a1	b16.a1.a3	sp|Q9ULV4|COR1C_HUMAN Coronin-1C OS=Homo sapiens GN=CORO1C PE=1 SV=1	-30.259428024291992	14	53.099998474121094	6		6		15	0.4	1.5118864315095801	3	1
b17	b17.a1	b17.a1.a1	sp|Q9BUQ8|DDX23_HUMAN Probable ATP-dependent RNA helicase DDX23 OS=Homo sapiens GN=DDX23 PE=1 SV=3	-18.472362518310547	8	95.4000015258789	6		6		40	0.15	0.4125375446227544	1	1
b18	b18.a1	b18.a1.a1	sp|P62805|H4_HUMAN Histone H4 OS=Homo sapiens GN=HIST1H4A PE=1 SV=2	-17.54305648803711	42	11.300000190734863	5		4		5	1.0	9.0	1	1
b19	b19.a1	b19.a1.a1	sp|Q00839-2|HNRPU_HUMAN Isoform Short of Heterogeneous nuclear ribonucleoprotein U OS=Homo sapiens GN=HNRNPU	-24.681428909301758	8	88.80000305175781	5		5		23	0.21739130434782608	0.6496480740980204	2	1
b19	b19.a1	b19.a1.a2	sp|Q00839|HNRPU_HUMAN Heterogeneous nuclear ribonucleoprotein U OS=Homo sapiens GN=HNRNPU PE=1 SV=6	-24.681428909301758	7	90.4000015258789	5		5		24	0.20833333333333334	0.6155980984398741	2	1
b20	b20.a1	b20.a1.a1	sp|P42285|SK2L2_HUMAN Superkiller viralicidic activity 2-like 2 OS=Homo sapiens GN=SKIV2L2 PE=1 SV=3	-12.148534774780273	5	117.5999984741211	5		5		47	0.10638297872340426	0.27756492146711476	2	1
b20	b20.a1	b20.a1.a2	tr|F5H7E2|F5H7E2_HUMAN Superkiller viralicidic activity 2-like 2 OS=Homo sapiens GN=SKIV2L2 PE=2 SV=1	-12.148534774780273	6	106.5999984741211	5		5		44	0.11363636363636363	0.2990813969063477	2	1
b21	b21.a1	b21.a1.a1	sp|O75475|PSIP1_HUMAN PC4 and SFRS1-interacting protein OS=Homo sapiens GN=PSIP1 PE=1 SV=1	-9.565910339355469	4	60.0	4		3		25	0.16	0.44543977074592744	1	1
b22	b22.a1	b22.a1.a1	sp|P18887|XRCC1_HUMAN DNA repair protein XRCC1 OS=Homo sapiens GN=XRCC1 PE=1 SV=2	-14.657990455627441	6	69.30000305175781	4		4		21	0.19047619047619047	0.5505157798326246	2	1
b22	b22.a1	b22.a1.a2	tr|F5H8D7|F5H8D7_HUMAN DNA repair protein XRCC1 OS=Homo sapiens GN=XRCC1 PE=2 SV=1	-14.657990455627441	7	65.80000305175781	4		4		20	0.2	0.5848931924611136	2	1
b23	b23.a1	b23.a1.a1	sp|Q04837|SSBP_HUMAN Single-stranded DNA-binding protein, mitochondrial OS=Homo sapiens GN=SSBP1 PE=1 SV=1	-14.310869216918945	28	17.200000762939453	4		4		8	0.5	2.1622776601683795	3	1
b23	b23.a1	b23.a1.a2	tr|C9K0U8|C9K0U8_HUMAN Single-stranded DNA-binding protein (Fragment) OS=Homo sapiens GN=SSBP1 PE=2 SV=1	-14.310869216918945	35	14.0	4		4		7	0.5714285714285714	2.72759372031494	3	1
b23	b23.a1	b23.a1.a3	tr|E7EUY5|E7EUY5_HUMAN Single-stranded DNA-binding protein (Fragment) OS=Homo sapiens GN=SSBP1 PE=2 SV=1	-14.310869216918945	31	15.600000381469727	4		4		8	0.5	2.1622776601683795	3	1
b24	b24.a1	b24.a1.a1	sp|Q16666-2|IF16_HUMAN Isoform 2 of Gamma-interferon-inducible protein 16 OS=Homo sapiens GN=IFI16	-12.57348918914795	8	81.9000015258789	4		4		32	0.125	0.33352143216332397	3	1
b24	b24.a1	b24.a1.a2	sp|Q16666-3|IF16_HUMAN Isoform 3 of Gamma-interferon-inducible protein 16 OS=Homo sapiens GN=IFI16	-12.57348918914795	8	75.80000305175781	4		4		32	0.125	0.33352143216332397	3	1
b24	b24.a1	b24.a1.a3	sp|Q16666|IF16_HUMAN Gamma-interferon-inducible protein 16 OS=Homo sapiens GN=IFI16 PE=1 SV=3	-12.57348918914795	7	88.0999984741211	4		4		32	0.125	0.33352143216332397	3	1
b25	b25.a1	b25.a1.a1	sp|Q08211|DHX9_HUMAN ATP-dependent RNA helicase A OS=Homo sapiens GN=DHX9 PE=1 SV=4	-8.125802040100098	2	140.6999969482422	4		4		49	0.08163265306122448	0.20679264063932856	1	1
b26	b26.a1	b26.a1.a1	sp|P05387|RLA2_HUMAN 60S acidic ribosomal protein P2 OS=Homo sapiens GN=RPLP2 PE=1 SV=1	-19.1079044342041	55	11.600000381469727	4		3		5	0.8	5.309573444801933	1	1
b27	b27.a1	b27.a1.a1	sp|Q14978-2|NOLC1_HUMAN Isoform Beta of Nucleolar and coiled-body phosphoprotein 1 OS=Homo sapiens GN=NOLC1	-7.534008026123047	4	74.5999984741211	3		3		25	0.12	0.318256738556407	3	1
b27	b27.a1	b27.a1.a2	sp|Q14978-3|NOLC1_HUMAN Isoform 3 of Nucleolar and coiled-body phosphoprotein 1 OS=Homo sapiens GN=NOLC1	-7.534008026123047	4	73.5999984741211	3		3		23	0.13043478260869565	0.35031403786987303	3	1
b27	b27.a1	b27.a1.a3	sp|Q14978|NOLC1_HUMAN Nucleolar and coiled-body phosphoprotein 1 OS=Homo sapiens GN=NOLC1 PE=1 SV=2	-7.534008026123047	4	73.5	3		3		24	0.125	0.33352143216332397	3	1
b28	b28.a1	b28.a1.a1	sp|P05386|RLA1_HUMAN 60S acidic ribosomal protein P1 OS=Homo sapiens GN=RPLP1 PE=1 SV=1	-17.260950088500977	32	11.399999618530273	3		3		2	1.5	30.622776601683793	1	1
b29	b29.a1	b29.a1.a1	sp|P10412|H14_HUMAN Histone H1.4 OS=Homo sapiens GN=HIST1H1E PE=1 SV=2	-15.099699020385742	14	21.799999237060547	3		3		4	0.75	4.623413251903491	3	1
b29	b29.a1	b29.a1.a2	sp|P16402|H13_HUMAN Histone H1.3 OS=Homo sapiens GN=HIST1H1D PE=1 SV=2	-15.099699020385742	14	22.299999237060547	3		3		4	0.75	4.623413251903491	3	1
b29	b29.a1	b29.a1.a3	sp|P16403|H12_HUMAN Histone H1.2 OS=Homo sapiens GN=HIST1H1C PE=1 SV=2	-15.099699020385742	14	21.299999237060547	3		3		4	0.75	4.623413251903491	3	1
b30	b30.a1	b30.a1.a1	sp|Q7L014|DDX46_HUMAN Probable ATP-dependent RNA helicase DDX46 OS=Homo sapiens GN=DDX46 PE=1 SV=2	-4.843148231506348	2	117.19999694824219	3		2		43	0.06976744186046512	0.17426858345092833	2	1
b30	b30.a1	b30.a1.a2	tr|D6RJA6|D6RJA6_HUMAN DEAD (Asp-Glu-Ala-Asp) box polypeptide 46, isoform CRA_b OS=Homo sapiens GN=DDX46 PE=2 SV=1	-4.843148231506348	4	53.79999923706055	3		2		18	0.16666666666666666	0.46779926762206947	2	1
b31	b31.a1	b31.a1.a1	sp|Q9BXP5-2|SRRT_HUMAN Isoform 2 of Serrate RNA effector molecule homolog OS=Homo sapiens GN=SRRT	-5.4857177734375	2	100.0999984741211	2		2		37	0.05405405405405406	0.13254131515281187	5	1
b31	b31.a1	b31.a1.a2	sp|Q9BXP5-3|SRRT_HUMAN Isoform 3 of Serrate RNA effector molecule homolog OS=Homo sapiens GN=SRRT	-5.4857177734375	2	100.4000015258789	2		2		36	0.05555555555555555	0.13646366638572482	5	1
b31	b31.a1	b31.a1.a3	sp|Q9BXP5-4|SRRT_HUMAN Isoform 4 of Serrate RNA effector molecule homolog OS=Homo sapiens GN=SRRT	-5.4857177734375	2	100.0	2		2		36	0.05555555555555555	0.13646366638572482	5	1
b31	b31.a1	b31.a1.a4	sp|Q9BXP5-5|SRRT_HUMAN Isoform 5 of Serrate RNA effector molecule homolog OS=Homo sapiens GN=SRRT	-5.4857177734375	2	96.0	2		2		34	0.058823529411764705	0.14504756993828183	5	1
b31	b31.a1	b31.a1.a5	sp|Q9BXP5|SRRT_HUMAN Serrate RNA effector molecule homolog OS=Homo sapiens GN=SRRT PE=1 SV=1	-5.4857177734375	2	100.5	2		2		37	0.05405405405405406	0.13254131515281187	5	1
b32	b32.a1	b32.a1.a1	sp|Q15007|FL2D_HUMAN Pre-mRNA-splicing regulator WTAP OS=Homo sapiens GN=WTAP PE=1 SV=2	-7.623423099517822	7	44.099998474121094	2		2		20	0.1	0.2589254117941673	1	1
b33	b33.a1	b33.a1.a1	sp|Q96T37-2|RBM15_HUMAN Isoform 2 of Putative RNA-binding protein 15 OS=Homo sapiens GN=RBM15	-6.173277378082275	3	104.5999984741211	2		2		42	0.047619047619047616	0.11588399250774839	3	1
b33	b33.a1	b33.a1.a2	sp|Q96T37-3|RBM15_HUMAN Isoform 3 of Putative RNA-binding protein 15 OS=Homo sapiens GN=RBM15	-6.173277378082275	2	106.19999694824219	2		2		42	0.047619047619047616	0.11588399250774839	3	1
b33	b33.a1	b33.a1.a3	sp|Q96T37|RBM15_HUMAN Putative RNA-binding protein 15 OS=Homo sapiens GN=RBM15 PE=1 SV=2	-6.173277378082275	2	107.0	2		2		44	0.045454545454545456	0.110336318167638	3	1
b34	b34.a1	b34.a1.a1	sp|P16401|H15_HUMAN Histone H1.5 OS=Homo sapiens GN=HIST1H1B PE=1 SV=3	-10.42945671081543	10	22.5	2		2		4	0.5	2.1622776601683795	1	1
b35	b35.a1	b35.a1.a1	sp|P61626|LYSC_HUMAN Lysozyme C OS=Homo sapiens GN=LYZ PE=1 SV=1	-10.02872371673584	12	16.5	2		2		7	0.2857142857142857	0.9306977288832501	2	1
b35	b35.a1	b35.a1.a2	tr|F8VV32|F8VV32_HUMAN Lysozyme C OS=Homo sapiens GN=LYZ PE=2 SV=1	-10.02872371673584	18	11.399999618530273	2		2		7	0.2857142857142857	0.9306977288832501	2	1
b36	b36.a1	b36.a1.a1	sp|Q5SSJ5|HP1B3_HUMAN Heterochromatin protein 1-binding protein 3 OS=Homo sapiens GN=HP1BP3 PE=1 SV=1	-6.614036560058594	4	61.099998474121094	2		2		22	0.09090909090909091	0.23284673944206613	1	1
b37	b37.a1	b37.a1.a1	sp|P19447|ERCC3_HUMAN TFIIH basal transcription factor complex helicase XPB subunit OS=Homo sapiens GN=ERCC3 PE=1 SV=1	-5.511449337005615	2	89.0999984741211	2		2		38	0.05263157894736842	0.12883789168468907	2	1
b37	b37.a1	b37.a1.a2	tr|G3V1S1|G3V1S1_HUMAN Excision repair cross-complementing rodent repair deficiency, complementation group 3 (Xeroderma pigmentosum group B complementing), isoform CRA_b OS=Homo sapiens GN=ERCC3 PE=2 SV=1	-5.511449337005615	2	81.80000305175781	2		2		37	0.05405405405405406	0.13254131515281187	2	1
b38	b38.a1	b38.a1.a1	sp|Q9Y5B9|SP16H_HUMAN FACT complex subunit SPT16 OS=Homo sapiens GN=SUPT16H PE=1 SV=1	-11.16494369506836	2	119.69999694824219	2		2		40	0.05	0.12201845430196334	1	1
b39	b39.a1	b39.a1.a1	sp|Q9NZC9|SMAL1_HUMAN SWI/SNF-related matrix-associated actin-dependent regulator of chromatin subfamily A-like protein 1 OS=Homo sapiens GN=SMARCAL1 PE=1 SV=1	-4.935916423797607	1	105.69999694824219	2		2		46	0.043478260869565216	0.10529514112602167	2	1
b39	b39.a1	b39.a1.a2	tr|H7BYI2|H7BYI2_HUMAN SWI/SNF-related matrix-associated actin-dependent regulator of chromatin subfamily A-like protein 1 (Fragment) OS=Homo sapiens GN=SMARCAL1 PE=2 SV=1	-4.935916423797607	2	88.30000305175781	2		2		36	0.05555555555555555	0.13646366638572482	2	1
b40	b40.a1	b40.a1.a1	sp|Q9Y2K7-2|KDM2A_HUMAN Isoform 2 of Lysine-specific demethylase 2A OS=Homo sapiens GN=KDM2A	-9.04769229888916	2	96.69999694824219	2		2		36	0.05555555555555555	0.13646366638572482	4	1
b40	b40.a1	b40.a1.a2	sp|Q9Y2K7-4|KDM2A_HUMAN Isoform 4 of Lysine-specific demethylase 2A OS=Homo sapiens GN=KDM2A	-9.04769229888916	3	69.80000305175781	2		2		24	0.08333333333333333	0.21152765862858836	4	1
b40	b40.a1	b40.a1.a3	sp|Q9Y2K7-5|KDM2A_HUMAN Isoform 5 of Lysine-specific demethylase 2A OS=Homo sapiens GN=KDM2A	-9.04769229888916	3	81.5	2		2		28	0.07142857142857142	0.1787686347935873	4	1
b40	b40.a1	b40.a1.a4	sp|Q9Y2K7|KDM2A_HUMAN Lysine-specific demethylase 2A OS=Homo sapiens GN=KDM2A PE=1 SV=3	-9.04769229888916	1	132.60000610351562	2		2		51	0.0392156862745098	0.09449979931954355	4	1

## Sheet: peptides
MS Sample :	DaPR130924_VB137_O1949.m
Group ID	Peptide ID	SequenceLI	Modifs	Charge	MH+ theo	Number of subgroups	Subgroup ids	Number of spectra
a1	pepa1a1	AEPVEVVAPR		2	1066.589599609375	1	a1.a1	4
a1	pepa1a2	AGIISQGIR		2	914.5421752929688	1	a1.a1	1
a1	pepa1a3	AMVEYEIDIQK	M2:+15.99491	2	1354.65625	1	a1.a1	2
a1	pepa1a4	AQNDIIWNIK		2	1214.6531982421875	1	a1.a1	1
a1	pepa1a5	AQNDIIWNIKDEIK		2	1699.90185546875	1	a1.a1	2
a1	pepa1a6	AQNDIIWNIKDEIKK		2	1827.9967041015625	1	a1.a1	1
a1	pepa1a7	ASADKPISNMK		2	1161.59375	1	a1.a1	1
a1	pepa1a8	ASADKPISNMK	M10:+15.99491	2	1177.588623046875	1	a1.a1	1
a1	pepa1a9	ASICISTK	C4:+57.02146	2	879.4608764648438	1	a1.a1	1
a1	pepa1b10	AVNSSASADKPISNMK		2	1619.80615234375	1	a1.a1	1
a1	pepa1b11	AVNSSASADKPISNMK	M15:+15.99491	2	1635.8011474609375	1	a1.a1	1
a1	pepa1b12	AVSQGSSDSQIIDISNR		2	1776.8726806640625	1	a1.a1	1
a1	pepa1b13	DPIDVNYEK		2	1092.521240234375	1	a1.a1	1
a1	pepa1b14	DSEEAEIIR		2	1061.5113525390625	1	a1.a1	1
a1	pepa1b15	EDAIEHFMK	M8:+15.99491	2	1135.50927734375	1	a1.a1	1
a1	pepa1b16	EEIGFRPEYSASQIK	E1:-18.01056	3	1735.8653564453125	1	a1.a1	2
a1	pepa1b17	EEIGFRPEYSASQIK		2	1753.8759765625	1	a1.a1	3
a1	pepa1b18	FAGIISQGIR		2	1061.610595703125	1	a1.a1	1
a1	pepa1b19	FIQDVSASTK		2	1095.5684814453125	1	a1.a1	1
a1	pepa1b20	FYTIIPHDFGM	M11:+15.99491	2	1356.6297607421875	1	a1.a1	1
a1	pepa1b21	FYTIIPHDFGMK		2	1468.7298583984375	1	a1.a1	1
a1	pepa1b22	FYTIIPHDFGMK	M11:+15.99491	2	1484.7247314453125	1	a1.a1	1
a1	pepa1b23	GFSIIATEDKEAIK		2	1521.8162841796875	1	a1.a1	1
a1	pepa1b24	GFSIIATEDKEAIKK		2	1649.9112548828125	1	a1.a1	1
a1	pepa1b25	GGAAVDPDSGIEHSAH		2	1519.6776123046875	1	a1.a1	2
a1	pepa1b26	GGAAVDPDSGIEHSAHVIEK		2	1988.9676513671875	1	a1.a1	1
a1	pepa1b27	GGSDDSSKDPIDVNYEK		2	1825.80908203125	1	a1.a1	2
a1	pepa1b28	GIYFADMVSK		2	1130.5555419921875	1	a1.a1	2
a1	pepa1b29	GIYFADMVSK	M7:+15.99491	2	1146.5504150390625	1	a1.a1	3
a1	pepa1b30	GNAWHSK		2	799.385009765625	1	a1.a1	1
a1	pepa1b31	GQDGIGSKAEK		2	1089.553955078125	1	a1.a1	1
a1	pepa1b32	HPDVEVDGFSEIR		2	1499.712890625	1	a1.a1	2
a1	pepa1b33	IAHIISPWGAEVK		3	1420.7950439453125	1	a1.a1	1
a1	pepa1b34	IAPPEAPVTGY		2	1114.5782470703125	1	a1.a1	1
a1	pepa1b35	IAPPEAPVTGYMF		2	1392.687255859375	1	a1.a1	1
a1	pepa1b36	IAPPEAPVTGYMFGK		3	1577.8037109375	1	a1.a1	1
a1	pepa1b37	IAPPEAPVTGYMFGK	M12:+15.99491	3	1593.798583984375	1	a1.a1	1
a1	pepa1b38	IEQMPSKEDAIEHFMK		3	1932.9197998046875	1	a1.a1	1
a1	pepa1b39	IEQMPSKEDAIEHFMK	M15:+15.99491	2	1948.9146728515625	1	a1.a1	4
a1	pepa1b40	IEQMPSKEDAIEHFMK	M4:+15.99491 - M15:+15.99491	2	1964.9095458984375	1	a1.a1	1
a1	pepa1b41	IFPPETSASVAATPPPSTASAPAAVNSSASADK		3	3097.53271484375	1	a1.a1	1
a1	pepa1b42	IFPPETSASVAATPPPSTASAPAAVNSSASADKPISNMK	M38:+15.99491	3	3783.875	1	a1.a1	1
a1	pepa1b43	IGGKITGTANK		2	1059.6160888671875	1	a1.a1	1
a1	pepa1b44	IIWHGSR		2	868.4791870117188	1	a1.a1	2
a1	pepa1b45	KAMVEYEIDIQK		2	1466.75634765625	1	a1.a1	1
a1	pepa1b46	KAMVEYEIDIQK	M3:+15.99491	3	1482.7513427734375	1	a1.a1	1
a1	pepa1b47	KGDEVDGVDEVAK		2	1360.6595458984375	1	a1.a1	1
a1	pepa1b48	KGFSIIATEDK		2	1208.652587890625	1	a1.a1	1
a1	pepa1b49	KMVDPEKPQIGMIDR	M12:+15.99491	3	1772.90380859375	1	a1.a1	1
a1	pepa1b50	KPPIINNADSVQ		2	1295.69580078125	1	a1.a1	1
a1	pepa1b51	KPPIINNADSVQAK		3	1494.827880859375	1	a1.a1	5
a1	pepa1b52	KPVQDIIK		2	940.5830078125	1	a1.a1	1
a1	pepa1b53	MAIMVQSPMFDGK		2	1454.6844482421875	1	a1.a1	1
a1	pepa1b54	MAIMVQSPMFDGK	M4:+15.99491	2	1470.679443359375	1	a1.a1	3
a1	pepa1b55	MAIMVQSPMFDGK	M4:+15.99491 - M9:+15.99491	2	1486.67431640625	1	a1.a1	3
a1	pepa1b56	MAIMVQSPMFDGK	M1:+15.99491 - M4:+15.99491 - M9:+15.99491	2	1502.669189453125	1	a1.a1	4
a1	pepa1b57	MIFDVESMK	M8:+15.99491	2	1115.5115966796875	1	a1.a1	2
a1	pepa1b58	MIFDVESMK	M1:+15.99491 - M8:+15.99491	2	1131.5064697265625	1	a1.a1	2
a1	pepa1b59	MIFDVESMKK	M8:+15.99491	2	1243.6064453125	1	a1.a1	3
a1	pepa1b60	MIFDVESMKK	M1:+15.99491 - M8:+15.99491	2	1259.6014404296875	1	a1.a1	1
a1	pepa1b61	MVDPEKPQIGMIDR		2	1628.8138427734375	1	a1.a1	1
a1	pepa1b62	MVDPEKPQIGMIDR	M11:+15.99491	2	1644.8089599609375	1	a1.a1	2
a1	pepa1b63	MVDPEKPQIGMIDR	M1:+15.99491 - M11:+15.99491	3	1660.8037109375	1	a1.a1	1
a1	pepa1b64	NREEIGFR		2	1020.5225219726562	1	a1.a1	1
a1	pepa1b65	NREEIGFRPEYSASQIK		3	2024.02001953125	1	a1.a1	2
a1	pepa1b66	PEYSASQIK		2	1022.5156860351562	1	a1.a1	1
a1	pepa1b67	PIDVNYEK		2	977.4943237304688	1	a1.a1	1
a1	pepa1b68	PIINNADSVQAK		2	1269.68017578125	1	a1.a1	1
a1	pepa1b69	PPEAPVTGYMFGK		2	1393.6824951171875	1	a1.a1	1
a1	pepa1b70	PPEAPVTGYMFGK	M10:+15.99491	2	1409.6773681640625	1	a1.a1	1
a1	pepa1b71	PVEVVAPR		2	866.5098876953125	1	a1.a1	1
a1	pepa1b72	PVTGYMFGK		2	999.4971923828125	1	a1.a1	1
a1	pepa1b73	QQVPSGESAIIDR	Q1:-17.02655	2	1382.6915283203125	1	a1.a1	1
a1	pepa1b74	QQVPSGESAIIDR		2	1399.718017578125	1	a1.a1	2
a1	pepa1b75	RKGDEVDGVDEVAK		3	1516.7606201171875	1	a1.a1	2
a1	pepa1b76	SADKPISNMK	M9:+15.99491	2	1106.551513671875	1	a1.a1	1
a1	pepa1b77	SANYCHTSQGDPIGI	C5:+57.02146	2	1619.7122802734375	1	a1.a1	1
a1	pepa1b78	SAPAAVNSSASADKPISNMK		2	1945.9652099609375	1	a1.a1	1
a1	pepa1b79	SAPAAVNSSASADKPISNMK	M19:+15.99491	2	1961.9600830078125	1	a1.a1	1
a1	pepa1b80	SASADKPISNMK	M11:+15.99491	2	1264.62060546875	1	a1.a1	1
a1	pepa1b81	SATIGIVDIVK		2	1115.66748046875	1	a1.a1	1
a1	pepa1b82	SDAYYCTGDVTAWTK	C6:+57.02146	2	1737.742919921875	1	a1.a1	1
a1	pepa1b83	SIIATEDKEAIK		2	1317.7264404296875	1	a1.a1	1
a1	pepa1b84	SIQEIFIAH		2	1057.568115234375	1	a1.a1	2
a1	pepa1b85	SSASADKPISNMK	M12:+15.99491	2	1351.652587890625	1	a1.a1	1
a1	pepa1b86	SVAATPPPSTASAPAAVNSSASADKPISNMK		3	2925.462646484375	1	a1.a1	1
a1	pepa1b87	TAEAGGVTGKGQDGIGSK		3	1632.8192138671875	1	a1.a1	1
a1	pepa1b88	TGNAWHSK		2	900.4326782226562	1	a1.a1	1
a1	pepa1b89	TPPPSTASAPAAVNSSASADKPISNMK	M26:+15.99491	3	2613.282958984375	1	a1.a1	1
a1	pepa1b90	TTNFAGIISQ		2	1051.5423583984375	1	a1.a1	1
a1	pepa1b91	TTNFAGIISQGIR		3	1377.7489013671875	1	a1.a1	1
a1	pepa1b92	VCSTNDIK	C2:+57.02146	2	936.4459228515625	1	a1.a1	1
a1	pepa1b93	VFSATIGIVDIVK		2	1361.8043212890625	1	a1.a1	5
a1	pepa1b94	VGTVIGSNKIEQMPSK	M13:+15.99491	3	1703.900146484375	1	a1.a1	1
a1	pepa1b95	VSQGSSDSQIIDISNR		2	1705.8355712890625	1	a1.a1	1
a1	pepa1b96	VVDRDSEEAEIIR		2	1530.7762451171875	1	a1.a1	1
a1	pepa1b97	VVSEDFIQDVSASTK		2	1624.806884765625	1	a1.a1	5
a1	pepa1b98	YFADMVSK	M5:+15.99491	2	976.4448852539062	1	a1.a1	1
a2	pepa2a1	AEIDDTPMR	M8:+15.99491	2	1063.472900390625	1	a2.a1	1
a2	pepa2a2	CSEGVFIITTTPR	C1:+57.02146 - C1:-17.02655	2	1463.7203369140625	1	a2.a1	1
a2	pepa2a3	CSEGVFIITTTPR	C1:+57.02146	2	1480.7469482421875	1	a2.a1	1
a2	pepa2a4	FAQHGTFEYEYSQR		2	1762.7823486328125	1	a2.a1	2
a2	pepa2a5	FATHAAAISVR		2	1143.6273193359375	1	a2.a1	1
a2	pepa2a6	GIVEFASK		2	850.46728515625	1	a2.a1	1
a2	pepa2a7	GMGPGTPAGYGR		2	1120.520751953125	1	a2.a1	1
a2	pepa2a8	GPMGPGPGQSGPK		2	1166.562744140625	1	a2.a1	1
a2	pepa2a9	GPMGPGPGQSGPK	M3:+15.99491	2	1182.5576171875	1	a2.a1	1
a2	pepa2b10	GREEYEGPNK		2	1178.5440673828125	1	a2.a1	1
a2	pepa2b11	MEEIHNQEMQK		2	1416.625	1	a2.a1	1
a2	pepa2b12	MGGGGAMNMGDPYGSGGQK		2	1771.7200927734375	1	a2.a1	1
a2	pepa2b13	MGGGGAMNMGDPYGSGGQK	M7:+15.99491	2	1787.7149658203125	1	a2.a1	2
a2	pepa2b14	MGGGGAMNMGDPYGSGGQK	M1:+15.99491 - M9:+15.99491	2	1803.7099609375	1	a2.a1	3
a2	pepa2b15	MGGGGAMNMGDPYGSGGQK	M1:+15.99491 - M7:+15.99491 - M9:+15.99491	2	1819.704833984375	1	a2.a1	1
a2	pepa2b16	MGYMDPR		2	869.3648071289062	1	a2.a1	1
a2	pepa2b17	PGGGPGISTPGGHPKPPHR		3	1802.9412841796875	1	a2.a1	1
a2	pepa2b18	RMEEIHNQEMQK	M10:+15.99491	3	1588.7210693359375	1	a2.a1	1
a2	pepa2b19	SPPPGMGINQNR	M6:+15.99491	2	1283.616455078125	1	a2.a1	2
a2	pepa2b20	YGEPGEVFINK		2	1252.621337890625	1	a2.a1	1
a3	pepa3a1	AADETICQTK	C7:+57.02146	2	1136.525634765625	1	a3.a1	1
a3	pepa3a2	AAVWEITGAEFSK		2	1408.7110595703125	1	a3.a1	1
a3	pepa3a3	AIDIADMITR		2	1118.5877685546875	1	a3.a1	1
a3	pepa3a4	AIDIADMITR	M7:+15.99491	2	1134.582763671875	1	a3.a1	1
a3	pepa3a5	DIEQGDVSETIR		2	1361.6546630859375	1	a3.a1	1
a3	pepa3a6	EQITQHIADISSK		2	1469.7598876953125	1	a3.a1	1
a3	pepa3a7	FCVDYAK	C2:+57.02146	2	902.4080810546875	1	a3.a1	1
a3	pepa3a8	GASFVTSTNPR		2	1136.5699462890625	1	a3.a1	1
a3	pepa3a9	IQNEIDMVK		2	1089.561279296875	1	a3.a1	1
a3	pepa3b10	IQNEIDMVK	M7:+15.99491	2	1105.55615234375	1	a3.a1	1
a3	pepa3b11	ITTTGQVTSPVK		2	1231.689697265625	1	a3.a1	1
a3	pepa3b12	IYYPDFIVPDPK		2	1466.7569580078125	1	a3.a1	1
a3	pepa3b13	NIQDVVER		2	972.5112915039062	1	a3.a1	1
a3	pepa3b14	NSGEAPSSPTPK		2	1171.5594482421875	1	a3.a1	1
a3	pepa3b15	PNNSGEAPSSPTPK		2	1382.6551513671875	1	a3.a1	1
a3	pepa3b16	SEAHTADGISIR		2	1256.6234130859375	1	a3.a1	2
a3	pepa3b17	TGKPIPFGTIGVHK		3	1451.8372802734375	1	a3.a1	1
a3	pepa3b18	TQIIQDFIR		2	1133.6318359375	1	a3.a1	1
a3	pepa3b19	VIHNAQEVEK		2	1166.6168212890625	1	a3.a1	1
a3	pepa3b20	VIHNAQEVEKEPGQR		3	1733.893310546875	1	a3.a1	1
a3	pepa3b21	VIIDIFTGVR		2	1132.6728515625	1	a3.a1	1
a3	pepa3b22	VIQEGIEGIVIK		2	1297.77294921875	1	a3.a1	1
a4	pepa4a1	CDFTQMSQYFK	C1:+57.02146 - C1:-17.02655	2	1437.581787109375	1	a4.a1	1
a4	pepa4a2	CDFTQMSQYFK	C1:+57.02146 - M6:+15.99491	2	1470.6031494140625	1	a4.a1	1
a4	pepa4a3	EITAPDENIPAK		2	1297.663818359375	1	a4.a1	1
a4	pepa4a4	ENGFSSPPQIK		2	1203.6009521484375	1	a4.a1	1
a4	pepa4a5	GPVFAPPYEPIPENVK		2	1753.9163818359375	1	a4.a1	1
a4	pepa4a6	HIQDIMEGITAK		2	1355.69921875	1	a4.a1	1
a4	pepa4a7	IEVQATDREENK		2	1431.707763671875	1	a4.a1	1
a4	pepa4a8	IMPEDIIINCSK	C10:+57.02146	2	1432.7178955078125	1	a4.a1	1
a4	pepa4a9	IMPEDIIINCSK	C10:+57.02146 - M2:+15.99491	2	1448.7127685546875	1	a4.a1	1
a4	pepa4b10	MIDHEYTTK		2	1137.52490234375	1	a4.a1	1
a4	pepa4b11	MIDHEYTTK	M1:+15.99491	2	1153.519775390625	1	a4.a1	1
a4	pepa4b12	NIQIFMENK		2	1136.5772705078125	1	a4.a1	1
a4	pepa4b13	NIQIFMENK	M6:+15.99491	2	1152.5721435546875	1	a4.a1	1
a4	pepa4b14	SGDHIHNDSQIEADFR	S1:+42.01057	3	1882.8319091796875	1	a4.a1	1
a4	pepa4b15	SMMNIQTK	M3:+15.99491	2	968.4544067382812	1	a4.a1	2
a4	pepa4b16	TYNASITIQQQIK		2	1507.8118896484375	1	a4.a1	1
a4	pepa4b17	VPSPPPGHK		2	915.505126953125	1	a4.a1	1
a4	pepa4b18	YIMINPSSR	M3:+15.99491	2	1096.5460205078125	1	a4.a1	1
a5	pepa5a1	AAQAPSSFQIIYDIK		2	1651.869384765625	1	a5.a1	1
a5	pepa5a2	DDSNIYINVK		2	1180.5849609375	1	a5.a1	1
a5	pepa5a3	DVDGITSINAGR		2	1217.612548828125	1	a5.a1	1
a5	pepa5a4	EQVPGFTPR		2	1030.531982421875	1	a5.a1	1
a5	pepa5a5	FSDIQIR		2	878.4735107421875	1	a5.a1	1
a5	pepa5a6	GAIAIAQAVQR		2	1097.6429443359375	1	a5.a1	1
a5	pepa5a7	GDIIVVATGQPEMVK	M13:+15.99491	2	1572.83056640625	1	a5.a1	1
a5	pepa5a8	IAIIQVGNR		2	983.60009765625	1	a5.a1	1
a5	pepa5a9	ITIGQAPTEK		2	1057.5892333984375	1	a5.a1	1
a5	pepa5b10	KVVGDVAYDEAK		2	1293.6689453125	1	a5.a1	1
a5	pepa5b11	MFGIPVVVAVNAFK		2	1491.839599609375	1	a5.a1	1
a5	pepa5b12	MFGIPVVVAVNAFK	M1:+15.99491	2	1507.8345947265625	1	a5.a1	1
a5	pepa5b13	QPSQGPTFGIK		2	1159.6109619140625	1	a5.a1	1
a5	pepa5b14	TPVPSDIDISR		2	1199.6270751953125	1	a5.a1	1
a5	pepa5b15	VVGDVAYDEAK		2	1165.573974609375	1	a5.a1	1
a5	pepa5b16	YVVVTGITPTPIGEGK		2	1630.905517578125	1	a5.a1	1
a6	pepa6a1	AGGVGINISAASR		2	1172.6385498046875	1	a6.a1	1
a6	pepa6a2	AGPSYSMPVHAAVQMTTEQIK	M7:+15.99491 - M15:+15.99491	3	2278.084716796875	1	a6.a1	1
a6	pepa6a3	ASGFVFTR		2	884.462890625	1	a6.a1	1
a6	pepa6a4	AVIDIESER		2	1031.5372314453125	1	a6.a1	1
a6	pepa6a5	CSEQPSISDIK	C1:+57.02146	2	1263.5889892578125	1	a6.a1	1
a6	pepa6a6	DPNNPYDK		2	962.4218139648438	1	a6.a1	1
a6	pepa6a7	GDSPIHSIR		2	981.5115966796875	1	a6.a1	1
a6	pepa6a8	IREPAIISK		2	1026.6309814453125	1	a6.a1	1
a6	pepa6a9	MSEISSSRPK		2	1121.5623779296875	1	a6.a1	1
a6	pepa6b10	MSEISSSRPK	M1:+15.99491	2	1137.5572509765625	1	a6.a1	1
a6	pepa6b11	NDIYYNTITNFSEK		2	1721.8021240234375	1	a6.a1	1
a6	pepa6b12	TIGFNIESGWGSGR		2	1480.71826171875	1	a6.a1	1
a6	pepa6b13	VIIDEGHAIR		2	1122.626953125	1	a6.a1	1
a6	pepa6b14	YYTGVVNNNEMVAIQR	M11:+15.99491	2	1886.9068603515625	1	a6.a1	1
a7	pepa7a1	AMEMTWNNMEK	M2:+15.99491 - M4:+15.99491 - M9:+15.99491	2	1432.5545654296875	1	a7.a1	1
a7	pepa7a2	FIESIPEEEQQR		2	1504.72802734375	1	a7.a1	1
a7	pepa7a3	FREDHPDIIQNAK		3	1582.7977294921875	1	a7.a1	1
a7	pepa7a4	FSQEIISNGEINHIPIK		3	1939.02880859375	1	a7.a1	1
a7	pepa7a5	MVICSQQWK	C4:+57.02146	2	1179.5653076171875	1	a7.a1	1
a7	pepa7a6	SDIPEKPK		2	913.4993286132812	1	a7.a1	1
a7	pepa7a7	TPQQIWYTHEK		2	1430.7066650390625	1	a7.a1	1
a7	pepa7a8	TTESHMDWEK		2	1263.531494140625	1	a7.a1	1
a7	pepa7a9	TTESHMDWEK	M6:+15.99491	2	1279.5263671875	1	a7.a1	1
a7	pepa7b10	VRPDEIMR		2	1015.5358276367188	1	a7.a1	1
a7	pepa7b11	WVEISNEVR		2	1131.5797119140625	1	a7.a1	1
a8	pepa8a1	DKDTIDFIR		2	1122.579345703125	1	a8.a1	1
a8	pepa8a2	EVQQTIEEIR		2	1244.6485595703125	1	a8.a1	1
a8	pepa8a3	HIAGINANR		2	965.5280151367188	1	a8.a1	1
a8	pepa8a4	HIGVGMYQHDVSQTIIK	M6:+15.99491	3	1941.9854736328125	1	a8.a1	1
a8	pepa8a5	IIYNSINDSFK		2	1313.6739501953125	1	a8.a1	1
a8	pepa8a6	ITIDIIR		2	843.5302734375	1	a8.a1	1
a8	pepa8a7	NAPQISDGSEVVVVK		2	1541.8173828125	1	a8.a1	1
a8	pepa8a8	NGPFINR		2	817.431884765625	1	a8.a1	1
a8	pepa8a9	QIIITSPVPGR		2	1180.705322265625	1	a8.a1	1
a8	pepa8b10	SFQQCAGFIR	C5:+57.02146	2	1213.5787353515625	1	a8.a1	1
a8	pepa8b11	VEVQVINIDIPR		2	1394.8006591796875	1	a8.a1	1
a9	pepa9a1	IIIAEIEQIK		2	1169.71435546875	1	a9.a1	1
a9	pepa9a2	IQDEIQNMK	M8:+15.99491	2	1134.54638671875	1	a9.a1	1
a9	pepa9a3	ISIPIPNFSSINIR		2	1570.8956298828125	1	a9.a1	1
a9	pepa9a4	MAIDIEIATYR	M1:+15.99491	2	1311.6617431640625	1	a9.a1	1
a9	pepa9a5	MFGGPGTASR		2	980.4622802734375	1	a9.a1	1
a9	pepa9a6	MFGGPGTASR	M1:+15.99491	2	996.4572143554688	1	a9.a1	1
a9	pepa9a7	QDVDNASIAR		2	1088.533447265625	1	a9.a1	1
a9	pepa9a8	SIYASSPGGVYATR		2	1428.712158203125	1	a9.a1	1
a9	pepa9a9	SYVTTSTR		2	914.4581909179688	1	a9.a1	1
b10	pepb10a1	FSSSGGGGGGGRFSSSSGYGGGSSR		3	2198.945068359375	1	b10.a1	1
b10	pepb10a2	FSSSSGYGGGSSR		2	1235.529052734375	1	b10.a1	1
b10	pepb10a3	GGSGGSYGGGGSGGGYGGGSGSR		2	1791.72802734375	1	b10.a1	1
b10	pepb10a4	IGIGGRGGSGGSYGR		2	1350.687744140625	1	b10.a1	1
b10	pepb10a5	SGGGGGGGIGSGGSIR		2	1232.59814453125	1	b10.a1	1
b10	pepb10a6	SRSGGGGGGGIGSGGSIR		3	1475.7314453125	1	b10.a1	1
b10	pepb10a7	STMQEINSR		2	1065.499755859375	1	b10.a1	1
b10	pepb10a8	TIIDIDNTR		2	1060.563720703125	1	b10.a1	1
b11	pepb11a1	ATAFNEQVDK		2	1122.54296875	1	b11.a1	1
b11	pepb11a2	ATVMDVKPVDYR		2	1393.71484375	1	b11.a1	1
b11	pepb11a3	FFPIIEVNK		2	1106.6248779296875	1	b11.a1	1
b11	pepb11a4	IGNPVPYNEGIGQPQVAPPAPAASPAASSR		3	2913.48583984375	1	b11.a1	1
b11	pepb11a5	NIYIMDTSGK	M5:+15.99491	2	1157.5511474609375	1	b11.a1	1
b11	pepb11a6	SGGVGGSNTNWK		2	1163.54443359375	1	b11.a1	1
b11	pepb11a7	VGQISEGAIAAIMQK		2	1515.8204345703125	1	b11.a1	1
b11	pepb11a8	VIDQQNGIYR		2	1205.627685546875	1	b11.a1	1
b12	pepb12a1	AFIADPSAFVAAAPVAAATTAAPAAAAAPAK		3	2752.46728515625	1	b12.a1	1
b12	pepb12a2	AGAIAPCEVTVPAQNTGIGPEK	C7:+57.02146	3	2180.10205078125	1	b12.a1	2
b12	pepb12a3	DMIIANK		2	804.4287719726562	1	b12.a1	1
b12	pepb12a4	GHIENNPAIEK		3	1221.6226806640625	1	b12.a1	1
b12	pepb12a5	GNVGFVFTK		2	968.5203857421875	1	b12.a1	1
b12	pepb12a6	IIQIIDDYPK		2	1217.677978515625	1	b12.a1	1
b12	pepb12a7	TSFFQAIGITTK		2	1313.71044921875	1	b12.a1	1
b13	pepb13a1	EPFTIAQGK		2	990.52587890625	1	b13.a1	1
b13	pepb13a2	IIASANIEEVTMK	M12:+15.99491	2	1434.7513427734375	1	b13.a1	1
b13	pepb13a3	ITMQVSSIQR		2	1162.625244140625	1	b13.a1	1
b13	pepb13a4	KPPTDEEIKETIK		3	1527.826904296875	1	b13.a1	1
b13	pepb13a5	NVGQFSGFPFEK		2	1356.65869140625	1	b13.a1	1
b13	pepb13a6	SASAPAAEGEGTPTQPASEK	S1:+42.01057	2	1927.888427734375	1	b13.a1	1
b13	pepb13a7	VYENYPTYDITER		2	1662.7650146484375	1	b13.a1	1
b14	pepb14a1	APQVIVIAPTR		2	1164.7103271484375	1	b14.a1	1
b14	pepb14a2	EAQEISQNSAIK		2	1317.6649169921875	1	b14.a1	1
b14	pepb14a3	GAVEAIAAAIAH		2	1093.6004638671875	1	b14.a1	1
b14	pepb14a4	NGIDIIVGTPGR		2	1211.6746826171875	1	b14.a1	1
b14	pepb14a5	QDAQSIHGDIPQK	Q1:-17.02655	2	1419.6866455078125	1	b14.a1	1
b14	pepb14a6	SDAGIESDTAMK	M11:+15.99491	2	1240.53662109375	1	b14.a1	1
b14	pepb14a7	TFSFAIPIIEK		2	1265.71435546875	1	b14.a1	1
b15	pepb15a1	EDFVISITGK		2	1108.5888671875	1	b15.a1	1
b15	pepb15a2	EDFVITVTGK		2	1108.5888671875	1	b15.a2	1
b15	pepb15a3	IDIVMVIIFK	M5:+15.99491	2	1206.717041015625	2	b15.a1 b15.a2	1
b15	pepb15a4	NWTEDMEGGISSPVK	M6:+15.99491	2	1665.742919921875	1	b15.a1	1
b15	pepb15a5	SPFNSPSPQDSPR		2	1415.6553955078125	1	b15.a1	1
b15	pepb15a6	SPGSGSQSSGWHEVEPGMPSPTTIK	M18:+15.99491	3	2556.16748046875	1	b15.a2	1
b15	pepb15a7	VHNPFIPTPMIPPPPPPPMAR	M10:+15.99491 - M19:+15.99491	3	2335.20947265625	1	b15.a2	1
b16	pepb16a1	AIFIADGNVFTTGFSR		2	1715.8756103515625	1	b16.a1	1
b16	pepb16a2	NADPIIISIK		2	1083.641357421875	1	b16.a1	1
b16	pepb16a3	NDQCYDDIR	C4:+57.02146	2	1198.479736328125	1	b16.a1	1
b16	pepb16a4	NGSIICTASK	C6:+57.02146	2	1050.525146484375	1	b16.a1	1
b16	pepb16a5	TTDTASVQNEAK		2	1264.60205078125	1	b16.a1	1
b16	pepb16a6	VTWDSSFCAVNPR	C8:+57.02146	2	1538.7060546875	1	b16.a1	1
b17	pepb17a1	AQPISIEEIIAK		2	1311.7523193359375	1	b17.a1	1
b17	pepb17a2	DIIVATDVAGR		2	1129.62158203125	1	b17.a1	1
b17	pepb17a3	EIAQQIEEETIK		2	1430.7376708984375	1	b17.a1	1
b17	pepb17a4	GFIAGIDIK		2	933.540771484375	1	b17.a1	1
b17	pepb17a5	IEESDQGPYAIIIAPTR		2	1872.9705810546875	1	b17.a1	1
b17	pepb17a6	IIDVIENR		2	971.5524291992188	1	b17.a1	1
b18	pepb18a1	DAVTYTEHAK		2	1134.54296875	1	b18.a1	1
b18	pepb18a2	DNIQGITKPAIR		2	1325.7540283203125	1	b18.a1	1
b18	pepb18a3	ISGIIYEETR		2	1180.621337890625	1	b18.a1	1
b18	pepb18a4	TVTAMDVVYAIK		2	1310.702880859375	1	b18.a1	1
b18	pepb18a5	TVTAMDVVYAIK	M5:+15.99491	2	1326.69775390625	1	b18.a1	1
b19	pepb19a1	IIEQYKEESK		2	1266.657958984375	1	b19.a1	1
b19	pepb19a2	NFIIDQTNVSAAAQR		2	1647.8453369140625	1	b19.a1	1
b19	pepb19a3	NGQDIGVAFK		2	1048.5426025390625	1	b19.a1	1
b19	pepb19a4	SSGPTSIFAVTVAPPGAR		2	1714.9127197265625	1	b19.a1	1
b19	pepb19a5	YNIIGTNTIMDK	M10:+15.99491	2	1398.69384765625	1	b19.a1	1
b20	pepb20a1	AIGNTEIENK		2	1088.5587158203125	1	b20.a1	1
b20	pepb20a2	GIVIIMVDEK	M6:+15.99491	2	1132.6285400390625	1	b20.a1	1
b20	pepb20a3	IVIPNEESVVIYYK		2	1665.91015625	1	b20.a1	1
b20	pepb20a4	NFQPVIIFSFSK		2	1426.7733154296875	1	b20.a1	1
b20	pepb20a5	WISSGEYIQMSGR	M10:+15.99491	2	1529.7056884765625	1	b20.a1	1
b21	pepb21a1	AVDITTPK		2	844.4779052734375	1	b21.a1	1
b21	pepb21a2	FSSQQAATK		2	967.4848022460938	1	b21.a1	1
b21	pepb21a3	VSQVIMEK		2	933.5078125	1	b21.a1	1
b21	pepb21a4	VSQVIMEK	M6:+15.99491	2	949.502685546875	1	b21.a1	1
b22	pepb22a1	AIGSTSKPQESPK		2	1329.7012939453125	1	b22.a1	1
b22	pepb22a2	DSPFGISFVR		2	1124.5738525390625	1	b22.a1	1
b22	pepb22a3	TPATAPVPAR		2	980.5527954101562	1	b22.a1	1
b22	pepb22a4	YSQVIGIGGR		2	1049.57421875	1	b22.a1	1
b23	pepb23a1	DVAYQYVK		2	985.4993286132812	1	b23.a1	1
b23	pepb23a2	ESETTTSIVIER		2	1364.6907958984375	1	b23.a1	1
b23	pepb23a3	SGDSEVYQIGDVSQK		2	1611.7501220703125	1	b23.a1	1
b23	pepb23a4	VGQDPVIR		2	883.5	1	b23.a1	1
b24	pepb24a1	EVDATSPAPSTSSTVK		2	1576.7705078125	1	b24.a1	1
b24	pepb24a2	QASGNIVYGVFMIHK	M12:+15.99491 - Q1:-17.02655	2	1662.831298828125	1	b24.a1	1
b24	pepb24a3	TEGAEATPGAQK		2	1159.5594482421875	1	b24.a1	1
b24	pepb24a4	TPQMPPTTPSSSFFTK	M4:+15.99491	2	1769.8419189453125	1	b24.a1	1
b25	pepb25a1	DFVNYIVR		2	1025.5418701171875	1	b25.a1	1
b25	pepb25a2	DVVQAYPEVR		2	1175.60595703125	1	b25.a1	1
b25	pepb25a3	EGETVEPYK		2	1051.4947509765625	1	b25.a1	1
b25	pepb25a4	YPSPFFVFGEK		2	1317.65185546875	1	b25.a1	1
b26	pepb26a1	IASVPAGGAVAVSAAPGSAAPAAGSAPAAAEEK		3	2774.432373046875	1	b26.a1	1
b26	pepb26a2	NIEDVIAQGIGK		2	1256.6849365234375	1	b26.a1	1
b26	pepb26a3	YVASYIIAAIGGNSSPSAK		2	1868.9757080078125	1	b26.a1	2
b27	pepb27a1	DNQISEVANK		2	1117.548828125	1	b27.a1	1
b27	pepb27a2	VADNSFDAK		2	966.453125	1	b27.a1	1
b27	pepb27a3	VAGGAAPSKPASAK		2	1211.6746826171875	1	b27.a1	1
b28	pepb28a1	AAGVNVEPFWPGIFAK		2	1702.8956298828125	1	b28.a1	1
b28	pepb28a2	AGAAPAGGPAPSTAAAPAEEK		2	1791.8875732421875	1	b28.a1	1
b28	pepb28a3	GGPAPSTAAAPAEEK		2	1353.6649169921875	1	b28.a1	1
b29	pepb29a1	AIAAAGYDVEK		2	1107.5684814453125	1	b29.a1	1
b29	pepb29a2	ASGPPVSEIITK		2	1198.668212890625	1	b29.a1	1
b29	pepb29a3	SGVSIAAIK		2	845.509521484375	1	b29.a1	1
b30	pepb30a1	MSQEEVNVFR		2	1238.583740234375	1	b30.a1	1
b30	pepb30a2	MSQEEVNVFR	M1:+15.99491	2	1254.5787353515625	1	b30.a1	1
b30	pepb30a3	NFYVEVPEIAK		2	1308.6839599609375	1	b30.a1	1
b31	pepb31a1	AGAGIGDGER		2	902.43310546875	1	b31.a1	1
b31	pepb31a2	VAISEPQPER		2	1125.59033203125	1	b31.a1	1
b32	pepb32a1	TTASEPVEQSEATSK		2	1564.734130859375	1	b32.a1	1
b32	pepb32a2	YTDINSNDVTGIR		2	1467.707763671875	1	b32.a1	1
b33	pepb33a1	IPPPPPPPIPR		2	1177.7095947265625	1	b33.a1	1
b33	pepb33a2	SSGAASSAPGGGDGAEYK		2	1568.6827392578125	1	b33.a1	1
b34	pepb34a1	AIAAGGYDVEK		2	1093.5528564453125	1	b34.a1	1
b34	pepb34a2	ATGPPVSEIITK		2	1212.6839599609375	1	b34.a1	1
b35	pepb35a1	IGMDGYR		2	811.3770751953125	1	b35.a1	1
b35	pepb35a2	STDYGIFQINSR		2	1400.680908203125	1	b35.a1	1
b36	pepb36a1	ATDTSQGEIVHPK	A1:+42.01057	2	1424.7020263671875	1	b36.a1	1
b36	pepb36a2	IEDVIPIAFTR		2	1273.7154541015625	1	b36.a1	1
b37	pepb37a1	IGITATIVR		2	943.5938720703125	1	b37.a1	1
b37	pepb37a2	IIIYTMNPNK		2	1206.655517578125	1	b37.a1	1
b38	pepb38a1	AASITSEVFNK		2	1166.6055908203125	1	b38.a1	1
b38	pepb38a2	NEGNIFPNPEATFVK		2	1676.8282470703125	1	b38.a1	1
b39	pepb39a1	FTWEQAFIR		2	1197.60546875	1	b39.a1	1
b39	pepb39a2	SDVISQIPAK		2	1057.5892333984375	1	b39.a1	1
b40	pepb40a1	IAGIDITDATIR		2	1258.7005615234375	1	b40.a1	1
b40	pepb40a2	ITDQTIIYIR		2	1235.6998291015625	1	b40.a1	1

## Sheet: spectra
MS Sample :	DaPR130924_VB137_O1949.m
Group ID	Peptide ID	Sample	Scan	Rt (minutes)	Sequence (top)	Modifs (top)	Number of subgroups	Sub-groups Ids	Best E-value	Best hyperscore	Charge	MH+ Obs	MH+ theo	DeltaMH+	Delta-ppm
a1	pepa1b88	DaPR130924_VB137_O1949.m	635	9.90999984741211	TGNAWHSK		1	a1.a1	1.6999999843392288E-6	39.29999923706055	2	900.4329833984375	900.4326782226562	3.000000142492354E-4	0.3331731749689479
a1	pepa1b30	DaPR130924_VB137_O1949.m	637	9.90999984741211	GNAWHSK		1	a1.a1	0.006500000134110451	29.600000381469727	2	799.385009765625	799.385009765625	0.0	0.0
a1	pepa1b76	DaPR130924_VB137_O1949.m	678	10.279999732971191	SADKPLSNMK	M9:+15.99491	1	a1.a1	1.3000000035390258E-4	37.599998474121094	2	1106.5518798828125	1106.551513671875	5.000000237487257E-4	0.4518542675790784
a1	pepa1b31	DaPR130924_VB137_O1949.m	680	10.300000190734863	GQDGIGSKAEK		1	a1.a1	0.024000000208616257	30.299999237060547	2	1089.5546875	1089.553955078125	7.999999797903001E-4	0.734245400204102
a1	pepa1a8	DaPR130924_VB137_O1949.m	721	10.75	ASADKPLSNMK	M10:+15.99491	1	a1.a1	1.4000000373926014E-4	40.0	2	1177.588623046875	1177.588623046875	9.999999747378752E-5	0.08491929653247586
a1	pepa1b80	DaPR130924_VB137_O1949.m	745	10.979999542236328	SASADKPLSNMK	M11:+15.99491	1	a1.a1	0.01600000075995922	30.5	2	1264.6285400390625	1264.62060546875	0.00800000037997961	6.326008247362294
a1	pepa1b85	DaPR130924_VB137_O1949.m	762	11.109999656677246	SSASADKPLSNMK	M12:+15.99491	1	a1.a1	0.009600000455975533	33.900001525878906	2	1351.653076171875	1351.652587890625	5.000000237487257E-4	0.3699175573873021
a1	pepa1b43	DaPR130924_VB137_O1949.m	925	12.380000114440918	LGGKLTGTANK		1	a1.a1	0.008899999782443047	40.79999923706055	2	1059.6124267578125	1059.6160888671875	-0.003599999938160181	-3.397456848743079
a1	pepa1b92	DaPR130924_VB137_O1949.m	936	12.449999809265137	VCSTNDLK	C2:+57.02146	1	a1.a1	8.800000068731606E-4	32.5	2	936.4469604492188	936.4459228515625	0.0010000000474974513	1.067867372898972
a1	pepa1b11	DaPR130924_VB137_O1949.m	1004	12.979999542236328	AVNSSASADKPLSNMK	M15:+15.99491	1	a1.a1	0.0031999999191612005	32.29999923706055	2	1635.8033447265625	1635.8011474609375	0.002300000051036477	1.4060389030821367
a1	pepa1a7	DaPR130924_VB137_O1949.m	1086	13.5600004196167	ASADKPLSNMK		1	a1.a1	0.002099999925121665	37.29999923706055	2	1161.5946044921875	1161.59375	0.0010000000474974513	0.8608862155959872
a1	pepa1b87	DaPR130924_VB137_O1949.m	1127	13.850000381469727	TAEAGGVTGKGQDGIGSK		1	a1.a1	6.200000061653554E-4	46.20000076293945	3	1632.818603515625	1632.8192138671875	-5.000000237487257E-4	-0.30621885111488856
a1	pepa1b75	DaPR130924_VB137_O1949.m	1241	14.600000381469727	RKGDEVDGVDEVAK		1	a1.a1	0.006200000178068876	46.79999923706055	2	1516.76220703125	1516.7606201171875	0.0017000000225380063	1.120809704570693
a1	pepa1b75	DaPR130924_VB137_O1949.m	1232	14.550000190734863	RKGDEVDGVDEVAK		1	a1.a1	9.500000305706635E-5	46.0	3	1516.761962890625	1516.7606201171875	0.00139999995008111	0.9230197115566883
a1	pepa1b79	DaPR130924_VB137_O1949.m	1371	15.529999732971191	SAPAAVNSSASADKPLSNMK	M19:+15.99491	1	a1.a1	0.00559999980032444	24.700000762939453	2	1961.9573974609375	1961.9600830078125	-0.0027000000700354576	-1.376174823035228
a1	pepa1b10	DaPR130924_VB137_O1949.m	1377	15.5600004196167	AVNSSASADKPLSNMK		1	a1.a1	3.600000127335079E-5	51.0	2	1619.8043212890625	1619.80615234375	-0.0017999999690800905	-1.1112440624303175
a1	pepa1b64	DaPR130924_VB137_O1949.m	1400	15.699999809265137	NREELGFR		1	a1.a1	3.499999875202775E-4	32.900001525878906	2	1020.5244750976562	1020.5225219726562	0.0019000000320374966	1.8617913775825565
a1	pepa1b47	DaPR130924_VB137_O1949.m	1435	15.930000305175781	KGDEVDGVDEVAK		1	a1.a1	1.9000000293090125E-6	62.20000076293945	2	1360.6617431640625	1360.6595458984375	0.002300000051036477	1.6903567523335143
a1	pepa1b44	DaPR130924_VB137_O1949.m	1449	16.010000228881836	LLWHGSR		1	a1.a1	0.0019000000320374966	39.0	2	868.4802856445312	868.4791870117188	0.0010999999940395355	1.266581871494743
a1	pepa1b44	DaPR130924_VB137_O1949.m	1556	16.600000381469727	LLWHGSR		1	a1.a1	0.03200000151991844	36.29999923706055	2	868.4804077148438	868.4791870117188	0.0012000000569969416	1.3817257511097378
a1	pepa1b66	DaPR130924_VB137_O1949.m	1466	16.100000381469727	PEYSASQLK		1	a1.a1	0.007300000172108412	42.20000076293945	2	1022.5162353515625	1022.5156860351562	5.000000237487257E-4	0.48899007670727757
a1	pepa1b25	DaPR130924_VB137_O1949.m	1484	16.200000762939453	GGAAVDPDSGLEHSAH		1	a1.a1	1.1000000085914508E-4	43.29999923706055	2	1519.67626953125	1519.6776123046875	-0.0013000000035390258	-0.8554445975995484
a1	pepa1b25	DaPR130924_VB137_O1949.m	1478	16.15999984741211	GGAAVDPDSGLEHSAH		1	a1.a1	0.0026000000070780516	32.70000076293945	3	1519.678466796875	1519.6776123046875	7.999999797903001E-4	0.5264274299448614
a1	pepa1b51	DaPR130924_VB137_O1949.m	1540	16.530000686645508	KPPLLNNADSVQAK		1	a1.a1	0.005799999926239252	34.099998474121094	2	1494.8287353515625	1494.827880859375	8.999999845400453E-4	0.6020759955471503
a1	pepa1b51	DaPR130924_VB137_O1949.m	1814	17.899999618530273	KPPLLNNADSVQAK		1	a1.a1	0.006000000052154064	36.5	3	1494.831787109375	1494.827880859375	0.0038999998942017555	2.608995954744736
a1	pepa1b51	DaPR130924_VB137_O1949.m	1534	16.5	KPPLLNNADSVQAK		1	a1.a1	0.017000000923871994	34.20000076293945	3	1494.835205078125	1494.827880859375	0.007300000172108412	4.883505496239239
a1	pepa1b51	DaPR130924_VB137_O1949.m	1637	17.030000686645508	KPPLLNNADSVQAK		1	a1.a1	1.4000000373926014E-4	39.20000076293945	2	1494.8287353515625	1494.827880859375	8.999999845400453E-4	0.6020759955471503
a1	pepa1b51	DaPR130924_VB137_O1949.m	1631	17.0	KPPLLNNADSVQAK		1	a1.a1	1.4000000373926014E-4	45.5	3	1494.8302001953125	1494.827880859375	0.002300000051036477	1.5386387158595205
a1	pepa1a9	DaPR130924_VB137_O1949.m	1546	16.559999465942383	ASLCISTK	C4:+57.02146	1	a1.a1	0.006000000052154064	38.099998474121094	2	879.46240234375	879.4608764648438	0.001500000013038516	1.7055903829037222
a1	pepa1b15	DaPR130924_VB137_O1949.m	1551	16.579999923706055	EDAIEHFMK	M8:+15.99491	1	a1.a1	0.007600000128149986	28.100000381469727	2	1135.5101318359375	1135.50927734375	8.999999845400453E-4	0.7925958884681049
a1	pepa1b94	DaPR130924_VB137_O1949.m	1621	16.93000030517578	VGTVIGSNKLEQMPSK	M13:+15.99491	1	a1.a1	0.004600000102072954	34.5	3	1703.9019775390625	1703.900146484375	0.0019000000320374966	1.1150888366068463
a1	pepa1b67	DaPR130924_VB137_O1949.m	1638	17.030000686645508	PIDVNYEK		1	a1.a1	1.500000053056283E-6	35.099998474121094	2	977.4956665039062	977.4943237304688	0.00139999995008111	1.4322333297427328
a1	pepa1b60	DaPR130924_VB137_O1949.m	1653	17.110000610351562	MIFDVESMKK	M1:+15.99491 - M8:+15.99491	1	a1.a1	0.020999999716877937	29.399999618530273	2	1259.602783203125	1259.6014404296875	0.00139999995008111	1.1114626461553812
a1	pepa1b78	DaPR130924_VB137_O1949.m	1672	17.200000762939453	SAPAAVNSSASADKPLSNMK		1	a1.a1	0.009499999694526196	31.799999237060547	2	1945.9705810546875	1945.9652099609375	0.005400000140070915	2.7749726009640803
a1	pepa1b40	DaPR130924_VB137_O1949.m	1684	17.260000228881836	LEQMPSKEDAIEHFMK	M4:+15.99491 - M15:+15.99491	1	a1.a1	2.6000000070780516E-4	37.900001525878906	2	1964.906982421875	1964.9095458984375	-0.0026000000070780516	-1.323216130994582
a1	pepa1b89	DaPR130924_VB137_O1949.m	1723	17.459999084472656	TPPPSTASAPAAVNSSASADKPLSNMK	M26:+15.99491	1	a1.a1	0.03200000151991844	26.700000762939453	3	2613.28759765625	2613.282958984375	0.004699999932199717	1.7985040295928467
a1	pepa1b96	DaPR130924_VB137_O1949.m	1738	17.510000228881836	VVDRDSEEAEIIR		1	a1.a1	0.02500000037252903	34.5	2	1530.7796630859375	1530.7762451171875	0.0035000001080334187	2.2864217544514345
a1	pepa1b27	DaPR130924_VB137_O1949.m	1775	17.709999084472656	GGSDDSSKDPIDVNYEK		1	a1.a1	1.700000029813964E-5	47.599998474121094	3	1825.8040771484375	1825.80908203125	-0.004999999888241291	-2.738511894506894
a1	pepa1b27	DaPR130924_VB137_O1949.m	1782	17.760000228881836	GGSDDSSKDPIDVNYEK		1	a1.a1	3.7000000840947678E-9	55.79999923706055	2	1825.812744140625	1825.80908203125	0.003700000001117587	2.0264988478429857
a1	pepa1b68	DaPR130924_VB137_O1949.m	1779	17.75	PLLNNADSVQAK		1	a1.a1	1.2999999853491317E-5	57.0	2	1269.6810302734375	1269.68017578125	8.999999845400453E-4	0.7088399123710536
a1	pepa1b49	DaPR130924_VB137_O1949.m	1791	17.809999465942383	KMVDPEKPQLGMIDR	M12:+15.99491	1	a1.a1	0.010999999940395355	42.20000076293945	3	1772.905517578125	1772.90380859375	0.0017000000225380063	0.958878882372321
a1	pepa1b19	DaPR130924_VB137_O1949.m	1825	17.950000762939453	FLQDVSASTK		1	a1.a1	0.009999999776482582	39.5	2	1095.5712890625	1095.5684814453125	0.00279999990016222	2.555750687960977
a1	pepa1a1	DaPR130924_VB137_O1949.m	2114	19.260000228881836	AEPVEVVAPR		1	a1.a1	4.099999932805076E-5	43.20000076293945	2	1066.590087890625	1066.589599609375	6.000000284984708E-4	0.5625406704867676
a1	pepa1a1	DaPR130924_VB137_O1949.m	1994	18.729999542236328	AEPVEVVAPR		1	a1.a1	0.020999999716877937	33.400001525878906	2	1066.59130859375	1066.589599609375	0.0017999999690800905	1.6876219023130525
a1	pepa1a1	DaPR130924_VB137_O1949.m	2359	20.40999984741211	AEPVEVVAPR		1	a1.a1	0.027000000700354576	37.400001525878906	2	1066.5833740234375	1066.589599609375	-0.006099999882280827	-5.719163101266761
a1	pepa1a1	DaPR130924_VB137_O1949.m	1883	18.209999084472656	AEPVEVVAPR		1	a1.a1	0.009100000374019146	33.599998474121094	2	1066.5911865234375	1066.589599609375	0.0017000000225380063	1.5938651784722164
a1	pepa1b71	DaPR130924_VB137_O1949.m	1893	18.260000228881836	PVEVVAPR		1	a1.a1	1.8000000636675395E-5	42.79999923706055	2	866.5097045898438	866.5098876953125	-1.9999999494757503E-4	-0.23081097837154774
a1	pepa1b14	DaPR130924_VB137_O1949.m	1909	18.309999465942383	DSEEAEIIR		1	a1.a1	3.3999999868683517E-4	42.099998474121094	2	1061.5150146484375	1061.5113525390625	0.003700000001117587	3.485596260715856
a1	pepa1b50	DaPR130924_VB137_O1949.m	1933	18.43000030517578	KPPLLNNADSVQ		1	a1.a1	3.6999999792897142E-6	44.900001525878906	2	1295.697021484375	1295.69580078125	0.0013000000035390258	1.003321923830563
a1	pepa1b13	DaPR130924_VB137_O1949.m	1984	18.68000030517578	DPIDVNYEK		1	a1.a1	1.4999999621068127E-5	50.400001525878906	2	1092.519775390625	1092.521240234375	-0.00139999995008111	-1.2814395716286235
a1	pepa1b63	DaPR130924_VB137_O1949.m	1995	18.729999542236328	MVDPEKPQLGMIDR	M1:+15.99491 - M11:+15.99491	1	a1.a1	0.013000000268220901	34.70000076293945	3	1660.8065185546875	1660.8037109375	0.00279999990016222	1.68593066219828
a1	pepa1b26	DaPR130924_VB137_O1949.m	2000	18.75	GGAAVDPDSGLEHSAHVLEK		1	a1.a1	5.500000042957254E-5	54.0	2	1988.968505859375	1988.9676513671875	8.999999845400453E-4	0.4524960393002864
a1	pepa1b39	DaPR130924_VB137_O1949.m	2155	19.43000030517578	LEQMPSKEDAIEHFMK	M4:+15.99491	1	a1.a1	1.3000000035390258E-4	39.099998474121094	2	1948.912353515625	1948.9146728515625	-0.002300000051036477	-1.18014404790294
a1	pepa1b39	DaPR130924_VB137_O1949.m	2018	18.809999465942383	LEQMPSKEDAIEHFMK	M15:+15.99491	1	a1.a1	0.0015999999595806003	52.599998474121094	3	1948.909912109375	1948.9146728515625	-0.004800000227987766	-2.4629093796931736
a1	pepa1b39	DaPR130924_VB137_O1949.m	2132	19.329999923706055	LEQMPSKEDAIEHFMK	M4:+15.99491	1	a1.a1	2.500000118743628E-4	49.20000076293945	3	1948.918212890625	1948.9146728515625	0.0035000001080334187	1.7958713928262335
a1	pepa1b39	DaPR130924_VB137_O1949.m	2040	18.90999984741211	LEQMPSKEDAIEHFMK	M15:+15.99491	1	a1.a1	2.1999999262334313E-6	34.099998474121094	2	1948.908203125	1948.9146728515625	-0.006500000134110451	-3.3351896954010556
a1	pepa1b59	DaPR130924_VB137_O1949.m	2146	19.399999618530273	MIFDVESMKK	M1:+15.99491	1	a1.a1	0.03999999910593033	28.399999618530273	3	1243.60791015625	1243.6064453125	0.00139999995008111	1.125758036522005
a1	pepa1b59	DaPR130924_VB137_O1949.m	2147	19.399999618530273	MIFDVESMKK	M1:+15.99491	1	a1.a1	0.023000000044703484	33.599998474121094	2	1243.6080322265625	1243.6064453125	0.0015999999595806003	1.2865806265410147
a1	pepa1b59	DaPR130924_VB137_O1949.m	2031	18.860000610351562	MIFDVESMKK	M8:+15.99491	1	a1.a1	1.6999999934341758E-4	41.70000076293945	2	1243.6080322265625	1243.6064453125	0.0015999999595806003	1.2865806265410147
a1	pepa1b46	DaPR130924_VB137_O1949.m	2049	18.959999084472656	KAMVEYEIDLQK	M3:+15.99491	1	a1.a1	0.00570000009611249	39.599998474121094	3	1482.7568359375	1482.7513427734375	0.00559999980032444	3.7767625890999534
a1	pepa1b62	DaPR130924_VB137_O1949.m	2172	19.530000686645508	MVDPEKPQLGMIDR	M1:+15.99491	1	a1.a1	0.014999999664723873	34.5	2	1644.8182373046875	1644.808837890625	0.009499999694526196	5.7757469899720455
a1	pepa1b62	DaPR130924_VB137_O1949.m	2055	18.979999542236328	MVDPEKPQLGMIDR	M11:+15.99491	1	a1.a1	0.00279999990016222	32.900001525878906	2	1644.8203125	1644.8089599609375	0.012000000104308128	7.29568016494336
a1	pepa1b74	DaPR130924_VB137_O1949.m	2102	19.209999084472656	QQVPSGESAILDR		1	a1.a1	7.700000423938036E-6	38.099998474121094	2	1399.71826171875	1399.718017578125	3.000000142492354E-4	0.2143288937355491
a1	pepa1b74	DaPR130924_VB137_O1949.m	2268	19.959999084472656	QQVPSGESAILDR		1	a1.a1	0.0010999999940395355	42.599998474121094	2	1399.7197265625	1399.718017578125	0.0017999999690800905	1.2859732792427414
a1	pepa1b65	DaPR130924_VB137_O1949.m	2104	19.209999084472656	NREELGFRPEYSASQLK		1	a1.a1	0.03700000047683716	28.0	2	2024.0242919921875	2024.02001953125	0.00430000014603138	2.124484987568074
a1	pepa1b65	DaPR130924_VB137_O1949.m	2204	19.68000030517578	NREELGFRPEYSASQLK		1	a1.a1	0.035999998450279236	38.5	3	2024.021240234375	2024.02001953125	0.0013000000035390258	0.6422861389681795
a1	pepa1b58	DaPR130924_VB137_O1949.m	2119	19.280000686645508	MIFDVESMK	M1:+15.99491 - M8:+15.99491	1	a1.a1	0.01899999938905239	38.79999923706055	2	1131.508056640625	1131.5064697265625	0.0015999999595806003	1.41404402218509
a1	pepa1b58	DaPR130924_VB137_O1949.m	2243	19.850000381469727	MIFDVESMK	M1:+15.99491 - M8:+15.99491	1	a1.a1	6.99999975040555E-4	32.20000076293945	2	1131.5074462890625	1131.5064697265625	0.0010000000474974513	0.8837775781689602
a1	pepa1a2	DaPR130924_VB137_O1949.m	2154	19.43000030517578	AGILSQGLR		1	a1.a1	0.04699999839067459	45.5	2	914.54345703125	914.5421752929688	0.0012000000569969416	1.3121320037673798
a1	pepa1b48	DaPR130924_VB137_O1949.m	2166	19.5	KGFSLLATEDK		1	a1.a1	6.500000017695129E-4	42.29999923706055	2	1208.653076171875	1208.652587890625	6.000000284984708E-4	0.4964205881076282
a1	pepa1b86	DaPR130924_VB137_O1949.m	2196	19.649999618530273	SVAATPPPSTASAPAAVNSSASADKPLSNMK		1	a1.a1	0.014000000432133675	29.799999237060547	3	2925.458740234375	2925.462646484375	-0.004000000189989805	-1.3673051661749083
a1	pepa1b24	DaPR130924_VB137_O1949.m	2219	19.75	GFSLLATEDKEALKK		1	a1.a1	4.5000000682193786E-5	43.79999923706055	2	1649.9134521484375	1649.9112548828125	0.002199999988079071	1.333405043191447
a1	pepa1b56	DaPR130924_VB137_O1949.m	2637	21.65999984741211	MAIMVQSPMFDGK	M1:+15.99491 - M4:+15.99491 - M9:+15.99491	1	a1.a1	0.014000000432133675	34.29999923706055	2	1502.67138671875	1502.669189453125	0.002199999988079071	1.4640614205177986
a1	pepa1b56	DaPR130924_VB137_O1949.m	2253	19.8799991607666	MAIMVQSPMFDGK	M1:+15.99491 - M4:+15.99491 - M9:+15.99491	1	a1.a1	1.2000000424450263E-5	52.79999923706055	2	1502.6712646484375	1502.669189453125	0.002099999925121665	1.3975131318729774
a1	pepa1b56	DaPR130924_VB137_O1949.m	2528	21.149999618530273	MAIMVQSPMFDGK	M1:+15.99491 - M4:+15.99491 - M9:+15.99491	1	a1.a1	1.4000000192027073E-5	33.29999923706055	2	1502.675048828125	1502.669189453125	0.005900000222027302	3.926346705873781
a1	pepa1b56	DaPR130924_VB137_O1949.m	2363	20.43000030517578	MAIMVQSPMFDGK	M1:+15.99491 - M4:+15.99491 - M9:+15.99491	1	a1.a1	2.2000000043931323E-8	52.099998474121094	2	1502.6700439453125	1502.669189453125	8.999999845400453E-4	0.5989342104416124
a1	pepa1b45	DaPR130924_VB137_O1949.m	2317	20.209999084472656	KAMVEYEIDLQK		1	a1.a1	1.2999999853491317E-5	48.20000076293945	2	1466.759521484375	1466.75634765625	0.0031999999191612005	2.1816847251246085
a1	pepa1b77	DaPR130924_VB137_O1949.m	2329	20.280000686645508	SANYCHTSQGDPIGL	C5:+57.02146	1	a1.a1	3.9000000106170774E-4	35.29999923706055	2	1619.713623046875	1619.7122802734375	0.00139999995008111	0.8643510129124686
a1	pepa1b61	DaPR130924_VB137_O1949.m	2343	20.350000381469727	MVDPEKPQLGMIDR		1	a1.a1	1.1000000085914508E-5	43.400001525878906	2	1628.815185546875	1628.8138427734375	0.0013000000035390258	0.7981268143727652
a1	pepa1b29	DaPR130924_VB137_O1949.m	2513	21.079999923706055	GIYFADMVSK	M7:+15.99491	1	a1.a1	3.2000000373955118E-6	38.29999923706055	2	1146.5513916015625	1146.5504150390625	0.0010000000474974513	0.8721814883852113
a1	pepa1b29	DaPR130924_VB137_O1949.m	2624	21.600000381469727	GIYFADMVSK	M7:+15.99491	1	a1.a1	7.800000021234155E-4	38.5	2	1146.551513671875	1146.5504150390625	0.0012000000569969416	1.0466177860622536
a1	pepa1b29	DaPR130924_VB137_O1949.m	2361	20.40999984741211	GIYFADMVSK	M7:+15.99491	1	a1.a1	1.1000000085914508E-5	41.400001525878906	2	1146.5511474609375	1146.5504150390625	7.999999797903001E-4	0.6977451399405271
a1	pepa1b98	DaPR130924_VB137_O1949.m	2373	20.459999084472656	YFADMVSK	M5:+15.99491	1	a1.a1	0.012000000104308128	30.399999618530273	2	976.4451293945312	976.4448852539062	3.000000142492354E-4	0.3072370174495061
a1	pepa1b17	DaPR130924_VB137_O1949.m	2504	21.049999237060547	EELGFRPEYSASQLK		1	a1.a1	0.04699999839067459	27.799999237060547	2	1753.8804931640625	1753.8759765625	0.004600000102072954	2.6227624778171035
a1	pepa1b17	DaPR130924_VB137_O1949.m	2382	20.5	EELGFRPEYSASQLK		1	a1.a1	0.005200000014156103	36.70000076293945	3	1753.8834228515625	1753.8759765625	0.007400000002235174	4.219226502399996
a1	pepa1b17	DaPR130924_VB137_O1949.m	2383	20.5	EELGFRPEYSASQLK		1	a1.a1	1.3000000035390258E-4	40.099998474121094	2	1753.876220703125	1753.8759765625	3.000000142492354E-4	0.17104973114303035
a1	pepa1b16	DaPR130924_VB137_O1949.m	2809	22.360000610351562	EELGFRPEYSASQLK	E1:-18.01056	1	a1.a1	0.0031999999191612005	36.5	2	1735.8673095703125	1735.8653564453125	0.0020000000949949026	1.152163148811543
a1	pepa1b16	DaPR130924_VB137_O1949.m	2404	20.600000381469727	EELGFRPEYSASQLK	E1:-18.01056	1	a1.a1	0.003100000089034438	29.799999237060547	3	1735.8692626953125	1735.8653564453125	0.0038999998942017555	2.246717972520712
a1	pepa1b95	DaPR130924_VB137_O1949.m	2419	20.65999984741211	VSQGSSDSQILDLSNR		1	a1.a1	2.6000000161729986E-6	56.099998474121094	2	1705.8408203125	1705.8355712890625	0.0052999998442828655	3.106981665458982
a1	pepa1b38	DaPR130924_VB137_O1949.m	2421	20.68000030517578	LEQMPSKEDAIEHFMK		1	a1.a1	0.0013000000035390258	56.400001525878906	3	1932.9136962890625	1932.9197998046875	-0.006200000178068876	-3.207582735039166
a1	pepa1b52	DaPR130924_VB137_O1949.m	2423	20.68000030517578	KPVQDLIK		1	a1.a1	0.02199999988079071	31.5	2	940.588134765625	940.5830078125	0.005100000184029341	5.422169167068343
a1	pepa1b55	DaPR130924_VB137_O1949.m	2655	21.729999542236328	MAIMVQSPMFDGK	M1:+15.99491 - M4:+15.99491	1	a1.a1	9.299999874201603E-6	49.29999923706055	2	1486.67724609375	1486.67431640625	0.003000000026077032	2.017926853898275
a1	pepa1b55	DaPR130924_VB137_O1949.m	2539	21.209999084472656	MAIMVQSPMFDGK	M4:+15.99491 - M9:+15.99491	1	a1.a1	3.2999999177718564E-8	56.5	2	1486.677734375	1486.67431640625	0.0035000001080334187	2.3542480484185653
a1	pepa1b55	DaPR130924_VB137_O1949.m	2428	20.700000762939453	MAIMVQSPMFDGK	M1:+15.99491 - M9:+15.99491	1	a1.a1	5.699999746866524E-4	45.599998474121094	2	1486.677734375	1486.67431640625	0.0035000001080334187	2.3542480484185653
a1	pepa1a3	DaPR130924_VB137_O1949.m	2566	21.329999923706055	AMVEYEIDLQK	M2:+15.99491	1	a1.a1	4.199999966658652E-5	46.099998474121094	2	1354.658935546875	1354.65625	0.0027000000700354576	1.9931256139965086
a1	pepa1a3	DaPR130924_VB137_O1949.m	2442	20.780000686645508	AMVEYEIDLQK	M2:+15.99491	1	a1.a1	1.199999957179898E-7	53.599998474121094	2	1354.657470703125	1354.65625	0.0012000000569969416	0.8858336253178188
a1	pepa1b12	DaPR130924_VB137_O1949.m	2456	20.850000381469727	AVSQGSSDSQILDLSNR		1	a1.a1	8.90000018127779E-11	67.19999694824219	2	1776.8746337890625	1776.8726806640625	0.0020000000949949026	1.1255731019779378
a1	pepa1b32	DaPR130924_VB137_O1949.m	2474	20.90999984741211	HPDVEVDGFSELR		1	a1.a1	2.2000000171829015E-4	31.100000381469727	2	1499.713134765625	1499.712890625	3.000000142492354E-4	0.20003829807998214
a1	pepa1b32	DaPR130924_VB137_O1949.m	2473	20.90999984741211	HPDVEVDGFSELR		1	a1.a1	6.099999882280827E-4	44.900001525878906	3	1499.7159423828125	1499.712890625	0.003000000026077032	2.000382903174749
a1	pepa1b57	DaPR130924_VB137_O1949.m	2616	21.579999923706055	MIFDVESMK	M1:+15.99491	1	a1.a1	5.099999834783375E-4	42.0	2	1115.513671875	1115.5115966796875	0.002199999988079071	1.9721892579399045
a1	pepa1b57	DaPR130924_VB137_O1949.m	2511	21.059999465942383	MIFDVESMK	M8:+15.99491	1	a1.a1	6.399999983841553E-5	45.599998474121094	2	1115.5091552734375	1115.5115966796875	-0.002400000113993883	-2.1514793043276885
a1	pepa1b23	DaPR130924_VB137_O1949.m	2557	21.299999237060547	GFSLLATEDKEALK		1	a1.a1	8.400000297115184E-6	62.099998474121094	2	1521.8211669921875	1521.8162841796875	0.004900000058114529	3.2198367891402877
a1	pepa1b83	DaPR130924_VB137_O1949.m	2558	21.299999237060547	SLLATEDKEALK		1	a1.a1	0.0071000000461936	34.599998474121094	2	1317.7286376953125	1317.7264404296875	0.002199999988079071	1.6695422665736976
a1	pepa1b41	DaPR130924_VB137_O1949.m	2591	21.459999084472656	IFPPETSASVAATPPPSTASAPAAVNSSASADK		1	a1.a1	0.03200000151991844	30.100000381469727	3	3097.541015625	3097.53271484375	0.008100000210106373	2.6149845557046727
a1	pepa1b42	DaPR130924_VB137_O1949.m	2607	21.549999237060547	IFPPETSASVAATPPPSTASAPAAVNSSASADKPLSNMK	M38:+15.99491	1	a1.a1	0.0044999998062849045	43.0	3	3783.885009765625	3783.875	0.009999999776482582	2.6427933735872835
a1	pepa1b33	DaPR130924_VB137_O1949.m	2657	21.75	LAHILSPWGAEVK		1	a1.a1	0.005900000222027302	49.29999923706055	3	1420.796875	1420.7950439453125	0.0017000000225380063	1.196513198566197
a1	pepa1b37	DaPR130924_VB137_O1949.m	2680	21.850000381469727	IAPPEAPVTGYMFGK	M12:+15.99491	1	a1.a1	0.01600000075995922	43.099998474121094	3	1593.8017578125	1593.798583984375	0.0031999999191612005	2.0077818811718635
a1	pepa1b82	DaPR130924_VB137_O1949.m	2695	21.899999618530273	SDAYYCTGDVTAWTK	C6:+57.02146	1	a1.a1	5.599999977623504E-11	77.5999984741211	2	1737.7506103515625	1737.742919921875	0.007799999788403511	4.4885809626858855
a1	pepa1a6	DaPR130924_VB137_O1949.m	2727	22.030000686645508	AQNDLIWNIKDELKK		1	a1.a1	2.1999999262334313E-6	48.400001525878906	2	1827.9945068359375	1827.9967041015625	-0.002199999988079071	-1.2035032574964863
a1	pepa1b70	DaPR130924_VB137_O1949.m	2728	22.030000686645508	PPEAPVTGYMFGK	M10:+15.99491	1	a1.a1	1.9999999949504854E-6	42.400001525878906	2	1409.6734619140625	1409.6773681640625	-0.0038999998942017555	-2.7665904144301066
a1	pepa1b54	DaPR130924_VB137_O1949.m	2857	22.579999923706055	MAIMVQSPMFDGK	M4:+15.99491	1	a1.a1	1.8999999156221747E-5	56.79999923706055	2	1470.681396484375	1470.679443359375	0.002099999925121665	1.4279113878988987
a1	pepa1b54	DaPR130924_VB137_O1949.m	2732	22.049999237060547	MAIMVQSPMFDGK	M9:+15.99491	1	a1.a1	4.4999999227002263E-4	49.29999923706055	2	1470.680419921875	1470.679443359375	0.0010999999940395355	0.7479536067539496
a1	pepa1b54	DaPR130924_VB137_O1949.m	2986	23.18000030517578	MAIMVQSPMFDGK	M4:+15.99491	1	a1.a1	9.500000160187483E-4	41.599998474121094	2	1470.6820068359375	1470.679443359375	0.0027000000700354576	1.8358861832378832
a1	pepa1b34	DaPR130924_VB137_O1949.m	2738	22.079999923706055	IAPPEAPVTGY		1	a1.a1	0.00570000009611249	32.29999923706055	2	1114.5791015625	1114.5782470703125	7.999999797903001E-4	0.7177602666238224
a1	pepa1b18	DaPR130924_VB137_O1949.m	2773	22.209999084472656	FAGILSQGLR		1	a1.a1	1.6999999934341758E-4	53.400001525878906	2	1061.6104736328125	1061.610595703125	-9.999999747378752E-5	-0.09419649528606636
a1	pepa1b22	DaPR130924_VB137_O1949.m	2825	22.43000030517578	FYTLIPHDFGMK	M11:+15.99491	1	a1.a1	1.1999999696854502E-4	37.0	2	1484.7266845703125	1484.7247314453125	0.002099999925121665	1.4144035460885802
a1	pepa1b73	DaPR130924_VB137_O1949.m	2864	22.610000610351562	QQVPSGESAILDR	Q1:-17.02655	1	a1.a1	5.000000237487257E-4	41.0	2	1382.699462890625	1382.6915283203125	0.008100000210106373	5.8581397543863
a1	pepa1b28	DaPR130924_VB137_O1949.m	2983	23.15999984741211	GIYFADMVSK		1	a1.a1	1.4000000192027073E-5	41.599998474121094	2	1130.55712890625	1130.5555419921875	0.0017000000225380063	1.5036855416606802
a1	pepa1b28	DaPR130924_VB137_O1949.m	2876	22.65999984741211	GIYFADMVSK		1	a1.a1	3.3000000985339284E-4	48.900001525878906	2	1130.5570068359375	1130.5555419921875	0.0015999999595806003	1.4152333964602837
a1	pepa1a4	DaPR130924_VB137_O1949.m	2892	22.729999542236328	AQNDLIWNIK		1	a1.a1	2.9000000722589903E-5	49.599998474121094	2	1214.65576171875	1214.6531982421875	0.0026000000070780516	2.1405286799892345
a1	pepa1b97	DaPR130924_VB137_O1949.m	3286	25.049999237060547	VVSEDFLQDVSASTK		1	a1.a1	3.000000106112566E-6	49.0	2	1624.8013916015625	1624.806884765625	-0.005400000140070915	-3.3234719711628093
a1	pepa1b97	DaPR130924_VB137_O1949.m	3132	24.049999237060547	VVSEDFLQDVSASTK		1	a1.a1	1.799999971296984E-8	53.900001525878906	2	1624.8074951171875	1624.806884765625	6.99999975040555E-4	0.43082041416972977
a1	pepa1b97	DaPR130924_VB137_O1949.m	3021	23.3799991607666	VVSEDFLQDVSASTK		1	a1.a1	1.5999999902760464E-7	57.599998474121094	2	1624.8087158203125	1624.806884765625	0.0019000000320374966	1.1693697570167347
a1	pepa1b97	DaPR130924_VB137_O1949.m	2967	23.079999923706055	VVSEDFLQDVSASTK		1	a1.a1	6.499999926745659E-6	47.900001525878906	3	1624.8087158203125	1624.806884765625	0.0017999999690800905	1.1078239426217946
a1	pepa1b97	DaPR130924_VB137_O1949.m	2916	22.860000610351562	VVSEDFLQDVSASTK		1	a1.a1	2.4000000848900527E-5	55.099998474121094	2	1624.8123779296875	1624.806884765625	0.005499999970197678	3.3850176422603235
a1	pepa1a5	DaPR130924_VB137_O1949.m	3007	23.309999465942383	AQNDLIWNIKDELK		1	a1.a1	0.0044999998062849045	27.200000762939453	3	1699.90771484375	1699.90185546875	0.006000000052154064	3.5296155674231895
a1	pepa1a5	DaPR130924_VB137_O1949.m	3015	23.350000381469727	AQNDLIWNIKDELK		1	a1.a1	5.4000001910026185E-6	50.599998474121094	2	1699.90478515625	1699.90185546875	0.003000000026077032	1.7648077837115947
a1	pepa1b36	DaPR130924_VB137_O1949.m	3011	23.329999923706055	IAPPEAPVTGYMFGK		1	a1.a1	1.9999999494757503E-5	50.0	3	1577.806640625	1577.8037109375	0.003000000026077032	1.9013772152269124
a1	pepa1b69	DaPR130924_VB137_O1949.m	3016	23.360000610351562	PPEAPVTGYMFGK		1	a1.a1	2.999999970665357E-10	70.30000305175781	2	1393.6744384765625	1393.6824951171875	-0.00800000037997961	-5.7401886068081325
a1	pepa1b72	DaPR130924_VB137_O1949.m	3034	23.43000030517578	PVTGYMFGK		1	a1.a1	0.005499999970197678	30.100000381469727	2	999.4959716796875	999.4971923828125	-0.0013000000035390258	-1.3006539822686356
a1	pepa1b81	DaPR130924_VB137_O1949.m	3037	23.450000762939453	SATLGLVDIVK		1	a1.a1	0.00139999995008111	43.29999923706055	2	1115.669677734375	1115.66748046875	0.002199999988079071	1.971913698833219
a1	pepa1b53	DaPR130924_VB137_O1949.m	3050	23.5	MAIMVQSPMFDGK		1	a1.a1	3.000000106112566E-6	61.29999923706055	2	1454.6868896484375	1454.6844482421875	0.0024999999441206455	1.7185857366809667
a1	pepa1b21	DaPR130924_VB137_O1949.m	3056	23.530000686645508	FYTLIPHDFGMK		1	a1.a1	8.700000080352766E-7	42.900001525878906	2	1468.7320556640625	1468.7298583984375	0.002300000051036477	1.5659789565008846
a1	pepa1b84	DaPR130924_VB137_O1949.m	3147	24.1299991607666	SLQELFLAH		1	a1.a1	0.009999999776482582	41.70000076293945	2	1057.5684814453125	1057.568115234375	3.9999998989515007E-4	0.37822621931685535
a1	pepa1b84	DaPR130924_VB137_O1949.m	3240	24.68000030517578	SLQELFLAH		1	a1.a1	0.0017999999690800905	35.099998474121094	2	1057.569091796875	1057.568115234375	0.0010000000474974513	0.9455656170910887
a1	pepa1b90	DaPR130924_VB137_O1949.m	3160	24.209999084472656	TTNFAGILSQ		1	a1.a1	0.013000000268220901	34.5	2	1051.542236328125	1051.5423583984375	0.0	0.0
a1	pepa1b91	DaPR130924_VB137_O1949.m	3170	24.260000228881836	TTNFAGILSQGLR		1	a1.a1	0.0012000000569969416	52.599998474121094	3	1377.7540283203125	1377.7489013671875	0.005100000184029341	3.7016906193635397
a1	pepa1b20	DaPR130924_VB137_O1949.m	3249	24.75	FYTLIPHDFGM	M11:+15.99491	1	a1.a1	0.04399999976158142	25.0	2	1356.62548828125	1356.6297607421875	-0.00419999985024333	-3.095907204590283
a1	pepa1b93	DaPR130924_VB137_O1949.m	3477	26.65999984741211	VFSATLGLVDIVK		1	a1.a1	0.029999999329447746	38.0	2	1361.80517578125	1361.8043212890625	8.999999845400453E-4	0.6608878900370352
a1	pepa1b93	DaPR130924_VB137_O1949.m	3428	26.149999618530273	VFSATLGLVDIVK		1	a1.a1	3.299999889350147E-6	52.5	2	1361.8055419921875	1361.8043212890625	0.0013000000035390258	0.9546158601615145
a1	pepa1b93	DaPR130924_VB137_O1949.m	3566	27.700000762939453	VFSATLGLVDIVK		1	a1.a1	0.009399999864399433	41.900001525878906	2	1361.8043212890625	1361.8043212890625	9.999999747378752E-5	0.07343198718823943
a1	pepa1b93	DaPR130924_VB137_O1949.m	3378	25.729999542236328	VFSATLGLVDIVK		1	a1.a1	2.3999999393709004E-4	46.5	3	1361.804931640625	1361.8043212890625	6.000000284984708E-4	0.4405919551867189
a1	pepa1b93	DaPR130924_VB137_O1949.m	3363	25.649999618530273	VFSATLGLVDIVK		1	a1.a1	1.900000061141327E-4	52.0	2	1361.8048095703125	1361.8043212890625	6.000000284984708E-4	0.4405919551867189
a1	pepa1b35	DaPR130924_VB137_O1949.m	3463	26.530000686645508	IAPPEAPVTGYMF		1	a1.a1	3.7000001611886546E-5	46.20000076293945	2	1392.6883544921875	1392.687255859375	0.0012000000569969416	0.8616435972600802
a2	pepa2b10	DaPR130924_VB137_O1949.m	784	11.260000228881836	GREEYEGPNK		1	a2.a1	0.002099999925121665	34.70000076293945	2	1178.5396728515625	1178.5440673828125	-0.00430000014603138	-3.6485696759565136
a2	pepa2b18	DaPR130924_VB137_O1949.m	801	11.40999984741211	RMEELHNQEMQK	M10:+15.99491	1	a2.a1	0.017999999225139618	28.200000762939453	3	1588.7205810546875	1588.7210693359375	-3.9999998989515007E-4	-0.2517748380226016
a2	pepa2a9	DaPR130924_VB137_O1949.m	940	12.479999542236328	GPMGPGPGQSGPK	M3:+15.99491	1	a2.a1	5.000000237487257E-4	44.70000076293945	2	1182.5582275390625	1182.5576171875	6.99999975040555E-4	0.5919373101713037
a2	pepa2b15	DaPR130924_VB137_O1949.m	1062	13.399999618530273	MGGGGAMNMGDPYGSGGQK	M1:+15.99491 - M7:+15.99491 - M9:+15.99491	1	a2.a1	1.0999999799921056E-9	49.70000076293945	2	1819.7056884765625	1819.704833984375	8.999999845400453E-4	0.4945856974888781
a2	pepa2b19	DaPR130924_VB137_O1949.m	1183	14.210000038146973	SPPPGMGLNQNR	M6:+15.99491	1	a2.a1	0.0010999999940395355	30.5	2	1283.6168212890625	1283.616455078125	3.9999998989515007E-4	0.3116195560696554
a2	pepa2b19	DaPR130924_VB137_O1949.m	1106	13.710000038146973	SPPPGMGLNQNR	M6:+15.99491	1	a2.a1	9.800000116229057E-4	26.799999237060547	2	1283.6156005859375	1283.616455078125	-8.999999845400453E-4	-0.7011440068250515
a2	pepa2b17	DaPR130924_VB137_O1949.m	1180	14.199999809265137	PGGGPGLSTPGGHPKPPHR		1	a2.a1	1.500000053056283E-6	47.599998474121094	3	1802.94189453125	1802.9412841796875	6.000000284984708E-4	0.3327895554687807
a2	pepa2b11	DaPR130924_VB137_O1949.m	1213	14.40999984741211	MEELHNQEMQK		1	a2.a1	1.500000053056283E-7	59.900001525878906	2	1416.6253662109375	1416.625	3.9999998989515007E-4	0.2823612387859526
a2	pepa2a8	DaPR130924_VB137_O1949.m	1242	14.609999656677246	GPMGPGPGQSGPK		1	a2.a1	0.0027000000700354576	41.79999923706055	2	1166.562744140625	1166.562744140625	9.999999747378752E-5	0.08572191935330045
a2	pepa2b14	DaPR130924_VB137_O1949.m	1475	16.149999618530273	MGGGGAMNMGDPYGSGGQK	M1:+15.99491 - M7:+15.99491	1	a2.a1	0.0015999999595806003	38.20000076293945	2	1803.7109375	1803.7099609375	0.0010999999940395355	0.6098541438823109
a2	pepa2b14	DaPR130924_VB137_O1949.m	1262	14.75	MGGGGAMNMGDPYGSGGQK	M7:+15.99491 - M9:+15.99491	1	a2.a1	0.003700000001117587	35.900001525878906	2	1803.7178955078125	1803.7099609375	0.00800000037997961	4.435303099297358
a2	pepa2b14	DaPR130924_VB137_O1949.m	1389	15.630000114440918	MGGGGAMNMGDPYGSGGQK	M1:+15.99491 - M9:+15.99491	1	a2.a1	2.9999999242136255E-5	50.20000076293945	2	1803.7142333984375	1803.7099609375	0.004399999976158142	2.4394165755292434
a2	pepa2a1	DaPR130924_VB137_O1949.m	1285	14.90999984741211	AELDDTPMR	M8:+15.99491	1	a2.a1	0.012000000104308128	39.0	2	1063.4737548828125	1063.472900390625	8.999999845400453E-4	0.8462838913990809
a2	pepa2b13	DaPR130924_VB137_O1949.m	1573	16.65999984741211	MGGGGAMNMGDPYGSGGQK	M9:+15.99491	1	a2.a1	2.2000000171829015E-4	46.099998474121094	2	1787.7188720703125	1787.7149658203125	0.0038999998942017555	2.181555767427498
a2	pepa2b13	DaPR130924_VB137_O1949.m	1839	18.0	MGGGGAMNMGDPYGSGGQK	M7:+15.99491	1	a2.a1	7.699999696342275E-5	52.099998474121094	2	1787.72021484375	1787.7149658203125	0.0052999998442828655	2.9646783439276647
a2	pepa2a7	DaPR130924_VB137_O1949.m	1595	16.799999237060547	GMGPGTPAGYGR		1	a2.a1	4.199999966658652E-5	44.599998474121094	2	1120.5194091796875	1120.520751953125	-0.00139999995008111	-1.2494190291798153
a2	pepa2a5	DaPR130924_VB137_O1949.m	1632	17.0	FATHAAALSVR		1	a2.a1	3.099999901223782E-7	55.599998474121094	2	1143.628173828125	1143.6273193359375	8.999999845400453E-4	0.78696964415177
a2	pepa2b16	DaPR130924_VB137_O1949.m	1689	17.280000686645508	MGYMDPR		1	a2.a1	6.399999838322401E-4	35.0	2	869.3658447265625	869.3648071289062	0.0010000000474974513	1.150265158305603
a2	pepa2a4	DaPR130924_VB137_O1949.m	1932	18.43000030517578	FAQHGTFEYEYSQR		1	a2.a1	1.5999999595806003E-4	46.099998474121094	3	1762.7823486328125	1762.7823486328125	-9.999999747378752E-5	-0.05672849943803102
a2	pepa2a4	DaPR130924_VB137_O1949.m	1941	18.459999084472656	FAQHGTFEYEYSQR		1	a2.a1	4.1000001260727004E-7	40.400001525878906	2	1762.7877197265625	1762.7823486328125	0.005400000140070915	3.063339126500259
a2	pepa2b12	DaPR130924_VB137_O1949.m	2043	18.93000030517578	MGGGGAMNMGDPYGSGGQK		1	a2.a1	6.100000149444895E-8	63.900001525878906	2	1771.724609375	1771.7200927734375	0.004600000102072954	2.5963469742402414
a2	pepa2a6	DaPR130924_VB137_O1949.m	2061	19.010000228881836	GIVEFASK		1	a2.a1	0.0027000000700354576	38.599998474121094	2	850.46923828125	850.46728515625	0.0019000000320374966	2.2340659837237875
a2	pepa2b20	DaPR130924_VB137_O1949.m	2377	20.479999542236328	YGEPGEVFINK		1	a2.a1	3.099999901223782E-8	55.400001525878906	2	1252.6224365234375	1252.621337890625	0.0012000000569969416	0.9579910709629966
a2	pepa2a3	DaPR130924_VB137_O1949.m	2990	23.209999084472656	CSEGVFLLTTTPR	C1:+57.02146	1	a2.a1	1.2999999853491317E-5	48.79999923706055	2	1480.7491455078125	1480.7469482421875	0.002300000051036477	1.553270161229665
a2	pepa2a2	DaPR130924_VB137_O1949.m	3501	27.010000228881836	CSEGVFLLTTTPR	C1:+57.02146 - C1:-17.02655	1	a2.a1	2.099999983329326E-5	45.599998474121094	2	1463.719970703125	1463.7203369140625	-3.000000142492354E-4	-0.20495719481613578
a3	pepa3b19	DaPR130924_VB137_O1949.m	877	12.100000381469727	VLHNAQEVEK		1	a3.a1	8.099999977275729E-4	37.0	2	1166.61767578125	1166.6168212890625	8.999999845400453E-4	0.7714615185692104
a3	pepa3b14	DaPR130924_VB137_O1949.m	959	12.609999656677246	NSGEAPSSPTPK		1	a3.a1	1.6999999934341758E-4	49.900001525878906	2	1171.56005859375	1171.5594482421875	6.99999975040555E-4	0.5974941997956978
a3	pepa3b15	DaPR130924_VB137_O1949.m	1021	13.100000381469727	PNNSGEAPSSPTPK		1	a3.a1	6.600000119760807E-7	56.70000076293945	2	1382.656494140625	1382.6551513671875	0.001500000013038516	1.0848692181526944
a3	pepa3b20	DaPR130924_VB137_O1949.m	1097	13.630000114440918	VLHNAQEVEKEPGQR		1	a3.a1	0.019999999552965164	30.399999618530273	3	1733.893798828125	1733.893310546875	3.9999998989515007E-4	0.23069469583972782
a3	pepa3a1	DaPR130924_VB137_O1949.m	1111	13.75	AADETLCQTK	C7:+57.02146	1	a3.a1	2.500000118743628E-4	48.70000076293945	2	1136.5281982421875	1136.525634765625	0.0026000000070780516	2.287673878657585
a3	pepa3b16	DaPR130924_VB137_O1949.m	1413	15.800000190734863	SEAHTADGISIR		1	a3.a1	7.399999885819852E-4	33.599998474121094	3	1256.624755859375	1256.6234130859375	0.00139999995008111	1.1140966621360948
a3	pepa3b16	DaPR130924_VB137_O1949.m	1414	15.800000190734863	SEAHTADGISIR		1	a3.a1	4.500000159168849E-6	51.099998474121094	2	1256.6259765625	1256.6234130859375	0.0026000000070780516	2.069036737659641
a3	pepa3a8	DaPR130924_VB137_O1949.m	1604	16.850000381469727	GASFVTSTNPR		1	a3.a1	0.041999999433755875	32.900001525878906	2	1136.5692138671875	1136.5699462890625	-6.000000284984708E-4	-0.5279041826308096
a3	pepa3b11	DaPR130924_VB137_O1949.m	1670	17.200000762939453	LTTTGQVTSPVK		1	a3.a1	2.9999999242136255E-5	50.900001525878906	2	1231.6888427734375	1231.689697265625	-7.999999797903001E-4	-0.649514225511763
a3	pepa3b10	DaPR130924_VB137_O1949.m	1736	17.510000228881836	LQNELDMVK	M7:+15.99491	1	a3.a1	0.002400000113993883	38.20000076293945	2	1105.558349609375	1105.55615234375	0.002199999988079071	1.9899486637699304
a3	pepa3b13	DaPR130924_VB137_O1949.m	1855	18.100000381469727	NLQDVVER		1	a3.a1	1.8000000272877514E-4	38.900001525878906	2	972.5130615234375	972.5112915039062	0.0017000000225380063	1.7480517063293943
a3	pepa3a7	DaPR130924_VB137_O1949.m	1884	18.229999542236328	FCVDYAK	C2:+57.02146	1	a3.a1	0.006399999838322401	24.899999618530273	2	902.4077758789062	902.4080810546875	-3.000000142492354E-4	-0.3324438472432683
a3	pepa3a6	DaPR130924_VB137_O1949.m	2056	18.979999542236328	EQITQHIADLSSK		1	a3.a1	0.012000000104308128	30.0	2	1469.7620849609375	1469.7598876953125	0.002300000051036477	1.564881495468651
a3	pepa3b17	DaPR130924_VB137_O1949.m	2069	19.049999237060547	TGKPLPFGTLGVHK		1	a3.a1	1.2000000424450263E-6	59.70000076293945	3	1451.8389892578125	1451.8372802734375	0.0015999999595806003	1.1020518492811109
a3	pepa3a5	DaPR130924_VB137_O1949.m	2171	19.530000686645508	DLEQGDVSETIR		1	a3.a1	1.3000000080864993E-6	69.69999694824219	2	1361.6534423828125	1361.6546630859375	-0.0012000000569969416	-0.881280760481049
a3	pepa3a9	DaPR130924_VB137_O1949.m	2187	19.610000610351562	LQNELDMVK		1	a3.a1	0.0035000001080334187	41.70000076293945	2	1089.5638427734375	1089.561279296875	0.0026000000070780516	2.3862815763386025
a3	pepa3a4	DaPR130924_VB137_O1949.m	2579	21.399999618530273	ALDLADMITR	M7:+15.99491	1	a3.a1	3.100000030826777E-4	58.400001525878906	2	1134.5836181640625	1134.582763671875	8.999999845400453E-4	0.7932431316225496
a3	pepa3b22	DaPR130924_VB137_O1949.m	3075	23.610000610351562	VIQEGLEGLVLK		1	a3.a1	2.8000000384054147E-5	69.0999984741211	2	1297.774169921875	1297.77294921875	0.0012000000569969416	0.924661018492744
a3	pepa3b18	DaPR130924_VB137_O1949.m	3080	23.6299991607666	TQIIQDFLR		1	a3.a1	1.9999999494757503E-5	42.400001525878906	2	1133.6346435546875	1133.6318359375	0.002899999963119626	2.5581497194998595
a3	pepa3a2	DaPR130924_VB137_O1949.m	3081	23.649999618530273	AAVWEITGAEFSK		1	a3.a1	1.4000000192027073E-5	46.099998474121094	2	1408.712646484375	1408.7110595703125	0.0015999999595806003	1.135790017910866
a3	pepa3a3	DaPR130924_VB137_O1949.m	3192	24.360000610351562	ALDLADMITR		1	a3.a1	9.7999996796716E-5	53.099998474121094	2	1118.5885009765625	1118.5877685546875	6.99999975040555E-4	0.6257890482255279
a3	pepa3b12	DaPR130924_VB137_O1949.m	3236	24.649999618530273	IYYPDFIVPDPK		1	a3.a1	5.900000178371556E-5	51.0	2	1466.7569580078125	1466.7569580078125	-0.0	-0.0
a3	pepa3b21	DaPR130924_VB137_O1949.m	3393	25.829999923706055	VLLDIFTGVR		1	a3.a1	4.400000079840538E-7	57.70000076293945	2	1132.6739501953125	1132.6728515625	0.0010999999940395355	0.9711541973678517
a4	pepa4b17	DaPR130924_VB137_O1949.m	780	11.25	VPSPPPGHK		1	a4.a1	0.0013000000035390258	40.0	2	915.50537109375	915.505126953125	3.000000142492354E-4	0.32768796745864187
a4	pepa4b11	DaPR130924_VB137_O1949.m	933	12.430000305175781	MLDHEYTTK	M1:+15.99491	1	a4.a1	0.019999999552965164	35.70000076293945	2	1153.524169921875	1153.519775390625	0.004399999976158142	3.814412262388945
a4	pepa4b15	DaPR130924_VB137_O1949.m	1199	14.329999923706055	SMMNLQTK	M2:+15.99491	1	a4.a1	0.019999999552965164	27.299999237060547	2	968.45458984375	968.4544067382812	1.9999999494757503E-4	0.20651462119024028
a4	pepa4b15	DaPR130924_VB137_O1949.m	1094	13.600000381469727	SMMNLQTK	M3:+15.99491	1	a4.a1	0.012000000104308128	28.0	2	968.45458984375	968.4544067382812	1.9999999494757503E-4	0.20651462119024028
a4	pepa4a7	DaPR130924_VB137_O1949.m	1113	13.760000228881836	LEVQATDREENK		1	a4.a1	5.600000149570405E-4	35.70000076293945	2	1431.70849609375	1431.707763671875	6.99999975040555E-4	0.48892657622060925
a4	pepa4b10	DaPR130924_VB137_O1949.m	1184	14.229999542236328	MLDHEYTTK		1	a4.a1	2.099999983329326E-5	49.79999923706055	2	1137.525634765625	1137.52490234375	7.999999797903001E-4	0.7032812891761618
a4	pepa4b18	DaPR130924_VB137_O1949.m	1882	18.209999084472656	YIMLNPSSR	M3:+15.99491	1	a4.a1	0.04800000041723251	34.20000076293945	2	1096.5479736328125	1096.5460205078125	0.0020000000949949026	1.8239089446229524
a4	pepa4a3	DaPR130924_VB137_O1949.m	1960	18.559999465942383	ELTAPDENIPAK		1	a4.a1	0.002300000051036477	43.0	2	1297.6634521484375	1297.663818359375	-3.000000142492354E-4	-0.2311846951458682
a4	pepa4a4	DaPR130924_VB137_O1949.m	1977	18.649999618530273	ENGFSSPPQIK		1	a4.a1	0.02199999988079071	26.5	2	1203.60302734375	1203.6009521484375	0.002199999988079071	1.8278483280958304
a4	pepa4b14	DaPR130924_VB137_O1949.m	2123	19.299999237060547	SGDHLHNDSQIEADFR	S1:+42.01057	1	a4.a1	1.1999999696854502E-4	44.29999923706055	3	1882.831787109375	1882.8319091796875	-9.999999747378752E-5	-0.05311148434772148
a4	pepa4a2	DaPR130924_VB137_O1949.m	2396	20.549999237060547	CDFTQMSQYFK	C1:+57.02146 - M6:+15.99491	1	a4.a1	1.2000000424450263E-6	50.5	2	1470.6025390625	1470.6031494140625	-6.000000284984708E-4	-0.40799588164728934
a4	pepa4b16	DaPR130924_VB137_O1949.m	2426	20.700000762939453	TYNASITLQQQLK		1	a4.a1	1.2999999853491317E-5	48.79999923706055	2	1507.81396484375	1507.8118896484375	0.002099999925121665	1.3927466281031267
a4	pepa4b13	DaPR130924_VB137_O1949.m	2467	20.8799991607666	NLQLFMENK	M6:+15.99491	1	a4.a1	0.013000000268220901	40.900001525878906	2	1152.5728759765625	1152.5721435546875	6.99999975040555E-4	0.6073372317342852
a4	pepa4a9	DaPR130924_VB137_O1949.m	2681	21.850000381469727	IMPEDIIINCSK	C10:+57.02146 - M2:+15.99491	1	a4.a1	1.900000061141327E-4	43.0	2	1448.7166748046875	1448.7127685546875	0.0038999998942017555	2.6920449511138096
a4	pepa4a6	DaPR130924_VB137_O1949.m	2694	21.899999618530273	HLQDLMEGLTAK		1	a4.a1	3.5000000934815034E-5	49.79999923706055	2	1355.7025146484375	1355.69921875	0.0034000000450760126	2.507930961419987
a4	pepa4b12	DaPR130924_VB137_O1949.m	2744	22.100000381469727	NLQLFMENK		1	a4.a1	1.5999999595806003E-4	42.70000076293945	2	1136.578125	1136.5772705078125	8.999999845400453E-4	0.791851119931277
a4	pepa4a8	DaPR130924_VB137_O1949.m	2921	22.899999618530273	IMPEDIIINCSK	C10:+57.02146	1	a4.a1	0.0019000000320374966	31.799999237060547	2	1432.7196044921875	1432.7178955078125	0.0017999999690800905	1.2563533789337493
a4	pepa4a5	DaPR130924_VB137_O1949.m	3026	23.399999618530273	GPVFAPPYEPLPENVK		1	a4.a1	0.00800000037997961	38.400001525878906	2	1753.9228515625	1753.9163818359375	0.006500000134110451	3.7059920309920824
a4	pepa4a1	DaPR130924_VB137_O1949.m	3522	27.200000762939453	CDFTQMSQYFK	C1:+57.02146 - C1:-17.02655	1	a4.a1	0.003100000089034438	37.400001525878906	2	1437.583984375	1437.581787109375	0.002300000051036477	1.599909008071961
a5	pepa5b10	DaPR130924_VB137_O1949.m	1411	15.779999732971191	KVVGDVAYDEAK		1	a5.a1	3.800000058618025E-6	48.900001525878906	2	1293.671875	1293.6689453125	0.003000000026077032	2.318985886572665
a5	pepa5a9	DaPR130924_VB137_O1949.m	1681	17.25	ITIGQAPTEK		1	a5.a1	1.1999999696854502E-4	42.29999923706055	2	1057.589599609375	1057.5892333984375	3.9999998989515007E-4	0.3782186668162246
a5	pepa5b15	DaPR130924_VB137_O1949.m	1694	17.299999237060547	VVGDVAYDEAK		1	a5.a1	0.0010999999940395355	39.400001525878906	2	1165.576416015625	1165.573974609375	0.0024999999441206455	2.144865961818068
a5	pepa5a4	DaPR130924_VB137_O1949.m	1985	18.68000030517578	EQVPGFTPR		1	a5.a1	0.020999999716877937	29.299999237060547	2	1030.5328369140625	1030.531982421875	7.999999797903001E-4	0.7762980610365952
a5	pepa5b13	DaPR130924_VB137_O1949.m	1997	18.729999542236328	QPSQGPTFGIK		1	a5.a1	4.600000102072954E-4	30.0	2	1159.61279296875	1159.6109619140625	0.0017999999690800905	1.5522446994714478
a5	pepa5a5	DaPR130924_VB137_O1949.m	2062	19.010000228881836	FSDIQIR		1	a5.a1	0.014000000432133675	34.5	2	878.4741821289062	878.4735107421875	6.99999975040555E-4	0.7968367474725023
a5	pepa5b14	DaPR130924_VB137_O1949.m	2283	20.030000686645508	TPVPSDIDISR		1	a5.a1	7.200000254670158E-5	41.29999923706055	2	1199.6280517578125	1199.6270751953125	0.0010000000474974513	0.8335924289926854
a5	pepa5a3	DaPR130924_VB137_O1949.m	2342	20.329999923706055	DVDGLTSINAGR		1	a5.a1	8.10000017281709E-7	61.20000076293945	2	1217.6143798828125	1217.612548828125	0.0019000000320374966	1.5604307247540494
a5	pepa5a6	DaPR130924_VB137_O1949.m	2371	20.459999084472656	GALALAQAVQR		1	a5.a1	9.699999736767495E-8	61.0	2	1097.64453125	1097.6429443359375	0.0015999999595806003	1.45766887842438
a5	pepa5a2	DaPR130924_VB137_O1949.m	2444	20.780000686645508	DDSNLYINVK		1	a5.a1	8.999999845400453E-4	48.400001525878906	2	1180.5831298828125	1180.5849609375	-0.0017000000225380063	-1.439964152336855
a5	pepa5a8	DaPR130924_VB137_O1949.m	2509	21.059999465942383	LAILQVGNR		1	a5.a1	0.0010000000474974513	45.900001525878906	2	983.600341796875	983.60009765625	3.000000142492354E-4	0.30500201755173045
a5	pepa5a7	DaPR130924_VB137_O1949.m	2602	21.510000228881836	GDILVVATGQPEMVK	M13:+15.99491	1	a5.a1	3.100000030826777E-4	42.79999923706055	2	1572.83251953125	1572.83056640625	0.0020000000949949026	1.2715928452259733
a5	pepa5b16	DaPR130924_VB137_O1949.m	2907	22.809999465942383	YVVVTGITPTPLGEGK		1	a5.a1	1.0999999631167157E-6	64.9000015258789	2	1630.9129638671875	1630.905517578125	0.007499999832361937	4.59867218028629
a5	pepa5a1	DaPR130924_VB137_O1949.m	3296	25.110000610351562	AAQAPSSFQLLYDLK		1	a5.a1	9.000000180878209E-13	69.69999694824219	2	1651.87158203125	1651.869384765625	0.002199999988079071	1.3318244216937392
a5	pepa5b12	DaPR130924_VB137_O1949.m	3478	26.65999984741211	MFGIPVVVAVNAFK	M1:+15.99491	1	a5.a1	0.01600000075995922	39.5	2	1507.8389892578125	1507.8345947265625	0.0044999998062849045	2.9844120980000164
a5	pepa5b11	DaPR130924_VB137_O1949.m	3572	27.75	MFGIPVVVAVNAFK		1	a5.a1	0.014999999664723873	32.900001525878906	2	1491.8402099609375	1491.839599609375	6.000000284984708E-4	0.402188029232885
a6	pepa6b10	DaPR130924_VB137_O1949.m	787	11.279999732971191	MSELSSSRPK	M1:+15.99491	1	a6.a1	6.099999882280827E-4	35.20000076293945	2	1137.556884765625	1137.5572509765625	-3.000000142492354E-4	-0.26372300294485695
a6	pepa6a9	DaPR130924_VB137_O1949.m	957	12.600000381469727	MSELSSSRPK		1	a6.a1	0.001500000013038516	38.099998474121094	2	1121.5601806640625	1121.5623779296875	-0.002099999925121665	-1.8723879887965689
a6	pepa6a6	DaPR130924_VB137_O1949.m	1074	13.460000038146973	DPNNPYDK		1	a6.a1	9.899999713525176E-4	36.70000076293945	2	962.422607421875	962.4218139648438	7.999999797903001E-4	0.8312363333646584
a6	pepa6a7	DaPR130924_VB137_O1949.m	1361	15.449999809265137	GDSPLHSIR		1	a6.a1	0.0015999999595806003	34.79999923706055	2	981.5113525390625	981.5115966796875	-3.000000142492354E-4	-0.3056510134613715
a6	pepa6b13	DaPR130924_VB137_O1949.m	1710	17.3799991607666	VILDEGHAIR		1	a6.a1	0.03400000184774399	50.099998474121094	2	1122.626220703125	1122.626953125	-6.99999975040555E-4	-0.6235374743961032
a6	pepa6a8	DaPR130924_VB137_O1949.m	1756	17.610000610351562	IREPALLSK		1	a6.a1	0.03999999910593033	28.5	2	1026.6282958984375	1026.6309814453125	-0.0027000000700354576	-2.6299616111665958
a6	pepa6a5	DaPR130924_VB137_O1949.m	1878	18.200000762939453	CSEQPSISDIK	C1:+57.02146	1	a6.a1	6.200000061653554E-4	39.20000076293945	2	1263.5836181640625	1263.5889892578125	-0.0052999998442828655	-4.194401731369864
a6	pepa6a1	DaPR130924_VB137_O1949.m	2191	19.6299991607666	AGGVGLNLSAASR		1	a6.a1	1.500000053056283E-7	60.900001525878906	2	1172.64013671875	1172.6385498046875	0.001500000013038516	1.2791665541682502
a6	pepa6a4	DaPR130924_VB137_O1949.m	2198	19.65999984741211	AVLDLESER		1	a6.a1	0.00800000037997961	39.099998474121094	2	1031.5400390625	1031.5372314453125	0.002899999963119626	2.811338141480714
a6	pepa6a3	DaPR130924_VB137_O1949.m	2291	20.059999465942383	ASGFVFTR		1	a6.a1	7.300000288523734E-5	40.70000076293945	2	884.4630737304688	884.462890625	1.9999999494757503E-4	0.2261259314183847
a6	pepa6a2	DaPR130924_VB137_O1949.m	2295	20.100000381469727	AGPSYSMPVHAAVQMTTEQLK	M7:+15.99491 - M15:+15.99491	1	a6.a1	8.70000003487803E-5	46.5	3	2278.090087890625	2278.084716796875	0.005499999970197678	2.414308796176382
a6	pepa6b14	DaPR130924_VB137_O1949.m	2344	20.350000381469727	YYTGVVNNNEMVALQR	M11:+15.99491	1	a6.a1	2.900000026784255E-6	51.0	2	1886.9105224609375	1886.9068603515625	0.003599999938160181	1.9078842807797307
a6	pepa6b11	DaPR130924_VB137_O1949.m	2918	22.8799991607666	NDLYYNTITNFSEK		1	a6.a1	2.800000054037355E-8	58.5	2	1721.80078125	1721.8021240234375	-0.0013000000035390258	-0.7550228829438532
a6	pepa6b12	DaPR130924_VB137_O1949.m	3148	24.149999618530273	TLGFNLESGWGSGR		1	a6.a1	2.099999983329326E-5	47.20000076293945	2	1480.718994140625	1480.71826171875	6.99999975040555E-4	0.47274352801459146
a7	pepa7a6	DaPR130924_VB137_O1949.m	899	12.210000038146973	SDIPEKPK		1	a7.a1	1.9999999494757503E-4	31.299999237060547	2	913.4993286132812	913.4993286132812	-0.0	-0.0
a7	pepa7a9	DaPR130924_VB137_O1949.m	945	12.510000228881836	TTESHMDWEK	M6:+15.99491	1	a7.a1	0.0032999999821186066	32.29999923706055	2	1279.5322265625	1279.5263671875	0.005900000222027302	4.611081391777779
a7	pepa7a1	DaPR130924_VB137_O1949.m	1275	14.8100004196167	AMEMTWNNMEK	M2:+15.99491 - M4:+15.99491 - M9:+15.99491	1	a7.a1	0.041999999433755875	27.100000381469727	2	1432.5550537109375	1432.5545654296875	5.000000237487257E-4	0.3490268613948071
a7	pepa7a8	DaPR130924_VB137_O1949.m	1352	15.399999618530273	TTESHMDWEK		1	a7.a1	1.500000071246177E-4	46.0	2	1263.528564453125	1263.531494140625	-0.00279999990016222	-2.2160111664383995
a7	pepa7b10	DaPR130924_VB137_O1949.m	1552	16.579999923706055	VRPDEIMR		1	a7.a1	0.019999999552965164	33.5	2	1015.537353515625	1015.5358276367188	0.0015999999595806003	1.5755229072557726
a7	pepa7a3	DaPR130924_VB137_O1949.m	1580	16.709999084472656	FREDHPDLIQNAK		1	a7.a1	0.024000000208616257	36.0	3	1582.8004150390625	1582.7977294921875	0.00279999990016222	1.7690194065798603
a7	pepa7a7	DaPR130924_VB137_O1949.m	1859	18.110000610351562	TPQQLWYTHEK		1	a7.a1	5.199999941396527E-5	41.099998474121094	2	1430.7109375	1430.7066650390625	0.00430000014603138	3.005507873211716
a7	pepa7a5	DaPR130924_VB137_O1949.m	2235	19.809999465942383	MVLCSQQWK	C4:+57.02146	1	a7.a1	0.009999999776482582	35.599998474121094	2	1179.56005859375	1179.5653076171875	-0.005200000014156103	-4.4084036556318384
a7	pepa7b11	DaPR130924_VB137_O1949.m	2335	20.309999465942383	WVEISNEVR		1	a7.a1	1.6999999934341758E-4	42.400001525878906	2	1131.5782470703125	1131.5797119140625	-0.00139999995008111	-1.237208422297547
a7	pepa7a2	DaPR130924_VB137_O1949.m	2413	20.649999618530273	FLESLPEEEQQR		1	a7.a1	0.008899999782443047	30.899999618530273	2	1504.7403564453125	1504.72802734375	0.012000000104308128	7.974863155497515
a7	pepa7a4	DaPR130924_VB137_O1949.m	2940	22.979999542236328	FSQELLSNGELNHLPLK		1	a7.a1	0.010999999940395355	41.0	3	1939.0299072265625	1939.02880859375	0.0012000000569969416	0.6188665437452797
a8	pepa8a3	DaPR130924_VB137_O1949.m	1012	13.050000190734863	HIAGLNANR		1	a8.a1	0.01600000075995922	29.399999618530273	2	965.529541015625	965.5280151367188	0.0015999999595806003	1.6571243242010334
a8	pepa8a8	DaPR130924_VB137_O1949.m	1515	16.350000381469727	NGPFINR		1	a8.a1	0.04399999976158142	26.799999237060547	2	817.4322509765625	817.431884765625	3.000000142492354E-4	0.3670030736998371
a8	pepa8a4	DaPR130924_VB137_O1949.m	2298	20.110000610351562	HIGVGMYQHDVSQTLLK	M6:+15.99491	1	a8.a1	0.009200000204145908	36.0	3	1941.9910888671875	1941.9854736328125	0.00559999980032444	2.883646595897905
a8	pepa8b10	DaPR130924_VB137_O1949.m	2299	20.110000610351562	SFQQCAGFIR	C5:+57.02146	1	a8.a1	0.002400000113993883	36.20000076293945	2	1213.578857421875	1213.5787353515625	1.9999999494757503E-4	0.16480182877432908
a8	pepa8a2	DaPR130924_VB137_O1949.m	2304	20.149999618530273	EVQQTLEELR		1	a8.a1	1.1000000085914508E-5	38.5	2	1244.6494140625	1244.6485595703125	8.999999845400453E-4	0.723095670355936
a8	pepa8a7	DaPR130924_VB137_O1949.m	2321	20.25	NAPQISDGSEVVVVK		1	a8.a1	6.000000284984708E-4	36.400001525878906	2	1541.8194580078125	1541.8173828125	0.002099999925121665	1.3620289591566017
a8	pepa8a1	DaPR130924_VB137_O1949.m	2431	20.709999084472656	DKDTLDFIR		1	a8.a1	0.004699999932199717	34.79999923706055	2	1122.58056640625	1122.579345703125	0.0012000000569969416	1.0689668054112687
a8	pepa8a5	DaPR130924_VB137_O1949.m	2622	21.600000381469727	ILYNSLNDSFK		1	a8.a1	9.200000022246968E-6	50.400001525878906	2	1313.681396484375	1313.6739501953125	0.007400000002235174	5.6330568183490035
a8	pepa8a9	DaPR130924_VB137_O1949.m	2676	21.829999923706055	QLLLTSPVPGR		1	a8.a1	9.299999801442027E-4	34.0	2	1180.703369140625	1180.705322265625	-0.0017999999690800905	-1.524512454662368
a8	pepa8a6	DaPR130924_VB137_O1949.m	2873	22.649999618530273	ITLDLIR		1	a8.a1	0.006800000090152025	38.099998474121094	2	843.5325317382812	843.5302734375	0.002300000051036477	2.7266360478844054
a8	pepa8b11	DaPR130924_VB137_O1949.m	3199	24.40999984741211	VEVQVLNIDIPR		1	a8.a1	0.0017999999690800905	52.099998474121094	2	1394.8033447265625	1394.8006591796875	0.00279999990016222	2.0074552458334516
a9	pepa9a9	DaPR130924_VB137_O1949.m	1081	13.510000228881836	SYVTTSTR		1	a9.a1	0.0010999999940395355	35.5	2	914.4581909179688	914.4581909179688	-0.0	-0.0
a9	pepa9a6	DaPR130924_VB137_O1949.m	1235	14.5600004196167	MFGGPGTASR	M1:+15.99491	1	a9.a1	7.79999973019585E-5	39.400001525878906	2	996.458740234375	996.4572143554688	0.0015999999595806003	1.6056885699959698
a9	pepa9a2	DaPR130924_VB137_O1949.m	1255	14.699999809265137	LQDEIQNMK	M8:+15.99491	1	a9.a1	0.014999999664723873	31.700000762939453	2	1134.55029296875	1134.54638671875	0.004000000189989805	3.5256382963400075
a9	pepa9a7	DaPR130924_VB137_O1949.m	1347	15.359999656677246	QDVDNASLAR		1	a9.a1	0.0071000000461936	27.799999237060547	2	1088.534912109375	1088.533447265625	0.001500000013038516	1.3780008476602048
a9	pepa9a5	DaPR130924_VB137_O1949.m	1522	16.399999618530273	MFGGPGTASR		1	a9.a1	5.6000000768108293E-5	36.5	2	980.4619140625	980.4622802734375	-3.9999998989515007E-4	-0.40797080922235535
a9	pepa9a8	DaPR130924_VB137_O1949.m	2126	19.299999237060547	SLYASSPGGVYATR		1	a9.a1	6.100000064179767E-6	53.20000076293945	2	1428.7132568359375	1428.712158203125	0.0010999999940395355	0.7699241500282276
a9	pepa9a4	DaPR130924_VB137_O1949.m	2878	22.65999984741211	MALDIEIATYR	M1:+15.99491	1	a9.a1	2.1999999262334313E-6	45.79999923706055	2	1311.6600341796875	1311.6617431640625	-0.0017000000225380063	-1.2960658732312897
a9	pepa9a1	DaPR130924_VB137_O1949.m	3219	24.549999237060547	ILLAELEQLK		1	a9.a1	0.003700000001117587	49.900001525878906	2	1169.715576171875	1169.71435546875	0.0012000000569969416	1.0258915361571799
a9	pepa9a3	DaPR130924_VB137_O1949.m	3507	27.049999237060547	ISLPLPNFSSLNLR		1	a9.a1	4.600000102072954E-4	49.599998474121094	2	1570.896484375	1570.8956298828125	0.0010000000474974513	0.6365795591219835
b10	pepb10a6	DaPR130924_VB137_O1949.m	1003	12.979999542236328	SRSGGGGGGGLGSGGSIR		1	b10.a1	0.019999999552965164	42.29999923706055	3	1475.7327880859375	1475.7314453125	0.00139999995008111	0.9486820617179753
b10	pepb10a3	DaPR130924_VB137_O1949.m	1076	13.479999542236328	GGSGGSYGGGGSGGGYGGGSGSR		1	b10.a1	9.09999982923182E-7	50.900001525878906	2	1791.7386474609375	1791.72802734375	0.010999999940395355	6.139324591971102
b10	pepb10a2	DaPR130924_VB137_O1949.m	1118	13.800000190734863	FSSSSGYGGGSSR		1	b10.a1	0.007899999618530273	36.0	2	1235.5281982421875	1235.529052734375	-8.999999845400453E-4	-0.7284328786508392
b10	pepb10a5	DaPR130924_VB137_O1949.m	1291	14.949999809265137	SGGGGGGGLGSGGSIR		1	b10.a1	0.0017999999690800905	45.0	2	1232.6011962890625	1232.59814453125	0.003000000026077032	2.4338832890405775
b10	pepb10a7	DaPR130924_VB137_O1949.m	1333	15.260000228881836	STMQELNSR		1	b10.a1	0.0430000014603138	31.799999237060547	2	1065.5020751953125	1065.499755859375	0.002400000113993883	2.252464255196541
b10	pepb10a4	DaPR130924_VB137_O1949.m	1345	15.350000381469727	IGLGGRGGSGGSYGR		1	b10.a1	0.006399999838322401	29.299999237060547	2	1350.6903076171875	1350.687744140625	0.0026000000070780516	1.9249452868414834
b10	pepb10a1	DaPR130924_VB137_O1949.m	1403	15.710000038146973	FSSSGGGGGGGRFSSSSGYGGGSSR		1	b10.a1	1.4000000373926014E-4	41.900001525878906	3	2198.947998046875	2198.945068359375	0.003000000026077032	1.3642905724404117
b10	pepb10a8	DaPR130924_VB137_O1949.m	2440	20.760000228881836	TLLDIDNTR		1	b10.a1	0.014000000432133675	32.400001525878906	2	1060.56640625	1060.563720703125	0.0027000000700354576	2.545815981943481
b11	pepb11a6	DaPR130924_VB137_O1949.m	1320	15.149999618530273	SGGVGGSNTNWK		1	b11.a1	8.299999753944576E-4	47.79999923706055	2	1163.545166015625	1163.54443359375	7.999999797903001E-4	0.6875543010587073
b11	pepb11a1	DaPR130924_VB137_O1949.m	1474	16.149999618530273	ATAFNEQVDK		1	b11.a1	0.017000000923871994	40.400001525878906	2	1122.5433349609375	1122.54296875	3.9999998989515007E-4	0.3563337894678253
b11	pepb11a8	DaPR130924_VB137_O1949.m	1692	17.299999237060547	VIDQQNGLYR		1	b11.a1	4.799999878741801E-4	46.29999923706055	2	1205.6295166015625	1205.627685546875	0.0017999999690800905	1.492998203888796
b11	pepb11a5	DaPR130924_VB137_O1949.m	1799	17.829999923706055	NIYLMDTSGK	M5:+15.99491	1	b11.a1	0.009200000204145908	32.70000076293945	2	1157.55224609375	1157.5511474609375	0.0012000000569969416	1.036671303578347
b11	pepb11a2	DaPR130924_VB137_O1949.m	2085	19.1299991607666	ATVMDVKPVDYR		1	b11.a1	0.004600000102072954	31.0	2	1393.7178955078125	1393.71484375	0.003100000089034438	2.224271416018947
b11	pepb11a4	DaPR130924_VB137_O1949.m	2757	22.149999618530273	IGNPVPYNEGLGQPQVAPPAPAASPAASSR		1	b11.a1	0.004900000058114529	34.70000076293945	3	2913.48876953125	2913.48583984375	0.003100000089034438	1.0640175581566207
b11	pepb11a7	DaPR130924_VB137_O1949.m	3101	23.760000228881836	VGQLSEGAIAAIMQK		1	b11.a1	3.600000127335079E-5	41.5	2	1515.8184814453125	1515.8204345703125	-0.0017999999690800905	-1.1874757247155954
b11	pepb11a3	DaPR130924_VB137_O1949.m	3191	24.360000610351562	FFPLIEVNK		1	b11.a1	0.0013000000035390258	33.20000076293945	2	1106.625244140625	1106.6248779296875	3.9999998989515007E-4	0.36145942303726625
b12	pepb12a4	DaPR130924_VB137_O1949.m	1151	14.0	GHLENNPALEK		1	b12.a1	0.027000000700354576	32.5	3	1221.624755859375	1221.6226806640625	0.002099999925121665	1.7190249971293303
b12	pepb12a3	DaPR130924_VB137_O1949.m	1929	18.40999984741211	DMLLANK		1	b12.a1	0.017000000923871994	31.399999618530273	2	804.4310302734375	804.4287719726562	0.002199999988079071	2.734859896525248
b12	pepb12a5	DaPR130924_VB137_O1949.m	2518	21.100000381469727	GNVGFVFTK		1	b12.a1	9.999999747378752E-6	41.099998474121094	2	968.5198974609375	968.5203857421875	-5.000000237487257E-4	-0.5162514192879588
b12	pepb12a2	DaPR130924_VB137_O1949.m	2586	21.43000030517578	AGAIAPCEVTVPAQNTGLGPEK	C7:+57.02146	1	b12.a1	1.8000000272877514E-4	47.400001525878906	3	2180.112060546875	2180.10205078125	0.009999999776482582	4.5869411355762155
b12	pepb12a2	DaPR130924_VB137_O1949.m	2587	21.43000030517578	AGAIAPCEVTVPAQNTGLGPEK	C7:+57.02146	1	b12.a1	0.0012000000569969416	43.79999923706055	2	2180.1181640625	2180.10205078125	0.01600000075995922	7.339106329552575
b12	pepb12a6	DaPR130924_VB137_O1949.m	2973	23.110000610351562	IIQLLDDYPK		1	b12.a1	0.002099999925121665	50.79999923706055	2	1217.6805419921875	1217.677978515625	0.0024999999441206455	2.053087916698796
b12	pepb12a7	DaPR130924_VB137_O1949.m	3335	25.43000030517578	TSFFQALGITTK		1	b12.a1	2.499999936844688E-5	65.80000305175781	2	1313.711181640625	1313.71044921875	7.999999797903001E-4	0.6089621805673021
b12	pepb12a1	DaPR130924_VB137_O1949.m	3421	26.079999923706055	AFLADPSAFVAAAPVAAATTAAPAAAAAPAK		1	b12.a1	0.0038999998942017555	45.400001525878906	3	2752.4697265625	2752.46728515625	0.0024999999441206455	0.9082759884569263
b13	pepb13a4	DaPR130924_VB137_O1949.m	1497	16.25	KPPTDEELKETIK		1	b13.a1	0.017000000923871994	33.79999923706055	3	1527.82958984375	1527.826904296875	0.0027000000700354576	1.7672159473314364
b13	pepb13a6	DaPR130924_VB137_O1949.m	1773	17.709999084472656	SASAPAAEGEGTPTQPASEK	S1:+42.01057	1	b13.a1	0.005100000184029341	32.900001525878906	2	1927.8905029296875	1927.888427734375	0.002199999988079071	1.1411448693970725
b13	pepb13a1	DaPR130924_VB137_O1949.m	1963	18.579999923706055	EPFTIAQGK		1	b13.a1	0.00559999980032444	28.5	2	990.5263671875	990.52587890625	5.000000237487257E-4	0.5047823932685448
b13	pepb13a3	DaPR130924_VB137_O1949.m	2216	19.729999542236328	LTMQVSSLQR		1	b13.a1	0.03099999949336052	42.900001525878906	2	1162.6273193359375	1162.625244140625	0.002099999925121665	1.8062569479763164
b13	pepb13a2	DaPR130924_VB137_O1949.m	2527	21.149999618530273	LLASANLEEVTMK	M12:+15.99491	1	b13.a1	3.600000127335079E-5	60.29999923706055	2	1434.7529296875	1434.7513427734375	0.0017000000225380063	1.1848743206274555
b13	pepb13a7	DaPR130924_VB137_O1949.m	2534	21.18000030517578	VYENYPTYDLTER		1	b13.a1	0.027000000700354576	34.599998474121094	2	1662.766357421875	1662.7650146484375	0.00139999995008111	0.8419710167988562
b13	pepb13a5	DaPR130924_VB137_O1949.m	3054	23.510000228881836	NVGQFSGFPFEK		1	b13.a1	1.4000000192027073E-5	50.79999923706055	2	1356.6583251953125	1356.65869140625	-3.000000142492354E-4	-0.22113153157060392
b14	pepb14a6	DaPR130924_VB137_O1949.m	1187	14.25	SDAGLESDTAMK	M11:+15.99491	1	b14.a1	2.2000000171829015E-4	40.400001525878906	2	1240.5386962890625	1240.53662109375	0.002199999988079071	1.7734260727743663
b14	pepb14a2	DaPR130924_VB137_O1949.m	1471	16.1299991607666	EAQELSQNSAIK		1	b14.a1	0.003800000064074993	36.599998474121094	2	1317.6668701171875	1317.6649169921875	0.0020000000949949026	1.5178366435984885
b14	pepb14a5	DaPR130924_VB137_O1949.m	1850	18.059999465942383	QDAQSLHGDIPQK	Q1:-17.02655	1	b14.a1	1.3000000080864993E-6	42.70000076293945	2	1419.685791015625	1419.6866455078125	-8.999999845400453E-4	-0.6339426995300933
b14	pepb14a1	DaPR130924_VB137_O1949.m	2597	21.5	APQVLVLAPTR		1	b14.a1	2.499999936844688E-5	46.5	2	1164.71728515625	1164.7103271484375	0.007000000216066837	6.0100782597205535
b14	pepb14a4	DaPR130924_VB137_O1949.m	2850	22.549999237060547	NGIDILVGTPGR		1	b14.a1	1.4000000373926014E-4	41.900001525878906	2	1211.671875	1211.6746826171875	-0.00279999990016222	-2.310851204808777
b14	pepb14a3	DaPR130924_VB137_O1949.m	3218	24.549999237060547	GAVEALAAALAH		1	b14.a1	1.1999999696854502E-4	46.70000076293945	2	1093.600830078125	1093.6004638671875	3.9999998989515007E-4	0.3657642833111747
b14	pepb14a7	DaPR130924_VB137_O1949.m	3465	26.549999237060547	TFSFAIPLIEK		1	b14.a1	6.99999975040555E-4	33.099998474121094	2	1265.71337890625	1265.71435546875	-0.0010000000474974513	-0.7900677140752719
b15	pepb15a5	DaPR130924_VB137_O1949.m	1728	17.479999542236328	SPFNSPSPQDSPR		1	b15.a1	1.1999999696854502E-4	39.29999923706055	2	1415.65283203125	1415.6553955078125	-0.0024999999441206455	-1.765966457694223
b15	pepb15a4	DaPR130924_VB137_O1949.m	2312	20.200000762939453	NWTEDMEGGISSPVK	M6:+15.99491	1	b15.a1	5.600000019256868E-9	57.900001525878906	2	1665.7462158203125	1665.742919921875	0.0034000000450760126	2.0411313200931844
b15	pepb15a1	DaPR130924_VB137_O1949.m	3022	23.3799991607666	EDFVLSITGK		1	b15.a1	0.03799999877810478	29.299999237060547	2	1108.5924072265625	1108.5888671875	0.003599999938160181	3.247371541167839
b15	pepb15a3	DaPR130924_VB137_O1949.m	3567	27.700000762939453	LDLVMVILFK	M5:+15.99491	2	b15.a1 b15.a2	0.0015999999595806003	54.099998474121094	2	1206.717041015625	1206.717041015625	0.0	0.0
b15	pepb15a6	DaPR130924_VB137_O1949.m	2098	19.200000762939453	SPGSGSQSSGWHEVEPGMPSPTTLK	M18:+15.99491	1	b15.a2	0.024000000208616257	37.900001525878906	3	2556.1689453125	2556.16748046875	0.001500000013038516	0.5868160144042854
b15	pepb15a2	DaPR130924_VB137_O1949.m	2779	22.229999542236328	EDFVLTVTGK		1	b15.a2	0.006200000178068876	38.400001525878906	2	1108.5908203125	1108.5888671875	0.0020000000949949026	1.8040954173289878
b15	pepb15a7	DaPR130924_VB137_O1949.m	2988	23.200000762939453	VHNPFLPTPMLPPPPPPPMAR	M10:+15.99491 - M19:+15.99491	1	b15.a2	6.000000212225132E-7	60.20000076293945	3	2335.2138671875	2335.20947265625	0.004399999976158142	1.8841992667806533
b16	pepb16a5	DaPR130924_VB137_O1949.m	1019	13.079999923706055	TTDTASVQNEAK		1	b16.a1	2.9999999242136255E-5	50.900001525878906	2	1264.60205078125	1264.60205078125	9.999999747378752E-5	0.07907625755628751
b16	pepb16a4	DaPR130924_VB137_O1949.m	1443	15.979999542236328	NGSLICTASK	C6:+57.02146	1	b16.a1	2.2000000171829015E-4	45.099998474121094	2	1050.5267333984375	1050.525146484375	0.001500000013038516	1.4278573131336523
b16	pepb16a3	DaPR130924_VB137_O1949.m	1520	16.3799991607666	NDQCYDDIR	C4:+57.02146	1	b16.a1	0.009700000286102295	42.400001525878906	2	1198.4793701171875	1198.479736328125	-3.000000142492354E-4	-0.2503171352469994
b16	pepb16a6	DaPR130924_VB137_O1949.m	2774	22.209999084472656	VTWDSSFCAVNPR	C8:+57.02146	1	b16.a1	6.399999983841553E-5	46.099998474121094	2	1538.7109375	1538.7060546875	0.004900000058114529	3.184493908493577
b16	pepb16a2	DaPR130924_VB137_O1949.m	2900	22.780000686645508	NADPILISLK		1	b16.a1	7.899999764049426E-5	44.79999923706055	2	1083.642333984375	1083.641357421875	0.0010999999940395355	1.0150959877136656
b16	pepb16a1	DaPR130924_VB137_O1949.m	3403	25.90999984741211	AIFLADGNVFTTGFSR		1	b16.a1	1.6999999498390483E-12	69.5999984741211	2	1715.878662109375	1715.8756103515625	0.003100000089034438	1.8066578196768501
b17	pepb17a6	DaPR130924_VB137_O1949.m	2510	21.059999465942383	LIDVLENR		1	b17.a1	0.00839999970048666	38.900001525878906	2	971.5542602539062	971.5524291992188	0.0017999999690800905	1.8527049235661959
b17	pepb17a2	DaPR130924_VB137_O1949.m	2580	21.399999618530273	DILVATDVAGR		1	b17.a1	2.2000000171829015E-4	53.79999923706055	2	1129.62158203125	1129.62158203125	0.0	0.0
b17	pepb17a3	DaPR130924_VB137_O1949.m	2599	21.5	ELAQQIEEETIK		1	b17.a1	3.3999999868683517E-4	37.900001525878906	2	1430.7427978515625	1430.7376708984375	0.005100000184029341	3.5645948853969682
b17	pepb17a4	DaPR130924_VB137_O1949.m	2947	23.0	GFIAGIDLK		1	b17.a1	0.023000000044703484	49.099998474121094	2	933.5411987304688	933.540771484375	3.9999998989515007E-4	0.42847618670058807
b17	pepb17a5	DaPR130924_VB137_O1949.m	3152	24.15999984741211	IEESDQGPYAIILAPTR		1	b17.a1	5.299999884300632E-6	43.599998474121094	2	1872.9776611328125	1872.9705810546875	0.0071000000461936	3.7907696565076434
b17	pepb17a1	DaPR130924_VB137_O1949.m	3293	25.100000381469727	AQPLSLEELLAK		1	b17.a1	0.004399999976158142	32.0	2	1311.7498779296875	1311.7523193359375	-0.002300000051036477	-1.7533798241735383
b18	pepb18a1	DaPR130924_VB137_O1949.m	1090	13.579999923706055	DAVTYTEHAK		1	b18.a1	3.699999942909926E-4	48.5	2	1134.5440673828125	1134.54296875	0.0010999999940395355	0.9695534010946075
b18	pepb18a2	DaPR130924_VB137_O1949.m	1876	18.18000030517578	DNIQGITKPAIR		1	b18.a1	1.2000000424450263E-5	40.400001525878906	2	1325.753662109375	1325.7540283203125	-3.000000142492354E-4	-0.22628633052642932
b18	pepb18a3	DaPR130924_VB137_O1949.m	2362	20.40999984741211	ISGLIYEETR		1	b18.a1	1.4999999621068127E-5	57.20000076293945	2	1180.6212158203125	1180.621337890625	0.0	0.0
b18	pepb18a5	DaPR130924_VB137_O1949.m	2853	22.559999465942383	TVTAMDVVYALK	M5:+15.99491	1	b18.a1	3.9000000106170774E-4	43.79999923706055	2	1326.6982421875	1326.69775390625	5.000000237487257E-4	0.37687560883898036
b18	pepb18a4	DaPR130924_VB137_O1949.m	3232	24.610000610351562	TVTAMDVVYALK		1	b18.a1	4.3000000005122274E-5	45.5	2	1310.70654296875	1310.702880859375	0.003700000001117587	2.82291284710662
b19	pepb19a1	DaPR130924_VB137_O1949.m	1380	15.579999923706055	LLEQYKEESK		1	b19.a1	0.028999999165534973	32.29999923706055	2	1266.666015625	1266.657958984375	0.00800000037997961	6.315833191775093
b19	pepb19a3	DaPR130924_VB137_O1949.m	2164	19.479999542236328	NGQDLGVAFK		1	b19.a1	0.0017000000225380063	40.400001525878906	2	1048.5458984375	1048.5426025390625	0.0032999999821186066	3.147225467165191
b19	pepb19a5	DaPR130924_VB137_O1949.m	2520	21.110000610351562	YNILGTNTIMDK	M10:+15.99491	1	b19.a1	1.5999999902760464E-7	53.29999923706055	2	1398.6953125	1398.69384765625	0.0015999999595806003	1.1439243564713415
b19	pepb19a2	DaPR130924_VB137_O1949.m	2674	21.809999465942383	NFILDQTNVSAAAQR		1	b19.a1	1.1000000021965661E-8	78.5999984741211	2	1647.8480224609375	1647.8453369140625	0.0027000000700354576	1.638503328893582
b19	pepb19a4	DaPR130924_VB137_O1949.m	3131	24.049999237060547	SSGPTSLFAVTVAPPGAR		1	b19.a1	2.4000000848900527E-6	48.0	2	1714.915283203125	1714.9127197265625	0.0026000000070780516	1.5161121479655324
b20	pepb20a1	DaPR130924_VB137_O1949.m	1394	15.65999984741211	AIGNTELENK		1	b20.a1	0.0044999998062849045	42.099998474121094	2	1088.561279296875	1088.5587158203125	0.0027000000700354576	2.480343991367338
b20	pepb20a5	DaPR130924_VB137_O1949.m	2332	20.299999237060547	WISSGEYIQMSGR	M10:+15.99491	1	b20.a1	0.01600000075995922	29.899999618530273	2	1529.7042236328125	1529.7056884765625	-0.001500000013038516	-0.9805807903691393
b20	pepb20a2	DaPR130924_VB137_O1949.m	2730	22.049999237060547	GIVILMVDEK	M6:+15.99491	1	b20.a1	2.699999895412475E-4	40.5	2	1132.62890625	1132.6285400390625	3.000000142492354E-4	0.26487061171784426
b20	pepb20a3	DaPR130924_VB137_O1949.m	3117	23.950000762939453	IVIPNEESVVIYYK		1	b20.a1	0.008700000122189522	31.5	2	1665.912109375	1665.91015625	0.0019000000320374966	1.1405177073380943
b20	pepb20a4	DaPR130924_VB137_O1949.m	3466	26.549999237060547	NFQPVIIFSFSK		1	b20.a1	0.00419999985024333	32.5	2	1426.7752685546875	1426.7733154296875	0.0020000000949949026	1.4017644382370453
b21	pepb21a2	DaPR130924_VB137_O1949.m	818	11.600000381469727	FSSQQAATK		1	b21.a1	0.0019000000320374966	41.400001525878906	2	967.4852294921875	967.4848022460938	5.000000237487257E-4	0.5168040082778927
b21	pepb21a4	DaPR130924_VB137_O1949.m	1149	13.979999542236328	VSQVIMEK	M6:+15.99491	1	b21.a1	0.04399999976158142	34.20000076293945	2	949.5067138671875	949.502685546875	0.004000000189989805	4.212731834124269
b21	pepb21a3	DaPR130924_VB137_O1949.m	1482	16.18000030517578	VSQVIMEK		1	b21.a1	0.0010999999940395355	33.29999923706055	2	933.50830078125	933.5078125	5.000000237487257E-4	0.5356141823919933
b21	pepb21a1	DaPR130924_VB137_O1949.m	1531	16.479999542236328	AVDITTPK		1	b21.a1	1.3000000035390258E-4	32.599998474121094	2	844.47900390625	844.4779052734375	0.0010999999940395355	1.3025799575932793
b22	pepb22a1	DaPR130924_VB137_O1949.m	846	11.859999656677246	AIGSTSKPQESPK		1	b22.a1	2.9000000722589903E-5	54.79999923706055	2	1329.70068359375	1329.7012939453125	-6.000000284984708E-4	-0.45122918299810827
b22	pepb22a3	DaPR130924_VB137_O1949.m	1325	15.199999809265137	TPATAPVPAR		1	b22.a1	1.3000000035390258E-4	42.29999923706055	2	980.5548706054688	980.5527954101562	0.002099999925121665	2.1416490116100833
b22	pepb22a4	DaPR130924_VB137_O1949.m	2238	19.829999923706055	YSQVLGLGGR		1	b22.a1	5.2999999752501026E-5	49.0	2	1049.5762939453125	1049.57421875	0.002099999925121665	2.0008112695667
b22	pepb22a2	DaPR130924_VB137_O1949.m	3266	24.8799991607666	DSPFGLSFVR		1	b22.a1	0.010999999940395355	45.900001525878906	2	1124.57421875	1124.5738525390625	3.9999998989515007E-4	0.35569028124923074
b23	pepb23a4	DaPR130924_VB137_O1949.m	1480	16.15999984741211	VGQDPVLR		1	b23.a1	0.0031999999191612005	45.20000076293945	2	883.4998779296875	883.5	-1.9999999494757503E-4	-0.22637237685067915
b23	pepb23a1	DaPR130924_VB137_O1949.m	1905	18.299999237060547	DVAYQYVK		1	b23.a1	0.02500000037252903	26.200000762939453	2	985.4948120117188	985.4993286132812	-0.0044999998062849045	-4.566212959898164
b23	pepb23a2	DaPR130924_VB137_O1949.m	2244	19.850000381469727	ESETTTSLVLER		1	b23.a1	0.0013000000035390258	36.400001525878906	2	1364.69189453125	1364.6907958984375	0.0012000000569969416	0.879320107238598
b23	pepb23a3	DaPR130924_VB137_O1949.m	2288	20.049999237060547	SGDSEVYQLGDVSQK		1	b23.a1	4.700000033608376E-8	57.400001525878906	2	1611.749755859375	1611.7501220703125	-3.000000142492354E-4	-0.18613307989943365
b24	pepb24a3	DaPR130924_VB137_O1949.m	825	11.65999984741211	TEGAEATPGAQK		1	b24.a1	7.999999797903001E-4	38.70000076293945	2	1159.560302734375	1159.5594482421875	0.0010000000474974513	0.8623965325912205
b24	pepb24a1	DaPR130924_VB137_O1949.m	1491	16.209999084472656	EVDATSPAPSTSSTVK		1	b24.a1	2.500000118743628E-4	42.70000076293945	2	1576.7750244140625	1576.7705078125	0.004600000102072954	2.917355492940231
b24	pepb24a4	DaPR130924_VB137_O1949.m	2469	20.8799991607666	TPQMPPTTPSSSFFTK	M4:+15.99491	1	b24.a1	8.900000102585182E-5	39.20000076293945	2	1769.84423828125	1769.8419189453125	0.002400000113993883	1.3560533787244093
b24	pepb24a2	DaPR130924_VB137_O1949.m	3294	25.100000381469727	QASGNIVYGVFMLHK	M12:+15.99491 - Q1:-17.02655	1	b24.a1	0.014999999664723873	34.900001525878906	2	1662.830322265625	1662.831298828125	-8.999999845400453E-4	-0.5412455161111758
b25	pepb25a3	DaPR130924_VB137_O1949.m	1386	15.609999656677246	EGETVEPYK		1	b25.a1	0.03500000014901161	25.899999618530273	2	1051.49560546875	1051.4947509765625	0.0010000000474974513	0.9510271416654376
b25	pepb25a2	DaPR130924_VB137_O1949.m	2163	19.479999542236328	DVVQAYPEVR		1	b25.a1	0.003700000001117587	36.400001525878906	2	1175.6158447265625	1175.60595703125	0.009999999776482582	8.506251364815737
b25	pepb25a1	DaPR130924_VB137_O1949.m	3091	23.709999084472656	DFVNYLVR		1	b25.a1	0.0034000000450760126	37.5	2	1025.5465087890625	1025.5418701171875	0.004699999932199717	4.582942997405511
b25	pepb25a4	DaPR130924_VB137_O1949.m	3374	25.700000762939453	YPSPFFVFGEK		1	b25.a1	0.017000000923871994	37.5	2	1317.6513671875	1317.65185546875	-3.9999998989515007E-4	-0.30357031581217747
b26	pepb26a1	DaPR130924_VB137_O1949.m	2486	20.979999542236328	LASVPAGGAVAVSAAPGSAAPAAGSAPAAAEEK		1	b26.a1	1.3000000035390258E-4	46.20000076293945	3	2774.437744140625	2774.432373046875	0.0052999998442828655	1.9103006062686683
b26	pepb26a2	DaPR130924_VB137_O1949.m	3071	23.579999923706055	NIEDVIAQGIGK		1	b26.a1	2.5000000292152436E-8	65.9000015258789	2	1256.68359375	1256.6849365234375	-0.0013000000035390258	-1.0344677219856055
b26	pepb26a3	DaPR130924_VB137_O1949.m	3369	25.68000030517578	YVASYLLAALGGNSSPSAK		1	b26.a1	6.900000153109431E-4	49.900001525878906	3	1868.9732666015625	1868.9757080078125	-0.002400000113993883	-1.28412590046561
b26	pepb26a3	DaPR130924_VB137_O1949.m	3368	25.68000030517578	YVASYLLAALGGNSSPSAK		1	b26.a1	2.4000000209412065E-8	61.400001525878906	2	1868.971923828125	1868.9757080078125	-0.003700000001117587	-1.9796940031186971
b27	pepb27a3	DaPR130924_VB137_O1949.m	758	11.079999923706055	VAGGAAPSKPASAK		1	b27.a1	0.0019000000320374966	39.70000076293945	2	1211.676025390625	1211.6746826171875	0.00139999995008111	1.1554256024043885
b27	pepb27a2	DaPR130924_VB137_O1949.m	1233	14.5600004196167	VADNSFDAK		1	b27.a1	0.01899999938905239	27.700000762939453	2	966.4518432617188	966.453125	-0.0013000000035390258	-1.3451247348794342
b27	pepb27a1	DaPR130924_VB137_O1949.m	1567	16.649999618530273	DNQLSEVANK		1	b27.a1	8.099999977275729E-4	45.20000076293945	2	1117.5498046875	1117.548828125	0.0010000000474974513	0.894815530499218
b28	pepb28a3	DaPR130924_VB137_O1949.m	1312	15.079999923706055	GGPAPSTAAAPAEEK		1	b28.a1	2.6000000070780516E-4	39.900001525878906	2	1353.668701171875	1353.6649169921875	0.003800000064074993	2.8071940229628662
b28	pepb28a2	DaPR130924_VB137_O1949.m	1535	16.5	AGAAPAGGPAPSTAAAPAEEK		1	b28.a1	5.699999916508602E-10	74.0999984741211	2	1791.888671875	1791.8875732421875	0.0010999999940395355	0.6138777959429835
b28	pepb28a1	DaPR130924_VB137_O1949.m	3498	26.959999084472656	AAGVNVEPFWPGLFAK		1	b28.a1	3.7000001611886546E-5	47.400001525878906	2	1702.8992919921875	1702.8956298828125	0.003800000064074993	2.2314932268259424
b29	pepb29a1	DaPR130924_VB137_O1949.m	1836	18.0	ALAAAGYDVEK		1	b29.a1	4.600000102072954E-5	60.0	2	1107.5692138671875	1107.5684814453125	7.999999797903001E-4	0.7223029484789479
b29	pepb29a3	DaPR130924_VB137_O1949.m	2221	19.760000228881836	SGVSLAALK		1	b29.a1	7.200000109151006E-4	44.79999923706055	2	845.5110473632812	845.509521484375	0.001500000013038516	1.7740782036435483
b29	pepb29a2	DaPR130924_VB137_O1949.m	2412	20.649999618530273	ASGPPVSELITK		1	b29.a1	2.4000000209412065E-8	54.70000076293945	2	1198.6707763671875	1198.668212890625	0.0026000000070780516	2.1690739598475477
b30	pepb30a2	DaPR130924_VB137_O1949.m	2051	18.959999084472656	MSQEEVNVFR	M1:+15.99491	1	b30.a1	7.399999885819852E-4	41.099998474121094	2	1254.5794677734375	1254.5787353515625	7.999999797903001E-4	0.6376642272404859
b30	pepb30a1	DaPR130924_VB137_O1949.m	2279	20.010000228881836	MSQEEVNVFR		1	b30.a1	3.499999875202775E-4	33.900001525878906	2	1238.579345703125	1238.583740234375	-0.004399999976158142	-3.5524444841537623
b30	pepb30a3	DaPR130924_VB137_O1949.m	3110	23.850000381469727	NFYVEVPELAK		1	b30.a1	0.04100000113248825	24.700000762939453	2	1308.6873779296875	1308.6839599609375	0.003599999938160181	2.7508550943557344
b31	pepb31a1	DaPR130924_VB137_O1949.m	961	12.630000114440918	AGAGLGDGER		1	b31.a1	0.007600000128149986	37.70000076293945	2	902.4337158203125	902.43310546875	6.000000284984708E-4	0.6648692571919924
b31	pepb31a2	DaPR130924_VB137_O1949.m	1623	16.93000030517578	VALSEPQPER		1	b31.a1	4.299999854993075E-4	41.400001525878906	2	1125.59326171875	1125.59033203125	0.003000000026077032	2.6652681181644535
b32	pepb32a1	DaPR130924_VB137_O1949.m	1202	14.350000381469727	TTASEPVEQSEATSK		1	b32.a1	0.0017000000225380063	36.900001525878906	2	1564.72998046875	1564.734130859375	-0.004100000020116568	-2.6202534598416327
b32	pepb32a2	DaPR130924_VB137_O1949.m	2284	20.030000686645508	YTDLNSNDVTGLR		1	b32.a1	1.4000000192027073E-5	47.29999923706055	2	1467.7109375	1467.707763671875	0.003100000089034438	2.112137147301677
b33	pepb33a2	DaPR130924_VB137_O1949.m	1208	14.380000114440918	SSGAASSAPGGGDGAEYK		1	b33.a1	1.1000000085914508E-4	45.0	2	1568.686279296875	1568.6827392578125	0.003599999938160181	2.2949190732241
b33	pepb33a1	DaPR130924_VB137_O1949.m	2484	20.959999084472656	LPPPPPPPLPR		1	b33.a1	0.006099999882280827	25.700000762939453	2	1177.7098388671875	1177.7095947265625	3.000000142492354E-4	0.2547317399743938
b34	pepb34a1	DaPR130924_VB137_O1949.m	1764	17.649999618530273	ALAAGGYDVEK		1	b34.a1	1.2000000424450263E-5	53.0	2	1093.5537109375	1093.5528564453125	8.999999845400453E-4	0.8230054717844847
b34	pepb34a2	DaPR130924_VB137_O1949.m	2465	20.860000610351562	ATGPPVSELITK		1	b34.a1	3.099999958067201E-6	49.599998474121094	2	1212.6888427734375	1212.6839599609375	0.004999999888241291	4.123085695305436
b35	pepb35a1	DaPR130924_VB137_O1949.m	1712	17.399999618530273	LGMDGYR		1	b35.a1	0.0017999999690800905	36.20000076293945	2	811.3772583007812	811.3770751953125	9.999999747378752E-5	0.12324725522928509
b35	pepb35a2	DaPR130924_VB137_O1949.m	2881	22.68000030517578	STDYGIFQINSR		1	b35.a1	5.200000074978561E-8	60.5	2	1400.6822509765625	1400.680908203125	0.00139999995008111	0.9995138377927286
b36	pepb36a1	DaPR130924_VB137_O1949.m	1719	17.43000030517578	ATDTSQGELVHPK	A1:+42.01057	1	b36.a1	6.4000000747910235E-6	46.599998474121094	2	1424.69677734375	1424.7020263671875	-0.005200000014156103	-3.6498860238273507
b36	pepb36a2	DaPR130924_VB137_O1949.m	3316	25.299999237060547	LEDVLPLAFTR		1	b36.a1	0.03799999877810478	27.5	2	1273.715576171875	1273.7154541015625	9.999999747378752E-5	0.07851046884276384
b37	pepb37a1	DaPR130924_VB137_O1949.m	2589	21.450000762939453	LGLTATLVR		1	b37.a1	1.4000000373926014E-4	47.70000076293945	2	943.5962524414062	943.5938720703125	0.002300000051036477	2.4374893893599716
b37	pepb37a2	DaPR130924_VB137_O1949.m	2604	21.530000686645508	ILLYTMNPNK		1	b37.a1	0.02199999988079071	25.799999237060547	2	1206.6580810546875	1206.655517578125	0.0026000000070780516	2.15471604712545
b38	pepb38a1	DaPR130924_VB137_O1949.m	2307	20.18000030517578	AASITSEVFNK		1	b38.a1	1.1999999882661427E-9	49.400001525878906	2	1166.605224609375	1166.6055908203125	-3.000000142492354E-4	-0.2571563316770039
b38	pepb38a2	DaPR130924_VB137_O1949.m	3067	23.559999465942383	NEGNIFPNPEATFVK		1	b38.a1	0.00570000009611249	33.70000076293945	2	1676.822998046875	1676.8282470703125	-0.005200000014156103	-3.1010928061602825
b39	pepb39a2	DaPR130924_VB137_O1949.m	2256	19.90999984741211	SDVLSQLPAK		1	b39.a1	0.0019000000320374966	40.29999923706055	2	1057.5894775390625	1057.5892333984375	3.000000142492354E-4	0.2836640207514414
b39	pepb39a1	DaPR130924_VB137_O1949.m	3291	25.079999923706055	FTWEQAFLR		1	b39.a1	0.006099999882280827	33.29999923706055	2	1197.6090087890625	1197.60546875	0.0035000001080334187	2.9224984348865255
b40	pepb40a2	DaPR130924_VB137_O1949.m	2870	22.6299991607666	LTDQTLIYLR		1	b40.a1	2.800000074785203E-4	45.20000076293945	2	1235.7030029296875	1235.6998291015625	0.0031999999191612005	2.589625606315587
b40	pepb40a1	DaPR130924_VB137_O1949.m	3018	23.360000610351562	LAGLDITDATLR		1	b40.a1	3.2000000373955118E-6	58.0	2	1258.70458984375	1258.7005615234375	0.004100000020116568	3.257327553071266

## Sheet: peptides_pos
MS Sample :	DaPR130924_VB137_O1949.m
Peptide ID	Protein ID	accession	description	Sequence	Modifs	Start	Stop	MH+ theo
pepa1b88	a1.a1.a1	sp|P09874|PARP1_HUMAN	sp|P09874|PARP1_HUMAN Poly [ADP-ribose] polymerase 1 OS=Homo sapiens GN=PARP1 PE=1 SV=4	TGNAWHSK		622	629	900.4326782226562
pepa1b30	a1.a1.a1	sp|P09874|PARP1_HUMAN	sp|P09874|PARP1_HUMAN Poly [ADP-ribose] polymerase 1 OS=Homo sapiens GN=PARP1 PE=1 SV=4	GNAWHSK		623	629	799.385009765625
pepa1b76	a1.a1.a1	sp|P09874|PARP1_HUMAN	sp|P09874|PARP1_HUMAN Poly [ADP-ribose] polymerase 1 OS=Homo sapiens GN=PARP1 PE=1 SV=4	SADKPLSNMK	M9:+15.99491	385	394	1106.551513671875
pepa1b31	a1.a1.a1	sp|P09874|PARP1_HUMAN	sp|P09874|PARP1_HUMAN Poly [ADP-ribose] polymerase 1 OS=Homo sapiens GN=PARP1 PE=1 SV=4	GQDGIGSKAEK		98	108	1089.553955078125
pepa1a8	a1.a1.a1	sp|P09874|PARP1_HUMAN	sp|P09874|PARP1_HUMAN Poly [ADP-ribose] polymerase 1 OS=Homo sapiens GN=PARP1 PE=1 SV=4	ASADKPLSNMK	M10:+15.99491	384	394	1177.588623046875
pepa1b80	a1.a1.a1	sp|P09874|PARP1_HUMAN	sp|P09874|PARP1_HUMAN Poly [ADP-ribose] polymerase 1 OS=Homo sapiens GN=PARP1 PE=1 SV=4	SASADKPLSNMK	M11:+15.99491	383	394	1264.62060546875
pepa1b85	a1.a1.a1	sp|P09874|PARP1_HUMAN	sp|P09874|PARP1_HUMAN Poly [ADP-ribose] polymerase 1 OS=Homo sapiens GN=PARP1 PE=1 SV=4	SSASADKPLSNMK	M12:+15.99491	382	394	1351.652587890625
pepa1b43	a1.a1.a1	sp|P09874|PARP1_HUMAN	sp|P09874|PARP1_HUMAN Poly [ADP-ribose] polymerase 1 OS=Homo sapiens GN=PARP1 PE=1 SV=4	LGGKLTGTANK		415	425	1059.6160888671875
pepa1b92	a1.a1.a1	sp|P09874|PARP1_HUMAN	sp|P09874|PARP1_HUMAN Poly [ADP-ribose] polymerase 1 OS=Homo sapiens GN=PARP1 PE=1 SV=4	VCSTNDLK	C2:+57.02146	255	262	936.4459228515625
pepa1b11	a1.a1.a1	sp|P09874|PARP1_HUMAN	sp|P09874|PARP1_HUMAN Poly [ADP-ribose] polymerase 1 OS=Homo sapiens GN=PARP1 PE=1 SV=4	AVNSSASADKPLSNMK	M15:+15.99491	379	394	1635.8011474609375
pepa1a7	a1.a1.a1	sp|P09874|PARP1_HUMAN	sp|P09874|PARP1_HUMAN Poly [ADP-ribose] polymerase 1 OS=Homo sapiens GN=PARP1 PE=1 SV=4	ASADKPLSNMK		384	394	1161.59375
pepa1b87	a1.a1.a1	sp|P09874|PARP1_HUMAN	sp|P09874|PARP1_HUMAN Poly [ADP-ribose] polymerase 1 OS=Homo sapiens GN=PARP1 PE=1 SV=4	TAEAGGVTGKGQDGIGSK		88	105	1632.8192138671875
pepa1b75	a1.a1.a1	sp|P09874|PARP1_HUMAN	sp|P09874|PARP1_HUMAN Poly [ADP-ribose] polymerase 1 OS=Homo sapiens GN=PARP1 PE=1 SV=4	RKGDEVDGVDEVAK		208	221	1516.7606201171875
pepa1b79	a1.a1.a1	sp|P09874|PARP1_HUMAN	sp|P09874|PARP1_HUMAN Poly [ADP-ribose] polymerase 1 OS=Homo sapiens GN=PARP1 PE=1 SV=4	SAPAAVNSSASADKPLSNMK	M19:+15.99491	375	394	1961.9600830078125
pepa1b10	a1.a1.a1	sp|P09874|PARP1_HUMAN	sp|P09874|PARP1_HUMAN Poly [ADP-ribose] polymerase 1 OS=Homo sapiens GN=PARP1 PE=1 SV=4	AVNSSASADKPLSNMK		379	394	1619.80615234375
pepa1b64	a1.a1.a1	sp|P09874|PARP1_HUMAN	sp|P09874|PARP1_HUMAN Poly [ADP-ribose] polymerase 1 OS=Homo sapiens GN=PARP1 PE=1 SV=4	NREELGFR		166	173	1020.5225219726562
pepa1b47	a1.a1.a1	sp|P09874|PARP1_HUMAN	sp|P09874|PARP1_HUMAN Poly [ADP-ribose] polymerase 1 OS=Homo sapiens GN=PARP1 PE=1 SV=4	KGDEVDGVDEVAK		209	221	1360.6595458984375
pepa1b44	a1.a1.a1	sp|P09874|PARP1_HUMAN	sp|P09874|PARP1_HUMAN Poly [ADP-ribose] polymerase 1 OS=Homo sapiens GN=PARP1 PE=1 SV=4	LLWHGSR		859	865	868.4791870117188
pepa1b66	a1.a1.a1	sp|P09874|PARP1_HUMAN	sp|P09874|PARP1_HUMAN Poly [ADP-ribose] polymerase 1 OS=Homo sapiens GN=PARP1 PE=1 SV=4	PEYSASQLK		174	182	1022.5156860351562
pepa1b25	a1.a1.a1	sp|P09874|PARP1_HUMAN	sp|P09874|PARP1_HUMAN Poly [ADP-ribose] polymerase 1 OS=Homo sapiens GN=PARP1 PE=1 SV=4	GGAAVDPDSGLEHSAH		529	544	1519.6776123046875
pepa1b51	a1.a1.a1	sp|P09874|PARP1_HUMAN	sp|P09874|PARP1_HUMAN Poly [ADP-ribose] polymerase 1 OS=Homo sapiens GN=PARP1 PE=1 SV=4	KPPLLNNADSVQAK		748	761	1494.827880859375
pepa1a9	a1.a1.a1	sp|P09874|PARP1_HUMAN	sp|P09874|PARP1_HUMAN Poly [ADP-ribose] polymerase 1 OS=Homo sapiens GN=PARP1 PE=1 SV=4	ASLCISTK	C4:+57.02146	426	433	879.4608764648438
pepa1b15	a1.a1.a1	sp|P09874|PARP1_HUMAN	sp|P09874|PARP1_HUMAN Poly [ADP-ribose] polymerase 1 OS=Homo sapiens GN=PARP1 PE=1 SV=4	EDAIEHFMK	M8:+15.99491	608	616	1135.50927734375
pepa1b94	a1.a1.a1	sp|P09874|PARP1_HUMAN	sp|P09874|PARP1_HUMAN Poly [ADP-ribose] polymerase 1 OS=Homo sapiens GN=PARP1 PE=1 SV=4	VGTVIGSNKLEQMPSK	M13:+15.99491	592	607	1703.900146484375
pepa1b67	a1.a1.a1	sp|P09874|PARP1_HUMAN	sp|P09874|PARP1_HUMAN Poly [ADP-ribose] polymerase 1 OS=Homo sapiens GN=PARP1 PE=1 SV=4	PIDVNYEK		789	796	977.4943237304688
pepa1b60	a1.a1.a1	sp|P09874|PARP1_HUMAN	sp|P09874|PARP1_HUMAN Poly [ADP-ribose] polymerase 1 OS=Homo sapiens GN=PARP1 PE=1 SV=4	MIFDVESMKK	M1:+15.99491 M8:+15.99491	675	684	1259.6014404296875
pepa1b78	a1.a1.a1	sp|P09874|PARP1_HUMAN	sp|P09874|PARP1_HUMAN Poly [ADP-ribose] polymerase 1 OS=Homo sapiens GN=PARP1 PE=1 SV=4	SAPAAVNSSASADKPLSNMK		375	394	1945.9652099609375
pepa1b40	a1.a1.a1	sp|P09874|PARP1_HUMAN	sp|P09874|PARP1_HUMAN Poly [ADP-ribose] polymerase 1 OS=Homo sapiens GN=PARP1 PE=1 SV=4	LEQMPSKEDAIEHFMK	M4:+15.99491 M15:+15.99491	601	616	1964.9095458984375
pepa1b89	a1.a1.a1	sp|P09874|PARP1_HUMAN	sp|P09874|PARP1_HUMAN Poly [ADP-ribose] polymerase 1 OS=Homo sapiens GN=PARP1 PE=1 SV=4	TPPPSTASAPAAVNSSASADKPLSNMK	M26:+15.99491	368	394	2613.282958984375
pepa1b96	a1.a1.a1	sp|P09874|PARP1_HUMAN	sp|P09874|PARP1_HUMAN Poly [ADP-ribose] polymerase 1 OS=Homo sapiens GN=PARP1 PE=1 SV=4	VVDRDSEEAEIIR		803	815	1530.7762451171875
pepa1b27	a1.a1.a1	sp|P09874|PARP1_HUMAN	sp|P09874|PARP1_HUMAN Poly [ADP-ribose] polymerase 1 OS=Homo sapiens GN=PARP1 PE=1 SV=4	GGSDDSSKDPIDVNYEK		780	796	1825.80908203125
pepa1b68	a1.a1.a1	sp|P09874|PARP1_HUMAN	sp|P09874|PARP1_HUMAN Poly [ADP-ribose] polymerase 1 OS=Homo sapiens GN=PARP1 PE=1 SV=4	PLLNNADSVQAK		750	761	1269.68017578125
pepa1b49	a1.a1.a1	sp|P09874|PARP1_HUMAN	sp|P09874|PARP1_HUMAN Poly [ADP-ribose] polymerase 1 OS=Homo sapiens GN=PARP1 PE=1 SV=4	KMVDPEKPQLGMIDR	M12:+15.99491	142	156	1772.90380859375
pepa1b19	a1.a1.a1	sp|P09874|PARP1_HUMAN	sp|P09874|PARP1_HUMAN Poly [ADP-ribose] polymerase 1 OS=Homo sapiens GN=PARP1 PE=1 SV=4	FLQDVSASTK		458	467	1095.5684814453125
pepa1a1	a1.a1.a1	sp|P09874|PARP1_HUMAN	sp|P09874|PARP1_HUMAN Poly [ADP-ribose] polymerase 1 OS=Homo sapiens GN=PARP1 PE=1 SV=4	AEPVEVVAPR		487	496	1066.589599609375
pepa1b71	a1.a1.a1	sp|P09874|PARP1_HUMAN	sp|P09874|PARP1_HUMAN Poly [ADP-ribose] polymerase 1 OS=Homo sapiens GN=PARP1 PE=1 SV=4	PVEVVAPR		489	496	866.5098876953125
pepa1b14	a1.a1.a1	sp|P09874|PARP1_HUMAN	sp|P09874|PARP1_HUMAN Poly [ADP-ribose] polymerase 1 OS=Homo sapiens GN=PARP1 PE=1 SV=4	DSEEAEIIR		807	815	1061.5113525390625
pepa1b50	a1.a1.a1	sp|P09874|PARP1_HUMAN	sp|P09874|PARP1_HUMAN Poly [ADP-ribose] polymerase 1 OS=Homo sapiens GN=PARP1 PE=1 SV=4	KPPLLNNADSVQ		748	759	1295.69580078125
pepa1b13	a1.a1.a1	sp|P09874|PARP1_HUMAN	sp|P09874|PARP1_HUMAN Poly [ADP-ribose] polymerase 1 OS=Homo sapiens GN=PARP1 PE=1 SV=4	DPIDVNYEK		788	796	1092.521240234375
pepa1b63	a1.a1.a1	sp|P09874|PARP1_HUMAN	sp|P09874|PARP1_HUMAN Poly [ADP-ribose] polymerase 1 OS=Homo sapiens GN=PARP1 PE=1 SV=4	MVDPEKPQLGMIDR	M1:+15.99491 M11:+15.99491	143	156	1660.8037109375
pepa1b26	a1.a1.a1	sp|P09874|PARP1_HUMAN	sp|P09874|PARP1_HUMAN Poly [ADP-ribose] polymerase 1 OS=Homo sapiens GN=PARP1 PE=1 SV=4	GGAAVDPDSGLEHSAHVLEK		529	548	1988.9676513671875
pepa1b39	a1.a1.a1	sp|P09874|PARP1_HUMAN	sp|P09874|PARP1_HUMAN Poly [ADP-ribose] polymerase 1 OS=Homo sapiens GN=PARP1 PE=1 SV=4	LEQMPSKEDAIEHFMK	M15:+15.99491	601	616	1948.9146728515625
pepa1b59	a1.a1.a1	sp|P09874|PARP1_HUMAN	sp|P09874|PARP1_HUMAN Poly [ADP-ribose] polymerase 1 OS=Homo sapiens GN=PARP1 PE=1 SV=4	MIFDVESMKK	M8:+15.99491	675	684	1243.6064453125
pepa1b46	a1.a1.a1	sp|P09874|PARP1_HUMAN	sp|P09874|PARP1_HUMAN Poly [ADP-ribose] polymerase 1 OS=Homo sapiens GN=PARP1 PE=1 SV=4	KAMVEYEIDLQK	M3:+15.99491	684	695	1482.7513427734375
pepa1b62	a1.a1.a1	sp|P09874|PARP1_HUMAN	sp|P09874|PARP1_HUMAN Poly [ADP-ribose] polymerase 1 OS=Homo sapiens GN=PARP1 PE=1 SV=4	MVDPEKPQLGMIDR	M11:+15.99491	143	156	1644.8089599609375
pepa1b74	a1.a1.a1	sp|P09874|PARP1_HUMAN	sp|P09874|PARP1_HUMAN Poly [ADP-ribose] polymerase 1 OS=Homo sapiens GN=PARP1 PE=1 SV=4	QQVPSGESAILDR		270	282	1399.718017578125
pepa1b65	a1.a1.a1	sp|P09874|PARP1_HUMAN	sp|P09874|PARP1_HUMAN Poly [ADP-ribose] polymerase 1 OS=Homo sapiens GN=PARP1 PE=1 SV=4	NREELGFRPEYSASQLK		166	182	2024.02001953125
pepa1b58	a1.a1.a1	sp|P09874|PARP1_HUMAN	sp|P09874|PARP1_HUMAN Poly [ADP-ribose] polymerase 1 OS=Homo sapiens GN=PARP1 PE=1 SV=4	MIFDVESMK	M1:+15.99491 M8:+15.99491	675	683	1131.5064697265625
pepa1a2	a1.a1.a1	sp|P09874|PARP1_HUMAN	sp|P09874|PARP1_HUMAN Poly [ADP-ribose] polymerase 1 OS=Homo sapiens GN=PARP1 PE=1 SV=4	AGILSQGLR		870	878	914.5421752929688
pepa1b48	a1.a1.a1	sp|P09874|PARP1_HUMAN	sp|P09874|PARP1_HUMAN Poly [ADP-ribose] polymerase 1 OS=Homo sapiens GN=PARP1 PE=1 SV=4	KGFSLLATEDK		182	192	1208.652587890625
pepa1b86	a1.a1.a1	sp|P09874|PARP1_HUMAN	sp|P09874|PARP1_HUMAN Poly [ADP-ribose] polymerase 1 OS=Homo sapiens GN=PARP1 PE=1 SV=4	SVAATPPPSTASAPAAVNSSASADKPLSNMK		364	394	2925.462646484375
pepa1b24	a1.a1.a1	sp|P09874|PARP1_HUMAN	sp|P09874|PARP1_HUMAN Poly [ADP-ribose] polymerase 1 OS=Homo sapiens GN=PARP1 PE=1 SV=4	GFSLLATEDKEALKK		183	197	1649.9112548828125
pepa1b56	a1.a1.a1	sp|P09874|PARP1_HUMAN	sp|P09874|PARP1_HUMAN Poly [ADP-ribose] polymerase 1 OS=Homo sapiens GN=PARP1 PE=1 SV=4	MAIMVQSPMFDGK	M1:+15.99491 M4:+15.99491 M9:+15.99491	35	47	1502.669189453125
pepa1b45	a1.a1.a1	sp|P09874|PARP1_HUMAN	sp|P09874|PARP1_HUMAN Poly [ADP-ribose] polymerase 1 OS=Homo sapiens GN=PARP1 PE=1 SV=4	KAMVEYEIDLQK		684	695	1466.75634765625
pepa1b77	a1.a1.a1	sp|P09874|PARP1_HUMAN	sp|P09874|PARP1_HUMAN Poly [ADP-ribose] polymerase 1 OS=Homo sapiens GN=PARP1 PE=1 SV=4	SANYCHTSQGDPIGL	C5:+57.02146	904	918	1619.7122802734375
pepa1b61	a1.a1.a1	sp|P09874|PARP1_HUMAN	sp|P09874|PARP1_HUMAN Poly [ADP-ribose] polymerase 1 OS=Homo sapiens GN=PARP1 PE=1 SV=4	MVDPEKPQLGMIDR		143	156	1628.8138427734375
pepa1b29	a1.a1.a1	sp|P09874|PARP1_HUMAN	sp|P09874|PARP1_HUMAN Poly [ADP-ribose] polymerase 1 OS=Homo sapiens GN=PARP1 PE=1 SV=4	GIYFADMVSK	M7:+15.99491	894	903	1146.5504150390625
pepa1b98	a1.a1.a1	sp|P09874|PARP1_HUMAN	sp|P09874|PARP1_HUMAN Poly [ADP-ribose] polymerase 1 OS=Homo sapiens GN=PARP1 PE=1 SV=4	YFADMVSK	M5:+15.99491	896	903	976.4448852539062
pepa1b17	a1.a1.a1	sp|P09874|PARP1_HUMAN	sp|P09874|PARP1_HUMAN Poly [ADP-ribose] polymerase 1 OS=Homo sapiens GN=PARP1 PE=1 SV=4	EELGFRPEYSASQLK		168	182	1753.8759765625
pepa1b16	a1.a1.a1	sp|P09874|PARP1_HUMAN	sp|P09874|PARP1_HUMAN Poly [ADP-ribose] polymerase 1 OS=Homo sapiens GN=PARP1 PE=1 SV=4	EELGFRPEYSASQLK	E1:-18.01056	168	182	1735.8653564453125
pepa1b95	a1.a1.a1	sp|P09874|PARP1_HUMAN	sp|P09874|PARP1_HUMAN Poly [ADP-ribose] polymerase 1 OS=Homo sapiens GN=PARP1 PE=1 SV=4	VSQGSSDSQILDLSNR		720	735	1705.8355712890625
pepa1b38	a1.a1.a1	sp|P09874|PARP1_HUMAN	sp|P09874|PARP1_HUMAN Poly [ADP-ribose] polymerase 1 OS=Homo sapiens GN=PARP1 PE=1 SV=4	LEQMPSKEDAIEHFMK		601	616	1932.9197998046875
pepa1b52	a1.a1.a1	sp|P09874|PARP1_HUMAN	sp|P09874|PARP1_HUMAN Poly [ADP-ribose] polymerase 1 OS=Homo sapiens GN=PARP1 PE=1 SV=4	KPVQDLIK		667	674	940.5830078125
pepa1b55	a1.a1.a1	sp|P09874|PARP1_HUMAN	sp|P09874|PARP1_HUMAN Poly [ADP-ribose] polymerase 1 OS=Homo sapiens GN=PARP1 PE=1 SV=4	MAIMVQSPMFDGK	M1:+15.99491 M9:+15.99491	35	47	1486.67431640625
pepa1a3	a1.a1.a1	sp|P09874|PARP1_HUMAN	sp|P09874|PARP1_HUMAN Poly [ADP-ribose] polymerase 1 OS=Homo sapiens GN=PARP1 PE=1 SV=4	AMVEYEIDLQK	M2:+15.99491	685	695	1354.65625
pepa1b12	a1.a1.a1	sp|P09874|PARP1_HUMAN	sp|P09874|PARP1_HUMAN Poly [ADP-ribose] polymerase 1 OS=Homo sapiens GN=PARP1 PE=1 SV=4	AVSQGSSDSQILDLSNR		719	735	1776.8726806640625
pepa1b32	a1.a1.a1	sp|P09874|PARP1_HUMAN	sp|P09874|PARP1_HUMAN Poly [ADP-ribose] polymerase 1 OS=Homo sapiens GN=PARP1 PE=1 SV=4	HPDVEVDGFSELR		66	78	1499.712890625
pepa1b57	a1.a1.a1	sp|P09874|PARP1_HUMAN	sp|P09874|PARP1_HUMAN Poly [ADP-ribose] polymerase 1 OS=Homo sapiens GN=PARP1 PE=1 SV=4	MIFDVESMK	M8:+15.99491	675	683	1115.5115966796875
pepa1b23	a1.a1.a1	sp|P09874|PARP1_HUMAN	sp|P09874|PARP1_HUMAN Poly [ADP-ribose] polymerase 1 OS=Homo sapiens GN=PARP1 PE=1 SV=4	GFSLLATEDKEALK		183	196	1521.8162841796875
pepa1b83	a1.a1.a1	sp|P09874|PARP1_HUMAN	sp|P09874|PARP1_HUMAN Poly [ADP-ribose] polymerase 1 OS=Homo sapiens GN=PARP1 PE=1 SV=4	SLLATEDKEALK		185	196	1317.7264404296875
pepa1b41	a1.a1.a1	sp|P09874|PARP1_HUMAN	sp|P09874|PARP1_HUMAN Poly [ADP-ribose] polymerase 1 OS=Homo sapiens GN=PARP1 PE=1 SV=4	IFPPETSASVAATPPPSTASAPAAVNSSASADK		356	388	3097.53271484375
pepa1b42	a1.a1.a1	sp|P09874|PARP1_HUMAN	sp|P09874|PARP1_HUMAN Poly [ADP-ribose] polymerase 1 OS=Homo sapiens GN=PARP1 PE=1 SV=4	IFPPETSASVAATPPPSTASAPAAVNSSASADKPLSNMK	M38:+15.99491	356	394	3783.875
pepa1b33	a1.a1.a1	sp|P09874|PARP1_HUMAN	sp|P09874|PARP1_HUMAN Poly [ADP-ribose] polymerase 1 OS=Homo sapiens GN=PARP1 PE=1 SV=4	LAHILSPWGAEVK		474	486	1420.7950439453125
pepa1b37	a1.a1.a1	sp|P09874|PARP1_HUMAN	sp|P09874|PARP1_HUMAN Poly [ADP-ribose] polymerase 1 OS=Homo sapiens GN=PARP1 PE=1 SV=4	IAPPEAPVTGYMFGK	M12:+15.99491	879	893	1593.798583984375
pepa1b82	a1.a1.a1	sp|P09874|PARP1_HUMAN	sp|P09874|PARP1_HUMAN Poly [ADP-ribose] polymerase 1 OS=Homo sapiens GN=PARP1 PE=1 SV=4	SDAYYCTGDVTAWTK	C6:+57.02146	306	320	1737.742919921875
pepa1a6	a1.a1.a1	sp|P09874|PARP1_HUMAN	sp|P09874|PARP1_HUMAN Poly [ADP-ribose] polymerase 1 OS=Homo sapiens GN=PARP1 PE=1 SV=4	AQNDLIWNIKDELKK		240	254	1827.9967041015625
pepa1b70	a1.a1.a1	sp|P09874|PARP1_HUMAN	sp|P09874|PARP1_HUMAN Poly [ADP-ribose] polymerase 1 OS=Homo sapiens GN=PARP1 PE=1 SV=4	PPEAPVTGYMFGK	M10:+15.99491	881	893	1409.6773681640625
pepa1b54	a1.a1.a1	sp|P09874|PARP1_HUMAN	sp|P09874|PARP1_HUMAN Poly [ADP-ribose] polymerase 1 OS=Homo sapiens GN=PARP1 PE=1 SV=4	MAIMVQSPMFDGK	M9:+15.99491	35	47	1470.679443359375
pepa1b34	a1.a1.a1	sp|P09874|PARP1_HUMAN	sp|P09874|PARP1_HUMAN Poly [ADP-ribose] polymerase 1 OS=Homo sapiens GN=PARP1 PE=1 SV=4	IAPPEAPVTGY		879	889	1114.5782470703125
pepa1b18	a1.a1.a1	sp|P09874|PARP1_HUMAN	sp|P09874|PARP1_HUMAN Poly [ADP-ribose] polymerase 1 OS=Homo sapiens GN=PARP1 PE=1 SV=4	FAGILSQGLR		869	878	1061.610595703125
pepa1b22	a1.a1.a1	sp|P09874|PARP1_HUMAN	sp|P09874|PARP1_HUMAN Poly [ADP-ribose] polymerase 1 OS=Homo sapiens GN=PARP1 PE=1 SV=4	FYTLIPHDFGMK	M11:+15.99491	736	747	1484.7247314453125
pepa1b73	a1.a1.a1	sp|P09874|PARP1_HUMAN	sp|P09874|PARP1_HUMAN Poly [ADP-ribose] polymerase 1 OS=Homo sapiens GN=PARP1 PE=1 SV=4	QQVPSGESAILDR	Q1:-17.02655	270	282	1382.6915283203125
pepa1b28	a1.a1.a1	sp|P09874|PARP1_HUMAN	sp|P09874|PARP1_HUMAN Poly [ADP-ribose] polymerase 1 OS=Homo sapiens GN=PARP1 PE=1 SV=4	GIYFADMVSK		894	903	1130.5555419921875
pepa1a4	a1.a1.a1	sp|P09874|PARP1_HUMAN	sp|P09874|PARP1_HUMAN Poly [ADP-ribose] polymerase 1 OS=Homo sapiens GN=PARP1 PE=1 SV=4	AQNDLIWNIK		240	249	1214.6531982421875
pepa1b97	a1.a1.a1	sp|P09874|PARP1_HUMAN	sp|P09874|PARP1_HUMAN Poly [ADP-ribose] polymerase 1 OS=Homo sapiens GN=PARP1 PE=1 SV=4	VVSEDFLQDVSASTK		453	467	1624.806884765625
pepa1a5	a1.a1.a1	sp|P09874|PARP1_HUMAN	sp|P09874|PARP1_HUMAN Poly [ADP-ribose] polymerase 1 OS=Homo sapiens GN=PARP1 PE=1 SV=4	AQNDLIWNIKDELK		240	253	1699.90185546875
pepa1b36	a1.a1.a1	sp|P09874|PARP1_HUMAN	sp|P09874|PARP1_HUMAN Poly [ADP-ribose] polymerase 1 OS=Homo sapiens GN=PARP1 PE=1 SV=4	IAPPEAPVTGYMFGK		879	893	1577.8037109375
pepa1b69	a1.a1.a1	sp|P09874|PARP1_HUMAN	sp|P09874|PARP1_HUMAN Poly [ADP-ribose] polymerase 1 OS=Homo sapiens GN=PARP1 PE=1 SV=4	PPEAPVTGYMFGK		881	893	1393.6824951171875
pepa1b72	a1.a1.a1	sp|P09874|PARP1_HUMAN	sp|P09874|PARP1_HUMAN Poly [ADP-ribose] polymerase 1 OS=Homo sapiens GN=PARP1 PE=1 SV=4	PVTGYMFGK		885	893	999.4971923828125
pepa1b81	a1.a1.a1	sp|P09874|PARP1_HUMAN	sp|P09874|PARP1_HUMAN Poly [ADP-ribose] polymerase 1 OS=Homo sapiens GN=PARP1 PE=1 SV=4	SATLGLVDIVK		554	564	1115.66748046875
pepa1b53	a1.a1.a1	sp|P09874|PARP1_HUMAN	sp|P09874|PARP1_HUMAN Poly [ADP-ribose] polymerase 1 OS=Homo sapiens GN=PARP1 PE=1 SV=4	MAIMVQSPMFDGK		35	47	1454.6844482421875
pepa1b21	a1.a1.a1	sp|P09874|PARP1_HUMAN	sp|P09874|PARP1_HUMAN Poly [ADP-ribose] polymerase 1 OS=Homo sapiens GN=PARP1 PE=1 SV=4	FYTLIPHDFGMK		736	747	1468.7298583984375
pepa1b84	a1.a1.a1	sp|P09874|PARP1_HUMAN	sp|P09874|PARP1_HUMAN Poly [ADP-ribose] polymerase 1 OS=Homo sapiens GN=PARP1 PE=1 SV=4	SLQELFLAH		468	476	1057.568115234375
pepa1b90	a1.a1.a1	sp|P09874|PARP1_HUMAN	sp|P09874|PARP1_HUMAN Poly [ADP-ribose] polymerase 1 OS=Homo sapiens GN=PARP1 PE=1 SV=4	TTNFAGILSQ		866	875	1051.5423583984375
pepa1b91	a1.a1.a1	sp|P09874|PARP1_HUMAN	sp|P09874|PARP1_HUMAN Poly [ADP-ribose] polymerase 1 OS=Homo sapiens GN=PARP1 PE=1 SV=4	TTNFAGILSQGLR		866	878	1377.7489013671875
pepa1b20	a1.a1.a1	sp|P09874|PARP1_HUMAN	sp|P09874|PARP1_HUMAN Poly [ADP-ribose] polymerase 1 OS=Homo sapiens GN=PARP1 PE=1 SV=4	FYTLIPHDFGM	M11:+15.99491	736	746	1356.6297607421875
pepa1b93	a1.a1.a1	sp|P09874|PARP1_HUMAN	sp|P09874|PARP1_HUMAN Poly [ADP-ribose] polymerase 1 OS=Homo sapiens GN=PARP1 PE=1 SV=4	VFSATLGLVDIVK		552	564	1361.8043212890625
pepa1b35	a1.a1.a1	sp|P09874|PARP1_HUMAN	sp|P09874|PARP1_HUMAN Poly [ADP-ribose] polymerase 1 OS=Homo sapiens GN=PARP1 PE=1 SV=4	IAPPEAPVTGYMF		879	891	1392.687255859375
pepa2b10	a2.a1.a1	sp|P23246|SFPQ_HUMAN	sp|P23246|SFPQ_HUMAN Splicing factor, proline- and glutamine-rich OS=Homo sapiens GN=SFPQ PE=1 SV=2	GREEYEGPNK		694	703	1178.5440673828125
pepa2b18	a2.a1.a1	sp|P23246|SFPQ_HUMAN	sp|P23246|SFPQ_HUMAN Splicing factor, proline- and glutamine-rich OS=Homo sapiens GN=SFPQ PE=1 SV=2	RMEELHNQEMQK	M10:+15.99491	548	559	1588.7210693359375
pepa2a9	a2.a1.a1	sp|P23246|SFPQ_HUMAN	sp|P23246|SFPQ_HUMAN Splicing factor, proline- and glutamine-rich OS=Homo sapiens GN=SFPQ PE=1 SV=2	GPMGPGPGQSGPK	M3:+15.99491	45	57	1182.5576171875
pepa2b15	a2.a1.a1	sp|P23246|SFPQ_HUMAN	sp|P23246|SFPQ_HUMAN Splicing factor, proline- and glutamine-rich OS=Homo sapiens GN=SFPQ PE=1 SV=2	MGGGGAMNMGDPYGSGGQK	M1:+15.99491 M7:+15.99491 M9:+15.99491	612	630	1819.704833984375
pepa2b19	a2.a1.a1	sp|P23246|SFPQ_HUMAN	sp|P23246|SFPQ_HUMAN Splicing factor, proline- and glutamine-rich OS=Homo sapiens GN=SFPQ PE=1 SV=2	SPPPGMGLNQNR	M6:+15.99491	33	44	1283.616455078125
pepa2b17	a2.a1.a1	sp|P23246|SFPQ_HUMAN	sp|P23246|SFPQ_HUMAN Splicing factor, proline- and glutamine-rich OS=Homo sapiens GN=SFPQ PE=1 SV=2	PGGGPGLSTPGGHPKPPHR		218	236	1802.9412841796875
pepa2b11	a2.a1.a1	sp|P23246|SFPQ_HUMAN	sp|P23246|SFPQ_HUMAN Splicing factor, proline- and glutamine-rich OS=Homo sapiens GN=SFPQ PE=1 SV=2	MEELHNQEMQK		549	559	1416.625
pepa2a8	a2.a1.a1	sp|P23246|SFPQ_HUMAN	sp|P23246|SFPQ_HUMAN Splicing factor, proline- and glutamine-rich OS=Homo sapiens GN=SFPQ PE=1 SV=2	GPMGPGPGQSGPK		45	57	1166.562744140625
pepa2b14	a2.a1.a1	sp|P23246|SFPQ_HUMAN	sp|P23246|SFPQ_HUMAN Splicing factor, proline- and glutamine-rich OS=Homo sapiens GN=SFPQ PE=1 SV=2	MGGGGAMNMGDPYGSGGQK	M7:+15.99491 M9:+15.99491	612	630	1803.7099609375
pepa2a1	a2.a1.a1	sp|P23246|SFPQ_HUMAN	sp|P23246|SFPQ_HUMAN Splicing factor, proline- and glutamine-rich OS=Homo sapiens GN=SFPQ PE=1 SV=2	AELDDTPMR	M8:+15.99491	350	358	1063.472900390625
pepa2b13	a2.a1.a1	sp|P23246|SFPQ_HUMAN	sp|P23246|SFPQ_HUMAN Splicing factor, proline- and glutamine-rich OS=Homo sapiens GN=SFPQ PE=1 SV=2	MGGGGAMNMGDPYGSGGQK	M9:+15.99491	612	630	1787.7149658203125
pepa2a7	a2.a1.a1	sp|P23246|SFPQ_HUMAN	sp|P23246|SFPQ_HUMAN Splicing factor, proline- and glutamine-rich OS=Homo sapiens GN=SFPQ PE=1 SV=2	GMGPGTPAGYGR		682	693	1120.520751953125
pepa2a5	a2.a1.a1	sp|P23246|SFPQ_HUMAN	sp|P23246|SFPQ_HUMAN Splicing factor, proline- and glutamine-rich OS=Homo sapiens GN=SFPQ PE=1 SV=2	FATHAAALSVR		366	376	1143.6273193359375
pepa2b16	a2.a1.a1	sp|P23246|SFPQ_HUMAN	sp|P23246|SFPQ_HUMAN Splicing factor, proline- and glutamine-rich OS=Homo sapiens GN=SFPQ PE=1 SV=2	MGYMDPR		600	606	869.3648071289062
pepa2a4	a2.a1.a1	sp|P23246|SFPQ_HUMAN	sp|P23246|SFPQ_HUMAN Splicing factor, proline- and glutamine-rich OS=Homo sapiens GN=SFPQ PE=1 SV=2	FAQHGTFEYEYSQR		480	493	1762.7823486328125
pepa2b12	a2.a1.a1	sp|P23246|SFPQ_HUMAN	sp|P23246|SFPQ_HUMAN Splicing factor, proline- and glutamine-rich OS=Homo sapiens GN=SFPQ PE=1 SV=2	MGGGGAMNMGDPYGSGGQK		612	630	1771.7200927734375
pepa2a6	a2.a1.a1	sp|P23246|SFPQ_HUMAN	sp|P23246|SFPQ_HUMAN Splicing factor, proline- and glutamine-rich OS=Homo sapiens GN=SFPQ PE=1 SV=2	GIVEFASK		414	421	850.46728515625
pepa2b20	a2.a1.a1	sp|P23246|SFPQ_HUMAN	sp|P23246|SFPQ_HUMAN Splicing factor, proline- and glutamine-rich OS=Homo sapiens GN=SFPQ PE=1 SV=2	YGEPGEVFINK		320	330	1252.621337890625
pepa2a3	a2.a1.a1	sp|P23246|SFPQ_HUMAN	sp|P23246|SFPQ_HUMAN Splicing factor, proline- and glutamine-rich OS=Homo sapiens GN=SFPQ PE=1 SV=2	CSEGVFLLTTTPR	C1:+57.02146	431	443	1480.7469482421875
pepa2a2	a2.a1.a1	sp|P23246|SFPQ_HUMAN	sp|P23246|SFPQ_HUMAN Splicing factor, proline- and glutamine-rich OS=Homo sapiens GN=SFPQ PE=1 SV=2	CSEGVFLLTTTPR	C1:+57.02146 C1:-17.02655	431	443	1463.7203369140625
pepa3b19	a3.a1.a1	sp|P49916|DNLI3_HUMAN	sp|P49916|DNLI3_HUMAN DNA ligase 3 OS=Homo sapiens GN=LIG3 PE=1 SV=2	VLHNAQEVEK		454	463	1166.6168212890625
pepa3b14	a3.a1.a1	sp|P49916|DNLI3_HUMAN	sp|P49916|DNLI3_HUMAN DNA ligase 3 OS=Homo sapiens GN=LIG3 PE=1 SV=2	NSGEAPSSPTPK		235	246	1171.5594482421875
pepa3b15	a3.a1.a1	sp|P49916|DNLI3_HUMAN	sp|P49916|DNLI3_HUMAN DNA ligase 3 OS=Homo sapiens GN=LIG3 PE=1 SV=2	PNNSGEAPSSPTPK		233	246	1382.6551513671875
pepa3b20	a3.a1.a1	sp|P49916|DNLI3_HUMAN	sp|P49916|DNLI3_HUMAN DNA ligase 3 OS=Homo sapiens GN=LIG3 PE=1 SV=2	VLHNAQEVEKEPGQR		454	468	1733.893310546875
pepa3a1	a3.a1.a1	sp|P49916|DNLI3_HUMAN	sp|P49916|DNLI3_HUMAN DNA ligase 3 OS=Homo sapiens GN=LIG3 PE=1 SV=2	AADETLCQTK	C7:+57.02146	923	932	1136.525634765625
pepa3b16	a3.a1.a1	sp|P49916|DNLI3_HUMAN	sp|P49916|DNLI3_HUMAN DNA ligase 3 OS=Homo sapiens GN=LIG3 PE=1 SV=2	SEAHTADGISIR		792	803	1256.6234130859375
pepa3a8	a3.a1.a1	sp|P49916|DNLI3_HUMAN	sp|P49916|DNLI3_HUMAN DNA ligase 3 OS=Homo sapiens GN=LIG3 PE=1 SV=2	GASFVTSTNPR		214	224	1136.5699462890625
pepa3b11	a3.a1.a1	sp|P49916|DNLI3_HUMAN	sp|P49916|DNLI3_HUMAN DNA ligase 3 OS=Homo sapiens GN=LIG3 PE=1 SV=2	LTTTGQVTSPVK		202	213	1231.689697265625
pepa3b10	a3.a1.a1	sp|P49916|DNLI3_HUMAN	sp|P49916|DNLI3_HUMAN DNA ligase 3 OS=Homo sapiens GN=LIG3 PE=1 SV=2	LQNELDMVK	M7:+15.99491	741	749	1105.55615234375
pepa3b13	a3.a1.a1	sp|P49916|DNLI3_HUMAN	sp|P49916|DNLI3_HUMAN DNA ligase 3 OS=Homo sapiens GN=LIG3 PE=1 SV=2	NLQDVVER		446	453	972.5112915039062
pepa3a7	a3.a1.a1	sp|P49916|DNLI3_HUMAN	sp|P49916|DNLI3_HUMAN DNA ligase 3 OS=Homo sapiens GN=LIG3 PE=1 SV=2	FCVDYAK	C2:+57.02146	93	99	902.4080810546875
pepa3a6	a3.a1.a1	sp|P49916|DNLI3_HUMAN	sp|P49916|DNLI3_HUMAN DNA ligase 3 OS=Homo sapiens GN=LIG3 PE=1 SV=2	EQITQHIADLSSK		175	187	1469.7598876953125
pepa3b17	a3.a1.a1	sp|P49916|DNLI3_HUMAN	sp|P49916|DNLI3_HUMAN DNA ligase 3 OS=Homo sapiens GN=LIG3 PE=1 SV=2	TGKPLPFGTLGVHK		568	581	1451.8372802734375
pepa3a5	a3.a1.a1	sp|P49916|DNLI3_HUMAN	sp|P49916|DNLI3_HUMAN DNA ligase 3 OS=Homo sapiens GN=LIG3 PE=1 SV=2	DLEQGDVSETIR		344	355	1361.6546630859375
pepa3a9	a3.a1.a1	sp|P49916|DNLI3_HUMAN	sp|P49916|DNLI3_HUMAN DNA ligase 3 OS=Homo sapiens GN=LIG3 PE=1 SV=2	LQNELDMVK		741	749	1089.561279296875
pepa3a4	a3.a1.a1	sp|P49916|DNLI3_HUMAN	sp|P49916|DNLI3_HUMAN DNA ligase 3 OS=Homo sapiens GN=LIG3 PE=1 SV=2	ALDLADMITR	M7:+15.99491	639	648	1134.582763671875
pepa3b22	a3.a1.a1	sp|P49916|DNLI3_HUMAN	sp|P49916|DNLI3_HUMAN DNA ligase 3 OS=Homo sapiens GN=LIG3 PE=1 SV=2	VIQEGLEGLVLK		649	660	1297.77294921875
pepa3b18	a3.a1.a1	sp|P49916|DNLI3_HUMAN	sp|P49916|DNLI3_HUMAN DNA ligase 3 OS=Homo sapiens GN=LIG3 PE=1 SV=2	TQIIQDFLR		283	291	1133.6318359375
pepa3a2	a3.a1.a1	sp|P49916|DNLI3_HUMAN	sp|P49916|DNLI3_HUMAN DNA ligase 3 OS=Homo sapiens GN=LIG3 PE=1 SV=2	AAVWEITGAEFSK		779	791	1408.7110595703125
pepa3a3	a3.a1.a1	sp|P49916|DNLI3_HUMAN	sp|P49916|DNLI3_HUMAN DNA ligase 3 OS=Homo sapiens GN=LIG3 PE=1 SV=2	ALDLADMITR		639	648	1118.5877685546875
pepa3b12	a3.a1.a1	sp|P49916|DNLI3_HUMAN	sp|P49916|DNLI3_HUMAN DNA ligase 3 OS=Homo sapiens GN=LIG3 PE=1 SV=2	IYYPDFIVPDPK		766	777	1466.7569580078125
pepa3b21	a3.a1.a1	sp|P49916|DNLI3_HUMAN	sp|P49916|DNLI3_HUMAN DNA ligase 3 OS=Homo sapiens GN=LIG3 PE=1 SV=2	VLLDIFTGVR		933	942	1132.6728515625
pepa4b17	a4.a1.a1	sp|P11387|TOP1_HUMAN	sp|P11387|TOP1_HUMAN DNA topoisomerase 1 OS=Homo sapiens GN=TOP1 PE=1 SV=2	VPSPPPGHK		392	400	915.505126953125
pepa4b11	a4.a1.a1	sp|P11387|TOP1_HUMAN	sp|P11387|TOP1_HUMAN DNA topoisomerase 1 OS=Homo sapiens GN=TOP1 PE=1 SV=2	MLDHEYTTK	M1:+15.99491	263	271	1153.519775390625
pepa4b15	a4.a1.a1	sp|P11387|TOP1_HUMAN	sp|P11387|TOP1_HUMAN DNA topoisomerase 1 OS=Homo sapiens GN=TOP1 PE=1 SV=2	SMMNLQTK	M3:+15.99491	643	650	968.4544067382812
pepa4a7	a4.a1.a1	sp|P11387|TOP1_HUMAN	sp|P11387|TOP1_HUMAN DNA topoisomerase 1 OS=Homo sapiens GN=TOP1 PE=1 SV=2	LEVQATDREENK		701	712	1431.707763671875
pepa4b10	a4.a1.a1	sp|P11387|TOP1_HUMAN	sp|P11387|TOP1_HUMAN DNA topoisomerase 1 OS=Homo sapiens GN=TOP1 PE=1 SV=2	MLDHEYTTK		263	271	1137.52490234375
pepa4b18	a4.a1.a1	sp|P11387|TOP1_HUMAN	sp|P11387|TOP1_HUMAN DNA topoisomerase 1 OS=Homo sapiens GN=TOP1 PE=1 SV=2	YIMLNPSSR	M3:+15.99491	426	434	1096.5460205078125
pepa4a3	a4.a1.a1	sp|P11387|TOP1_HUMAN	sp|P11387|TOP1_HUMAN DNA topoisomerase 1 OS=Homo sapiens GN=TOP1 PE=1 SV=2	ELTAPDENIPAK		604	615	1297.663818359375
pepa4a4	a4.a1.a1	sp|P11387|TOP1_HUMAN	sp|P11387|TOP1_HUMAN DNA topoisomerase 1 OS=Homo sapiens GN=TOP1 PE=1 SV=2	ENGFSSPPQIK		107	117	1203.6009521484375
pepa4b14	a4.a1.a1	sp|P11387|TOP1_HUMAN	sp|P11387|TOP1_HUMAN DNA topoisomerase 1 OS=Homo sapiens GN=TOP1 PE=1 SV=2	SGDHLHNDSQIEADFR	S1:+42.01057	2	17	1882.8319091796875
pepa4a2	a4.a1.a1	sp|P11387|TOP1_HUMAN	sp|P11387|TOP1_HUMAN DNA topoisomerase 1 OS=Homo sapiens GN=TOP1 PE=1 SV=2	CDFTQMSQYFK	C1:+57.02146 M6:+15.99491	300	310	1470.6031494140625
pepa4b16	a4.a1.a1	sp|P11387|TOP1_HUMAN	sp|P11387|TOP1_HUMAN DNA topoisomerase 1 OS=Homo sapiens GN=TOP1 PE=1 SV=2	TYNASITLQQQLK		591	603	1507.8118896484375
pepa4b13	a4.a1.a1	sp|P11387|TOP1_HUMAN	sp|P11387|TOP1_HUMAN DNA topoisomerase 1 OS=Homo sapiens GN=TOP1 PE=1 SV=2	NLQLFMENK	M6:+15.99491	550	558	1152.5721435546875
pepa4a9	a4.a1.a1	sp|P11387|TOP1_HUMAN	sp|P11387|TOP1_HUMAN DNA topoisomerase 1 OS=Homo sapiens GN=TOP1 PE=1 SV=2	IMPEDIIINCSK	C10:+57.02146 M2:+15.99491	377	388	1448.7127685546875
pepa4a6	a4.a1.a1	sp|P11387|TOP1_HUMAN	sp|P11387|TOP1_HUMAN DNA topoisomerase 1 OS=Homo sapiens GN=TOP1 PE=1 SV=2	HLQDLMEGLTAK		576	587	1355.69921875
pepa4b12	a4.a1.a1	sp|P11387|TOP1_HUMAN	sp|P11387|TOP1_HUMAN DNA topoisomerase 1 OS=Homo sapiens GN=TOP1 PE=1 SV=2	NLQLFMENK		550	558	1136.5772705078125
pepa4a8	a4.a1.a1	sp|P11387|TOP1_HUMAN	sp|P11387|TOP1_HUMAN DNA topoisomerase 1 OS=Homo sapiens GN=TOP1 PE=1 SV=2	IMPEDIIINCSK	C10:+57.02146	377	388	1432.7178955078125
pepa4a5	a4.a1.a1	sp|P11387|TOP1_HUMAN	sp|P11387|TOP1_HUMAN DNA topoisomerase 1 OS=Homo sapiens GN=TOP1 PE=1 SV=2	GPVFAPPYEPLPENVK		224	239	1753.9163818359375
pepa4a1	a4.a1.a1	sp|P11387|TOP1_HUMAN	sp|P11387|TOP1_HUMAN DNA topoisomerase 1 OS=Homo sapiens GN=TOP1 PE=1 SV=2	CDFTQMSQYFK	C1:+57.02146 C1:-17.02655	300	310	1437.581787109375
pepa5b10	a5.a1.a1	sp|P11586|C1TC_HUMAN	sp|P11586|C1TC_HUMAN C-1-tetrahydrofolate synthase, cytoplasmic OS=Homo sapiens GN=MTHFD1 PE=1 SV=3	KVVGDVAYDEAK		251	262	1293.6689453125
pepa5a9	a5.a1.a1	sp|P11586|C1TC_HUMAN	sp|P11586|C1TC_HUMAN C-1-tetrahydrofolate synthase, cytoplasmic OS=Homo sapiens GN=MTHFD1 PE=1 SV=3	ITIGQAPTEK		544	553	1057.5892333984375
pepa5b15	a5.a1.a1	sp|P11586|C1TC_HUMAN	sp|P11586|C1TC_HUMAN C-1-tetrahydrofolate synthase, cytoplasmic OS=Homo sapiens GN=MTHFD1 PE=1 SV=3	VVGDVAYDEAK		252	262	1165.573974609375
pepa5a4	a5.a1.a1	sp|P11586|C1TC_HUMAN	sp|P11586|C1TC_HUMAN C-1-tetrahydrofolate synthase, cytoplasmic OS=Homo sapiens GN=MTHFD1 PE=1 SV=3	EQVPGFTPR		29	37	1030.531982421875
pepa5b13	a5.a1.a1	sp|P11586|C1TC_HUMAN	sp|P11586|C1TC_HUMAN C-1-tetrahydrofolate synthase, cytoplasmic OS=Homo sapiens GN=MTHFD1 PE=1 SV=3	QPSQGPTFGIK		411	421	1159.6109619140625
pepa5a5	a5.a1.a1	sp|P11586|C1TC_HUMAN	sp|P11586|C1TC_HUMAN C-1-tetrahydrofolate synthase, cytoplasmic OS=Homo sapiens GN=MTHFD1 PE=1 SV=3	FSDIQIR		489	495	878.4735107421875
pepa5b14	a5.a1.a1	sp|P11586|C1TC_HUMAN	sp|P11586|C1TC_HUMAN C-1-tetrahydrofolate synthase, cytoplasmic OS=Homo sapiens GN=MTHFD1 PE=1 SV=3	TPVPSDIDISR		314	324	1199.6270751953125
pepa5a3	a5.a1.a1	sp|P11586|C1TC_HUMAN	sp|P11586|C1TC_HUMAN C-1-tetrahydrofolate synthase, cytoplasmic OS=Homo sapiens GN=MTHFD1 PE=1 SV=3	DVDGLTSINAGR		123	134	1217.612548828125
pepa5a6	a5.a1.a1	sp|P11586|C1TC_HUMAN	sp|P11586|C1TC_HUMAN C-1-tetrahydrofolate synthase, cytoplasmic OS=Homo sapiens GN=MTHFD1 PE=1 SV=3	GALALAQAVQR		794	804	1097.6429443359375
pepa5a2	a5.a1.a1	sp|P11586|C1TC_HUMAN	sp|P11586|C1TC_HUMAN C-1-tetrahydrofolate synthase, cytoplasmic OS=Homo sapiens GN=MTHFD1 PE=1 SV=3	DDSNLYINVK		47	56	1180.5849609375
pepa5a8	a5.a1.a1	sp|P11586|C1TC_HUMAN	sp|P11586|C1TC_HUMAN C-1-tetrahydrofolate synthase, cytoplasmic OS=Homo sapiens GN=MTHFD1 PE=1 SV=3	LAILQVGNR		38	46	983.60009765625
pepa5a7	a5.a1.a1	sp|P11586|C1TC_HUMAN	sp|P11586|C1TC_HUMAN C-1-tetrahydrofolate synthase, cytoplasmic OS=Homo sapiens GN=MTHFD1 PE=1 SV=3	GDILVVATGQPEMVK	M13:+15.99491	209	223	1572.83056640625
pepa5b16	a5.a1.a1	sp|P11586|C1TC_HUMAN	sp|P11586|C1TC_HUMAN C-1-tetrahydrofolate synthase, cytoplasmic OS=Homo sapiens GN=MTHFD1 PE=1 SV=3	YVVVTGITPTPLGEGK		371	386	1630.905517578125
pepa5a1	a5.a1.a1	sp|P11586|C1TC_HUMAN	sp|P11586|C1TC_HUMAN C-1-tetrahydrofolate synthase, cytoplasmic OS=Homo sapiens GN=MTHFD1 PE=1 SV=3	AAQAPSSFQLLYDLK		805	819	1651.869384765625
pepa5b12	a5.a1.a1	sp|P11586|C1TC_HUMAN	sp|P11586|C1TC_HUMAN C-1-tetrahydrofolate synthase, cytoplasmic OS=Homo sapiens GN=MTHFD1 PE=1 SV=3	MFGIPVVVAVNAFK	M1:+15.99491	747	760	1507.8345947265625
pepa5b11	a5.a1.a1	sp|P11586|C1TC_HUMAN	sp|P11586|C1TC_HUMAN C-1-tetrahydrofolate synthase, cytoplasmic OS=Homo sapiens GN=MTHFD1 PE=1 SV=3	MFGIPVVVAVNAFK		747	760	1491.839599609375
pepa6b10	a6.a1.a1	sp|Q14527|HLTF_HUMAN	sp|Q14527|HLTF_HUMAN Helicase-like transcription factor OS=Homo sapiens GN=HLTF PE=1 SV=2	MSELSSSRPK	M1:+15.99491	377	386	1137.5572509765625
pepa6a9	a6.a1.a1	sp|Q14527|HLTF_HUMAN	sp|Q14527|HLTF_HUMAN Helicase-like transcription factor OS=Homo sapiens GN=HLTF PE=1 SV=2	MSELSSSRPK		377	386	1121.5623779296875
pepa6a6	a6.a1.a1	sp|Q14527|HLTF_HUMAN	sp|Q14527|HLTF_HUMAN Helicase-like transcription factor OS=Homo sapiens GN=HLTF PE=1 SV=2	DPNNPYDK		88	95	962.4218139648438
pepa6a7	a6.a1.a1	sp|Q14527|HLTF_HUMAN	sp|Q14527|HLTF_HUMAN Helicase-like transcription factor OS=Homo sapiens GN=HLTF PE=1 SV=2	GDSPLHSIR		542	550	981.5115966796875
pepa6b13	a6.a1.a1	sp|Q14527|HLTF_HUMAN	sp|Q14527|HLTF_HUMAN Helicase-like transcription factor OS=Homo sapiens GN=HLTF PE=1 SV=2	VILDEGHAIR		554	563	1122.626953125
pepa6a8	a6.a1.a1	sp|Q14527|HLTF_HUMAN	sp|Q14527|HLTF_HUMAN Helicase-like transcription factor OS=Homo sapiens GN=HLTF PE=1 SV=2	IREPALLSK		515	523	1026.6309814453125
pepa6a5	a6.a1.a1	sp|Q14527|HLTF_HUMAN	sp|Q14527|HLTF_HUMAN Helicase-like transcription factor OS=Homo sapiens GN=HLTF PE=1 SV=2	CSEQPSISDIK	C1:+57.02146	360	370	1263.5889892578125
pepa6a1	a6.a1.a1	sp|Q14527|HLTF_HUMAN	sp|Q14527|HLTF_HUMAN Helicase-like transcription factor OS=Homo sapiens GN=HLTF PE=1 SV=2	AGGVGLNLSAASR		914	926	1172.6385498046875
pepa6a4	a6.a1.a1	sp|Q14527|HLTF_HUMAN	sp|Q14527|HLTF_HUMAN Helicase-like transcription factor OS=Homo sapiens GN=HLTF PE=1 SV=2	AVLDLESER		572	580	1031.5372314453125
pepa6a3	a6.a1.a1	sp|Q14527|HLTF_HUMAN	sp|Q14527|HLTF_HUMAN Helicase-like transcription factor OS=Homo sapiens GN=HLTF PE=1 SV=2	ASGFVFTR		873	880	884.462890625
pepa6a2	a6.a1.a1	sp|Q14527|HLTF_HUMAN	sp|Q14527|HLTF_HUMAN Helicase-like transcription factor OS=Homo sapiens GN=HLTF PE=1 SV=2	AGPSYSMPVHAAVQMTTEQLK	M7:+15.99491 M15:+15.99491	191	211	2278.084716796875
pepa6b14	a6.a1.a1	sp|Q14527|HLTF_HUMAN	sp|Q14527|HLTF_HUMAN Helicase-like transcription factor OS=Homo sapiens GN=HLTF PE=1 SV=2	YYTGVVNNNEMVALQR	M11:+15.99491	72	87	1886.9068603515625
pepa6b11	a6.a1.a1	sp|Q14527|HLTF_HUMAN	sp|Q14527|HLTF_HUMAN Helicase-like transcription factor OS=Homo sapiens GN=HLTF PE=1 SV=2	NDLYYNTITNFSEK		268	281	1721.8021240234375
pepa6b12	a6.a1.a1	sp|Q14527|HLTF_HUMAN	sp|Q14527|HLTF_HUMAN Helicase-like transcription factor OS=Homo sapiens GN=HLTF PE=1 SV=2	TLGFNLESGWGSGR		177	190	1480.71826171875
pepa7a6	a7.a1.a1	sp|P17480-2|UBF1_HUMAN	sp|P17480-2|UBF1_HUMAN Isoform UBF2 of Nucleolar transcription factor 1 OS=Homo sapiens GN=UBTF	SDIPEKPK		193	200	913.4993286132812
pepa7a9	a7.a1.a1	sp|P17480-2|UBF1_HUMAN	sp|P17480-2|UBF1_HUMAN Isoform UBF2 of Nucleolar transcription factor 1 OS=Homo sapiens GN=UBTF	TTESHMDWEK	M6:+15.99491	48	57	1279.5263671875
pepa7a1	a7.a1.a1	sp|P17480-2|UBF1_HUMAN	sp|P17480-2|UBF1_HUMAN Isoform UBF2 of Nucleolar transcription factor 1 OS=Homo sapiens GN=UBTF	AMEMTWNNMEK	M2:+15.99491 M4:+15.99491 M9:+15.99491	477	487	1432.5545654296875
pepa7a8	a7.a1.a1	sp|P17480-2|UBF1_HUMAN	sp|P17480-2|UBF1_HUMAN Isoform UBF2 of Nucleolar transcription factor 1 OS=Homo sapiens GN=UBTF	TTESHMDWEK		48	57	1263.531494140625
pepa7b10	a7.a1.a1	sp|P17480-2|UBF1_HUMAN	sp|P17480-2|UBF1_HUMAN Isoform UBF2 of Nucleolar transcription factor 1 OS=Homo sapiens GN=UBTF	VRPDEIMR		217	224	1015.5358276367188
pepa7a3	a7.a1.a1	sp|P17480-2|UBF1_HUMAN	sp|P17480-2|UBF1_HUMAN Isoform UBF2 of Nucleolar transcription factor 1 OS=Homo sapiens GN=UBTF	FREDHPDLIQNAK		179	191	1582.7977294921875
pepa7a7	a7.a1.a1	sp|P17480-2|UBF1_HUMAN	sp|P17480-2|UBF1_HUMAN Isoform UBF2 of Nucleolar transcription factor 1 OS=Homo sapiens GN=UBTF	TPQQLWYTHEK		201	211	1430.7066650390625
pepa7a5	a7.a1.a1	sp|P17480-2|UBF1_HUMAN	sp|P17480-2|UBF1_HUMAN Isoform UBF2 of Nucleolar transcription factor 1 OS=Homo sapiens GN=UBTF	MVLCSQQWK	C4:+57.02146	288	296	1179.5653076171875
pepa7b11	a7.a1.a1	sp|P17480-2|UBF1_HUMAN	sp|P17480-2|UBF1_HUMAN Isoform UBF2 of Nucleolar transcription factor 1 OS=Homo sapiens GN=UBTF	WVEISNEVR		72	80	1131.5797119140625
pepa7a2	a7.a1.a1	sp|P17480-2|UBF1_HUMAN	sp|P17480-2|UBF1_HUMAN Isoform UBF2 of Nucleolar transcription factor 1 OS=Homo sapiens GN=UBTF	FLESLPEEEQQR		324	335	1504.72802734375
pepa7a4	a7.a1.a1	sp|P17480-2|UBF1_HUMAN	sp|P17480-2|UBF1_HUMAN Isoform UBF2 of Nucleolar transcription factor 1 OS=Homo sapiens GN=UBTF	FSQELLSNGELNHLPLK		541	557	1939.02880859375
pepa7a6	a7.a1.a2	tr|E9PKP7|E9PKP7_HUMAN	tr|E9PKP7|E9PKP7_HUMAN Nucleolar transcription factor 1 OS=Homo sapiens GN=UBTF PE=2 SV=1	SDIPEKPK		193	200	913.4993286132812
pepa7a9	a7.a1.a2	tr|E9PKP7|E9PKP7_HUMAN	tr|E9PKP7|E9PKP7_HUMAN Nucleolar transcription factor 1 OS=Homo sapiens GN=UBTF PE=2 SV=1	TTESHMDWEK	M6:+15.99491	48	57	1279.5263671875
pepa7a1	a7.a1.a2	tr|E9PKP7|E9PKP7_HUMAN	tr|E9PKP7|E9PKP7_HUMAN Nucleolar transcription factor 1 OS=Homo sapiens GN=UBTF PE=2 SV=1	AMEMTWNNMEK	M2:+15.99491 M4:+15.99491 M9:+15.99491	477	487	1432.5545654296875
pepa7a8	a7.a1.a2	tr|E9PKP7|E9PKP7_HUMAN	tr|E9PKP7|E9PKP7_HUMAN Nucleolar transcription factor 1 OS=Homo sapiens GN=UBTF PE=2 SV=1	TTESHMDWEK		48	57	1263.531494140625
pepa7b10	a7.a1.a2	tr|E9PKP7|E9PKP7_HUMAN	tr|E9PKP7|E9PKP7_HUMAN Nucleolar transcription factor 1 OS=Homo sapiens GN=UBTF PE=2 SV=1	VRPDEIMR		217	224	1015.5358276367188
pepa7a3	a7.a1.a2	tr|E9PKP7|E9PKP7_HUMAN	tr|E9PKP7|E9PKP7_HUMAN Nucleolar transcription factor 1 OS=Homo sapiens GN=UBTF PE=2 SV=1	FREDHPDLIQNAK		179	191	1582.7977294921875
pepa7a7	a7.a1.a2	tr|E9PKP7|E9PKP7_HUMAN	tr|E9PKP7|E9PKP7_HUMAN Nucleolar transcription factor 1 OS=Homo sapiens GN=UBTF PE=2 SV=1	TPQQLWYTHEK		201	211	1430.7066650390625
pepa7a5	a7.a1.a2	tr|E9PKP7|E9PKP7_HUMAN	tr|E9PKP7|E9PKP7_HUMAN Nucleolar transcription factor 1 OS=Homo sapiens GN=UBTF PE=2 SV=1	MVLCSQQWK	C4:+57.02146	288	296	1179.5653076171875
pepa7b11	a7.a1.a2	tr|E9PKP7|E9PKP7_HUMAN	tr|E9PKP7|E9PKP7_HUMAN Nucleolar transcription factor 1 OS=Homo sapiens GN=UBTF PE=2 SV=1	WVEISNEVR		72	80	1131.5797119140625
pepa7a2	a7.a1.a2	tr|E9PKP7|E9PKP7_HUMAN	tr|E9PKP7|E9PKP7_HUMAN Nucleolar transcription factor 1 OS=Homo sapiens GN=UBTF PE=2 SV=1	FLESLPEEEQQR		324	335	1504.72802734375
pepa7a4	a7.a1.a2	tr|E9PKP7|E9PKP7_HUMAN	tr|E9PKP7|E9PKP7_HUMAN Nucleolar transcription factor 1 OS=Homo sapiens GN=UBTF PE=2 SV=1	FSQELLSNGELNHLPLK		541	557	1939.02880859375
pepa8a3	a8.a1.a1	sp|Q8N5C6|SRBD1_HUMAN	sp|Q8N5C6|SRBD1_HUMAN S1 RNA-binding domain-containing protein 1 OS=Homo sapiens GN=SRBD1 PE=1 SV=2	HIAGLNANR		720	728	965.5280151367188
pepa8a8	a8.a1.a1	sp|Q8N5C6|SRBD1_HUMAN	sp|Q8N5C6|SRBD1_HUMAN S1 RNA-binding domain-containing protein 1 OS=Homo sapiens GN=SRBD1 PE=1 SV=2	NGPFINR		739	745	817.431884765625
pepa8a4	a8.a1.a1	sp|Q8N5C6|SRBD1_HUMAN	sp|Q8N5C6|SRBD1_HUMAN S1 RNA-binding domain-containing protein 1 OS=Homo sapiens GN=SRBD1 PE=1 SV=2	HIGVGMYQHDVSQTLLK	M6:+15.99491	676	692	1941.9854736328125
pepa8b10	a8.a1.a1	sp|Q8N5C6|SRBD1_HUMAN	sp|Q8N5C6|SRBD1_HUMAN S1 RNA-binding domain-containing protein 1 OS=Homo sapiens GN=SRBD1 PE=1 SV=2	SFQQCAGFIR	C5:+57.02146	758	767	1213.5787353515625
pepa8a2	a8.a1.a1	sp|Q8N5C6|SRBD1_HUMAN	sp|Q8N5C6|SRBD1_HUMAN S1 RNA-binding domain-containing protein 1 OS=Homo sapiens GN=SRBD1 PE=1 SV=2	EVQQTLEELR		263	272	1244.6485595703125
pepa8a7	a8.a1.a1	sp|Q8N5C6|SRBD1_HUMAN	sp|Q8N5C6|SRBD1_HUMAN S1 RNA-binding domain-containing protein 1 OS=Homo sapiens GN=SRBD1 PE=1 SV=2	NAPQISDGSEVVVVK		70	84	1541.8173828125
pepa8a1	a8.a1.a1	sp|Q8N5C6|SRBD1_HUMAN	sp|Q8N5C6|SRBD1_HUMAN S1 RNA-binding domain-containing protein 1 OS=Homo sapiens GN=SRBD1 PE=1 SV=2	DKDTLDFIR		380	388	1122.579345703125
pepa8a5	a8.a1.a1	sp|Q8N5C6|SRBD1_HUMAN	sp|Q8N5C6|SRBD1_HUMAN S1 RNA-binding domain-containing protein 1 OS=Homo sapiens GN=SRBD1 PE=1 SV=2	ILYNSLNDSFK		484	494	1313.6739501953125
pepa8a9	a8.a1.a1	sp|Q8N5C6|SRBD1_HUMAN	sp|Q8N5C6|SRBD1_HUMAN S1 RNA-binding domain-containing protein 1 OS=Homo sapiens GN=SRBD1 PE=1 SV=2	QLLLTSPVPGR		527	537	1180.705322265625
pepa8a6	a8.a1.a1	sp|Q8N5C6|SRBD1_HUMAN	sp|Q8N5C6|SRBD1_HUMAN S1 RNA-binding domain-containing protein 1 OS=Homo sapiens GN=SRBD1 PE=1 SV=2	ITLDLIR		987	993	843.5302734375
pepa8b11	a8.a1.a1	sp|Q8N5C6|SRBD1_HUMAN	sp|Q8N5C6|SRBD1_HUMAN S1 RNA-binding domain-containing protein 1 OS=Homo sapiens GN=SRBD1 PE=1 SV=2	VEVQVLNIDIPR		973	984	1394.8006591796875
pepa9a9	a9.a1.a1	sp|P08670|VIME_HUMAN	sp|P08670|VIME_HUMAN Vimentin OS=Homo sapiens GN=VIM PE=1 SV=4	SYVTTSTR		29	36	914.4581909179688
pepa9a6	a9.a1.a1	sp|P08670|VIME_HUMAN	sp|P08670|VIME_HUMAN Vimentin OS=Homo sapiens GN=VIM PE=1 SV=4	MFGGPGTASR	M1:+15.99491	14	23	996.4572143554688
pepa9a2	a9.a1.a1	sp|P08670|VIME_HUMAN	sp|P08670|VIME_HUMAN Vimentin OS=Homo sapiens GN=VIM PE=1 SV=4	LQDEIQNMK	M8:+15.99491	365	373	1134.54638671875
pepa9a7	a9.a1.a1	sp|P08670|VIME_HUMAN	sp|P08670|VIME_HUMAN Vimentin OS=Homo sapiens GN=VIM PE=1 SV=4	QDVDNASLAR		208	217	1088.533447265625
pepa9a5	a9.a1.a1	sp|P08670|VIME_HUMAN	sp|P08670|VIME_HUMAN Vimentin OS=Homo sapiens GN=VIM PE=1 SV=4	MFGGPGTASR		14	23	980.4622802734375
pepa9a8	a9.a1.a1	sp|P08670|VIME_HUMAN	sp|P08670|VIME_HUMAN Vimentin OS=Homo sapiens GN=VIM PE=1 SV=4	SLYASSPGGVYATR		51	64	1428.712158203125
pepa9a4	a9.a1.a1	sp|P08670|VIME_HUMAN	sp|P08670|VIME_HUMAN Vimentin OS=Homo sapiens GN=VIM PE=1 SV=4	MALDIEIATYR	M1:+15.99491	391	401	1311.6617431640625
pepa9a1	a9.a1.a1	sp|P08670|VIME_HUMAN	sp|P08670|VIME_HUMAN Vimentin OS=Homo sapiens GN=VIM PE=1 SV=4	ILLAELEQLK		130	139	1169.71435546875
pepa9a3	a9.a1.a1	sp|P08670|VIME_HUMAN	sp|P08670|VIME_HUMAN Vimentin OS=Homo sapiens GN=VIM PE=1 SV=4	ISLPLPNFSSLNLR		411	424	1570.8956298828125
pepa9a9	a9.a1.a2	tr|B0YJC4|B0YJC4_HUMAN	tr|B0YJC4|B0YJC4_HUMAN Vimentin OS=Homo sapiens GN=VIM PE=2 SV=1	SYVTTSTR		29	36	914.4581909179688
pepa9a6	a9.a1.a2	tr|B0YJC4|B0YJC4_HUMAN	tr|B0YJC4|B0YJC4_HUMAN Vimentin OS=Homo sapiens GN=VIM PE=2 SV=1	MFGGPGTASR	M1:+15.99491	14	23	996.4572143554688
pepa9a2	a9.a1.a2	tr|B0YJC4|B0YJC4_HUMAN	tr|B0YJC4|B0YJC4_HUMAN Vimentin OS=Homo sapiens GN=VIM PE=2 SV=1	LQDEIQNMK	M8:+15.99491	365	373	1134.54638671875
pepa9a7	a9.a1.a2	tr|B0YJC4|B0YJC4_HUMAN	tr|B0YJC4|B0YJC4_HUMAN Vimentin OS=Homo sapiens GN=VIM PE=2 SV=1	QDVDNASLAR		208	217	1088.533447265625
pepa9a5	a9.a1.a2	tr|B0YJC4|B0YJC4_HUMAN	tr|B0YJC4|B0YJC4_HUMAN Vimentin OS=Homo sapiens GN=VIM PE=2 SV=1	MFGGPGTASR		14	23	980.4622802734375
pepa9a8	a9.a1.a2	tr|B0YJC4|B0YJC4_HUMAN	tr|B0YJC4|B0YJC4_HUMAN Vimentin OS=Homo sapiens GN=VIM PE=2 SV=1	SLYASSPGGVYATR		51	64	1428.712158203125
pepa9a4	a9.a1.a2	tr|B0YJC4|B0YJC4_HUMAN	tr|B0YJC4|B0YJC4_HUMAN Vimentin OS=Homo sapiens GN=VIM PE=2 SV=1	MALDIEIATYR	M1:+15.99491	391	401	1311.6617431640625
pepa9a1	a9.a1.a2	tr|B0YJC4|B0YJC4_HUMAN	tr|B0YJC4|B0YJC4_HUMAN Vimentin OS=Homo sapiens GN=VIM PE=2 SV=1	ILLAELEQLK		130	139	1169.71435546875
pepa9a3	a9.a1.a2	tr|B0YJC4|B0YJC4_HUMAN	tr|B0YJC4|B0YJC4_HUMAN Vimentin OS=Homo sapiens GN=VIM PE=2 SV=1	ISLPLPNFSSLNLR		411	424	1570.8956298828125
pepb10a6	b10.a1.a1	sp|P35527|K1C9_HUMAN	sp|P35527|K1C9_HUMAN Keratin, type I cytoskeletal 9 OS=Homo sapiens GN=KRT9 PE=1 SV=3	SRSGGGGGGGLGSGGSIR		12	29	1475.7314453125
pepb10a3	b10.a1.a1	sp|P35527|K1C9_HUMAN	sp|P35527|K1C9_HUMAN Keratin, type I cytoskeletal 9 OS=Homo sapiens GN=KRT9 PE=1 SV=3	GGSGGSYGGGGSGGGYGGGSGSR		491	513	1791.72802734375
pepb10a2	b10.a1.a1	sp|P35527|K1C9_HUMAN	sp|P35527|K1C9_HUMAN Keratin, type I cytoskeletal 9 OS=Homo sapiens GN=KRT9 PE=1 SV=3	FSSSSGYGGGSSR		47	59	1235.529052734375
pepb10a5	b10.a1.a1	sp|P35527|K1C9_HUMAN	sp|P35527|K1C9_HUMAN Keratin, type I cytoskeletal 9 OS=Homo sapiens GN=KRT9 PE=1 SV=3	SGGGGGGGLGSGGSIR		14	29	1232.59814453125
pepb10a7	b10.a1.a1	sp|P35527|K1C9_HUMAN	sp|P35527|K1C9_HUMAN Keratin, type I cytoskeletal 9 OS=Homo sapiens GN=KRT9 PE=1 SV=3	STMQELNSR		155	163	1065.499755859375
pepb10a4	b10.a1.a1	sp|P35527|K1C9_HUMAN	sp|P35527|K1C9_HUMAN Keratin, type I cytoskeletal 9 OS=Homo sapiens GN=KRT9 PE=1 SV=3	IGLGGRGGSGGSYGR		473	487	1350.687744140625
pepb10a1	b10.a1.a1	sp|P35527|K1C9_HUMAN	sp|P35527|K1C9_HUMAN Keratin, type I cytoskeletal 9 OS=Homo sapiens GN=KRT9 PE=1 SV=3	FSSSGGGGGGGRFSSSSGYGGGSSR		35	59	2198.945068359375
pepb10a8	b10.a1.a1	sp|P35527|K1C9_HUMAN	sp|P35527|K1C9_HUMAN Keratin, type I cytoskeletal 9 OS=Homo sapiens GN=KRT9 PE=1 SV=3	TLLDIDNTR		225	233	1060.563720703125
pepb11a6	b11.a1.a1	sp|P27694|RFA1_HUMAN	sp|P27694|RFA1_HUMAN Replication protein A 70 kDa DNA-binding subunit OS=Homo sapiens GN=RPA1 PE=1 SV=2	SGGVGGSNTNWK		432	443	1163.54443359375
pepb11a1	b11.a1.a1	sp|P27694|RFA1_HUMAN	sp|P27694|RFA1_HUMAN Replication protein A 70 kDa DNA-binding subunit OS=Homo sapiens GN=RPA1 PE=1 SV=2	ATAFNEQVDK		235	244	1122.54296875
pepb11a8	b11.a1.a1	sp|P27694|RFA1_HUMAN	sp|P27694|RFA1_HUMAN Replication protein A 70 kDa DNA-binding subunit OS=Homo sapiens GN=RPA1 PE=1 SV=2	VIDQQNGLYR		490	499	1205.627685546875
pepb11a5	b11.a1.a1	sp|P27694|RFA1_HUMAN	sp|P27694|RFA1_HUMAN Replication protein A 70 kDa DNA-binding subunit OS=Homo sapiens GN=RPA1 PE=1 SV=2	NIYLMDTSGK	M5:+15.99491	345	354	1157.5511474609375
pepb11a2	b11.a1.a1	sp|P27694|RFA1_HUMAN	sp|P27694|RFA1_HUMAN Replication protein A 70 kDa DNA-binding subunit OS=Homo sapiens GN=RPA1 PE=1 SV=2	ATVMDVKPVDYR		589	600	1393.71484375
pepb11a4	b11.a1.a1	sp|P27694|RFA1_HUMAN	sp|P27694|RFA1_HUMAN Replication protein A 70 kDa DNA-binding subunit OS=Homo sapiens GN=RPA1 PE=1 SV=2	IGNPVPYNEGLGQPQVAPPAPAASPAASSR		112	141	2913.48583984375
pepb11a7	b11.a1.a1	sp|P27694|RFA1_HUMAN	sp|P27694|RFA1_HUMAN Replication protein A 70 kDa DNA-binding subunit OS=Homo sapiens GN=RPA1 PE=1 SV=2	VGQLSEGAIAAIMQK		2	16	1515.8204345703125
pepb11a3	b11.a1.a1	sp|P27694|RFA1_HUMAN	sp|P27694|RFA1_HUMAN Replication protein A 70 kDa DNA-binding subunit OS=Homo sapiens GN=RPA1 PE=1 SV=2	FFPLIEVNK		245	253	1106.6248779296875
pepb12a4	b12.a1.a1	sp|P05388|RLA0_HUMAN	sp|P05388|RLA0_HUMAN 60S acidic ribosomal protein P0 OS=Homo sapiens GN=RPLP0 PE=1 SV=1	GHLENNPALEK		67	77	1221.6226806640625
pepb12a3	b12.a1.a1	sp|P05388|RLA0_HUMAN	sp|P05388|RLA0_HUMAN 60S acidic ribosomal protein P0 OS=Homo sapiens GN=RPLP0 PE=1 SV=1	DMLLANK		100	106	804.4287719726562
pepb12a5	b12.a1.a1	sp|P05388|RLA0_HUMAN	sp|P05388|RLA0_HUMAN 60S acidic ribosomal protein P0 OS=Homo sapiens GN=RPLP0 PE=1 SV=1	GNVGFVFTK		84	92	968.5203857421875
pepb12a2	b12.a1.a1	sp|P05388|RLA0_HUMAN	sp|P05388|RLA0_HUMAN 60S acidic ribosomal protein P0 OS=Homo sapiens GN=RPLP0 PE=1 SV=1	AGAIAPCEVTVPAQNTGLGPEK	C7:+57.02146	113	134	2180.10205078125
pepb12a6	b12.a1.a1	sp|P05388|RLA0_HUMAN	sp|P05388|RLA0_HUMAN 60S acidic ribosomal protein P0 OS=Homo sapiens GN=RPLP0 PE=1 SV=1	IIQLLDDYPK		17	26	1217.677978515625
pepb12a7	b12.a1.a1	sp|P05388|RLA0_HUMAN	sp|P05388|RLA0_HUMAN 60S acidic ribosomal protein P0 OS=Homo sapiens GN=RPLP0 PE=1 SV=1	TSFFQALGITTK		135	146	1313.71044921875
pepb12a1	b12.a1.a1	sp|P05388|RLA0_HUMAN	sp|P05388|RLA0_HUMAN 60S acidic ribosomal protein P0 OS=Homo sapiens GN=RPLP0 PE=1 SV=1	AFLADPSAFVAAAPVAAATTAAPAAAAAPAK		267	297	2752.46728515625
pepb12a4	b12.a1.a2	tr|F8VWS0|F8VWS0_HUMAN	tr|F8VWS0|F8VWS0_HUMAN 60S acidic ribosomal protein P0 OS=Homo sapiens GN=RPLP0 PE=2 SV=1	GHLENNPALEK		67	77	1221.6226806640625
pepb12a3	b12.a1.a2	tr|F8VWS0|F8VWS0_HUMAN	tr|F8VWS0|F8VWS0_HUMAN 60S acidic ribosomal protein P0 OS=Homo sapiens GN=RPLP0 PE=2 SV=1	DMLLANK		100	106	804.4287719726562
pepb12a5	b12.a1.a2	tr|F8VWS0|F8VWS0_HUMAN	tr|F8VWS0|F8VWS0_HUMAN 60S acidic ribosomal protein P0 OS=Homo sapiens GN=RPLP0 PE=2 SV=1	GNVGFVFTK		84	92	968.5203857421875
pepb12a2	b12.a1.a2	tr|F8VWS0|F8VWS0_HUMAN	tr|F8VWS0|F8VWS0_HUMAN 60S acidic ribosomal protein P0 OS=Homo sapiens GN=RPLP0 PE=2 SV=1	AGAIAPCEVTVPAQNTGLGPEK	C7:+57.02146	113	134	2180.10205078125
pepb12a6	b12.a1.a2	tr|F8VWS0|F8VWS0_HUMAN	tr|F8VWS0|F8VWS0_HUMAN 60S acidic ribosomal protein P0 OS=Homo sapiens GN=RPLP0 PE=2 SV=1	IIQLLDDYPK		17	26	1217.677978515625
pepb12a7	b12.a1.a2	tr|F8VWS0|F8VWS0_HUMAN	tr|F8VWS0|F8VWS0_HUMAN 60S acidic ribosomal protein P0 OS=Homo sapiens GN=RPLP0 PE=2 SV=1	TSFFQALGITTK		135	146	1313.71044921875
pepb12a1	b12.a1.a2	tr|F8VWS0|F8VWS0_HUMAN	tr|F8VWS0|F8VWS0_HUMAN 60S acidic ribosomal protein P0 OS=Homo sapiens GN=RPLP0 PE=2 SV=1	AFLADPSAFVAAAPVAAATTAAPAAAAAPAK		231	261	2752.46728515625
pepb12a4	b12.a1.a3	tr|Q3B7A4|Q3B7A4_HUMAN	tr|Q3B7A4|Q3B7A4_HUMAN 60S acidic ribosomal protein P0 OS=Homo sapiens GN=RPLP0 PE=2 SV=1	GHLENNPALEK		67	77	1221.6226806640625
pepb12a3	b12.a1.a3	tr|Q3B7A4|Q3B7A4_HUMAN	tr|Q3B7A4|Q3B7A4_HUMAN 60S acidic ribosomal protein P0 OS=Homo sapiens GN=RPLP0 PE=2 SV=1	DMLLANK		100	106	804.4287719726562
pepb12a5	b12.a1.a3	tr|Q3B7A4|Q3B7A4_HUMAN	tr|Q3B7A4|Q3B7A4_HUMAN 60S acidic ribosomal protein P0 OS=Homo sapiens GN=RPLP0 PE=2 SV=1	GNVGFVFTK		84	92	968.5203857421875
pepb12a2	b12.a1.a3	tr|Q3B7A4|Q3B7A4_HUMAN	tr|Q3B7A4|Q3B7A4_HUMAN 60S acidic ribosomal protein P0 OS=Homo sapiens GN=RPLP0 PE=2 SV=1	AGAIAPCEVTVPAQNTGLGPEK	C7:+57.02146	113	134	2180.10205078125
pepb12a6	b12.a1.a3	tr|Q3B7A4|Q3B7A4_HUMAN	tr|Q3B7A4|Q3B7A4_HUMAN 60S acidic ribosomal protein P0 OS=Homo sapiens GN=RPLP0 PE=2 SV=1	IIQLLDDYPK		17	26	1217.677978515625
pepb12a7	b12.a1.a3	tr|Q3B7A4|Q3B7A4_HUMAN	tr|Q3B7A4|Q3B7A4_HUMAN 60S acidic ribosomal protein P0 OS=Homo sapiens GN=RPLP0 PE=2 SV=1	TSFFQALGITTK		135	146	1313.71044921875
pepb12a1	b12.a1.a3	tr|Q3B7A4|Q3B7A4_HUMAN	tr|Q3B7A4|Q3B7A4_HUMAN 60S acidic ribosomal protein P0 OS=Homo sapiens GN=RPLP0 PE=2 SV=1	AFLADPSAFVAAAPVAAATTAAPAAAAAPAK		205	235	2752.46728515625
pepb13a4	b13.a1.a1	sp|P35659|DEK_HUMAN	sp|P35659|DEK_HUMAN Protein DEK OS=Homo sapiens GN=DEK PE=1 SV=1	KPPTDEELKETIK		318	330	1527.826904296875
pepb13a6	b13.a1.a1	sp|P35659|DEK_HUMAN	sp|P35659|DEK_HUMAN Protein DEK OS=Homo sapiens GN=DEK PE=1 SV=1	SASAPAAEGEGTPTQPASEK	S1:+42.01057	2	21	1927.888427734375
pepb13a1	b13.a1.a1	sp|P35659|DEK_HUMAN	sp|P35659|DEK_HUMAN Protein DEK OS=Homo sapiens GN=DEK PE=1 SV=1	EPFTIAQGK		76	84	990.52587890625
pepb13a3	b13.a1.a1	sp|P35659|DEK_HUMAN	sp|P35659|DEK_HUMAN Protein DEK OS=Homo sapiens GN=DEK PE=1 SV=1	LTMQVSSLQR		66	75	1162.625244140625
pepb13a2	b13.a1.a1	sp|P35659|DEK_HUMAN	sp|P35659|DEK_HUMAN Protein DEK OS=Homo sapiens GN=DEK PE=1 SV=1	LLASANLEEVTMK	M12:+15.99491	332	344	1434.7513427734375
pepb13a7	b13.a1.a1	sp|P35659|DEK_HUMAN	sp|P35659|DEK_HUMAN Protein DEK OS=Homo sapiens GN=DEK PE=1 SV=1	VYENYPTYDLTER		350	362	1662.7650146484375
pepb13a5	b13.a1.a1	sp|P35659|DEK_HUMAN	sp|P35659|DEK_HUMAN Protein DEK OS=Homo sapiens GN=DEK PE=1 SV=1	NVGQFSGFPFEK		126	137	1356.65869140625
pepb14a6	b14.a1.a1	sp|Q9NR30|DDX21_HUMAN	sp|Q9NR30|DDX21_HUMAN Nucleolar RNA helicase 2 OS=Homo sapiens GN=DDX21 PE=1 SV=5	SDAGLESDTAMK	M11:+15.99491	7	18	1240.53662109375
pepb14a2	b14.a1.a1	sp|Q9NR30|DDX21_HUMAN	sp|Q9NR30|DDX21_HUMAN Nucleolar RNA helicase 2 OS=Homo sapiens GN=DDX21 PE=1 SV=5	EAQELSQNSAIK		450	461	1317.6649169921875
pepb14a5	b14.a1.a1	sp|Q9NR30|DDX21_HUMAN	sp|Q9NR30|DDX21_HUMAN Nucleolar RNA helicase 2 OS=Homo sapiens GN=DDX21 PE=1 SV=5	QDAQSLHGDIPQK	Q1:-17.02655	462	474	1419.6866455078125
pepb14a1	b14.a1.a1	sp|Q9NR30|DDX21_HUMAN	sp|Q9NR30|DDX21_HUMAN Nucleolar RNA helicase 2 OS=Homo sapiens GN=DDX21 PE=1 SV=5	APQVLVLAPTR		260	270	1164.7103271484375
pepb14a4	b14.a1.a1	sp|Q9NR30|DDX21_HUMAN	sp|Q9NR30|DDX21_HUMAN Nucleolar RNA helicase 2 OS=Homo sapiens GN=DDX21 PE=1 SV=5	NGIDILVGTPGR		307	318	1211.6746826171875
pepb14a3	b14.a1.a1	sp|Q9NR30|DDX21_HUMAN	sp|Q9NR30|DDX21_HUMAN Nucleolar RNA helicase 2 OS=Homo sapiens GN=DDX21 PE=1 SV=5	GAVEALAAALAH		606	617	1093.6004638671875
pepb14a7	b14.a1.a1	sp|Q9NR30|DDX21_HUMAN	sp|Q9NR30|DDX21_HUMAN Nucleolar RNA helicase 2 OS=Homo sapiens GN=DDX21 PE=1 SV=5	TFSFAIPLIEK		237	247	1265.71435546875
pepb15a5	b15.a1.a1	sp|P08651-2|NFIC_HUMAN	sp|P08651-2|NFIC_HUMAN Isoform 1 of Nuclear factor 1 C-type OS=Homo sapiens GN=NFIC	SPFNSPSPQDSPR		324	336	1415.6553955078125
pepb15a4	b15.a1.a1	sp|P08651-2|NFIC_HUMAN	sp|P08651-2|NFIC_HUMAN Isoform 1 of Nuclear factor 1 C-type OS=Homo sapiens GN=NFIC	NWTEDMEGGISSPVK	M6:+15.99491	303	317	1665.742919921875
pepb15a1	b15.a1.a1	sp|P08651-2|NFIC_HUMAN	sp|P08651-2|NFIC_HUMAN Isoform 1 of Nuclear factor 1 C-type OS=Homo sapiens GN=NFIC	EDFVLSITGK		81	90	1108.5888671875
pepb15a3	b15.a1.a1	sp|P08651-2|NFIC_HUMAN	sp|P08651-2|NFIC_HUMAN Isoform 1 of Nuclear factor 1 C-type OS=Homo sapiens GN=NFIC	LDLVMVILFK	M5:+15.99491	121	130	1206.717041015625
pepb15a5	b15.a1.a2	sp|P08651-3|NFIC_HUMAN	sp|P08651-3|NFIC_HUMAN Isoform 2 of Nuclear factor 1 C-type OS=Homo sapiens GN=NFIC	SPFNSPSPQDSPR		324	336	1415.6553955078125
pepb15a4	b15.a1.a2	sp|P08651-3|NFIC_HUMAN	sp|P08651-3|NFIC_HUMAN Isoform 2 of Nuclear factor 1 C-type OS=Homo sapiens GN=NFIC	NWTEDMEGGISSPVK	M6:+15.99491	303	317	1665.742919921875
pepb15a1	b15.a1.a2	sp|P08651-3|NFIC_HUMAN	sp|P08651-3|NFIC_HUMAN Isoform 2 of Nuclear factor 1 C-type OS=Homo sapiens GN=NFIC	EDFVLSITGK		81	90	1108.5888671875
pepb15a3	b15.a1.a2	sp|P08651-3|NFIC_HUMAN	sp|P08651-3|NFIC_HUMAN Isoform 2 of Nuclear factor 1 C-type OS=Homo sapiens GN=NFIC	LDLVMVILFK	M5:+15.99491	121	130	1206.717041015625
pepb15a5	b15.a1.a3	sp|P08651-4|NFIC_HUMAN	sp|P08651-4|NFIC_HUMAN Isoform 3 of Nuclear factor 1 C-type OS=Homo sapiens GN=NFIC	SPFNSPSPQDSPR		300	312	1415.6553955078125
pepb15a4	b15.a1.a3	sp|P08651-4|NFIC_HUMAN	sp|P08651-4|NFIC_HUMAN Isoform 3 of Nuclear factor 1 C-type OS=Homo sapiens GN=NFIC	NWTEDMEGGISSPVK	M6:+15.99491	279	293	1665.742919921875
pepb15a1	b15.a1.a3	sp|P08651-4|NFIC_HUMAN	sp|P08651-4|NFIC_HUMAN Isoform 3 of Nuclear factor 1 C-type OS=Homo sapiens GN=NFIC	EDFVLSITGK		81	90	1108.5888671875
pepb15a3	b15.a1.a3	sp|P08651-4|NFIC_HUMAN	sp|P08651-4|NFIC_HUMAN Isoform 3 of Nuclear factor 1 C-type OS=Homo sapiens GN=NFIC	LDLVMVILFK	M5:+15.99491	121	130	1206.717041015625
pepb15a5	b15.a1.a4	sp|P08651-5|NFIC_HUMAN	sp|P08651-5|NFIC_HUMAN Isoform 5 of Nuclear factor 1 C-type OS=Homo sapiens GN=NFIC	SPFNSPSPQDSPR		333	345	1415.6553955078125
pepb15a4	b15.a1.a4	sp|P08651-5|NFIC_HUMAN	sp|P08651-5|NFIC_HUMAN Isoform 5 of Nuclear factor 1 C-type OS=Homo sapiens GN=NFIC	NWTEDMEGGISSPVK	M6:+15.99491	312	326	1665.742919921875
pepb15a1	b15.a1.a4	sp|P08651-5|NFIC_HUMAN	sp|P08651-5|NFIC_HUMAN Isoform 5 of Nuclear factor 1 C-type OS=Homo sapiens GN=NFIC	EDFVLSITGK		90	99	1108.5888671875
pepb15a3	b15.a1.a4	sp|P08651-5|NFIC_HUMAN	sp|P08651-5|NFIC_HUMAN Isoform 5 of Nuclear factor 1 C-type OS=Homo sapiens GN=NFIC	LDLVMVILFK	M5:+15.99491	130	139	1206.717041015625
pepb15a5	b15.a1.a5	sp|P08651-6|NFIC_HUMAN	sp|P08651-6|NFIC_HUMAN Isoform 6 of Nuclear factor 1 C-type OS=Homo sapiens GN=NFIC	SPFNSPSPQDSPR		333	345	1415.6553955078125
pepb15a4	b15.a1.a5	sp|P08651-6|NFIC_HUMAN	sp|P08651-6|NFIC_HUMAN Isoform 6 of Nuclear factor 1 C-type OS=Homo sapiens GN=NFIC	NWTEDMEGGISSPVK	M6:+15.99491	312	326	1665.742919921875
pepb15a1	b15.a1.a5	sp|P08651-6|NFIC_HUMAN	sp|P08651-6|NFIC_HUMAN Isoform 6 of Nuclear factor 1 C-type OS=Homo sapiens GN=NFIC	EDFVLSITGK		90	99	1108.5888671875
pepb15a3	b15.a1.a5	sp|P08651-6|NFIC_HUMAN	sp|P08651-6|NFIC_HUMAN Isoform 6 of Nuclear factor 1 C-type OS=Homo sapiens GN=NFIC	LDLVMVILFK	M5:+15.99491	130	139	1206.717041015625
pepb15a5	b15.a1.a6	sp|P08651|NFIC_HUMAN	sp|P08651|NFIC_HUMAN Nuclear factor 1 C-type OS=Homo sapiens GN=NFIC PE=1 SV=2	SPFNSPSPQDSPR		333	345	1415.6553955078125
pepb15a4	b15.a1.a6	sp|P08651|NFIC_HUMAN	sp|P08651|NFIC_HUMAN Nuclear factor 1 C-type OS=Homo sapiens GN=NFIC PE=1 SV=2	NWTEDMEGGISSPVK	M6:+15.99491	312	326	1665.742919921875
pepb15a1	b15.a1.a6	sp|P08651|NFIC_HUMAN	sp|P08651|NFIC_HUMAN Nuclear factor 1 C-type OS=Homo sapiens GN=NFIC PE=1 SV=2	EDFVLSITGK		90	99	1108.5888671875
pepb15a3	b15.a1.a6	sp|P08651|NFIC_HUMAN	sp|P08651|NFIC_HUMAN Nuclear factor 1 C-type OS=Homo sapiens GN=NFIC PE=1 SV=2	LDLVMVILFK	M5:+15.99491	130	139	1206.717041015625
pepb15a6	b15.a2.a1	sp|Q12857-2|NFIA_HUMAN	sp|Q12857-2|NFIA_HUMAN Isoform 2 of Nuclear factor 1 A-type OS=Homo sapiens GN=NFIA	SPGSGSQSSGWHEVEPGMPSPTTLK	M18:+15.99491	300	324	2556.16748046875
pepb15a2	b15.a2.a1	sp|Q12857-2|NFIA_HUMAN	sp|Q12857-2|NFIA_HUMAN Isoform 2 of Nuclear factor 1 A-type OS=Homo sapiens GN=NFIA	EDFVLTVTGK		89	98	1108.5888671875
pepb15a7	b15.a2.a1	sp|Q12857-2|NFIA_HUMAN	sp|Q12857-2|NFIA_HUMAN Isoform 2 of Nuclear factor 1 A-type OS=Homo sapiens GN=NFIA	VHNPFLPTPMLPPPPPPPMAR	M10:+15.99491 M19:+15.99491	427	447	2335.20947265625
pepb15a3	b15.a2.a1	sp|Q12857-2|NFIA_HUMAN	sp|Q12857-2|NFIA_HUMAN Isoform 2 of Nuclear factor 1 A-type OS=Homo sapiens GN=NFIA	LDLVMVILFK	M5:+15.99491	129	138	1206.717041015625
pepb15a6	b15.a2.a2	sp|Q12857-3|NFIA_HUMAN	sp|Q12857-3|NFIA_HUMAN Isoform 3 of Nuclear factor 1 A-type OS=Homo sapiens GN=NFIA	SPGSGSQSSGWHEVEPGMPSPTTLK	M18:+15.99491	292	316	2556.16748046875
pepb15a2	b15.a2.a2	sp|Q12857-3|NFIA_HUMAN	sp|Q12857-3|NFIA_HUMAN Isoform 3 of Nuclear factor 1 A-type OS=Homo sapiens GN=NFIA	EDFVLTVTGK		81	90	1108.5888671875
pepb15a7	b15.a2.a2	sp|Q12857-3|NFIA_HUMAN	sp|Q12857-3|NFIA_HUMAN Isoform 3 of Nuclear factor 1 A-type OS=Homo sapiens GN=NFIA	VHNPFLPTPMLPPPPPPPMAR	M10:+15.99491 M19:+15.99491	419	439	2335.20947265625
pepb15a3	b15.a2.a2	sp|Q12857-3|NFIA_HUMAN	sp|Q12857-3|NFIA_HUMAN Isoform 3 of Nuclear factor 1 A-type OS=Homo sapiens GN=NFIA	LDLVMVILFK	M5:+15.99491	121	130	1206.717041015625
pepb15a6	b15.a2.a3	sp|Q12857-4|NFIA_HUMAN	sp|Q12857-4|NFIA_HUMAN Isoform 4 of Nuclear factor 1 A-type OS=Homo sapiens GN=NFIA	SPGSGSQSSGWHEVEPGMPSPTTLK	M18:+15.99491	345	369	2556.16748046875
pepb15a2	b15.a2.a3	sp|Q12857-4|NFIA_HUMAN	sp|Q12857-4|NFIA_HUMAN Isoform 4 of Nuclear factor 1 A-type OS=Homo sapiens GN=NFIA	EDFVLTVTGK		134	143	1108.5888671875
pepb15a7	b15.a2.a3	sp|Q12857-4|NFIA_HUMAN	sp|Q12857-4|NFIA_HUMAN Isoform 4 of Nuclear factor 1 A-type OS=Homo sapiens GN=NFIA	VHNPFLPTPMLPPPPPPPMAR	M10:+15.99491 M19:+15.99491	472	492	2335.20947265625
pepb15a3	b15.a2.a3	sp|Q12857-4|NFIA_HUMAN	sp|Q12857-4|NFIA_HUMAN Isoform 4 of Nuclear factor 1 A-type OS=Homo sapiens GN=NFIA	LDLVMVILFK	M5:+15.99491	174	183	1206.717041015625
pepb15a6	b15.a2.a4	sp|Q12857|NFIA_HUMAN	sp|Q12857|NFIA_HUMAN Nuclear factor 1 A-type OS=Homo sapiens GN=NFIA PE=1 SV=2	SPGSGSQSSGWHEVEPGMPSPTTLK	M18:+15.99491	300	324	2556.16748046875
pepb15a2	b15.a2.a4	sp|Q12857|NFIA_HUMAN	sp|Q12857|NFIA_HUMAN Nuclear factor 1 A-type OS=Homo sapiens GN=NFIA PE=1 SV=2	EDFVLTVTGK		89	98	1108.5888671875
pepb15a7	b15.a2.a4	sp|Q12857|NFIA_HUMAN	sp|Q12857|NFIA_HUMAN Nuclear factor 1 A-type OS=Homo sapiens GN=NFIA PE=1 SV=2	VHNPFLPTPMLPPPPPPPMAR	M10:+15.99491 M19:+15.99491	427	447	2335.20947265625
pepb15a3	b15.a2.a4	sp|Q12857|NFIA_HUMAN	sp|Q12857|NFIA_HUMAN Nuclear factor 1 A-type OS=Homo sapiens GN=NFIA PE=1 SV=2	LDLVMVILFK	M5:+15.99491	129	138	1206.717041015625
pepb15a6	b15.a2.a5	tr|B1AKN5|B1AKN5_HUMAN	tr|B1AKN5|B1AKN5_HUMAN Nuclear factor 1 OS=Homo sapiens GN=NFIA PE=2 SV=1	SPGSGSQSSGWHEVEPGMPSPTTLK	M18:+15.99491	278	302	2556.16748046875
pepb15a2	b15.a2.a5	tr|B1AKN5|B1AKN5_HUMAN	tr|B1AKN5|B1AKN5_HUMAN Nuclear factor 1 OS=Homo sapiens GN=NFIA PE=2 SV=1	EDFVLTVTGK		89	98	1108.5888671875
pepb15a7	b15.a2.a5	tr|B1AKN5|B1AKN5_HUMAN	tr|B1AKN5|B1AKN5_HUMAN Nuclear factor 1 OS=Homo sapiens GN=NFIA PE=2 SV=1	VHNPFLPTPMLPPPPPPPMAR	M10:+15.99491 M19:+15.99491	405	425	2335.20947265625
pepb15a3	b15.a2.a5	tr|B1AKN5|B1AKN5_HUMAN	tr|B1AKN5|B1AKN5_HUMAN Nuclear factor 1 OS=Homo sapiens GN=NFIA PE=2 SV=1	LDLVMVILFK	M5:+15.99491	129	138	1206.717041015625
pepb15a6	b15.a2.a6	tr|B1AKN8|B1AKN8_HUMAN	tr|B1AKN8|B1AKN8_HUMAN Nuclear factor 1 OS=Homo sapiens GN=NFIA PE=2 SV=1	SPGSGSQSSGWHEVEPGMPSPTTLK	M18:+15.99491	323	347	2556.16748046875
pepb15a2	b15.a2.a6	tr|B1AKN8|B1AKN8_HUMAN	tr|B1AKN8|B1AKN8_HUMAN Nuclear factor 1 OS=Homo sapiens GN=NFIA PE=2 SV=1	EDFVLTVTGK		112	121	1108.5888671875
pepb15a7	b15.a2.a6	tr|B1AKN8|B1AKN8_HUMAN	tr|B1AKN8|B1AKN8_HUMAN Nuclear factor 1 OS=Homo sapiens GN=NFIA PE=2 SV=1	VHNPFLPTPMLPPPPPPPMAR	M10:+15.99491 M19:+15.99491	450	470	2335.20947265625
pepb15a3	b15.a2.a6	tr|B1AKN8|B1AKN8_HUMAN	tr|B1AKN8|B1AKN8_HUMAN Nuclear factor 1 OS=Homo sapiens GN=NFIA PE=2 SV=1	LDLVMVILFK	M5:+15.99491	152	161	1206.717041015625
pepb16a5	b16.a1.a1	sp|Q9ULV4-2|COR1C_HUMAN	sp|Q9ULV4-2|COR1C_HUMAN Isoform 2 of Coronin-1C OS=Homo sapiens GN=CORO1C	TTDTASVQNEAK		435	446	1264.60205078125
pepb16a4	b16.a1.a1	sp|Q9ULV4-2|COR1C_HUMAN	sp|Q9ULV4-2|COR1C_HUMAN Isoform 2 of Coronin-1C OS=Homo sapiens GN=CORO1C	NGSLICTASK	C6:+57.02146	191	200	1050.525146484375
pepb16a3	b16.a1.a1	sp|Q9ULV4-2|COR1C_HUMAN	sp|Q9ULV4-2|COR1C_HUMAN Isoform 2 of Coronin-1C OS=Homo sapiens GN=CORO1C	NDQCYDDIR	C4:+57.02146	26	34	1198.479736328125
pepb16a6	b16.a1.a1	sp|Q9ULV4-2|COR1C_HUMAN	sp|Q9ULV4-2|COR1C_HUMAN Isoform 2 of Coronin-1C OS=Homo sapiens GN=CORO1C	VTWDSSFCAVNPR	C8:+57.02146	38	50	1538.7060546875
pepb16a2	b16.a1.a1	sp|Q9ULV4-2|COR1C_HUMAN	sp|Q9ULV4-2|COR1C_HUMAN Isoform 2 of Coronin-1C OS=Homo sapiens GN=CORO1C	NADPILISLK		388	397	1083.641357421875
pepb16a1	b16.a1.a1	sp|Q9ULV4-2|COR1C_HUMAN	sp|Q9ULV4-2|COR1C_HUMAN Isoform 2 of Coronin-1C OS=Homo sapiens GN=CORO1C	AIFLADGNVFTTGFSR		230	245	1715.8756103515625
pepb16a5	b16.a1.a2	sp|Q9ULV4-3|COR1C_HUMAN	sp|Q9ULV4-3|COR1C_HUMAN Isoform 3 of Coronin-1C OS=Homo sapiens GN=CORO1C	TTDTASVQNEAK		482	493	1264.60205078125
pepb16a4	b16.a1.a2	sp|Q9ULV4-3|COR1C_HUMAN	sp|Q9ULV4-3|COR1C_HUMAN Isoform 3 of Coronin-1C OS=Homo sapiens GN=CORO1C	NGSLICTASK	C6:+57.02146	238	247	1050.525146484375
pepb16a3	b16.a1.a2	sp|Q9ULV4-3|COR1C_HUMAN	sp|Q9ULV4-3|COR1C_HUMAN Isoform 3 of Coronin-1C OS=Homo sapiens GN=CORO1C	NDQCYDDIR	C4:+57.02146	73	81	1198.479736328125
pepb16a6	b16.a1.a2	sp|Q9ULV4-3|COR1C_HUMAN	sp|Q9ULV4-3|COR1C_HUMAN Isoform 3 of Coronin-1C OS=Homo sapiens GN=CORO1C	VTWDSSFCAVNPR	C8:+57.02146	85	97	1538.7060546875
pepb16a2	b16.a1.a2	sp|Q9ULV4-3|COR1C_HUMAN	sp|Q9ULV4-3|COR1C_HUMAN Isoform 3 of Coronin-1C OS=Homo sapiens GN=CORO1C	NADPILISLK		435	444	1083.641357421875
pepb16a1	b16.a1.a2	sp|Q9ULV4-3|COR1C_HUMAN	sp|Q9ULV4-3|COR1C_HUMAN Isoform 3 of Coronin-1C OS=Homo sapiens GN=CORO1C	AIFLADGNVFTTGFSR		277	292	1715.8756103515625
pepb16a5	b16.a1.a3	sp|Q9ULV4|COR1C_HUMAN	sp|Q9ULV4|COR1C_HUMAN Coronin-1C OS=Homo sapiens GN=CORO1C PE=1 SV=1	TTDTASVQNEAK		429	440	1264.60205078125
pepb16a4	b16.a1.a3	sp|Q9ULV4|COR1C_HUMAN	sp|Q9ULV4|COR1C_HUMAN Coronin-1C OS=Homo sapiens GN=CORO1C PE=1 SV=1	NGSLICTASK	C6:+57.02146	185	194	1050.525146484375
pepb16a3	b16.a1.a3	sp|Q9ULV4|COR1C_HUMAN	sp|Q9ULV4|COR1C_HUMAN Coronin-1C OS=Homo sapiens GN=CORO1C PE=1 SV=1	NDQCYDDIR	C4:+57.02146	20	28	1198.479736328125
pepb16a6	b16.a1.a3	sp|Q9ULV4|COR1C_HUMAN	sp|Q9ULV4|COR1C_HUMAN Coronin-1C OS=Homo sapiens GN=CORO1C PE=1 SV=1	VTWDSSFCAVNPR	C8:+57.02146	32	44	1538.7060546875
pepb16a2	b16.a1.a3	sp|Q9ULV4|COR1C_HUMAN	sp|Q9ULV4|COR1C_HUMAN Coronin-1C OS=Homo sapiens GN=CORO1C PE=1 SV=1	NADPILISLK		382	391	1083.641357421875
pepb16a1	b16.a1.a3	sp|Q9ULV4|COR1C_HUMAN	sp|Q9ULV4|COR1C_HUMAN Coronin-1C OS=Homo sapiens GN=CORO1C PE=1 SV=1	AIFLADGNVFTTGFSR		224	239	1715.8756103515625
pepb17a6	b17.a1.a1	sp|Q9BUQ8|DDX23_HUMAN	sp|Q9BUQ8|DDX23_HUMAN Probable ATP-dependent RNA helicase DDX23 OS=Homo sapiens GN=DDX23 PE=1 SV=3	LIDVLENR		529	536	971.5524291992188
pepb17a2	b17.a1.a1	sp|Q9BUQ8|DDX23_HUMAN	sp|Q9BUQ8|DDX23_HUMAN Probable ATP-dependent RNA helicase DDX23 OS=Homo sapiens GN=DDX23 PE=1 SV=3	DILVATDVAGR		716	726	1129.62158203125
pepb17a3	b17.a1.a1	sp|Q9BUQ8|DDX23_HUMAN	sp|Q9BUQ8|DDX23_HUMAN Probable ATP-dependent RNA helicase DDX23 OS=Homo sapiens GN=DDX23 PE=1 SV=3	ELAQQIEEETIK		479	490	1430.7376708984375
pepb17a4	b17.a1.a1	sp|Q9BUQ8|DDX23_HUMAN	sp|Q9BUQ8|DDX23_HUMAN Probable ATP-dependent RNA helicase DDX23 OS=Homo sapiens GN=DDX23 PE=1 SV=3	GFIAGIDLK		302	310	933.540771484375
pepb17a5	b17.a1.a1	sp|Q9BUQ8|DDX23_HUMAN	sp|Q9BUQ8|DDX23_HUMAN Probable ATP-dependent RNA helicase DDX23 OS=Homo sapiens GN=DDX23 PE=1 SV=3	IEESDQGPYAIILAPTR		462	478	1872.9705810546875
pepb17a1	b17.a1.a1	sp|Q9BUQ8|DDX23_HUMAN	sp|Q9BUQ8|DDX23_HUMAN Probable ATP-dependent RNA helicase DDX23 OS=Homo sapiens GN=DDX23 PE=1 SV=3	AQPLSLEELLAK		139	150	1311.7523193359375
pepb18a1	b18.a1.a1	sp|P62805|H4_HUMAN	sp|P62805|H4_HUMAN Histone H4 OS=Homo sapiens GN=HIST1H4A PE=1 SV=2	DAVTYTEHAK		69	78	1134.54296875
pepb18a2	b18.a1.a1	sp|P62805|H4_HUMAN	sp|P62805|H4_HUMAN Histone H4 OS=Homo sapiens GN=HIST1H4A PE=1 SV=2	DNIQGITKPAIR		25	36	1325.7540283203125
pepb18a3	b18.a1.a1	sp|P62805|H4_HUMAN	sp|P62805|H4_HUMAN Histone H4 OS=Homo sapiens GN=HIST1H4A PE=1 SV=2	ISGLIYEETR		47	56	1180.621337890625
pepb18a5	b18.a1.a1	sp|P62805|H4_HUMAN	sp|P62805|H4_HUMAN Histone H4 OS=Homo sapiens GN=HIST1H4A PE=1 SV=2	TVTAMDVVYALK	M5:+15.99491	81	92	1326.69775390625
pepb18a4	b18.a1.a1	sp|P62805|H4_HUMAN	sp|P62805|H4_HUMAN Histone H4 OS=Homo sapiens GN=HIST1H4A PE=1 SV=2	TVTAMDVVYALK		81	92	1310.702880859375
pepb19a1	b19.a1.a1	sp|Q00839-2|HNRPU_HUMAN	sp|Q00839-2|HNRPU_HUMAN Isoform Short of Heterogeneous nuclear ribonucleoprotein U OS=Homo sapiens GN=HNRNPU	LLEQYKEESK		646	655	1266.657958984375
pepb19a3	b19.a1.a1	sp|Q00839-2|HNRPU_HUMAN	sp|Q00839-2|HNRPU_HUMAN Isoform Short of Heterogeneous nuclear ribonucleoprotein U OS=Homo sapiens GN=HNRNPU	NGQDLGVAFK		405	414	1048.5426025390625
pepb19a5	b19.a1.a1	sp|Q00839-2|HNRPU_HUMAN	sp|Q00839-2|HNRPU_HUMAN Isoform Short of Heterogeneous nuclear ribonucleoprotein U OS=Homo sapiens GN=HNRNPU	YNILGTNTIMDK	M10:+15.99491	506	517	1398.69384765625
pepb19a2	b19.a1.a1	sp|Q00839-2|HNRPU_HUMAN	sp|Q00839-2|HNRPU_HUMAN Isoform Short of Heterogeneous nuclear ribonucleoprotein U OS=Homo sapiens GN=HNRNPU	NFILDQTNVSAAAQR		557	571	1647.8453369140625
pepb19a4	b19.a1.a1	sp|Q00839-2|HNRPU_HUMAN	sp|Q00839-2|HNRPU_HUMAN Isoform Short of Heterogeneous nuclear ribonucleoprotein U OS=Homo sapiens GN=HNRNPU	SSGPTSLFAVTVAPPGAR		187	204	1714.9127197265625
pepb19a1	b19.a1.a2	sp|Q00839|HNRPU_HUMAN	sp|Q00839|HNRPU_HUMAN Heterogeneous nuclear ribonucleoprotein U OS=Homo sapiens GN=HNRNPU PE=1 SV=6	LLEQYKEESK		665	674	1266.657958984375
pepb19a3	b19.a1.a2	sp|Q00839|HNRPU_HUMAN	sp|Q00839|HNRPU_HUMAN Heterogeneous nuclear ribonucleoprotein U OS=Homo sapiens GN=HNRNPU PE=1 SV=6	NGQDLGVAFK		424	433	1048.5426025390625
pepb19a5	b19.a1.a2	sp|Q00839|HNRPU_HUMAN	sp|Q00839|HNRPU_HUMAN Heterogeneous nuclear ribonucleoprotein U OS=Homo sapiens GN=HNRNPU PE=1 SV=6	YNILGTNTIMDK	M10:+15.99491	525	536	1398.69384765625
pepb19a2	b19.a1.a2	sp|Q00839|HNRPU_HUMAN	sp|Q00839|HNRPU_HUMAN Heterogeneous nuclear ribonucleoprotein U OS=Homo sapiens GN=HNRNPU PE=1 SV=6	NFILDQTNVSAAAQR		576	590	1647.8453369140625
pepb19a4	b19.a1.a2	sp|Q00839|HNRPU_HUMAN	sp|Q00839|HNRPU_HUMAN Heterogeneous nuclear ribonucleoprotein U OS=Homo sapiens GN=HNRNPU PE=1 SV=6	SSGPTSLFAVTVAPPGAR		187	204	1714.9127197265625
pepb20a1	b20.a1.a1	sp|P42285|SK2L2_HUMAN	sp|P42285|SK2L2_HUMAN Superkiller viralicidic activity 2-like 2 OS=Homo sapiens GN=SKIV2L2 PE=1 SV=3	AIGNTELENK		1013	1022	1088.5587158203125
pepb20a5	b20.a1.a1	sp|P42285|SK2L2_HUMAN	sp|P42285|SK2L2_HUMAN Superkiller viralicidic activity 2-like 2 OS=Homo sapiens GN=SKIV2L2 PE=1 SV=3	WISSGEYIQMSGR	M10:+15.99491	511	523	1529.7056884765625
pepb20a2	b20.a1.a1	sp|P42285|SK2L2_HUMAN	sp|P42285|SK2L2_HUMAN Superkiller viralicidic activity 2-like 2 OS=Homo sapiens GN=SKIV2L2 PE=1 SV=3	GIVILMVDEK	M6:+15.99491	533	542	1132.6285400390625
pepb20a3	b20.a1.a1	sp|P42285|SK2L2_HUMAN	sp|P42285|SK2L2_HUMAN Superkiller viralicidic activity 2-like 2 OS=Homo sapiens GN=SKIV2L2 PE=1 SV=3	IVIPNEESVVIYYK		615	628	1665.91015625
pepb20a4	b20.a1.a1	sp|P42285|SK2L2_HUMAN	sp|P42285|SK2L2_HUMAN Superkiller viralicidic activity 2-like 2 OS=Homo sapiens GN=SKIV2L2 PE=1 SV=3	NFQPVIIFSFSK		385	396	1426.7733154296875
pepb20a1	b20.a1.a2	tr|F5H7E2|F5H7E2_HUMAN	tr|F5H7E2|F5H7E2_HUMAN Superkiller viralicidic activity 2-like 2 OS=Homo sapiens GN=SKIV2L2 PE=2 SV=1	AIGNTELENK		912	921	1088.5587158203125
pepb20a5	b20.a1.a2	tr|F5H7E2|F5H7E2_HUMAN	tr|F5H7E2|F5H7E2_HUMAN Superkiller viralicidic activity 2-like 2 OS=Homo sapiens GN=SKIV2L2 PE=2 SV=1	WISSGEYIQMSGR	M10:+15.99491	410	422	1529.7056884765625
pepb20a2	b20.a1.a2	tr|F5H7E2|F5H7E2_HUMAN	tr|F5H7E2|F5H7E2_HUMAN Superkiller viralicidic activity 2-like 2 OS=Homo sapiens GN=SKIV2L2 PE=2 SV=1	GIVILMVDEK	M6:+15.99491	432	441	1132.6285400390625
pepb20a3	b20.a1.a2	tr|F5H7E2|F5H7E2_HUMAN	tr|F5H7E2|F5H7E2_HUMAN Superkiller viralicidic activity 2-like 2 OS=Homo sapiens GN=SKIV2L2 PE=2 SV=1	IVIPNEESVVIYYK		514	527	1665.91015625
pepb20a4	b20.a1.a2	tr|F5H7E2|F5H7E2_HUMAN	tr|F5H7E2|F5H7E2_HUMAN Superkiller viralicidic activity 2-like 2 OS=Homo sapiens GN=SKIV2L2 PE=2 SV=1	NFQPVIIFSFSK		284	295	1426.7733154296875
pepb21a2	b21.a1.a1	sp|O75475|PSIP1_HUMAN	sp|O75475|PSIP1_HUMAN PC4 and SFRS1-interacting protein OS=Homo sapiens GN=PSIP1 PE=1 SV=1	FSSQQAATK		92	100	967.4848022460938
pepb21a4	b21.a1.a1	sp|O75475|PSIP1_HUMAN	sp|O75475|PSIP1_HUMAN PC4 and SFRS1-interacting protein OS=Homo sapiens GN=PSIP1 PE=1 SV=1	VSQVIMEK	M6:+15.99491	408	415	949.502685546875
pepb21a3	b21.a1.a1	sp|O75475|PSIP1_HUMAN	sp|O75475|PSIP1_HUMAN PC4 and SFRS1-interacting protein OS=Homo sapiens GN=PSIP1 PE=1 SV=1	VSQVIMEK		408	415	933.5078125
pepb21a1	b21.a1.a1	sp|O75475|PSIP1_HUMAN	sp|O75475|PSIP1_HUMAN PC4 and SFRS1-interacting protein OS=Homo sapiens GN=PSIP1 PE=1 SV=1	AVDITTPK		136	143	844.4779052734375
pepb22a1	b22.a1.a1	sp|P18887|XRCC1_HUMAN	sp|P18887|XRCC1_HUMAN DNA repair protein XRCC1 OS=Homo sapiens GN=XRCC1 PE=1 SV=2	AIGSTSKPQESPK		231	243	1329.7012939453125
pepb22a3	b22.a1.a1	sp|P18887|XRCC1_HUMAN	sp|P18887|XRCC1_HUMAN DNA repair protein XRCC1 OS=Homo sapiens GN=XRCC1 PE=1 SV=2	TPATAPVPAR		281	290	980.5527954101562
pepb22a4	b22.a1.a1	sp|P18887|XRCC1_HUMAN	sp|P18887|XRCC1_HUMAN DNA repair protein XRCC1 OS=Homo sapiens GN=XRCC1 PE=1 SV=2	YSQVLGLGGR		370	379	1049.57421875
pepb22a2	b22.a1.a1	sp|P18887|XRCC1_HUMAN	sp|P18887|XRCC1_HUMAN DNA repair protein XRCC1 OS=Homo sapiens GN=XRCC1 PE=1 SV=2	DSPFGLSFVR		139	148	1124.5738525390625
pepb22a1	b22.a1.a2	tr|F5H8D7|F5H8D7_HUMAN	tr|F5H8D7|F5H8D7_HUMAN DNA repair protein XRCC1 OS=Homo sapiens GN=XRCC1 PE=2 SV=1	AIGSTSKPQESPK		200	212	1329.7012939453125
pepb22a3	b22.a1.a2	tr|F5H8D7|F5H8D7_HUMAN	tr|F5H8D7|F5H8D7_HUMAN DNA repair protein XRCC1 OS=Homo sapiens GN=XRCC1 PE=2 SV=1	TPATAPVPAR		250	259	980.5527954101562
pepb22a4	b22.a1.a2	tr|F5H8D7|F5H8D7_HUMAN	tr|F5H8D7|F5H8D7_HUMAN DNA repair protein XRCC1 OS=Homo sapiens GN=XRCC1 PE=2 SV=1	YSQVLGLGGR		339	348	1049.57421875
pepb22a2	b22.a1.a2	tr|F5H8D7|F5H8D7_HUMAN	tr|F5H8D7|F5H8D7_HUMAN DNA repair protein XRCC1 OS=Homo sapiens GN=XRCC1 PE=2 SV=1	DSPFGLSFVR		108	117	1124.5738525390625
pepb23a4	b23.a1.a1	sp|Q04837|SSBP_HUMAN	sp|Q04837|SSBP_HUMAN Single-stranded DNA-binding protein, mitochondrial OS=Homo sapiens GN=SSBP1 PE=1 SV=1	VGQDPVLR		39	46	883.5
pepb23a1	b23.a1.a1	sp|Q04837|SSBP_HUMAN	sp|Q04837|SSBP_HUMAN Single-stranded DNA-binding protein, mitochondrial OS=Homo sapiens GN=SSBP1 PE=1 SV=1	DVAYQYVK		96	103	985.4993286132812
pepb23a2	b23.a1.a1	sp|Q04837|SSBP_HUMAN	sp|Q04837|SSBP_HUMAN Single-stranded DNA-binding protein, mitochondrial OS=Homo sapiens GN=SSBP1 PE=1 SV=1	ESETTTSLVLER		17	28	1364.6907958984375
pepb23a3	b23.a1.a1	sp|Q04837|SSBP_HUMAN	sp|Q04837|SSBP_HUMAN Single-stranded DNA-binding protein, mitochondrial OS=Homo sapiens GN=SSBP1 PE=1 SV=1	SGDSEVYQLGDVSQK		67	81	1611.7501220703125
pepb23a4	b23.a1.a2	tr|C9K0U8|C9K0U8_HUMAN	tr|C9K0U8|C9K0U8_HUMAN Single-stranded DNA-binding protein (Fragment) OS=Homo sapiens GN=SSBP1 PE=2 SV=1	VGQDPVLR		39	46	883.5
pepb23a1	b23.a1.a2	tr|C9K0U8|C9K0U8_HUMAN	tr|C9K0U8|C9K0U8_HUMAN Single-stranded DNA-binding protein (Fragment) OS=Homo sapiens GN=SSBP1 PE=2 SV=1	DVAYQYVK		96	103	985.4993286132812
pepb23a2	b23.a1.a2	tr|C9K0U8|C9K0U8_HUMAN	tr|C9K0U8|C9K0U8_HUMAN Single-stranded DNA-binding protein (Fragment) OS=Homo sapiens GN=SSBP1 PE=2 SV=1	ESETTTSLVLER		17	28	1364.6907958984375
pepb23a3	b23.a1.a2	tr|C9K0U8|C9K0U8_HUMAN	tr|C9K0U8|C9K0U8_HUMAN Single-stranded DNA-binding protein (Fragment) OS=Homo sapiens GN=SSBP1 PE=2 SV=1	SGDSEVYQLGDVSQK		67	81	1611.7501220703125
pepb23a4	b23.a1.a3	tr|E7EUY5|E7EUY5_HUMAN	tr|E7EUY5|E7EUY5_HUMAN Single-stranded DNA-binding protein (Fragment) OS=Homo sapiens GN=SSBP1 PE=2 SV=1	VGQDPVLR		39	46	883.5
pepb23a1	b23.a1.a3	tr|E7EUY5|E7EUY5_HUMAN	tr|E7EUY5|E7EUY5_HUMAN Single-stranded DNA-binding protein (Fragment) OS=Homo sapiens GN=SSBP1 PE=2 SV=1	DVAYQYVK		96	103	985.4993286132812
pepb23a2	b23.a1.a3	tr|E7EUY5|E7EUY5_HUMAN	tr|E7EUY5|E7EUY5_HUMAN Single-stranded DNA-binding protein (Fragment) OS=Homo sapiens GN=SSBP1 PE=2 SV=1	ESETTTSLVLER		17	28	1364.6907958984375
pepb23a3	b23.a1.a3	tr|E7EUY5|E7EUY5_HUMAN	tr|E7EUY5|E7EUY5_HUMAN Single-stranded DNA-binding protein (Fragment) OS=Homo sapiens GN=SSBP1 PE=2 SV=1	SGDSEVYQLGDVSQK		67	81	1611.7501220703125
pepb24a3	b24.a1.a1	sp|Q16666-2|IF16_HUMAN	sp|Q16666-2|IF16_HUMAN Isoform 2 of Gamma-interferon-inducible protein 16 OS=Homo sapiens GN=IFI16	TEGAEATPGAQK		117	128	1159.5594482421875
pepb24a1	b24.a1.a1	sp|Q16666-2|IF16_HUMAN	sp|Q16666-2|IF16_HUMAN Isoform 2 of Gamma-interferon-inducible protein 16 OS=Homo sapiens GN=IFI16	EVDATSPAPSTSSTVK		101	116	1576.7705078125
pepb24a4	b24.a1.a1	sp|Q16666-2|IF16_HUMAN	sp|Q16666-2|IF16_HUMAN Isoform 2 of Gamma-interferon-inducible protein 16 OS=Homo sapiens GN=IFI16	TPQMPPTTPSSSFFTK	M4:+15.99491	428	443	1769.8419189453125
pepb24a2	b24.a1.a1	sp|Q16666-2|IF16_HUMAN	sp|Q16666-2|IF16_HUMAN Isoform 2 of Gamma-interferon-inducible protein 16 OS=Homo sapiens GN=IFI16	QASGNIVYGVFMLHK	M12:+15.99491 Q1:-17.02655	310	324	1662.831298828125
pepb24a3	b24.a1.a2	sp|Q16666-3|IF16_HUMAN	sp|Q16666-3|IF16_HUMAN Isoform 3 of Gamma-interferon-inducible protein 16 OS=Homo sapiens GN=IFI16	TEGAEATPGAQK		117	128	1159.5594482421875
pepb24a1	b24.a1.a2	sp|Q16666-3|IF16_HUMAN	sp|Q16666-3|IF16_HUMAN Isoform 3 of Gamma-interferon-inducible protein 16 OS=Homo sapiens GN=IFI16	EVDATSPAPSTSSTVK		101	116	1576.7705078125
pepb24a4	b24.a1.a2	sp|Q16666-3|IF16_HUMAN	sp|Q16666-3|IF16_HUMAN Isoform 3 of Gamma-interferon-inducible protein 16 OS=Homo sapiens GN=IFI16	TPQMPPTTPSSSFFTK	M4:+15.99491	428	443	1769.8419189453125
pepb24a2	b24.a1.a2	sp|Q16666-3|IF16_HUMAN	sp|Q16666-3|IF16_HUMAN Isoform 3 of Gamma-interferon-inducible protein 16 OS=Homo sapiens GN=IFI16	QASGNIVYGVFMLHK	M12:+15.99491 Q1:-17.02655	310	324	1662.831298828125
pepb24a3	b24.a1.a3	sp|Q16666|IF16_HUMAN	sp|Q16666|IF16_HUMAN Gamma-interferon-inducible protein 16 OS=Homo sapiens GN=IFI16 PE=1 SV=3	TEGAEATPGAQK		117	128	1159.5594482421875
pepb24a1	b24.a1.a3	sp|Q16666|IF16_HUMAN	sp|Q16666|IF16_HUMAN Gamma-interferon-inducible protein 16 OS=Homo sapiens GN=IFI16 PE=1 SV=3	EVDATSPAPSTSSTVK		101	116	1576.7705078125
pepb24a4	b24.a1.a3	sp|Q16666|IF16_HUMAN	sp|Q16666|IF16_HUMAN Gamma-interferon-inducible protein 16 OS=Homo sapiens GN=IFI16 PE=1 SV=3	TPQMPPTTPSSSFFTK	M4:+15.99491	428	443	1769.8419189453125
pepb24a2	b24.a1.a3	sp|Q16666|IF16_HUMAN	sp|Q16666|IF16_HUMAN Gamma-interferon-inducible protein 16 OS=Homo sapiens GN=IFI16 PE=1 SV=3	QASGNIVYGVFMLHK	M12:+15.99491 Q1:-17.02655	310	324	1662.831298828125
pepb25a3	b25.a1.a1	sp|Q08211|DHX9_HUMAN	sp|Q08211|DHX9_HUMAN ATP-dependent RNA helicase A OS=Homo sapiens GN=DHX9 PE=1 SV=4	EGETVEPYK		267	275	1051.4947509765625
pepb25a2	b25.a1.a1	sp|Q08211|DHX9_HUMAN	sp|Q08211|DHX9_HUMAN ATP-dependent RNA helicase A OS=Homo sapiens GN=DHX9 PE=1 SV=4	DVVQAYPEVR		529	538	1175.60595703125
pepb25a1	b25.a1.a1	sp|Q08211|DHX9_HUMAN	sp|Q08211|DHX9_HUMAN ATP-dependent RNA helicase A OS=Homo sapiens GN=DHX9 PE=1 SV=4	DFVNYLVR		64	71	1025.5418701171875
pepb25a4	b25.a1.a1	sp|Q08211|DHX9_HUMAN	sp|Q08211|DHX9_HUMAN ATP-dependent RNA helicase A OS=Homo sapiens GN=DHX9 PE=1 SV=4	YPSPFFVFGEK		1038	1048	1317.65185546875
pepb26a1	b26.a1.a1	sp|P05387|RLA2_HUMAN	sp|P05387|RLA2_HUMAN 60S acidic ribosomal protein P2 OS=Homo sapiens GN=RPLP2 PE=1 SV=1	LASVPAGGAVAVSAAPGSAAPAAGSAPAAAEEK		62	94	2774.432373046875
pepb26a2	b26.a1.a1	sp|P05387|RLA2_HUMAN	sp|P05387|RLA2_HUMAN 60S acidic ribosomal protein P2 OS=Homo sapiens GN=RPLP2 PE=1 SV=1	NIEDVIAQGIGK		50	61	1256.6849365234375
pepb26a3	b26.a1.a1	sp|P05387|RLA2_HUMAN	sp|P05387|RLA2_HUMAN 60S acidic ribosomal protein P2 OS=Homo sapiens GN=RPLP2 PE=1 SV=1	YVASYLLAALGGNSSPSAK		3	21	1868.9757080078125
pepb27a3	b27.a1.a1	sp|Q14978-2|NOLC1_HUMAN	sp|Q14978-2|NOLC1_HUMAN Isoform Beta of Nucleolar and coiled-body phosphoprotein 1 OS=Homo sapiens GN=NOLC1	VAGGAAPSKPASAK		507	520	1211.6746826171875
pepb27a2	b27.a1.a1	sp|Q14978-2|NOLC1_HUMAN	sp|Q14978-2|NOLC1_HUMAN Isoform Beta of Nucleolar and coiled-body phosphoprotein 1 OS=Homo sapiens GN=NOLC1	VADNSFDAK		649	657	966.453125
pepb27a1	b27.a1.a1	sp|Q14978-2|NOLC1_HUMAN	sp|Q14978-2|NOLC1_HUMAN Isoform Beta of Nucleolar and coiled-body phosphoprotein 1 OS=Homo sapiens GN=NOLC1	DNQLSEVANK		24	33	1117.548828125
pepb27a3	b27.a1.a2	sp|Q14978-3|NOLC1_HUMAN	sp|Q14978-3|NOLC1_HUMAN Isoform 3 of Nucleolar and coiled-body phosphoprotein 1 OS=Homo sapiens GN=NOLC1	VAGGAAPSKPASAK		498	511	1211.6746826171875
pepb27a2	b27.a1.a2	sp|Q14978-3|NOLC1_HUMAN	sp|Q14978-3|NOLC1_HUMAN Isoform 3 of Nucleolar and coiled-body phosphoprotein 1 OS=Homo sapiens GN=NOLC1	VADNSFDAK		640	648	966.453125
pepb27a1	b27.a1.a2	sp|Q14978-3|NOLC1_HUMAN	sp|Q14978-3|NOLC1_HUMAN Isoform 3 of Nucleolar and coiled-body phosphoprotein 1 OS=Homo sapiens GN=NOLC1	DNQLSEVANK		24	33	1117.548828125
pepb27a3	b27.a1.a3	sp|Q14978|NOLC1_HUMAN	sp|Q14978|NOLC1_HUMAN Nucleolar and coiled-body phosphoprotein 1 OS=Homo sapiens GN=NOLC1 PE=1 SV=2	VAGGAAPSKPASAK		497	510	1211.6746826171875
pepb27a2	b27.a1.a3	sp|Q14978|NOLC1_HUMAN	sp|Q14978|NOLC1_HUMAN Nucleolar and coiled-body phosphoprotein 1 OS=Homo sapiens GN=NOLC1 PE=1 SV=2	VADNSFDAK		639	647	966.453125
pepb27a1	b27.a1.a3	sp|Q14978|NOLC1_HUMAN	sp|Q14978|NOLC1_HUMAN Nucleolar and coiled-body phosphoprotein 1 OS=Homo sapiens GN=NOLC1 PE=1 SV=2	DNQLSEVANK		24	33	1117.548828125
pepb28a3	b28.a1.a1	sp|P05386|RLA1_HUMAN	sp|P05386|RLA1_HUMAN 60S acidic ribosomal protein P1 OS=Homo sapiens GN=RPLP1 PE=1 SV=1	GGPAPSTAAAPAEEK		78	92	1353.6649169921875
pepb28a2	b28.a1.a1	sp|P05386|RLA1_HUMAN	sp|P05386|RLA1_HUMAN 60S acidic ribosomal protein P1 OS=Homo sapiens GN=RPLP1 PE=1 SV=1	AGAAPAGGPAPSTAAAPAEEK		72	92	1791.8875732421875
pepb28a1	b28.a1.a1	sp|P05386|RLA1_HUMAN	sp|P05386|RLA1_HUMAN 60S acidic ribosomal protein P1 OS=Homo sapiens GN=RPLP1 PE=1 SV=1	AAGVNVEPFWPGLFAK		34	49	1702.8956298828125
pepb29a1	b29.a1.a1	sp|P10412|H14_HUMAN	sp|P10412|H14_HUMAN Histone H1.4 OS=Homo sapiens GN=HIST1H1E PE=1 SV=2	ALAAAGYDVEK		65	75	1107.5684814453125
pepb29a3	b29.a1.a1	sp|P10412|H14_HUMAN	sp|P10412|H14_HUMAN Histone H1.4 OS=Homo sapiens GN=HIST1H1E PE=1 SV=2	SGVSLAALK		55	63	845.509521484375
pepb29a2	b29.a1.a1	sp|P10412|H14_HUMAN	sp|P10412|H14_HUMAN Histone H1.4 OS=Homo sapiens GN=HIST1H1E PE=1 SV=2	ASGPPVSELITK		35	46	1198.668212890625
pepb29a1	b29.a1.a2	sp|P16402|H13_HUMAN	sp|P16402|H13_HUMAN Histone H1.3 OS=Homo sapiens GN=HIST1H1D PE=1 SV=2	ALAAAGYDVEK		66	76	1107.5684814453125
pepb29a3	b29.a1.a2	sp|P16402|H13_HUMAN	sp|P16402|H13_HUMAN Histone H1.3 OS=Homo sapiens GN=HIST1H1D PE=1 SV=2	SGVSLAALK		56	64	845.509521484375
pepb29a2	b29.a1.a2	sp|P16402|H13_HUMAN	sp|P16402|H13_HUMAN Histone H1.3 OS=Homo sapiens GN=HIST1H1D PE=1 SV=2	ASGPPVSELITK		36	47	1198.668212890625
pepb29a1	b29.a1.a3	sp|P16403|H12_HUMAN	sp|P16403|H12_HUMAN Histone H1.2 OS=Homo sapiens GN=HIST1H1C PE=1 SV=2	ALAAAGYDVEK		65	75	1107.5684814453125
pepb29a3	b29.a1.a3	sp|P16403|H12_HUMAN	sp|P16403|H12_HUMAN Histone H1.2 OS=Homo sapiens GN=HIST1H1C PE=1 SV=2	SGVSLAALK		55	63	845.509521484375
pepb29a2	b29.a1.a3	sp|P16403|H12_HUMAN	sp|P16403|H12_HUMAN Histone H1.2 OS=Homo sapiens GN=HIST1H1C PE=1 SV=2	ASGPPVSELITK		35	46	1198.668212890625
pepb30a2	b30.a1.a1	sp|Q7L014|DDX46_HUMAN	sp|Q7L014|DDX46_HUMAN Probable ATP-dependent RNA helicase DDX46 OS=Homo sapiens GN=DDX46 PE=1 SV=2	MSQEEVNVFR	M1:+15.99491	345	354	1254.5787353515625
pepb30a1	b30.a1.a1	sp|Q7L014|DDX46_HUMAN	sp|Q7L014|DDX46_HUMAN Probable ATP-dependent RNA helicase DDX46 OS=Homo sapiens GN=DDX46 PE=1 SV=2	MSQEEVNVFR		345	354	1238.583740234375
pepb30a3	b30.a1.a1	sp|Q7L014|DDX46_HUMAN	sp|Q7L014|DDX46_HUMAN Probable ATP-dependent RNA helicase DDX46 OS=Homo sapiens GN=DDX46 PE=1 SV=2	NFYVEVPELAK		334	344	1308.6839599609375
pepb30a2	b30.a1.a2	tr|D6RJA6|D6RJA6_HUMAN	tr|D6RJA6|D6RJA6_HUMAN DEAD (Asp-Glu-Ala-Asp) box polypeptide 46, isoform CRA_b OS=Homo sapiens GN=DDX46 PE=2 SV=1	MSQEEVNVFR	M1:+15.99491	297	306	1254.5787353515625
pepb30a1	b30.a1.a2	tr|D6RJA6|D6RJA6_HUMAN	tr|D6RJA6|D6RJA6_HUMAN DEAD (Asp-Glu-Ala-Asp) box polypeptide 46, isoform CRA_b OS=Homo sapiens GN=DDX46 PE=2 SV=1	MSQEEVNVFR		297	306	1238.583740234375
pepb30a3	b30.a1.a2	tr|D6RJA6|D6RJA6_HUMAN	tr|D6RJA6|D6RJA6_HUMAN DEAD (Asp-Glu-Ala-Asp) box polypeptide 46, isoform CRA_b OS=Homo sapiens GN=DDX46 PE=2 SV=1	NFYVEVPELAK		286	296	1308.6839599609375
pepb31a1	b31.a1.a1	sp|Q9BXP5-2|SRRT_HUMAN	sp|Q9BXP5-2|SRRT_HUMAN Isoform 2 of Serrate RNA effector molecule homolog OS=Homo sapiens GN=SRRT	AGAGLGDGER		291	300	902.43310546875
pepb31a2	b31.a1.a1	sp|Q9BXP5-2|SRRT_HUMAN	sp|Q9BXP5-2|SRRT_HUMAN Isoform 2 of Serrate RNA effector molecule homolog OS=Homo sapiens GN=SRRT	VALSEPQPER		450	459	1125.59033203125
pepb31a1	b31.a1.a2	sp|Q9BXP5-3|SRRT_HUMAN	sp|Q9BXP5-3|SRRT_HUMAN Isoform 3 of Serrate RNA effector molecule homolog OS=Homo sapiens GN=SRRT	AGAGLGDGER		291	300	902.43310546875
pepb31a2	b31.a1.a2	sp|Q9BXP5-3|SRRT_HUMAN	sp|Q9BXP5-3|SRRT_HUMAN Isoform 3 of Serrate RNA effector molecule homolog OS=Homo sapiens GN=SRRT	VALSEPQPER		449	458	1125.59033203125
pepb31a1	b31.a1.a3	sp|Q9BXP5-4|SRRT_HUMAN	sp|Q9BXP5-4|SRRT_HUMAN Isoform 4 of Serrate RNA effector molecule homolog OS=Homo sapiens GN=SRRT	AGAGLGDGER		291	300	902.43310546875
pepb31a2	b31.a1.a3	sp|Q9BXP5-4|SRRT_HUMAN	sp|Q9BXP5-4|SRRT_HUMAN Isoform 4 of Serrate RNA effector molecule homolog OS=Homo sapiens GN=SRRT	VALSEPQPER		449	458	1125.59033203125
pepb31a1	b31.a1.a4	sp|Q9BXP5-5|SRRT_HUMAN	sp|Q9BXP5-5|SRRT_HUMAN Isoform 5 of Serrate RNA effector molecule homolog OS=Homo sapiens GN=SRRT	AGAGLGDGER		255	264	902.43310546875
pepb31a2	b31.a1.a4	sp|Q9BXP5-5|SRRT_HUMAN	sp|Q9BXP5-5|SRRT_HUMAN Isoform 5 of Serrate RNA effector molecule homolog OS=Homo sapiens GN=SRRT	VALSEPQPER		413	422	1125.59033203125
pepb31a1	b31.a1.a5	sp|Q9BXP5|SRRT_HUMAN	sp|Q9BXP5|SRRT_HUMAN Serrate RNA effector molecule homolog OS=Homo sapiens GN=SRRT PE=1 SV=1	AGAGLGDGER		291	300	902.43310546875
pepb31a2	b31.a1.a5	sp|Q9BXP5|SRRT_HUMAN	sp|Q9BXP5|SRRT_HUMAN Serrate RNA effector molecule homolog OS=Homo sapiens GN=SRRT PE=1 SV=1	VALSEPQPER		450	459	1125.59033203125
pepb32a1	b32.a1.a1	sp|Q15007|FL2D_HUMAN	sp|Q15007|FL2D_HUMAN Pre-mRNA-splicing regulator WTAP OS=Homo sapiens GN=WTAP PE=1 SV=2	TTASEPVEQSEATSK		254	268	1564.734130859375
pepb32a2	b32.a1.a1	sp|Q15007|FL2D_HUMAN	sp|Q15007|FL2D_HUMAN Pre-mRNA-splicing regulator WTAP OS=Homo sapiens GN=WTAP PE=1 SV=2	YTDLNSNDVTGLR		44	56	1467.707763671875
pepb33a2	b33.a1.a1	sp|Q96T37-2|RBM15_HUMAN	sp|Q96T37-2|RBM15_HUMAN Isoform 2 of Putative RNA-binding protein 15 OS=Homo sapiens GN=RBM15	SSGAASSAPGGGDGAEYK		153	170	1568.6827392578125
pepb33a1	b33.a1.a1	sp|Q96T37-2|RBM15_HUMAN	sp|Q96T37-2|RBM15_HUMAN Isoform 2 of Putative RNA-binding protein 15 OS=Homo sapiens GN=RBM15	LPPPPPPPLPR		315	325	1177.7095947265625
pepb33a2	b33.a1.a2	sp|Q96T37-3|RBM15_HUMAN	sp|Q96T37-3|RBM15_HUMAN Isoform 3 of Putative RNA-binding protein 15 OS=Homo sapiens GN=RBM15	SSGAASSAPGGGDGAEYK		153	170	1568.6827392578125
pepb33a1	b33.a1.a2	sp|Q96T37-3|RBM15_HUMAN	sp|Q96T37-3|RBM15_HUMAN Isoform 3 of Putative RNA-binding protein 15 OS=Homo sapiens GN=RBM15	LPPPPPPPLPR		315	325	1177.7095947265625
pepb33a2	b33.a1.a3	sp|Q96T37|RBM15_HUMAN	sp|Q96T37|RBM15_HUMAN Putative RNA-binding protein 15 OS=Homo sapiens GN=RBM15 PE=1 SV=2	SSGAASSAPGGGDGAEYK		153	170	1568.6827392578125
pepb33a1	b33.a1.a3	sp|Q96T37|RBM15_HUMAN	sp|Q96T37|RBM15_HUMAN Putative RNA-binding protein 15 OS=Homo sapiens GN=RBM15 PE=1 SV=2	LPPPPPPPLPR		315	325	1177.7095947265625
pepb34a1	b34.a1.a1	sp|P16401|H15_HUMAN	sp|P16401|H15_HUMAN Histone H1.5 OS=Homo sapiens GN=HIST1H1B PE=1 SV=3	ALAAGGYDVEK		68	78	1093.5528564453125
pepb34a2	b34.a1.a1	sp|P16401|H15_HUMAN	sp|P16401|H15_HUMAN Histone H1.5 OS=Homo sapiens GN=HIST1H1B PE=1 SV=3	ATGPPVSELITK		38	49	1212.6839599609375
pepb35a1	b35.a1.a1	sp|P61626|LYSC_HUMAN	sp|P61626|LYSC_HUMAN Lysozyme C OS=Homo sapiens GN=LYZ PE=1 SV=1	LGMDGYR		33	39	811.3770751953125
pepb35a2	b35.a1.a1	sp|P61626|LYSC_HUMAN	sp|P61626|LYSC_HUMAN Lysozyme C OS=Homo sapiens GN=LYZ PE=1 SV=1	STDYGIFQINSR		69	80	1400.680908203125
pepb35a1	b35.a1.a2	tr|F8VV32|F8VV32_HUMAN	tr|F8VV32|F8VV32_HUMAN Lysozyme C OS=Homo sapiens GN=LYZ PE=2 SV=1	LGMDGYR		33	39	811.3770751953125
pepb35a2	b35.a1.a2	tr|F8VV32|F8VV32_HUMAN	tr|F8VV32|F8VV32_HUMAN Lysozyme C OS=Homo sapiens GN=LYZ PE=2 SV=1	STDYGIFQINSR		69	80	1400.680908203125
pepb36a1	b36.a1.a1	sp|Q5SSJ5|HP1B3_HUMAN	sp|Q5SSJ5|HP1B3_HUMAN Heterochromatin protein 1-binding protein 3 OS=Homo sapiens GN=HP1BP3 PE=1 SV=1	ATDTSQGELVHPK	A1:+42.01057	2	14	1424.7020263671875
pepb36a2	b36.a1.a1	sp|Q5SSJ5|HP1B3_HUMAN	sp|Q5SSJ5|HP1B3_HUMAN Heterochromatin protein 1-binding protein 3 OS=Homo sapiens GN=HP1BP3 PE=1 SV=1	LEDVLPLAFTR		259	269	1273.7154541015625
pepb37a1	b37.a1.a1	sp|P19447|ERCC3_HUMAN	sp|P19447|ERCC3_HUMAN TFIIH basal transcription factor complex helicase XPB subunit OS=Homo sapiens GN=ERCC3 PE=1 SV=1	LGLTATLVR		464	472	943.5938720703125
pepb37a2	b37.a1.a1	sp|P19447|ERCC3_HUMAN	sp|P19447|ERCC3_HUMAN TFIIH basal transcription factor complex helicase XPB subunit OS=Homo sapiens GN=ERCC3 PE=1 SV=1	ILLYTMNPNK		531	540	1206.655517578125
pepb37a1	b37.a1.a2	tr|G3V1S1|G3V1S1_HUMAN	tr|G3V1S1|G3V1S1_HUMAN Excision repair cross-complementing rodent repair deficiency, complementation group 3 (Xeroderma pigmentosum group B complementing), isoform CRA_b OS=Homo sapiens GN=ERCC3 PE=2 SV=1	LGLTATLVR		400	408	943.5938720703125
pepb37a2	b37.a1.a2	tr|G3V1S1|G3V1S1_HUMAN	tr|G3V1S1|G3V1S1_HUMAN Excision repair cross-complementing rodent repair deficiency, complementation group 3 (Xeroderma pigmentosum group B complementing), isoform CRA_b OS=Homo sapiens GN=ERCC3 PE=2 SV=1	ILLYTMNPNK		467	476	1206.655517578125
pepb38a1	b38.a1.a1	sp|Q9Y5B9|SP16H_HUMAN	sp|Q9Y5B9|SP16H_HUMAN FACT complex subunit SPT16 OS=Homo sapiens GN=SUPT16H PE=1 SV=1	AASITSEVFNK		186	196	1166.6055908203125
pepb38a2	b38.a1.a1	sp|Q9Y5B9|SP16H_HUMAN	sp|Q9Y5B9|SP16H_HUMAN FACT complex subunit SPT16 OS=Homo sapiens GN=SUPT16H PE=1 SV=1	NEGNIFPNPEATFVK		582	596	1676.8282470703125
pepb39a2	b39.a1.a1	sp|Q9NZC9|SMAL1_HUMAN	sp|Q9NZC9|SMAL1_HUMAN SWI/SNF-related matrix-associated actin-dependent regulator of chromatin subfamily A-like protein 1 OS=Homo sapiens GN=SMARCAL1 PE=1 SV=1	SDVLSQLPAK		648	657	1057.5892333984375
pepb39a1	b39.a1.a1	sp|Q9NZC9|SMAL1_HUMAN	sp|Q9NZC9|SMAL1_HUMAN SWI/SNF-related matrix-associated actin-dependent regulator of chromatin subfamily A-like protein 1 OS=Homo sapiens GN=SMARCAL1 PE=1 SV=1	FTWEQAFLR		491	499	1197.60546875
pepb39a2	b39.a1.a2	tr|H7BYI2|H7BYI2_HUMAN	tr|H7BYI2|H7BYI2_HUMAN SWI/SNF-related matrix-associated actin-dependent regulator of chromatin subfamily A-like protein 1 (Fragment) OS=Homo sapiens GN=SMARCAL1 PE=2 SV=1	SDVLSQLPAK		490	499	1057.5892333984375
pepb39a1	b39.a1.a2	tr|H7BYI2|H7BYI2_HUMAN	tr|H7BYI2|H7BYI2_HUMAN SWI/SNF-related matrix-associated actin-dependent regulator of chromatin subfamily A-like protein 1 (Fragment) OS=Homo sapiens GN=SMARCAL1 PE=2 SV=1	FTWEQAFLR		355	363	1197.60546875
pepb40a2	b40.a1.a1	sp|Q9Y2K7-2|KDM2A_HUMAN	sp|Q9Y2K7-2|KDM2A_HUMAN Isoform 2 of Lysine-specific demethylase 2A OS=Homo sapiens GN=KDM2A	LTDQTLIYLR		801	810	1235.6998291015625
pepb40a1	b40.a1.a1	sp|Q9Y2K7-2|KDM2A_HUMAN	sp|Q9Y2K7-2|KDM2A_HUMAN Isoform 2 of Lysine-specific demethylase 2A OS=Homo sapiens GN=KDM2A	LAGLDITDATLR		740	751	1258.7005615234375
pepb40a2	b40.a1.a2	sp|Q9Y2K7-4|KDM2A_HUMAN	sp|Q9Y2K7-4|KDM2A_HUMAN Isoform 4 of Lysine-specific demethylase 2A OS=Homo sapiens GN=KDM2A	LTDQTLIYLR		565	574	1235.6998291015625
pepb40a1	b40.a1.a2	sp|Q9Y2K7-4|KDM2A_HUMAN	sp|Q9Y2K7-4|KDM2A_HUMAN Isoform 4 of Lysine-specific demethylase 2A OS=Homo sapiens GN=KDM2A	LAGLDITDATLR		504	515	1258.7005615234375
pepb40a2	b40.a1.a3	sp|Q9Y2K7-5|KDM2A_HUMAN	sp|Q9Y2K7-5|KDM2A_HUMAN Isoform 5 of Lysine-specific demethylase 2A OS=Homo sapiens GN=KDM2A	LTDQTLIYLR		668	677	1235.6998291015625
pepb40a1	b40.a1.a3	sp|Q9Y2K7-5|KDM2A_HUMAN	sp|Q9Y2K7-5|KDM2A_HUMAN Isoform 5 of Lysine-specific demethylase 2A OS=Homo sapiens GN=KDM2A	LAGLDITDATLR		607	618	1258.7005615234375
pepb40a2	b40.a1.a4	sp|Q9Y2K7|KDM2A_HUMAN	sp|Q9Y2K7|KDM2A_HUMAN Lysine-specific demethylase 2A OS=Homo sapiens GN=KDM2A PE=1 SV=3	LTDQTLIYLR		1107	1116	1235.6998291015625
pepb40a1	b40.a1.a4	sp|Q9Y2K7|KDM2A_HUMAN	sp|Q9Y2K7|KDM2A_HUMAN Lysine-specific demethylase 2A OS=Homo sapiens GN=KDM2A PE=1 SV=3	LAGLDITDATLR		1046	1057	1258.7005615234375

## Sheet: X!TandemPipeline informations
X!TandemPipeline version :
3.3.4	Myosine Bodybuildée
X!TandemPipeline filters :
Mode	indiv
Maximum peptide Evalue	0.05000000074505806
Maximum protein Evalue	-4.0
Minimum number of peptides per protein	2
MS sample name	DaPR130924_VB137_O1949.m
X!Tandem XML result file NOT FOUND	/home/rusconi/labo/research/daniele-praseuth/donnees-masse/vivien-berthelot/DaPR130924/DaPR130924_VB137_O1949.m.xml
