# Supplementary material for: The human DNA ends proteome uncovers an unexpected entanglement of functional pathways
Source: Nucleic Acids Res. 2016 Feb 25;44(10):4721–33. doi: 10.1093/nar/gkw121 (PMC4889927; doi:10.1093/nar/gkw121)
Supplement: SUPPLEMENTARY DATA [file supp_gkw121_nar-02937-m-2015-File003.zip › berthelot-et-al-spreadsheet-formatted-mass-data/vb85.ods]

## Sheet: proteins
MS Sample :	DaPR130904_VB85_O1905.m
Group ID	Sub-group ID	Protein ID	Description	log(E value)	Coverage	MW	Spectra	Specific	Uniques	Specific uniques	Theoretical number of tryptic peptides	PAI	emPAI	Sub-group proteins	number of MS samples
a1	a1.a1	a1.a1.a1	sp|P78527|PRKDC_HUMAN DNA-dependent protein kinase catalytic subunit OS=Homo sapiens GN=PRKDC PE=1 SV=3	-821.519775390625	51	468.5	323		233		186	1.7365591397849462	53.52041334729391	1	1
a2	a2.a1	a2.a1.a1	sp|P11388-2|TOP2A_HUMAN Isoform 2 of DNA topoisomerase 2-alpha OS=Homo sapiens GN=TOP2A	-136.07022094726562	28	177.1999969482422	50	35	38	29	72	0.6944444444444444	3.948168092155143	4	1
a2	a2.a1	a2.a1.a2	sp|P11388-3|TOP2A_HUMAN Isoform 3 of DNA topoisomerase 2-alpha OS=Homo sapiens GN=TOP2A	-136.07022094726562	28	178.39999389648438	50	35	38	29	73	0.684931506849315	3.8409601414789476	4	1
a2	a2.a1	a2.a1.a3	sp|P11388-4|TOP2A_HUMAN Isoform 4 of DNA topoisomerase 2-alpha OS=Homo sapiens GN=TOP2A	-136.07022094726562	27	182.39999389648438	50	35	38	29	74	0.6756756756756757	3.738879609717653	4	1
a2	a2.a1	a2.a1.a4	sp|P11388|TOP2A_HUMAN DNA topoisomerase 2-alpha OS=Homo sapiens GN=TOP2A PE=1 SV=3	-136.07022094726562	29	174.10000610351562	50	35	38	29	71	0.704225352112676	4.060871986919682	4	1
a2	a2.a2	a2.a2.a1	sp|Q02880-2|TOP2B_HUMAN Isoform Beta-1 of DNA topoisomerase 2-beta OS=Homo sapiens GN=TOP2B	-130.7028350830078	27	182.39999389648438	48	33	39	30	78	0.6153846153846154	3.1246263829013525	2	1
a2	a2.a2	a2.a2.a2	sp|Q02880|TOP2B_HUMAN DNA topoisomerase 2-beta OS=Homo sapiens GN=TOP2B PE=1 SV=3	-130.7028350830078	27	183.0	48	33	39	30	77	0.6233766233766234	3.2012315996189606	2	1
a3	a3.a1	a3.a1.a1	sp|Q14676|MDC1_HUMAN Mediator of DNA damage checkpoint protein 1 OS=Homo sapiens GN=MDC1 PE=1 SV=3	-119.756591796875	25	226.3000030517578	44		40		68	0.6470588235294118	3.4366873309786126	1	1
a4	a4.a1	a4.a1.a1	sp|P12956|XRCC6_HUMAN X-ray repair cross-complementing protein 6 OS=Homo sapiens GN=XRCC6 PE=1 SV=2	-120.07415008544922	50	69.69999694824219	44		31		26	1.6923076923076923	48.23882631706739	1	1
a5	a5.a1	a5.a1.a1	sp|P09874|PARP1_HUMAN Poly [ADP-ribose] polymerase 1 OS=Homo sapiens GN=PARP1 PE=1 SV=4	-117.95587158203125	32	112.9000015258789	41		33		42	0.9761904761904762	8.466522603081897	1	1
a6	a6.a1	a6.a1.a1	sp|P13010|XRCC5_HUMAN X-ray repair cross-complementing protein 5 OS=Homo sapiens GN=XRCC5 PE=1 SV=3	-99.87925720214844	37	82.5	39		33		27	1.4444444444444444	26.825594022071243	1	1
a7	a7.a1	a7.a1.a1	sp|P50570-3|DYN2_HUMAN Isoform 3 of Dynamin-2 OS=Homo sapiens GN=DNM2	-88.07437133789062	35	97.4000015258789	34		29		37	0.918918918918919	7.2969585208349095	3	1
a7	a7.a1	a7.a1.a2	sp|P50570-4|DYN2_HUMAN Isoform 4 of Dynamin-2 OS=Homo sapiens GN=DNM2	-88.07437133789062	35	97.80000305175781	34		29		37	0.918918918918919	7.2969585208349095	3	1
a7	a7.a1	a7.a1.a3	tr|F5H4R9|F5H4R9_HUMAN Dynamin-2 OS=Homo sapiens GN=DNM2 PE=2 SV=1	-88.07437133789062	35	97.80000305175781	34		29		37	0.918918918918919	7.2969585208349095	3	1
a8	a8.a1	a8.a1.a1	sp|Q9BTC0|DIDO1_HUMAN Death-inducer obliterator 1 OS=Homo sapiens GN=DIDO1 PE=1 SV=5	-60.2987060546875	12	243.5	21		21		94	0.22340425531914893	0.6726468435651758	1	1
a9	a9.a1	a9.a1.a1	sp|P12268|IMDH2_HUMAN Inosine-5'-monophosphate dehydrogenase 2 OS=Homo sapiens GN=IMPDH2 PE=1 SV=2	-54.579864501953125	36	55.70000076293945	18		16		20	0.9	6.943282347242816	2	1
a9	a9.a1	a9.a1.a2	tr|H0Y4R1|H0Y4R1_HUMAN Inosine-5'-monophosphate dehydrogenase 2 (Fragment) OS=Homo sapiens GN=IMPDH2 PE=3 SV=1	-54.579864501953125	40	50.79999923706055	18		16		21	0.8571428571428571	6.196856730011519	2	1
b10	b10.a1	b10.a1.a1	sp|O60264|SMCA5_HUMAN SWI/SNF-related matrix-associated actin-dependent regulator of chromatin subfamily A member 5 OS=Homo sapiens GN=SMARCA5 PE=1 SV=1	-41.36375045776367	16	121.69999694824219	15		14		50	0.3	0.9952623149688795	1	1
b11	b11.a1	b11.a1.a1	sp|Q9NRL2-2|BAZ1A_HUMAN Isoform 2 of Bromodomain adjacent to zinc finger domain protein 1A OS=Homo sapiens GN=BAZ1A	-35.38020706176758	8	175.10000610351562	12		12		58	0.20689655172413793	0.6102620275609394	2	1
b11	b11.a1	b11.a1.a2	sp|Q9NRL2|BAZ1A_HUMAN Bromodomain adjacent to zinc finger domain protein 1A OS=Homo sapiens GN=BAZ1A PE=1 SV=2	-35.38020706176758	8	178.39999389648438	12		12		60	0.2	0.5848931924611136	2	1
b12	b12.a1	b12.a1.a1	sp|Q9P2D1|CHD7_HUMAN Chromodomain-helicase-DNA-binding protein 7 OS=Homo sapiens GN=CHD7 PE=1 SV=3	-25.148418426513672	3	335.5	11		10		118	0.09322033898305085	0.23942524852119584	1	1
b13	b13.a1	b13.a1.a1	sp|Q14527|HLTF_HUMAN Helicase-like transcription factor OS=Homo sapiens GN=HLTF PE=1 SV=2	-33.0981330871582	12	113.69999694824219	11		11		47	0.23404255319148937	0.7141252532913134	1	1
b14	b14.a1	b14.a1.a1	sp|P27694|RFA1_HUMAN Replication protein A 70 kDa DNA-binding subunit OS=Homo sapiens GN=RPA1 PE=1 SV=2	-29.40099334716797	20	68.0	10		10		24	0.4166666666666667	1.6101572156825368	1	1
b15	b15.a1	b15.a1.a1	sp|P49916|DNLI3_HUMAN DNA ligase 3 OS=Homo sapiens GN=LIG3 PE=1 SV=2	-23.0956974029541	8	112.69999694824219	9		8		47	0.19148936170212766	0.5541372208032169	1	1
b16	b16.a1	b16.a1.a1	sp|Q13428-2|TCOF_HUMAN Isoform 2 of Treacle protein OS=Homo sapiens GN=TCOF1	-28.241464614868164	7	144.10000610351562	8		8		45	0.17777777777777778	0.5058363542798405	6	1
b16	b16.a1	b16.a1.a2	sp|Q13428-3|TCOF_HUMAN Isoform 3 of Treacle protein OS=Homo sapiens GN=TCOF1	-28.241464614868164	7	152.0	8		8		47	0.1702127659574468	0.47983319823752923	6	1
b16	b16.a1	b16.a1.a3	sp|Q13428-4|TCOF_HUMAN Isoform 4 of Treacle protein OS=Homo sapiens GN=TCOF1	-28.241464614868164	6	155.6999969482422	8		8		49	0.16326530612244897	0.45634847750124385	6	1
b16	b16.a1	b16.a1.a4	sp|Q13428-8|TCOF_HUMAN Isoform 8 of Treacle protein OS=Homo sapiens GN=TCOF1	-28.241464614868164	7	144.1999969482422	8		8		45	0.17777777777777778	0.5058363542798405	6	1
b16	b16.a1	b16.a1.a5	sp|Q13428|TCOF_HUMAN Treacle protein OS=Homo sapiens GN=TCOF1 PE=1 SV=3	-28.241464614868164	7	151.89999389648438	8		8		47	0.1702127659574468	0.47983319823752923	6	1
b16	b16.a1	b16.a1.a6	tr|E9PHK9|E9PHK9_HUMAN Treacle protein OS=Homo sapiens GN=TCOF1 PE=2 SV=1	-28.241464614868164	6	155.8000030517578	8		8		49	0.16326530612244897	0.45634847750124385	6	1
b17	b17.a1	b17.a1.a1	sp|Q96QC0|PP1RA_HUMAN Serine/threonine-protein phosphatase 1 regulatory subunit 10 OS=Homo sapiens GN=PPP1R10 PE=1 SV=1	-21.336523056030273	10	98.9000015258789	8		8		42	0.19047619047619047	0.5505157798326246	1	1
b18	b18.a1	b18.a1.a1	sp|Q16531|DDB1_HUMAN DNA damage-binding protein 1 OS=Homo sapiens GN=DDB1 PE=1 SV=1	-22.21661376953125	6	126.80000305175781	8		7		50	0.16	0.44543977074592744	2	1
b18	b18.a1	b18.a1.a2	tr|F5GY55|F5GY55_HUMAN DNA damage-binding protein 1 OS=Homo sapiens GN=DDB1 PE=2 SV=1	-22.21661376953125	6	121.5	8		7		46	0.17391304347826086	0.4924955450518296	2	1
b19	b19.a1	b19.a1.a1	sp|Q06330-4|SUH_HUMAN Isoform 4 of Recombining binding protein suppressor of hairless OS=Homo sapiens GN=RBPJ	-21.449687957763672	18	54.0	7		7		17	0.4117647058823529	1.5808615404180748	4	1
b19	b19.a1	b19.a1.a2	sp|Q06330-5|SUH_HUMAN Isoform 5 of Recombining binding protein suppressor of hairless OS=Homo sapiens GN=RBPJ	-21.449687957763672	19	51.79999923706055	7		7		17	0.4117647058823529	1.5808615404180748	4	1
b19	b19.a1	b19.a1.a3	sp|Q06330-6|SUH_HUMAN Isoform 6 of Recombining binding protein suppressor of hairless OS=Homo sapiens GN=RBPJ	-21.449687957763672	18	54.29999923706055	7		7		17	0.4117647058823529	1.5808615404180748	4	1
b19	b19.a1	b19.a1.a4	sp|Q06330-7|SUH_HUMAN Isoform 7 of Recombining binding protein suppressor of hairless OS=Homo sapiens GN=RBPJ	-21.449687957763672	18	54.20000076293945	7		7		17	0.4117647058823529	1.5808615404180748	4	1
b20	b20.a1	b20.a1.a1	sp|P07910-2|HNRPC_HUMAN Isoform C1 of Heterogeneous nuclear ribonucleoproteins C1/C2 OS=Homo sapiens GN=HNRNPC	-18.533981323242188	21	32.20000076293945	6	4	5	3	16	0.375	1.371373705661655	5	1
b20	b20.a1	b20.a1.a2	sp|P07910-4|HNRPC_HUMAN Isoform 4 of Heterogeneous nuclear ribonucleoproteins C1/C2 OS=Homo sapiens GN=HNRNPC	-18.533981323242188	24	27.700000762939453	6	4	5	3	15	0.4	1.5118864315095801	5	1
b20	b20.a1	b20.a1.a3	sp|P07910|HNRPC_HUMAN Heterogeneous nuclear ribonucleoproteins C1/C2 OS=Homo sapiens GN=HNRNPC PE=1 SV=4	-18.533981323242188	20	33.599998474121094	6	4	5	3	15	0.4	1.5118864315095801	5	1
b20	b20.a1	b20.a1.a4	tr|G3V4C1|G3V4C1_HUMAN Heterogeneous nuclear ribonucleoproteins C1/C2 OS=Homo sapiens GN=HNRNPC PE=2 SV=1	-18.533981323242188	21	32.099998474121094	6	4	5	3	16	0.375	1.371373705661655	5	1
b20	b20.a1	b20.a1.a5	tr|G3V4W0|G3V4W0_HUMAN Heterogeneous nuclear ribonucleoproteins C1/C2 (Fragment) OS=Homo sapiens GN=HNRNPC PE=2 SV=1	-18.533981323242188	23	28.799999237060547	6	4	5	3	13	0.46153846153846156	1.8942661247167512	5	1
b20	b20.a2	b20.a2.a1	tr|G3V5V7|G3V5V7_HUMAN Heterogeneous nuclear ribonucleoproteins C1/C2 (Fragment) OS=Homo sapiens GN=HNRNPC PE=2 SV=1	-6.325138568878174	17	20.200000762939453	3	1	3	1	8	0.375	1.371373705661655	1	1
b21	b21.a1	b21.a1.a1	sp|Q16666-2|IF16_HUMAN Isoform 2 of Gamma-interferon-inducible protein 16 OS=Homo sapiens GN=IFI16	-16.350862503051758	9	81.9000015258789	6		6		32	0.1875	0.5399265260594921	3	1
b21	b21.a1	b21.a1.a2	sp|Q16666-3|IF16_HUMAN Isoform 3 of Gamma-interferon-inducible protein 16 OS=Homo sapiens GN=IFI16	-16.350862503051758	10	75.80000305175781	6		6		32	0.1875	0.5399265260594921	3	1
b21	b21.a1	b21.a1.a3	sp|Q16666|IF16_HUMAN Gamma-interferon-inducible protein 16 OS=Homo sapiens GN=IFI16 PE=1 SV=3	-16.350862503051758	8	88.0999984741211	6		6		32	0.1875	0.5399265260594921	3	1
b22	b22.a1	b22.a1.a1	sp|Q15393|SF3B3_HUMAN Splicing factor 3B subunit 3 OS=Homo sapiens GN=SF3B3 PE=1 SV=4	-11.560035705566406	4	135.39999389648438	6		5		43	0.13953488372093023	0.37890670607984966	1	1
b23	b23.a1	b23.a1.a1	sp|P78347-2|GTF2I_HUMAN Isoform 2 of General transcription factor II-I OS=Homo sapiens GN=GTF2I	-21.13835906982422	7	107.80000305175781	6		6		41	0.14634146341463414	0.4006881788178689	4	1
b23	b23.a1	b23.a1.a2	sp|P78347-3|GTF2I_HUMAN Isoform 3 of General transcription factor II-I OS=Homo sapiens GN=GTF2I	-21.13835906982422	7	110.0999984741211	6		6		41	0.14634146341463414	0.4006881788178689	4	1
b23	b23.a1	b23.a1.a3	sp|P78347-4|GTF2I_HUMAN Isoform 4 of General transcription factor II-I OS=Homo sapiens GN=GTF2I	-21.13835906982422	7	109.9000015258789	6		6		41	0.14634146341463414	0.4006881788178689	4	1
b23	b23.a1	b23.a1.a4	sp|P78347|GTF2I_HUMAN General transcription factor II-I OS=Homo sapiens GN=GTF2I PE=1 SV=2	-21.13835906982422	7	112.19999694824219	6		6		41	0.14634146341463414	0.4006881788178689	4	1
b24	b24.a1	b24.a1.a1	sp|Q14669-2|TRIPC_HUMAN Isoform 2 of E3 ubiquitin-protein ligase TRIP12 OS=Homo sapiens GN=TRIP12	-13.705133438110352	3	223.60000610351562	5		5		76	0.06578947368421052	0.16356185053590688	3	1
b24	b24.a1	b24.a1.a2	sp|Q14669-3|TRIPC_HUMAN Isoform 3 of E3 ubiquitin-protein ligase TRIP12 OS=Homo sapiens GN=TRIP12	-13.705133438110352	2	225.1999969482422	5		5		77	0.06493506493506493	0.16127496875311986	3	1
b24	b24.a1	b24.a1.a3	sp|Q14669|TRIPC_HUMAN E3 ubiquitin-protein ligase TRIP12 OS=Homo sapiens GN=TRIP12 PE=1 SV=1	-13.705133438110352	3	220.10000610351562	5		5		75	0.06666666666666667	0.1659144011798317	3	1
b25	b25.a1	b25.a1.a1	sp|P00367|DHE3_HUMAN Glutamate dehydrogenase 1, mitochondrial OS=Homo sapiens GN=GLUD1 PE=1 SV=2	-18.350341796875	8	61.29999923706055	5		5		28	0.17857142857142858	0.5085907086001784	2	1
b25	b25.a1	b25.a1.a2	sp|P49448|DHE4_HUMAN Glutamate dehydrogenase 2, mitochondrial OS=Homo sapiens GN=GLUD2 PE=1 SV=2	-18.350341796875	8	61.29999923706055	5		5		29	0.1724137931034483	0.4873521072935114	2	1
b26	b26.a1	b26.a1.a1	sp|Q04837|SSBP_HUMAN Single-stranded DNA-binding protein, mitochondrial OS=Homo sapiens GN=SSBP1 PE=1 SV=1	-15.592394828796387	38	17.200000762939453	5		5		8	0.625	3.2169650342858223	1	1
b27	b27.a1	b27.a1.a1	sp|Q00839-2|HNRPU_HUMAN Isoform Short of Heterogeneous nuclear ribonucleoprotein U OS=Homo sapiens GN=HNRNPU	-15.75673770904541	7	88.80000305175781	5		5		23	0.21739130434782608	0.6496480740980204	2	1
b27	b27.a1	b27.a1.a2	sp|Q00839|HNRPU_HUMAN Heterogeneous nuclear ribonucleoprotein U OS=Homo sapiens GN=HNRNPU PE=1 SV=6	-15.75673770904541	7	90.4000015258789	5		5		24	0.20833333333333334	0.6155980984398741	2	1
b28	b28.a1	b28.a1.a1	sp|Q14839-2|CHD4_HUMAN Isoform 2 of Chromodomain-helicase-DNA-binding protein 4 OS=Homo sapiens GN=CHD4	-10.377246856689453	2	220.5	4	2	4	2	74	0.05405405405405406	0.13254131515281187	3	1
b28	b28.a1	b28.a1.a2	sp|Q14839|CHD4_HUMAN Chromodomain-helicase-DNA-binding protein 4 OS=Homo sapiens GN=CHD4 PE=1 SV=2	-10.377246856689453	2	217.6999969482422	4	2	4	2	74	0.05405405405405406	0.13254131515281187	3	1
b28	b28.a1	b28.a1.a3	tr|F5GWX5|F5GWX5_HUMAN Chromodomain-helicase-DNA-binding protein 4 OS=Homo sapiens GN=CHD4 PE=2 SV=1	-10.377246856689453	2	216.8000030517578	4	2	4	2	74	0.05405405405405406	0.13254131515281187	3	1
b28	b28.a2	b28.a2.a1	sp|Q12873-2|CHD3_HUMAN Isoform 2 of Chromodomain-helicase-DNA-binding protein 3 OS=Homo sapiens GN=CHD3	-6.696760654449463	1	222.5	3	1	3	1	77	0.03896103896103896	0.0938582306368918	3	1
b28	b28.a2	b28.a2.a2	sp|Q12873-3|CHD3_HUMAN Isoform 3 of Chromodomain-helicase-DNA-binding protein 3 OS=Homo sapiens GN=CHD3	-6.696760654449463	1	232.6999969482422	3	1	3	1	78	0.038461538461538464	0.09260086111737831	3	1
b28	b28.a2	b28.a2.a3	sp|Q12873|CHD3_HUMAN Chromodomain-helicase-DNA-binding protein 3 OS=Homo sapiens GN=CHD3 PE=1 SV=3	-6.696760654449463	1	226.3000030517578	3	1	3	1	80	0.0375	0.0901844923851276	3	1
b29	b29.a1	b29.a1.a1	sp|Q15019-2|SEPT2_HUMAN Isoform 2 of Septin-2 OS=Homo sapiens GN=SEPT2	-17.834814071655273	16	45.29999923706055	5		5		19	0.2631578947368421	0.8329807108324359	3	1
b29	b29.a1	b29.a1.a2	sp|Q15019|SEPT2_HUMAN Septin-2 OS=Homo sapiens GN=SEPT2 PE=1 SV=1	-17.834814071655273	17	41.400001525878906	5		5		17	0.29411764705882354	0.9684194472866121	3	1
b29	b29.a1	b29.a1.a3	tr|B5MCX3|B5MCX3_HUMAN Septin-2 OS=Homo sapiens GN=SEPT2 PE=2 SV=1	-17.834814071655273	19	36.79999923706055	5		5		17	0.29411764705882354	0.9684194472866121	3	1
b30	b30.a1	b30.a1.a1	sp|Q9UHD8|SEPT9_HUMAN Septin-9 OS=Homo sapiens GN=SEPT9 PE=1 SV=2	-18.126367568969727	12	65.30000305175781	5		5		30	0.16666666666666666	0.46779926762206947	1	1
b31	b31.a1	b31.a1.a1	sp|Q9NR30-2|DDX21_HUMAN Isoform 2 of Nucleolar RNA helicase 2 OS=Homo sapiens GN=DDX21	-13.624364852905273	7	79.5	5		5		32	0.15625	0.4330125702369627	2	1
b31	b31.a1	b31.a1.a2	sp|Q9NR30|DDX21_HUMAN Nucleolar RNA helicase 2 OS=Homo sapiens GN=DDX21 PE=1 SV=5	-13.624364852905273	7	87.19999694824219	5		5		35	0.14285714285714285	0.3894954943731377	2	1
b32	b32.a1	b32.a1.a1	sp|Q9H9B1|EHMT1_HUMAN Histone-lysine N-methyltransferase EHMT1 OS=Homo sapiens GN=EHMT1 PE=1 SV=4	-7.312720775604248	2	141.1999969482422	4		4		44	0.09090909090909091	0.23284673944206613	1	1
b33	b33.a1	b33.a1.a1	sp|Q9UHB7|AFF4_HUMAN AF4/FMR2 family member 4 OS=Homo sapiens GN=AFF4 PE=1 SV=1	-12.20065975189209	4	127.30000305175781	4		4		46	0.08695652173913043	0.22167734899679203	1	1
b34	b34.a1	b34.a1.a1	sp|P08651-2|NFIC_HUMAN Isoform 1 of Nuclear factor 1 C-type OS=Homo sapiens GN=NFIC	-10.303818702697754	8	54.599998474121094	4		4		20	0.2	0.5848931924611136	6	1
b34	b34.a1	b34.a1.a2	sp|P08651-3|NFIC_HUMAN Isoform 2 of Nuclear factor 1 C-type OS=Homo sapiens GN=NFIC	-10.303818702697754	9	47.79999923706055	4		4		18	0.2222222222222222	0.6681005372000588	6	1
b34	b34.a1	b34.a1.a3	sp|P08651-4|NFIC_HUMAN Isoform 3 of Nuclear factor 1 C-type OS=Homo sapiens GN=NFIC	-10.303818702697754	10	45.29999923706055	4		4		16	0.25	0.7782794100389228	6	1
b34	b34.a1	b34.a1.a4	sp|P08651-5|NFIC_HUMAN Isoform 5 of Nuclear factor 1 C-type OS=Homo sapiens GN=NFIC	-10.303818702697754	9	47.5	4		4		16	0.25	0.7782794100389228	6	1
b34	b34.a1	b34.a1.a5	sp|P08651-6|NFIC_HUMAN Isoform 6 of Nuclear factor 1 C-type OS=Homo sapiens GN=NFIC	-10.303818702697754	9	48.79999923706055	4		4		17	0.23529411764705882	0.7190722018585745	6	1
b34	b34.a1	b34.a1.a6	sp|P08651|NFIC_HUMAN Nuclear factor 1 C-type OS=Homo sapiens GN=NFIC PE=1 SV=2	-10.303818702697754	8	55.5	4		4		19	0.21052631578947367	0.6237767391887217	6	1
b35	b35.a1	b35.a1.a1	sp|P52701-2|MSH6_HUMAN Isoform GTBP-alt of DNA mismatch repair protein Msh6 OS=Homo sapiens GN=MSH6	-9.361270904541016	4	120.4000015258789	4		4		47	0.0851063829787234	0.216483949025851	2	1
b35	b35.a1	b35.a1.a2	sp|P52701|MSH6_HUMAN DNA mismatch repair protein Msh6 OS=Homo sapiens GN=MSH6 PE=1 SV=2	-9.361270904541016	3	152.5	4		4		55	0.07272727272727272	0.1822988651687072	2	1
b36	b36.a1	b36.a1.a1	sp|Q13435|SF3B2_HUMAN Splicing factor 3B subunit 2 OS=Homo sapiens GN=SF3B2 PE=1 SV=2	-11.609816551208496	4	100.0	4		4		37	0.10810810810810811	0.2826498305280605	2	1
b36	b36.a1	b36.a1.a2	tr|E9PPJ0|E9PPJ0_HUMAN Splicing factor 3B subunit 2 OS=Homo sapiens GN=SF3B2 PE=2 SV=1	-11.609816551208496	4	98.0	4		4		35	0.11428571428571428	0.3010252169108314	2	1
b37	b37.a1	b37.a1.a1	sp|O75533|SF3B1_HUMAN Splicing factor 3B subunit 1 OS=Homo sapiens GN=SF3B1 PE=1 SV=3	-11.116767883300781	3	145.60000610351562	4		4		52	0.07692307692307693	0.19377664171443643	1	1
b38	b38.a1	b38.a1.a1	sp|Q9Y6X9-2|MORC2_HUMAN Isoform 2 of MORC family CW-type zinc finger protein 2 OS=Homo sapiens GN=MORC2	-11.990965843200684	4	110.5	4		4		35	0.11428571428571428	0.3010252169108314	2	1
b38	b38.a1	b38.a1.a2	sp|Q9Y6X9|MORC2_HUMAN MORC family CW-type zinc finger protein 2 OS=Homo sapiens GN=MORC2 PE=1 SV=2	-11.990965843200684	4	117.5999984741211	4		4		36	0.1111111111111111	0.2915496650148839	2	1
b39	b39.a1	b39.a1.a1	sp|Q460N5-1|PAR14_HUMAN Isoform 1 of Poly [ADP-ribose] polymerase 14 OS=Homo sapiens GN=PARP14	-8.316998481750488	2	193.5	4		4		90	0.044444444444444446	0.10775685050970907	5	1
b39	b39.a1	b39.a1.a2	sp|Q460N5-3|PAR14_HUMAN Isoform 3 of Poly [ADP-ribose] polymerase 14 OS=Homo sapiens GN=PARP14	-8.316998481750488	3	170.3000030517578	4		4		78	0.05128205128205128	0.12533558260076494	5	1
b39	b39.a1	b39.a1.a3	sp|Q460N5-4|PAR14_HUMAN Isoform 4 of Poly [ADP-ribose] polymerase 14 OS=Homo sapiens GN=PARP14	-8.316998481750488	2	188.89999389648438	4		4		89	0.0449438202247191	0.10903134311559359	5	1
b39	b39.a1	b39.a1.a4	sp|Q460N5|PAR14_HUMAN Poly [ADP-ribose] polymerase 14 OS=Homo sapiens GN=PARP14 PE=1 SV=3	-8.316998481750488	2	202.5	4		4		94	0.0425531914893617	0.10294331179161298	5	1
b39	b39.a1	b39.a1.a5	tr|H7C5R8|H7C5R8_HUMAN Poly [ADP-ribose] polymerase 14 (Fragment) OS=Homo sapiens GN=PARP14 PE=2 SV=1	-8.316998481750488	3	170.89999389648438	4		4		81	0.04938271604938271	0.12042480752502116	5	1
b40	b40.a1	b40.a1.a1	sp|P17480-2|UBF1_HUMAN Isoform UBF2 of Nucleolar transcription factor 1 OS=Homo sapiens GN=UBTF	-8.483702659606934	3	84.80000305175781	3		3		27	0.1111111111111111	0.2915496650148839	3	1
b40	b40.a1	b40.a1.a2	sp|P17480|UBF1_HUMAN Nucleolar transcription factor 1 OS=Homo sapiens GN=UBTF PE=1 SV=1	-8.483702659606934	3	89.19999694824219	3		3		29	0.10344827586206896	0.26896100316792215	3	1
b40	b40.a1	b40.a1.a3	tr|E9PKP7|E9PKP7_HUMAN Nucleolar transcription factor 1 OS=Homo sapiens GN=UBTF PE=2 SV=1	-8.483702659606934	3	87.30000305175781	3		3		29	0.10344827586206896	0.26896100316792215	3	1
b41	b41.a1	b41.a1.a1	sp|P17844|DDX5_HUMAN Probable ATP-dependent RNA helicase DDX5 OS=Homo sapiens GN=DDX5 PE=1 SV=1	-13.040005683898926	4	69.0	3		3		26	0.11538461538461539	0.3043213867190053	3	1
b41	b41.a1	b41.a1.a2	tr|B4DLW8|B4DLW8_HUMAN Probable ATP-dependent RNA helicase DDX5 OS=Homo sapiens GN=DDX5 PE=2 SV=1	-13.040005683898926	5	60.400001525878906	3		3		24	0.125	0.33352143216332397	3	1
b41	b41.a1	b41.a1.a3	tr|J3KTA4|J3KTA4_HUMAN Probable ATP-dependent RNA helicase DDX5 OS=Homo sapiens GN=DDX5 PE=4 SV=1	-13.040005683898926	4	68.9000015258789	3		3		26	0.11538461538461539	0.3043213867190053	3	1
b42	b42.a1	b42.a1.a1	sp|Q14008-2|CKAP5_HUMAN Isoform 2 of Cytoskeleton-associated protein 5 OS=Homo sapiens GN=CKAP5	-9.703585624694824	1	218.1999969482422	3		3		89	0.033707865168539325	0.08070675280395512	3	1
b42	b42.a1	b42.a1.a2	sp|Q14008-3|CKAP5_HUMAN Isoform 3 of Cytoskeleton-associated protein 5 OS=Homo sapiens GN=CKAP5	-9.703585624694824	1	225.89999389648438	3		3		92	0.03260869565217391	0.07797501658724038	3	1
b42	b42.a1	b42.a1.a3	sp|Q14008|CKAP5_HUMAN Cytoskeleton-associated protein 5 OS=Homo sapiens GN=CKAP5 PE=1 SV=3	-9.703585624694824	1	225.1999969482422	3		3		92	0.03260869565217391	0.07797501658724038	3	1
b43	b43.a1	b43.a1.a1	sp|Q16181|SEPT7_HUMAN Septin-7 OS=Homo sapiens GN=SEPT7 PE=1 SV=2	-8.286677360534668	7	50.599998474121094	3		3		21	0.14285714285714285	0.3894954943731377	1	1
b44	b44.a1	b44.a1.a1	sp|Q9UKV3-2|ACINU_HUMAN Isoform 2 of Apoptotic chromatin condensation inducer in the nucleus OS=Homo sapiens GN=ACIN1	-5.866940498352051	6	70.80000305175781	3		3		27	0.1111111111111111	0.2915496650148839	7	1
b44	b44.a1	b44.a1.a2	sp|Q9UKV3-3|ACINU_HUMAN Isoform 3 of Apoptotic chromatin condensation inducer in the nucleus OS=Homo sapiens GN=ACIN1	-5.866940498352051	7	67.4000015258789	3		3		26	0.11538461538461539	0.3043213867190053	7	1
b44	b44.a1	b44.a1.a3	sp|Q9UKV3-5|ACINU_HUMAN Isoform 4 of Apoptotic chromatin condensation inducer in the nucleus OS=Homo sapiens GN=ACIN1	-5.866940498352051	3	150.3000030517578	3		3		54	0.05555555555555555	0.13646366638572482	7	1
b44	b44.a1	b44.a1.a4	sp|Q9UKV3|ACINU_HUMAN Apoptotic chromatin condensation inducer in the nucleus OS=Homo sapiens GN=ACIN1 PE=1 SV=2	-5.866940498352051	3	151.60000610351562	3		3		54	0.05555555555555555	0.13646366638572482	7	1
b44	b44.a1	b44.a1.a5	tr|E7EQT4|E7EQT4_HUMAN Apoptotic chromatin condensation inducer in the nucleus OS=Homo sapiens GN=ACIN1 PE=2 SV=2	-5.866940498352051	3	147.10000610351562	3		3		54	0.05555555555555555	0.13646366638572482	7	1
b44	b44.a1	b44.a1.a6	tr|G3V3B0|G3V3B0_HUMAN Apoptotic chromatin condensation inducer in the nucleus OS=Homo sapiens GN=ACIN1 PE=2 SV=1	-5.866940498352051	7	67.4000015258789	3		3		26	0.11538461538461539	0.3043213867190053	7	1
b44	b44.a1	b44.a1.a7	tr|S4R3H4|S4R3H4_HUMAN Apoptotic chromatin condensation inducer in the nucleus OS=Homo sapiens GN=ACIN1 PE=4 SV=1	-5.866940498352051	3	145.1999969482422	3		3		51	0.058823529411764705	0.14504756993828183	7	1
b45	b45.a1	b45.a1.a1	sp|P23246|SFPQ_HUMAN Splicing factor, proline- and glutamine-rich OS=Homo sapiens GN=SFPQ PE=1 SV=2	-11.066512107849121	4	76.0	3		3		24	0.125	0.33352143216332397	1	1
b46	b46.a1	b46.a1.a1	sp|Q92466|DDB2_HUMAN DNA damage-binding protein 2 OS=Homo sapiens GN=DDB2 PE=1 SV=1	-9.290687561035156	6	47.70000076293945	3		3		17	0.17647058823529413	0.5013107289081733	1	1
b47	b47.a1	b47.a1.a1	sp|Q13888|TF2H2_HUMAN General transcription factor IIH subunit 2 OS=Homo sapiens GN=GTF2H2 PE=1 SV=1	-8.835278511047363	7	44.29999923706055	3		3		17	0.17647058823529413	0.5013107289081733	7	1
b47	b47.a1	b47.a1.a2	sp|Q6P1K8|T2H2L_HUMAN General transcription factor IIH subunit 2-like protein OS=Homo sapiens GN=GTF2H2C PE=1 SV=1	-8.835278511047363	7	44.29999923706055	3		3		17	0.17647058823529413	0.5013107289081733	7	1
b47	b47.a1	b47.a1.a3	tr|D6RGC9|D6RGC9_HUMAN General transcription factor IIH subunit 2 OS=Homo sapiens GN=GTF2H2C PE=2 SV=1	-8.835278511047363	22	14.399999618530273	3		3		7	0.42857142857142855	1.6826957952797255	7	1
b47	b47.a1	b47.a1.a4	tr|D6RID8|D6RID8_HUMAN General transcription factor IIH subunit 2-like protein (Fragment) OS=Homo sapiens GN=GTF2H2C PE=2 SV=1	-8.835278511047363	11	28.399999618530273	3		3		14	0.21428571428571427	0.637893706954064	7	1
b47	b47.a1	b47.a1.a5	tr|D6RIT7|D6RIT7_HUMAN General transcription factor IIH subunit 2-like protein OS=Homo sapiens GN=GTF2H2C PE=2 SV=1	-8.835278511047363	30	10.899999618530273	3		3		7	0.42857142857142855	1.6826957952797255	7	1
b47	b47.a1	b47.a1.a6	tr|D6RJD3|D6RJD3_HUMAN General transcription factor IIH subunit 2-like protein OS=Homo sapiens GN=GTF2H2C PE=2 SV=1	-8.835278511047363	16	19.200000762939453	3		3		9	0.3333333333333333	1.1544346900318838	7	1
b47	b47.a1	b47.a1.a7	tr|R4GMS9|R4GMS9_HUMAN General transcription factor IIH subunit 2 (Fragment) OS=Homo sapiens GN=GTF2H2 PE=4 SV=1	-8.835278511047363	18	17.200000762939453	3		3		6	0.5	2.1622776601683795	7	1
b48	b48.a1	b48.a1.a1	sp|Q15554-3|TERF2_HUMAN Isoform 3 of Telomeric repeat-binding factor 2 OS=Homo sapiens GN=TERF2	-11.562884330749512	6	59.5	3		3		24	0.125	0.33352143216332397	2	1
b48	b48.a1	b48.a1.a2	sp|Q15554|TERF2_HUMAN Telomeric repeat-binding factor 2 OS=Homo sapiens GN=TERF2 PE=1 SV=2	-11.562884330749512	6	55.400001525878906	3		3		22	0.13636363636363635	0.3688745095370809	2	1
b49	b49.a1	b49.a1.a1	sp|P62805|H4_HUMAN Histone H4 OS=Homo sapiens GN=HIST1H4A PE=1 SV=2	-7.879426002502441	30	11.300000190734863	3		3		5	0.6	2.9810717055349722	1	1
b50	b50.a1	b50.a1.a1	sp|P62140|PP1B_HUMAN Serine/threonine-protein phosphatase PP1-beta catalytic subunit OS=Homo sapiens GN=PPP1CB PE=1 SV=3	-6.623423099517822	10	37.099998474121094	3		3		16	0.1875	0.5399265260594921	1	1
b51	b51.a1	b51.a1.a1	sp|Q6PJG2|EMSA1_HUMAN ELM2 and SANT domain-containing protein 1 OS=Homo sapiens GN=ELMSAN1 PE=1 SV=2	-4.718058109283447	2	114.80000305175781	2		2		40	0.05	0.12201845430196334	2	1
b51	b51.a1	b51.a1.a2	tr|F6RU81|F6RU81_HUMAN ELM2 and SANT domain-containing protein 1 (Fragment) OS=Homo sapiens GN=ELMSAN1 PE=2 SV=1	-4.718058109283447	2	111.69999694824219	2		2		39	0.05128205128205128	0.12533558260076494	2	1
b52	b52.a1	b52.a1.a1	sp|Q99661-2|KIF2C_HUMAN Isoform 2 of Kinesin-like protein KIF2C OS=Homo sapiens GN=KIF2C	-4.295849323272705	3	75.4000015258789	2		2		30	0.06666666666666667	0.1659144011798317	4	1
b52	b52.a1	b52.a1.a2	sp|Q99661|KIF2C_HUMAN Kinesin-like protein KIF2C OS=Homo sapiens GN=KIF2C PE=1 SV=2	-4.295849323272705	3	81.19999694824219	2		2		34	0.058823529411764705	0.14504756993828183	4	1
b52	b52.a1	b52.a1.a3	tr|B7Z6Q6|B7Z6Q6_HUMAN Kinesin-like protein KIF2C OS=Homo sapiens GN=KIF2C PE=2 SV=1	-4.295849323272705	3	76.80000305175781	2		2		31	0.06451612903225806	0.16015530173997172	4	1
b52	b52.a1	b52.a1.a4	tr|B7Z7M6|B7Z7M6_HUMAN Kinesin-like protein KIF2C OS=Homo sapiens GN=KIF2C PE=2 SV=1	-4.295849323272705	3	68.69999694824219	2		2		29	0.06896551724137931	0.17210229753348028	4	1
b53	b53.a1	b53.a1.a1	sp|P54132|BLM_HUMAN Bloom syndrome protein OS=Homo sapiens GN=BLM PE=1 SV=1	-4.967381000518799	1	158.8000030517578	2		2		62	0.03225806451612903	0.0771050560367692	2	1
b53	b53.a1	b53.a1.a2	tr|H0YNU5|H0YNU5_HUMAN Bloom syndrome protein OS=Homo sapiens GN=BLM PE=2 SV=1	-4.967381000518799	1	144.1999969482422	2		2		55	0.03636363636363636	0.08733567271965614	2	1
b54	b54.a1	b54.a1.a1	sp|Q9H2P0|ADNP_HUMAN Activity-dependent neuroprotector homeobox protein OS=Homo sapiens GN=ADNP PE=1 SV=1	-6.880744457244873	2	123.4000015258789	2		2		53	0.03773584905660377	0.09077669151095535	1	1
b55	b55.a1	b55.a1.a1	sp|O43663-2|PRC1_HUMAN Isoform 2 of Protein regulator of cytokinesis 1 OS=Homo sapiens GN=PRC1	-4.43889856338501	3	66.5	2		2		26	0.07692307692307693	0.19377664171443643	5	1
b55	b55.a1	b55.a1.a2	sp|O43663-3|PRC1_HUMAN Isoform 3 of Protein regulator of cytokinesis 1 OS=Homo sapiens GN=PRC1	-4.43889856338501	3	61.29999923706055	2		2		26	0.07692307692307693	0.19377664171443643	5	1
b55	b55.a1	b55.a1.a3	sp|O43663|PRC1_HUMAN Protein regulator of cytokinesis 1 OS=Homo sapiens GN=PRC1 PE=1 SV=2	-4.43889856338501	3	71.5	2		2		29	0.06896551724137931	0.17210229753348028	5	1
b55	b55.a1	b55.a1.a4	tr|F8W9B5|F8W9B5_HUMAN Protein regulator of cytokinesis 1 OS=Homo sapiens GN=PRC1 PE=2 SV=1	-4.43889856338501	3	66.0	2		2		26	0.07692307692307693	0.19377664171443643	5	1
b55	b55.a1	b55.a1.a5	tr|H9KV59|H9KV59_HUMAN Protein regulator of cytokinesis 1 OS=Homo sapiens GN=PRC1 PE=2 SV=1	-4.43889856338501	3	70.0	2		2		28	0.07142857142857142	0.1787686347935873	5	1
b56	b56.a1	b56.a1.a1	sp|P18074|ERCC2_HUMAN TFIIH basal transcription factor complex helicase XPD subunit OS=Homo sapiens GN=ERCC2 PE=1 SV=1	-4.256176948547363	2	86.69999694824219	2		2		32	0.0625	0.15478198468945825	3	1
b56	b56.a1	b56.a1.a2	tr|A8MX75|A8MX75_HUMAN TFIIH basal transcription factor complex helicase XPD subunit (Fragment) OS=Homo sapiens GN=ERCC2 PE=4 SV=2	-4.256176948547363	2	80.4000015258789	2		2		30	0.06666666666666667	0.1659144011798317	3	1
b56	b56.a1	b56.a1.a3	tr|E7EVE9|E7EVE9_HUMAN TFIIH basal transcription factor complex helicase XPD subunit OS=Homo sapiens GN=ERCC2 PE=2 SV=1	-4.256176948547363	2	77.80000305175781	2		2		25	0.08	0.20226443461741295	3	1
b57	b57.a1	b57.a1.a1	sp|P40938-2|RFC3_HUMAN Isoform 2 of Replication factor C subunit 3 OS=Homo sapiens GN=RFC3	-4.415668964385986	7	34.599998474121094	2		2		13	0.15384615384615385	0.4251026703029981	2	1
b57	b57.a1	b57.a1.a2	sp|P40938|RFC3_HUMAN Replication factor C subunit 3 OS=Homo sapiens GN=RFC3 PE=1 SV=2	-4.415668964385986	6	40.400001525878906	2		2		17	0.11764705882352941	0.31113393742156426	2	1
b58	b58.a1	b58.a1.a1	sp|P20839-2|IMDH1_HUMAN Isoform 2 of Inosine-5'-monophosphate dehydrogenase 1 OS=Homo sapiens GN=IMPDH1	-7.559091091156006	5	52.5	2		2		20	0.1	0.2589254117941673	9	1
b58	b58.a1	b58.a1.a2	sp|P20839-3|IMDH1_HUMAN Isoform 3 of Inosine-5'-monophosphate dehydrogenase 1 OS=Homo sapiens GN=IMPDH1	-7.559091091156006	4	60.29999923706055	2		2		21	0.09523809523809523	0.24519708473503288	9	1
b58	b58.a1	b58.a1.a3	sp|P20839-4|IMDH1_HUMAN Isoform 4 of Inosine-5'-monophosphate dehydrogenase 1 OS=Homo sapiens GN=IMPDH1	-7.559091091156006	4	54.70000076293945	2		2		19	0.10526315789473684	0.2742749857031337	9	1
b58	b58.a1	b58.a1.a4	sp|P20839-5|IMDH1_HUMAN Isoform 5 of Inosine-5'-monophosphate dehydrogenase 1 OS=Homo sapiens GN=IMPDH1	-7.559091091156006	4	63.099998474121094	2		2		21	0.09523809523809523	0.24519708473503288	9	1
b58	b58.a1	b58.a1.a5	sp|P20839-6|IMDH1_HUMAN Isoform 6 of Inosine-5'-monophosphate dehydrogenase 1 OS=Homo sapiens GN=IMPDH1	-7.559091091156006	4	64.19999694824219	2		2		24	0.08333333333333333	0.21152765862858836	9	1
b58	b58.a1	b58.a1.a6	sp|P20839-7|IMDH1_HUMAN Isoform 7 of Inosine-5'-monophosphate dehydrogenase 1 OS=Homo sapiens GN=IMPDH1	-7.559091091156006	4	60.79999923706055	2		2		24	0.08333333333333333	0.21152765862858836	9	1
b58	b58.a1	b58.a1.a7	sp|P20839|IMDH1_HUMAN Inosine-5'-monophosphate dehydrogenase 1 OS=Homo sapiens GN=IMPDH1 PE=1 SV=2	-7.559091091156006	4	55.29999923706055	2		2		19	0.10526315789473684	0.2742749857031337	9	1
b58	b58.a1	b58.a1.a8	tr|C9J381|C9J381_HUMAN Inosine-5'-monophosphate dehydrogenase 1 OS=Homo sapiens GN=IMPDH1 PE=2 SV=1	-7.559091091156006	4	55.099998474121094	2		2		19	0.10526315789473684	0.2742749857031337	9	1
b58	b58.a1	b58.a1.a9	tr|E7EQS0|E7EQS0_HUMAN Inosine-5'-monophosphate dehydrogenase 1 OS=Homo sapiens GN=IMPDH1 PE=2 SV=1	-7.559091091156006	4	56.900001525878906	2		2		21	0.09523809523809523	0.24519708473503288	9	1
b59	b59.a1	b59.a1.a1	sp|Q9BWW4-2|SSBP3_HUMAN Isoform 2 of Single-stranded DNA-binding protein 3 OS=Homo sapiens GN=SSBP3	-6.86012077331543	7	37.599998474121094	2		2		9	0.2222222222222222	0.6681005372000588	3	1
b59	b59.a1	b59.a1.a2	sp|Q9BWW4-3|SSBP3_HUMAN Isoform 3 of Single-stranded DNA-binding protein 3 OS=Homo sapiens GN=SSBP3	-6.86012077331543	7	38.099998474121094	2		2		8	0.25	0.7782794100389228	3	1
b59	b59.a1	b59.a1.a3	sp|Q9BWW4|SSBP3_HUMAN Single-stranded DNA-binding protein 3 OS=Homo sapiens GN=SSBP3 PE=1 SV=1	-6.86012077331543	6	40.29999923706055	2		2		9	0.2222222222222222	0.6681005372000588	3	1
b60	b60.a1	b60.a1.a1	sp|P18887|XRCC1_HUMAN DNA repair protein XRCC1 OS=Homo sapiens GN=XRCC1 PE=1 SV=2	-6.570894241333008	3	69.30000305175781	2		2		21	0.09523809523809523	0.24519708473503288	2	1
b60	b60.a1	b60.a1.a2	tr|F5H8D7|F5H8D7_HUMAN DNA repair protein XRCC1 OS=Homo sapiens GN=XRCC1 PE=2 SV=1	-6.570894241333008	3	65.80000305175781	2		2		20	0.1	0.2589254117941673	2	1
b61	b61.a1	b61.a1.a1	sp|P15927-2|RFA2_HUMAN Isoform 2 of Replication protein A 32 kDa subunit OS=Homo sapiens GN=RPA2	-7.14411735534668	8	30.100000381469727	2		2		7	0.2857142857142857	0.9306977288832501	4	1
b61	b61.a1	b61.a1.a2	sp|P15927-3|RFA2_HUMAN Isoform 3 of Replication protein A 32 kDa subunit OS=Homo sapiens GN=RPA2	-7.14411735534668	6	38.70000076293945	2		2		10	0.2	0.5848931924611136	4	1
b61	b61.a1	b61.a1.a3	sp|P15927|RFA2_HUMAN Replication protein A 32 kDa subunit OS=Homo sapiens GN=RPA2 PE=1 SV=1	-7.14411735534668	8	29.100000381469727	2		2		7	0.2857142857142857	0.9306977288832501	4	1
b61	b61.a1	b61.a1.a4	tr|Q5TEJ7|Q5TEJ7_HUMAN Replication protein A 32 kDa subunit (Fragment) OS=Homo sapiens GN=RPA2 PE=2 SV=1	-7.14411735534668	13	19.299999237060547	2		2		4	0.5	2.1622776601683795	4	1
b62	b62.a1	b62.a1.a1	sp|Q86U70-2|LDB1_HUMAN Isoform 3 of LIM domain-binding protein 1 OS=Homo sapiens GN=LDB1	-6.2773661613464355	5	42.70000076293945	2		2		14	0.14285714285714285	0.3894954943731377	3	1
b62	b62.a1	b62.a1.a2	sp|Q86U70-3|LDB1_HUMAN Isoform 2 of LIM domain-binding protein 1 OS=Homo sapiens GN=LDB1	-6.2773661613464355	6	36.29999923706055	2		2		12	0.16666666666666666	0.46779926762206947	3	1
b62	b62.a1	b62.a1.a3	sp|Q86U70|LDB1_HUMAN LIM domain-binding protein 1 OS=Homo sapiens GN=LDB1 PE=1 SV=2	-6.2773661613464355	5	46.400001525878906	2		2		16	0.125	0.33352143216332397	3	1
b63	b63.a1	b63.a1.a1	sp|Q01831-2|XPC_HUMAN Isoform 2 of DNA repair protein complementing XP-C cells OS=Homo sapiens GN=XPC	-5.136439323425293	2	101.69999694824219	2		2		31	0.06451612903225806	0.16015530173997172	2	1
b63	b63.a1	b63.a1.a2	sp|Q01831|XPC_HUMAN DNA repair protein complementing XP-C cells OS=Homo sapiens GN=XPC PE=1 SV=4	-5.136439323425293	2	105.80000305175781	2		2		32	0.0625	0.15478198468945825	2	1

## Sheet: peptides
MS Sample :	DaPR130904_VB85_O1905.m
Group ID	Peptide ID	SequenceLI	Modifs	Charge	MH+ theo	Number of subgroups	Subgroup ids	Number of spectra
a1	pepa1a1	AAEVIGIIIR		2	1054.662353515625	1	a1.a1	1
a1	pepa1a2	AAISAIESFIK		2	1149.65185546875	1	a1.a1	2
a1	pepa1a3	AFGGICER	C6:+57.02146	2	909.4251098632812	1	a1.a1	1
a1	pepa1a4	AGIIHNIIPSQSTDIHH		2	1852.966796875	1	a1.a1	1
a1	pepa1a5	AHIPDVCVNIMK	C7:+57.02146 - M11:+15.99491	2	1412.702880859375	1	a1.a1	1
a1	pepa1a6	AIICISHWIIGIGDR	C4:+57.02146	2	1723.9320068359375	1	a1.a1	1
a1	pepa1a7	AIQTSIVFSR		2	1121.6318359375	1	a1.a1	1
a1	pepa1a8	AISSEPACIAEIEEDK	C8:+57.02146	2	1761.821533203125	1	a1.a1	1
a1	pepa1a9	APPCEYK	C4:+57.02146	2	864.3923950195312	1	a1.a1	1
a1	pepa1b10	AQEPESGISEETQVK		2	1631.7762451171875	1	a1.a1	2
a1	pepa1b11	ASIDSENPPDINK		2	1399.67041015625	1	a1.a1	1
a1	pepa1b12	ASQGTIQTR		2	961.506591796875	1	a1.a1	1
a1	pepa1b13	ATQFIPVPEIMPFR	M11:+15.99491	2	1661.8724365234375	1	a1.a1	1
a1	pepa1b14	ATQMPEGGQGAPPMYQIYK		2	2066.9677734375	1	a1.a1	1
a1	pepa1b15	ATQMPEGGQGAPPMYQIYK	M14:+15.99491	2	2082.962646484375	1	a1.a1	2
a1	pepa1b16	ATQQQHDFTITQTADGR		3	1917.9053955078125	1	a1.a1	1
a1	pepa1b17	AVAFFIESIAMHDIIAAEK		2	2076.083984375	1	a1.a1	1
a1	pepa1b18	AVAFFIESIAMHDIIAAEK	M11:+15.99491	3	2092.078857421875	1	a1.a1	1
a1	pepa1b19	AYVPAIQMAFK		2	1238.66064453125	1	a1.a1	1
a1	pepa1b20	AYVPAIQMAFK	M8:+15.99491	2	1254.655517578125	1	a1.a1	2
a1	pepa1b21	CFGTGAAGNR	C1:+57.02146 - C1:-17.02655	2	993.4210815429688	1	a1.a1	1
a1	pepa1b22	CFGTGAAGNR	C1:+57.02146	2	1010.4476928710938	1	a1.a1	1
a1	pepa1b23	CGAAIAGHQIIR	C1:+57.02146	2	1266.6739501953125	1	a1.a1	1
a1	pepa1b24	CIMDQATDPNIIGR	C1:+57.02146 - C1:-17.02655	2	1586.7305908203125	1	a1.a1	1
a1	pepa1b25	CIMDQATDPNIIGR	C1:+57.02146	2	1603.757080078125	1	a1.a1	1
a1	pepa1b26	CIMDQATDPNIIGR	C1:+57.02146 - M3:+15.99491	2	1619.751953125	1	a1.a1	1
a1	pepa1b27	DCISIPYR	C2:+57.02146	2	1023.4932250976562	1	a1.a1	1
a1	pepa1b28	DEVIANR		2	816.42138671875	1	a1.a1	1
a1	pepa1b29	DFGIIVFVR		2	1065.609619140625	1	a1.a1	1
a1	pepa1b30	DFVQVMR	M6:+15.99491	2	910.4454956054688	1	a1.a1	1
a1	pepa1b31	DFWEIASIDCYNHIAEWK	C10:+57.02146	2	2297.03369140625	1	a1.a1	1
a1	pepa1b32	DICNTHIMR	C3:+57.02146	2	1159.53515625	1	a1.a1	1
a1	pepa1b33	DICNTHIMR	C3:+57.02146 - M8:+15.99491	2	1175.530029296875	1	a1.a1	1
a1	pepa1b34	DIIETHIR		2	996.5477294921875	1	a1.a1	1
a1	pepa1b35	DIIINTMSQEEK		2	1420.69921875	1	a1.a1	1
a1	pepa1b36	DIIINTMSQEEK	M7:+15.99491	2	1436.6942138671875	1	a1.a1	1
a1	pepa1b37	DIIPCIDGYIK	C5:+57.02146	2	1306.671630859375	1	a1.a1	1
a1	pepa1b38	DPESETDNDSQEIFK		2	1753.7403564453125	1	a1.a1	1
a1	pepa1b39	DPTVHDDVIEIEMDEINR		2	2139.98681640625	1	a1.a1	2
a1	pepa1b40	DPTVHDDVIEIEMDEINR	M13:+15.99491	2	2155.981689453125	1	a1.a1	2
a1	pepa1b41	DQAVAVQH		2	867.4323120117188	1	a1.a1	1
a1	pepa1b42	DQNIIIGTTYR		2	1293.68017578125	1	a1.a1	1
a1	pepa1b43	DVDFMYVEIIQR		2	1527.7515869140625	1	a1.a1	1
a1	pepa1b44	DVDFMYVEIIQR	M5:+15.99491	2	1543.7464599609375	1	a1.a1	1
a1	pepa1b45	EAANGDSDGPSYM	M13:+15.99491	2	1329.4903564453125	1	a1.a1	1
a1	pepa1b46	EAISIEEIR		2	1059.5684814453125	1	a1.a1	1
a1	pepa1b47	ECSPWMSDFK	C2:+57.02146	2	1286.5184326171875	1	a1.a1	1
a1	pepa1b48	ECSPWMSDFK	C2:+57.02146 - M6:+15.99491	2	1302.513427734375	1	a1.a1	1
a1	pepa1b49	EFFSTIVVDAIDVIK		2	1695.9207763671875	1	a1.a1	1
a1	pepa1b50	EGGGCGQPSGIIAQPTIIYIR	C5:+57.02146	2	2187.123046875	1	a1.a1	1
a1	pepa1b51	EHPFIVK	E1:-18.01056	2	851.477783203125	1	a1.a1	2
a1	pepa1b52	EIFNFVIK	E1:-18.01056	2	991.5615844726562	1	a1.a1	1
a1	pepa1b53	EIINPVVEFVSHPS		2	1566.816650390625	1	a1.a1	1
a1	pepa1b54	EMINNAENIFR		2	1350.6474609375	1	a1.a1	1
a1	pepa1b55	EMKPVIFIDVFIPR		2	1703.9556884765625	1	a1.a1	2
a1	pepa1b56	EMKPVIFIDVFIPR	M2:+15.99491	2	1719.9505615234375	1	a1.a1	1
a1	pepa1b57	EQQHVMEEIFQSSFR	E1:-18.01056	2	1876.8651123046875	1	a1.a1	1
a1	pepa1b58	EQQHVMEEIFQSSFR		2	1894.8756103515625	1	a1.a1	2
a1	pepa1b59	EQQHVMEEIFQSSFR	M6:+15.99491	2	1910.87060546875	1	a1.a1	1
a1	pepa1b60	ETGIMYSIMVH		2	1280.601806640625	1	a1.a1	1
a1	pepa1b61	ETGIMYSIMVH	M5:+15.99491	2	1296.5966796875	1	a1.a1	1
a1	pepa1b62	ETGIMYSIMVH	M5:+15.99491 - M9:+15.99491	2	1312.591552734375	1	a1.a1	1
a1	pepa1b63	ETGIMYSIMVHAIR		2	1620.8240966796875	1	a1.a1	1
a1	pepa1b64	EVYAAAAEVIGIIIR		2	1587.910888671875	1	a1.a1	1
a1	pepa1b65	FIESIAMHDIIAAEK		2	1687.872802734375	1	a1.a1	2
a1	pepa1b66	FMNAVFFIIPK		2	1326.728271484375	1	a1.a1	1
a1	pepa1b67	FNNYVDCMK	C7:+57.02146 - M8:+15.99491	2	1206.4921875	1	a1.a1	2
a1	pepa1b68	FTSITGGSIEEIR		2	1409.7275390625	1	a1.a1	1
a1	pepa1b69	FVETQASQGTIQTR		2	1565.792236328125	1	a1.a1	1
a1	pepa1b70	FVPIIPGNR		2	1012.5942993164062	1	a1.a1	1
a1	pepa1b71	FYQGFIFSEK		2	1265.6204833984375	1	a1.a1	1
a1	pepa1b72	FYQGFIFSEKPEK		2	1619.810791015625	1	a1.a1	1
a1	pepa1b73	GFPPSASICIIDIVK	C9:+57.02146	2	1616.8720703125	1	a1.a1	1
a1	pepa1b74	GGSWIQEINVAEK		2	1430.727783203125	1	a1.a1	1
a1	pepa1b75	GIAPGDER		2	814.4058227539062	1	a1.a1	1
a1	pepa1b76	GIFTSEIGTK		2	1052.562744140625	1	a1.a1	1
a1	pepa1b77	GIIAQDSACSQR	C9:+57.02146	2	1305.6219482421875	1	a1.a1	2
a1	pepa1b78	GIIAQPTIIYIR		2	1357.820556640625	1	a1.a1	1
a1	pepa1b79	GISSIICNFTK	C7:+57.02146	2	1239.640625	1	a1.a1	1
a1	pepa1b80	GSATQFIPVPEIMPFR		2	1789.9310302734375	1	a1.a1	1
a1	pepa1b81	GSATQFIPVPEIMPFR	M13:+15.99491	2	1805.9259033203125	1	a1.a1	1
a1	pepa1b82	GSCVTQVGIIESVYEMFR	C3:+57.02146 - M16:+15.99491	2	2090.989013671875	1	a1.a1	1
a1	pepa1b83	GYGIFAGPCK	C9:+57.02146	2	1069.513916015625	1	a1.a1	1
a1	pepa1b84	HDVGAYMIMYK		2	1327.6177978515625	1	a1.a1	1
a1	pepa1b85	HECMAPITAIVK	C3:+57.02146 - M4:+15.99491	2	1385.6920166015625	1	a1.a1	1
a1	pepa1b86	HGDIPDIQIK		2	1135.6109619140625	1	a1.a1	1
a1	pepa1b87	HGSCITEGNEITK	C4:+57.02146	2	1445.6693115234375	1	a1.a1	1
a1	pepa1b88	HIISSDQMMDSIIADEAFF	M8:+15.99491 - M9:+15.99491	2	2201.973388671875	1	a1.a1	1
a1	pepa1b89	HNIEIIK		2	866.5098876953125	1	a1.a1	1
a1	pepa1b90	HSSIITPIQAVAQR		3	1520.8548583984375	1	a1.a1	2
a1	pepa1b91	HVMQPYYK		2	1065.51904296875	1	a1.a1	1
a1	pepa1b92	HWISPIIQIAASEN		2	1578.827880859375	1	a1.a1	1
a1	pepa1b93	IAAVVSACK	C8:+57.02146	2	918.5081176757812	1	a1.a1	1
a1	pepa1b94	IACDVDQVTR	C3:+57.02146	2	1176.5682373046875	1	a1.a1	1
a1	pepa1b95	IAMHDIIAAEK		2	1211.645751953125	1	a1.a1	1
a1	pepa1b96	IATTIIQHWK		2	1210.6947021484375	1	a1.a1	1
a1	pepa1b97	ICYDAFTENMAGENQIIER	C2:+57.02146	2	2274.01708984375	1	a1.a1	1
a1	pepa1b98	ICYDAFTENMAGENQIIER	C2:+57.02146 - M10:+15.99491	2	2290.011962890625	1	a1.a1	1
a1	pepa1b99	IDQGGVIQDFIN		2	1318.6641845703125	1	a1.a1	1
a1	pepa1c100	IEVHFISIATNF		2	1390.737060546875	1	a1.a1	1
a1	pepa1c101	IFAIHASQF		2	1033.5469970703125	1	a1.a1	1
a1	pepa1c102	IGIPGDEVDNK		2	1156.5849609375	1	a1.a1	1
a1	pepa1c103	IGNPIVPINIR		2	1205.7369384765625	1	a1.a1	1
a1	pepa1c104	IGSIGGQINK		2	986.5632934570312	1	a1.a1	1
a1	pepa1c105	IHWFTNNK		2	1059.5374755859375	1	a1.a1	1
a1	pepa1c106	IIANAISSEPACIAEIEEDK	C12:+57.02146	3	2173.069580078125	1	a1.a1	2
a1	pepa1c107	IIDVMYSR		2	996.5186767578125	1	a1.a1	1
a1	pepa1c108	IIDVMYSR	M5:+15.99491	2	1012.5136108398438	1	a1.a1	1
a1	pepa1c109	IIEESICEIVAK	C7:+57.02146	2	1403.7454833984375	1	a1.a1	1
a1	pepa1c110	IIEIMTEVICR	C10:+57.02146 - M5:+15.99491	2	1392.7230224609375	1	a1.a1	1
a1	pepa1c111	IIEISGSSSEDSEK		2	1480.70166015625	1	a1.a1	1
a1	pepa1c112	IIIGTTYR		2	936.5516967773438	1	a1.a1	1
a1	pepa1c113	IIIQGEADQSIITFIDK		2	1904.037841796875	1	a1.a1	1
a1	pepa1c114	IIQDDVDR		2	973.4953002929688	1	a1.a1	1
a1	pepa1c115	IIQDFNR		2	905.484375	1	a1.a1	1
a1	pepa1c116	IISIPHNIIEIDVR		2	1631.9482421875	1	a1.a1	2
a1	pepa1c117	IISITVR		2	801.5197143554688	1	a1.a1	1
a1	pepa1c118	IKPVEIR		2	854.5462036132812	1	a1.a1	1
a1	pepa1c119	IMEFTTTIINTSPEGWK		2	1967.97900390625	1	a1.a1	1
a1	pepa1c120	IMEFTTTIINTSPEGWK	M2:+15.99491	2	1983.9736328125	1	a1.a1	2
a1	pepa1c121	INESTFDTQITK		2	1396.6959228515625	1	a1.a1	1
a1	pepa1c122	INESTFDTQITKK		2	1524.790771484375	1	a1.a1	1
a1	pepa1c123	INQVFHGSCITEGNEITK	C9:+57.02146	2	2046.99169921875	1	a1.a1	1
a1	pepa1c124	IPAIDIIIK		2	995.650390625	1	a1.a1	2
a1	pepa1c125	IPDTVIEK		2	914.5197143554688	1	a1.a1	1
a1	pepa1c126	IPPDVIR		2	809.4884033203125	1	a1.a1	2
a1	pepa1c127	IPSNTIDR		2	915.4898071289062	1	a1.a1	1
a1	pepa1c128	IPVIAGCIK	C7:+57.02146	2	970.5758056640625	1	a1.a1	1
a1	pepa1c129	IQSVQAITEIQEF		2	1505.7850341796875	1	a1.a1	1
a1	pepa1c130	IQYFMEQF	M5:+15.99491	2	1121.49755859375	1	a1.a1	1
a1	pepa1c131	IQYFMEQFY		2	1268.5660400390625	1	a1.a1	1
a1	pepa1c132	IQYFMEQFY	M5:+15.99491	2	1284.56103515625	1	a1.a1	1
a1	pepa1c133	IQYFMEQFYGIIR		2	1707.8568115234375	1	a1.a1	1
a1	pepa1c134	IQYFMEQFYGIIR	M5:+15.99491	2	1723.8516845703125	1	a1.a1	1
a1	pepa1c135	ISDFNDITNMIIIK		2	1636.8619384765625	1	a1.a1	1
a1	pepa1c136	ISDFNDITNMIIIK	M10:+15.99491	2	1652.8568115234375	1	a1.a1	1
a1	pepa1c137	ISIMYAR	M4:+15.99491	2	869.4553833007812	1	a1.a1	1
a1	pepa1c138	ITPIPEDNSMNVDQDGDPSDR		2	2315.009521484375	1	a1.a1	1
a1	pepa1c139	IVINTEEVFRPY		2	1479.7845458984375	1	a1.a1	1
a1	pepa1c140	IWSEPFYQETYIPY		2	1835.8531494140625	1	a1.a1	1
a1	pepa1c141	IYGPDAQVDR		2	1133.5589599609375	1	a1.a1	1
a1	pepa1c142	IYSIAIHPN		2	1027.5574951171875	1	a1.a1	1
a1	pepa1c143	IYSIAIHPNAF		2	1245.6630859375	1	a1.a1	1
a1	pepa1c144	KAAISAIESFIK		2	1277.746826171875	1	a1.a1	1
a1	pepa1c145	KDICNTHIMR	C4:+57.02146	2	1287.630126953125	1	a1.a1	1
a1	pepa1c146	KEEENASVIDSAEIQAYPAIVVEK		3	2632.335693359375	1	a1.a1	1
a1	pepa1c147	KGGSWIQEINVAEK		2	1558.82275390625	1	a1.a1	1
a1	pepa1c148	KNIIEESICEIVAK	C9:+57.02146	3	1645.8834228515625	1	a1.a1	2
a1	pepa1c149	KQNNFSIAMK		2	1180.61474609375	1	a1.a1	1
a1	pepa1c150	MAGENQIIER		2	1160.5732421875	1	a1.a1	1
a1	pepa1c151	MAGENQIIER	M1:+15.99491	2	1176.5682373046875	1	a1.a1	1
a1	pepa1c152	MAVIAIIAK	M1:+15.99491	2	945.5806274414062	1	a1.a1	2
a1	pepa1c153	MDPMNIWDDIITNR		2	1733.7989501953125	1	a1.a1	1
a1	pepa1c154	MDPMNIWDDIITNR	M4:+15.99491	2	1749.7939453125	1	a1.a1	2
a1	pepa1c155	MDPMNIWDDIITNR	M1:+15.99491 - M4:+15.99491	2	1765.788818359375	1	a1.a1	1
a1	pepa1c156	MEQFYGIIR		2	1156.5823974609375	1	a1.a1	1
a1	pepa1c157	MESIAIAHADEK		2	1314.6363525390625	1	a1.a1	1
a1	pepa1c158	MESIAIAHADEK	M1:+15.99491	2	1330.6312255859375	1	a1.a1	1
a1	pepa1c159	MEVQEQEEDISSIIR		2	1805.8590087890625	1	a1.a1	2
a1	pepa1c160	MEVQEQEEDISSIIR	M1:+15.99491	2	1821.8538818359375	1	a1.a1	2
a1	pepa1c161	MHGEIQK		2	842.4193115234375	1	a1.a1	1
a1	pepa1c162	MIPTSDPAANIHPAKPK		2	1787.94775390625	1	a1.a1	1
a1	pepa1c163	MKQDAQVVIYR	M1:+15.99491	3	1366.7152099609375	1	a1.a1	1
a1	pepa1c164	MQNYSSIDVIIHQSR		2	1790.8857421875	1	a1.a1	1
a1	pepa1c165	MQNYSSIDVIIHQSR	M1:+15.99491	2	1806.8807373046875	1	a1.a1	2
a1	pepa1c166	MSTSPEAFIAIR		2	1322.677734375	1	a1.a1	1
a1	pepa1c167	MTIADFCDQQIR	C7:+57.02146	2	1497.682861328125	1	a1.a1	1
a1	pepa1c168	MVSAVINGMIDQSFR		2	1667.8248291015625	1	a1.a1	2
a1	pepa1c169	MVSAVINGMIDQSFR	M9:+15.99491	2	1683.8197021484375	1	a1.a1	2
a1	pepa1c170	MVSAVINGMIDQSFR	M1:+15.99491 - M9:+15.99491	2	1699.8145751953125	1	a1.a1	1
a1	pepa1c171	MYAAIGDPK		2	965.4765014648438	1	a1.a1	1
a1	pepa1c172	MYAAIGDPK	M1:+15.99491	2	981.4713745117188	1	a1.a1	3
a1	pepa1c173	NCISTVVHQGIIR	C2:+57.02146	2	1496.801025390625	1	a1.a1	1
a1	pepa1c174	NEIEIPGQYDGR		2	1390.66015625	1	a1.a1	1
a1	pepa1c175	NGIIAQDSACSQR	C10:+57.02146	2	1419.6649169921875	1	a1.a1	1
a1	pepa1c176	NIDIAVIEIMQSSVDNTK		2	1990.0166015625	1	a1.a1	1
a1	pepa1c177	NIIEESICEIVAK	C8:+57.02146	2	1517.7884521484375	1	a1.a1	1
a1	pepa1c178	NIIIFENIIDIK		2	1444.8414306640625	1	a1.a1	1
a1	pepa1c179	NIITVTSSDEMMK		2	1468.70263671875	1	a1.a1	1
a1	pepa1c180	NIITVTSSDEMMK	M11:+15.99491	2	1484.697509765625	1	a1.a1	1
a1	pepa1c181	NIITVTSSDEMMK	M11:+15.99491 - M12:+15.99491	2	1500.6923828125	1	a1.a1	2
a1	pepa1c182	NISSNEAISIEEIR		2	1574.802001953125	1	a1.a1	2
a1	pepa1c183	NNWEVSAISR		2	1175.580810546875	1	a1.a1	1
a1	pepa1c184	PAIDIIIK		2	882.5662841796875	1	a1.a1	1
a1	pepa1c185	PAIQMAFK		2	905.4918212890625	1	a1.a1	1
a1	pepa1c186	PESETDNDSQEIFK		2	1638.71337890625	1	a1.a1	1
a1	pepa1c187	PIPEYHVR		2	1010.5421752929688	1	a1.a1	1
a1	pepa1c188	PIQAVAQR		2	882.5159912109375	1	a1.a1	1
a1	pepa1c189	PVIFIDVFIPR		2	1315.7777099609375	1	a1.a1	1
a1	pepa1c190	QCIPSIDISCK	C2:+57.02146 - C10:+57.02146 - Q1:-17.02655	2	1303.6025390625	1	a1.a1	1
a1	pepa1c191	QDAQVVIYR		2	1091.5848388671875	1	a1.a1	1
a1	pepa1c192	QDWVDGEPTEAEK	Q1:-17.02655	2	1486.6336669921875	1	a1.a1	1
a1	pepa1c193	QDWVDGEPTEAEK		2	1503.66015625	1	a1.a1	1
a1	pepa1c194	QFINIMIPMK	M9:+15.99491 - Q1:-17.02655	2	1233.637451171875	1	a1.a1	1
a1	pepa1c195	QFINIMIPMK		2	1234.6690673828125	1	a1.a1	1
a1	pepa1c196	QGNISSQVPIK	Q1:-17.02655	2	1153.62158203125	1	a1.a1	1
a1	pepa1c197	QGNISSQVPIK		2	1170.6480712890625	1	a1.a1	1
a1	pepa1c198	QGNISSQVPIKR	Q1:-17.02655	2	1309.72265625	1	a1.a1	1
a1	pepa1c199	QIDSFPQYSPK	Q1:-17.02655	2	1292.6162109375	1	a1.a1	1
a1	pepa1c200	QIFSSIFSGIIK	Q1:-17.02655	2	1322.73583984375	1	a1.a1	1
a1	pepa1c201	QIIHWFTNNK		2	1300.6800537109375	1	a1.a1	1
a1	pepa1c202	QITQSAIIAEAR	Q1:-17.02655	2	1283.69580078125	1	a1.a1	1
a1	pepa1c203	QITQSAIIAEAR		2	1300.722412109375	1	a1.a1	1
a1	pepa1c204	QIYEPIVMQIIH	M8:+15.99491	2	1499.7930908203125	1	a1.a1	1
a1	pepa1c205	QMFITQTDTGDDR	Q1:-17.02655	2	1510.6483154296875	1	a1.a1	1
a1	pepa1c206	QMFITQTDTGDDR	M2:+15.99491 - Q1:-17.02655	2	1526.6431884765625	1	a1.a1	1
a1	pepa1c207	QMFITQTDTGDDR		2	1527.6748046875	1	a1.a1	1
a1	pepa1c208	QMFITQTDTGDDR	M2:+15.99491	2	1543.669677734375	1	a1.a1	2
a1	pepa1c209	QNNFSIAMK		2	1052.519775390625	1	a1.a1	1
a1	pepa1c210	QNNFSIAMK	M8:+15.99491	2	1068.5146484375	1	a1.a1	1
a1	pepa1c211	QSTDIHHSVGTEIISIVYK		3	2127.1083984375	1	a1.a1	1
a1	pepa1c212	QYDEAINK	Q1:-17.02655	2	963.4421997070312	1	a1.a1	1
a1	pepa1c213	RYAVPSAGIR		2	1089.6168212890625	1	a1.a1	1
a1	pepa1c214	SDPGIITNTMDVF	M10:+15.99491	2	1425.656982421875	1	a1.a1	1
a1	pepa1c215	SDPGIITNTMDVFVK		2	1636.825439453125	1	a1.a1	1
a1	pepa1c216	SDPGIITNTMDVFVK	M10:+15.99491	2	1652.8204345703125	1	a1.a1	1
a1	pepa1c217	SFPPIADR		2	902.4735107421875	1	a1.a1	1
a1	pepa1c218	SHFASSHAIICISH	C11:+57.02146	2	1566.7486572265625	1	a1.a1	1
a1	pepa1c219	SIDSENPPDINK		2	1328.63330078125	1	a1.a1	1
a1	pepa1c220	SIEEICAVNIYGPDAQVDR	C6:+57.02146	2	2149.0234375	1	a1.a1	1
a1	pepa1c221	SIEYCSTASIDSENPPDINK	C5:+57.02146	2	2240.002685546875	1	a1.a1	1
a1	pepa1c222	SIFSETINTEIIK		2	1494.805419921875	1	a1.a1	1
a1	pepa1c223	SIGEYDVIR		2	1051.5423583984375	1	a1.a1	1
a1	pepa1c224	SIGPPQGEEDSVPR		2	1467.707763671875	1	a1.a1	2
a1	pepa1c225	SIGTIQQCCDAIDHICR	C8:+57.02146 - C9:+57.02146 - C16:+57.02146	2	2046.915771484375	1	a1.a1	1
a1	pepa1c226	SIITIIWH		2	982.572509765625	1	a1.a1	1
a1	pepa1c227	SIIYIIQDDVDR		2	1449.7587890625	1	a1.a1	1
a1	pepa1c228	SIKHSPEDPEK		2	1266.6329345703125	1	a1.a1	1
a1	pepa1c229	SIMVHAIR	M3:+15.99491	2	942.5194091796875	1	a1.a1	1
a1	pepa1c230	SINSIEFR		2	965.5054931640625	1	a1.a1	1
a1	pepa1c231	SITGGSIEEIR		2	1161.6114501953125	1	a1.a1	1
a1	pepa1c232	SKDFVQVMR		2	1109.57763671875	1	a1.a1	1
a1	pepa1c233	SKDFVQVMR	M8:+15.99491	2	1125.572509765625	1	a1.a1	1
a1	pepa1c234	SMEEDPQTSR		2	1179.4951171875	1	a1.a1	2
a1	pepa1c235	SMNVDQDGDPSDR		2	1435.5758056640625	1	a1.a1	1
a1	pepa1c236	SMNVDQDGDPSDR	M2:+15.99491	2	1451.5706787109375	1	a1.a1	1
a1	pepa1c237	SPNIWIK		2	857.4884033203125	1	a1.a1	1
a1	pepa1c238	SQGCSEQVITVIK	C4:+57.02146	2	1448.7418212890625	1	a1.a1	1
a1	pepa1c239	SSEPACIAEIEEDK	C6:+57.02146	2	1577.700439453125	1	a1.a1	1
a1	pepa1c240	SSIDVIIHQSR		3	1254.6805419921875	1	a1.a1	2
a1	pepa1c241	SSSESINHIIYDEFVK		2	1867.90771484375	1	a1.a1	2
a1	pepa1c242	STASIDSENPPDINK		2	1587.7501220703125	1	a1.a1	1
a1	pepa1c243	STIVVDAIDVIK		2	1272.741455078125	1	a1.a1	1
a1	pepa1c244	SVGTEIISIVYK		2	1308.741455078125	1	a1.a1	1
a1	pepa1c245	SVNSSSESINHIIYDEFVK		2	2168.051025390625	1	a1.a1	1
a1	pepa1c246	SYEIIIQSTR		2	1209.6478271484375	1	a1.a1	1
a1	pepa1c247	TGGSIEEIR		2	961.4953002929688	1	a1.a1	1
a1	pepa1c248	TICIEVVICR	C3:+57.02146 - C9:+57.02146	2	1262.6600341796875	1	a1.a1	1
a1	pepa1c249	TISEKNNITQK		2	1275.690673828125	1	a1.a1	1
a1	pepa1c250	TQEGSISAR		2	948.4749145507812	1	a1.a1	1
a1	pepa1c251	TVGAIQVIGTEAQSSIIK		3	1815.0225830078125	1	a1.a1	2
a1	pepa1c252	TVSIIDENNVSSYISK		2	1768.8968505859375	1	a1.a1	1
a1	pepa1c253	TYSVVPMTSR		2	1140.5721435546875	1	a1.a1	1
a1	pepa1c254	TYSVVPMTSR	M7:+15.99491	2	1156.567138671875	1	a1.a1	1
a1	pepa1c255	VAACEIIH	C4:+57.02146	2	912.461181640625	1	a1.a1	1
a1	pepa1c256	VCIDIIYK	C2:+57.02146	2	1023.5548095703125	1	a1.a1	1
a1	pepa1c257	VEGMTEIYFQIK	M4:+15.99491	2	1473.7298583984375	1	a1.a1	1
a1	pepa1c258	VEQIFQVMNGIIAQDSACSQR	C18:+57.02146 - M8:+15.99491	3	2410.1494140625	1	a1.a1	1
a1	pepa1c259	VFIAIAAK		2	832.5294799804688	1	a1.a1	1
a1	pepa1c260	VIAGIYQR		2	919.536376953125	1	a1.a1	1
a1	pepa1c261	VIEQIIVAH		2	1021.6044921875	1	a1.a1	1
a1	pepa1c262	VIEQIIVAHFPM	M12:+15.99491	2	1412.7611083984375	1	a1.a1	1
a1	pepa1c263	VIEQIIVAHFPMQ		2	1524.82470703125	1	a1.a1	1
a1	pepa1c264	VIEQIIVAHFPMQSR		3	1767.9578857421875	1	a1.a1	2
a1	pepa1c265	VIEQIIVAHFPMQSR	M12:+15.99491	2	1783.9527587890625	1	a1.a1	1
a1	pepa1c266	VIVQTICEPA	C7:+57.02146	2	1129.5926513671875	1	a1.a1	1
a1	pepa1c267	VIVQTICEPASIGF	C7:+57.02146	2	1533.798583984375	1	a1.a1	1
a1	pepa1c268	VTEIAITASDR		2	1175.6270751953125	1	a1.a1	1
a1	pepa1c269	VTVMASIR		2	876.4976196289062	1	a1.a1	1
a1	pepa1c270	VVQMIGSIGGQINK		2	1443.7991943359375	1	a1.a1	1
a1	pepa1c271	VVQMIGSIGGQINK	M4:+15.99491	2	1459.7940673828125	1	a1.a1	2
a1	pepa1c272	WCAHTNVEIK	C2:+57.02146	2	1257.6048583984375	1	a1.a1	2
a1	pepa1c273	WIHDNYR		2	1003.4749145507812	1	a1.a1	1
a1	pepa1c274	WIIAHCGR	C6:+57.02146	2	1012.5150146484375	1	a1.a1	1
a1	pepa1c275	YAVPSAGIR		2	933.5156860351562	1	a1.a1	1
a1	pepa1c276	YNFPVEVEVPMER		2	1608.7730712890625	1	a1.a1	1
a1	pepa1c277	YNFPVEVEVPMER	M11:+15.99491	2	1624.7679443359375	1	a1.a1	1
a1	pepa1c278	YPEETISIMTK		2	1311.6505126953125	1	a1.a1	1
a1	pepa1c279	YPEETISIMTK	M9:+15.99491	2	1327.6453857421875	1	a1.a1	2
a1	pepa1c280	YSCFAIFVK	C3:+57.02146	2	1134.565673828125	1	a1.a1	1
a1	pepa1c281	YSIMVHAIR		2	1089.5877685546875	1	a1.a1	1
a1	pepa1c282	YSSIDVIIHQSR		2	1417.7437744140625	1	a1.a1	1
a1	pepa1c283	YYIQNGIQSF		2	1232.594970703125	1	a1.a1	1
a2	pepa2a1	AIIENPTFDSQTK		2	1463.7381591796875	1	a2.a1	1
a2	pepa2a2	ASGSENEGDYNPGR		2	1452.5989990234375	1	a2.a2	1
a2	pepa2a3	AYDIAGSCR	C8:+57.02146	2	1012.4520874023438	1	a2.a2	1
a2	pepa2a4	DIIQMIVQR		2	1115.6246337890625	1	a2.a2	1
a2	pepa2a5	DIIQMIVQR	M5:+15.99491	2	1131.6195068359375	1	a2.a2	1
a2	pepa2a6	DPAINSGVSQKPDPAK		2	1623.8341064453125	1	a2.a1	2
a2	pepa2a7	EDIAAFVEEIDKVESQER		2	2107.019287109375	1	a2.a2	1
a2	pepa2a8	EDVIAGMSGK		2	1006.48779296875	1	a2.a2	1
a2	pepa2a9	EIIIFSNSDNER		2	1436.7020263671875	2	a2.a1 a2.a2	1
a2	pepa2b10	EKQDEQVGIPGK		2	1327.685546875	1	a2.a1	1
a2	pepa2b11	EQVIEPMINGTDK	M7:+15.99491	2	1489.720703125	1	a2.a2	1
a2	pepa2b12	EWIIGMIGAESAK		2	1404.7196044921875	1	a2.a1	1
a2	pepa2b13	EWIVGMIGAESTK		2	1420.7144775390625	1	a2.a2	1
a2	pepa2b14	EYFADMER		2	1060.4407958984375	1	a2.a2	1
a2	pepa2b15	EYHTDTTVK		2	1093.5164794921875	2	a2.a1 a2.a2	1
a2	pepa2b16	FTMDIDSDEDFSDFDEK		2	2055.801513671875	1	a2.a1	1
a2	pepa2b17	FTVETASR		2	910.4633178710938	1	a2.a1	1
a2	pepa2b18	GFQQISFVNSIATSK		2	1626.8489990234375	1	a2.a1	2
a2	pepa2b19	GFQQISFVNSIATTK		2	1640.86474609375	1	a2.a2	1
a2	pepa2b20	GKPSSDTVPKPK		3	1240.68994140625	1	a2.a2	1
a2	pepa2b21	GYDSDPVK		2	880.4050903320312	1	a2.a1	1
a2	pepa2b22	HGFIEEFITPIVK		2	1529.836669921875	1	a2.a2	1
a2	pepa2b23	HVDYVADQIVTK		2	1387.7220458984375	1	a2.a1	1
a2	pepa2b24	HVDYVVDQVVGK		2	1357.7115478515625	1	a2.a2	1
a2	pepa2b25	IAQAEAAGIHK		2	1108.6114501953125	1	a2.a2	1
a2	pepa2b26	ICNIFSTK	C2:+57.02146	2	982.5029907226562	2	a2.a1 a2.a2	1
a2	pepa2b27	IDETGVAIK		2	945.5255737304688	1	a2.a2	1
a2	pepa2b28	IDKDIVAIMTR		2	1274.714111328125	1	a2.a2	1
a2	pepa2b29	IDKDIVAIMTR	M9:+15.99491	2	1290.708984375	1	a2.a2	1
a2	pepa2b30	IFDEIIVNAADNK		2	1461.7587890625	2	a2.a1 a2.a2	2
a2	pepa2b31	IHGIPEQFIYGTATK		3	1674.8853759765625	1	a2.a2	2
a2	pepa2b32	IIFPAVDDNIIK		2	1357.77294921875	1	a2.a2	1
a2	pepa2b33	IKNENTEGSPQEDGVEIEGIK		3	2286.110107421875	1	a2.a1	1
a2	pepa2b34	IMDGEEPIPMIPSYK		2	1719.8336181640625	1	a2.a1	1
a2	pepa2b35	IMDGEEPIPMIPSYK	M10:+15.99491	2	1735.8284912109375	1	a2.a1	1
a2	pepa2b36	IMIMTDQDQDGSHIK		2	1731.804443359375	2	a2.a1 a2.a2	1
a2	pepa2b37	IMIMTDQDQDGSHIK	M2:+15.99491	2	1747.7994384765625	2	a2.a1 a2.a2	1
a2	pepa2b38	IMIMTDQDQDGSHIK	M2:+15.99491 - M4:+15.99491	2	1763.7943115234375	2	a2.a1 a2.a2	1
a2	pepa2b39	IQIEETMPSPYGR	M7:+15.99491	2	1536.7366943359375	1	a2.a2	1
a2	pepa2b40	KEWITNFMEDR		3	1468.689453125	2	a2.a1 a2.a2	2
a2	pepa2b41	KEWITNFMEDR	M8:+15.99491	3	1484.684326171875	2	a2.a1 a2.a2	1
a2	pepa2b42	KGDIDTAAVK		2	1017.5579223632812	1	a2.a2	1
a2	pepa2b43	KPSTSDDSDSNFEK		2	1556.6715087890625	1	a2.a1	1
a2	pepa2b44	KSYDDAESIK		2	1155.55322265625	1	a2.a2	1
a2	pepa2b45	KYDTVIDIIR		2	1235.6998291015625	1	a2.a1	1
a2	pepa2b46	KYETVQDIIK		2	1236.6839599609375	1	a2.a2	1
a2	pepa2b47	MEVSPIQPVNENMQVNK	M1:+15.99491 - M13:+15.99491 - M1:+42.01057	2	2030.9530029296875	1	a2.a1	1
a2	pepa2b48	MIDGIDPHPMIPNYK		2	1740.84521484375	1	a2.a2	1
a2	pepa2b49	MQSIDKDIVAIMVR	M1:+15.99491	2	1634.8609619140625	1	a2.a1	1
a2	pepa2b50	NENTEGSPQEDGVEIEGIK		2	2044.9310302734375	1	a2.a1	1
a2	pepa2b51	NINIIQPIGQFGTR		2	1570.870361328125	2	a2.a1 a2.a2	1
a2	pepa2b52	NTVEITEIPVR		2	1270.7005615234375	1	a2.a2	1
a2	pepa2b53	NYEDEDSIK		2	1112.474609375	1	a2.a1	1
a2	pepa2b54	QIMENAEINNIIK	Q1:-17.02655	2	1512.7730712890625	2	a2.a1 a2.a2	1
a2	pepa2b55	QIMENAEINNIIK		2	1529.799560546875	2	a2.a1 a2.a2	1
a2	pepa2b56	QTTIAFKPIK	Q1:-17.02655	2	1129.6619873046875	1	a2.a1	1
a2	pepa2b57	QTTIAFKPIK		2	1146.6884765625	1	a2.a1	1
a2	pepa2b58	RDPAINSGVSQKPDPAK		2	1779.9351806640625	1	a2.a1	1
a2	pepa2b59	SFGSTCQISEK	C6:+57.02146	2	1243.56298828125	1	a2.a1	2
a2	pepa2b60	SIPSIVDGFKPGQR		2	1500.8172607421875	1	a2.a2	1
a2	pepa2b61	SIPSMVDGIKPGQR		2	1484.7894287109375	1	a2.a1	1
a2	pepa2b62	SVVSDIEADDVK		2	1276.6270751953125	1	a2.a1	1
a2	pepa2b63	SYDDAESIK		2	1027.458251953125	1	a2.a2	1
a2	pepa2b64	SYVDIYVK		2	986.5197143554688	1	a2.a2	1
a2	pepa2b65	TIAVSGIGVVGR		2	1128.6739501953125	1	a2.a1	1
a2	pepa2b66	TPAIISDYK		2	1007.5411987304688	1	a2.a2	1
a2	pepa2b67	TQIEHIIIRPDTY		2	1598.8541259765625	2	a2.a1 a2.a2	1
a2	pepa2b68	TQMAEVIPSPR	M3:+15.99491	2	1244.630859375	1	a2.a1	1
a2	pepa2b69	VIHEQVNHR		2	1131.6021728515625	1	a2.a1	1
a2	pepa2b70	VTIDPENNIISIWNNGK		2	1926.992431640625	1	a2.a1	1
a2	pepa2b71	VVEAVNSDSDSEFGIPK		2	1792.8603515625	1	a2.a2	1
a2	pepa2b72	YAGPEDDAAITIAFSK		2	1668.81201171875	1	a2.a2	1
a2	pepa2b73	YDTVIDIIR		2	1107.6048583984375	1	a2.a1	1
a2	pepa2b74	YETVQDIIK		2	1108.5888671875	1	a2.a2	1
a2	pepa2b75	YIFTMISSIAR		2	1301.692626953125	1	a2.a1	1
a2	pepa2b76	YIFTMISSIAR	M5:+15.99491	2	1317.6876220703125	1	a2.a1	1
a2	pepa2b77	YSGPEDDAAISIAFSK		2	1670.791259765625	1	a2.a1	1
a3	pepa3a1	AAGNPGSIAAPIDHKPC	C17:+57.02146	2	1675.822509765625	1	a3.a1	1
a3	pepa3a2	AGFFIPPDEYVVTDPEQEK		2	2181.0390625	1	a3.a1	1
a3	pepa3a3	AHEVGAQGGPPVAQVEQDIPISR		3	2355.20556640625	1	a3.a1	1
a3	pepa3a4	AQPFGFIDSDTDAEEER		2	1926.8355712890625	1	a3.a1	1
a3	pepa3a5	AVIAIGGSIAGSAAEASHIVTDR		2	2166.151611328125	1	a3.a1	1
a3	pepa3a6	DAEEDMPQR		2	1090.4473876953125	1	a3.a1	1
a3	pepa3a7	DCGSINGTQIIRPPK	C2:+57.02146	2	1655.853759765625	1	a3.a1	1
a3	pepa3a8	DQPPFGDSDDSVEADK		2	1721.714111328125	1	a3.a1	1
a3	pepa3a9	DSDTDVEEEEIPVENR		2	1875.8094482421875	1	a3.a1	1
a3	pepa3b10	EEEEDTAEKPGK		2	1361.6070556640625	1	a3.a1	1
a3	pepa3b11	ENITDIVVDTDTIGESTQPQR		2	2331.131591796875	1	a3.a1	1
a3	pepa3b12	GIPIISIDWIHQSR		2	1634.9017333984375	1	a3.a1	1
a3	pepa3b13	HIAPPPIISPIIPS		2	1451.862548828125	1	a3.a1	1
a3	pepa3b14	HIAPPPIISPIIPSIK		3	1693.04150390625	1	a3.a1	1
a3	pepa3b15	HQVSVEGTNQTDVK		2	1541.755859375	1	a3.a1	2
a3	pepa3b16	IDVSIPFVSR		2	1132.636474609375	1	a3.a1	1
a3	pepa3b17	IHIFSGAHGPEK		2	1292.675048828125	1	a3.a1	1
a3	pepa3b18	INQESTAPK		2	987.510986328125	1	a3.a1	1
a3	pepa3b19	IPATPVVIPMK	M10:+15.99491	2	1181.6966552734375	1	a3.a1	1
a3	pepa3b20	KHQVSVEGTNQTDVK		2	1669.850830078125	1	a3.a1	2
a3	pepa3b21	MPDCSVAIPFPSISK	C4:+57.02146	2	1648.8077392578125	1	a3.a1	1
a3	pepa3b22	NFGFSIQDAISR		2	1354.6754150390625	1	a3.a1	1
a3	pepa3b23	NQIVTPEPTSR		2	1241.64892578125	1	a3.a1	1
a3	pepa3b24	PGIHIER		2	821.4631958007812	1	a3.a1	1
a3	pepa3b25	QHAEIEIIAWDK	Q1:-17.02655	2	1435.7220458984375	1	a3.a1	1
a3	pepa3b26	QHAEIEIIAWDK		3	1452.7486572265625	1	a3.a1	1
a3	pepa3b27	QSEAEVVTEIQIEK	Q1:-17.02655	2	1585.7960205078125	1	a3.a1	1
a3	pepa3b28	QSEAEVVTEIQIEK		2	1602.822509765625	1	a3.a1	1
a3	pepa3b29	QTDVTGEEEITK		2	1349.6435546875	1	a3.a1	1
a3	pepa3b30	SIATMDSPPHQK	M5:+15.99491	2	1327.6314697265625	1	a3.a1	1
a3	pepa3b31	SQAGSDTDVEEGK		2	1322.571044921875	1	a3.a1	1
a3	pepa3b32	SQASTTVDINTQVEK		2	1620.807861328125	1	a3.a1	1
a3	pepa3b33	SQIPAEGDAGAEWAAAVIK		2	1883.9501953125	1	a3.a1	1
a3	pepa3b34	SSPGIHIER		2	995.5272827148438	1	a3.a1	1
a3	pepa3b35	TPEPVVPTAPEIR		2	1405.76904296875	1	a3.a1	1
a3	pepa3b36	TPEPVVPTAPEPHPTTSTDQPVTPK		3	2623.325439453125	1	a3.a1	1
a3	pepa3b37	TPESIVPIAPEIQPSTSR		2	1922.0234375	1	a3.a1	1
a3	pepa3b38	TPETIVPTAPK		2	1153.646728515625	1	a3.a1	1
a3	pepa3b39	TSTDRPVTSEPTSQATR		2	1833.89404296875	1	a3.a1	1
a3	pepa3b40	TVIIKEEEEDTAEKPGK		3	1915.986328125	1	a3.a1	1
a3	pepa3b41	VEIETSEEIQEK		2	1433.7010498046875	1	a3.a1	1
a3	pepa3b42	VGIPIISPEFIITGVIK		2	1796.0936279296875	1	a3.a1	1
a4	pepa4a1	ANIFSDVQFK		2	1168.60009765625	1	a4.a1	1
a4	pepa4a2	DIIAVVFYGTEK		2	1354.7257080078125	1	a4.a1	1
a4	pepa4a3	DIISIAEDEDIR		2	1388.6907958984375	1	a4.a1	1
a4	pepa4a4	DSIIFIVDASK		2	1207.6573486328125	1	a4.a1	3
a4	pepa4a5	DTGIFIDIMHIK		2	1402.7403564453125	1	a4.a1	1
a4	pepa4a6	DTGIFIDIMHIK	M9:+15.99491	2	1418.7352294921875	1	a4.a1	1
a4	pepa4a7	EIVYPPDYNPEGK		2	1520.7271728515625	1	a4.a1	1
a4	pepa4a8	FDDPGIMIMGFK	M7:+15.99491	2	1386.6435546875	1	a4.a1	3
a4	pepa4a9	FDDPGIMIMGFK	M7:+15.99491 - M9:+15.99491	2	1402.6385498046875	1	a4.a1	1
a4	pepa4b10	FDDPGIMIMGFKPI		2	1580.78564453125	1	a4.a1	1
a4	pepa4b11	FDDPGIMIMGFKPI	M9:+15.99491	2	1596.780517578125	1	a4.a1	1
a4	pepa4b12	FDDPGIMIMGFKPI	M7:+15.99491 - M9:+15.99491	2	1612.775390625	1	a4.a1	1
a4	pepa4b13	IGSIVDEFK		2	1007.5411987304688	1	a4.a1	1
a4	pepa4b14	IISSDRDIIAVVFYGTEK		3	2026.0860595703125	1	a4.a1	1
a4	pepa4b15	IMIFTNEDNPHGNDSAK		2	1902.865478515625	1	a4.a1	1
a4	pepa4b16	IMIFTNEDNPHGNDSAK	M2:+15.99491	2	1918.8603515625	1	a4.a1	1
a4	pepa4b17	IQVTPPGFQIVFIPFADDK		2	2132.14306640625	1	a4.a1	1
a4	pepa4b18	KMPFTEK		2	880.4600830078125	1	a4.a1	1
a4	pepa4b19	KPGGFDISIFYR		2	1399.7373046875	1	a4.a1	2
a4	pepa4b20	KQEIIEAITK		2	1172.6888427734375	1	a4.a1	1
a4	pepa4b21	NIEAIAIDIMEPEQAVDITIPK	M10:+15.99491	3	2439.26904296875	1	a4.a1	1
a4	pepa4b22	NIYVIQEIDNPGAK		2	1573.822509765625	1	a4.a1	1
a4	pepa4b23	PGGFDISIFYR		2	1271.642333984375	1	a4.a1	1
a4	pepa4b24	QEIIEAITK	Q1:-17.02655	2	1027.5673828125	1	a4.a1	1
a4	pepa4b25	QIIIEKEETEEIK	Q1:-17.02655	2	1584.837158203125	1	a4.a1	1
a4	pepa4b26	QIIIEKEETEEIK		2	1601.8636474609375	1	a4.a1	1
a4	pepa4b27	QIIIEKEETEEIKR	Q1:-17.02655	3	1740.938232421875	1	a4.a1	1
a4	pepa4b28	QIIIEKEETEEIKR		2	1757.96484375	1	a4.a1	1
a4	pepa4b29	SDSFENPVIQQH		2	1400.64453125	1	a4.a1	1
a4	pepa4b30	SDSFENPVIQQHFR		2	1703.81396484375	1	a4.a1	1
a4	pepa4b31	STIFSAIIIK		2	1092.666748046875	1	a4.a1	1
a4	pepa4b32	TEGDEEAEEEQEENIEASGDYK		3	2500.99609375	1	a4.a1	1
a4	pepa4b33	TFNTSTGGIIIPSDTK		2	1651.854248046875	1	a4.a1	2
a4	pepa4b34	TFNTSTGGIIIPSDTKR		2	1807.955322265625	1	a4.a1	1
a4	pepa4b35	VAIVPQEEEIDDQK		2	1612.806884765625	1	a4.a1	1
a4	pepa4b36	VEYSEEEIK		2	1125.5313720703125	1	a4.a1	1
a4	pepa4b37	VHFEESSK		2	962.4581909179688	1	a4.a1	1
a4	pepa4b38	VIQEIDNPGAK		2	1183.6322021484375	1	a4.a1	1
a5	pepa5a1	AEPVEVVAPR		2	1066.589599609375	1	a5.a1	1
a5	pepa5a2	AMVEYEIDIQK	M2:+15.99491	2	1354.65625	1	a5.a1	1
a5	pepa5a3	AQNDIIWNIK		2	1214.6531982421875	1	a5.a1	1
a5	pepa5a4	AQNDIIWNIKDEIK		2	1699.90185546875	1	a5.a1	1
a5	pepa5a5	ASICISTK	C4:+57.02146	2	879.4608764648438	1	a5.a1	1
a5	pepa5a6	DPIDVNYEK		2	1092.521240234375	1	a5.a1	1
a5	pepa5a7	EDAIEHFMK	M8:+15.99491	2	1135.50927734375	1	a5.a1	1
a5	pepa5a8	EEIGFRPEYSASQIK		2	1753.8759765625	1	a5.a1	1
a5	pepa5a9	FYTIIPHDFGMK		2	1468.7298583984375	1	a5.a1	2
a5	pepa5b10	GDEVDGVDEVAK		2	1232.564453125	1	a5.a1	1
a5	pepa5b11	GGAAVDPDSGIEHSAH		2	1519.6776123046875	1	a5.a1	1
a5	pepa5b12	GGAAVDPDSGIEHSAHVIEK		2	1988.9676513671875	1	a5.a1	1
a5	pepa5b13	GGSDDSSKDPIDVNYEK		2	1825.80908203125	1	a5.a1	1
a5	pepa5b14	GIYFADMVSK		2	1130.5555419921875	1	a5.a1	1
a5	pepa5b15	GTNSYYK		2	832.3839721679688	1	a5.a1	1
a5	pepa5b16	HPDVEVDGFSEIR		2	1499.712890625	1	a5.a1	1
a5	pepa5b17	IAPPEAPVTGYMFGK	M12:+15.99491	2	1593.798583984375	1	a5.a1	1
a5	pepa5b18	IIWHGSR		2	868.4791870117188	1	a5.a1	1
a5	pepa5b19	KGDEVDGVDEVAK		2	1360.6595458984375	1	a5.a1	1
a5	pepa5b20	KPPIINNADSVQAK		3	1494.827880859375	1	a5.a1	2
a5	pepa5b21	KVCSTNDIK	C3:+57.02146	2	1064.5408935546875	1	a5.a1	1
a5	pepa5b22	MAIMVQSPMFDGK		2	1454.6844482421875	1	a5.a1	1
a5	pepa5b23	MAIMVQSPMFDGK	M1:+15.99491 - M4:+15.99491	2	1486.67431640625	1	a5.a1	1
a5	pepa5b24	MIFDVESMK	M8:+15.99491	2	1115.5115966796875	1	a5.a1	1
a5	pepa5b25	MIFDVESMK	M1:+15.99491 - M8:+15.99491	2	1131.5064697265625	1	a5.a1	1
a5	pepa5b26	MVDPEKPQIGMIDR		2	1628.8138427734375	1	a5.a1	1
a5	pepa5b27	MVDPEKPQIGMIDR	M1:+15.99491	2	1644.808837890625	1	a5.a1	2
a5	pepa5b28	PVQDIIK		2	812.4880981445312	1	a5.a1	1
a5	pepa5b29	QQVPSGESAIIDR	Q1:-17.02655	2	1382.6915283203125	1	a5.a1	1
a5	pepa5b30	QQVPSGESAIIDR		2	1399.718017578125	1	a5.a1	1
a5	pepa5b31	RKGDEVDGVDEVAK		2	1516.7606201171875	1	a5.a1	2
a5	pepa5b32	SDAYYCTGDVTAWTK	C6:+57.02146	2	1737.742919921875	1	a5.a1	1
a5	pepa5b33	SIQEIFIAH		2	1057.568115234375	1	a5.a1	1
a5	pepa5b34	TGNAWHSK		2	900.4326782226562	1	a5.a1	1
a5	pepa5b35	VFSATIGIVDIVK		2	1361.8043212890625	1	a5.a1	1
a5	pepa5b36	VGTVIGSNK		2	874.4996948242188	1	a5.a1	1
a5	pepa5b37	VVSEDFIQDVSASTK		2	1624.806884765625	1	a5.a1	1
a6	pepa6a1	AIDDIDMVAIVR		2	1330.703857421875	1	a6.a1	1
a6	pepa6a2	AIQEKVEIK		2	1057.6256103515625	1	a6.a1	1
a6	pepa6a3	ANPQVGVAFPH		2	1136.5850830078125	1	a6.a1	1
a6	pepa6a4	AVDAIIDSMSIAK	M9:+15.99491	2	1349.698486328125	1	a6.a1	1
a6	pepa6a5	DDEAAAVAISSIIH		2	1411.706787109375	1	a6.a1	1
a6	pepa6a6	DIIIHSIK		2	938.5673828125	1	a6.a1	1
a6	pepa6a7	DVIQHETIGK		2	1139.60595703125	1	a6.a1	1
a6	pepa6a8	EDGSGDRGDGPFR		3	1364.5830078125	1	a6.a1	1
a6	pepa6a9	EDIIQGFR		2	977.5054931640625	1	a6.a1	1
a6	pepa6b10	EEASGSSVTAEEAK		2	1394.6285400390625	1	a6.a1	2
a6	pepa6b11	EEASGSSVTAEEAKK		2	1522.7235107421875	1	a6.a1	1
a6	pepa6b12	ETVYCINDDDETEVIK	C5:+57.02146	2	1942.859130859375	1	a6.a1	1
a6	pepa6b13	HIEIFTDISSR		2	1317.68017578125	1	a6.a1	3
a6	pepa6b14	HIMIPDFDIIEDIESK		3	1914.9521484375	1	a6.a1	1
a6	pepa6b15	HIMIPDFDIIEDIESK	M3:+15.99491	2	1930.9471435546875	1	a6.a1	1
a6	pepa6b16	IQPGSQQADFIDAI		2	1502.7490234375	1	a6.a1	1
a6	pepa6b17	IWNMINPPAEVTTK		2	1613.8360595703125	1	a6.a1	1
a6	pepa6b18	NMINPPAEVTTK		2	1314.672607421875	1	a6.a1	1
a6	pepa6b19	QIDIIIHSIK	Q1:-17.02655	2	1162.6834716796875	1	a6.a1	1
a6	pepa6b20	RHIEIFTDISSR		3	1473.78125	1	a6.a1	1
a6	pepa6b21	SGSSVTAEEAK		2	1065.50634765625	1	a6.a1	1
a6	pepa6b22	SIPGIESPFEQAK		2	1402.7216796875	1	a6.a1	1
a6	pepa6b23	SKVDEEQMK		2	1093.519775390625	1	a6.a1	1
a6	pepa6b24	SQIDIIIH		2	938.531005859375	1	a6.a1	1
a6	pepa6b25	SQIDIIIHSIK		2	1266.741943359375	1	a6.a1	1
a6	pepa6b26	TEQGGAHF		2	846.37451171875	1	a6.a1	1
a6	pepa6b27	TEQGGAHFSVS		2	1119.5069580078125	1	a6.a1	1
a6	pepa6b28	TEQGGAHFSVSSIAEGSVTSVGSVNPAENFR		3	3121.48291015625	1	a6.a1	1
a6	pepa6b29	TWTVVDAK		2	919.48876953125	1	a6.a1	1
a6	pepa6b30	VDEEQMK		2	878.392822265625	1	a6.a1	1
a6	pepa6b31	VGVAFPHIK		2	967.5728149414062	1	a6.a1	1
a6	pepa6b32	VITMFVQR		2	993.555419921875	1	a6.a1	1
a6	pepa6b33	YAPTEAQINAVDAIIDSMSIAK		2	2321.169921875	1	a6.a1	2
a6	pepa6b34	YAPTEAQINAVDAIIDSMSIAK	M18:+15.99491	2	2337.164794921875	1	a6.a1	1
a6	pepa6b35	YAYDKR		2	815.4050903320312	1	a6.a1	1
a7	pepa7a1	AIFNTEQR		2	978.5006713867188	1	a7.a1	1
a7	pepa7a2	AIIQMVQQFGVDFEK	M5:+15.99491	2	1768.894287109375	1	a7.a1	1
a7	pepa7a3	DMIIQFISR		2	1122.5980224609375	1	a7.a1	1
a7	pepa7a4	DMIIQFISR	M2:+15.99491	2	1138.5928955078125	1	a7.a1	1
a7	pepa7a5	FFISHPAYR		2	1137.5843505859375	1	a7.a1	1
a7	pepa7a6	FPFEIVK		2	879.4979248046875	1	a7.a1	1
a7	pepa7a7	FTDFDEVR		2	1028.46875	1	a7.a1	1
a7	pepa7a8	GISPVPINIR		2	1065.641845703125	1	a7.a1	1
a7	pepa7a9	GMEEIIPIVNK		2	1242.6767578125	1	a7.a1	1
a7	pepa7b10	GWITINNISIMK		2	1389.75634765625	1	a7.a1	1
a7	pepa7b11	GWITINNISIMK	M11:+15.99491	2	1405.751220703125	1	a7.a1	1
a7	pepa7b12	GYIGVVNR		2	877.489501953125	1	a7.a1	1
a7	pepa7b13	HVFAIFNTEQR		2	1361.696533203125	1	a7.a1	1
a7	pepa7b14	IDIMDEGTDAR		2	1235.5577392578125	1	a7.a1	1
a7	pepa7b15	IEGSGDQVDTIEISGGAR		2	1803.872314453125	1	a7.a1	1
a7	pepa7b16	IQSQIISIEK		2	1158.67333984375	1	a7.a1	1
a7	pepa7b17	IYSSADQSSIMEESADQAQR		2	2215.9775390625	1	a7.a1	1
a7	pepa7b18	MGTPHIQK		2	911.4771728515625	1	a7.a1	1
a7	pepa7b19	NIVDSYVAIINK		2	1348.74755859375	1	a7.a1	1
a7	pepa7b20	QEIEAETDR		2	1090.50146484375	1	a7.a1	1
a7	pepa7b21	QIEIACDSQEDVDSWK	C6:+57.02146	2	1922.8441162109375	1	a7.a1	1
a7	pepa7b22	RPIIIQIIFSK		2	1327.846435546875	1	a7.a1	1
a7	pepa7b23	RPPAAPSR		2	851.4849853515625	1	a7.a1	1
a7	pepa7b24	SMDPQIER	M2:+15.99491	2	991.4517211914062	1	a7.a1	1
a7	pepa7b25	SSADQSSIMEESADQAQR		2	1939.8302001953125	1	a7.a1	1
a7	pepa7b26	SSADQSSIMEESADQAQR	M9:+15.99491	2	1955.8250732421875	1	a7.a1	1
a7	pepa7b27	SSVIENFVGR		2	1107.5797119140625	1	a7.a1	1
a7	pepa7b28	TEHAEFIHCK	C9:+57.02146	2	1271.584228515625	1	a7.a1	2
a7	pepa7b29	TGIFTPDMAFEAIVK	M8:+15.99491	2	1655.8353271484375	1	a7.a1	1
a7	pepa7b30	TIMHIMINNTK		2	1315.6865234375	1	a7.a1	1
a7	pepa7b31	TIMHIMINNTK	M3:+15.99491	2	1331.681396484375	1	a7.a1	1
a7	pepa7b32	VINITIIDIPGITK		2	1509.925537109375	1	a7.a1	1
a7	pepa7b33	VPVGDQPPDIEYQIK		2	1697.8748779296875	1	a7.a1	1
a8	pepa8a1	AAQDIKDEEPGDIGR		2	1613.7769775390625	1	a8.a1	1
a8	pepa8a2	AIGSAQYEDPR		2	1206.575439453125	1	a8.a1	1
a8	pepa8a3	DIYIIPISAQDPVPSK		2	1755.9532470703125	1	a8.a1	1
a8	pepa8a4	EEVAYDPEDETIIEEAK		2	1979.897216796875	1	a8.a1	1
a8	pepa8a5	EMFNIFQVTDNR		2	1513.7108154296875	1	a8.a1	1
a8	pepa8a6	GAQGAIPER		2	898.4744873046875	1	a8.a1	1
a8	pepa8a7	GGIVGQAPMPVPEEK	M9:+15.99491	2	1524.7730712890625	1	a8.a1	1
a8	pepa8a8	IFQPVIEAPGASK		2	1356.7525634765625	1	a8.a1	1
a8	pepa8a9	MDDKGDPSNEEAPK	M1:+15.99491 - M1:+42.01057	2	1590.6591796875	1	a8.a1	1
a8	pepa8b10	NQGIFHR		2	871.4536743164062	1	a8.a1	1
a8	pepa8b11	QAGPAPAAATAASK		2	1211.6383056640625	1	a8.a1	1
a8	pepa8b12	QEPENDQGVVSQAGK		2	1585.7457275390625	1	a8.a1	1
a8	pepa8b13	QIEEQEEAIR		2	1244.612060546875	1	a8.a1	1
a8	pepa8b14	RPANSGEIDK		2	1086.55419921875	1	a8.a1	1
a8	pepa8b15	SAAPSQPNSQIR		2	1255.639404296875	1	a8.a1	1
a8	pepa8b16	SGPQSASTAVK		2	1032.5323486328125	1	a8.a1	1
a8	pepa8b17	SPPEGDTTIFISR		2	1419.7120361328125	1	a8.a1	1
a8	pepa8b18	SSSPAGETEGDREPQAR		2	1773.8001708984375	1	a8.a1	1
a8	pepa8b19	STAPIIDVFSSMIK	M12:+15.99491	2	1524.7982177734375	1	a8.a1	1
a8	pepa8b20	VNDSDDIIMTENEVGK		2	1778.8116455078125	1	a8.a1	1
a8	pepa8b21	VTVDDIPNR		2	1028.5374755859375	1	a8.a1	1
a9	pepa9a1	AMMYSGEIK		2	1029.474853515625	1	a9.a1	1
a9	pepa9a2	DKYPNIQVIGGNVVTAAQAK		3	2086.129638671875	1	a9.a1	2
a9	pepa9a3	EDIVVAPAGITIK		2	1325.7679443359375	1	a9.a1	1
a9	pepa9a4	FGVPVIADGGIQNVGH		2	1579.8231201171875	1	a9.a1	1
a9	pepa9a5	FGVPVIADGGIQNVGHIAK		2	1892.039306640625	1	a9.a1	2
a9	pepa9a6	GMGSIDAMDK	M2:+15.99491 - M8:+15.99491	2	1056.4339599609375	1	a9.a1	1
a9	pepa9a7	HGFCGIPITDTGR	C4:+57.02146	2	1430.6849365234375	1	a9.a1	1
a9	pepa9a8	IIAGIQHSCQDIGAK	C9:+57.02146	2	1610.832275390625	1	a9.a1	1
a9	pepa9a9	IPIVNEDDEIVAIIAR		2	1779.9854736328125	1	a9.a1	1
a9	pepa9b10	IVGIISSR		2	844.5255126953125	1	a9.a1	1
a9	pepa9b11	NIIDAGVDAIR		2	1156.6324462890625	1	a9.a1	1
a9	pepa9b12	PQATAVYK		2	877.4782104492188	1	a9.a1	1
a9	pepa9b13	REDIVVAPAGITIK		2	1481.8690185546875	1	a9.a1	1
a9	pepa9b14	TSSAQVEGGVHSIHSYEK		2	1915.9149169921875	1	a9.a1	1
a9	pepa9b15	VAQGVSGAVQDK		2	1158.61181640625	1	a9.a1	1
a9	pepa9b16	YEQGFITDPVVISPK		2	1692.8846435546875	1	a9.a1	1
b10	pepb10a1	APFHQIR		2	868.4791870117188	1	b10.a1	1
b10	pepb10a2	ESEITDEDIDGIIER		2	1733.8079833984375	1	b10.a1	1
b10	pepb10a3	FVFMISTR		2	1000.5288696289062	1	b10.a1	1
b10	pepb10a4	HGATHVFASK		2	1054.5433349609375	1	b10.a1	1
b10	pepb10a5	IDEAESINDEEIEEK		2	1762.786865234375	1	b10.a1	1
b10	pepb10a6	IDGQTPHDER		2	1167.539306640625	1	b10.a1	1
b10	pepb10a7	IDSIVIQQGR		2	1128.6375732421875	1	b10.a1	1
b10	pepb10a8	IINIIMQIR		2	1113.681640625	1	b10.a1	1
b10	pepb10a9	IINIIMQIR	M6:+15.99491	2	1129.6766357421875	1	b10.a1	1
b10	pepb10b10	NPEIPNAAQAQK		2	1280.6597900390625	1	b10.a1	1
b10	pepb10b11	QDSINAYNEPNSTK		2	1580.7191162109375	1	b10.a1	1
b10	pepb10b12	SAPSKPAASIASGGSNSSNK		3	1817.899169921875	1	b10.a1	1
b10	pepb10b13	TEQEEDEEIITESSK		2	1766.7818603515625	1	b10.a1	1
b10	pepb10b14	TPEEVIEYSAVFWER		2	1854.891357421875	1	b10.a1	1
b10	pepb10b15	YIVIDEAHR		2	1115.5848388671875	1	b10.a1	1
b11	pepb11a1	APIDASDSGR		2	988.4697875976562	1	b11.a1	1
b11	pepb11a2	DFIIDIEDR		2	1135.5633544921875	1	b11.a1	1
b11	pepb11a3	EQITDADTK		2	1020.4848022460938	1	b11.a1	1
b11	pepb11a4	HYDDFFER		2	1128.474853515625	1	b11.a1	1
b11	pepb11a5	IHISQEDNVANK		3	1367.6917724609375	1	b11.a1	1
b11	pepb11a6	IIHAICGK	C6:+57.02146	2	911.5136108398438	1	b11.a1	1
b11	pepb11a7	IQSAIACTNIFPIGR	C7:+57.02146	2	1660.8843994140625	1	b11.a1	1
b11	pepb11a8	ISIQESESK		2	1020.5211791992188	1	b11.a1	1
b11	pepb11a9	PSSFQNNVQSQDPQVSTK		2	1990.9468994140625	1	b11.a1	1
b11	pepb11b10	QEQINCVTR	C6:+57.02146	2	1147.5528564453125	1	b11.a1	1
b11	pepb11b11	TVNEDVEEMEIDEQTK		2	1908.8382568359375	1	b11.a1	1
b11	pepb11b12	YFVEETVEVIR		2	1383.7159423828125	1	b11.a1	1
b12	pepb12a1	ASFVASGNR		2	908.4589233398438	1	b12.a1	1
b12	pepb12a2	EATSSTSNFSSISSK		2	1532.7078857421875	1	b12.a1	1
b12	pepb12a3	ENATNGVQQISK		2	1288.649658203125	1	b12.a1	1
b12	pepb12a4	MHIMDQPNR	M1:+15.99491 - M4:+15.99491	2	1173.514404296875	1	b12.a1	1
b12	pepb12a5	MMDIEHK		2	903.4066772460938	1	b12.a1	1
b12	pepb12a6	NFDEESNASMSTAR	M10:+15.99491	2	1574.63916015625	1	b12.a1	1
b12	pepb12a7	REEADFYR		2	1085.50146484375	1	b12.a1	1
b12	pepb12a8	VEEPENPAAK		2	1083.5321044921875	1	b12.a1	1
b12	pepb12a9	VIIFSQMVR		2	1092.623779296875	1	b12.a1	1
b12	pepb12b10	VIIFSQMVR	M7:+15.99491	2	1108.61865234375	1	b12.a1	1
b12	pepb12b11	VVSTFGVIFDPVK		2	1407.7886962890625	1	b12.a1	1
b13	pepb13a1	ASGFVFTR		2	884.462890625	1	b13.a1	1
b13	pepb13a2	DPNNPYDK		2	962.4218139648438	1	b13.a1	1
b13	pepb13a3	DSVEENMIK		2	1064.4932861328125	1	b13.a1	1
b13	pepb13a4	EYNVNDDSMK		2	1214.499755859375	1	b13.a1	1
b13	pepb13a5	GDSPIHSIR		2	981.5115966796875	1	b13.a1	1
b13	pepb13a6	IREPAIISK		2	1026.6309814453125	1	b13.a1	1
b13	pepb13a7	NDIYYNTITNFSEK		2	1721.8021240234375	1	b13.a1	1
b13	pepb13a8	QDIVITTYNIITHDYGTK		3	2095.071044921875	1	b13.a1	1
b13	pepb13a9	TIGFNIESGWGSGR		2	1480.71826171875	1	b13.a1	1
b13	pepb13b10	VFIQHITISDEER		2	1586.8177490234375	1	b13.a1	1
b13	pepb13b11	WVITGTPIQNSIK		2	1456.8162841796875	1	b13.a1	1
b14	pepb14a1	AAGPSISHTSGGTQSK		2	1485.7296142578125	1	b14.a1	1
b14	pepb14a2	ATAFNEQVDK		2	1122.54296875	1	b14.a1	1
b14	pepb14a3	ATVMDVKPVDYR		2	1393.71484375	1	b14.a1	1
b14	pepb14a4	FFPIIEVNK		2	1106.6248779296875	1	b14.a1	1
b14	pepb14a5	IFSIEIVDESGEIR		2	1606.8330078125	1	b14.a1	1
b14	pepb14a6	NEQAFEEVFQNANFR		2	1842.8409423828125	1	b14.a1	1
b14	pepb14a7	NIYIMDTSGK		2	1141.55615234375	1	b14.a1	1
b14	pepb14a8	PQPQNGSSGMGSTVSK		2	1561.7279052734375	1	b14.a1	1
b14	pepb14a9	SGGVGGSNTNWK		2	1163.54443359375	1	b14.a1	1
b14	pepb14b10	VIDQQNGIYR		2	1205.627685546875	1	b14.a1	1
b15	pepb15a1	AADETICQTK	C7:+57.02146	2	1136.525634765625	1	b15.a1	1
b15	pepb15a2	AIDIADMITR		2	1118.5877685546875	1	b15.a1	1
b15	pepb15a3	EDEQQQAIQDIASR		2	1630.76708984375	1	b15.a1	1
b15	pepb15a4	IYYPDFIVPDPK		2	1466.7569580078125	1	b15.a1	1
b15	pepb15a5	NIQDVVER		2	972.5112915039062	1	b15.a1	1
b15	pepb15a6	PNNSGEAPSSPTPK		2	1382.6551513671875	1	b15.a1	1
b15	pepb15a7	SEAHTADGISIR		2	1256.6234130859375	1	b15.a1	2
b15	pepb15a8	VIIDIFTGVR		2	1132.6728515625	1	b15.a1	1
b16	pepb16a1	AGTATSPAGSSPAVAGGTQR		2	1743.8624267578125	1	b16.a1	1
b16	pepb16a2	ASEAQPPVAR		2	1025.537841796875	1	b16.a1	1
b16	pepb16a3	IPEVQQATK		2	1013.56298828125	1	b16.a1	1
b16	pepb16a4	KAEEDAAIQAK		2	1173.6114501953125	1	b16.a1	1
b16	pepb16a5	SPAGPAATPAQAQAASTPR		2	1749.8883056640625	1	b16.a1	1
b16	pepb16a6	TGPAAAQVQVGK		2	1126.6219482421875	1	b16.a1	1
b16	pepb16a7	TNVVTMPTAHPR		2	1323.6842041015625	1	b16.a1	1
b16	pepb16a8	VGPATPSAQVGK		2	1111.6109619140625	1	b16.a1	1
b17	pepb17a1	ESPHEPDPEPYEPIPPK		3	1957.918212890625	1	b17.a1	1
b17	pepb17a2	GIIQEIFINK		2	1174.6834716796875	1	b17.a1	1
b17	pepb17a3	NASTVVVSDK		2	1019.5371704101562	1	b17.a1	1
b17	pepb17a4	PIVIPSPIVTPGSNSQER		2	1891.02880859375	1	b17.a1	1
b17	pepb17a5	QSNVAAPGDATPPAEK		2	1552.7606201171875	1	b17.a1	1
b17	pepb17a6	SSEDEEIRK		2	1092.5172119140625	1	b17.a1	1
b17	pepb17a7	TTIPERPITEVK		2	1383.7845458984375	1	b17.a1	1
b17	pepb17a8	VPWVCPR	C5:+57.02146	2	913.4716796875	1	b17.a1	1
b18	pepb18a1	EEQMDGTVTIK	M4:+15.99491	2	1266.588623046875	1	b18.a1	1
b18	pepb18a2	EMIGGEIIPR		2	1114.5928955078125	1	b18.a1	1
b18	pepb18a3	EMIGGEIIPR	M2:+15.99491	2	1130.5877685546875	1	b18.a1	1
b18	pepb18a4	IAVMEIFR		2	978.5444946289062	1	b18.a1	1
b18	pepb18a5	IEVQDTSGGTTAIR		2	1447.7391357421875	1	b18.a1	1
b18	pepb18a6	IVFSNVNIK		2	1033.6044921875	1	b18.a1	1
b18	pepb18a7	IVVFQYSDGK		2	1155.6048583984375	1	b18.a1	1
b18	pepb18a8	SVIIIAYK		2	906.5662841796875	1	b18.a1	1
b19	pepb19a1	EMINDGASWTIISTDK		2	1780.843017578125	1	b19.a1	1
b19	pepb19a2	ERGDQTVIIIHAK		3	1479.8282470703125	1	b19.a1	1
b19	pepb19a3	IIQFQATPCPK	C9:+57.02146	2	1302.6878662109375	1	b19.a1	1
b19	pepb19a4	QPVQVPVTIVR		2	1235.74755859375	1	b19.a1	1
b19	pepb19a5	QTAIIDADDPVSQIHK		3	1750.8974609375	1	b19.a1	1
b19	pepb19a6	TIYISDSDKR		2	1197.6114501953125	1	b19.a1	1
b19	pepb19a7	VWFGDVEAETMYR		2	1602.72607421875	1	b19.a1	1
b20	pepb20a1	GFAFVQYVNER		2	1329.6590576171875	1	b20.a1	1
b20	pepb20a2	MIAGQVIDINIAAEPK		2	1682.9150390625	1	b20.a1	1
b20	pepb20a3	MIAGQVIDINIAAEPK	M1:+15.99491	2	1698.909912109375	1	b20.a1	1
b20	pepb20a4	MYGSSFDI	M1:+15.99491	2	935.3818969726562	1	b20.a2	1
b20	pepb20a5	NDKSEEEQSSSSVK		2	1553.6929931640625	2	b20.a1 b20.a2	1
b20	pepb20a6	VFIGNINTIVVK		2	1316.7940673828125	1	b20.a1	1
b20	pepb20a7	VPPPPPIAR		2	943.5728149414062	2	b20.a1 b20.a2	1
b21	pepb21a1	EVDATSPAPSTSSTVK		2	1576.7705078125	1	b21.a1	1
b21	pepb21a2	GEFTYYEIQDNTGK		2	1664.7442626953125	1	b21.a1	1
b21	pepb21a3	INQICSQTK	C5:+57.02146	2	1091.5517578125	1	b21.a1	1
b21	pepb21a4	MEVVVHGR	M1:+15.99491	2	942.4829711914062	1	b21.a1	1
b21	pepb21a5	TEGAEATPGAQK		2	1159.5594482421875	1	b21.a1	1
b21	pepb21a6	TTIYEIQDDR		2	1253.6011962890625	1	b21.a1	1
b22	pepb22a1	HIANYISGIQTIGHR		3	1679.89794921875	1	b22.a1	1
b22	pepb22a2	IPPNTNDEVDEDPTGNK		2	1854.8360595703125	1	b22.a1	2
b22	pepb22a3	NDIDDPER		2	973.422607421875	1	b22.a1	1
b22	pepb22a4	NFGDQPDIR		2	1061.50146484375	1	b22.a1	1
b22	pepb22a5	SEHPPICGR	C7:+57.02146	2	1052.49462890625	1	b22.a1	1
b23	pepb23a1	APSYIEISSMR		2	1253.619873046875	1	b23.a1	1
b23	pepb23a2	DQSAVVVQGIPEGVAFK		2	1743.927978515625	1	b23.a1	1
b23	pepb23a3	EDIQIDKPASGVK		2	1399.7431640625	1	b23.a1	1
b23	pepb23a4	EQVNDIFSR		2	1107.5433349609375	1	b23.a1	1
b23	pepb23a5	FAEAIGSTEAK		2	1123.5633544921875	1	b23.a1	1
b23	pepb23a6	SPTWFGIPR		2	1060.557861328125	1	b23.a1	1
b24	pepb24a1	IFIQFVTGSPR		2	1264.705322265625	1	b24.a1	1
b24	pepb24a2	IQAIIEAR		2	913.5469970703125	1	b24.a1	1
b24	pepb24a3	ISTQSNSNNIEPAR		2	1530.7510986328125	1	b24.a1	1
b24	pepb24a4	NTAGAQPQDDSIGGR		2	1486.6884765625	1	b24.a1	1
b24	pepb24a5	SNRPNNNPGGSIR	S1:+42.01057	2	1424.6993408203125	1	b24.a1	1
b25	pepb25a1	DDGSWEVIEGYR		2	1425.6285400390625	1	b25.a1	1
b25	pepb25a2	NINHVSYGR		2	1059.533447265625	1	b25.a1	1
b25	pepb25a3	PISQGGIHGR		2	1021.55419921875	1	b25.a1	1
b25	pepb25a4	YNIGIDIR		2	963.5261840820312	1	b25.a1	1
b25	pepb25a5	YSTDVSVDEVK		2	1241.5899658203125	1	b25.a1	1
b26	pepb26a1	DVAYQYVK		2	985.4993286132812	1	b26.a1	1
b26	pepb26a2	QATTIIADNIIFISDQTK		2	1992.06494140625	1	b26.a1	1
b26	pepb26a3	SGDSEVYQIGDVSQK		2	1611.7501220703125	1	b26.a1	1
b26	pepb26a4	SIATNEMWR	M7:+15.99491	2	1123.5205078125	1	b26.a1	1
b26	pepb26a5	VGQDPVIR		2	883.5	1	b26.a1	1
b27	pepb27a1	DIDIHEVR		2	996.5112915039062	1	b27.a1	1
b27	pepb27a2	GYFEYIEENK		2	1291.58447265625	1	b27.a1	1
b27	pepb27a3	IIEQYKEESK		2	1266.657958984375	1	b27.a1	1
b27	pepb27a4	NFIIDQTNVSAAAQR		2	1647.8453369140625	1	b27.a1	1
b27	pepb27a5	SSGPTSIFAVTVAPPGAR		2	1714.9127197265625	1	b27.a1	1
b28	pepb28a1	APEPTPQQVAQQQ		2	1421.702392578125	1	b28.a1	1
b28	pepb28a2	IDGGITGNMR	M9:+15.99491	2	1049.5047607421875	1	b28.a1	1
b28	pepb28a3	IIEQAIVIEEQIR		2	1553.8902587890625	2	b28.a1 b28.a2	1
b28	pepb28a4	IPSGAYEGGAIIK		2	1275.69482421875	1	b28.a2	1
b28	pepb28a5	VIIFSQMTK		2	1066.5970458984375	2	b28.a1 b28.a2	1
b29	pepb29a1	ITVVDTPGYGDAINCR	C15:+57.02146	2	1750.84326171875	1	b29.a1	1
b29	pepb29a2	SVVGSNQIIEAK		2	1244.6849365234375	1	b29.a1	1
b29	pepb29a3	TIISYIDEQFER		2	1513.753662109375	1	b29.a1	1
b29	pepb29a4	TVQIEASTVEIEER		2	1603.8177490234375	1	b29.a1	1
b29	pepb29a5	YIHDESGINR		2	1203.57568359375	1	b29.a1	1
b30	pepb30a1	APVDFGYVGIDSIIEQMR	M17:+15.99491	2	2025.9949951171875	1	b30.a1	1
b30	pepb30a2	IGDSSGPAIK		2	944.5051879882812	1	b30.a1	1
b30	pepb30a3	ITADIISNGIDVYPQK		2	1746.927734375	1	b30.a1	1
b30	pepb30a4	RTEITIVKPQESAHR		3	1764.971923828125	1	b30.a1	1
b30	pepb30a5	VPEVPTAPATDAAPK		2	1463.7745361328125	1	b30.a1	1
b31	pepb31a1	AAVIGDVIR		2	913.5469970703125	1	b31.a1	1
b31	pepb31a2	APQVIVIAPTR		2	1164.7103271484375	1	b31.a1	1
b31	pepb31a3	EAQEISQNSAIK		2	1317.6649169921875	1	b31.a1	1
b31	pepb31a4	GAVEAIAAAIAH		2	1093.6004638671875	1	b31.a1	1
b31	pepb31a5	TFSFAIPIIEK		2	1265.71435546875	1	b31.a1	1
b32	pepb32a1	FYGNVSR		2	842.416015625	1	b32.a1	1
b32	pepb32a2	HSSAAIAQR		2	940.4962768554688	1	b32.a1	1
b32	pepb32a3	SITHSTVGSK		2	1016.5374755859375	1	b32.a1	1
b32	pepb32a4	SVVGIHAASK		2	968.5527954101562	1	b32.a1	1
b33	pepb33a1	EQGTGNSYTDTSGPK		2	1541.6717529296875	1	b33.a1	1
b33	pepb33a2	HNADAISDR		2	998.4653930664062	1	b33.a1	1
b33	pepb33a3	NSYNNSQAPSPGIGSK		2	1620.76171875	1	b33.a1	1
b33	pepb33a4	NYIAPDATAADKR		2	1405.7073974609375	1	b33.a1	1
b34	pepb34a1	DEIIGEKPEVK		2	1256.6737060546875	1	b34.a1	1
b34	pepb34a2	PVIAVHSGIAR		2	1119.6636962890625	1	b34.a1	1
b34	pepb34a3	RIDCIR	C4:+57.02146	2	832.4462280273438	1	b34.a1	1
b34	pepb34a4	SPFNSPSPQDSPR		2	1415.6553955078125	1	b34.a1	1
b35	pepb35a1	GTQTYSVIEGDPSENYSK		2	1974.89306640625	1	b35.a1	1
b35	pepb35a2	IHNVGSPIK		2	964.5579223632812	1	b35.a1	1
b35	pepb35a3	SPAISDANK		2	902.4581909179688	1	b35.a1	1
b35	pepb35a4	VHVQFFDDSPTR		2	1447.6968994140625	1	b35.a1	1
b36	pepb36a1	AAVIIEQER		2	1028.5738525390625	1	b36.a1	1
b36	pepb36a2	GPPPPPGDENR		2	1132.53857421875	1	b36.a1	1
b36	pepb36a3	VGEPVAISEEER		2	1314.654052734375	1	b36.a1	1
b36	pepb36a4	YGPPPSYPNIK		2	1232.63134765625	1	b36.a1	1
b37	pepb37a1	GSETPGATPGSK		2	1088.5223388671875	1	b37.a1	1
b37	pepb37a2	THEDIEAQIR		2	1211.6019287109375	1	b37.a1	1
b37	pepb37a3	VPEINVQNGVIK		2	1309.7479248046875	1	b37.a1	1
b37	pepb37a4	VQENCIDIVGR	C5:+57.02146	2	1302.6474609375	1	b37.a1	1
b38	pepb38a1	FDYVPTDTTPR		2	1311.6219482421875	1	b38.a1	1
b38	pepb38a2	KAPVISSTPK		2	1027.614990234375	1	b38.a1	1
b38	pepb38a3	TREPVTDNVEK		2	1287.654296875	1	b38.a1	1
b38	pepb38a4	YFIPPSFPISK		2	1295.703857421875	1	b38.a1	1
b39	pepb39a1	EIIESTTQK		2	1048.552490234375	1	b39.a1	1
b39	pepb39a2	GHSISVQR		2	883.4749145507812	1	b39.a1	1
b39	pepb39a3	IGSIIFQVASGDITK		2	1548.8636474609375	1	b39.a1	1
b39	pepb39a4	TDVVVNSVPIDIVISR		2	1725.9749755859375	1	b39.a1	1
b40	pepb40a1	SDIPEKPK		2	913.4993286132812	1	b40.a1	1
b40	pepb40a2	TPQQIWYTHEK		2	1430.7066650390625	1	b40.a1	1
b40	pepb40a3	TTESHMDWEK		2	1263.531494140625	1	b40.a1	1
b41	pepb41a1	EANQAINPK		2	984.5112915039062	1	b41.a1	1
b41	pepb41a2	TAQEVETYR		2	1096.52734375	1	b41.a1	1
b41	pepb41a3	TTYIVIDEADR		2	1295.648193359375	1	b41.a1	1
b42	pepb42a1	GEAVQEEIIK		2	1115.5947265625	1	b42.a1	1
b42	pepb42a2	HINDSAPEVR		2	1137.5650634765625	1	b42.a1	1
b42	pepb42a3	TAIAATNPAVR		2	1084.6114501953125	1	b42.a1	1
b43	pepb43a1	DVTNNVHYENYR		2	1523.687744140625	1	b43.a1	1
b43	pepb43a2	FEDYINAESR		2	1243.5594482421875	1	b43.a1	1
b43	pepb43a3	SVNSSTMVAQQK		2	1279.6314697265625	1	b43.a1	1
b44	pepb44a1	GVPAGNSDTEGGQPGR		2	1498.6884765625	1	b44.a1	1
b44	pepb44a2	KSEKKEKAQEEPPAK		2	1726.933837890625	1	b44.a1	1
b44	pepb44a3	WGASTATTQK		2	1050.5218505859375	1	b44.a1	1
b45	pepb45a1	FATHAAAISVR		2	1143.6273193359375	1	b45.a1	1
b45	pepb45a2	GMGPGTPAGYGR	M2:+15.99491	2	1136.5157470703125	1	b45.a1	1
b45	pepb45a3	YGEPGEVFINK		2	1252.621337890625	1	b45.a1	1
b46	pepb46a1	GIGAGGSITGIK		2	1030.589599609375	1	b46.a1	1
b46	pepb46a2	HFQHITPIK		2	1120.6265869140625	1	b46.a1	1
b46	pepb46a3	YNIIVVGR		2	933.5521240234375	1	b46.a1	1
b47	pepb47a1	ATIEDIIFK		2	1049.5882568359375	1	b47.a1	1
b47	pepb47a2	HIYVVVDGSR		2	1144.6114501953125	1	b47.a1	1
b47	pepb47a3	VFEHHGQVR		2	1108.5650634765625	1	b47.a1	1
b48	pepb48a1	DIMQAIIVR		2	1058.6031494140625	1	b48.a1	1
b48	pepb48a2	HEPGIGGPAER		2	1119.5545654296875	1	b48.a1	1
b48	pepb48a3	TISGAQDSEAAFAK		2	1395.675537109375	1	b48.a1	1
b49	pepb49a1	DAVTYTEHAK		2	1134.54296875	1	b49.a1	1
b49	pepb49a2	ISGIIYEETR		2	1180.621337890625	1	b49.a1	1
b49	pepb49a3	TVTAMDVVYAIK		2	1310.702880859375	1	b49.a1	1
b50	pepb50a1	AHQVVEDGYEFFAK		2	1639.7755126953125	1	b50.a1	1
b50	pepb50a2	IVQMTEAEVR		2	1175.6092529296875	1	b50.a1	1
b50	pepb50a3	YPENFFIIR		2	1198.6258544921875	1	b50.a1	1
b51	pepb51a1	GGVIQSTR		2	817.453125	1	b51.a1	1
b51	pepb51a2	SHESNAPGSAGGQASEKPR		3	1866.8692626953125	1	b51.a1	1
b52	pepb52a1	AESAIAQQAK		2	1016.5374755859375	1	b52.a1	1
b52	pepb52a2	TSGQTFANSNSSR		2	1356.6142578125	1	b52.a1	1
b53	pepb53a1	HAGISDSAR		2	913.448974609375	1	b53.a1	1
b53	pepb53a2	SVEGYYQESGR		2	1274.565185546875	1	b53.a1	1
b54	pepb54a1	PAAAATGPPPGNTSSTQK		2	1652.8243408203125	1	b54.a1	1
b54	pepb54a2	SDIASHFSNK		2	1105.5277099609375	1	b54.a1	1
b55	pepb55a1	AIQIEVDR		2	943.5211181640625	1	b55.a1	1
b55	pepb55a2	SQNEAVCEGIR	C7:+57.02146	2	1262.579833984375	1	b55.a1	1
b56	pepb56a1	GAIIISVAR		2	899.5676879882812	1	b56.a1	1
b56	pepb56a2	GNDQVAISSK		2	1018.5167846679688	1	b56.a1	1
b57	pepb57a1	ETANAIVSQQTPQR		2	1542.7874755859375	1	b57.a1	1
b57	pepb57a2	VVIQEMIK		2	959.559814453125	1	b57.a1	1
b58	pepb58a1	IAQGVSGSIQDK		2	1202.637939453125	1	b58.a1	1
b58	pepb58a2	IEIVVAPAGVTIK		2	1309.8094482421875	1	b58.a1	1
b59	pepb59a1	NSPNNISGISNPPGTPR		2	1721.8570556640625	1	b59.a1	1
b59	pepb59a2	SAQTFISEIR		2	1151.60595703125	1	b59.a1	1
b60	pepb60a1	DSPFGISFVR		2	1124.5738525390625	1	b60.a1	1
b60	pepb60a2	TPATAPVPAR		2	980.5527954101562	1	b60.a1	1
b61	pepb61a1	APTNIVYK		2	905.509521484375	1	b61.a1	1
b61	pepb61a2	IGNVEISQVTIVGIIR		2	1711.01171875	1	b61.a1	1
b62	pepb62a1	SIFEGGATEIYYVIK		2	1689.873779296875	1	b62.a1	1
b62	pepb62a2	TYSISPR		2	823.4312744140625	1	b62.a1	1
b63	pepb63a1	AIQIITR		2	814.514892578125	1	b63.a1	1
b63	pepb63a2	DVIITAWENEQAVIER		2	1885.9658203125	1	b63.a1	1

## Sheet: spectra
MS Sample :	DaPR130904_VB85_O1905.m
Group ID	Peptide ID	Sample	Scan	Rt (minutes)	Sequence (top)	Modifs (top)	Number of subgroups	Sub-groups Ids	Best E-value	Best hyperscore	Charge	MH+ Obs	MH+ theo	DeltaMH+	Delta-ppm
a1	pepa1c161	DaPR130904_VB85_O1905.m	607	11.430000305175781	MHGELQK		1	a1.a1	0.041999999433755875	23.899999618530273	2	842.420166015625	842.4193115234375	7.999999797903001E-4	0.9496458222729653
a1	pepa1c228	DaPR130904_VB85_O1905.m	615	11.5	SLKHSPEDPEK		1	a1.a1	8.800000068731606E-4	42.70000076293945	2	1266.6341552734375	1266.6329345703125	0.0013000000035390258	1.0263431244033083
a1	pepa1b12	DaPR130904_VB85_O1905.m	719	12.279999732971191	ASQGTLQTR		1	a1.a1	0.0012000000569969416	45.29999923706055	2	961.5105590820312	961.506591796875	0.004000000189989805	4.160138083416108
a1	pepa1c250	DaPR130904_VB85_O1905.m	829	13.010000228881836	TQEGSLSAR		1	a1.a1	5.39999979082495E-4	41.900001525878906	2	948.4762573242188	948.4749145507812	0.0013000000035390258	1.3706213876565567
a1	pepa1a9	DaPR130904_VB85_O1905.m	841	13.109999656677246	APPCEYK	C4:+57.02146	1	a1.a1	1.500000071246177E-4	26.5	2	864.3931274414062	864.3923950195312	6.99999975040555E-4	0.8098173689100286
a1	pepa1c249	DaPR130904_VB85_O1905.m	891	13.40999984741211	TLSEKNNITQK		1	a1.a1	0.006099999882280827	34.400001525878906	2	1275.6923828125	1275.690673828125	0.0017000000225380063	1.3326114687635076
a1	pepa1c236	DaPR130904_VB85_O1905.m	925	13.630000114440918	SMNVDQDGDPSDR	M2:+15.99491	1	a1.a1	2.6000000070780516E-4	51.79999923706055	2	1451.5682373046875	1451.5706787109375	-0.0024999999441206455	-1.7222722811821758
a1	pepa1b41	DaPR130904_VB85_O1905.m	961	13.880000114440918	DQAVAVQH		1	a1.a1	0.0430000014603138	32.5	2	867.4320068359375	867.4323120117188	-3.000000142492354E-4	-0.34584832740837823
a1	pepa1b75	DaPR130904_VB85_O1905.m	974	13.949999809265137	GIAPGDER		1	a1.a1	0.004000000189989805	23.799999237060547	2	814.4069213867188	814.4058227539062	0.0010999999940395355	1.3506779584653448
a1	pepa1c234	DaPR130904_VB85_O1905.m	976	13.949999809265137	SMEEDPQTSR		1	a1.a1	0.032999999821186066	35.29999923706055	2	1179.4947509765625	1179.4951171875	-3.000000142492354E-4	-0.2543461264719636
a1	pepa1c234	DaPR130904_VB85_O1905.m	1060	14.479999542236328	SMEEDPQTSR		1	a1.a1	0.00570000009611249	32.70000076293945	2	1179.491943359375	1179.4951171875	-0.003100000089034438	-2.628243257527316
a1	pepa1b22	DaPR130904_VB85_O1905.m	1083	14.609999656677246	CFGTGAAGNR	C1:+57.02146	1	a1.a1	0.009999999776482582	31.0	2	1010.448486328125	1010.4476928710938	7.999999797903001E-4	0.791728246236254
a1	pepa1b28	DaPR130904_VB85_O1905.m	1196	15.210000038146973	DEVLANR		1	a1.a1	0.0012000000569969416	33.099998474121094	2	816.4221801757812	816.42138671875	6.99999975040555E-4	0.8574003405935994
a1	pepa1c145	DaPR130904_VB85_O1905.m	1199	15.229999542236328	KDLCNTHLMR	C4:+57.02146	1	a1.a1	0.0019000000320374966	41.79999923706055	2	1287.6317138671875	1287.630126953125	0.0017000000225380063	1.3202549295430497
a1	pepa1b91	DaPR130904_VB85_O1905.m	1312	15.779999732971191	HVMQPYYK		1	a1.a1	0.027000000700354576	26.899999618530273	2	1065.52001953125	1065.51904296875	0.0010000000474974513	0.938509784594042
a1	pepa1b87	DaPR130904_VB85_O1905.m	1365	16.049999237060547	HGSCITEGNELTK	C4:+57.02146	1	a1.a1	0.0013000000035390258	38.79999923706055	2	1445.6689453125	1445.6693115234375	-3.000000142492354E-4	-0.20751634682837475
a1	pepa1c233	DaPR130904_VB85_O1905.m	1374	16.079999923706055	SKDFVQVMR	M8:+15.99491	1	a1.a1	4.799999878741801E-4	42.29999923706055	2	1125.572998046875	1125.572509765625	5.000000237487257E-4	0.4442184038883815
a1	pepa1c273	DaPR130904_VB85_O1905.m	1375	16.100000381469727	WIHDNYR		1	a1.a1	0.0010999999940395355	36.400001525878906	2	1003.4761962890625	1003.4749145507812	0.0013000000035390258	1.2954982577925107
a1	pepa1b33	DaPR130904_VB85_O1905.m	1385	16.1299991607666	DLCNTHLMR	C3:+57.02146 - M8:+15.99491	1	a1.a1	1.8000000272877514E-4	45.20000076293945	2	1175.5311279296875	1175.530029296875	0.0012000000569969416	1.0208161655510433
a1	pepa1c235	DaPR130904_VB85_O1905.m	1399	16.18000030517578	SMNVDQDGDPSDR		1	a1.a1	1.3999999737279722E-6	55.70000076293945	2	1435.5804443359375	1435.5758056640625	0.004699999932199717	3.273947578146603
a1	pepa1c118	DaPR130904_VB85_O1905.m	1431	16.350000381469727	LKPVELR		1	a1.a1	3.100000030826777E-4	25.799999237060547	2	854.5478515625	854.5462036132812	0.0015999999595806003	1.872338736999022
a1	pepa1c229	DaPR130904_VB85_O1905.m	1473	16.530000686645508	SIMVHALR	M3:+15.99491	1	a1.a1	0.028999999165534973	43.29999923706055	2	942.5206298828125	942.5194091796875	0.0012000000569969416	1.273183390505825
a1	pepa1c127	DaPR130904_VB85_O1905.m	1488	16.600000381469727	LPSNTLDR		1	a1.a1	0.028999999165534973	38.099998474121094	2	915.4906616210938	915.4898071289062	7.999999797903001E-4	0.8738491390736538
a1	pepa1b45	DaPR130904_VB85_O1905.m	1526	16.729999542236328	EAANGDSDGPSYM	M13:+15.99491	1	a1.a1	8.800000068731606E-4	36.400001525878906	2	1329.4903564453125	1329.4903564453125	0.0	0.0
a1	pepa1c158	DaPR130904_VB85_O1905.m	1535	16.760000228881836	MESLALAHADEK	M1:+15.99491	1	a1.a1	0.002300000051036477	37.0	2	1330.6309814453125	1330.6312255859375	-9.999999747378752E-5	-0.07515230031502752
a1	pepa1b93	DaPR130904_VB85_O1905.m	1551	16.829999923706055	LAAVVSACK	C8:+57.02146	1	a1.a1	0.024000000208616257	35.29999923706055	2	918.5090942382812	918.5081176757812	8.999999845400453E-4	0.9798497881732722
a1	pepa1b89	DaPR130904_VB85_O1905.m	1552	16.850000381469727	HNLEIIK		1	a1.a1	0.028999999165534973	36.29999923706055	2	866.51123046875	866.5098876953125	0.00139999995008111	1.6156768318071248
a1	pepa1b51	DaPR130904_VB85_O1905.m	2359	20.0	EHPFLVK	E1:-18.01056	1	a1.a1	0.023000000044703484	27.5	2	851.4794921875	851.477783203125	0.0017000000225380063	1.9965289242696087
a1	pepa1b51	DaPR130904_VB85_O1905.m	1585	16.959999084472656	EHPFLVK	E1:-18.01056	1	a1.a1	0.02199999988079071	27.5	2	851.4822387695312	851.477783203125	0.004399999976158142	5.167486531012044
a1	pepa1b77	DaPR130904_VB85_O1905.m	1631	17.149999618530273	GILAQDSACSQR	C9:+57.02146	1	a1.a1	3.299999889350147E-6	57.5	2	1305.6226806640625	1305.6219482421875	6.99999975040555E-4	0.5361429286502067
a1	pepa1b77	DaPR130904_VB85_O1905.m	1656	17.25	GILAQDSACSQR	C9:+57.02146	1	a1.a1	6.90000012681935E-9	57.29999923706055	2	1305.6326904296875	1305.6219482421875	0.010999999940395355	8.425103419259386
a1	pepa1c172	DaPR130904_VB85_O1905.m	1763	17.68000030517578	MYAALGDPK	M1:+15.99491	1	a1.a1	0.00419999985024333	37.599998474121094	2	981.470703125	981.4713745117188	-6.99999975040555E-4	-0.7132148661888427
a1	pepa1c172	DaPR130904_VB85_O1905.m	1942	18.350000381469727	MYAALGDPK	M1:+15.99491	1	a1.a1	0.00139999995008111	31.5	2	981.4774780273438	981.4713745117188	0.006099999882280827	6.215158221313966
a1	pepa1c172	DaPR130904_VB85_O1905.m	1632	17.15999984741211	MYAALGDPK	M1:+15.99491	1	a1.a1	3.600000127335079E-5	41.099998474121094	2	981.4713745117188	981.4713745117188	-9.999999747378752E-5	-0.1018878390860227
a1	pepa1b67	DaPR130904_VB85_O1905.m	1809	17.850000381469727	FNNYVDCMK	C7:+57.02146 - M8:+15.99491	1	a1.a1	3.300000025774352E-5	39.20000076293945	2	1206.4915771484375	1206.4921875	-6.000000284984708E-4	-0.4973095016402423
a1	pepa1b67	DaPR130904_VB85_O1905.m	1654	17.25	FNNYVDCMK	C7:+57.02146 - M8:+15.99491	1	a1.a1	0.0034000000450760126	32.5	2	1206.4912109375	1206.4921875	-0.0010000000474974513	-0.8288491694004039
a1	pepa1c175	DaPR130904_VB85_O1905.m	1683	17.360000610351562	NGILAQDSACSQR	C10:+57.02146	1	a1.a1	3.600000127335079E-5	33.70000076293945	2	1419.6661376953125	1419.6649169921875	0.0013000000035390258	0.9157090437180817
a1	pepa1c114	DaPR130904_VB85_O1905.m	1699	17.43000030517578	LLQDDVDR		1	a1.a1	3.9999998989515007E-4	43.29999923706055	2	973.4951171875	973.4953002929688	-1.9999999494757503E-4	-0.20544525986657153
a1	pepa1c187	DaPR130904_VB85_O1905.m	1700	17.43000030517578	PLPEYHVR		1	a1.a1	4.199999966658652E-4	32.0	2	1010.5439453125	1010.5421752929688	0.0017000000225380063	1.6822652869932473
a1	pepa1c163	DaPR130904_VB85_O1905.m	1717	17.5	MKQDAQVVLYR	M1:+15.99491	1	a1.a1	0.008799999952316284	35.79999923706055	3	1366.7169189453125	1366.7152099609375	0.0017000000225380063	1.2438582743120232
a1	pepa1c213	DaPR130904_VB85_O1905.m	1748	17.6299991607666	RYAVPSAGLR		1	a1.a1	0.00430000014603138	40.599998474121094	2	1089.6171875	1089.6168212890625	5.000000237487257E-4	0.4588769317613917
a1	pepa1b94	DaPR130904_VB85_O1905.m	1773	17.729999542236328	LACDVDQVTR	C3:+57.02146	1	a1.a1	0.0012000000569969416	49.5	2	1176.568115234375	1176.5682373046875	-0.0	-0.0
a1	pepa1c104	DaPR130904_VB85_O1905.m	1790	17.780000686645508	LGSLGGQINK		1	a1.a1	0.003100000089034438	48.400001525878906	2	986.564453125	986.5632934570312	0.0010999999940395355	1.1149816756155695
a1	pepa1c272	DaPR130904_VB85_O1905.m	1802	17.809999465942383	WCAHTNVELK	C2:+57.02146	1	a1.a1	0.003800000064074993	38.5	2	1257.60546875	1257.6048583984375	6.000000284984708E-4	0.4770974161650203
a1	pepa1c272	DaPR130904_VB85_O1905.m	1801	17.809999465942383	WCAHTNVELK	C2:+57.02146	1	a1.a1	0.028999999165534973	32.70000076293945	3	1257.60498046875	1257.6048583984375	9.999999747378752E-5	0.07951623024193603
a1	pepa1c210	DaPR130904_VB85_O1905.m	1818	17.8799991607666	QNNFSLAMK	M8:+15.99491	1	a1.a1	0.03999999910593033	31.799999237060547	2	1068.516357421875	1068.5146484375	0.0017000000225380063	1.5909936518174401
a1	pepa1c149	DaPR130904_VB85_O1905.m	1828	17.90999984741211	KQNNFSLAMK		1	a1.a1	0.028999999165534973	36.29999923706055	2	1180.615478515625	1180.61474609375	7.999999797903001E-4	0.6776130676304241
a1	pepa1b16	DaPR130904_VB85_O1905.m	1841	17.959999084472656	ATQQQHDFTLTQTADGR		1	a1.a1	0.04500000178813934	35.0	3	1917.914794921875	1917.9053955078125	0.009399999864399433	4.901180155401019
a1	pepa1b32	DaPR130904_VB85_O1905.m	1845	17.979999542236328	DLCNTHLMR	C3:+57.02146	1	a1.a1	3.3000000985339284E-4	46.599998474121094	2	1159.5360107421875	1159.53515625	0.0010000000474974513	0.8624145995982615
a1	pepa1c247	DaPR130904_VB85_O1905.m	1859	18.030000686645508	TGGSLEELR		1	a1.a1	0.03799999877810478	46.400001525878906	2	961.4918823242188	961.4953002929688	-0.0035000001080334187	-3.6401635109053205
a1	pepa1b10	DaPR130904_VB85_O1905.m	1869	18.079999923706055	AQEPESGLSEETQVK		1	a1.a1	0.013000000268220901	35.0	2	1631.77685546875	1631.7762451171875	6.000000284984708E-4	0.36769748934259133
a1	pepa1b10	DaPR130904_VB85_O1905.m	2003	18.579999923706055	AQEPESGLSEETQVK		1	a1.a1	0.035999998450279236	33.5	2	1631.7763671875	1631.7762451171875	9.999999747378752E-5	0.06128291043151319
a1	pepa1c157	DaPR130904_VB85_O1905.m	1873	18.100000381469727	MESLALAHADEK		1	a1.a1	8.799999704933725E-6	47.79999923706055	2	1314.63623046875	1314.6363525390625	0.0	0.0
a1	pepa1c141	DaPR130904_VB85_O1905.m	1877	18.110000610351562	LYGPDAQVDR		1	a1.a1	0.0010999999940395355	46.20000076293945	2	1133.5611572265625	1133.5589599609375	0.002199999988079071	1.940790083080357
a1	pepa1b23	DaPR130904_VB85_O1905.m	1886	18.149999618530273	CGAALAGHQLIR	C1:+57.02146	1	a1.a1	0.00570000009611249	37.79999923706055	2	1266.67578125	1266.6739501953125	0.0019000000320374966	1.49999140011092
a1	pepa1b69	DaPR130904_VB85_O1905.m	1895	18.18000030517578	FVETQASQGTLQTR		1	a1.a1	9.400000067216752E-8	65.19999694824219	2	1565.7940673828125	1565.792236328125	0.0019000000320374966	1.2134432576400485
a1	pepa1c219	DaPR130904_VB85_O1905.m	1907	18.209999084472656	SIDSENPPDLNK		1	a1.a1	1.1000000085914508E-4	36.70000076293945	2	1328.634765625	1328.63330078125	0.001500000013038516	1.1289796907517677
a1	pepa1c162	DaPR130904_VB85_O1905.m	1918	18.260000228881836	MIPTSDPAANLHPAKPK		1	a1.a1	0.02800000086426735	27.799999237060547	2	1787.9498291015625	1787.94775390625	0.002199999988079071	1.2304610038367076
a1	pepa1c232	DaPR130904_VB85_O1905.m	1921	18.280000686645508	SKDFVQVMR		1	a1.a1	0.013000000268220901	38.900001525878906	2	1109.578369140625	1109.57763671875	7.999999797903001E-4	0.7209950465080255
a1	pepa1c254	DaPR130904_VB85_O1905.m	1922	18.280000686645508	TYSVVPMTSR	M7:+15.99491	1	a1.a1	2.500000118743628E-4	39.599998474121094	2	1156.5687255859375	1156.567138671875	0.0017000000225380063	1.4698671315269891
a1	pepa1a3	DaPR130904_VB85_O1905.m	1933	18.329999923706055	AFGGLCER	C6:+57.02146	1	a1.a1	0.0032999999821186066	31.100000381469727	2	909.4258422851562	909.4251098632812	6.99999975040555E-4	0.7697170085239782
a1	pepa1b11	DaPR130904_VB85_O1905.m	2006	18.579999923706055	ASIDSENPPDLNK		1	a1.a1	2.900000026784255E-7	46.400001525878906	2	1399.66845703125	1399.67041015625	-0.0019000000320374966	-1.3574624556258164
a1	pepa1c274	DaPR130904_VB85_O1905.m	2014	18.610000610351562	WLLAHCGR	C6:+57.02146	1	a1.a1	0.00930000003427267	40.70000076293945	2	1012.5165405273438	1012.5150146484375	0.0015999999595806003	1.5802234400801924
a1	pepa1c151	DaPR130904_VB85_O1905.m	2024	18.6299991607666	MAGENQLLER	M1:+15.99491	1	a1.a1	0.039000000804662704	31.899999618530273	2	1176.57666015625	1176.5682373046875	0.008500000461935997	7.224400755036541
a1	pepa1c171	DaPR130904_VB85_O1905.m	2026	18.649999618530273	MYAALGDPK		1	a1.a1	0.017000000923871994	40.099998474121094	2	965.4771118164062	965.4765014648438	6.000000284984708E-4	0.621454823176055
a1	pepa1c224	DaPR130904_VB85_O1905.m	2045	18.709999084472656	SLGPPQGEEDSVPR		1	a1.a1	4.70000013592653E-5	43.5	2	1467.7158203125	1467.707763671875	0.00800000037997961	5.450676611511141
a1	pepa1c224	DaPR130904_VB85_O1905.m	2172	19.229999542236328	SLGPPQGEEDSVPR		1	a1.a1	3.600000054575503E-4	39.79999923706055	2	1467.7100830078125	1467.707763671875	0.002300000051036477	1.567069486150563
a1	pepa1c122	DaPR130904_VB85_O1905.m	2062	18.780000686645508	LNESTFDTQITKK		1	a1.a1	0.005400000140070915	31.899999618530273	2	1524.7979736328125	1524.790771484375	0.007199999876320362	4.721959242520338
a1	pepa1b30	DaPR130904_VB85_O1905.m	2071	18.809999465942383	DFVQVMR	M6:+15.99491	1	a1.a1	0.027000000700354576	35.5	2	910.4463500976562	910.4454956054688	7.999999797903001E-4	0.8786906889558286
a1	pepa1c105	DaPR130904_VB85_O1905.m	2076	18.829999923706055	IHWFTNNK		1	a1.a1	0.004399999976158142	34.20000076293945	2	1059.538330078125	1059.5374755859375	8.999999845400453E-4	0.8494272314835621
a1	pepa1c197	DaPR130904_VB85_O1905.m	2086	18.860000610351562	QGNLSSQVPLK		1	a1.a1	1.5999999595806003E-4	36.29999923706055	2	1170.6492919921875	1170.6480712890625	0.0012000000569969416	1.025073279004815
a1	pepa1c242	DaPR130904_VB85_O1905.m	2092	18.8799991607666	STASIDSENPPDLNK		1	a1.a1	0.002199999988079071	32.70000076293945	2	1587.7490234375	1587.7501220703125	-0.0010000000474974513	-0.6298220567563382
a1	pepa1c125	DaPR130904_VB85_O1905.m	2112	18.959999084472656	IPDTVLEK		1	a1.a1	0.0026000000070780516	34.5	2	914.5210571289062	914.5197143554688	0.0013000000035390258	1.4215111857432556
a1	pepa1c208	DaPR130904_VB85_O1905.m	2302	19.780000686645508	QMFLTQTDTGDDR	M2:+15.99491	1	a1.a1	9.999999747378752E-5	31.299999237060547	2	1543.6767578125	1543.669677734375	0.0071000000461936	4.59942962448688
a1	pepa1c208	DaPR130904_VB85_O1905.m	2120	18.979999542236328	QMFLTQTDTGDDR	M2:+15.99491	1	a1.a1	6.600000197067857E-4	39.70000076293945	2	1543.6744384765625	1543.669677734375	0.004800000227987766	3.1094736764102717
a1	pepa1c218	DaPR130904_VB85_O1905.m	2121	18.979999542236328	SHFASSHALICISH	C11:+57.02146	1	a1.a1	2.2999999771400326E-7	54.0	2	1566.7445068359375	1566.7486572265625	-0.004000000189989805	-2.553057997873476
a1	pepa1c260	DaPR130904_VB85_O1905.m	2134	19.030000686645508	VIAGLYQR		1	a1.a1	6.000000284984708E-4	38.599998474121094	2	919.5369873046875	919.536376953125	6.000000284984708E-4	0.6525027650200911
a1	pepa1c115	DaPR130904_VB85_O1905.m	2155	19.15999984741211	LLQDFNR		1	a1.a1	7.600000244565308E-4	36.5	2	905.4846801757812	905.484375	3.000000142492354E-4	0.3313144020284562
a1	pepa1c111	DaPR130904_VB85_O1905.m	2161	19.18000030517578	ILELSGSSSEDSEK		1	a1.a1	1.1999999882661427E-9	60.400001525878906	2	1480.7027587890625	1480.70166015625	0.0010999999940395355	0.742891038511741
a1	pepa1c150	DaPR130904_VB85_O1905.m	2162	19.18000030517578	MAGENQLLER		1	a1.a1	0.009999999776482582	57.599998474121094	2	1160.5753173828125	1160.5732421875	0.002099999925121665	1.8094505790634048
a1	pepa1c137	DaPR130904_VB85_O1905.m	2195	19.309999465942383	LSLMYAR	M4:+15.99491	1	a1.a1	0.0010999999940395355	38.5	2	869.4572143554688	869.4553833007812	0.0017999999690800905	2.0702614575190856
a1	pepa1c275	DaPR130904_VB85_O1905.m	2213	19.399999618530273	YAVPSAGLR		1	a1.a1	0.00139999995008111	28.0	2	933.5156860351562	933.5156860351562	0.0	0.0
a1	pepa1c186	DaPR130904_VB85_O1905.m	2215	19.40999984741211	PESETDNDSQEIFK		1	a1.a1	7.099999929778278E-4	39.599998474121094	2	1638.7177734375	1638.71337890625	0.004399999976158142	2.685033290626392
a1	pepa1c193	DaPR130904_VB85_O1905.m	2236	19.5	QDWVDGEPTEAEK		1	a1.a1	0.0430000014603138	27.600000381469727	2	1503.665283203125	1503.66015625	0.005100000184029341	3.3917239629121423
a1	pepa1c191	DaPR130904_VB85_O1905.m	2251	19.559999465942383	QDAQVVLYR		1	a1.a1	0.007300000172108412	37.599998474121094	2	1091.5859375	1091.5848388671875	0.0012000000569969416	1.0993190948330356
a1	pepa1c126	DaPR130904_VB85_O1905.m	2396	20.1299991607666	LPPDVLR		1	a1.a1	0.0035000001080334187	26.700000762939453	2	809.4890747070312	809.4884033203125	6.99999975040555E-4	0.8647436728794826
a1	pepa1c126	DaPR130904_VB85_O1905.m	2262	19.610000610351562	LPPDVLR		1	a1.a1	5.600000149570405E-4	27.899999618530273	2	809.49169921875	809.4884033203125	0.0032999999821186066	4.076648866843377
a1	pepa1b34	DaPR130904_VB85_O1905.m	2264	19.6299991607666	DILETHLR		1	a1.a1	0.009999999776482582	43.099998474121094	2	996.5484008789062	996.5477294921875	6.99999975040555E-4	0.7024249359308211
a1	pepa1c255	DaPR130904_VB85_O1905.m	2292	19.75	VAACELLH	C4:+57.02146	1	a1.a1	1.1000000085914508E-4	38.70000076293945	2	912.4631958007812	912.461181640625	0.0020000000949949026	2.191874169812747
a1	pepa1c269	DaPR130904_VB85_O1905.m	2296	19.780000686645508	VTVMASLR		1	a1.a1	0.014000000432133675	42.0	2	876.4987182617188	876.4976196289062	0.0010999999940395355	1.2549948447153298
a1	pepa1c212	DaPR130904_VB85_O1905.m	2318	19.850000381469727	QYDEALNK	Q1:-17.02655	1	a1.a1	0.024000000208616257	32.20000076293945	2	963.4430541992188	963.4421997070312	7.999999797903001E-4	0.8303559674192894
a1	pepa1c268	DaPR130904_VB85_O1905.m	2353	19.979999542236328	VTELALTASDR		1	a1.a1	5.200000032345997E-6	57.20000076293945	2	1175.627685546875	1175.6270751953125	6.99999975040555E-4	0.5954268915797645
a1	pepa1c198	DaPR130904_VB85_O1905.m	2354	19.979999542236328	QGNLSSQVPLKR	Q1:-17.02655	1	a1.a1	0.02199999988079071	33.099998474121094	2	1309.72412109375	1309.72265625	0.001500000013038516	1.1452806484491291
a1	pepa1c181	DaPR130904_VB85_O1905.m	2513	20.549999237060547	NLLTVTSSDEMMK	M11:+15.99491 - M12:+15.99491	1	a1.a1	3.899999865097925E-5	32.099998474121094	2	1500.693359375	1500.6923828125	0.0010000000474974513	0.6663591145996999
a1	pepa1c181	DaPR130904_VB85_O1905.m	2366	20.030000686645508	NLLTVTSSDEMMK	M11:+15.99491 - M12:+15.99491	1	a1.a1	1.1000000085914508E-4	38.20000076293945	2	1500.693115234375	1500.6923828125	6.99999975040555E-4	0.4664513414325863
a1	pepa1b85	DaPR130904_VB85_O1905.m	2380	20.079999923706055	HECMAPLTALVK	C3:+57.02146 - M4:+15.99491	1	a1.a1	2.499999936844688E-5	42.79999923706055	2	1385.6923828125	1385.6920166015625	3.9999998989515007E-4	0.2886644255021098
a1	pepa1c253	DaPR130904_VB85_O1905.m	2400	20.149999618530273	TYSVVPMTSR		1	a1.a1	0.013000000268220901	27.5	2	1140.5758056640625	1140.5721435546875	0.003700000001117587	3.2439859433934894
a1	pepa1c102	DaPR130904_VB85_O1905.m	2409	20.18000030517578	LGLPGDEVDNK		1	a1.a1	5.099999834783375E-4	30.700000762939453	2	1156.5865478515625	1156.5849609375	0.0017000000225380063	1.4698444817750589
a1	pepa1b86	DaPR130904_VB85_O1905.m	2452	20.350000381469727	HGDLPDIQIK		1	a1.a1	0.003599999938160181	47.099998474121094	2	1135.6126708984375	1135.6109619140625	0.0017000000225380063	1.4969915574543864
a1	pepa1c209	DaPR130904_VB85_O1905.m	2466	20.3799991607666	QNNFSLAMK		1	a1.a1	0.010999999940395355	35.099998474121094	2	1052.5211181640625	1052.519775390625	0.00139999995008111	1.330141231371661
a1	pepa1b95	DaPR130904_VB85_O1905.m	2474	20.40999984741211	IAMHDIIAAEK		1	a1.a1	0.004999999888241291	40.599998474121094	2	1211.648193359375	1211.645751953125	0.0024999999441206455	2.063309296542116
a1	pepa1c123	DaPR130904_VB85_O1905.m	2479	20.43000030517578	INQVFHGSCITEGNELTK	C9:+57.02146	1	a1.a1	7.000000135093387E-9	37.79999923706055	2	2046.998291015625	2046.99169921875	0.006599999964237213	3.224243638484784
a1	pepa1c112	DaPR130904_VB85_O1905.m	2494	20.479999542236328	ILLGTTYR		1	a1.a1	0.03200000151991844	33.0	2	936.5543823242188	936.5516967773438	0.0027000000700354576	2.8829162120212963
a1	pepa1c121	DaPR130904_VB85_O1905.m	2501	20.510000228881836	LNESTFDTQITK		1	a1.a1	1.0000000116860974E-7	66.19999694824219	2	1396.696533203125	1396.6959228515625	6.99999975040555E-4	0.5011828012008519
a1	pepa1c271	DaPR130904_VB85_O1905.m	2533	20.6299991607666	VVQMLGSLGGQINK	M4:+15.99491	1	a1.a1	0.00139999995008111	38.400001525878906	2	1459.7943115234375	1459.7940673828125	1.9999999494757503E-4	0.137005622516431
a1	pepa1c271	DaPR130904_VB85_O1905.m	2794	21.479999542236328	VVQMLGSLGGQINK	M4:+15.99491	1	a1.a1	0.013000000268220901	30.799999237060547	2	1459.7965087890625	1459.7940673828125	0.002400000113993883	1.644067589818827
a1	pepa1c230	DaPR130904_VB85_O1905.m	2550	20.68000030517578	SLNSIEFR		1	a1.a1	0.008799999952316284	42.599998474121094	2	965.5103759765625	965.5054931640625	0.004900000058114529	5.075061812498566
a1	pepa1c279	DaPR130904_VB85_O1905.m	2734	21.299999237060547	YPEETLSLMTK	M9:+15.99491	1	a1.a1	0.03200000151991844	34.900001525878906	2	1327.645751953125	1327.6453857421875	3.9999998989515007E-4	0.3012852635129974
a1	pepa1c279	DaPR130904_VB85_O1905.m	2575	20.780000686645508	YPEETLSLMTK	M9:+15.99491	1	a1.a1	0.017999999225139618	38.599998474121094	2	1327.645263671875	1327.6453857421875	-9.999999747378752E-5	-0.07532131587824935
a1	pepa1a5	DaPR130904_VB85_O1905.m	2585	20.809999465942383	AHLPDVCVNLMK	C7:+57.02146 - M11:+15.99491	1	a1.a1	8.399999933317304E-4	31.399999618530273	2	1412.7054443359375	1412.702880859375	0.0026000000070780516	1.8404436221552973
a1	pepa1c207	DaPR130904_VB85_O1905.m	2616	20.93000030517578	QMFLTQTDTGDDR		1	a1.a1	5.199999941396527E-5	39.099998474121094	2	1527.6773681640625	1527.6748046875	0.0026000000070780516	1.7019328976954002
a1	pepa1b38	DaPR130904_VB85_O1905.m	2617	20.93000030517578	DPESETDNDSQEIFK		1	a1.a1	2.1999999599842113E-9	53.900001525878906	2	1753.7420654296875	1753.7403564453125	0.0017999999690800905	1.0263776861065925
a1	pepa1c240	DaPR130904_VB85_O1905.m	2619	20.93000030517578	SSIDVLLHQSR		1	a1.a1	1.900000061141327E-4	36.400001525878906	3	1254.68310546875	1254.6805419921875	0.0024999999441206455	1.992539025233574
a1	pepa1c240	DaPR130904_VB85_O1905.m	2618	20.93000030517578	SSIDVLLHQSR		1	a1.a1	6.699999794363976E-4	39.70000076293945	2	1254.682373046875	1254.6805419921875	0.0019000000320374966	1.514329718559808
a1	pepa1c173	DaPR130904_VB85_O1905.m	2620	20.93000030517578	NCISTVVHQGLIR	C2:+57.02146	1	a1.a1	2.2000000171829015E-5	43.0	2	1496.8115234375	1496.801025390625	0.010999999940395355	7.3490061496481465
a1	pepa1b36	DaPR130904_VB85_O1905.m	2621	20.950000762939453	DLLLNTMSQEEK	M7:+15.99491	1	a1.a1	1.700000029813964E-5	56.79999923706055	2	1436.696533203125	1436.6942138671875	0.002400000113993883	1.670501691194078
a1	pepa1c217	DaPR130904_VB85_O1905.m	2634	20.979999542236328	SFPPLADR		1	a1.a1	0.0024999999441206455	24.399999618530273	2	902.4742431640625	902.4735107421875	7.999999797903001E-4	0.8864525886553569
a1	pepa1b15	DaPR130904_VB85_O1905.m	2669	21.079999923706055	ATQMPEGGQGAPPMYQLYK	M14:+15.99491	1	a1.a1	1.6999999843392288E-6	38.79999923706055	2	2082.96826171875	2082.962646484375	0.00559999980032444	2.68847826425314
a1	pepa1b15	DaPR130904_VB85_O1905.m	2904	21.850000381469727	ATQMPEGGQGAPPMYQLYK	M4:+15.99491	1	a1.a1	0.020999999716877937	25.200000762939453	2	2082.97314453125	2082.962890625	0.009999999776482582	4.800853544482518
a1	pepa1c203	DaPR130904_VB85_O1905.m	2675	21.110000610351562	QITQSALLAEAR		1	a1.a1	2.300000051036477E-4	53.79999923706055	2	1300.723388671875	1300.722412109375	0.0010999999940395355	0.845683893656965
a1	pepa1c108	DaPR130904_VB85_O1905.m	2688	21.149999618530273	ILDVMYSR	M5:+15.99491	1	a1.a1	0.035999998450279236	30.299999237060547	2	1012.5177001953125	1012.5136108398438	0.004100000020116568	4.049328301587733
a1	pepa1b21	DaPR130904_VB85_O1905.m	2695	21.18000030517578	CFGTGAAGNR	C1:+57.02146 - C1:-17.02655	1	a1.a1	0.006800000090152025	37.0	2	993.4220581054688	993.4210815429688	8.999999845400453E-4	0.9059602229722938
a1	pepa1c231	DaPR130904_VB85_O1905.m	2704	21.200000762939453	SLTGGSLEELR		1	a1.a1	0.0031999999191612005	35.900001525878906	2	1161.616943359375	1161.6114501953125	0.00559999980032444	4.820888946456976
a1	pepa1c117	DaPR130904_VB85_O1905.m	2712	21.229999542236328	LLSITVR		1	a1.a1	0.01600000075995922	23.899999618530273	2	801.520263671875	801.5197143554688	6.000000284984708E-4	0.7485780046981785
a1	pepa1b76	DaPR130904_VB85_O1905.m	2745	21.329999923706055	GIFTSEIGTK		1	a1.a1	0.0024999999441206455	42.400001525878906	2	1052.563720703125	1052.562744140625	0.0010999999940395355	1.0450683345605598
a1	pepa1b96	DaPR130904_VB85_O1905.m	2746	21.350000381469727	LATTILQHWK		1	a1.a1	1.7999999499807018E-6	45.400001525878906	2	1210.6954345703125	1210.6947021484375	7.999999797903001E-4	0.6607776331809008
a1	pepa1b26	DaPR130904_VB85_O1905.m	2749	21.350000381469727	CLMDQATDPNILGR	C1:+57.02146 - M3:+15.99491	1	a1.a1	2.699999895412475E-4	44.0	2	1619.7532958984375	1619.751953125	0.0013000000035390258	0.8025920271501606
a1	pepa1c183	DaPR130904_VB85_O1905.m	2751	21.350000381469727	NNWEVSALSR		1	a1.a1	4.900000021734741E-6	57.29999923706055	2	1175.590576171875	1175.580810546875	0.009800000116229057	8.336304938211896
a1	pepa1c174	DaPR130904_VB85_O1905.m	2757	21.360000610351562	NELEIPGQYDGR		1	a1.a1	8.699999889358878E-4	36.70000076293945	2	1390.660400390625	1390.66015625	3.000000142492354E-4	0.2157248936060725
a1	pepa1b48	DaPR130904_VB85_O1905.m	2762	21.3799991607666	ECSPWMSDFK	C2:+57.02146 - M6:+15.99491	1	a1.a1	0.006300000008195639	30.700000762939453	2	1302.5145263671875	1302.513427734375	0.0012000000569969416	0.9212957282784042
a1	pepa1c239	DaPR130904_VB85_O1905.m	2771	21.40999984741211	SSEPACLAEIEEDK	C6:+57.02146	1	a1.a1	2.2000000171829015E-5	45.70000076293945	2	1577.703857421875	1577.700439453125	0.0035000001080334187	2.2184186684048948
a1	pepa1c237	DaPR130904_VB85_O1905.m	2797	21.5	SPNLWLK		1	a1.a1	5.499999970197678E-4	36.29999923706055	2	857.4888916015625	857.4884033203125	5.000000237487257E-4	0.5830982924231477
a1	pepa1c223	DaPR130904_VB85_O1905.m	2811	21.530000686645508	SIGEYDVLR		1	a1.a1	0.014999999664723873	39.5	2	1051.5430908203125	1051.5423583984375	8.999999845400453E-4	0.8558856211087869
a1	pepa1c107	DaPR130904_VB85_O1905.m	2814	21.549999237060547	ILDVMYSR		1	a1.a1	0.012000000104308128	39.400001525878906	2	996.5178833007812	996.5186767578125	-7.999999797903001E-4	-0.8027947678744078
a1	pepa1b83	DaPR130904_VB85_O1905.m	2824	21.579999923706055	GYGLFAGPCK	C9:+57.02146	1	a1.a1	0.003599999938160181	38.29999923706055	2	1069.514404296875	1069.513916015625	5.000000237487257E-4	0.46750212060019697
a1	pepa1b59	DaPR130904_VB85_O1905.m	2828	21.579999923706055	EQQHVMEELFQSSFR	M6:+15.99491	1	a1.a1	0.014999999664723873	27.399999618530273	2	1910.8741455078125	1910.87060546875	0.003599999938160181	1.883957986405404
a1	pepa1b27	DaPR130904_VB85_O1905.m	2829	21.600000381469727	DCLSIPYR	C2:+57.02146	1	a1.a1	0.006200000178068876	30.299999237060547	2	1023.4935913085938	1023.4932250976562	3.9999998989515007E-4	0.39081840513109817
a1	pepa1c180	DaPR130904_VB85_O1905.m	2843	21.649999618530273	NLLTVTSSDEMMK	M11:+15.99491	1	a1.a1	7.4000001681895355E-9	53.400001525878906	2	1484.6982421875	1484.697509765625	7.999999797903001E-4	0.5388302832922435
a1	pepa1a4	DaPR130904_VB85_O1905.m	2848	21.649999618530273	AGLLHNILPSQSTDLHH		1	a1.a1	1.6999999934341758E-4	40.0	2	1852.9639892578125	1852.966796875	-0.00279999990016222	-1.5110901635606082
a1	pepa1b62	DaPR130904_VB85_O1905.m	2862	21.700000762939453	ETGLMYSIMVH	M5:+15.99491 - M9:+15.99491	1	a1.a1	3.9999998989515007E-4	35.599998474121094	2	1312.5927734375	1312.591552734375	0.0012000000569969416	0.9142219866470387
a1	pepa1c221	DaPR130904_VB85_O1905.m	2863	21.709999084472656	SLEYCSTASIDSENPPDLNK	C5:+57.02146	1	a1.a1	0.02199999988079071	23.700000762939453	2	2240.006591796875	2240.002685546875	0.0038999998942017555	1.7410692939636403
a1	pepa1c142	DaPR130904_VB85_O1905.m	2875	21.75	LYSLALHPN		1	a1.a1	1.8000000636675395E-5	37.599998474121094	2	1027.5589599609375	1027.5574951171875	0.001500000013038516	1.4597723438019874
a1	pepa1c238	DaPR130904_VB85_O1905.m	2886	21.780000686645508	SQGCSEQVLTVLK	C4:+57.02146	1	a1.a1	2.499999936844688E-6	49.20000076293945	2	1448.743408203125	1448.7418212890625	0.0017000000225380063	1.1734320066948707
a1	pepa1b46	DaPR130904_VB85_O1905.m	2889	21.780000686645508	EAISLEEIR		1	a1.a1	0.00419999985024333	37.099998474121094	2	1059.570068359375	1059.5684814453125	0.0015999999595806003	1.5100486543334208
a1	pepa1c225	DaPR130904_VB85_O1905.m	2901	21.829999923706055	SLGTIQQCCDAIDHLCR	C8:+57.02146 - C9:+57.02146 - C16:+57.02146	1	a1.a1	3.300000025774352E-5	33.900001525878906	2	2046.925537109375	2046.915771484375	0.009800000116229057	4.787690950821259
a1	pepa1c138	DaPR130904_VB85_O1905.m	2903	21.829999923706055	LTPLPEDNSMNVDQDGDPSDR		1	a1.a1	0.004999999888241291	18.5	2	2315.015625	2315.009521484375	0.006000000052154064	2.591782019240633
a1	pepa1c147	DaPR130904_VB85_O1905.m	2915	21.8799991607666	KGGSWIQEINVAEK		1	a1.a1	7.799999934832158E-7	50.099998474121094	2	1558.823974609375	1558.82275390625	0.0012000000569969416	0.7698117402955945
a1	pepa1c201	DaPR130904_VB85_O1905.m	2916	21.8799991607666	QLIHWFTNNK		1	a1.a1	0.003800000064074993	32.79999923706055	2	1300.6805419921875	1300.6800537109375	5.000000237487257E-4	0.38441430874732657
a1	pepa1b90	DaPR130904_VB85_O1905.m	2929	21.90999984741211	HSSLITPLQAVAQR		1	a1.a1	0.02800000086426735	28.799999237060547	2	1520.843017578125	1520.85498046875	-0.012000000104308128	-7.89029871908599
a1	pepa1b90	DaPR130904_VB85_O1905.m	2930	21.93000030517578	HSSLITPLQAVAQR		1	a1.a1	0.0034000000450760126	45.0	3	1520.857666015625	1520.8548583984375	0.002899999963119626	1.9068223026709603
a1	pepa1b84	DaPR130904_VB85_O1905.m	2948	21.979999542236328	HDVGAYMLMYK		1	a1.a1	7.999999773744548E-9	50.900001525878906	2	1327.6190185546875	1327.6177978515625	0.0013000000035390258	0.9791974811144972
a1	pepa1c128	DaPR130904_VB85_O1905.m	2950	21.979999542236328	LPVLAGCLK	C7:+57.02146	1	a1.a1	3.000000106112566E-6	36.599998474121094	2	970.5779418945312	970.5758056640625	0.002099999925121665	2.163663994987859
a1	pepa1c196	DaPR130904_VB85_O1905.m	2970	22.030000686645508	QGNLSSQVPLK	Q1:-17.02655	1	a1.a1	4.199999966658652E-4	36.900001525878906	2	1153.6236572265625	1153.62158203125	0.002099999925121665	1.8203542286579542
a1	pepa1c188	DaPR130904_VB85_O1905.m	2980	22.059999465942383	PLQAVAQR		1	a1.a1	0.0031999999191612005	31.0	2	882.5169677734375	882.5159912109375	0.0010000000474974513	1.1331239971360847
a1	pepa1c282	DaPR130904_VB85_O1905.m	2998	22.1299991607666	YSSIDVLLHQSR		1	a1.a1	0.0071000000461936	34.0	2	1417.745849609375	1417.7437744140625	0.002099999925121665	1.481226694851523
a1	pepa1c259	DaPR130904_VB85_O1905.m	3003	22.149999618530273	VFLALAAK		1	a1.a1	0.012000000104308128	27.5	2	832.529052734375	832.5294799804688	-5.000000237487257E-4	-0.6005793617788234
a1	pepa1c246	DaPR130904_VB85_O1905.m	3024	22.209999084472656	SYELILQSTR		1	a1.a1	0.006500000134110451	42.5	2	1209.6492919921875	1209.6478271484375	0.001500000013038516	1.2400303455052202
a1	pepa1a7	DaPR130904_VB85_O1905.m	3041	22.260000228881836	ALQTSLVFSR		1	a1.a1	2.099999983329326E-4	50.099998474121094	2	1121.6337890625	1121.6318359375	0.002099999925121665	1.87227203957385
a1	pepa1c165	DaPR130904_VB85_O1905.m	3095	22.459999084472656	MQNYSSIDVLLHQSR	M1:+15.99491	1	a1.a1	3.800000122282654E-4	44.400001525878906	3	1806.8834228515625	1806.8807373046875	0.0027000000700354576	1.4942879263094202
a1	pepa1c165	DaPR130904_VB85_O1905.m	3097	22.459999084472656	MQNYSSIDVLLHQSR	M1:+15.99491	1	a1.a1	6.4000000747910235E-6	43.20000076293945	2	1806.8846435546875	1806.8807373046875	0.004000000189989805	2.213759938553875
a1	pepa1c278	DaPR130904_VB85_O1905.m	3112	22.510000228881836	YPEETLSLMTK		1	a1.a1	3.100000030826777E-4	45.400001525878906	2	1311.6531982421875	1311.6505126953125	0.0027000000700354576	2.0584752141690728
a1	pepa1c192	DaPR130904_VB85_O1905.m	3133	22.579999923706055	QDWVDGEPTEAEK	Q1:-17.02655	1	a1.a1	0.004000000189989805	33.70000076293945	2	1486.6282958984375	1486.6336669921875	-0.0052999998442828655	-3.5651014516616066
a1	pepa1c261	DaPR130904_VB85_O1905.m	3152	22.6299991607666	VLEQLIVAH		1	a1.a1	0.00430000014603138	34.900001525878906	2	1021.60693359375	1021.6044921875	0.002400000113993883	2.3492458503729834
a1	pepa1b14	DaPR130904_VB85_O1905.m	3155	22.649999618530273	ATQMPEGGQGAPPMYQLYK		1	a1.a1	0.014000000432133675	32.099998474121094	2	2066.970458984375	2066.9677734375	0.0027000000700354576	1.3062613286636706
a1	pepa1a8	DaPR130904_VB85_O1905.m	3156	22.65999984741211	ALSSEPACLAEIEEDK	C8:+57.02146	1	a1.a1	6.4000000747910235E-6	43.70000076293945	2	1761.8231201171875	1761.821533203125	0.0015999999595806003	0.9081509843234117
a1	pepa1b70	DaPR130904_VB85_O1905.m	3170	22.709999084472656	FVPLLPGNR		1	a1.a1	0.009999999776482582	25.799999237060547	2	1012.5958862304688	1012.5942993164062	0.0015999999595806003	1.58009971087211
a1	pepa1b42	DaPR130904_VB85_O1905.m	3171	22.709999084472656	DQNILLGTTYR		1	a1.a1	1.5999999959603883E-5	42.099998474121094	2	1293.682373046875	1293.68017578125	0.002300000051036477	1.7778737698036635
a1	pepa1c270	DaPR130904_VB85_O1905.m	3192	22.780000686645508	VVQMLGSLGGQINK		1	a1.a1	1.3000000080864993E-6	60.5	2	1443.8017578125	1443.7991943359375	0.0026000000070780516	1.800804445159632
a1	pepa1b72	DaPR130904_VB85_O1905.m	3208	22.809999465942383	FYQGFLFSEKPEK		1	a1.a1	6.099999882280827E-4	32.400001525878906	2	1619.811767578125	1619.810791015625	0.0010000000474974513	0.6173560844538201
a1	pepa1c182	DaPR130904_VB85_O1905.m	3215	22.850000381469727	NLSSNEAISLEEIR		1	a1.a1	0.03099999949336052	39.70000076293945	2	1574.804443359375	1574.802490234375	0.0020000000949949026	1.2700005920724995
a1	pepa1c182	DaPR130904_VB85_O1905.m	3831	24.809999465942383	NLSSNEAISLEEIR		1	a1.a1	0.006000000052154064	37.900001525878906	2	1574.81689453125	1574.802001953125	0.014000000432133675	8.890006753084121
a1	pepa1c179	DaPR130904_VB85_O1905.m	3228	22.8799991607666	NLLTVTSSDEMMK		1	a1.a1	1.8000000379103653E-9	60.599998474121094	2	1468.7044677734375	1468.70263671875	0.0019000000320374966	1.293658760143792
a1	pepa1c256	DaPR130904_VB85_O1905.m	3237	22.90999984741211	VCLDIIYK	C2:+57.02146	1	a1.a1	0.0071000000461936	37.400001525878906	2	1023.5569458007812	1023.5548095703125	0.002199999988079071	2.149371941305839
a1	pepa1c206	DaPR130904_VB85_O1905.m	3238	22.90999984741211	QMFLTQTDTGDDR	M2:+15.99491 - Q1:-17.02655	1	a1.a1	0.027000000700354576	35.29999923706055	2	1526.6416015625	1526.6431884765625	-0.001500000013038516	-0.9825478699678124
a1	pepa1c164	DaPR130904_VB85_O1905.m	3245	22.93000030517578	MQNYSSIDVLLHQSR		1	a1.a1	4.800000041882413E-8	61.900001525878906	2	1790.8917236328125	1790.8857421875	0.006000000052154064	3.3502975152537022
a1	pepa1c266	DaPR130904_VB85_O1905.m	3246	22.93000030517578	VLVQTLCEPA	C7:+57.02146	1	a1.a1	0.00930000003427267	37.20000076293945	2	1129.5894775390625	1129.5926513671875	-0.003100000089034438	-2.744352209871757
a1	pepa1b20	DaPR130904_VB85_O1905.m	3247	22.93000030517578	AYVPALQMAFK	M8:+15.99491	1	a1.a1	2.900000026784255E-7	46.900001525878906	2	1254.6546630859375	1254.655517578125	-7.999999797903001E-4	-0.6376252035575061
a1	pepa1b20	DaPR130904_VB85_O1905.m	3424	23.479999542236328	AYVPALQMAFK	M8:+15.99491	1	a1.a1	0.00279999990016222	36.5	2	1254.6611328125	1254.655517578125	0.00570000009611249	4.543079766719761
a1	pepa1b47	DaPR130904_VB85_O1905.m	3249	22.950000762939453	ECSPWMSDFK	C2:+57.02146	1	a1.a1	0.006599999964237213	36.900001525878906	2	1286.51904296875	1286.5184326171875	6.000000284984708E-4	0.46637499571450364
a1	pepa1b61	DaPR130904_VB85_O1905.m	3271	23.010000228881836	ETGLMYSIMVH	M5:+15.99491	1	a1.a1	0.0026000000070780516	34.599998474121094	2	1296.5989990234375	1296.5966796875	0.002400000113993883	1.850999737692002
a1	pepa1c170	DaPR130904_VB85_O1905.m	3272	23.010000228881836	MVSAVLNGMLDQSFR	M1:+15.99491 - M9:+15.99491	1	a1.a1	2.9999999242136255E-5	39.5	2	1699.8172607421875	1699.8145751953125	0.0027000000700354576	1.588408588463375
a1	pepa1b68	DaPR130904_VB85_O1905.m	3288	23.059999465942383	FTSLTGGSLEELR		1	a1.a1	0.0034000000450760126	34.5	2	1409.7293701171875	1409.7275390625	0.0019000000320374966	1.347778190742474
a1	pepa1b25	DaPR130904_VB85_O1905.m	3328	23.200000762939453	CLMDQATDPNILGR	C1:+57.02146	1	a1.a1	2.300000051036477E-4	49.20000076293945	2	1603.7587890625	1603.757080078125	0.0017000000225380063	1.0600109228856487
a1	pepa1b35	DaPR130904_VB85_O1905.m	3366	23.309999465942383	DLLLNTMSQEEK		1	a1.a1	6.399999983841553E-5	49.20000076293945	2	1420.70263671875	1420.69921875	0.0034000000450760126	2.3931878051340782
a1	pepa1c152	DaPR130904_VB85_O1905.m	3563	23.959999084472656	MAVLALLAK	M1:+15.99491	1	a1.a1	4.799999878741801E-4	38.79999923706055	2	945.5844116210938	945.5806274414062	0.003800000064074993	4.018694920133041
a1	pepa1c152	DaPR130904_VB85_O1905.m	3367	23.309999465942383	MAVLALLAK	M1:+15.99491	1	a1.a1	9.899999713525176E-4	35.0	2	945.581787109375	945.5806274414062	0.0012000000569969416	1.269061592604699
a1	pepa1c160	DaPR130904_VB85_O1905.m	3393	23.3799991607666	MEVQEQEEDISSLIR	M1:+15.99491	1	a1.a1	2.9000000722589903E-5	61.29999923706055	2	1821.856689453125	1821.8538818359375	0.00279999990016222	1.5368959761693815
a1	pepa1c160	DaPR130904_VB85_O1905.m	3419	23.459999084472656	MEVQEQEEDISSLIR	M1:+15.99491	1	a1.a1	0.003599999938160181	40.20000076293945	3	1821.857421875	1821.8538818359375	0.003599999938160181	1.9760091487317037
a1	pepa1c156	DaPR130904_VB85_O1905.m	3416	23.450000762939453	MEQFYGIIR		1	a1.a1	7.999999797903001E-4	51.0	2	1156.585693359375	1156.5823974609375	0.0034000000450760126	2.9396954791462186
a1	pepa1b54	DaPR130904_VB85_O1905.m	3426	23.479999542236328	EMINNAENLFR		1	a1.a1	0.04399999976158142	29.600000381469727	2	1350.646240234375	1350.6474609375	-0.0012000000569969416	-0.8884628237216007
a1	pepa1c101	DaPR130904_VB85_O1905.m	3429	23.5	LFALHASQF		1	a1.a1	0.0015999999595806003	45.20000076293945	2	1033.548095703125	1033.5469970703125	0.0012000000569969416	1.1610503057901151
a1	pepa1b74	DaPR130904_VB85_O1905.m	3463	23.610000610351562	GGSWIQEINVAEK		1	a1.a1	5.700000116348747E-8	60.70000076293945	2	1430.73095703125	1430.727783203125	0.0031999999191612005	2.236623875435629
a1	pepa1c257	DaPR130904_VB85_O1905.m	3488	23.709999084472656	VEGMTELYFQLK	M4:+15.99491	1	a1.a1	2.6000000070780516E-4	35.0	2	1473.73193359375	1473.7298583984375	0.002199999988079071	1.4928108944402478
a1	pepa1c265	DaPR130904_VB85_O1905.m	3490	23.709999084472656	VLEQLIVAHFPMQSR	M12:+15.99491	1	a1.a1	0.03200000151991844	24.600000381469727	2	1783.9576416015625	1783.9527587890625	0.004900000058114529	2.746709538116145
a1	pepa1c169	DaPR130904_VB85_O1905.m	4029	25.459999084472656	MVSAVLNGMLDQSFR	M1:+15.99491	1	a1.a1	7.600000244565308E-4	59.400001525878906	2	1683.818603515625	1683.8197021484375	-0.0010999999940395355	-0.6532765905019472
a1	pepa1c169	DaPR130904_VB85_O1905.m	3503	23.760000228881836	MVSAVLNGMLDQSFR	M9:+15.99491	1	a1.a1	5.300000225361146E-7	45.79999923706055	2	1683.8236083984375	1683.8197021484375	0.0038999998942017555	2.3161624069522557
a1	pepa1c167	DaPR130904_VB85_O1905.m	3522	23.809999465942383	MTLADFCDQQLR	C7:+57.02146	1	a1.a1	0.00860000029206276	36.20000076293945	2	1497.6851806640625	1497.682861328125	0.002300000051036477	1.5357056626773895
a1	pepa1c103	DaPR130904_VB85_O1905.m	3543	23.899999618530273	LGNPIVPLNIR		1	a1.a1	5.499999970197678E-4	47.70000076293945	2	1205.7403564453125	1205.7369384765625	0.0035000001080334187	2.9027891543703026
a1	pepa1c110	DaPR130904_VB85_O1905.m	3552	23.93000030517578	LLELMTEVLCR	C10:+57.02146 - M5:+15.99491	1	a1.a1	8.50000014906982E-6	47.0	2	1392.7247314453125	1392.7230224609375	0.0017999999690800905	1.2924321204222615
a1	pepa1b98	DaPR130904_VB85_O1905.m	3559	23.950000762939453	LCYDAFTENMAGENQLLER	C2:+57.02146 - M10:+15.99491	1	a1.a1	7.000000096013537E-6	45.79999923706055	2	2290.013427734375	2290.011962890625	0.0015999999595806003	0.6986862887654788
a1	pepa1c216	DaPR130904_VB85_O1905.m	3583	24.049999237060547	SDPGLLTNTMDVFVK	M10:+15.99491	1	a1.a1	8.000000093488779E-7	40.29999923706055	2	1652.8250732421875	1652.8204345703125	0.004699999932199717	2.84362404644494
a1	pepa1c277	DaPR130904_VB85_O1905.m	3612	24.149999618530273	YNFPVEVEVPMER	M11:+15.99491	1	a1.a1	1.8999999156221747E-5	54.5	2	1624.7711181640625	1624.7679443359375	0.0031999999191612005	1.9695119726583967
a1	pepa1b40	DaPR130904_VB85_O1905.m	3619	24.15999984741211	DPTVHDDVLELEMDELNR	M13:+15.99491	1	a1.a1	2.6000000161729986E-6	47.70000076293945	2	2155.98876953125	2155.981689453125	0.007199999876320362	3.339545930070805
a1	pepa1b40	DaPR130904_VB85_O1905.m	3631	24.200000762939453	DPTVHDDVLELEMDELNR	M13:+15.99491	1	a1.a1	0.028999999165534973	34.599998474121094	3	2155.98583984375	2155.981689453125	0.00430000014603138	1.9944511435633274
a1	pepa1c199	DaPR130904_VB85_O1905.m	3636	24.209999084472656	QIDSFPQYSPK	Q1:-17.02655	1	a1.a1	0.001500000013038516	31.200000762939453	2	1292.6187744140625	1292.6162109375	0.0027000000700354576	2.088787102613559
a1	pepa1c159	DaPR130904_VB85_O1905.m	3683	24.360000610351562	MEVQEQEEDISSLIR		1	a1.a1	0.00839999970048666	47.20000076293945	3	1805.86083984375	1805.8590087890625	0.0017999999690800905	0.9967555386769087
a1	pepa1c159	DaPR130904_VB85_O1905.m	3678	24.360000610351562	MEVQEQEEDISSLIR		1	a1.a1	9.899999713525176E-5	39.5	2	1805.86181640625	1805.8590087890625	0.002899999963119626	1.6058839305867245
a1	pepa1b58	DaPR130904_VB85_O1905.m	3698	24.40999984741211	EQQHVMEELFQSSFR		1	a1.a1	0.04899999871850014	25.5	3	1894.8790283203125	1894.8756103515625	0.0034000000450760126	1.7943130549055932
a1	pepa1b58	DaPR130904_VB85_O1905.m	3679	24.360000610351562	EQQHVMEELFQSSFR		1	a1.a1	5.0999999075429514E-5	39.29999923706055	2	1894.8785400390625	1894.8756103515625	0.002899999963119626	1.5304434482544105
a1	pepa1c109	DaPR130904_VB85_O1905.m	3717	24.459999084472656	ILEESLCELVAK	C7:+57.02146	1	a1.a1	2.899999963119626E-4	47.0	2	1403.743896484375	1403.7454833984375	-0.001500000013038516	-1.0685697875992795
a1	pepa1c143	DaPR130904_VB85_O1905.m	3719	24.479999542236328	LYSLALHPNAF		1	a1.a1	9.399999980814755E-4	37.70000076293945	2	1245.6617431640625	1245.6630859375	-0.0013000000035390258	-1.0436208780808747
a1	pepa1b65	DaPR130904_VB85_O1905.m	3728	24.510000228881836	FLESIAMHDIIAAEK		1	a1.a1	7.300000288523734E-5	53.29999923706055	2	1687.8802490234375	1687.872802734375	0.007499999832361937	4.443462694707708
a1	pepa1b65	DaPR130904_VB85_O1905.m	3725	24.5	FLESIAMHDIIAAEK		1	a1.a1	0.028999999165534973	35.5	3	1687.877197265625	1687.872802734375	0.004399999976158142	2.6068314917036917
a1	pepa1c280	DaPR130904_VB85_O1905.m	3727	24.5	YSCFALFVK	C3:+57.02146	1	a1.a1	0.006899999920278788	31.299999237060547	2	1134.5687255859375	1134.565673828125	0.003100000089034438	2.7323231792962352
a1	pepa1c146	DaPR130904_VB85_O1905.m	3741	24.559999465942383	KEEENASVIDSAELQAYPALVVEK		1	a1.a1	0.028999999165534973	35.900001525878906	3	2632.34130859375	2632.335693359375	0.00559999980032444	2.1273881649865656
a1	pepa1c258	DaPR130904_VB85_O1905.m	3756	24.600000381469727	VEQLFQVMNGILAQDSACSQR	C18:+57.02146 - M8:+15.99491	1	a1.a1	0.009999999776482582	36.70000076293945	3	2410.153564453125	2410.1494140625	0.00419999985024333	1.7426304882749546
a1	pepa1c252	DaPR130904_VB85_O1905.m	3763	24.610000610351562	TVSLLDENNVSSYLSK		1	a1.a1	7.200000254670158E-5	40.0	2	1768.898193359375	1768.8968505859375	0.001500000013038516	0.8479861403685858
a1	pepa1c220	DaPR130904_VB85_O1905.m	3769	24.6299991607666	SIEELCAVNLYGPDAQVDR	C6:+57.02146	1	a1.a1	4.199999966658652E-5	32.0	2	2149.028564453125	2149.0234375	0.005200000014156103	2.4197037237552714
a1	pepa1b19	DaPR130904_VB85_O1905.m	3791	24.700000762939453	AYVPALQMAFK		1	a1.a1	0.02199999988079071	31.299999237060547	2	1238.661865234375	1238.66064453125	0.0013000000035390258	1.0495207135857527
a1	pepa1b71	DaPR130904_VB85_O1905.m	3798	24.709999084472656	FYQGFLFSEK		1	a1.a1	3.600000127335079E-5	37.79999923706055	2	1265.6248779296875	1265.6204833984375	0.004399999976158142	3.4765555977280687
a1	pepa1c144	DaPR130904_VB85_O1905.m	3801	24.709999084472656	KAALSALESFLK		1	a1.a1	0.00570000009611249	45.599998474121094	2	1277.7457275390625	1277.746826171875	-0.0010000000474974513	-0.7826276904114471
a1	pepa1c106	DaPR130904_VB85_O1905.m	3824	24.799999237060547	IIANALSSEPACLAEIEEDK	C12:+57.02146	1	a1.a1	2.0999999605919584E-7	45.70000076293945	3	2173.075439453125	2173.069580078125	0.00559999980032444	2.576999766442413
a1	pepa1c106	DaPR130904_VB85_O1905.m	3805	24.75	IIANALSSEPACLAEIEEDK	C12:+57.02146	1	a1.a1	0.04100000113248825	27.799999237060547	2	2173.076171875	2173.069580078125	0.006500000134110451	2.991160611560706
a1	pepa1c166	DaPR130904_VB85_O1905.m	3810	24.75	MSTSPEAFLALR		1	a1.a1	2.2999999771400326E-7	62.29999923706055	2	1322.6787109375	1322.677734375	0.0010000000474974513	0.7560420966562785
a1	pepa1c185	DaPR130904_VB85_O1905.m	3817	24.780000686645508	PALQMAFK		1	a1.a1	0.009999999776482582	30.799999237060547	2	905.4913330078125	905.4918212890625	-3.9999998989515007E-4	-0.4417488711556866
a1	pepa1c202	DaPR130904_VB85_O1905.m	3823	24.799999237060547	QITQSALLAEAR	Q1:-17.02655	1	a1.a1	4.3000000005122274E-5	45.20000076293945	2	1283.6983642578125	1283.69580078125	0.0026000000070780516	2.025401972566792
a1	pepa1c264	DaPR130904_VB85_O1905.m	3829	24.809999465942383	VLEQLIVAHFPMQSR		1	a1.a1	3.300000025774352E-5	55.0	3	1767.9610595703125	1767.9578857421875	0.0031999999191612005	1.8099978200656306
a1	pepa1c264	DaPR130904_VB85_O1905.m	3848	24.860000610351562	VLEQLIVAHFPMQSR		1	a1.a1	9.100000170292333E-5	35.599998474121094	2	1767.9617919921875	1767.9578857421875	0.004000000189989805	2.2624974397003847
a1	pepa1c241	DaPR130904_VB85_O1905.m	3836	24.829999923706055	SSSESLNHLLYDEFVK		1	a1.a1	1.4999999621068127E-5	43.70000076293945	2	1867.91064453125	1867.90771484375	0.003000000026077032	1.6060750765344858
a1	pepa1c241	DaPR130904_VB85_O1905.m	3832	24.809999465942383	SSSESLNHLLYDEFVK		1	a1.a1	0.00839999970048666	35.29999923706055	3	1867.9073486328125	1867.90771484375	-3.000000142492354E-4	-0.1606075138858401
a1	pepa1c283	DaPR130904_VB85_O1905.m	3838	24.850000381469727	YYIQNGIQSF		1	a1.a1	2.3999999393709004E-4	35.20000076293945	2	1232.598388671875	1232.594970703125	0.0034000000450760126	2.758408176155795
a1	pepa1c248	DaPR130904_VB85_O1905.m	3851	24.8799991607666	TLCLEVVLCR	C3:+57.02146 - C9:+57.02146	1	a1.a1	3.3999999868683517E-4	47.79999923706055	2	1262.6646728515625	1262.6600341796875	0.004800000227987766	3.801498501618595
a1	pepa1c211	DaPR130904_VB85_O1905.m	3868	24.93000030517578	QSTDLHHSVGTELLSLVYK		1	a1.a1	0.007499999832361937	30.799999237060547	3	2127.108154296875	2127.1083984375	-3.000000142492354E-4	-0.14103654259914775
a1	pepa1b60	DaPR130904_VB85_O1905.m	3900	25.049999237060547	ETGLMYSIMVH		1	a1.a1	0.01600000075995922	28.0	2	1280.6038818359375	1280.601806640625	0.002099999925121665	1.639853945412235
a1	pepa1c139	DaPR130904_VB85_O1905.m	3931	25.15999984741211	LVINTEEVFRPY		1	a1.a1	2.500000118743628E-4	38.099998474121094	2	1479.7877197265625	1479.7845458984375	0.003100000089034438	2.0948996241559623
a1	pepa1c245	DaPR130904_VB85_O1905.m	3946	25.200000762939453	SVNSSSESLNHLLYDEFVK		1	a1.a1	0.04600000008940697	26.299999237060547	2	2168.058349609375	2168.051025390625	0.007400000002235174	3.413203801742577
a1	pepa1c276	DaPR130904_VB85_O1905.m	3973	25.299999237060547	YNFPVEVEVPMER		1	a1.a1	3.899999865097925E-5	51.29999923706055	2	1608.77587890625	1608.7730712890625	0.00279999990016222	1.7404567183105957
a1	pepa1b97	DaPR130904_VB85_O1905.m	3988	25.329999923706055	LCYDAFTENMAGENQLLER	C2:+57.02146	1	a1.a1	2.300000051036477E-4	34.79999923706055	2	2274.023681640625	2274.01708984375	0.006800000090152025	2.9903029843189346
a1	pepa1c130	DaPR130904_VB85_O1905.m	3995	25.350000381469727	LQYFMEQF	M5:+15.99491	1	a1.a1	0.032999999821186066	27.799999237060547	2	1121.4976806640625	1121.49755859375	9.999999747378752E-5	0.08916648699545801
a1	pepa1c205	DaPR130904_VB85_O1905.m	4002	25.3799991607666	QMFLTQTDTGDDR	Q1:-17.02655	1	a1.a1	0.00419999985024333	34.599998474121094	2	1510.6512451171875	1510.6483154296875	0.003000000026077032	1.9859023410248298
a1	pepa1b79	DaPR130904_VB85_O1905.m	4016	25.40999984741211	GLSSLLCNFTK	C7:+57.02146	1	a1.a1	0.00559999980032444	38.400001525878906	2	1239.642333984375	1239.640625	0.0017999999690800905	1.4520337045908693
a1	pepa1c116	DaPR130904_VB85_O1905.m	4023	25.450000762939453	LLSLPHNIIELDVR		1	a1.a1	0.04899999871850014	38.70000076293945	3	1631.9498291015625	1631.9482421875	0.001500000013038516	0.919146805187818
a1	pepa1c116	DaPR130904_VB85_O1905.m	4026	25.459999084472656	LLSLPHNIIELDVR		1	a1.a1	5.000000237487257E-4	48.29999923706055	2	1631.947998046875	1631.9482421875	-3.000000142492354E-4	-0.18382936817108161
a1	pepa1b39	DaPR130904_VB85_O1905.m	4034	25.479999542236328	DPTVHDDVLELEMDELNR		1	a1.a1	1.3000000080864993E-6	62.0	2	2139.989013671875	2139.98681640625	0.002300000051036477	1.0747730001902267
a1	pepa1b39	DaPR130904_VB85_O1905.m	4032	25.479999542236328	DPTVHDDVLELEMDELNR		1	a1.a1	0.007499999832361937	38.29999923706055	3	2139.991455078125	2139.98681640625	0.004800000227987766	2.2430045789013615
a1	pepa1b52	DaPR130904_VB85_O1905.m	4056	25.549999237060547	EIFNFVLK	E1:-18.01056	1	a1.a1	0.04500000178813934	32.20000076293945	2	991.5634765625	991.5615844726562	0.0019000000320374966	1.9161694662142206
a1	pepa1c120	DaPR130904_VB85_O1905.m	4259	26.209999084472656	IMEFTTTLLNTSPEGWK	M2:+15.99491	1	a1.a1	0.0430000014603138	27.100000381469727	2	1983.9725341796875	1983.9736328125	-0.0010000000474974513	-0.5040389806389924
a1	pepa1c120	DaPR130904_VB85_O1905.m	4081	25.6299991607666	IMEFTTTLLNTSPEGWK	M2:+15.99491	1	a1.a1	1.3999999770586413E-10	57.79999923706055	2	1983.9742431640625	1983.9736328125	6.99999975040555E-4	0.3528272571083661
a1	pepa1c190	DaPR130904_VB85_O1905.m	4090	25.65999984741211	QCLPSLDLSCK	C2:+57.02146 - C10:+57.02146 - Q1:-17.02655	1	a1.a1	6.399999961104186E-7	47.0	2	1303.6044921875	1303.6025390625	0.0020000000949949026	1.534210033399616
a1	pepa1c222	DaPR130904_VB85_O1905.m	4200	26.030000686645508	SLFSETINTELLK		1	a1.a1	6.900000153109431E-4	43.599998474121094	2	1494.80859375	1494.805419921875	0.0031999999191612005	2.1407467998934915
a1	pepa1c148	DaPR130904_VB85_O1905.m	4212	26.059999465942383	KNILEESLCELVAK	C9:+57.02146	1	a1.a1	0.009100000374019146	40.5	2	1645.8907470703125	1645.8834228515625	0.007400000002235174	4.496065699121242
a1	pepa1c148	DaPR130904_VB85_O1905.m	4203	26.030000686645508	KNILEESLCELVAK	C9:+57.02146	1	a1.a1	0.002099999925121665	39.70000076293945	3	1645.886474609375	1645.8834228515625	0.0031999999191612005	1.944244576944013
a1	pepa1c262	DaPR130904_VB85_O1905.m	4204	26.030000686645508	VLEQLIVAHFPM	M12:+15.99491	1	a1.a1	1.1000000085914508E-4	40.0	2	1412.7611083984375	1412.7611083984375	9.999999747378752E-5	0.07078337369235164
a1	pepa1b78	DaPR130904_VB85_O1905.m	4205	26.030000686645508	GILAQPTLLYLR		1	a1.a1	5.499999970197678E-4	46.5	2	1357.824462890625	1357.820556640625	0.0038999998942017555	2.872249852992887
a1	pepa1c243	DaPR130904_VB85_O1905.m	4217	26.079999923706055	STIVVDAIDVLK		1	a1.a1	0.03700000047683716	42.099998474121094	2	1272.7432861328125	1272.741455078125	0.0020000000949949026	1.5714111353999514
a1	pepa1c251	DaPR130904_VB85_O1905.m	4407	26.729999542236328	TVGALQVLGTEAQSSLLK		1	a1.a1	0.04600000008940697	25.0	2	1815.026123046875	1815.0225830078125	0.0035000001080334187	1.9283507218038582
a1	pepa1c251	DaPR130904_VB85_O1905.m	4219	26.079999923706055	TVGALQVLGTEAQSSLLK		1	a1.a1	7.3999999585794285E-6	47.599998474121094	3	1815.025390625	1815.0225830078125	0.00279999990016222	1.5426804748192864
a1	pepa1a1	DaPR130904_VB85_O1905.m	4220	26.079999923706055	AAEVLGLILR		1	a1.a1	1.8000000272877514E-4	53.099998474121094	2	1054.6607666015625	1054.662353515625	-0.001500000013038516	-1.4222561448584912
a1	pepa1b63	DaPR130904_VB85_O1905.m	4234	26.1299991607666	ETGLMYSIMVHALR		1	a1.a1	4.1000000783242285E-4	41.20000076293945	2	1620.827392578125	1620.8240966796875	0.0034000000450760126	2.0976983572992447
a1	pepa1c132	DaPR130904_VB85_O1905.m	4236	26.1299991607666	LQYFMEQFY	M5:+15.99491	1	a1.a1	0.02199999988079071	41.70000076293945	2	1284.562255859375	1284.56103515625	0.0013000000035390258	1.0120188671150983
a1	pepa1c204	DaPR130904_VB85_O1905.m	4237	26.1299991607666	QLYEPLVMQLIH	M8:+15.99491	1	a1.a1	8.999999845400453E-4	36.79999923706055	2	1499.798583984375	1499.7930908203125	0.005499999970197678	3.6671724945668673
a1	pepa1b44	DaPR130904_VB85_O1905.m	4252	26.200000762939453	DVDFMYVELIQR	M5:+15.99491	1	a1.a1	7.399999885819852E-4	46.0	2	1543.7447509765625	1543.7464599609375	-0.0017000000225380063	-1.1012171147463052
a1	pepa1c124	DaPR130904_VB85_O1905.m	4254	26.200000762939453	IPALDLLIK		1	a1.a1	0.007600000128149986	43.70000076293945	2	995.6500854492188	995.650390625	-3.000000142492354E-4	-0.30131059764955875
a1	pepa1c124	DaPR130904_VB85_O1905.m	4398	26.709999084472656	IPALDLLIK		1	a1.a1	0.035999998450279236	34.29999923706055	2	995.652099609375	995.650390625	0.0017000000225380063	1.707426661552219
a1	pepa1c281	DaPR130904_VB85_O1905.m	4260	26.209999084472656	YSIMVHALR		1	a1.a1	1.700000029813964E-5	40.900001525878906	2	1089.59130859375	1089.5877685546875	0.003599999938160181	3.304001790452821
a1	pepa1c134	DaPR130904_VB85_O1905.m	4262	26.229999542236328	LQYFMEQFYGIIR	M5:+15.99491	1	a1.a1	4.8000001697801054E-5	46.400001525878906	2	1723.8543701171875	1723.8516845703125	0.00279999990016222	1.6242696081247547
a1	pepa1c184	DaPR130904_VB85_O1905.m	4275	26.280000686645508	PALDLLIK		1	a1.a1	7.600000244565308E-4	35.0	2	882.5665283203125	882.5662841796875	1.9999999494757503E-4	0.22661186874305717
a1	pepa1c168	DaPR130904_VB85_O1905.m	4284	26.299999237060547	MVSAVLNGMLDQSFR		1	a1.a1	0.026000000536441803	32.29999923706055	3	1667.8267822265625	1667.8248291015625	0.0020000000949949026	1.1991667590608295
a1	pepa1c168	DaPR130904_VB85_O1905.m	4289	26.309999465942383	MVSAVLNGMLDQSFR		1	a1.a1	9.999999974752427E-7	45.599998474121094	2	1667.8291015625	1667.8248291015625	0.004399999976158142	2.6381667303324474
a1	pepa1b50	DaPR130904_VB85_O1905.m	4331	26.459999084472656	EGGGCGQPSGILAQPTLLYLR	C5:+57.02146	1	a1.a1	0.009999999776482582	24.200000762939453	2	2187.13671875	2187.123046875	0.014000000432133675	6.401103244802401
a1	pepa1c195	DaPR130904_VB85_O1905.m	4334	26.479999542236328	QFINLMLPMK		1	a1.a1	0.03099999949336052	32.400001525878906	2	1234.6715087890625	1234.6690673828125	0.0024999999441206455	2.0248340305633605
a1	pepa1c227	DaPR130904_VB85_O1905.m	4341	26.5	SLLYLLQDDVDR		1	a1.a1	0.0027000000700354576	42.900001525878906	2	1449.7633056640625	1449.7587890625	0.0044999998062849045	3.103964494117584
a1	pepa1c155	DaPR130904_VB85_O1905.m	4365	26.600000381469727	MDPMNIWDDIITNR	M1:+15.99491 - M4:+15.99491	1	a1.a1	5.80000005356851E-6	40.29999923706055	2	1765.7930908203125	1765.788818359375	0.00430000014603138	2.435172372439522
a1	pepa1b57	DaPR130904_VB85_O1905.m	4367	26.600000381469727	EQQHVMEELFQSSFR	E1:-18.01056	1	a1.a1	9.699999645818025E-5	39.29999923706055	2	1876.869140625	1876.8651123046875	0.004100000020116568	2.1844937034830343
a1	pepa1c215	DaPR130904_VB85_O1905.m	4383	26.65999984741211	SDPGLLTNTMDVFVK		1	a1.a1	1.999999943436137E-9	58.79999923706055	2	1636.82861328125	1636.825439453125	0.0031999999191612005	1.9550037786743732
a1	pepa1c214	DaPR130904_VB85_O1905.m	4389	26.68000030517578	SDPGLLTNTMDVF	M10:+15.99491	1	a1.a1	6.799999973736703E-4	33.20000076293945	2	1425.656005859375	1425.656982421875	-0.0010000000474974513	-0.701431031326114
a1	pepa1a2	DaPR130904_VB85_O1905.m	4394	26.700000762939453	AALSALESFLK		1	a1.a1	1.2000000424450263E-5	45.900001525878906	2	1149.6533203125	1149.65185546875	0.001500000013038516	1.3047428279293456
a1	pepa1a2	DaPR130904_VB85_O1905.m	4617	27.479999542236328	AALSALESFLK		1	a1.a1	0.001500000013038516	34.099998474121094	2	1149.656982421875	1149.65185546875	0.005200000014156103	4.523108443152032
a1	pepa1c136	DaPR130904_VB85_O1905.m	4426	26.799999237060547	LSDFNDITNMLLLK	M10:+15.99491	1	a1.a1	3.999999989900971E-6	57.400001525878906	2	1652.8623046875	1652.8568115234375	0.005499999970197678	3.3275719541176287
a1	pepa1c263	DaPR130904_VB85_O1905.m	4445	26.8799991607666	VLEQLIVAHFPMQ		1	a1.a1	0.0032999999821186066	42.900001525878906	2	1524.828125	1524.82470703125	0.0035000001080334187	2.2953458793619146
a1	pepa1b37	DaPR130904_VB85_O1905.m	4452	26.899999618530273	DILPCLDGYLK	C5:+57.02146	1	a1.a1	0.010999999940395355	39.900001525878906	2	1306.6741943359375	1306.671630859375	0.0027000000700354576	2.066318734003366
a1	pepa1c119	DaPR130904_VB85_O1905.m	4458	26.90999984741211	IMEFTTTLLNTSPEGWK		1	a1.a1	9.999999747378752E-6	49.0	2	1967.995849609375	1967.97900390625	0.017000000923871994	8.63830401143946
a1	pepa1b53	DaPR130904_VB85_O1905.m	4460	26.93000030517578	ELLNPVVEFVSHPS		1	a1.a1	3.800000058618025E-6	49.79999923706055	2	1566.8258056640625	1566.816650390625	0.009200000204145908	5.871778425288144
a1	pepa1b99	DaPR130904_VB85_O1905.m	4473	26.959999084472656	LDQGGVIQDFIN		1	a1.a1	0.019999999552965164	28.799999237060547	2	1318.667236328125	1318.6641845703125	0.003100000089034438	2.350863946490345
a1	pepa1b13	DaPR130904_VB85_O1905.m	4507	27.079999923706055	ATQFLPVPELMPFR	M11:+15.99491	1	a1.a1	0.024000000208616257	31.100000381469727	2	1661.880859375	1661.8724365234375	0.008500000461935997	5.114712943742912
a1	pepa1b81	DaPR130904_VB85_O1905.m	4522	27.149999618530273	GSATQFLPVPELMPFR	M13:+15.99491	1	a1.a1	0.013000000268220901	23.100000381469727	2	1805.9315185546875	1805.9259033203125	0.00570000009611249	3.156275728496207
a1	pepa1a6	DaPR130904_VB85_O1905.m	4555	27.260000228881836	ALICISHWILGIGDR	C4:+57.02146	1	a1.a1	0.01600000075995922	32.20000076293945	2	1723.9483642578125	1723.9320068359375	0.017000000923871994	9.861178315885775
a1	pepa1b24	DaPR130904_VB85_O1905.m	4580	27.350000381469727	CLMDQATDPNILGR	C1:+57.02146 - C1:-17.02655	1	a1.a1	5.799999926239252E-4	44.70000076293945	2	1586.7353515625	1586.7305908203125	0.004800000227987766	3.0250883519591367
a1	pepa1c177	DaPR130904_VB85_O1905.m	4589	27.3799991607666	NILEESLCELVAK	C8:+57.02146	1	a1.a1	2.4000000848900527E-6	70.0	2	1517.7921142578125	1517.7884521484375	0.003800000064074993	2.5036427564698314
a1	pepa1c129	DaPR130904_VB85_O1905.m	4599	27.40999984741211	LQSVQALTEIQEF		1	a1.a1	0.012000000104308128	28.700000762939453	2	1505.7901611328125	1505.7850341796875	0.005200000014156103	3.4533481845826204
a1	pepa1c244	DaPR130904_VB85_O1905.m	4608	27.450000762939453	SVGTELLSLVYK		1	a1.a1	5.4000001910026185E-6	57.70000076293945	2	1308.743896484375	1308.741455078125	0.0026000000070780516	1.9866414386047282
a1	pepa1b88	DaPR130904_VB85_O1905.m	4625	27.510000228881836	HLLSSDQMMDSILADEAFF	M8:+15.99491 - M9:+15.99491	1	a1.a1	0.002199999988079071	25.0	2	2201.96923828125	2201.973388671875	-0.004100000020116568	-1.8619661986875742
a1	pepa1b18	DaPR130904_VB85_O1905.m	4631	27.530000686645508	AVAFFLESIAMHDIIAAEK	M11:+15.99491	1	a1.a1	0.02199999988079071	34.099998474121094	3	2092.082763671875	2092.078857421875	0.004100000020116568	1.9597731727804506
a1	pepa1c267	DaPR130904_VB85_O1905.m	4659	27.6299991607666	VLVQTLCEPASIGF	C7:+57.02146	1	a1.a1	0.028999999165534973	27.200000762939453	2	1533.803955078125	1533.798583984375	0.005400000140070915	3.5206709645299332
a1	pepa1c154	DaPR130904_VB85_O1905.m	4709	27.809999465942383	MDPMNIWDDIITNR	M4:+15.99491	1	a1.a1	0.026000000536441803	33.900001525878906	3	1749.796142578125	1749.7939453125	0.002199999988079071	1.2572908907203741
a1	pepa1c154	DaPR130904_VB85_O1905.m	4668	27.65999984741211	MDPMNIWDDIITNR	M4:+15.99491	1	a1.a1	0.0052999998442828655	38.0	2	1749.7933349609375	1749.7939453125	-5.000000237487257E-4	-0.2857479448298293
a1	pepa1b56	DaPR130904_VB85_O1905.m	4681	27.709999084472656	EMKPVIFLDVFLPR	M2:+15.99491	1	a1.a1	0.003800000064074993	27.700000762939453	2	1719.9522705078125	1719.9505615234375	0.0017000000225380063	0.9884005160196231
a1	pepa1b43	DaPR130904_VB85_O1905.m	4722	27.860000610351562	DVDFMYVELIQR		1	a1.a1	3.3000000509986194E-9	49.900001525878906	2	1527.75439453125	1527.7515869140625	0.00279999990016222	1.8327586265631042
a1	pepa1c100	DaPR130904_VB85_O1905.m	4731	27.899999618530273	IEVHFLSLATNF		1	a1.a1	0.003800000064074993	34.29999923706055	2	1390.739990234375	1390.737060546875	0.003100000089034438	2.2290339252305786
a1	pepa1b92	DaPR130904_VB85_O1905.m	4733	27.899999618530273	HWLSPLLQLAASEN		1	a1.a1	3.099999958067201E-6	46.400001525878906	2	1578.832763671875	1578.827880859375	0.004900000058114529	3.103568234079702
a1	pepa1c113	DaPR130904_VB85_O1905.m	4742	27.93000030517578	LLLQGEADQSLLTFIDK		1	a1.a1	1.3000000080864993E-6	46.70000076293945	2	1904.0411376953125	1904.037841796875	0.0031999999191612005	1.6806388239328807
a1	pepa1b73	DaPR130904_VB85_O1905.m	4743	27.93000030517578	GFPPSASLCLLDLVK	C9:+57.02146	1	a1.a1	0.04399999976158142	20.5	2	1616.8748779296875	1616.8720703125	0.002899999963119626	1.7935865281902792
a1	pepa1c133	DaPR130904_VB85_O1905.m	4746	27.950000762939453	LQYFMEQFYGIIR		1	a1.a1	9.499999720219421E-8	58.0	2	1707.85791015625	1707.8568115234375	0.0012000000569969416	0.7026350504914525
a1	pepa1b31	DaPR130904_VB85_O1905.m	4747	27.950000762939453	DFWELASLDCYNHLAEWK	C10:+57.02146	1	a1.a1	0.017999999225139618	27.899999618530273	2	2297.03564453125	2297.03369140625	0.002099999925121665	0.9142225179274752
a1	pepa1b82	DaPR130904_VB85_O1905.m	4760	27.979999542236328	GSCVTQVGLLESVYEMFR	C3:+57.02146 - M16:+15.99491	1	a1.a1	0.005499999970197678	36.29999923706055	2	2090.991455078125	2090.989013671875	0.0024999999441206455	1.195606446410987
a1	pepa1b55	DaPR130904_VB85_O1905.m	4761	27.979999542236328	EMKPVIFLDVFLPR		1	a1.a1	0.041999999433755875	30.100000381469727	3	1703.9580078125	1703.9556884765625	0.002300000051036477	1.3498003889366474
a1	pepa1b55	DaPR130904_VB85_O1905.m	4784	28.030000686645508	EMKPVIFLDVFLPR		1	a1.a1	0.01899999938905239	35.5	2	1703.96044921875	1703.9556884765625	0.004800000227987766	2.8169747960284406
a1	pepa1b17	DaPR130904_VB85_O1905.m	4762	27.979999542236328	AVAFFLESIAMHDIIAAEK		1	a1.a1	2.099999983329326E-4	30.399999618530273	2	2076.087890625	2076.083984375	0.004100000020116568	1.974871946883624
a1	pepa1c176	DaPR130904_VB85_O1905.m	4766	28.0	NLDLAVLELMQSSVDNTK		1	a1.a1	8.699999748396081E-11	82.0	2	1990.0250244140625	1990.0166015625	0.008500000461935997	4.271321382576436
a1	pepa1c135	DaPR130904_VB85_O1905.m	4767	28.0	LSDFNDITNMLLLK		1	a1.a1	1.3000000080864993E-6	73.0	2	1636.8665771484375	1636.8619384765625	0.004699999932199717	2.871347803819078
a1	pepa1b80	DaPR130904_VB85_O1905.m	4772	28.0	GSATQFLPVPELMPFR		1	a1.a1	0.0032999999821186066	28.5	2	1789.9349365234375	1789.9310302734375	0.004000000189989805	2.234723082809927
a1	pepa1c178	DaPR130904_VB85_O1905.m	4777	28.010000228881836	NLLIFENLIDLK		1	a1.a1	8.70000003487803E-5	49.70000076293945	2	1444.8448486328125	1444.8414306640625	0.0035000001080334187	2.4224112305699776
a1	pepa1b29	DaPR130904_VB85_O1905.m	4779	28.030000686645508	DFGLLVFVR		1	a1.a1	0.004900000058114529	35.79999923706055	2	1065.6121826171875	1065.609619140625	0.0027000000700354576	2.5337609773201075
a1	pepa1b66	DaPR130904_VB85_O1905.m	4780	28.030000686645508	FMNAVFFLLPK		1	a1.a1	0.004100000020116568	38.5	2	1326.7318115234375	1326.728271484375	0.003599999938160181	2.7134417917637466
a1	pepa1c153	DaPR130904_VB85_O1905.m	4782	28.030000686645508	MDPMNIWDDIITNR		1	a1.a1	1.4000000373926014E-4	47.70000076293945	2	1733.80322265625	1733.7989501953125	0.00430000014603138	2.4801030970442013
a1	pepa1c140	DaPR130904_VB85_O1905.m	4783	28.030000686645508	IWSEPFYQETYLPY		1	a1.a1	0.0015999999595806003	28.100000381469727	2	1835.8572998046875	1835.8531494140625	0.00419999985024333	2.2877646022961136
a1	pepa1c131	DaPR130904_VB85_O1905.m	4788	28.049999237060547	LQYFMEQFY		1	a1.a1	0.02800000086426735	26.299999237060547	2	1268.5692138671875	1268.5660400390625	0.0031999999191612005	2.522533173805176
a1	pepa1c226	DaPR130904_VB85_O1905.m	4792	28.049999237060547	SLLTLLWH		1	a1.a1	0.017999999225139618	36.0	2	982.5733642578125	982.572509765625	8.999999845400453E-4	0.9159629193724584
a1	pepa1b64	DaPR130904_VB85_O1905.m	4796	28.059999465942383	EVYAAAAEVLGLILR		1	a1.a1	1.6000000186977559E-6	60.29999923706055	2	1587.9134521484375	1587.910888671875	0.0026000000070780516	1.6373714832654656
a1	pepa1c194	DaPR130904_VB85_O1905.m	4803	28.079999923706055	QFINLMLPMK	M9:+15.99491 - Q1:-17.02655	1	a1.a1	0.0034000000450760126	43.29999923706055	2	1233.635498046875	1233.637451171875	-0.0019000000320374966	-1.540160790540706
a1	pepa1c189	DaPR130904_VB85_O1905.m	4804	28.079999923706055	PVIFLDVFLPR		1	a1.a1	2.1999999262334313E-6	45.5	2	1315.7789306640625	1315.7777099609375	0.0013000000035390258	0.9880088359131878
a1	pepa1b49	DaPR130904_VB85_O1905.m	4816	28.110000610351562	EFFSTIVVDAIDVLK		1	a1.a1	1.2999999853491317E-5	35.099998474121094	2	1695.921630859375	1695.9207763671875	8.999999845400453E-4	0.5306851576333211
a1	pepa1c200	DaPR130904_VB85_O1905.m	4827	28.149999618530273	QLFSSLFSGILK	Q1:-17.02655	1	a1.a1	0.023000000044703484	34.0	2	1322.7371826171875	1322.73583984375	0.0013000000035390258	0.9828115065609699
a2	pepa2b69	DaPR130904_VB85_O1905.m	528	10.75	VIHEQVNHR		1	a2.a1	0.029999999329447746	46.099998474121094	2	1131.602783203125	1131.6021728515625	6.000000284984708E-4	0.5302217006057088
a2	pepa2b15	DaPR130904_VB85_O1905.m	754	12.510000228881836	EYHTDTTVK		2	a2.a1 a2.a2	0.012000000104308128	22.899999618530273	2	1093.5186767578125	1093.5164794921875	0.002300000051036477	2.1033062547942234
a2	pepa2b43	DaPR130904_VB85_O1905.m	877	13.3100004196167	KPSTSDDSDSNFEK		1	a2.a1	1.500000071246177E-4	41.599998474121094	2	1556.6712646484375	1556.6715087890625	-1.9999999494757503E-4	-0.12847925449805103
a2	pepa2b58	DaPR130904_VB85_O1905.m	1181	15.130000114440918	RDPALNSGVSQKPDPAK		1	a2.a1	0.012000000104308128	37.20000076293945	2	1779.937255859375	1779.9351806640625	0.002099999925121665	1.1798182023337456
a2	pepa2b21	DaPR130904_VB85_O1905.m	1198	15.210000038146973	GYDSDPVK		1	a2.a1	0.0035000001080334187	23.200000762939453	2	880.4058837890625	880.4050903320312	7.999999797903001E-4	0.9086725969389755
a2	pepa2b10	DaPR130904_VB85_O1905.m	1352	15.979999542236328	EKQDEQVGLPGK		1	a2.a1	0.01600000075995922	31.700000762939453	2	1327.685791015625	1327.685546875	1.9999999494757503E-4	0.15063807497062767
a2	pepa2a6	DaPR130904_VB85_O1905.m	1465	16.5	DPALNSGVSQKPDPAK		1	a2.a1	4.299999854993075E-4	28.399999618530273	2	1623.833984375	1623.8341064453125	-9.999999747378752E-5	-0.06158264386544668
a2	pepa2a6	DaPR130904_VB85_O1905.m	1491	16.600000381469727	DPALNSGVSQKPDPAK		1	a2.a1	0.010999999940395355	38.5	3	1623.834716796875	1623.8341064453125	6.99999975040555E-4	0.4310785025773996
a2	pepa2b53	DaPR130904_VB85_O1905.m	1503	16.649999618530273	NYEDEDSLK		1	a2.a1	0.013000000268220901	25.700000762939453	2	1112.474365234375	1112.474609375	-1.9999999494757503E-4	-0.1797793794682084
a2	pepa2b17	DaPR130904_VB85_O1905.m	1579	16.93000030517578	FTVETASR		1	a2.a1	0.004100000020116568	35.29999923706055	2	910.4640502929688	910.4633178710938	6.99999975040555E-4	0.7688392945663554
a2	pepa2b38	DaPR130904_VB85_O1905.m	1646	17.209999084472656	IMIMTDQDQDGSHIK	M2:+15.99491 - M4:+15.99491	2	a2.a1 a2.a2	0.017000000923871994	31.200000762939453	2	1763.79052734375	1763.7943115234375	-0.003700000001117587	-2.0977502744760503
a2	pepa2b59	DaPR130904_VB85_O1905.m	1735	17.579999923706055	SFGSTCQLSEK	C6:+57.02146	1	a2.a1	0.013000000268220901	31.799999237060547	2	1243.5616455078125	1243.562744140625	-0.0010999999940395355	-0.8845552821701009
a2	pepa2b59	DaPR130904_VB85_O1905.m	1731	17.559999465942383	SFGSTCQLSEK	C6:+57.02146	1	a2.a1	5.2999999752501026E-5	41.900001525878906	2	1243.552734375	1243.56298828125	-0.009999999776482582	-8.041409941207526
a2	pepa2b68	DaPR130904_VB85_O1905.m	1978	18.5	TQMAEVLPSPR	M3:+15.99491	1	a2.a1	3.2999999177718564E-8	50.79999923706055	2	1244.6309814453125	1244.630859375	3.000000142492354E-4	0.2410353334802276
a2	pepa2b37	DaPR130904_VB85_O1905.m	2029	18.65999984741211	IMIMTDQDQDGSHIK	M2:+15.99491	2	a2.a1 a2.a2	0.0017000000225380063	38.900001525878906	2	1747.802734375	1747.7994384765625	0.0034000000450760126	1.9453033169752936
a2	pepa2b23	DaPR130904_VB85_O1905.m	2149	19.1299991607666	HVDYVADQIVTK		1	a2.a1	3.000000106112566E-6	53.900001525878906	2	1387.722900390625	1387.7220458984375	8.999999845400453E-4	0.6485448488766843
a2	pepa2b57	DaPR130904_VB85_O1905.m	2185	19.260000228881836	QTTLAFKPIK		1	a2.a1	0.01899999938905239	24.899999618530273	2	1146.6876220703125	1146.6884765625	-8.999999845400453E-4	-0.7848687790410449
a2	pepa2b36	DaPR130904_VB85_O1905.m	2233	19.479999542236328	IMIMTDQDQDGSHIK		2	a2.a1 a2.a2	9.599999906129142E-9	58.20000076293945	2	1731.8028564453125	1731.804443359375	-0.0015999999595806003	-0.9238918203009696
a2	pepa2b33	DaPR130904_VB85_O1905.m	2411	20.18000030517578	IKNENTEGSPQEDGVELEGLK		1	a2.a1	4.799999878741801E-4	42.5	3	2286.108642578125	2286.110107421875	-0.0013000000035390258	-0.5686515270277513
a2	pepa2b61	DaPR130904_VB85_O1905.m	2584	20.809999465942383	SIPSMVDGLKPGQR		1	a2.a1	8.699999889358878E-4	37.0	2	1484.788818359375	1484.7894287109375	-5.000000237487257E-4	-0.3367481031857932
a2	pepa2b26	DaPR130904_VB85_O1905.m	2640	21.0	LCNIFSTK	C2:+57.02146	2	a2.a1 a2.a2	0.006300000008195639	31.399999618530273	2	982.505126953125	982.5029907226562	0.002099999925121665	2.137397997717097
a2	pepa2b41	DaPR130904_VB85_O1905.m	2680	21.1299991607666	KEWLTNFMEDR	M8:+15.99491	2	a2.a1 a2.a2	0.007300000172108412	37.29999923706055	3	1484.681396484375	1484.684326171875	-0.002899999963119626	-1.9532771458543077
a2	pepa2a1	DaPR130904_VB85_O1905.m	2714	21.229999542236328	ALIENPTFDSQTK		1	a2.a1	1.8000000068241206E-7	49.599998474121094	2	1463.7386474609375	1463.7381591796875	6.000000284984708E-4	0.4099093985735294
a2	pepa2b50	DaPR130904_VB85_O1905.m	2781	21.43000030517578	NENTEGSPQEDGVELEGLK		1	a2.a1	0.001500000013038516	35.70000076293945	2	2044.9334716796875	2044.9310302734375	0.0024999999441206455	1.222535091458003
a2	pepa2b62	DaPR130904_VB85_O1905.m	2813	21.549999237060547	SVVSDLEADDVK		1	a2.a1	0.012000000104308128	43.900001525878906	2	1276.6270751953125	1276.6270751953125	-0.0	-0.0
a2	pepa2b56	DaPR130904_VB85_O1905.m	3014	22.18000030517578	QTTLAFKPIK	Q1:-17.02655	1	a2.a1	0.012000000104308128	28.100000381469727	2	1129.6610107421875	1129.6619873046875	-8.999999845400453E-4	-0.7966984767606429
a2	pepa2b47	DaPR130904_VB85_O1905.m	3092	22.450000762939453	MEVSPLQPVNENMQVNK	M1:+15.99491 - M13:+15.99491 - M1:+42.01057	1	a2.a1	0.010999999940395355	30.399999618530273	2	2030.9625244140625	2030.9530029296875	0.009999999776482582	4.923796740770169
a2	pepa2b65	DaPR130904_VB85_O1905.m	3111	22.510000228881836	TLAVSGLGVVGR		1	a2.a1	2.800000074785203E-4	58.400001525878906	2	1128.6751708984375	1128.6739501953125	0.0013000000035390258	1.1517941060959775
a2	pepa2b67	DaPR130904_VB85_O1905.m	3163	22.68000030517578	TQLEHILLRPDTY		2	a2.a1 a2.a2	6.000000284984708E-4	39.599998474121094	2	1598.8607177734375	1598.8541259765625	0.0066999997943639755	4.190500987869478
a2	pepa2b55	DaPR130904_VB85_O1905.m	3331	23.200000762939453	QIMENAEINNIIK		2	a2.a1 a2.a2	7.999999979801942E-6	46.900001525878906	2	1529.8016357421875	1529.799560546875	0.002099999925121665	1.3727288066228454
a2	pepa2a9	DaPR130904_VB85_O1905.m	3391	23.3799991607666	ELILFSNSDNER		2	a2.a1 a2.a2	1.9999999494757503E-4	49.400001525878906	2	1436.7069091796875	1436.7020263671875	0.004900000058114529	3.4105889517707157
a2	pepa2b40	DaPR130904_VB85_O1905.m	3413	23.450000762939453	KEWLTNFMEDR		2	a2.a1 a2.a2	0.023000000044703484	30.700000762939453	2	1468.693359375	1468.689453125	0.004100000020116568	2.7916044548374765
a2	pepa2b40	DaPR130904_VB85_O1905.m	3405	23.40999984741211	KEWLTNFMEDR		2	a2.a1 a2.a2	0.0031999999191612005	38.29999923706055	3	1468.6910400390625	1468.689453125	0.0017000000225380063	1.1574945397209981
a2	pepa2b45	DaPR130904_VB85_O1905.m	3592	24.059999465942383	KYDTVLDILR		1	a2.a1	4.3000000005122274E-5	45.79999923706055	2	1235.702392578125	1235.6998291015625	0.0026000000070780516	2.1040708640126846
a2	pepa2b77	DaPR130904_VB85_O1905.m	3599	24.100000381469727	YSGPEDDAAISLAFSK		1	a2.a1	9.699999736767495E-7	39.400001525878906	2	1670.7938232421875	1670.791259765625	0.0026000000070780516	1.55614891559989
a2	pepa2b35	DaPR130904_VB85_O1905.m	3634	24.209999084472656	LMDGEEPLPMLPSYK	M10:+15.99491	1	a2.a1	5.099999834783375E-4	37.20000076293945	2	1735.832763671875	1735.8284912109375	0.00430000014603138	2.4772033457243468
a2	pepa2b18	DaPR130904_VB85_O1905.m	3705	24.43000030517578	GFQQISFVNSIATSK		1	a2.a1	4.90000005015645E-8	53.29999923706055	2	1626.8612060546875	1626.8489990234375	0.012000000104308128	7.376222446896713
a2	pepa2b18	DaPR130904_VB85_O1905.m	3716	24.459999084472656	GFQQISFVNSIATSK		1	a2.a1	0.0019000000320374966	35.70000076293945	3	1626.8507080078125	1626.8489990234375	0.0017000000225380063	1.044964851414286
a2	pepa2b30	DaPR130904_VB85_O1905.m	3733	24.510000228881836	IFDEILVNAADNK		2	a2.a1 a2.a2	0.0013000000035390258	45.099998474121094	3	1461.76171875	1461.7587890625	0.002899999963119626	1.9839114256186843
a2	pepa2b30	DaPR130904_VB85_O1905.m	3713	24.459999084472656	IFDEILVNAADNK		2	a2.a1 a2.a2	2.2999999771400326E-7	57.900001525878906	2	1461.7606201171875	1461.7587890625	0.0019000000320374966	1.2998040759214884
a2	pepa2b76	DaPR130904_VB85_O1905.m	3877	24.959999084472656	YIFTMLSSLAR	M5:+15.99491	1	a2.a1	0.007199999876320362	36.400001525878906	2	1317.689453125	1317.6876220703125	0.0019000000320374966	1.4419199210904565
a2	pepa2b49	DaPR130904_VB85_O1905.m	3883	24.979999542236328	MQSLDKDIVALMVR	M1:+15.99491	1	a2.a1	0.009499999694526196	35.0	2	1634.872314453125	1634.8609619140625	0.012000000104308128	7.340073794568297
a2	pepa2b34	DaPR130904_VB85_O1905.m	4017	25.43000030517578	LMDGEEPLPMLPSYK		1	a2.a1	0.012000000104308128	38.29999923706055	2	1719.8367919921875	1719.8336181640625	0.0031999999191612005	1.8606450562219086
a2	pepa2b16	DaPR130904_VB85_O1905.m	4169	25.90999984741211	FTMDLDSDEDFSDFDEK		1	a2.a1	0.005100000184029341	36.599998474121094	2	2055.801025390625	2055.801513671875	-5.000000237487257E-4	-0.24321415293428486
a2	pepa2b51	DaPR130904_VB85_O1905.m	4172	25.93000030517578	NLNLLQPIGQFGTR		2	a2.a1 a2.a2	0.002099999925121665	36.20000076293945	2	1570.873779296875	1570.870361328125	0.0034000000450760126	2.164405242327834
a2	pepa2b73	DaPR130904_VB85_O1905.m	4227	26.110000610351562	YDTVLDILR		1	a2.a1	0.005499999970197678	43.0	2	1107.6065673828125	1107.6048583984375	0.0017000000225380063	1.5348434142805711
a2	pepa2b70	DaPR130904_VB85_O1905.m	4410	26.75	VTIDPENNLISIWNNGK		1	a2.a1	0.006800000090152025	30.899999618530273	2	1926.996337890625	1926.992431640625	0.004000000189989805	2.0757736897722214
a2	pepa2b54	DaPR130904_VB85_O1905.m	4429	26.809999465942383	QIMENAEINNIIK	Q1:-17.02655	2	a2.a1 a2.a2	4.999999873689376E-5	42.099998474121094	2	1512.7767333984375	1512.7730712890625	0.003700000001117587	2.445839413286718
a2	pepa2b75	DaPR130904_VB85_O1905.m	4527	27.15999984741211	YIFTMLSSLAR		1	a2.a1	5.000000237487257E-4	39.20000076293945	2	1301.693115234375	1301.692626953125	5.000000237487257E-4	0.3841152768292749
a2	pepa2b12	DaPR130904_VB85_O1905.m	4576	27.329999923706055	EWLLGMLGAESAK		1	a2.a1	4.600000011123484E-6	45.5	2	1404.7222900390625	1404.7196044921875	0.0027000000700354576	1.9220918262983309
a2	pepa2b20	DaPR130904_VB85_O1905.m	676	11.960000038146973	GKPSSDTVPKPK		1	a2.a2	0.02500000037252903	28.899999618530273	3	1240.692138671875	1240.68994140625	0.002099999925121665	1.692606553045346
a2	pepa2b42	DaPR130904_VB85_O1905.m	975	13.949999809265137	KGDLDTAAVK		1	a2.a2	5.200000014156103E-4	35.29999923706055	2	1017.5573120117188	1017.5579223632812	-6.000000284984708E-4	-0.5896470513491447
a2	pepa2a2	DaPR130904_VB85_O1905.m	1105	14.729999542236328	ASGSENEGDYNPGR		1	a2.a2	0.0010999999940395355	31.399999618530273	2	1452.5999755859375	1452.5989990234375	0.0010000000474974513	0.6884212698547484
a2	pepa2b25	DaPR130904_VB85_O1905.m	1153	14.979999542236328	LAQAEAAGLHK		1	a2.a2	0.001500000013038516	41.5	2	1108.6121826171875	1108.6114501953125	8.999999845400453E-4	0.8118263476184423
a2	pepa2b44	DaPR130904_VB85_O1905.m	1169	15.0600004196167	KSYDDAESLK		1	a2.a2	0.007499999832361937	42.0	2	1155.552978515625	1155.55322265625	-1.9999999494757503E-4	-0.17307726812256952
a2	pepa2b63	DaPR130904_VB85_O1905.m	1557	16.850000381469727	SYDDAESLK		1	a2.a2	3.9999998989515007E-5	33.70000076293945	2	1027.4580078125	1027.458251953125	-1.9999999494757503E-4	-0.1946551060029829
a2	pepa2a3	DaPR130904_VB85_O1905.m	1602	17.030000686645508	AYDLAGSCR	C8:+57.02146	1	a2.a2	6.399999838322401E-4	38.20000076293945	2	1012.4527587890625	1012.4520874023438	6.99999975040555E-4	0.6913907173983417
a2	pepa2b27	DaPR130904_VB85_O1905.m	2044	18.709999084472656	LDETGVALK		1	a2.a2	0.001500000013038516	43.20000076293945	2	945.5267944335938	945.5255737304688	0.0012000000569969416	1.2691354843660878
a2	pepa2b29	DaPR130904_VB85_O1905.m	2336	19.90999984741211	LDKDIVALMTR	M9:+15.99491	1	a2.a2	3.5000000934815034E-5	42.70000076293945	2	1290.713134765625	1290.708984375	0.00419999985024333	3.254025424078919
a2	pepa2a8	DaPR130904_VB85_O1905.m	2369	20.049999237060547	EDVLAGMSGK		1	a2.a2	0.009999999776482582	34.5	2	1006.4893798828125	1006.48779296875	0.0015999999595806003	1.5896864033106837
a2	pepa2b66	DaPR130904_VB85_O1905.m	2397	20.149999618530273	TPALISDYK		1	a2.a2	0.0020000000949949026	39.29999923706055	2	1007.5431518554688	1007.5411987304688	0.0019000000320374966	1.8857789978529433
a2	pepa2b11	DaPR130904_VB85_O1905.m	2404	20.15999984741211	EQVLEPMLNGTDK	M7:+15.99491	1	a2.a2	2.700000004551839E-5	42.900001525878906	2	1489.72509765625	1489.720703125	0.004399999976158142	2.953573758442253
a2	pepa2b24	DaPR130904_VB85_O1905.m	2426	20.25	HVDYVVDQVVGK		1	a2.a2	9.19999990856013E-7	53.79999923706055	2	1357.712646484375	1357.7115478515625	0.0012000000569969416	0.8838402081029781
a2	pepa2b14	DaPR130904_VB85_O1905.m	2482	20.450000762939453	EYFADMER		1	a2.a2	0.009700000286102295	33.400001525878906	2	1060.4422607421875	1060.4407958984375	0.001500000013038516	1.4145061363540534
a2	pepa2b39	DaPR130904_VB85_O1905.m	2500	20.510000228881836	LQLEETMPSPYGR	M7:+15.99491	1	a2.a2	2.4000000848900527E-5	38.900001525878906	2	1536.7371826171875	1536.7366943359375	5.000000237487257E-4	0.32536479775072213
a2	pepa2b46	DaPR130904_VB85_O1905.m	2590	20.850000381469727	KYETVQDILK		1	a2.a2	0.013000000268220901	34.70000076293945	2	1236.6851806640625	1236.6839599609375	0.00139999995008111	1.132059600842022
a2	pepa2b64	DaPR130904_VB85_O1905.m	2840	21.6299991607666	SYVDLYVK		1	a2.a2	0.005100000184029341	34.0	2	986.5208740234375	986.5197143554688	0.0010999999940395355	1.1150309294712957
a2	pepa2b71	DaPR130904_VB85_O1905.m	3004	22.149999618530273	VVEAVNSDSDSEFGIPK		1	a2.a2	0.04399999976158142	30.399999618530273	2	1792.8623046875	1792.8603515625	0.0020000000949949026	1.1155359050981732
a2	pepa2b60	DaPR130904_VB85_O1905.m	3031	22.229999542236328	SIPSLVDGFKPGQR		1	a2.a2	3.600000127335079E-5	40.400001525878906	2	1500.8179931640625	1500.8172607421875	6.99999975040555E-4	0.4664125295936359
a2	pepa2b52	DaPR130904_VB85_O1905.m	3051	22.309999465942383	NTVEITELPVR		1	a2.a2	0.004600000102072954	43.599998474121094	2	1270.7030029296875	1270.7005615234375	0.0024999999441206455	1.9674186191618632
a2	pepa2b74	DaPR130904_VB85_O1905.m	3157	22.65999984741211	YETVQDILK		1	a2.a2	0.008799999952316284	36.099998474121094	2	1108.5908203125	1108.5888671875	0.0020000000949949026	1.8040954173289878
a2	pepa2b31	DaPR130904_VB85_O1905.m	3242	22.93000030517578	LHGLPEQFLYGTATK		1	a2.a2	0.0013000000035390258	36.20000076293945	2	1674.88818359375	1674.8853759765625	0.00279999990016222	1.671756133478475
a2	pepa2b31	DaPR130904_VB85_O1905.m	3241	22.93000030517578	LHGLPEQFLYGTATK		1	a2.a2	1.5999999595806003E-4	40.400001525878906	3	1674.8876953125	1674.8853759765625	0.002300000051036477	1.3732283319361087
a2	pepa2b28	DaPR130904_VB85_O1905.m	3261	22.979999542236328	LDKDIVALMTR		1	a2.a2	6.499999926745659E-6	61.400001525878906	2	1274.7156982421875	1274.714111328125	0.0015999999595806003	1.2551833743438832
a2	pepa2b48	DaPR130904_VB85_O1905.m	3386	23.360000610351562	MLDGLDPHPMLPNYK		1	a2.a2	0.003800000064074993	34.29999923706055	2	1740.844970703125	1740.84521484375	-1.9999999494757503E-4	-0.1148867189582539
a2	pepa2b19	DaPR130904_VB85_O1905.m	3748	24.559999465942383	GFQQISFVNSIATTK		1	a2.a2	1.9000000293090125E-6	45.20000076293945	2	1640.8668212890625	1640.86474609375	0.002199999988079071	1.340756447669682
a2	pepa2b72	DaPR130904_VB85_O1905.m	3779	24.65999984741211	YAGPEDDAAITLAFSK		1	a2.a2	2.3999999393709004E-4	38.599998474121094	2	1668.8128662109375	1668.81201171875	8.999999845400453E-4	0.5393057925159068
a2	pepa2a5	DaPR130904_VB85_O1905.m	3925	25.1299991607666	DLIQMLVQR	M5:+15.99491	1	a2.a2	0.03500000014901161	49.79999923706055	2	1131.62255859375	1131.6195068359375	0.003100000089034438	2.7394367720844506
a2	pepa2b13	DaPR130904_VB85_O1905.m	4146	25.850000381469727	EWLVGMLGAESTK		1	a2.a2	3.7999998312443495E-5	45.20000076293945	2	1420.716796875	1420.7144775390625	0.002300000051036477	1.618903789183945
a2	pepa2b22	DaPR130904_VB85_O1905.m	4347	26.510000228881836	HGFLEEFITPIVK		1	a2.a2	0.010999999940395355	32.79999923706055	2	1529.84423828125	1529.836669921875	0.007600000128149986	4.967850671626337
a2	pepa2b32	DaPR130904_VB85_O1905.m	4418	26.780000686645508	LLFPAVDDNLLK		1	a2.a2	4.600000102072954E-4	46.400001525878906	2	1357.7752685546875	1357.77294921875	0.002300000051036477	1.6939504151705747
a2	pepa2a4	DaPR130904_VB85_O1905.m	4498	27.059999465942383	DLIQMLVQR		1	a2.a2	0.032999999821186066	43.0	2	1115.6263427734375	1115.6246337890625	0.0017999999690800905	1.6134458800597145
a2	pepa2a7	DaPR130904_VB85_O1905.m	4613	27.459999084472656	EDLAAFVEELDKVESQER		1	a2.a2	5.300000193528831E-4	32.20000076293945	2	2107.026123046875	2107.019287109375	0.006800000090152025	3.2273079471811394
a3	pepa3b10	DaPR130904_VB85_O1905.m	604	11.40999984741211	EEEEDTAEKPGK		1	a3.a1	0.014999999664723873	28.399999618530273	2	1361.607666015625	1361.6070556640625	6.000000284984708E-4	0.44065578685316653
a3	pepa3b18	DaPR130904_VB85_O1905.m	695	12.100000381469727	LNQESTAPK		1	a3.a1	0.002300000051036477	47.0	2	987.5120849609375	987.510986328125	0.0010999999940395355	1.1139116518892411
a3	pepa3b31	DaPR130904_VB85_O1905.m	848	13.15999984741211	SQAGSDTDVEEGK		1	a3.a1	4.600000102072954E-4	38.400001525878906	2	1322.5712890625	1322.571044921875	3.000000142492354E-4	0.22683092556812823
a3	pepa3b20	DaPR130904_VB85_O1905.m	871	13.260000228881836	KHQVSVEGTNQTDVK		1	a3.a1	5.300000193528831E-4	42.400001525878906	2	1669.8514404296875	1669.850830078125	6.99999975040555E-4	0.41919910595116155
a3	pepa3b20	DaPR130904_VB85_O1905.m	868	13.25	KHQVSVEGTNQTDVK		1	a3.a1	5.799999926239252E-4	49.20000076293945	3	1669.847900390625	1669.850830078125	-0.002899999963119626	-1.7366820502068125
a3	pepa3b30	DaPR130904_VB85_O1905.m	916	13.579999923706055	SLATMDSPPHQK	M5:+15.99491	1	a3.a1	0.007499999832361937	29.600000381469727	2	1327.6317138671875	1327.6314697265625	3.000000142492354E-4	0.22596633259305238
a3	pepa3b15	DaPR130904_VB85_O1905.m	1126	14.850000381469727	HQVSVEGTNQTDVK		1	a3.a1	0.0013000000035390258	38.900001525878906	3	1541.7576904296875	1541.755859375	0.0019000000320374966	1.2323611552919425
a3	pepa3b15	DaPR130904_VB85_O1905.m	1120	14.8100004196167	HQVSVEGTNQTDVK		1	a3.a1	1.3999999737279722E-6	49.79999923706055	2	1541.7596435546875	1541.755859375	0.003800000064074993	2.464722310583885
a3	pepa3b39	DaPR130904_VB85_O1905.m	1121	14.8100004196167	TSTDRPVTSEPTSQATR		1	a3.a1	0.0024999999441206455	28.399999618530273	2	1833.89794921875	1833.89404296875	0.0038999998942017555	2.126622259968927
a3	pepa3a6	DaPR130904_VB85_O1905.m	1336	15.90999984741211	DAEEDMPQR		1	a3.a1	6.299999949987978E-5	38.5	2	1090.4481201171875	1090.4473876953125	7.999999797903001E-4	0.7336438133719775
a3	pepa3b34	DaPR130904_VB85_O1905.m	1402	16.200000762939453	SSPGIHLER		1	a3.a1	0.014999999664723873	32.900001525878906	2	995.5291748046875	995.5272827148438	0.0019000000320374966	1.9085363756743245
a3	pepa3b24	DaPR130904_VB85_O1905.m	1414	16.260000228881836	PGIHLER		1	a3.a1	0.0019000000320374966	39.400001525878906	2	821.4608764648438	821.4631958007812	-0.002400000113993883	-2.9216161189720835
a3	pepa3b40	DaPR130904_VB85_O1905.m	1452	16.450000762939453	TVIIKEEEEDTAEKPGK		1	a3.a1	0.017999999225139618	33.0	3	1915.9852294921875	1915.986328125	-0.0010999999940395355	-0.5741168284410487
a3	pepa3b17	DaPR130904_VB85_O1905.m	1543	16.799999237060547	LHIFSGAHGPEK		1	a3.a1	9.699999645818025E-5	39.20000076293945	2	1292.6768798828125	1292.675048828125	0.0019000000320374966	1.469820303068387
a3	pepa3b23	DaPR130904_VB85_O1905.m	1755	17.65999984741211	NQLVTPEPTSR		1	a3.a1	0.0019000000320374966	39.400001525878906	2	1241.64990234375	1241.64892578125	0.0010999999940395355	0.885918693440186
a3	pepa3b29	DaPR130904_VB85_O1905.m	1799	17.809999465942383	QTDVTGEEELTK		1	a3.a1	0.01600000075995922	31.399999618530273	2	1349.6439208984375	1349.6435546875	5.000000237487257E-4	0.37046820400257235
a3	pepa3a1	DaPR130904_VB85_O1905.m	2035	18.68000030517578	AAGNPGSLAAPIDHKPC	C17:+57.02146	1	a3.a1	1.5999999959603883E-5	42.099998474121094	2	1675.8238525390625	1675.822509765625	0.00139999995008111	0.8354106368203094
a3	pepa3b32	DaPR130904_VB85_O1905.m	2072	18.809999465942383	SQASTTVDINTQVEK		1	a3.a1	0.0044999998062849045	41.400001525878906	2	1620.8095703125	1620.807861328125	0.0017000000225380063	1.048859684790145
a3	pepa3b41	DaPR130904_VB85_O1905.m	2100	18.90999984741211	VEIETSEEIQEK		1	a3.a1	0.00139999995008111	50.29999923706055	2	1433.7021484375	1433.7010498046875	0.0012000000569969416	0.836994614156429
a3	pepa3b38	DaPR130904_VB85_O1905.m	2320	19.860000610351562	TPETLVPTAPK		1	a3.a1	1.6999999934341758E-4	45.400001525878906	2	1153.6494140625	1153.646728515625	0.0027000000700354576	2.3404045651908496
a3	pepa3a8	DaPR130904_VB85_O1905.m	2420	20.209999084472656	DQPPFGDSDDSVEADK		1	a3.a1	3.3999999868683517E-4	35.5	2	1721.71533203125	1721.714111328125	0.0013000000035390258	0.7550614791303591
a3	pepa3b36	DaPR130904_VB85_O1905.m	2440	20.299999237060547	TPEPVVPTAPEPHPTTSTDQPVTPK		1	a3.a1	0.0015999999595806003	34.79999923706055	3	2623.325927734375	2623.325439453125	6.000000284984708E-4	0.22871734458670542
a3	pepa3a7	DaPR130904_VB85_O1905.m	2579	20.799999237060547	DCGSLNGTQILRPPK	C2:+57.02146	1	a3.a1	0.004800000227987766	35.20000076293945	2	1655.853515625	1655.853759765625	-1.9999999494757503E-4	-0.12078361012743281
a3	pepa3a9	DaPR130904_VB85_O1905.m	2763	21.3799991607666	DSDTDVEEEELPVENR		1	a3.a1	1.9999999494757503E-4	36.79999923706055	2	1875.810791015625	1875.8094482421875	0.00139999995008111	0.7463444388730655
a3	pepa3b19	DaPR130904_VB85_O1905.m	2782	21.450000762939453	IPATPVVIPMK	M10:+15.99491	1	a3.a1	7.900000200606883E-4	43.29999923706055	2	1181.6981201171875	1181.6966552734375	0.001500000013038516	1.2693613088812754
a3	pepa3b35	DaPR130904_VB85_O1905.m	2962	22.010000228881836	TPEPVVPTAPELR		1	a3.a1	0.01600000075995922	33.900001525878906	2	1405.77392578125	1405.76904296875	0.004999999888241291	3.5567719414862946
a3	pepa3b28	DaPR130904_VB85_O1905.m	3130	22.559999465942383	QSEAEVVTEIQLEK		1	a3.a1	9.10000002477318E-4	35.5	2	1602.8284912109375	1602.822509765625	0.006000000052154064	3.7433964244933287
a3	pepa3a3	DaPR130904_VB85_O1905.m	3158	22.65999984741211	AHEVGAQGGPPVAQVEQDLPISR		1	a3.a1	1.1999999696854502E-4	50.0	3	2355.203857421875	2355.20556640625	-0.0015999999595806003	-0.6793462033218615
a3	pepa3b26	DaPR130904_VB85_O1905.m	3347	23.25	QHAEIEILAWDK		1	a3.a1	0.04100000113248825	30.0	3	1452.751708984375	1452.7486572265625	0.003100000089034438	2.1338860467113685
a3	pepa3a4	DaPR130904_VB85_O1905.m	3509	23.780000686645508	AQPFGFIDSDTDAEEER		1	a3.a1	0.012000000104308128	30.5	2	1926.8392333984375	1926.8355712890625	0.003700000001117587	1.9202468836727302
a3	pepa3b37	DaPR130904_VB85_O1905.m	3680	24.360000610351562	TPESIVPIAPELQPSTSR		1	a3.a1	6.199999916134402E-5	36.79999923706055	2	1922.025390625	1922.0234375	0.002099999925121665	1.0925985001791452
a3	pepa3b27	DaPR130904_VB85_O1905.m	3994	25.350000381469727	QSEAEVVTEIQLEK	Q1:-17.02655	1	a3.a1	6.300000241026282E-4	38.900001525878906	2	1585.802978515625	1585.7960205078125	0.007000000216066837	4.41418702376694
a3	pepa3a5	DaPR130904_VB85_O1905.m	4000	25.3799991607666	AVLALGGSLAGSAAEASHLVTDR		1	a3.a1	0.014999999664723873	26.0	2	2166.160888671875	2166.151611328125	0.009200000204145908	4.247163566960645
a3	pepa3b25	DaPR130904_VB85_O1905.m	4037	25.5	QHAEIEILAWDK	Q1:-17.02655	1	a3.a1	1.1000000085914508E-4	40.79999923706055	2	1435.7247314453125	1435.7220458984375	0.0027000000700354576	1.8805868989396677
a3	pepa3b21	DaPR130904_VB85_O1905.m	4053	25.549999237060547	MPDCSVALPFPSISK	C4:+57.02146	1	a3.a1	0.04699999839067459	30.5	2	1648.8096923828125	1648.8077392578125	0.0020000000949949026	1.212997760366636
a3	pepa3b11	DaPR130904_VB85_O1905.m	4098	25.68000030517578	ENLTDLVVDTDTLGESTQPQR		1	a3.a1	1.2999999853491317E-5	47.29999923706055	2	2331.140380859375	2331.131591796875	0.008999999612569809	3.860785742100668
a3	pepa3b22	DaPR130904_VB85_O1905.m	4108	25.729999542236328	NFGFSLQDALSR		1	a3.a1	0.003700000001117587	49.5	2	1354.677734375	1354.6754150390625	0.002400000113993883	1.7716421862758012
a3	pepa3b33	DaPR130904_VB85_O1905.m	4125	25.780000686645508	SQLPAEGDAGAEWAAAVLK		1	a3.a1	1.2000000424450263E-5	59.0	2	1883.9508056640625	1883.9501953125	6.99999975040555E-4	0.3715597030018315
a3	pepa3b16	DaPR130904_VB85_O1905.m	4130	25.799999237060547	LDVSLPFVSR		1	a3.a1	4.299999854993075E-4	43.5	2	1132.6375732421875	1132.636474609375	0.0010999999940395355	0.9711853879850593
a3	pepa3a2	DaPR130904_VB85_O1905.m	4251	26.200000762939453	AGFFLPPDEYVVTDPEQEK		1	a3.a1	8.50000014906982E-6	31.200000762939453	2	2181.033447265625	2181.0390625	-0.00559999980032444	-2.5675834498376573
a3	pepa3b14	DaPR130904_VB85_O1905.m	4392	26.68000030517578	HLAPPPLLSPLLPSIK		1	a3.a1	0.02800000086426735	34.0	3	1693.043701171875	1693.04150390625	0.002199999988079071	1.299436536554566
a3	pepa3b12	DaPR130904_VB85_O1905.m	4546	27.229999542236328	GIPILSLDWLHQSR		1	a3.a1	0.014999999664723873	50.400001525878906	2	1634.905029296875	1634.9017333984375	0.0034000000450760126	2.0796357209852
a3	pepa3b13	DaPR130904_VB85_O1905.m	4695	27.760000228881836	HLAPPPLLSPLLPS		1	a3.a1	0.02800000086426735	33.099998474121094	2	1451.863525390625	1451.862548828125	0.0010999999940395355	0.7576474749124177
a3	pepa3b42	DaPR130904_VB85_O1905.m	4801	28.079999923706055	VGLPLLSPEFLLTGVLK		1	a3.a1	0.006800000090152025	39.5	2	1796.095703125	1796.0936279296875	0.002099999925121665	1.1692040395145116
a4	pepa4b37	DaPR130904_VB85_O1905.m	767	12.630000114440918	VHFEESSK		1	a4.a1	0.0017999999690800905	30.899999618530273	2	962.4591064453125	962.4581909179688	8.999999845400453E-4	0.9351055381238406
a4	pepa4b18	DaPR130904_VB85_O1905.m	1311	15.779999732971191	KMPFTEK		1	a4.a1	0.01899999938905239	29.899999618530273	2	880.4619140625	880.4600830078125	0.0017999999690800905	2.0443856613362437
a4	pepa4b36	DaPR130904_VB85_O1905.m	1821	17.899999618530273	VEYSEEELK		1	a4.a1	0.00989999994635582	39.20000076293945	2	1125.53076171875	1125.5313720703125	-6.000000284984708E-4	-0.5330815678596549
a4	pepa4b38	DaPR130904_VB85_O1905.m	1992	18.530000686645508	VLQELDNPGAK		1	a4.a1	5.2999999752501026E-5	51.20000076293945	2	1183.63427734375	1183.6322021484375	0.002199999988079071	1.8586854802410762
a4	pepa4b28	DaPR130904_VB85_O1905.m	2033	18.65999984741211	QIILEKEETEELKR		1	a4.a1	0.017000000923871994	39.79999923706055	2	1757.966796875	1757.96484375	0.002099999925121665	1.194563095267624
a4	pepa4b16	DaPR130904_VB85_O1905.m	2200	19.350000381469727	IMLFTNEDNPHGNDSAK	M2:+15.99491	1	a4.a1	0.004600000102072954	30.700000762939453	2	1918.8641357421875	1918.8603515625	0.003800000064074993	1.9803421655883964
a4	pepa4b26	DaPR130904_VB85_O1905.m	2343	19.950000762939453	QIILEKEETEELK		1	a4.a1	2.300000051036477E-4	30.299999237060547	2	1601.8648681640625	1601.8636474609375	0.0012000000569969416	0.7491274671842533
a4	pepa4b32	DaPR130904_VB85_O1905.m	2399	20.149999618530273	TEGDEEAEEEQEENLEASGDYK		1	a4.a1	0.017000000923871994	35.20000076293945	3	2500.9990234375	2500.99609375	0.002899999963119626	1.1595379818332137
a4	pepa4b15	DaPR130904_VB85_O1905.m	2436	20.280000686645508	IMLFTNEDNPHGNDSAK		1	a4.a1	3.3999999686784577E-6	55.099998474121094	2	1902.866943359375	1902.865478515625	0.001500000013038516	0.7882848419787543
a4	pepa4b20	DaPR130904_VB85_O1905.m	2534	20.6299991607666	KQELLEALTK		1	a4.a1	0.005100000184029341	42.599998474121094	2	1172.6893310546875	1172.6888427734375	3.9999998989515007E-4	0.34109644033888853
a4	pepa4b29	DaPR130904_VB85_O1905.m	2769	21.399999618530273	SDSFENPVLQQH		1	a4.a1	1.4000000192027073E-5	46.599998474121094	2	1400.6461181640625	1400.64453125	0.0017000000225380063	1.2137269554187655
a4	pepa4b35	DaPR130904_VB85_O1905.m	2804	21.510000228881836	VALVPQEEELDDQK		1	a4.a1	7.39999990173601E-8	47.70000076293945	2	1612.8099365234375	1612.806884765625	0.003100000089034438	1.9221148659003484
a4	pepa4a7	DaPR130904_VB85_O1905.m	2825	21.579999923706055	ELVYPPDYNPEGK		1	a4.a1	4.099999932805076E-5	45.29999923706055	2	1520.72802734375	1520.7271728515625	8.999999845400453E-4	0.591822123394052
a4	pepa4b27	DaPR130904_VB85_O1905.m	2839	21.6299991607666	QIILEKEETEELKR	Q1:-17.02655	1	a4.a1	0.003000000026077032	34.599998474121094	3	1740.9393310546875	1740.938232421875	0.0010999999940395355	0.6318432058955304
a4	pepa4b30	DaPR130904_VB85_O1905.m	2853	21.68000030517578	SDSFENPVLQQHFR		1	a4.a1	3.099999958067201E-5	40.79999923706055	2	1703.81884765625	1703.81396484375	0.004900000058114529	2.8759008666558783
a4	pepa4b34	DaPR130904_VB85_O1905.m	2871	21.729999542236328	TFNTSTGGLLLPSDTKR		1	a4.a1	0.017000000923871994	31.299999237060547	2	1807.959716796875	1807.955322265625	0.0044999998062849045	2.488999451958672
a4	pepa4b13	DaPR130904_VB85_O1905.m	3193	22.780000686645508	LGSLVDEFK		1	a4.a1	0.004900000058114529	41.5	2	1007.5392456054688	1007.5411987304688	-0.0020000000949949026	-1.985030584868352
a4	pepa4b25	DaPR130904_VB85_O1905.m	3279	23.030000686645508	QIILEKEETEELK	Q1:-17.02655	1	a4.a1	4.800000169780105E-6	43.0	2	1584.839111328125	1584.837158203125	0.0020000000949949026	1.26195936575748
a4	pepa4b33	DaPR130904_VB85_O1905.m	3494	23.729999542236328	TFNTSTGGLLLPSDTK		1	a4.a1	0.008799999952316284	30.399999618530273	2	1651.8587646484375	1651.854248046875	0.004600000102072954	2.7847493854327143
a4	pepa4b33	DaPR130904_VB85_O1905.m	3327	23.200000762939453	TFNTSTGGLLLPSDTK		1	a4.a1	0.0012000000569969416	46.900001525878906	2	1651.8616943359375	1651.854248046875	0.007600000128149986	4.600890264462557
a4	pepa4a1	DaPR130904_VB85_O1905.m	3560	23.950000762939453	ANLFSDVQFK		1	a4.a1	9.699999645818025E-5	38.20000076293945	2	1168.600341796875	1168.60009765625	3.000000142492354E-4	0.2567174304117524
a4	pepa4a9	DaPR130904_VB85_O1905.m	3584	24.049999237060547	FDDPGLMLMGFK	M7:+15.99491 - M9:+15.99491	1	a4.a1	3.099999901223782E-7	52.900001525878906	2	1402.6409912109375	1402.6385498046875	0.0024999999441206455	1.7823550796238716
a4	pepa4b22	DaPR130904_VB85_O1905.m	3661	24.299999237060547	NIYVLQELDNPGAK		1	a4.a1	0.003000000026077032	42.900001525878906	2	1573.8251953125	1573.822509765625	0.00279999990016222	1.779107798235265
a4	pepa4b19	DaPR130904_VB85_O1905.m	3743	24.559999465942383	KPGGFDISLFYR		1	a4.a1	2.500000118743628E-4	46.79999923706055	2	1399.7403564453125	1399.7373046875	0.003100000089034438	2.214701343354232
a4	pepa4b19	DaPR130904_VB85_O1905.m	3746	24.559999465942383	KPGGFDISLFYR		1	a4.a1	2.699999895412475E-4	40.20000076293945	3	1399.7386474609375	1399.7373046875	0.00139999995008111	1.00018763906108
a4	pepa4a3	DaPR130904_VB85_O1905.m	3874	24.959999084472656	DIISIAEDEDLR		1	a4.a1	2.900000026784255E-7	60.79999923706055	2	1388.6937255859375	1388.6907958984375	0.003000000026077032	2.1603081369428465
a4	pepa4a6	DaPR130904_VB85_O1905.m	3972	25.280000686645508	DTGIFLDLMHLK	M9:+15.99491	1	a4.a1	7.200000109151006E-4	35.79999923706055	2	1418.7366943359375	1418.7352294921875	0.001500000013038516	1.0572797389231081
a4	pepa4a8	DaPR130904_VB85_O1905.m	4088	25.65999984741211	FDDPGLMLMGFK	M9:+15.99491	1	a4.a1	2.900000026784255E-7	52.599998474121094	2	1386.646484375	1386.6435546875	0.002899999963119626	2.0913809849086866
a4	pepa4a8	DaPR130904_VB85_O1905.m	4436	26.829999923706055	FDDPGLMLMGFK	M9:+15.99491	1	a4.a1	1.2000000424450263E-5	47.900001525878906	2	1386.64599609375	1386.6435546875	0.002400000113993883	1.730798160695852
a4	pepa4a8	DaPR130904_VB85_O1905.m	4250	26.200000762939453	FDDPGLMLMGFK	M7:+15.99491	1	a4.a1	1.3000000187446403E-8	56.79999923706055	2	1386.6461181640625	1386.6435546875	0.0024999999441206455	1.8029146247927113
a4	pepa4a4	DaPR130904_VB85_O1905.m	4438	26.850000381469727	DSLIFLVDASK		1	a4.a1	0.014000000432133675	34.79999923706055	2	1207.6585693359375	1207.6573486328125	0.0013000000035390258	1.0764642843524732
a4	pepa4a4	DaPR130904_VB85_O1905.m	4281	26.299999237060547	DSLIFLVDASK		1	a4.a1	8.399999842367833E-7	44.900001525878906	2	1207.6591796875	1207.6573486328125	0.0019000000320374966	1.5732939762992246
a4	pepa4a4	DaPR130904_VB85_O1905.m	4651	27.600000381469727	DSLIFLVDASK		1	a4.a1	0.00430000014603138	34.099998474121094	2	1207.6590576171875	1207.6573486328125	0.0017999999690800905	1.4904889794426113
a4	pepa4b12	DaPR130904_VB85_O1905.m	4291	26.329999923706055	FDDPGLMLMGFKPL	M7:+15.99491 - M9:+15.99491	1	a4.a1	0.002899999963119626	40.599998474121094	2	1612.77587890625	1612.775390625	5.000000237487257E-4	0.3100245865947646
a4	pepa4b31	DaPR130904_VB85_O1905.m	4388	26.68000030517578	STLFSALLIK		1	a4.a1	3.800000058618025E-6	49.0	2	1092.6680908203125	1092.666748046875	0.00139999995008111	1.28126892539156
a4	pepa4b14	DaPR130904_VB85_O1905.m	4442	26.860000610351562	IISSDRDLLAVVFYGTEK		1	a4.a1	0.017999999225139618	32.5	3	2026.089111328125	2026.0860595703125	0.003100000089034438	1.5300436397513533
a4	pepa4b23	DaPR130904_VB85_O1905.m	4455	26.90999984741211	PGGFDISLFYR		1	a4.a1	0.03799999877810478	35.599998474121094	2	1271.6439208984375	1271.642333984375	0.0015999999595806003	1.2582153934490357
a4	pepa4a5	DaPR130904_VB85_O1905.m	4629	27.530000686645508	DTGIFLDLMHLK		1	a4.a1	4.6999999904073775E-4	48.400001525878906	2	1402.7432861328125	1402.7403564453125	0.003000000026077032	2.138670932430674
a4	pepa4b24	DaPR130904_VB85_O1905.m	4676	27.700000762939453	QELLEALTK	Q1:-17.02655	1	a4.a1	1.2999999853491317E-5	38.5	2	1027.56884765625	1027.5673828125	0.001500000013038516	1.4597582972446497
a4	pepa4b11	DaPR130904_VB85_O1905.m	4692	27.760000228881836	FDDPGLMLMGFKPL	M9:+15.99491	1	a4.a1	5.699999746866524E-4	54.5	2	1596.7828369140625	1596.780517578125	0.002400000113993883	1.5030244216869706
a4	pepa4a2	DaPR130904_VB85_O1905.m	4765	27.979999542236328	DLLAVVFYGTEK		1	a4.a1	9.600000083764826E-8	61.29999923706055	2	1354.7281494140625	1354.7257080078125	0.0024999999441206455	1.8453919707458806
a4	pepa4b21	DaPR130904_VB85_O1905.m	4769	28.0	NLEALALDLMEPEQAVDLTLPK	M10:+15.99491	1	a4.a1	0.0020000000949949026	35.599998474121094	3	2439.2734375	2439.26904296875	0.00419999985024333	1.7218272262134953
a4	pepa4b10	DaPR130904_VB85_O1905.m	4786	28.030000686645508	FDDPGLMLMGFKPL		1	a4.a1	2.099999983329326E-5	39.400001525878906	2	1580.7882080078125	1580.78564453125	0.0027000000700354576	1.7080115064152723
a4	pepa4b17	DaPR130904_VB85_O1905.m	4795	28.059999465942383	IQVTPPGFQLVFLPFADDK		1	a4.a1	0.00570000009611249	36.900001525878906	2	2132.143310546875	2132.14306640625	3.000000142492354E-4	0.14070351046137286
a5	pepa5b34	DaPR130904_VB85_O1905.m	498	10.449999809265137	TGNAWHSK		1	a5.a1	7.900000200606883E-4	34.599998474121094	2	900.4329833984375	900.4326782226562	3.000000142492354E-4	0.3331731749689479
a5	pepa5b21	DaPR130904_VB85_O1905.m	639	11.680000305175781	KVCSTNDLK	C3:+57.02146	1	a5.a1	0.00800000037997961	38.599998474121094	2	1064.5411376953125	1064.5408935546875	3.000000142492354E-4	0.281811639238661
a5	pepa5b15	DaPR130904_VB85_O1905.m	802	12.859999656677246	GTNSYYK		1	a5.a1	0.039000000804662704	30.5	2	832.384765625	832.3839721679688	7.999999797903001E-4	0.9610948871428607
a5	pepa5b36	DaPR130904_VB85_O1905.m	1143	14.930000305175781	VGTVIGSNK		1	a5.a1	0.0031999999191612005	30.600000381469727	2	874.5009155273438	874.4996948242188	0.0012000000569969416	1.372213237007648
a5	pepa5b31	DaPR130904_VB85_O1905.m	1236	15.399999618530273	RKGDEVDGVDEVAK		1	a5.a1	5.200000014156103E-4	38.0	3	1516.7559814453125	1516.7606201171875	-0.004600000102072954	-3.032779227692205
a5	pepa5b31	DaPR130904_VB85_O1905.m	1242	15.430000305175781	RKGDEVDGVDEVAK		1	a5.a1	2.499999936844688E-5	40.0	2	1516.762451171875	1516.7606201171875	0.0019000000320374966	1.252669674329163
a5	pepa5b19	DaPR130904_VB85_O1905.m	1489	16.600000381469727	KGDEVDGVDEVAK		1	a5.a1	3.999999989900971E-6	49.900001525878906	2	1360.6593017578125	1360.6595458984375	-9.999999747378752E-5	-0.07349376835316872
a5	pepa5b18	DaPR130904_VB85_O1905.m	1532	16.760000228881836	LLWHGSR		1	a5.a1	0.028999999165534973	43.0	2	868.4812622070312	868.4791870117188	0.0020000000949949026	2.302876251849563
a5	pepa5b11	DaPR130904_VB85_O1905.m	1556	16.850000381469727	GGAAVDPDSGLEHSAH		1	a5.a1	9.099999687123272E-8	35.29999923706055	2	1519.6761474609375	1519.6776123046875	-0.00139999995008111	-0.9212479928278481
a5	pepa5a7	DaPR130904_VB85_O1905.m	1668	17.280000686645508	EDAIEHFMK	M8:+15.99491	1	a5.a1	0.005799999926239252	40.099998474121094	2	1135.5076904296875	1135.50927734375	-0.001500000013038516	-1.3209931816210292
a5	pepa5a5	DaPR130904_VB85_O1905.m	1671	17.299999237060547	ASLCISTK	C4:+57.02146	1	a5.a1	0.004900000058114529	32.20000076293945	2	879.4620971679688	879.4608764648438	0.0012000000569969416	1.3644723592714716
a5	pepa5b20	DaPR130904_VB85_O1905.m	1692	17.399999618530273	KPPLLNNADSVQAK		1	a5.a1	0.0012000000569969416	37.900001525878906	3	1494.8297119140625	1494.827880859375	0.0017999999690800905	1.2041519910943006
a5	pepa5b20	DaPR130904_VB85_O1905.m	1698	17.43000030517578	KPPLLNNADSVQAK		1	a5.a1	0.00419999985024333	32.29999923706055	2	1494.8292236328125	1494.827880859375	0.00139999995008111	0.9365626424336235
a5	pepa5b10	DaPR130904_VB85_O1905.m	1936	18.329999923706055	GDEVDGVDEVAK		1	a5.a1	2.800000054037355E-8	53.5	2	1232.5640869140625	1232.564453125	-3.9999998989515007E-4	-0.32452663135059945
a5	pepa5b13	DaPR130904_VB85_O1905.m	1953	18.399999618530273	GGSDDSSKDPIDVNYEK		1	a5.a1	0.00139999995008111	37.900001525878906	2	1825.814208984375	1825.80908203125	0.005200000014156103	2.8480524416994335
a5	pepa5a1	DaPR130904_VB85_O1905.m	2133	19.030000686645508	AEPVEVVAPR		1	a5.a1	1.4000000373926014E-4	43.900001525878906	2	1066.5894775390625	1066.589599609375	-0.0	-0.0
a5	pepa5b28	DaPR130904_VB85_O1905.m	2176	19.229999542236328	PVQDLIK		1	a5.a1	0.009999999776482582	32.400001525878906	2	812.4913940429688	812.4880981445312	0.0032999999821186066	4.0615979355941025
a5	pepa5a6	DaPR130904_VB85_O1905.m	2227	19.459999084472656	DPIDVNYEK		1	a5.a1	8.400000297115184E-6	50.599998474121094	2	1092.521728515625	1092.521240234375	6.000000284984708E-4	0.5491884335079424
a5	pepa5b12	DaPR130904_VB85_O1905.m	2255	19.579999923706055	GGAAVDPDSGLEHSAHVLEK		1	a5.a1	6.70000008540228E-5	37.900001525878906	2	1988.97314453125	1988.9676513671875	0.00559999980032444	2.815530859174648
a5	pepa5b30	DaPR130904_VB85_O1905.m	2358	20.0	QQVPSGESAILDR		1	a5.a1	5.0999999075429514E-5	39.20000076293945	2	1399.7247314453125	1399.718017578125	0.006800000090152025	4.858121424998006
a5	pepa5b25	DaPR130904_VB85_O1905.m	2441	20.299999237060547	MIFDVESMK	M1:+15.99491 - M8:+15.99491	1	a5.a1	0.00279999990016222	39.099998474121094	2	1131.5108642578125	1131.5064697265625	0.004399999976158142	3.8886211381729323
a5	pepa5b27	DaPR130904_VB85_O1905.m	2458	20.360000610351562	MVDPEKPQLGMIDR	M1:+15.99491	1	a5.a1	6.099999882280827E-4	38.20000076293945	2	1644.8089599609375	1644.808837890625	1.9999999494757503E-4	0.12159467431124933
a5	pepa5b27	DaPR130904_VB85_O1905.m	2453	20.350000381469727	MVDPEKPQLGMIDR	M1:+15.99491	1	a5.a1	0.003100000089034438	38.0	3	1644.8101806640625	1644.808837890625	0.00139999995008111	0.8511627113315682
a5	pepa5b26	DaPR130904_VB85_O1905.m	2655	21.049999237060547	MVDPEKPQLGMIDR		1	a5.a1	8.600000001024455E-5	47.70000076293945	2	1628.816650390625	1628.8138427734375	0.00279999990016222	1.719042303443691
a5	pepa5a8	DaPR130904_VB85_O1905.m	2716	21.25	EELGFRPEYSASQLK		1	a5.a1	0.0019000000320374966	32.70000076293945	2	1753.87451171875	1753.8759765625	-0.00139999995008111	-0.7982320122914464
a5	pepa5a2	DaPR130904_VB85_O1905.m	2800	21.5	AMVEYEIDLQK	M2:+15.99491	1	a5.a1	3.400000059627928E-5	42.900001525878906	2	1354.659423828125	1354.65625	0.0031999999191612005	2.362222828973181
a5	pepa5b16	DaPR130904_VB85_O1905.m	2831	21.600000381469727	HPDVEVDGFSELR		1	a5.a1	0.010999999940395355	27.700000762939453	2	1499.714111328125	1499.712890625	0.0012000000569969416	0.8001531923199285
a5	pepa5b24	DaPR130904_VB85_O1905.m	2897	21.809999465942383	MIFDVESMK	M8:+15.99491	1	a5.a1	0.00430000014603138	47.099998474121094	2	1115.513427734375	1115.5115966796875	0.0019000000320374966	1.7032543970791818
a5	pepa5b23	DaPR130904_VB85_O1905.m	2976	22.059999465942383	MAIMVQSPMFDGK	M1:+15.99491 - M4:+15.99491	1	a5.a1	1.500000071246177E-4	35.70000076293945	2	1486.678955078125	1486.67431640625	0.004699999932199717	3.161418664688487
a5	pepa5b17	DaPR130904_VB85_O1905.m	3140	22.600000381469727	IAPPEAPVTGYMFGK	M12:+15.99491	1	a5.a1	0.00419999985024333	27.100000381469727	2	1593.798583984375	1593.798583984375	9.999999747378752E-5	0.06274318378662073
a5	pepa5b32	DaPR130904_VB85_O1905.m	3164	22.68000030517578	SDAYYCTGDVTAWTK	C6:+57.02146	1	a5.a1	1.700000036575222E-11	68.9000015258789	2	1737.7373046875	1737.742919921875	-0.005499999970197678	-3.1650251065013375
a5	pepa5b29	DaPR130904_VB85_O1905.m	3235	22.899999618530273	QQVPSGESAILDR	Q1:-17.02655	1	a5.a1	5.000000237487257E-4	40.70000076293945	2	1382.6915283203125	1382.6915283203125	9.999999747378752E-5	0.07232270931410643
a5	pepa5b14	DaPR130904_VB85_O1905.m	3436	23.530000686645508	GIYFADMVSK		1	a5.a1	1.500000071246177E-4	42.29999923706055	2	1130.5570068359375	1130.5555419921875	0.0015999999595806003	1.4152333964602837
a5	pepa5a3	DaPR130904_VB85_O1905.m	3449	23.579999923706055	AQNDLIWNIK		1	a5.a1	0.005100000184029341	42.20000076293945	2	1214.6551513671875	1214.6531982421875	0.0020000000949949026	1.646560596793593
a5	pepa5b37	DaPR130904_VB85_O1905.m	3519	23.809999465942383	VVSEDFLQDVSASTK		1	a5.a1	2.6000000070780516E-4	42.599998474121094	2	1624.8094482421875	1624.806884765625	0.0026000000070780516	1.6001901711864646
a5	pepa5a4	DaPR130904_VB85_O1905.m	3651	24.260000228881836	AQNDLIWNIKDELK		1	a5.a1	0.002300000051036477	36.599998474121094	2	1699.9033203125	1699.90185546875	0.0015999999595806003	0.9412307860205249
a5	pepa5b22	DaPR130904_VB85_O1905.m	3682	24.360000610351562	MAIMVQSPMFDGK		1	a5.a1	0.0019000000320374966	35.79999923706055	2	1454.687255859375	1454.6844482421875	0.00279999990016222	1.924815999473759
a5	pepa5a9	DaPR130904_VB85_O1905.m	3702	24.43000030517578	FYTLIPHDFGMK		1	a5.a1	0.04500000178813934	25.5	3	1468.7318115234375	1468.7298583984375	0.0020000000949949026	1.361720866201892
a5	pepa5a9	DaPR130904_VB85_O1905.m	3704	24.43000030517578	FYTLIPHDFGMK		1	a5.a1	0.01600000075995922	32.79999923706055	2	1468.73193359375	1468.7298583984375	0.002199999988079071	1.4978928735594987
a5	pepa5b33	DaPR130904_VB85_O1905.m	3894	25.030000686645508	SLQELFLAH		1	a5.a1	1.8000000272877514E-4	50.20000076293945	2	1057.5692138671875	1057.568115234375	0.0012000000569969416	1.1346787405093064
a5	pepa5b35	DaPR130904_VB85_O1905.m	4371	26.610000610351562	VFSATLGLVDIVK		1	a5.a1	0.004100000020116568	45.70000076293945	2	1361.806884765625	1361.8043212890625	0.0026000000070780516	1.909231720323029
a6	pepa6b23	DaPR130904_VB85_O1905.m	646	11.75	SKVDEEQMK		1	a6.a1	0.005400000140070915	28.700000762939453	2	1093.51953125	1093.519775390625	-1.9999999494757503E-4	-0.1828956361361928
a6	pepa6b35	DaPR130904_VB85_O1905.m	689	12.050000190734863	YAYDKR		1	a6.a1	0.004800000227987766	33.70000076293945	2	815.4057006835938	815.4050903320312	6.000000284984708E-4	0.7358306142706958
a6	pepa6b21	DaPR130904_VB85_O1905.m	725	12.329999923706055	SGSSVTAEEAK		1	a6.a1	6.099999882280827E-4	38.900001525878906	2	1065.50439453125	1065.50634765625	-0.0017999999690800905	-1.6893376309202432
a6	pepa6b30	DaPR130904_VB85_O1905.m	783	12.75	VDEEQMK		1	a6.a1	0.004699999932199717	33.20000076293945	2	878.3934326171875	878.392822265625	6.000000284984708E-4	0.6830657233182985
a6	pepa6b11	DaPR130904_VB85_O1905.m	865	13.229999542236328	EEASGSSVTAEEAKK		1	a6.a1	3.300000025774352E-5	44.400001525878906	2	1522.7239990234375	1522.7235107421875	5.000000237487257E-4	0.3283590357812376
a6	pepa6b26	DaPR130904_VB85_O1905.m	1047	14.40999984741211	TEQGGAHF		1	a6.a1	0.014000000432133675	31.0	2	846.3755493164062	846.37451171875	0.0010999999940395355	1.299661058797415
a6	pepa6b10	DaPR130904_VB85_O1905.m	1057	14.460000038146973	EEASGSSVTAEEAK		1	a6.a1	6.799999973736703E-4	43.20000076293945	2	1394.6297607421875	1394.6285400390625	0.0012000000569969416	0.8604442133124068
a6	pepa6b10	DaPR130904_VB85_O1905.m	1154	14.979999542236328	EEASGSSVTAEEAK		1	a6.a1	4.999999873689376E-6	45.79999923706055	2	1394.6279296875	1394.6285400390625	-6.000000284984708E-4	-0.4302221066562034
a6	pepa6a8	DaPR130904_VB85_O1905.m	1215	15.300000190734863	EDGSGDRGDGPFR		1	a6.a1	0.0017999999690800905	33.599998474121094	3	1364.584716796875	1364.5830078125	0.0017000000225380063	1.2458018404195124
a6	pepa6a2	DaPR130904_VB85_O1905.m	1456	16.450000762939453	ALQEKVEIK		1	a6.a1	0.017999999225139618	41.5	2	1057.630126953125	1057.6256103515625	0.004600000102072954	4.349365273543141
a6	pepa6a7	DaPR130904_VB85_O1905.m	1520	16.700000762939453	DVIQHETIGK		1	a6.a1	0.010999999940395355	41.79999923706055	2	1139.6072998046875	1139.60595703125	0.00139999995008111	1.228494762986501
a6	pepa6b27	DaPR130904_VB85_O1905.m	1664	17.280000686645508	TEQGGAHFSVS		1	a6.a1	0.00800000037997961	33.20000076293945	2	1119.5064697265625	1119.5069580078125	-3.9999998989515007E-4	-0.3573001373809761
a6	pepa6b29	DaPR130904_VB85_O1905.m	2278	19.700000762939453	TWTVVDAK		1	a6.a1	0.03400000184774399	24.700000762939453	2	919.4900512695312	919.48876953125	0.0013000000035390258	1.4138291261586133
a6	pepa6b18	DaPR130904_VB85_O1905.m	2443	20.309999465942383	NMLNPPAEVTTK		1	a6.a1	0.0013000000035390258	37.099998474121094	2	1314.6732177734375	1314.672607421875	6.000000284984708E-4	0.45638741167285335
a6	pepa6b31	DaPR130904_VB85_O1905.m	2502	20.510000228881836	VGVAFPHIK		1	a6.a1	2.6000000070780516E-4	26.700000762939453	2	967.5712280273438	967.5728149414062	-0.0015999999595806003	-1.6536222751126923
a6	pepa6b20	DaPR130904_VB85_O1905.m	2521	20.579999923706055	RHIEIFTDLSSR		1	a6.a1	0.0020000000949949026	41.099998474121094	3	1473.78173828125	1473.78125	5.000000237487257E-4	0.3392633905124832
a6	pepa6a3	DaPR130904_VB85_O1905.m	2698	21.18000030517578	ANPQVGVAFPH		1	a6.a1	9.200000204145908E-5	43.400001525878906	2	1136.5838623046875	1136.5850830078125	-0.0012000000569969416	-1.0557943043043554
a6	pepa6b32	DaPR130904_VB85_O1905.m	2885	21.780000686645508	VITMFVQR		1	a6.a1	0.02199999988079071	42.29999923706055	2	993.5567016601562	993.555419921875	0.0013000000035390258	1.308432300274953
a6	pepa6a9	DaPR130904_VB85_O1905.m	2912	21.860000610351562	EDIIQGFR		1	a6.a1	0.001500000013038516	36.0	2	977.5079956054688	977.5054931640625	0.0024999999441206455	2.557530327556994
a6	pepa6a4	DaPR130904_VB85_O1905.m	2989	22.100000381469727	AVDALIDSMSLAK	M9:+15.99491	1	a6.a1	6.399999961104186E-7	53.0	2	1349.7041015625	1349.698486328125	0.00559999980032444	4.1490746689353735
a6	pepa6b13	DaPR130904_VB85_O1905.m	3304	23.110000610351562	HIEIFTDLSSR		1	a6.a1	0.02800000086426735	29.700000762939453	2	1317.6844482421875	1317.68017578125	0.00430000014603138	3.2633109498531523
a6	pepa6b13	DaPR130904_VB85_O1905.m	3012	22.18000030517578	HIEIFTDLSSR		1	a6.a1	0.003000000026077032	40.599998474121094	3	1317.6807861328125	1317.68017578125	6.000000284984708E-4	0.4553457200968603
a6	pepa6b13	DaPR130904_VB85_O1905.m	2995	22.1299991607666	HIEIFTDLSSR		1	a6.a1	4.6999999904073775E-4	32.29999923706055	2	1317.6805419921875	1317.68017578125	3.9999998989515007E-4	0.3035637913107335
a6	pepa6b12	DaPR130904_VB85_O1905.m	3161	22.65999984741211	ETVYCLNDDDETEVLK	C5:+57.02146	1	a6.a1	5.100000066704524E-7	49.79999923706055	2	1942.8590087890625	1942.859130859375	0.0	0.0
a6	pepa6b24	DaPR130904_VB85_O1905.m	3183	22.75	SQLDIIIH		1	a6.a1	5.300000193528831E-4	35.5	2	938.5321655273438	938.531005859375	0.0012000000569969416	1.2785939404294373
a6	pepa6b22	DaPR130904_VB85_O1905.m	3353	23.260000228881836	SIPGIESPFEQAK		1	a6.a1	0.01899999938905239	31.100000381469727	2	1402.7237548828125	1402.7216796875	0.002099999925121665	1.4970895192762013
a6	pepa6b25	DaPR130904_VB85_O1905.m	3630	24.200000762939453	SQLDIIIHSLK		1	a6.a1	1.6999999934341758E-4	50.599998474121094	2	1266.743896484375	1266.741943359375	0.0019000000320374966	1.4999108871367546
a6	pepa6b19	DaPR130904_VB85_O1905.m	3646	24.25	QLDIIIHSLK	Q1:-17.02655	1	a6.a1	0.023000000044703484	35.900001525878906	2	1162.6844482421875	1162.6834716796875	0.0010000000474974513	0.8600793525109519
a6	pepa6a6	DaPR130904_VB85_O1905.m	3648	24.260000228881836	DIIIHSLK		1	a6.a1	0.041999999433755875	26.0	2	938.5682983398438	938.5673828125	8.999999845400453E-4	0.9589082265389576
a6	pepa6b17	DaPR130904_VB85_O1905.m	3726	24.5	IWNMLNPPAEVTTK		1	a6.a1	0.002099999925121665	35.900001525878906	2	1613.845703125	1613.8360595703125	0.009700000286102295	6.010523949182882
a6	pepa6b28	DaPR130904_VB85_O1905.m	3742	24.559999465942383	TEQGGAHFSVSSLAEGSVTSVGSVNPAENFR		1	a6.a1	0.014000000432133675	27.299999237060547	3	3121.49267578125	3121.48291015625	0.009999999776482582	3.203605486336627
a6	pepa6a1	DaPR130904_VB85_O1905.m	4177	25.950000762939453	ALDDLDMVAIVR		1	a6.a1	4.999999873689376E-5	50.099998474121094	2	1330.7066650390625	1330.703857421875	0.00279999990016222	2.1041495330050224
a6	pepa6b34	DaPR130904_VB85_O1905.m	4520	27.1299991607666	YAPTEAQLNAVDALIDSMSLAK	M18:+15.99491	1	a6.a1	0.029999999329447746	23.600000381469727	2	2337.171142578125	2337.164794921875	0.006500000134110451	2.7811475460495836
a6	pepa6a5	DaPR130904_VB85_O1905.m	4564	27.299999237060547	DDEAAAVALSSLIH		1	a6.a1	5.4000001910026185E-6	45.20000076293945	2	1411.70849609375	1411.706787109375	0.0017999999690800905	1.2750522881354056
a6	pepa6b16	DaPR130904_VB85_O1905.m	4648	27.579999923706055	IQPGSQQADFLDAL		1	a6.a1	0.0015999999595806003	28.700000762939453	2	1502.751708984375	1502.7490234375	0.00279999990016222	1.8632518514351064
a6	pepa6b15	DaPR130904_VB85_O1905.m	4723	27.860000610351562	HLMLPDFDLLEDIESK	M3:+15.99491	1	a6.a1	0.0019000000320374966	43.29999923706055	2	1930.952392578125	1930.9471435546875	0.005400000140070915	2.796555130002179
a6	pepa6b14	DaPR130904_VB85_O1905.m	4752	27.950000762939453	HLMLPDFDLLEDIESK		1	a6.a1	5.000000237487257E-4	51.29999923706055	3	1914.9517822265625	1914.9521484375	-3.9999998989515007E-4	-0.20888249882459411
a6	pepa6b33	DaPR130904_VB85_O1905.m	4778	28.010000228881836	YAPTEAQLNAVDALIDSMSLAK		1	a6.a1	0.002400000113993883	23.700000762939453	2	2321.1806640625	2321.169921875	0.010999999940395355	4.738989522796224
a6	pepa6b33	DaPR130904_VB85_O1905.m	4787	28.049999237060547	YAPTEAQLNAVDALIDSMSLAK		1	a6.a1	0.024000000208616257	40.5	3	2321.17041015625	2321.169921875	6.99999975040555E-4	0.30157205142271853
a7	pepa7b23	DaPR130904_VB85_O1905.m	560	11.0	RPPAAPSR		1	a7.a1	3.6999999792897142E-6	39.79999923706055	2	851.486328125	851.4849853515625	0.0013000000035390258	1.526744482760644
a7	pepa7b18	DaPR130904_VB85_O1905.m	1072	14.550000190734863	MGTPHLQK		1	a7.a1	2.3999999393709004E-4	35.400001525878906	2	911.4779663085938	911.4771728515625	7.999999797903001E-4	0.8776961218759816
a7	pepa7b20	DaPR130904_VB85_O1905.m	1104	14.729999542236328	QEIEAETDR		1	a7.a1	0.03200000151991844	33.5	2	1090.50439453125	1090.50146484375	0.002899999963119626	2.659326976268799
a7	pepa7b28	DaPR130904_VB85_O1905.m	1109	14.75	TEHAEFLHCK	C9:+57.02146	1	a7.a1	3.000000142492354E-4	42.599998474121094	2	1271.58447265625	1271.584228515625	3.9999998989515007E-4	0.31456822200609336
a7	pepa7b28	DaPR130904_VB85_O1905.m	1112	14.760000228881836	TEHAEFLHCK	C9:+57.02146	1	a7.a1	0.005499999970197678	34.900001525878906	3	1271.5865478515625	1271.584228515625	0.002400000113993883	1.8874094693636667
a7	pepa7b24	DaPR130904_VB85_O1905.m	1140	14.90999984741211	SMDPQLER	M2:+15.99491	1	a7.a1	0.007499999832361937	37.400001525878906	2	991.4501953125	991.4517211914062	-0.0015999999595806003	-1.613795130294307
a7	pepa7b26	DaPR130904_VB85_O1905.m	1518	16.700000762939453	SSADQSSLMEESADQAQR	M9:+15.99491	1	a7.a1	9.500000305706635E-5	38.29999923706055	2	1955.8271484375	1955.8250732421875	0.002099999925121665	1.0737156169291142
a7	pepa7b31	DaPR130904_VB85_O1905.m	1767	17.700000762939453	TIMHLMINNTK	M3:+15.99491	1	a7.a1	2.099999983329326E-4	36.400001525878906	2	1331.6805419921875	1331.681396484375	-7.999999797903001E-4	-0.6007442785506292
a7	pepa7a1	DaPR130904_VB85_O1905.m	1812	17.860000610351562	AIFNTEQR		1	a7.a1	0.024000000208616257	39.29999923706055	2	978.5010375976562	978.5006713867188	3.000000142492354E-4	0.30659152622151925
a7	pepa7b12	DaPR130904_VB85_O1905.m	1959	18.43000030517578	GYIGVVNR		1	a7.a1	0.008299999870359898	34.900001525878906	2	877.4916381835938	877.489501953125	0.002199999988079071	2.507152488072266
a7	pepa7b25	DaPR130904_VB85_O1905.m	2147	19.110000610351562	SSADQSSLMEESADQAQR		1	a7.a1	2.300000051036477E-5	46.79999923706055	2	1939.83056640625	1939.8302001953125	3.9999998989515007E-4	0.20620360991125716
a7	pepa7a5	DaPR130904_VB85_O1905.m	2368	20.030000686645508	FFLSHPAYR		1	a7.a1	0.001500000013038516	36.29999923706055	2	1137.586669921875	1137.5843505859375	0.002300000051036477	2.021828139470987
a7	pepa7b30	DaPR130904_VB85_O1905.m	2480	20.43000030517578	TIMHLMINNTK		1	a7.a1	0.002300000051036477	33.900001525878906	2	1315.68603515625	1315.6865234375	-3.9999998989515007E-4	-0.3040237798058981
a7	pepa7a7	DaPR130904_VB85_O1905.m	2488	20.459999084472656	FTDFDEVR		1	a7.a1	0.04699999839067459	29.200000762939453	2	1028.4700927734375	1028.46875	0.00139999995008111	1.3612469509463558
a7	pepa7b17	DaPR130904_VB85_O1905.m	2654	21.030000686645508	LYSSADQSSLMEESADQAQR		1	a7.a1	0.01600000075995922	23.5	2	2215.9794921875	2215.9775390625	0.0019000000320374966	0.8574094270113035
a7	pepa7b14	DaPR130904_VB85_O1905.m	2693	21.18000030517578	LDLMDEGTDAR		1	a7.a1	2.3999999393709004E-4	50.5	2	1235.559326171875	1235.5577392578125	0.0017000000225380063	1.3758968670773573
a7	pepa7b15	DaPR130904_VB85_O1905.m	2748	21.350000381469727	IEGSGDQVDTLELSGGAR		1	a7.a1	0.004900000058114529	33.5	2	1803.8690185546875	1803.872314453125	-0.0032999999821186066	-1.8293977659494478
a7	pepa7b13	DaPR130904_VB85_O1905.m	2854	21.68000030517578	HVFAIFNTEQR		1	a7.a1	2.700000004551839E-5	45.900001525878906	2	1361.6981201171875	1361.696533203125	0.0017000000225380063	1.2484426456892628
a7	pepa7b16	DaPR130904_VB85_O1905.m	2928	21.90999984741211	LQSQLLSLEK		1	a7.a1	0.014000000432133675	29.200000762939453	2	1158.6748046875	1158.67333984375	0.0015999999595806003	1.380889595506154
a7	pepa7b33	DaPR130904_VB85_O1905.m	3036	22.260000228881836	VPVGDQPPDIEYQIK		1	a7.a1	2.200000039920269E-7	54.400001525878906	2	1697.87646484375	1697.8748779296875	0.0015999999595806003	0.9423544575508229
a7	pepa7b21	DaPR130904_VB85_O1905.m	3132	22.559999465942383	QIELACDSQEDVDSWK	C6:+57.02146	1	a7.a1	3.600000054575503E-4	38.70000076293945	2	1922.846435546875	1922.8441162109375	0.002400000113993883	1.248151159919924
a7	pepa7a8	DaPR130904_VB85_O1905.m	3179	22.729999542236328	GISPVPINLR		1	a7.a1	0.041999999433755875	32.20000076293945	2	1065.64404296875	1065.641845703125	0.002199999988079071	2.064483481903323
a7	pepa7b27	DaPR130904_VB85_O1905.m	3287	23.059999465942383	SSVLENFVGR		1	a7.a1	4.5000000682193786E-5	49.79999923706055	2	1107.5821533203125	1107.5797119140625	0.0024999999441206455	2.2571738333851146
a7	pepa7a6	DaPR130904_VB85_O1905.m	3633	24.209999084472656	FPFELVK		1	a7.a1	1.900000061141327E-4	33.599998474121094	2	879.498779296875	879.4979248046875	8.999999845400453E-4	1.0233110950658704
a7	pepa7a4	DaPR130904_VB85_O1905.m	3849	24.8799991607666	DMILQFISR	M2:+15.99491	1	a7.a1	0.0032999999821186066	35.900001525878906	2	1138.59521484375	1138.5928955078125	0.002300000051036477	2.020037240800345
a7	pepa7a9	DaPR130904_VB85_O1905.m	3936	25.15999984741211	GMEELIPLVNK		1	a7.a1	0.002899999963119626	43.5	2	1242.677978515625	1242.6767578125	0.00139999995008111	1.1266002532674289
a7	pepa7b11	DaPR130904_VB85_O1905.m	3961	25.25	GWLTINNISLMK	M11:+15.99491	1	a7.a1	0.0020000000949949026	47.79999923706055	2	1405.7498779296875	1405.751220703125	-0.0013000000035390258	-0.9247724521902212
a7	pepa7b19	DaPR130904_VB85_O1905.m	4010	25.399999618530273	NLVDSYVAIINK		1	a7.a1	4.099999932805076E-5	58.20000076293945	2	1348.7479248046875	1348.74755859375	5.000000237487257E-4	0.37071431237291186
a7	pepa7a2	DaPR130904_VB85_O1905.m	4323	26.43000030517578	ALLQMVQQFGVDFEK	M5:+15.99491	1	a7.a1	0.0012000000569969416	42.29999923706055	2	1768.8992919921875	1768.894287109375	0.005100000184029341	2.8831571344851064
a7	pepa7b10	DaPR130904_VB85_O1905.m	4372	26.610000610351562	GWLTINNISLMK		1	a7.a1	0.006200000178068876	49.79999923706055	2	1389.7587890625	1389.75634765625	0.0024999999441206455	1.7988764349497395
a7	pepa7a3	DaPR130904_VB85_O1905.m	4420	26.780000686645508	DMILQFISR		1	a7.a1	0.001500000013038516	49.5	2	1122.600830078125	1122.5980224609375	0.002899999963119626	2.5832933116720644
a7	pepa7b22	DaPR130904_VB85_O1905.m	4485	27.010000228881836	RPLILQLIFSK		1	a7.a1	0.010999999940395355	25.100000381469727	2	1327.847900390625	1327.846435546875	0.001500000013038516	1.129648710033807
a7	pepa7b29	DaPR130904_VB85_O1905.m	4581	27.350000381469727	TGLFTPDMAFEAIVK	M8:+15.99491	1	a7.a1	0.012000000104308128	26.299999237060547	2	1655.838134765625	1655.8353271484375	0.00279999990016222	1.6909893479469251
a7	pepa7b32	DaPR130904_VB85_O1905.m	4764	27.979999542236328	VLNLTLIDLPGITK		1	a7.a1	0.0017000000225380063	33.29999923706055	2	1509.9273681640625	1509.925537109375	0.0019000000320374966	1.25834021966069
a8	pepa8b14	DaPR130904_VB85_O1905.m	565	11.0600004196167	RPANSGELDK		1	a8.a1	0.013000000268220901	29.5	2	1086.5513916015625	1086.55419921875	-0.00279999990016222	-2.576953733348475
a8	pepa8b16	DaPR130904_VB85_O1905.m	795	12.829999923706055	SGPQSASTAVK		1	a8.a1	0.008700000122189522	41.5	2	1032.5333251953125	1032.5323486328125	8.999999845400453E-4	0.8716433782745356
a8	pepa8b18	DaPR130904_VB85_O1905.m	929	13.65999984741211	SSSPAGETEGDREPQAR		1	a8.a1	0.03999999910593033	25.0	2	1773.8057861328125	1773.8001708984375	0.00559999980032444	3.1570635138049488
a8	pepa8a9	DaPR130904_VB85_O1905.m	1100	14.699999809265137	MDDKGDPSNEEAPK	M1:+15.99491 - M1:+42.01057	1	a8.a1	0.023000000044703484	29.700000762939453	2	1590.662109375	1590.6591796875	0.002899999963119626	1.8231435119177186
a8	pepa8b11	DaPR130904_VB85_O1905.m	1132	14.880000114440918	QAGPAPAAATAASK		1	a8.a1	7.3999999585794285E-6	38.70000076293945	2	1211.638671875	1211.6383056640625	3.9999998989515007E-4	0.33013151534188423
a8	pepa8a6	DaPR130904_VB85_O1905.m	1148	14.960000038146973	GAQGALPER		1	a8.a1	8.500000112690032E-4	44.5	2	898.4733276367188	898.4744873046875	-0.0012000000569969416	-1.3355972528466487
a8	pepa8b15	DaPR130904_VB85_O1905.m	1172	15.079999923706055	SAAPSQPNSQIR		1	a8.a1	0.03500000014901161	29.899999618530273	2	1255.6378173828125	1255.639404296875	-0.001500000013038516	-1.1946104971741283
a8	pepa8b10	DaPR130904_VB85_O1905.m	1206	15.25	NQGLFHR		1	a8.a1	0.026000000536441803	31.799999237060547	2	871.4540405273438	871.4536743164062	3.000000142492354E-4	0.34425239469506413
a8	pepa8b12	DaPR130904_VB85_O1905.m	1404	16.209999084472656	QEPENDQGVVSQAGK		1	a8.a1	1.8999999156221747E-5	32.599998474121094	2	1585.74609375	1585.7457275390625	5.000000237487257E-4	0.31530907828752697
a8	pepa8a2	DaPR130904_VB85_O1905.m	1701	17.43000030517578	ALGSAQYEDPR		1	a8.a1	0.009999999776482582	36.400001525878906	2	1206.5682373046875	1206.575439453125	-0.0071000000461936	-5.884422816870567
a8	pepa8a1	DaPR130904_VB85_O1905.m	1793	17.780000686645508	AAQDIKDEEPGDLGR		1	a8.a1	4.70000013592653E-5	48.20000076293945	2	1613.7835693359375	1613.7769775390625	0.006599999964237213	4.089784434960721
a8	pepa8b13	DaPR130904_VB85_O1905.m	1813	17.860000610351562	QLEEQEEALR		1	a8.a1	0.00930000003427267	35.0	2	1244.614501953125	1244.612060546875	0.002400000113993883	1.9283117929448135
a8	pepa8b21	DaPR130904_VB85_O1905.m	2028	18.65999984741211	VTVDDLPNR		1	a8.a1	0.010999999940395355	40.099998474121094	2	1028.5384521484375	1028.5374755859375	0.0010000000474974513	0.9722543623680517
a8	pepa8a7	DaPR130904_VB85_O1905.m	2325	19.860000610351562	GGLVGQAPMPVPEEK	M9:+15.99491	1	a8.a1	5.999999848427251E-5	33.5	2	1524.7762451171875	1524.7730712890625	0.0031999999191612005	2.0986728972435746
a8	pepa8b20	DaPR130904_VB85_O1905.m	2954	21.979999542236328	VNDSDDLIMTENEVGK		1	a8.a1	1.2000000424450263E-6	50.0	2	1778.814453125	1778.8116455078125	0.00279999990016222	1.5740845340389484
a8	pepa8a8	DaPR130904_VB85_O1905.m	3057	22.329999923706055	IFQPVIEAPGASK		1	a8.a1	0.0026000000070780516	35.599998474121094	2	1356.7529296875	1356.7525634765625	3.9999998989515007E-4	0.2948216208784484
a8	pepa8b17	DaPR130904_VB85_O1905.m	3165	22.68000030517578	SPPEGDTTLFLSR		1	a8.a1	0.00559999980032444	35.29999923706055	2	1419.721923828125	1419.7120361328125	0.009999999776482582	7.043681762198636
a8	pepa8a4	DaPR130904_VB85_O1905.m	3406	23.40999984741211	EEVAYDPEDETILEEAK		1	a8.a1	1.700000029813964E-5	41.70000076293945	2	1979.896728515625	1979.897216796875	-3.9999998989515007E-4	-0.20203068447274228
a8	pepa8a5	DaPR130904_VB85_O1905.m	4355	26.549999237060547	EMFNLFQVTDNR		1	a8.a1	0.004600000102072954	37.5	2	1513.7171630859375	1513.7108154296875	0.006399999838322401	4.228020156218329
a8	pepa8a3	DaPR130904_VB85_O1905.m	4430	26.809999465942383	DLYLIPLSAQDPVPSK		1	a8.a1	0.004900000058114529	40.099998474121094	2	1755.960205078125	1755.9532470703125	0.0071000000461936	4.0433878624271244
a8	pepa8b19	DaPR130904_VB85_O1905.m	4586	27.360000610351562	STAPLLDVFSSMLK	M12:+15.99491	1	a8.a1	0.002300000051036477	35.5	2	1524.80517578125	1524.7982177734375	0.007000000216066837	4.590771509615533
a9	pepa9a6	DaPR130904_VB85_O1905.m	854	13.199999809265137	GMGSLDAMDK	M2:+15.99491 - M8:+15.99491	1	a9.a1	2.699999868127634E-7	41.79999923706055	2	1056.4345703125	1056.4339599609375	6.000000284984708E-4	0.5679484484961618
a9	pepa9b12	DaPR130904_VB85_O1905.m	1071	14.550000190734863	PQATAVYK		1	a9.a1	0.027000000700354576	28.600000381469727	2	877.4790649414062	877.4782104492188	7.999999797903001E-4	0.9117035275220632
a9	pepa9b15	DaPR130904_VB85_O1905.m	1197	15.210000038146973	VAQGVSGAVQDK		1	a9.a1	1.8000000068241206E-7	56.20000076293945	2	1158.61279296875	1158.61181640625	0.0010999999940395355	0.9494120277932993
a9	pepa9b14	DaPR130904_VB85_O1905.m	1580	16.93000030517578	TSSAQVEGGVHSLHSYEK		1	a9.a1	0.041999999433755875	24.5	2	1915.915283203125	1915.9149169921875	5.000000237487257E-4	0.26097193529537327
a9	pepa9a8	DaPR130904_VB85_O1905.m	1962	18.43000030517578	LIAGIQHSCQDIGAK	C9:+57.02146	1	a9.a1	0.00430000014603138	47.400001525878906	2	1610.833251953125	1610.832275390625	0.0010000000474974513	0.620797126289857
a9	pepa9a1	DaPR130904_VB85_O1905.m	2245	19.530000686645508	AMMYSGELK		1	a9.a1	0.017000000923871994	28.700000762939453	2	1029.4710693359375	1029.474853515625	-0.003700000001117587	-3.5940654484975525
a9	pepa9b10	DaPR130904_VB85_O1905.m	2344	19.950000762939453	LVGIISSR		1	a9.a1	3.600000054575503E-4	35.900001525878906	2	844.5261840820312	844.5255126953125	6.99999975040555E-4	0.8288677660032997
a9	pepa9a7	DaPR130904_VB85_O1905.m	2563	20.729999542236328	HGFCGIPITDTGR	C4:+57.02146	1	a9.a1	0.007300000172108412	30.100000381469727	2	1430.6845703125	1430.6849365234375	-3.000000142492354E-4	-0.2096897832574061
a9	pepa9b13	DaPR130904_VB85_O1905.m	3113	22.510000228881836	REDLVVAPAGITLK		1	a9.a1	3.9999998989515007E-5	46.099998474121094	2	1481.8692626953125	1481.8690185546875	3.000000142492354E-4	0.20244705199507756
a9	pepa9a2	DaPR130904_VB85_O1905.m	3412	23.450000762939453	DKYPNLQVIGGNVVTAAQAK		1	a9.a1	0.024000000208616257	32.099998474121094	2	2086.133056640625	2086.129638671875	0.0035000001080334187	1.6777481337457427
a9	pepa9a2	DaPR130904_VB85_O1905.m	3404	23.40999984741211	DKYPNLQVIGGNVVTAAQAK		1	a9.a1	0.005799999926239252	40.70000076293945	3	2086.133056640625	2086.129638671875	0.0035000001080334187	1.6777481337457427
a9	pepa9a5	DaPR130904_VB85_O1905.m	3536	23.860000610351562	FGVPVIADGGIQNVGHIAK		1	a9.a1	0.024000000208616257	34.0	3	1892.0445556640625	1892.039306640625	0.005200000014156103	2.748357286186018
a9	pepa9a5	DaPR130904_VB85_O1905.m	3540	23.8799991607666	FGVPVIADGGIQNVGHIAK		1	a9.a1	3.9999998989515007E-5	47.099998474121094	2	1892.0377197265625	1892.039306640625	-0.001500000013038516	-0.7927953757481989
a9	pepa9b11	DaPR130904_VB85_O1905.m	3578	24.010000228881836	NLIDAGVDALR		1	a9.a1	0.007400000002235174	42.900001525878906	2	1156.634033203125	1156.6324462890625	0.0015999999595806003	1.38332619382591
a9	pepa9a3	DaPR130904_VB85_O1905.m	3664	24.309999465942383	EDLVVAPAGITLK		1	a9.a1	0.008200000040233135	36.0	2	1325.77001953125	1325.7679443359375	0.002099999925121665	1.583987555358741
a9	pepa9b16	DaPR130904_VB85_O1905.m	3786	24.68000030517578	YEQGFITDPVVLSPK		1	a9.a1	5.900000132896821E-7	41.70000076293945	2	1692.889404296875	1692.8846435546875	0.004699999932199717	2.776326166164958
a9	pepa9a4	DaPR130904_VB85_O1905.m	3841	24.850000381469727	FGVPVIADGGIQNVGH		1	a9.a1	4.400000034365803E-4	41.5	2	1579.827880859375	1579.8231201171875	0.004800000227987766	3.038314965052362
a9	pepa9a9	DaPR130904_VB85_O1905.m	4675	27.700000762939453	LPIVNEDDELVAIIAR		1	a9.a1	1.6999999934341758E-4	42.79999923706055	2	1779.9886474609375	1779.9854736328125	0.0031999999191612005	1.797767434938808
b10	pepb10a4	DaPR130904_VB85_O1905.m	600	11.380000114440918	HGATHVFASK		1	b10.a1	7.599999776175537E-7	41.70000076293945	2	1054.544677734375	1054.5433349609375	0.00139999995008111	1.3275888279479469
b10	pepb10a6	DaPR130904_VB85_O1905.m	679	11.979999542236328	LDGQTPHDER		1	b10.a1	0.005799999926239252	43.099998474121094	2	1167.5379638671875	1167.539306640625	-0.0013000000035390258	-1.1134528800401005
b10	pepb10b12	DaPR130904_VB85_O1905.m	982	13.979999542236328	SAPSKPAASIASGGSNSSNK		1	b10.a1	0.00930000003427267	34.400001525878906	3	1817.8985595703125	1817.899169921875	-6.99999975040555E-4	-0.38505984634485413
b10	pepb10a1	DaPR130904_VB85_O1905.m	1175	15.100000381469727	APFHQLR		1	b10.a1	1.9999999494757503E-4	40.5	2	868.4802856445312	868.4791870117188	0.0010999999940395355	1.266581871494743
b10	pepb10b11	DaPR130904_VB85_O1905.m	1582	16.950000762939453	QDSINAYNEPNSTK		1	b10.a1	0.04600000008940697	29.399999618530273	2	1580.7188720703125	1580.7191162109375	-1.9999999494757503E-4	-0.12652468923573532
b10	pepb10b10	DaPR130904_VB85_O1905.m	1689	17.3799991607666	NPELPNAAQAQK		1	b10.a1	5.699999746866524E-4	39.70000076293945	2	1280.6607666015625	1280.6597900390625	0.0010000000474974513	0.7808475406781917
b10	pepb10b15	DaPR130904_VB85_O1905.m	2030	18.65999984741211	YLVIDEAHR		1	b10.a1	3.3999999868683517E-4	41.29999923706055	2	1115.584228515625	1115.5848388671875	-5.000000237487257E-4	-0.4481954274821869
b10	pepb10a7	DaPR130904_VB85_O1905.m	2367	20.030000686645508	LDSIVIQQGR		1	b10.a1	8.800000068731606E-4	39.099998474121094	2	1128.6383056640625	1128.6375732421875	7.999999797903001E-4	0.7088191982588135
b10	pepb10b13	DaPR130904_VB85_O1905.m	2421	20.229999542236328	TEQEEDEELLTESSK		1	b10.a1	0.0012000000569969416	36.900001525878906	2	1766.7838134765625	1766.7818603515625	0.0020000000949949026	1.1320017144600598
b10	pepb10a5	DaPR130904_VB85_O1905.m	2535	20.6299991607666	IDEAESLNDEELEEK		1	b10.a1	7.200000254670158E-5	39.70000076293945	2	1762.7882080078125	1762.786865234375	0.0013000000035390258	0.7374686237897409
b10	pepb10a3	DaPR130904_VB85_O1905.m	3773	24.6299991607666	FVFMLSTR		1	b10.a1	0.002300000051036477	35.599998474121094	2	1000.5263061523438	1000.5288696289062	-0.0026000000070780516	-2.598625672882768
b10	pepb10a2	DaPR130904_VB85_O1905.m	3787	24.68000030517578	ESEITDEDIDGILER		1	b10.a1	0.01899999938905239	30.700000762939453	2	1733.80859375	1733.8079833984375	6.000000284984708E-4	0.34605909895651227
b10	pepb10a9	DaPR130904_VB85_O1905.m	4048	25.530000686645508	LLNILMQLR	M6:+15.99491	1	b10.a1	0.03400000184774399	42.400001525878906	2	1129.6768798828125	1129.6766357421875	3.000000142492354E-4	0.26556273251782186
b10	pepb10a8	DaPR130904_VB85_O1905.m	4396	26.700000762939453	LLNILMQLR		1	b10.a1	0.006599999964237213	46.29999923706055	2	1113.68359375	1113.681640625	0.0020000000949949026	1.7958454391620384
b10	pepb10b14	DaPR130904_VB85_O1905.m	4683	27.709999084472656	TPEEVIEYSAVFWER		1	b10.a1	0.0027000000700354576	29.399999618530273	2	1854.893310546875	1854.891357421875	0.002099999925121665	1.1321417379616605
b11	pepb11a3	DaPR130904_VB85_O1905.m	1007	14.130000114440918	EQLTDADTK		1	b11.a1	0.02199999988079071	29.899999618530273	2	1020.4855346679688	1020.4848022460938	6.99999975040555E-4	0.6859484565569722
b11	pepb11a1	DaPR130904_VB85_O1905.m	1058	14.460000038146973	APLDASDSGR		1	b11.a1	3.099999958067201E-5	43.79999923706055	2	988.4705200195312	988.4697875976562	6.99999975040555E-4	0.7081652710315117
b11	pepb11b10	DaPR130904_VB85_O1905.m	1315	15.800000190734863	QEQINCVTR	C6:+57.02146	1	b11.a1	0.003000000026077032	32.5	2	1147.5574951171875	1147.5528564453125	0.004699999932199717	4.095671851454886
b11	pepb11a6	DaPR130904_VB85_O1905.m	1321	15.829999923706055	ILHALCGK	C6:+57.02146	1	b11.a1	0.017000000923871994	39.400001525878906	2	911.513671875	911.5136108398438	9.999999747378752E-5	0.10970762946880218
b11	pepb11a5	DaPR130904_VB85_O1905.m	1338	15.90999984741211	IHISQEDNVANK		1	b11.a1	0.006800000090152025	31.100000381469727	3	1367.6912841796875	1367.6917724609375	-5.000000237487257E-4	-0.3655794630167713
b11	pepb11a8	DaPR130904_VB85_O1905.m	1492	16.600000381469727	LSLQESESK		1	b11.a1	0.007600000128149986	35.5	2	1020.5219116210938	1020.5211791992188	6.99999975040555E-4	0.6859240056044992
b11	pepb11a9	DaPR130904_VB85_O1905.m	1926	18.299999237060547	PSSFQNNVQSQDPQVSTK		1	b11.a1	0.01899999938905239	30.899999618530273	2	1990.9486083984375	1990.9468994140625	0.0017999999690800905	0.9040924042774984
b11	pepb11a4	DaPR130904_VB85_O1905.m	2457	20.360000610351562	HYDDFFER		1	b11.a1	0.01600000075995922	29.399999618530273	2	1128.4759521484375	1128.474853515625	0.0010999999940395355	0.9747669525932462
b11	pepb11b11	DaPR130904_VB85_O1905.m	2783	21.450000762939453	TVNEDVEEMEIDEQTK		1	b11.a1	0.0027000000700354576	29.299999237060547	2	1908.8397216796875	1908.8382568359375	0.001500000013038516	0.7858182890387446
b11	pepb11b12	DaPR130904_VB85_O1905.m	3474	23.649999618530273	YFVEETVEVIR		1	b11.a1	8.199999967928306E-8	50.099998474121094	2	1383.7237548828125	1383.7159423828125	0.007899999618530273	5.709264001776382
b11	pepb11a7	DaPR130904_VB85_O1905.m	3940	25.18000030517578	IQSAIACTNIFPLGR	C7:+57.02146	1	b11.a1	8.199999865610152E-5	34.20000076293945	2	1660.8863525390625	1660.8843994140625	0.0020000000949949026	1.2041777836557894
b11	pepb11a2	DaPR130904_VB85_O1905.m	4272	26.260000228881836	DFLLDIEDR		1	b11.a1	4.199999966658652E-4	43.099998474121094	2	1135.565673828125	1135.5633544921875	0.002300000051036477	2.025426447531863
b12	pepb12a4	DaPR130904_VB85_O1905.m	684	12.010000228881836	MHLMDQPNR	M1:+15.99491 - M4:+15.99491	1	b12.a1	5.200000014156103E-4	31.899999618530273	2	1173.514404296875	1173.514404296875	9.999999747378752E-5	0.0852141201740968
b12	pepb12a1	DaPR130904_VB85_O1905.m	1171	15.079999923706055	ASFVASGNR		1	b12.a1	0.010999999940395355	34.29999923706055	2	908.4606323242188	908.4589233398438	0.0017000000225380063	1.8713009238636278
b12	pepb12a8	DaPR130904_VB85_O1905.m	1224	15.329999923706055	VEEPENPAAK		1	b12.a1	0.008799999952316284	37.20000076293945	2	1083.5333251953125	1083.5321044921875	0.0013000000035390258	1.1997798663734924
b12	pepb12a5	DaPR130904_VB85_O1905.m	1327	15.859999656677246	MMDLEHK		1	b12.a1	0.019999999552965164	24.799999237060547	2	903.4047241210938	903.4066772460938	-0.0020000000949949026	-2.213842497923103
b12	pepb12a7	DaPR130904_VB85_O1905.m	1359	16.010000228881836	REEADFYR		1	b12.a1	0.014000000432133675	25.899999618530273	2	1085.502197265625	1085.50146484375	7.999999797903001E-4	0.7369865501797865
b12	pepb12a6	DaPR130904_VB85_O1905.m	1361	16.010000228881836	NFDEESNASMSTAR	M10:+15.99491	1	b12.a1	0.010999999940395355	27.700000762939453	2	1574.638427734375	1574.63916015625	-6.99999975040555E-4	-0.44454627622184545
b12	pepb12a3	DaPR130904_VB85_O1905.m	1481	16.549999237060547	ENATNGVQQLSK		1	b12.a1	0.0010999999940395355	33.5	2	1288.651611328125	1288.649658203125	0.002099999925121665	1.6296127591807035
b12	pepb12a2	DaPR130904_VB85_O1905.m	1935	18.329999923706055	EATSSTSNFSSLSSK		1	b12.a1	0.006200000178068876	26.5	2	1532.70947265625	1532.7078857421875	0.0015999999595806003	1.0439040435978626
b12	pepb12b10	DaPR130904_VB85_O1905.m	3007	22.15999984741211	VLIFSQMVR	M7:+15.99491	1	b12.a1	0.0031999999191612005	39.20000076293945	2	1108.622314453125	1108.61865234375	0.003599999938160181	3.2472842943327342
b12	pepb12a9	DaPR130904_VB85_O1905.m	3694	24.399999618530273	VLIFSQMVR		1	b12.a1	0.00430000014603138	43.0	2	1092.6278076171875	1092.623779296875	0.004000000189989805	3.660912626818249
b12	pepb12b11	DaPR130904_VB85_O1905.m	4302	26.360000610351562	VVSTFGVIFDPVK		1	b12.a1	2.099999983329326E-5	48.29999923706055	2	1407.789306640625	1407.7886962890625	6.99999975040555E-4	0.4972336948618483
b13	pepb13a2	DaPR130904_VB85_O1905.m	1011	14.149999618530273	DPNNPYDK		1	b13.a1	7.300000288523734E-4	35.900001525878906	2	962.4158325195312	962.4218139648438	-0.006000000052154064	-6.234272711916355
b13	pepb13a5	DaPR130904_VB85_O1905.m	1378	16.100000381469727	GDSPLHSIR		1	b13.a1	0.005799999926239252	33.900001525878906	2	981.5093994140625	981.5115966796875	-0.002300000051036477	-2.3433243772330825
b13	pepb13a4	DaPR130904_VB85_O1905.m	1605	17.049999237060547	EYNVNDDSMK		1	b13.a1	8.89999955688836E-6	28.5	2	1214.5013427734375	1214.499755859375	0.0015999999595806003	1.3174148054467472
b13	pepb13a6	DaPR130904_VB85_O1905.m	1915	18.25	IREPALLSK		1	b13.a1	0.0010999999940395355	29.299999237060547	2	1026.633056640625	1026.6309814453125	0.002099999925121665	2.0455255715790317
b13	pepb13a3	DaPR130904_VB85_O1905.m	2282	19.700000762939453	DSVEENMLK		1	b13.a1	0.04600000008940697	37.900001525878906	2	1064.495361328125	1064.4932861328125	0.002099999925121665	1.97276953502519
b13	pepb13a1	DaPR130904_VB85_O1905.m	2564	20.729999542236328	ASGFVFTR		1	b13.a1	0.002300000051036477	42.5	2	884.46533203125	884.462890625	0.002400000113993883	2.7135113744545443
b13	pepb13b10	DaPR130904_VB85_O1905.m	2738	21.309999465942383	VFIQHITLSDEER		1	b13.a1	8.699999889358878E-4	42.70000076293945	2	1586.817138671875	1586.8177490234375	-5.000000237487257E-4	-0.31509606194941836
b13	pepb13a7	DaPR130904_VB85_O1905.m	3482	23.68000030517578	NDLYYNTITNFSEK		1	b13.a1	4.400000034365803E-4	38.099998474121094	2	1721.8074951171875	1721.8021240234375	0.005400000140070915	3.1362489711956063
b13	pepb13b11	DaPR130904_VB85_O1905.m	3649	24.260000228881836	WVLTGTPIQNSLK		1	b13.a1	0.0032999999821186066	36.5	2	1456.818603515625	1456.8162841796875	0.002400000113993883	1.6474281212097304
b13	pepb13a9	DaPR130904_VB85_O1905.m	3880	24.979999542236328	TLGFNLESGWGSGR		1	b13.a1	0.0012000000569969416	30.0	2	1480.7222900390625	1480.71826171875	0.004000000189989805	2.7013918132857957
b13	pepb13a8	DaPR130904_VB85_O1905.m	4459	26.93000030517578	QDIVLTTYNILTHDYGTK		1	b13.a1	1.1999999696854502E-4	46.099998474121094	3	2095.0791015625	2095.071044921875	0.00800000037997961	3.8184864419611744
b14	pepb14a1	DaPR130904_VB85_O1905.m	812	12.90999984741211	AAGPSLSHTSGGTQSK		1	b14.a1	4.900000058114529E-4	35.79999923706055	2	1485.7298583984375	1485.7296142578125	3.000000142492354E-4	0.2019210032365806
b14	pepb14a8	DaPR130904_VB85_O1905.m	1151	14.960000038146973	PQPQNGSSGMGSTVSK		1	b14.a1	0.039000000804662704	27.899999618530273	2	1561.7293701171875	1561.7279052734375	0.001500000013038516	0.9604746178726226
b14	pepb14a9	DaPR130904_VB85_O1905.m	1329	15.859999656677246	SGGVGGSNTNWK		1	b14.a1	0.0026000000070780516	37.400001525878906	2	1163.5430908203125	1163.54443359375	-0.0013000000035390258	-1.1172757704867498
b14	pepb14a2	DaPR130904_VB85_O1905.m	1542	16.799999237060547	ATAFNEQVDK		1	b14.a1	0.009999999776482582	41.20000076293945	2	1122.5433349609375	1122.54296875	3.9999998989515007E-4	0.3563337894678253
b14	pepb14b10	DaPR130904_VB85_O1905.m	1839	17.959999084472656	VIDQQNGLYR		1	b14.a1	7.3999999585794285E-6	42.599998474121094	2	1205.6331787109375	1205.627685546875	0.005499999970197678	4.56193900997128
b14	pepb14a3	DaPR130904_VB85_O1905.m	2331	19.899999618530273	ATVMDVKPVDYR		1	b14.a1	0.0017999999690800905	28.899999618530273	2	1393.7196044921875	1393.71484375	0.004800000227987766	3.444033224954856
b14	pepb14a7	DaPR130904_VB85_O1905.m	2735	21.299999237060547	NIYLMDTSGK		1	b14.a1	0.010999999940395355	26.399999618530273	2	1141.5491943359375	1141.55615234375	-0.007000000216066837	-6.131980631609761
b14	pepb14a4	DaPR130904_VB85_O1905.m	3926	25.1299991607666	FFPLIEVNK		1	b14.a1	2.2000000171829015E-4	42.900001525878906	2	1106.6214599609375	1106.6248779296875	-0.0034000000450760126	-3.072405214165121
b14	pepb14a6	DaPR130904_VB85_O1905.m	3997	25.360000610351562	NEQAFEEVFQNANFR		1	b14.a1	0.003100000089034438	31.899999618530273	2	1842.8389892578125	1842.8409423828125	-0.0019000000320374966	-1.0310168329453202
b14	pepb14a5	DaPR130904_VB85_O1905.m	4317	26.40999984741211	LFSLELVDESGEIR		1	b14.a1	7.999999797903001E-5	42.20000076293945	2	1606.8470458984375	1606.8330078125	0.014000000432133675	8.712791163776817
b15	pepb15a6	DaPR130904_VB85_O1905.m	970	13.90999984741211	PNNSGEAPSSPTPK		1	b15.a1	0.007300000172108412	37.0	2	1382.655517578125	1382.6551513671875	5.000000237487257E-4	0.3616230867503868
b15	pepb15a1	DaPR130904_VB85_O1905.m	1089	14.649999618530273	AADETLCQTK	C7:+57.02146	1	b15.a1	0.003800000064074993	42.400001525878906	2	1136.5247802734375	1136.525634765625	-7.999999797903001E-4	-0.7038996352733183
b15	pepb15a7	DaPR130904_VB85_O1905.m	1469	16.510000228881836	SEAHTADGISIR		1	b15.a1	2.800000074785203E-4	42.79999923706055	2	1256.62353515625	1256.6234130859375	1.9999999494757503E-4	0.1591566676737524
b15	pepb15a7	DaPR130904_VB85_O1905.m	1468	16.510000228881836	SEAHTADGISIR		1	b15.a1	8.099999977275729E-4	34.20000076293945	3	1256.6265869140625	1256.6234130859375	0.0031999999191612005	2.5465066827800382
b15	pepb15a5	DaPR130904_VB85_O1905.m	2080	18.850000381469727	NLQDVVER		1	b15.a1	0.04399999976158142	39.599998474121094	2	972.5122680664062	972.5112915039062	8.999999845400453E-4	0.9254391104788836
b15	pepb15a3	DaPR130904_VB85_O1905.m	2726	21.260000228881836	EDEQQQALQDIASR		1	b15.a1	2.300000051036477E-5	45.79999923706055	2	1630.7625732421875	1630.76708984375	-0.0044999998062849045	-2.7594374661534693
b15	pepb15a2	DaPR130904_VB85_O1905.m	3983	25.309999465942383	ALDLADMITR		1	b15.a1	5.39999979082495E-4	50.29999923706055	2	1118.590576171875	1118.5877685546875	0.00279999990016222	2.5031561929021118
b15	pepb15a4	DaPR130904_VB85_O1905.m	4103	25.700000762939453	IYYPDFIVPDPK		1	b15.a1	4.4999999227002263E-4	33.900001525878906	2	1466.7659912109375	1466.7569580078125	0.008999999612569809	6.135985626953386
b15	pepb15a8	DaPR130904_VB85_O1905.m	4433	26.829999923706055	VLLDIFTGVR		1	b15.a1	0.00419999985024333	39.400001525878906	2	1132.6793212890625	1132.6728515625	0.006500000134110451	5.738638588489014
b16	pepb16a4	DaPR130904_VB85_O1905.m	845	13.130000114440918	KAEEDAALQAK		1	b16.a1	0.002400000113993883	42.70000076293945	2	1173.6136474609375	1173.6114501953125	0.002300000051036477	1.9597627908740247
b16	pepb16a2	DaPR130904_VB85_O1905.m	1090	14.649999618530273	ASEAQPPVAR		1	b16.a1	0.0017999999690800905	46.599998474121094	2	1025.5416259765625	1025.537841796875	0.003800000064074993	3.705372838721291
b16	pepb16a1	DaPR130904_VB85_O1905.m	1417	16.280000686645508	AGTATSPAGSSPAVAGGTQR		1	b16.a1	3.099999958067201E-6	46.20000076293945	2	1743.859130859375	1743.8624267578125	-0.0032999999821186066	-1.8923511003410767
b16	pepb16a8	DaPR130904_VB85_O1905.m	1455	16.450000762939453	VGPATPSAQVGK		1	b16.a1	2.2000000171829015E-4	40.0	2	1111.611083984375	1111.6109619140625	9.999999747378752E-5	0.08995952801832699
b16	pepb16a6	DaPR130904_VB85_O1905.m	1477	16.549999237060547	TGPAAAQVQVGK		1	b16.a1	0.0010999999940395355	45.79999923706055	2	1126.6263427734375	1126.6219482421875	0.0044999998062849045	3.99424120336554
b16	pepb16a3	DaPR130904_VB85_O1905.m	1527	16.729999542236328	LPEVQQATK		1	b16.a1	0.006399999838322401	47.400001525878906	2	1013.5625610351562	1013.56298828125	-5.000000237487257E-4	-0.4933092758217237
b16	pepb16a5	DaPR130904_VB85_O1905.m	1677	17.329999923706055	SPAGPAATPAQAQAASTPR		1	b16.a1	3.5000000934815034E-5	36.29999923706055	2	1749.889404296875	1749.8883056640625	0.0012000000569969416	0.6857580870234774
b16	pepb16a7	DaPR130904_VB85_O1905.m	1725	17.530000686645508	TNVVTMPTAHPR		1	b16.a1	7.899999764049426E-5	46.79999923706055	2	1323.6826171875	1323.6842041015625	-0.001500000013038516	-1.1332008105790052
b17	pepb17a6	DaPR130904_VB85_O1905.m	682	12.0	SSEDEELRK		1	b17.a1	0.007199999876320362	39.70000076293945	2	1092.5166015625	1092.5172119140625	-5.000000237487257E-4	-0.4576587153924452
b17	pepb17a3	DaPR130904_VB85_O1905.m	1165	15.050000190734863	NASTVVVSDK		1	b17.a1	0.03500000014901161	34.79999923706055	2	1019.53759765625	1019.5371704101562	3.9999998989515007E-4	0.3923348765540657
b17	pepb17a5	DaPR130904_VB85_O1905.m	1521	16.700000762939453	QSNVAAPGDATPPAEK		1	b17.a1	3.499999875202775E-4	36.0	2	1552.76220703125	1552.7606201171875	0.0017000000225380063	1.0948242765260925
b17	pepb17a7	DaPR130904_VB85_O1905.m	2081	18.850000381469727	TTLPERPLTEVK		1	b17.a1	0.009399999864399433	27.100000381469727	2	1383.7813720703125	1383.7845458984375	-0.0031999999191612005	-2.3124986679798227
b17	pepb17a1	DaPR130904_VB85_O1905.m	2316	19.829999923706055	ESPHEPDPEPYEPIPPK		1	b17.a1	0.026000000536441803	32.099998474121094	3	1957.9229736328125	1957.918212890625	0.004699999932199717	2.400508816586749
b17	pepb17a8	DaPR130904_VB85_O1905.m	2475	20.40999984741211	VPWVCPR	C5:+57.02146	1	b17.a1	0.01899999938905239	29.5	2	913.4730224609375	913.4716796875	0.0013000000035390258	1.423142098925013
b17	pepb17a4	DaPR130904_VB85_O1905.m	3811	24.760000228881836	PLVLPSPLVTPGSNSQER		1	b17.a1	4.5000000682193786E-5	41.20000076293945	2	1891.0343017578125	1891.02880859375	0.00559999980032444	2.961350866192694
b17	pepb17a2	DaPR130904_VB85_O1905.m	4582	27.350000381469727	GILQELFLNK		1	b17.a1	2.499999936844688E-5	49.900001525878906	2	1174.685546875	1174.6834716796875	0.002099999925121665	1.7877155640224185
b18	pepb18a1	DaPR130904_VB85_O1905.m	1498	16.610000610351562	EEQMDGTVTLK	M4:+15.99491	1	b18.a1	2.6000000070780516E-4	34.0	2	1266.5894775390625	1266.588623046875	8.999999845400453E-4	0.7105700842117365
b18	pepb18a5	DaPR130904_VB85_O1905.m	2107	18.93000030517578	IEVQDTSGGTTALR		1	b18.a1	8.199999683711212E-6	59.599998474121094	2	1447.741455078125	1447.7391357421875	0.002400000113993883	1.6577572953179278
b18	pepb18a3	DaPR130904_VB85_O1905.m	2740	21.309999465942383	EMLGGEIIPR	M2:+15.99491	1	b18.a1	0.00139999995008111	32.900001525878906	2	1130.5916748046875	1130.5877685546875	0.0038999998942017555	3.4495330682618377
b18	pepb18a7	DaPR130904_VB85_O1905.m	2856	21.68000030517578	IVVFQYSDGK		1	b18.a1	3.9999998989515007E-5	45.79999923706055	2	1155.6068115234375	1155.6048583984375	0.0020000000949949026	1.730695471258852
b18	pepb18a6	DaPR130904_VB85_O1905.m	3026	22.229999542236328	LVFSNVNLK		1	b18.a1	0.0034000000450760126	32.20000076293945	2	1033.60595703125	1033.6044921875	0.001500000013038516	1.4512320954255393
b18	pepb18a2	DaPR130904_VB85_O1905.m	3174	22.709999084472656	EMLGGEIIPR		1	b18.a1	0.028999999165534973	47.29999923706055	2	1114.5980224609375	1114.5928955078125	0.005100000184029341	4.575661844413392
b18	pepb18a8	DaPR130904_VB85_O1905.m	3285	23.059999465942383	SVLLLAYK		1	b18.a1	0.02199999988079071	25.0	2	906.5679321289062	906.5662841796875	0.0015999999595806003	1.7649012405401452
b18	pepb18a4	DaPR130904_VB85_O1905.m	4082	25.6299991607666	IAVMELFR		1	b18.a1	0.006800000090152025	36.70000076293945	2	978.5457153320312	978.5444946289062	0.0012000000569969416	1.226311183174167
b19	pepb19a6	DaPR130904_VB85_O1905.m	1437	16.360000610351562	TLYISDSDKR		1	b19.a1	0.0044999998062849045	30.200000762939453	2	1197.606201171875	1197.6114501953125	-0.005200000014156103	-4.341975866469932
b19	pepb19a2	DaPR130904_VB85_O1905.m	1908	18.229999542236328	ERGDQTVLILHAK		1	b19.a1	0.004600000102072954	35.900001525878906	3	1479.8336181640625	1479.8282470703125	0.005400000140070915	3.6490722154828146
b19	pepb19a3	DaPR130904_VB85_O1905.m	2553	20.700000762939453	IIQFQATPCPK	C9:+57.02146	1	b19.a1	0.0026000000070780516	49.5	2	1302.689453125	1302.6878662109375	0.0015999999595806003	1.228229724925925
b19	pepb19a5	DaPR130904_VB85_O1905.m	2896	21.809999465942383	QTALLDADDPVSQLHK		1	b19.a1	0.017000000923871994	31.399999618530273	3	1750.9031982421875	1750.8974609375	0.00570000009611249	3.2554733919486543
b19	pepb19a4	DaPR130904_VB85_O1905.m	3115	22.510000228881836	QPVQVPVTLVR		1	b19.a1	0.00559999980032444	27.600000381469727	2	1235.7501220703125	1235.74755859375	0.0027000000700354576	2.184912323928028
b19	pepb19a1	DaPR130904_VB85_O1905.m	3737	24.530000686645508	EMINDGASWTIISTDK		1	b19.a1	3.299999889350147E-6	44.20000076293945	2	1780.853515625	1780.843017578125	0.010999999940395355	6.176849858082895
b19	pepb19a7	DaPR130904_VB85_O1905.m	3992	25.350000381469727	VWFGDVEAETMYR		1	b19.a1	2.099999983329326E-5	46.900001525878906	2	1602.7265625	1602.72607421875	5.000000237487257E-4	0.31196848406703004
b20	pepb20a5	DaPR130904_VB85_O1905.m	526	10.729999542236328	NDKSEEEQSSSSVK		2	b20.a1 b20.a2	0.00860000029206276	26.5	2	1553.69189453125	1553.6929931640625	-0.0010000000474974513	-0.6436278285975743
b20	pepb20a7	DaPR130904_VB85_O1905.m	1913	18.25	VPPPPPIAR		2	b20.a1 b20.a2	0.002199999988079071	31.5	2	943.574951171875	943.5728149414062	0.002199999988079071	2.3315635563490518
b20	pepb20a1	DaPR130904_VB85_O1905.m	3561	23.950000762939453	GFAFVQYVNER		1	b20.a1	1.199999957179898E-7	60.79999923706055	2	1329.6595458984375	1329.6590576171875	6.000000284984708E-4	0.45124351619406816
b20	pepb20a3	DaPR130904_VB85_O1905.m	3709	24.450000762939453	MIAGQVLDINLAAEPK	M1:+15.99491	1	b20.a1	0.03400000184774399	28.700000762939453	2	1698.916259765625	1698.909912109375	0.006399999838322401	3.767121371595348
b20	pepb20a6	DaPR130904_VB85_O1905.m	3886	25.0	VFIGNLNTLVVK		1	b20.a1	0.02800000086426735	32.400001525878906	2	1316.7969970703125	1316.7940673828125	0.003000000026077032	2.27826058788347
b20	pepb20a2	DaPR130904_VB85_O1905.m	3978	25.299999237060547	MIAGQVLDINLAAEPK		1	b20.a1	4.600000011123484E-6	53.5	2	1682.9208984375	1682.9150390625	0.006000000052154064	3.5652423995785782
b20	pepb20a4	DaPR130904_VB85_O1905.m	4264	26.25	MYGSSFDL	M1:+15.99491	1	b20.a2	0.02500000037252903	21.0	2	935.3831787109375	935.3818969726562	0.0012000000569969416	1.2828985261321781
b21	pepb21a5	DaPR130904_VB85_O1905.m	729	12.350000381469727	TEGAEATPGAQK		1	b21.a1	0.002400000113993883	42.900001525878906	2	1159.5615234375	1159.5594482421875	0.002199999988079071	1.8972722713045198
b21	pepb21a4	DaPR130904_VB85_O1905.m	745	12.449999809265137	MEVVVHGR	M1:+15.99491	1	b21.a1	2.099999983329326E-4	37.0	2	942.4827880859375	942.4829711914062	-1.9999999494757503E-4	-0.2122054202154466
b21	pepb21a3	DaPR130904_VB85_O1905.m	1038	14.359999656677246	INQLCSQTK	C5:+57.02146	1	b21.a1	0.012000000104308128	35.599998474121094	2	1091.5548095703125	1091.5517578125	0.003100000089034438	2.83999367583533
b21	pepb21a1	DaPR130904_VB85_O1905.m	1571	16.899999618530273	EVDATSPAPSTSSTVK		1	b21.a1	8.099999977275729E-4	34.599998474121094	2	1576.771240234375	1576.7705078125	7.999999797903001E-4	0.5073661486097705
b21	pepb21a6	DaPR130904_VB85_O1905.m	2371	20.049999237060547	TTIYEIQDDR		1	b21.a1	9.10000002477318E-4	38.400001525878906	2	1253.6033935546875	1253.6011962890625	0.002199999988079071	1.7549440719995792
b21	pepb21a2	DaPR130904_VB85_O1905.m	2953	21.979999542236328	GEFTYYEIQDNTGK		1	b21.a1	0.009999999776482582	31.399999618530273	2	1664.747314453125	1664.7442626953125	0.003100000089034438	1.8621479337705407
b22	pepb22a5	DaPR130904_VB85_O1905.m	906	13.5	SEHPPLCGR	C7:+57.02146	1	b22.a1	0.029999999329447746	32.099998474121094	2	1052.4954833984375	1052.49462890625	8.999999845400453E-4	0.8551112374562169
b22	pepb22a3	DaPR130904_VB85_O1905.m	1217	15.300000190734863	NDLDDPER		1	b22.a1	0.004999999888241291	31.399999618530273	2	973.421875	973.422607421875	-6.99999975040555E-4	-0.7191120996198309
b22	pepb22a2	DaPR130904_VB85_O1905.m	1870	18.079999923706055	LPPNTNDEVDEDPTGNK		1	b22.a1	3.9999998989515007E-4	36.5	2	1854.8524169921875	1854.8360595703125	0.017000000923871994	9.16523098424676
b22	pepb22a2	DaPR130904_VB85_O1905.m	1919	18.260000228881836	LPPNTNDEVDEDPTGNK		1	b22.a1	0.03099999949336052	37.599998474121094	2	1854.8328857421875	1854.8355712890625	-0.0027000000700354576	-1.4556546746399888
b22	pepb22a4	DaPR130904_VB85_O1905.m	2058	18.760000228881836	NFGDQPDIR		1	b22.a1	0.0027000000700354576	36.79999923706055	2	1061.5029296875	1061.50146484375	0.001500000013038516	1.4130927395934512
b22	pepb22a1	DaPR130904_VB85_O1905.m	2612	20.90999984741211	HIANYISGIQTIGHR		1	b22.a1	0.017000000923871994	28.700000762939453	3	1679.8985595703125	1679.89794921875	5.000000237487257E-4	0.2976371415783052
b23	pepb23a3	DaPR130904_VB85_O1905.m	1814	17.860000610351562	EDLQLDKPASGVK		1	b23.a1	0.03500000014901161	36.599998474121094	2	1399.7435302734375	1399.7431640625	3.9999998989515007E-4	0.28576670361027007
b23	pepb23a5	DaPR130904_VB85_O1905.m	1914	18.25	FAEALGSTEAK		1	b23.a1	3.000000106112566E-7	52.29999923706055	2	1123.5672607421875	1123.5633544921875	0.0038999998942017555	3.4710992296152474
b23	pepb23a4	DaPR130904_VB85_O1905.m	2727	21.260000228881836	EQVNDLFSR		1	b23.a1	0.008100000210106373	31.600000381469727	2	1107.544921875	1107.5433349609375	0.0015999999595806003	1.4446386963603834
b23	pepb23a1	DaPR130904_VB85_O1905.m	3091	22.450000762939453	APSYLEISSMR		1	b23.a1	0.006000000052154064	30.200000762939453	2	1253.619873046875	1253.619873046875	0.0	0.0
b23	pepb23a6	DaPR130904_VB85_O1905.m	3642	24.229999542236328	SPTWFGIPR		1	b23.a1	0.001500000013038516	32.900001525878906	2	1060.5570068359375	1060.557861328125	-7.999999797903001E-4	-0.7543199753273894
b23	pepb23a2	DaPR130904_VB85_O1905.m	3882	24.979999542236328	DQSAVVVQGLPEGVAFK		1	b23.a1	9.500000146545062E-7	47.599998474121094	2	1743.931396484375	1743.927978515625	0.0034000000450760126	1.9496218232417961
b24	pepb24a5	DaPR130904_VB85_O1905.m	1225	15.329999923706055	SNRPNNNPGGSLR	S1:+42.01057	1	b24.a1	0.0032999999821186066	33.70000076293945	2	1424.704345703125	1424.6993408203125	0.005100000184029341	3.5797027751082315
b24	pepb24a4	DaPR130904_VB85_O1905.m	1305	15.75	NTAGAQPQDDSIGGR		1	b24.a1	9.699999936856329E-4	29.299999237060547	2	1486.6859130859375	1486.6884765625	-0.0024999999441206455	-1.6815896427078725
b24	pepb24a3	DaPR130904_VB85_O1905.m	1428	16.329999923706055	LSTQSNSNNIEPAR		1	b24.a1	2.800000074785203E-4	34.900001525878906	2	1530.7532958984375	1530.7510986328125	0.002199999988079071	1.437202945693782
b24	pepb24a2	DaPR130904_VB85_O1905.m	2446	20.309999465942383	LQALLEAR		1	b24.a1	0.019999999552965164	42.79999923706055	2	913.5503540039062	913.5469970703125	0.0034000000450760126	3.7217571246795162
b24	pepb24a1	DaPR130904_VB85_O1905.m	4073	25.610000610351562	LFLQFVTGSPR		1	b24.a1	0.0010999999940395355	44.099998474121094	2	1264.7076416015625	1264.705322265625	0.002400000113993883	1.897675349143358
b25	pepb25a3	DaPR130904_VB85_O1905.m	782	12.75	PISQGGIHGR		1	b25.a1	3.9000000106170774E-4	49.599998474121094	2	1021.5554809570312	1021.55419921875	0.0013000000035390258	1.2725707598610252
b25	pepb25a2	DaPR130904_VB85_O1905.m	1065	14.510000228881836	NLNHVSYGR		1	b25.a1	0.02199999988079071	35.599998474121094	2	1059.5343017578125	1059.533447265625	8.999999845400453E-4	0.8494304609851692
b25	pepb25a5	DaPR130904_VB85_O1905.m	2177	19.25	YSTDVSVDEVK		1	b25.a1	5.0999999075429514E-5	39.400001525878906	2	1241.593017578125	1241.5899658203125	0.003100000089034438	2.49679860048344
b25	pepb25a4	DaPR130904_VB85_O1905.m	3277	23.030000686645508	YNLGLDLR		1	b25.a1	0.003000000026077032	43.599998474121094	2	963.5272827148438	963.5261840820312	0.0010000000474974513	1.0378545638073857
b25	pepb25a1	DaPR130904_VB85_O1905.m	3690	24.3799991607666	DDGSWEVIEGYR		1	b25.a1	3.400000139208714E-7	42.70000076293945	2	1425.6304931640625	1425.6285400390625	0.0020000000949949026	1.402890050826355
b26	pepb26a5	DaPR130904_VB85_O1905.m	1558	16.850000381469727	VGQDPVLR		1	b26.a1	6.799999973736703E-4	48.5	2	883.5018920898438	883.5	0.0019000000320374966	2.1505376706706243
b26	pepb26a4	DaPR130904_VB85_O1905.m	2009	18.579999923706055	SLATNEMWR	M7:+15.99491	1	b26.a1	0.013000000268220901	35.5	2	1123.518798828125	1123.5205078125	-0.0015999999595806003	-1.4240950195878561
b26	pepb26a1	DaPR130904_VB85_O1905.m	2118	18.959999084472656	DVAYQYVK		1	b26.a1	0.020999999716877937	35.400001525878906	2	985.4993896484375	985.4993286132812	0.0	0.0
b26	pepb26a3	DaPR130904_VB85_O1905.m	2572	20.760000228881836	SGDSEVYQLGDVSQK		1	b26.a1	1.6999999934341758E-4	47.29999923706055	2	1611.751220703125	1611.7501220703125	0.0012000000569969416	0.7445323195977346
b26	pepb26a2	DaPR130904_VB85_O1905.m	4514	27.110000610351562	QATTIIADNIIFLSDQTK		1	b26.a1	8.099999831756577E-6	43.20000076293945	2	1992.080810546875	1992.06494140625	0.01600000075995922	8.031867047800363
b27	pepb27a3	DaPR130904_VB85_O1905.m	1398	16.18000030517578	LLEQYKEESK		1	b27.a1	0.001500000013038516	40.20000076293945	2	1266.661376953125	1266.657958984375	0.0034000000450760126	2.68422901459695
b27	pepb27a1	DaPR130904_VB85_O1905.m	1872	18.100000381469727	DIDIHEVR		1	b27.a1	0.003000000026077032	47.70000076293945	2	996.5123901367188	996.5112915039062	0.0010999999940395355	1.1038510084310706
b27	pepb27a4	DaPR130904_VB85_O1905.m	3129	22.559999465942383	NFILDQTNVSAAAQR		1	b27.a1	1.3000000080864993E-6	60.900001525878906	2	1647.8480224609375	1647.8453369140625	0.0027000000700354576	1.638503328893582
b27	pepb27a2	DaPR130904_VB85_O1905.m	3148	22.6299991607666	GYFEYIEENK		1	b27.a1	7.300000288523734E-4	32.29999923706055	2	1291.5877685546875	1291.58447265625	0.0032999999821186066	2.5550012809707168
b27	pepb27a5	DaPR130904_VB85_O1905.m	3870	24.950000762939453	SSGPTSLFAVTVAPPGAR		1	b27.a1	0.04100000113248825	26.200000762939453	2	1714.920166015625	1714.9127197265625	0.007499999832361937	4.373400317164706
b28	pepb28a2	DaPR130904_VB85_O1905.m	1290	15.680000305175781	IDGGITGNMR	M9:+15.99491	1	b28.a1	0.0020000000949949026	33.900001525878906	2	1049.5096435546875	1049.5047607421875	0.004900000058114529	4.668868824043592
b28	pepb28a1	DaPR130904_VB85_O1905.m	2049	18.729999542236328	APEPTPQQVAQQQ		1	b28.a1	0.002400000113993883	39.29999923706055	2	1421.703125	1421.702392578125	7.999999797903001E-4	0.5627056576444066
b28	pepb28a5	DaPR130904_VB85_O1905.m	3301	23.100000381469727	VLIFSQMTK		2	b28.a1 b28.a2	0.01899999938905239	32.70000076293945	2	1066.598388671875	1066.5970458984375	0.001500000013038516	1.4063418034080581
b28	pepb28a3	DaPR130904_VB85_O1905.m	4218	26.079999923706055	LLEQALVIEEQLR		2	b28.a1 b28.a2	4.600000102072954E-4	42.5	2	1553.89453125	1553.8902587890625	0.004399999976158142	2.8316027797143386
b28	pepb28a4	DaPR130904_VB85_O1905.m	2741	21.309999465942383	LPSGAYEGGALIK		1	b28.a2	0.023000000044703484	30.700000762939453	2	1275.697265625	1275.69482421875	0.0026000000070780516	2.038105005772302
b29	pepb29a5	DaPR130904_VB85_O1905.m	1270	15.5600004196167	YLHDESGLNR		1	b29.a1	4.999999873689376E-5	49.70000076293945	2	1203.574462890625	1203.57568359375	-0.0012000000569969416	-0.9970291634788334
b29	pepb29a2	DaPR130904_VB85_O1905.m	2272	19.65999984741211	SVVGSNQLIEAK		1	b29.a1	0.023000000044703484	36.20000076293945	2	1244.6834716796875	1244.6849365234375	-0.00139999995008111	-1.1247825927672004
b29	pepb29a4	DaPR130904_VB85_O1905.m	2846	21.649999618530273	TVQIEASTVEIEER		1	b29.a1	1.4999999621068127E-5	43.900001525878906	2	1603.8199462890625	1603.8177490234375	0.002199999988079071	1.3717269243457668
b29	pepb29a1	DaPR130904_VB85_O1905.m	2979	22.059999465942383	LTVVDTPGYGDAINCR	C15:+57.02146	1	b29.a1	0.0015999999595806003	34.599998474121094	2	1750.847412109375	1750.84326171875	0.00419999985024333	2.3988439982459178
b29	pepb29a3	DaPR130904_VB85_O1905.m	4270	26.25	TIISYIDEQFER		1	b29.a1	5.2999999752501026E-5	48.0	2	1513.758056640625	1513.753662109375	0.004399999976158142	2.9066816393539625
b30	pepb30a4	DaPR130904_VB85_O1905.m	1320	15.829999923706055	RTEITIVKPQESAHR		1	b30.a1	0.04899999871850014	30.200000762939453	3	1764.974609375	1764.971923828125	0.0027000000700354576	1.5297694164898155
b30	pepb30a2	DaPR130904_VB85_O1905.m	1495	16.610000610351562	LGDSSGPALK		1	b30.a1	2.300000051036477E-4	39.599998474121094	2	944.5055541992188	944.5051879882812	3.9999998989515007E-4	0.4235021628066621
b30	pepb30a5	DaPR130904_VB85_O1905.m	2355	19.979999542236328	VPEVPTAPATDAAPK		1	b30.a1	0.0010999999940395355	33.29999923706055	2	1463.7791748046875	1463.7745361328125	0.004800000227987766	3.2791936937699595
b30	pepb30a3	DaPR130904_VB85_O1905.m	3815	24.760000228881836	ITADLLSNGIDVYPQK		1	b30.a1	8.999999845400453E-4	39.900001525878906	2	1746.93115234375	1746.927734375	0.0035000001080334187	2.003517397521665
b30	pepb30a1	DaPR130904_VB85_O1905.m	4660	27.6299991607666	APVDFGYVGIDSILEQMR	M17:+15.99491	1	b30.a1	6.700000199089118E-8	38.099998474121094	2	2026.01123046875	2025.9949951171875	0.01600000075995922	7.897354533708387
b31	pepb31a3	DaPR130904_VB85_O1905.m	1536	16.760000228881836	EAQELSQNSAIK		1	b31.a1	0.03099999949336052	41.20000076293945	2	1317.6654052734375	1317.6649169921875	5.000000237487257E-4	0.3794591608996221
b31	pepb31a1	DaPR130904_VB85_O1905.m	2647	21.010000228881836	AAVIGDVIR		1	b31.a1	0.0020000000949949026	39.79999923706055	2	913.546142578125	913.5469970703125	-7.999999797903001E-4	-0.8757075250160633
b31	pepb31a2	DaPR130904_VB85_O1905.m	3028	22.229999542236328	APQVLVLAPTR		1	b31.a1	9.599999757483602E-4	36.0	2	1164.711181640625	1164.7103271484375	8.999999845400453E-4	0.772724310553266
b31	pepb31a4	DaPR130904_VB85_O1905.m	4011	25.399999618530273	GAVEALAAALAH		1	b31.a1	1.900000061141327E-4	45.0	2	1093.5986328125	1093.6004638671875	-0.0017999999690800905	-1.6459392882067136
b31	pepb31a5	DaPR130904_VB85_O1905.m	4594	27.3799991607666	TFSFAIPLIEK		1	b31.a1	0.002099999925121665	36.29999923706055	2	1265.7169189453125	1265.71435546875	0.0024999999441206455	1.9751691472242052
b32	pepb32a2	DaPR130904_VB85_O1905.m	549	10.90999984741211	HSSAALAQR		1	b32.a1	0.026000000536441803	36.5	2	940.4957275390625	940.4962768554688	-6.000000284984708E-4	-0.6379610884846448
b32	pepb32a3	DaPR130904_VB85_O1905.m	585	11.25	SITHSTVGSK		1	b32.a1	0.012000000104308128	46.5	2	1016.53759765625	1016.5374755859375	9.999999747378752E-5	0.09837315384378426
b32	pepb32a4	DaPR130904_VB85_O1905.m	1084	14.609999656677246	SVVGLHAASK		1	b32.a1	0.013000000268220901	33.0	2	968.557861328125	968.5527954101562	0.005100000184029341	5.265588213877001
b32	pepb32a1	DaPR130904_VB85_O1905.m	1441	16.3799991607666	FYGNVSR		1	b32.a1	0.012000000104308128	25.200000762939453	2	842.4185180664062	842.416015625	0.0026000000070780516	3.0863610838987623
b33	pepb33a2	DaPR130904_VB85_O1905.m	670	11.90999984741211	HNADALSDR		1	b33.a1	7.999999797903001E-4	35.900001525878906	2	998.4658813476562	998.4653930664062	3.9999998989515007E-4	0.4006147761082659
b33	pepb33a1	DaPR130904_VB85_O1905.m	1177	15.109999656677246	EQGTGNSYTDTSGPK		1	b33.a1	1.500000071246177E-4	38.900001525878906	2	1541.6705322265625	1541.6717529296875	-0.0013000000035390258	-0.8432404635218845
b33	pepb33a3	DaPR130904_VB85_O1905.m	1611	17.059999465942383	NSYNNSQAPSPGLGSK		1	b33.a1	3.499999875202775E-4	38.599998474121094	2	1620.76171875	1620.76171875	9.999999747378752E-5	0.061699382652566435
b33	pepb33a4	DaPR130904_VB85_O1905.m	1618	17.100000381469727	NYLAPDATAADKR		1	b33.a1	0.014999999664723873	33.900001525878906	2	1405.7098388671875	1405.7073974609375	0.002400000113993883	1.7073255204666984
b34	pepb34a3	DaPR130904_VB85_O1905.m	955	13.850000381469727	RIDCLR	C4:+57.02146	1	b34.a1	0.004600000102072954	32.5	2	832.4453125	832.4462280273438	-8.999999845400453E-4	-1.0811508950827784
b34	pepb34a2	DaPR130904_VB85_O1905.m	1770	17.700000762939453	PVIAVHSGIAR		1	b34.a1	3.000000142492354E-4	38.0	2	1119.6673583984375	1119.6636962890625	0.003700000001117587	3.3045636947778307
b34	pepb34a4	DaPR130904_VB85_O1905.m	1906	18.209999084472656	SPFNSPSPQDSPR		1	b34.a1	0.001500000013038516	43.20000076293945	2	1415.6552734375	1415.6553955078125	-9.999999747378752E-5	-0.07063865810218335
b34	pepb34a1	DaPR130904_VB85_O1905.m	2018	18.610000610351562	DELLGEKPEVK		1	b34.a1	0.024000000208616257	32.70000076293945	2	1256.676025390625	1256.6737060546875	0.002400000113993883	1.9098037162953425
b35	pepb35a3	DaPR130904_VB85_O1905.m	912	13.550000190734863	SPALSDANK		1	b35.a1	0.006200000178068876	35.599998474121094	2	902.4591674804688	902.4581909179688	8.999999845400453E-4	0.997276099433013
b35	pepb35a2	DaPR130904_VB85_O1905.m	1216	15.300000190734863	IHNVGSPLK		1	b35.a1	0.0044999998062849045	35.0	2	964.564208984375	964.5579223632812	0.006300000008195639	6.5314895685682535
b35	pepb35a4	DaPR130904_VB85_O1905.m	2672	21.100000381469727	VHVQFFDDSPTR		1	b35.a1	0.013000000268220901	31.299999237060547	2	1447.692138671875	1447.6968994140625	-0.004699999932199717	-3.2465358833758526
b35	pepb35a1	DaPR130904_VB85_O1905.m	2708	21.209999084472656	GTQTYSVLEGDPSENYSK		1	b35.a1	0.0012000000569969416	34.099998474121094	2	1974.89453125	1974.89306640625	0.00139999995008111	0.7088991165626584
b36	pepb36a2	DaPR130904_VB85_O1905.m	972	13.930000305175781	GPPPPPGDENR		1	b36.a1	0.0010999999940395355	40.099998474121094	2	1132.5406494140625	1132.53857421875	0.002099999925121665	1.8542414121040345
b36	pepb36a1	DaPR130904_VB85_O1905.m	2078	18.829999923706055	AAVLLEQER		1	b36.a1	0.0024999999441206455	46.099998474121094	2	1028.57958984375	1028.5738525390625	0.00570000009611249	5.541653700453191
b36	pepb36a3	DaPR130904_VB85_O1905.m	2205	19.360000610351562	VGEPVALSEEER		1	b36.a1	9.40000027185306E-5	37.900001525878906	2	1314.6522216796875	1314.654052734375	-0.0017000000225380063	-1.2931158725766239
b36	pepb36a4	DaPR130904_VB85_O1905.m	2444	20.309999465942383	YGPPPSYPNLK		1	b36.a1	0.009499999694526196	27.899999618530273	2	1232.626220703125	1232.63134765625	-0.005200000014156103	-4.218617370102981
b37	pepb37a1	DaPR130904_VB85_O1905.m	757	12.529999732971191	GSETPGATPGSK		1	b37.a1	0.005200000014156103	43.79999923706055	2	1088.5228271484375	1088.5223388671875	6.000000284984708E-4	0.5512059854673114
b37	pepb37a2	DaPR130904_VB85_O1905.m	1547	16.809999465942383	THEDIEAQIR		1	b37.a1	2.300000051036477E-4	33.0	2	1211.607421875	1211.6019287109375	0.00559999980032444	4.621979932206331
b37	pepb37a4	DaPR130904_VB85_O1905.m	2515	20.559999465942383	VQENCIDLVGR	C5:+57.02146	1	b37.a1	0.0071000000461936	42.400001525878906	2	1302.64697265625	1302.6474609375	-5.000000237487257E-4	-0.383833722278844
b37	pepb37a3	DaPR130904_VB85_O1905.m	2981	22.079999923706055	VPELNVQNGVLK		1	b37.a1	8.999999845400453E-4	38.599998474121094	2	1309.754638671875	1309.7479248046875	0.006800000090152025	5.191838796893728
b38	pepb38a3	DaPR130904_VB85_O1905.m	957	13.850000381469727	TREPVTDNVEK		1	b38.a1	0.020999999716877937	42.70000076293945	2	1287.659912109375	1287.654296875	0.00559999980032444	4.348993214960758
b38	pepb38a2	DaPR130904_VB85_O1905.m	958	13.850000381469727	KAPVISSTPK		1	b38.a1	1.2999999853491317E-5	42.5	2	1027.6181640625	1027.614990234375	0.0031999999191612005	3.1140066557722705
b38	pepb38a1	DaPR130904_VB85_O1905.m	2643	21.0	FDYVPTDTTPR		1	b38.a1	0.017000000923871994	28.200000762939453	2	1311.6263427734375	1311.6219482421875	0.004399999976158142	3.3546251509857274
b38	pepb38a4	DaPR130904_VB85_O1905.m	4045	25.510000228881836	YFLPPSFPISK		1	b38.a1	2.2000000171829015E-4	36.599998474121094	2	1295.7041015625	1295.703857421875	3.000000142492354E-4	0.2315343992616955
b39	pepb39a2	DaPR130904_VB85_O1905.m	755	12.510000228881836	GHSLSVQR		1	b39.a1	0.014999999664723873	24.899999618530273	2	883.4766845703125	883.4749145507812	0.0017999999690800905	2.0374092568268707
b39	pepb39a1	DaPR130904_VB85_O1905.m	1400	16.200000762939453	ELIESTTQK		1	b39.a1	0.041999999433755875	33.900001525878906	2	1048.5560302734375	1048.552490234375	0.003599999938160181	3.433304457038198
b39	pepb39a3	DaPR130904_VB85_O1905.m	4182	25.959999084472656	IGSIIFQVASGDITK		1	b39.a1	5.099999834783375E-4	32.70000076293945	2	1548.86865234375	1548.8636474609375	0.005100000184029341	3.2927367056421044
b39	pepb39a4	DaPR130904_VB85_O1905.m	4595	27.399999618530273	TDVVVNSVPLDLVLSR		1	b39.a1	0.014999999664723873	27.899999618530273	2	1725.9874267578125	1725.9749755859375	0.013000000268220901	7.5319749429203835
b40	pepb40a1	DaPR130904_VB85_O1905.m	827	13.0	SDIPEKPK		1	b40.a1	0.0019000000320374966	37.099998474121094	2	913.4999389648438	913.4993286132812	6.000000284984708E-4	0.6568149638481819
b40	pepb40a3	DaPR130904_VB85_O1905.m	1381	16.110000610351562	TTESHMDWEK		1	b40.a1	5.400000009103678E-5	42.20000076293945	2	1263.5311279296875	1263.531494140625	-3.000000142492354E-4	-0.23742978757587407
b40	pepb40a2	DaPR130904_VB85_O1905.m	2057	18.75	TPQQLWYTHEK		1	b40.a1	0.03200000151991844	26.0	2	1430.7049560546875	1430.7066650390625	-0.0017000000225380063	-1.1882240182976929
b41	pepb41a1	DaPR130904_VB85_O1905.m	804	12.859999656677246	EANQAINPK		1	b41.a1	0.004000000189989805	32.400001525878906	2	984.51171875	984.5112915039062	3.9999998989515007E-4	0.4062929428509891
b41	pepb41a2	DaPR130904_VB85_O1905.m	1280	15.609999656677246	TAQEVETYR		1	b41.a1	1.900000061141327E-4	38.79999923706055	2	1096.5272216796875	1096.52734375	-9.999999747378752E-5	-0.0911969938951078
b41	pepb41a3	DaPR130904_VB85_O1905.m	3063	22.350000381469727	TTYLVLDEADR		1	b41.a1	1.199999957179898E-7	52.79999923706055	2	1295.656982421875	1295.648193359375	0.008799999952316284	6.791967138471068
b42	pepb42a2	DaPR130904_VB85_O1905.m	1106	14.729999542236328	HINDSAPEVR		1	b42.a1	5.90000010561198E-4	33.29999923706055	2	1137.5670166015625	1137.5650634765625	0.0019000000320374966	1.6702341633372804
b42	pepb42a3	DaPR130904_VB85_O1905.m	1738	17.579999923706055	TALAATNPAVR		1	b42.a1	7.800000021234155E-4	45.900001525878906	2	1084.6141357421875	1084.6114501953125	0.00279999990016222	2.5815695562295673
b42	pepb42a1	DaPR130904_VB85_O1905.m	2416	20.200000762939453	GEAVQEELLK		1	b42.a1	4.299999854993075E-4	45.900001525878906	2	1115.59375	1115.5947265625	-8.999999845400453E-4	-0.8067445669210267
b43	pepb43a3	DaPR130904_VB85_O1905.m	1238	15.399999618530273	SVNSSTMVAQQK		1	b43.a1	0.0017000000225380063	35.79999923706055	2	1279.6337890625	1279.6314697265625	0.002300000051036477	1.797392534842826
b43	pepb43a1	DaPR130904_VB85_O1905.m	1794	17.799999237060547	DVTNNVHYENYR		1	b43.a1	0.01600000075995922	31.100000381469727	2	1523.6856689453125	1523.687744140625	-0.002099999925121665	-1.3782350965263463
b43	pepb43a2	DaPR130904_VB85_O1905.m	2577	20.780000686645508	FEDYLNAESR		1	b43.a1	1.900000061141327E-4	36.5	2	1243.5614013671875	1243.5594482421875	0.002099999925121665	1.6887008723950305
b44	pepb44a1	DaPR130904_VB85_O1905.m	1102	14.710000038146973	GVPAGNSDTEGGQPGR		1	b44.a1	0.009499999694526196	31.200000762939453	2	1498.6927490234375	1498.6884765625	0.00430000014603138	2.8691754245646637
b44	pepb44a3	DaPR130904_VB85_O1905.m	1233	15.380000114440918	WGASTATTQK		1	b44.a1	0.013000000268220901	33.599998474121094	2	1050.5181884765625	1050.5218505859375	-0.003599999938160181	-3.4268682142615603
b44	pepb44a2	DaPR130904_VB85_O1905.m	3298	23.100000381469727	KSEKKEKAQEEPPAK		1	b44.a1	0.010999999940395355	28.299999237060547	2	1726.933837890625	1726.933837890625	9.999999747378752E-5	0.05790609650450372
b45	pepb45a2	DaPR130904_VB85_O1905.m	1307	15.760000228881836	GMGPGTPAGYGR	M2:+15.99491	1	b45.a1	0.005200000014156103	31.200000762939453	2	1136.5164794921875	1136.5157470703125	7.999999797903001E-4	0.703905759205294
b45	pepb45a1	DaPR130904_VB85_O1905.m	1766	17.700000762939453	FATHAAALSVR		1	b45.a1	5.499999815583578E-7	57.0	2	1143.6278076171875	1143.6273193359375	5.000000237487257E-4	0.4372053861384296
b45	pepb45a3	DaPR130904_VB85_O1905.m	2720	21.25	YGEPGEVFINK		1	b45.a1	0.003000000026077032	36.400001525878906	2	1252.622314453125	1252.621337890625	0.0010999999940395355	0.8781584352473996
b46	pepb46a2	DaPR130904_VB85_O1905.m	1397	16.18000030517578	HFQHLTPIK		1	b46.a1	0.04899999871850014	25.299999237060547	2	1120.628662109375	1120.6265869140625	0.002099999925121665	1.8739515460761664
b46	pepb46a1	DaPR130904_VB85_O1905.m	2324	19.860000610351562	GIGAGGSITGLK		1	b46.a1	0.0010999999940395355	45.79999923706055	2	1030.59130859375	1030.589599609375	0.0017999999690800905	1.7465730003120017
b46	pepb46a3	DaPR130904_VB85_O1905.m	2987	22.100000381469727	YNLIVVGR		1	b46.a1	9.499999578110874E-6	42.79999923706055	2	933.5594482421875	933.5521240234375	0.007400000002235174	7.926713261968211
b47	pepb47a3	DaPR130904_VB85_O1905.m	659	11.850000381469727	VFEHHGQVR		1	b47.a1	0.04399999976158142	31.100000381469727	2	1108.5714111328125	1108.5650634765625	0.006399999838322401	5.77322887864733
b47	pepb47a2	DaPR130904_VB85_O1905.m	1966	18.450000762939453	HLYVVVDGSR		1	b47.a1	8.099999831756577E-6	39.599998474121094	2	1144.617431640625	1144.6114501953125	0.006099999882280827	5.3293192910484555
b47	pepb47a1	DaPR130904_VB85_O1905.m	4196	26.0	ATIEDILFK		1	b47.a1	0.004100000020116568	35.400001525878906	2	1049.590087890625	1049.5882568359375	0.0020000000949949026	1.9055092146553285
b48	pepb48a2	DaPR130904_VB85_O1905.m	1075	14.550000190734863	HEPGLGGPAER		1	b48.a1	1.900000061141327E-4	40.5	2	1119.5556640625	1119.5545654296875	0.0010999999940395355	0.9825336147125202
b48	pepb48a3	DaPR130904_VB85_O1905.m	2063	18.780000686645508	TLSGAQDSEAAFAK		1	b48.a1	1.2000000424450263E-6	54.20000076293945	2	1395.6844482421875	1395.675537109375	0.008999999612569809	6.44848990561945
b48	pepb48a1	DaPR130904_VB85_O1905.m	4304	26.360000610351562	DIMQALLVR		1	b48.a1	0.012000000104308128	47.099998474121094	2	1058.6038818359375	1058.6031494140625	7.999999797903001E-4	0.7557128280159572
b49	pepb49a1	DaPR130904_VB85_O1905.m	1044	14.399999618530273	DAVTYTEHAK		1	b49.a1	0.007499999832361937	35.0	2	1134.5440673828125	1134.54296875	0.0010999999940395355	0.9695534010946075
b49	pepb49a2	DaPR130904_VB85_O1905.m	2668	21.079999923706055	ISGLIYEETR		1	b49.a1	1.5999999595806003E-4	49.20000076293945	2	1180.62353515625	1180.621337890625	0.002300000051036477	1.9481267847875825
b49	pepb49a3	DaPR130904_VB85_O1905.m	4055	25.549999237060547	TVTAMDVVYALK		1	b49.a1	0.010999999940395355	29.399999618530273	2	1310.7052001953125	1310.702880859375	0.002400000113993883	1.8310786899471068
b50	pepb50a2	DaPR130904_VB85_O1905.m	2110	18.950000762939453	IVQMTEAEVR		1	b50.a1	0.017000000923871994	30.799999237060547	2	1175.61083984375	1175.6092529296875	0.0015999999595806003	1.3609963987552038
b50	pepb50a1	DaPR130904_VB85_O1905.m	2990	22.110000610351562	AHQVVEDGYEFFAK		1	b50.a1	5.600000149570405E-4	39.0	2	1639.7777099609375	1639.7755126953125	0.002199999988079071	1.3416470553721789
b50	pepb50a3	DaPR130904_VB85_O1905.m	4152	25.860000610351562	YPENFFLLR		1	b50.a1	0.02500000037252903	33.099998474121094	2	1198.628173828125	1198.6258544921875	0.002300000051036477	1.9188640411989946
b51	pepb51a2	DaPR130904_VB85_O1905.m	591	11.300000190734863	SHESNAPGSAGGQASEKPR		1	b51.a1	0.006599999964237213	31.899999618530273	3	1866.872314453125	1866.8692626953125	0.003000000026077032	1.6069684610617831
b51	pepb51a1	DaPR130904_VB85_O1905.m	884	13.359999656677246	GGVIQSTR		1	b51.a1	0.002899999963119626	37.20000076293945	2	817.4497680664062	817.453125	-0.0032999999821186066	-4.036928701102716
b52	pepb52a2	DaPR130904_VB85_O1905.m	920	13.600000381469727	TSGQTFANSNSSR		1	b52.a1	0.010999999940395355	32.29999923706055	2	1356.6156005859375	1356.6142578125	0.00139999995008111	1.0319808611908357
b52	pepb52a1	DaPR130904_VB85_O1905.m	945	13.75	AESALAQQAK		1	b52.a1	0.004600000102072954	45.599998474121094	2	1016.5394287109375	1016.5374755859375	0.0019000000320374966	1.8690900017653815
b53	pepb53a1	DaPR130904_VB85_O1905.m	577	11.180000305175781	HAGLSDSAR		1	b53.a1	0.04899999871850014	22.899999618530273	2	913.4476318359375	913.448974609375	-0.00139999995008111	-1.532652604574659
b53	pepb53a2	DaPR130904_VB85_O1905.m	1679	17.350000381469727	SVEGYYQESGR		1	b53.a1	2.2000000171829015E-4	32.70000076293945	2	1274.5623779296875	1274.565185546875	-0.00279999990016222	-2.1968275392371006
b54	pepb54a1	DaPR130904_VB85_O1905.m	1052	14.430000305175781	PAAAATGPPPGNTSSTQK		1	b54.a1	0.00279999990016222	38.29999923706055	2	1652.82373046875	1652.8243408203125	-5.000000237487257E-4	-0.30251250020953274
b54	pepb54a2	DaPR130904_VB85_O1905.m	1356	16.0	SDIASHFSNK		1	b54.a1	4.70000013592653E-5	46.599998474121094	2	1105.528076171875	1105.5277099609375	3.9999998989515007E-4	0.36181814918893673
b55	pepb55a2	DaPR130904_VB85_O1905.m	1562	16.860000610351562	SQNEAVCEGLR	C7:+57.02146	1	b55.a1	0.02800000086426735	38.900001525878906	2	1262.5772705078125	1262.579833984375	-0.0024999999441206455	-1.980072765958326
b55	pepb55a1	DaPR130904_VB85_O1905.m	2349	19.959999084472656	ALQLEVDR		1	b55.a1	0.0013000000035390258	42.70000076293945	2	943.5230102539062	943.5211181640625	0.0019000000320374966	2.013733445346285
b56	pepb56a2	DaPR130904_VB85_O1905.m	1080	14.600000381469727	GNDQVAISSK		1	b56.a1	0.008799999952316284	29.200000762939453	2	1018.51953125	1018.5167846679688	0.0027000000700354576	2.6509136723904296
b56	pepb56a1	DaPR130904_VB85_O1905.m	2926	21.90999984741211	GAILLSVAR		1	b56.a1	0.006300000008195639	45.5	2	899.5690307617188	899.5676879882812	0.0013000000035390258	1.445138615912537
b57	pepb57a1	DaPR130904_VB85_O1905.m	1759	17.65999984741211	ETANAIVSQQTPQR		1	b57.a1	7.999999797903001E-4	39.29999923706055	2	1542.7890625	1542.7874755859375	0.0015999999595806003	1.0370838400622444
b57	pepb57a2	DaPR130904_VB85_O1905.m	2872	21.729999542236328	VVIQEMLK		1	b57.a1	0.04800000041723251	32.900001525878906	2	959.55859375	959.559814453125	-0.0013000000035390258	-1.3547878766472994
b58	pepb58a1	DaPR130904_VB85_O1905.m	1494	16.610000610351562	IAQGVSGSIQDK		1	b58.a1	2.300000005561742E-6	58.099998474121094	2	1202.63818359375	1202.637939453125	3.000000142492354E-4	0.24945164659087196
b58	pepb58a2	DaPR130904_VB85_O1905.m	3890	25.010000228881836	IELVVAPAGVTLK		1	b58.a1	0.012000000104308128	33.29999923706055	2	1309.811279296875	1309.8094482421875	0.0019000000320374966	1.4505927061278774
b59	pepb59a1	DaPR130904_VB85_O1905.m	2218	19.40999984741211	NSPNNISGISNPPGTPR		1	b59.a1	1.9999999494757503E-5	39.099998474121094	2	1721.85546875	1721.8570556640625	-0.00139999995008111	-0.8130755950244529
b59	pepb59a2	DaPR130904_VB85_O1905.m	3233	22.899999618530273	SAQTFLSEIR		1	b59.a1	0.006899999920278788	42.70000076293945	2	1151.60888671875	1151.60595703125	0.003000000026077032	2.6050577524023906
b60	pepb60a2	DaPR130904_VB85_O1905.m	1345	15.949999809265137	TPATAPVPAR		1	b60.a1	7.899999764049426E-5	42.0	2	980.5530395507812	980.5527954101562	1.9999999494757503E-4	0.20396657465436815
b60	pepb60a1	DaPR130904_VB85_O1905.m	4170	25.90999984741211	DSPFGLSFVR		1	b60.a1	0.0034000000450760126	42.0	2	1124.5750732421875	1124.5738525390625	0.0012000000569969416	1.0670709213873164
b61	pepb61a1	DaPR130904_VB85_O1905.m	1643	17.200000762939453	APTNIVYK		1	b61.a1	9.200000022246968E-6	39.29999923706055	2	905.5100708007812	905.509521484375	5.000000237487257E-4	0.5521753354167833
b61	pepb61a2	DaPR130904_VB85_O1905.m	4401	26.709999084472656	IGNVEISQVTIVGIIR		1	b61.a1	0.007799999788403511	30.5	2	1711.0101318359375	1711.01171875	-0.001500000013038516	-0.8766743071370423
b62	pepb62a2	DaPR130904_VB85_O1905.m	1617	17.079999923706055	TYSLSPR		1	b62.a1	0.04399999976158142	31.299999237060547	2	823.4315185546875	823.4312744140625	1.9999999494757503E-4	0.24288608067490647
b62	pepb62a1	DaPR130904_VB85_O1905.m	4593	27.3799991607666	SIFEGGATELYYVLK		1	b62.a1	1.2000000424450263E-5	35.900001525878906	2	1689.8829345703125	1689.873779296875	0.009100000374019146	5.385017795711042
b63	pepb63a1	DaPR130904_VB85_O1905.m	2569	20.75	ALQLLTR		1	b63.a1	0.008299999870359898	36.29999923706055	2	814.5136108398438	814.514892578125	-0.0013000000035390258	-1.596042031133685
b63	pepb63a2	DaPR130904_VB85_O1905.m	4626	27.510000228881836	DVLLTAWENEQAVIER		1	b63.a1	8.800000068731606E-4	33.900001525878906	2	1885.961669921875	1885.9658203125	-0.004100000020116568	-2.1739524523499623

## Sheet: peptides_pos
MS Sample :	DaPR130904_VB85_O1905.m
Peptide ID	Protein ID	accession	description	Sequence	Modifs	Start	Stop	MH+ theo
pepa1c161	a1.a1.a1	sp|P78527|PRKDC_HUMAN	sp|P78527|PRKDC_HUMAN DNA-dependent protein kinase catalytic subunit OS=Homo sapiens GN=PRKDC PE=1 SV=3	MHGELQK		3069	3075	842.4193115234375
pepa1c228	a1.a1.a1	sp|P78527|PRKDC_HUMAN	sp|P78527|PRKDC_HUMAN DNA-dependent protein kinase catalytic subunit OS=Homo sapiens GN=PRKDC PE=1 SV=3	SLKHSPEDPEK		690	700	1266.6329345703125
pepa1b12	a1.a1.a1	sp|P78527|PRKDC_HUMAN	sp|P78527|PRKDC_HUMAN DNA-dependent protein kinase catalytic subunit OS=Homo sapiens GN=PRKDC PE=1 SV=3	ASQGTLQTR		2611	2619	961.506591796875
pepa1c250	a1.a1.a1	sp|P78527|PRKDC_HUMAN	sp|P78527|PRKDC_HUMAN DNA-dependent protein kinase catalytic subunit OS=Homo sapiens GN=PRKDC PE=1 SV=3	TQEGSLSAR		2620	2628	948.4749145507812
pepa1a9	a1.a1.a1	sp|P78527|PRKDC_HUMAN	sp|P78527|PRKDC_HUMAN DNA-dependent protein kinase catalytic subunit OS=Homo sapiens GN=PRKDC PE=1 SV=3	APPCEYK	C4:+57.02146	3834	3840	864.3923950195312
pepa1c249	a1.a1.a1	sp|P78527|PRKDC_HUMAN	sp|P78527|PRKDC_HUMAN DNA-dependent protein kinase catalytic subunit OS=Homo sapiens GN=PRKDC PE=1 SV=3	TLSEKNNITQK		2825	2835	1275.690673828125
pepa1c236	a1.a1.a1	sp|P78527|PRKDC_HUMAN	sp|P78527|PRKDC_HUMAN DNA-dependent protein kinase catalytic subunit OS=Homo sapiens GN=PRKDC PE=1 SV=3	SMNVDQDGDPSDR	M2:+15.99491	3205	3217	1451.5706787109375
pepa1b41	a1.a1.a1	sp|P78527|PRKDC_HUMAN	sp|P78527|PRKDC_HUMAN DNA-dependent protein kinase catalytic subunit OS=Homo sapiens GN=PRKDC PE=1 SV=3	DQAVAVQH		3509	3516	867.4323120117188
pepa1b75	a1.a1.a1	sp|P78527|PRKDC_HUMAN	sp|P78527|PRKDC_HUMAN DNA-dependent protein kinase catalytic subunit OS=Homo sapiens GN=PRKDC PE=1 SV=3	GIAPGDER		1490	1497	814.4058227539062
pepa1c234	a1.a1.a1	sp|P78527|PRKDC_HUMAN	sp|P78527|PRKDC_HUMAN DNA-dependent protein kinase catalytic subunit OS=Homo sapiens GN=PRKDC PE=1 SV=3	SMEEDPQTSR		237	246	1179.4951171875
pepa1b22	a1.a1.a1	sp|P78527|PRKDC_HUMAN	sp|P78527|PRKDC_HUMAN DNA-dependent protein kinase catalytic subunit OS=Homo sapiens GN=PRKDC PE=1 SV=3	CFGTGAAGNR	C1:+57.02146	1312	1321	1010.4476928710938
pepa1b28	a1.a1.a1	sp|P78527|PRKDC_HUMAN	sp|P78527|PRKDC_HUMAN DNA-dependent protein kinase catalytic subunit OS=Homo sapiens GN=PRKDC PE=1 SV=3	DEVLANR		2208	2214	816.42138671875
pepa1c145	a1.a1.a1	sp|P78527|PRKDC_HUMAN	sp|P78527|PRKDC_HUMAN DNA-dependent protein kinase catalytic subunit OS=Homo sapiens GN=PRKDC PE=1 SV=3	KDLCNTHLMR	C4:+57.02146	1361	1370	1287.630126953125
pepa1b91	a1.a1.a1	sp|P78527|PRKDC_HUMAN	sp|P78527|PRKDC_HUMAN DNA-dependent protein kinase catalytic subunit OS=Homo sapiens GN=PRKDC PE=1 SV=3	HVMQPYYK		783	790	1065.51904296875
pepa1b87	a1.a1.a1	sp|P78527|PRKDC_HUMAN	sp|P78527|PRKDC_HUMAN DNA-dependent protein kinase catalytic subunit OS=Homo sapiens GN=PRKDC PE=1 SV=3	HGSCITEGNELTK	C4:+57.02146	1901	1913	1445.6693115234375
pepa1c233	a1.a1.a1	sp|P78527|PRKDC_HUMAN	sp|P78527|PRKDC_HUMAN DNA-dependent protein kinase catalytic subunit OS=Homo sapiens GN=PRKDC PE=1 SV=3	SKDFVQVMR	M8:+15.99491	2417	2425	1125.572509765625
pepa1c273	a1.a1.a1	sp|P78527|PRKDC_HUMAN	sp|P78527|PRKDC_HUMAN DNA-dependent protein kinase catalytic subunit OS=Homo sapiens GN=PRKDC PE=1 SV=3	WIHDNYR		2479	2485	1003.4749145507812
pepa1b33	a1.a1.a1	sp|P78527|PRKDC_HUMAN	sp|P78527|PRKDC_HUMAN DNA-dependent protein kinase catalytic subunit OS=Homo sapiens GN=PRKDC PE=1 SV=3	DLCNTHLMR	C3:+57.02146 M8:+15.99491	1362	1370	1175.530029296875
pepa1c235	a1.a1.a1	sp|P78527|PRKDC_HUMAN	sp|P78527|PRKDC_HUMAN DNA-dependent protein kinase catalytic subunit OS=Homo sapiens GN=PRKDC PE=1 SV=3	SMNVDQDGDPSDR		3205	3217	1435.5758056640625
pepa1c118	a1.a1.a1	sp|P78527|PRKDC_HUMAN	sp|P78527|PRKDC_HUMAN DNA-dependent protein kinase catalytic subunit OS=Homo sapiens GN=PRKDC PE=1 SV=3	LKPVELR		2446	2452	854.5462036132812
pepa1c229	a1.a1.a1	sp|P78527|PRKDC_HUMAN	sp|P78527|PRKDC_HUMAN DNA-dependent protein kinase catalytic subunit OS=Homo sapiens GN=PRKDC PE=1 SV=3	SIMVHALR	M3:+15.99491	3982	3989	942.5194091796875
pepa1c127	a1.a1.a1	sp|P78527|PRKDC_HUMAN	sp|P78527|PRKDC_HUMAN DNA-dependent protein kinase catalytic subunit OS=Homo sapiens GN=PRKDC PE=1 SV=3	LPSNTLDR		2531	2538	915.4898071289062
pepa1b45	a1.a1.a1	sp|P78527|PRKDC_HUMAN	sp|P78527|PRKDC_HUMAN DNA-dependent protein kinase catalytic subunit OS=Homo sapiens GN=PRKDC PE=1 SV=3	EAANGDSDGPSYM	M13:+15.99491	2013	2025	1329.4903564453125
pepa1c158	a1.a1.a1	sp|P78527|PRKDC_HUMAN	sp|P78527|PRKDC_HUMAN DNA-dependent protein kinase catalytic subunit OS=Homo sapiens GN=PRKDC PE=1 SV=3	MESLALAHADEK	M1:+15.99491	1108	1119	1330.6312255859375
pepa1b93	a1.a1.a1	sp|P78527|PRKDC_HUMAN	sp|P78527|PRKDC_HUMAN DNA-dependent protein kinase catalytic subunit OS=Homo sapiens GN=PRKDC PE=1 SV=3	LAAVVSACK	C8:+57.02146	1448	1456	918.5081176757812
pepa1b89	a1.a1.a1	sp|P78527|PRKDC_HUMAN	sp|P78527|PRKDC_HUMAN DNA-dependent protein kinase catalytic subunit OS=Homo sapiens GN=PRKDC PE=1 SV=3	HNLEIIK		2233	2239	866.5098876953125
pepa1b51	a1.a1.a1	sp|P78527|PRKDC_HUMAN	sp|P78527|PRKDC_HUMAN DNA-dependent protein kinase catalytic subunit OS=Homo sapiens GN=PRKDC PE=1 SV=3	EHPFLVK	E1:-18.01056	3747	3753	851.477783203125
pepa1b77	a1.a1.a1	sp|P78527|PRKDC_HUMAN	sp|P78527|PRKDC_HUMAN DNA-dependent protein kinase catalytic subunit OS=Homo sapiens GN=PRKDC PE=1 SV=3	GILAQDSACSQR	C9:+57.02146	3773	3784	1305.6219482421875
pepa1c172	a1.a1.a1	sp|P78527|PRKDC_HUMAN	sp|P78527|PRKDC_HUMAN DNA-dependent protein kinase catalytic subunit OS=Homo sapiens GN=PRKDC PE=1 SV=3	MYAALGDPK	M1:+15.99491	3613	3621	981.4713745117188
pepa1b67	a1.a1.a1	sp|P78527|PRKDC_HUMAN	sp|P78527|PRKDC_HUMAN DNA-dependent protein kinase catalytic subunit OS=Homo sapiens GN=PRKDC PE=1 SV=3	FNNYVDCMK	C7:+57.02146 M8:+15.99491	1736	1744	1206.4921875
pepa1c175	a1.a1.a1	sp|P78527|PRKDC_HUMAN	sp|P78527|PRKDC_HUMAN DNA-dependent protein kinase catalytic subunit OS=Homo sapiens GN=PRKDC PE=1 SV=3	NGILAQDSACSQR	C10:+57.02146	3772	3784	1419.6649169921875
pepa1c114	a1.a1.a1	sp|P78527|PRKDC_HUMAN	sp|P78527|PRKDC_HUMAN DNA-dependent protein kinase catalytic subunit OS=Homo sapiens GN=PRKDC PE=1 SV=3	LLQDDVDR		3091	3098	973.4953002929688
pepa1c187	a1.a1.a1	sp|P78527|PRKDC_HUMAN	sp|P78527|PRKDC_HUMAN DNA-dependent protein kinase catalytic subunit OS=Homo sapiens GN=PRKDC PE=1 SV=3	PLPEYHVR		3711	3718	1010.5421752929688
pepa1c163	a1.a1.a1	sp|P78527|PRKDC_HUMAN	sp|P78527|PRKDC_HUMAN DNA-dependent protein kinase catalytic subunit OS=Homo sapiens GN=PRKDC PE=1 SV=3	MKQDAQVVLYR	M1:+15.99491	2763	2773	1366.7152099609375
pepa1c213	a1.a1.a1	sp|P78527|PRKDC_HUMAN	sp|P78527|PRKDC_HUMAN DNA-dependent protein kinase catalytic subunit OS=Homo sapiens GN=PRKDC PE=1 SV=3	RYAVPSAGLR		264	273	1089.6168212890625
pepa1b94	a1.a1.a1	sp|P78527|PRKDC_HUMAN	sp|P78527|PRKDC_HUMAN DNA-dependent protein kinase catalytic subunit OS=Homo sapiens GN=PRKDC PE=1 SV=3	LACDVDQVTR	C3:+57.02146	972	981	1176.5682373046875
pepa1c104	a1.a1.a1	sp|P78527|PRKDC_HUMAN	sp|P78527|PRKDC_HUMAN DNA-dependent protein kinase catalytic subunit OS=Homo sapiens GN=PRKDC PE=1 SV=3	LGSLGGQINK		859	868	986.5632934570312
pepa1c272	a1.a1.a1	sp|P78527|PRKDC_HUMAN	sp|P78527|PRKDC_HUMAN DNA-dependent protein kinase catalytic subunit OS=Homo sapiens GN=PRKDC PE=1 SV=3	WCAHTNVELK	C2:+57.02146	300	309	1257.6048583984375
pepa1c210	a1.a1.a1	sp|P78527|PRKDC_HUMAN	sp|P78527|PRKDC_HUMAN DNA-dependent protein kinase catalytic subunit OS=Homo sapiens GN=PRKDC PE=1 SV=3	QNNFSLAMK	M8:+15.99491	3249	3257	1068.5146484375
pepa1c149	a1.a1.a1	sp|P78527|PRKDC_HUMAN	sp|P78527|PRKDC_HUMAN DNA-dependent protein kinase catalytic subunit OS=Homo sapiens GN=PRKDC PE=1 SV=3	KQNNFSLAMK		3248	3257	1180.61474609375
pepa1b16	a1.a1.a1	sp|P78527|PRKDC_HUMAN	sp|P78527|PRKDC_HUMAN DNA-dependent protein kinase catalytic subunit OS=Homo sapiens GN=PRKDC PE=1 SV=3	ATQQQHDFTLTQTADGR		2637	2653	1917.9053955078125
pepa1b32	a1.a1.a1	sp|P78527|PRKDC_HUMAN	sp|P78527|PRKDC_HUMAN DNA-dependent protein kinase catalytic subunit OS=Homo sapiens GN=PRKDC PE=1 SV=3	DLCNTHLMR	C3:+57.02146	1362	1370	1159.53515625
pepa1c247	a1.a1.a1	sp|P78527|PRKDC_HUMAN	sp|P78527|PRKDC_HUMAN DNA-dependent protein kinase catalytic subunit OS=Homo sapiens GN=PRKDC PE=1 SV=3	TGGSLEELR		1703	1711	961.4953002929688
pepa1b10	a1.a1.a1	sp|P78527|PRKDC_HUMAN	sp|P78527|PRKDC_HUMAN DNA-dependent protein kinase catalytic subunit OS=Homo sapiens GN=PRKDC PE=1 SV=3	AQEPESGLSEETQVK		4091	4105	1631.7762451171875
pepa1c157	a1.a1.a1	sp|P78527|PRKDC_HUMAN	sp|P78527|PRKDC_HUMAN DNA-dependent protein kinase catalytic subunit OS=Homo sapiens GN=PRKDC PE=1 SV=3	MESLALAHADEK		1108	1119	1314.6363525390625
pepa1c141	a1.a1.a1	sp|P78527|PRKDC_HUMAN	sp|P78527|PRKDC_HUMAN DNA-dependent protein kinase catalytic subunit OS=Homo sapiens GN=PRKDC PE=1 SV=3	LYGPDAQVDR		1436	1445	1133.5589599609375
pepa1b23	a1.a1.a1	sp|P78527|PRKDC_HUMAN	sp|P78527|PRKDC_HUMAN DNA-dependent protein kinase catalytic subunit OS=Homo sapiens GN=PRKDC PE=1 SV=3	CGAALAGHQLIR	C1:+57.02146	25	36	1266.6739501953125
pepa1b69	a1.a1.a1	sp|P78527|PRKDC_HUMAN	sp|P78527|PRKDC_HUMAN DNA-dependent protein kinase catalytic subunit OS=Homo sapiens GN=PRKDC PE=1 SV=3	FVETQASQGTLQTR		2606	2619	1565.792236328125
pepa1c219	a1.a1.a1	sp|P78527|PRKDC_HUMAN	sp|P78527|PRKDC_HUMAN DNA-dependent protein kinase catalytic subunit OS=Homo sapiens GN=PRKDC PE=1 SV=3	SIDSENPPDLNK		3018	3029	1328.63330078125
pepa1c162	a1.a1.a1	sp|P78527|PRKDC_HUMAN	sp|P78527|PRKDC_HUMAN DNA-dependent protein kinase catalytic subunit OS=Homo sapiens GN=PRKDC PE=1 SV=3	MIPTSDPAANLHPAKPK		602	618	1787.94775390625
pepa1c232	a1.a1.a1	sp|P78527|PRKDC_HUMAN	sp|P78527|PRKDC_HUMAN DNA-dependent protein kinase catalytic subunit OS=Homo sapiens GN=PRKDC PE=1 SV=3	SKDFVQVMR		2417	2425	1109.57763671875
pepa1c254	a1.a1.a1	sp|P78527|PRKDC_HUMAN	sp|P78527|PRKDC_HUMAN DNA-dependent protein kinase catalytic subunit OS=Homo sapiens GN=PRKDC PE=1 SV=3	TYSVVPMTSR	M7:+15.99491	3790	3799	1156.567138671875
pepa1a3	a1.a1.a1	sp|P78527|PRKDC_HUMAN	sp|P78527|PRKDC_HUMAN DNA-dependent protein kinase catalytic subunit OS=Homo sapiens GN=PRKDC PE=1 SV=3	AFGGLCER	C6:+57.02146	1520	1527	909.4251098632812
pepa1b11	a1.a1.a1	sp|P78527|PRKDC_HUMAN	sp|P78527|PRKDC_HUMAN DNA-dependent protein kinase catalytic subunit OS=Homo sapiens GN=PRKDC PE=1 SV=3	ASIDSENPPDLNK		3017	3029	1399.67041015625
pepa1c274	a1.a1.a1	sp|P78527|PRKDC_HUMAN	sp|P78527|PRKDC_HUMAN DNA-dependent protein kinase catalytic subunit OS=Homo sapiens GN=PRKDC PE=1 SV=3	WLLAHCGR	C6:+57.02146	1171	1178	1012.5150146484375
pepa1c151	a1.a1.a1	sp|P78527|PRKDC_HUMAN	sp|P78527|PRKDC_HUMAN DNA-dependent protein kinase catalytic subunit OS=Homo sapiens GN=PRKDC PE=1 SV=3	MAGENQLLER	M1:+15.99491	1927	1936	1176.5682373046875
pepa1c171	a1.a1.a1	sp|P78527|PRKDC_HUMAN	sp|P78527|PRKDC_HUMAN DNA-dependent protein kinase catalytic subunit OS=Homo sapiens GN=PRKDC PE=1 SV=3	MYAALGDPK		3613	3621	965.4765014648438
pepa1c224	a1.a1.a1	sp|P78527|PRKDC_HUMAN	sp|P78527|PRKDC_HUMAN DNA-dependent protein kinase catalytic subunit OS=Homo sapiens GN=PRKDC PE=1 SV=3	SLGPPQGEEDSVPR		2107	2120	1467.707763671875
pepa1c122	a1.a1.a1	sp|P78527|PRKDC_HUMAN	sp|P78527|PRKDC_HUMAN DNA-dependent protein kinase catalytic subunit OS=Homo sapiens GN=PRKDC PE=1 SV=3	LNESTFDTQITKK		1858	1870	1524.790771484375
pepa1b30	a1.a1.a1	sp|P78527|PRKDC_HUMAN	sp|P78527|PRKDC_HUMAN DNA-dependent protein kinase catalytic subunit OS=Homo sapiens GN=PRKDC PE=1 SV=3	DFVQVMR	M6:+15.99491	2419	2425	910.4454956054688
pepa1c105	a1.a1.a1	sp|P78527|PRKDC_HUMAN	sp|P78527|PRKDC_HUMAN DNA-dependent protein kinase catalytic subunit OS=Homo sapiens GN=PRKDC PE=1 SV=3	IHWFTNNK		992	999	1059.5374755859375
pepa1c197	a1.a1.a1	sp|P78527|PRKDC_HUMAN	sp|P78527|PRKDC_HUMAN DNA-dependent protein kinase catalytic subunit OS=Homo sapiens GN=PRKDC PE=1 SV=3	QGNLSSQVPLK		3148	3158	1170.6480712890625
pepa1c242	a1.a1.a1	sp|P78527|PRKDC_HUMAN	sp|P78527|PRKDC_HUMAN DNA-dependent protein kinase catalytic subunit OS=Homo sapiens GN=PRKDC PE=1 SV=3	STASIDSENPPDLNK		3015	3029	1587.7501220703125
pepa1c125	a1.a1.a1	sp|P78527|PRKDC_HUMAN	sp|P78527|PRKDC_HUMAN DNA-dependent protein kinase catalytic subunit OS=Homo sapiens GN=PRKDC PE=1 SV=3	IPDTVLEK		166	173	914.5197143554688
pepa1c208	a1.a1.a1	sp|P78527|PRKDC_HUMAN	sp|P78527|PRKDC_HUMAN DNA-dependent protein kinase catalytic subunit OS=Homo sapiens GN=PRKDC PE=1 SV=3	QMFLTQTDTGDDR	M2:+15.99491	394	406	1543.669677734375
pepa1c218	a1.a1.a1	sp|P78527|PRKDC_HUMAN	sp|P78527|PRKDC_HUMAN DNA-dependent protein kinase catalytic subunit OS=Homo sapiens GN=PRKDC PE=1 SV=3	SHFASSHALICISH	C11:+57.02146	3902	3915	1566.7486572265625
pepa1c260	a1.a1.a1	sp|P78527|PRKDC_HUMAN	sp|P78527|PRKDC_HUMAN DNA-dependent protein kinase catalytic subunit OS=Homo sapiens GN=PRKDC PE=1 SV=3	VIAGLYQR		3373	3380	919.536376953125
pepa1c115	a1.a1.a1	sp|P78527|PRKDC_HUMAN	sp|P78527|PRKDC_HUMAN DNA-dependent protein kinase catalytic subunit OS=Homo sapiens GN=PRKDC PE=1 SV=3	LLQDFNR		2836	2842	905.484375
pepa1c111	a1.a1.a1	sp|P78527|PRKDC_HUMAN	sp|P78527|PRKDC_HUMAN DNA-dependent protein kinase catalytic subunit OS=Homo sapiens GN=PRKDC PE=1 SV=3	ILELSGSSSEDSEK		3359	3372	1480.70166015625
pepa1c150	a1.a1.a1	sp|P78527|PRKDC_HUMAN	sp|P78527|PRKDC_HUMAN DNA-dependent protein kinase catalytic subunit OS=Homo sapiens GN=PRKDC PE=1 SV=3	MAGENQLLER		1927	1936	1160.5732421875
pepa1c137	a1.a1.a1	sp|P78527|PRKDC_HUMAN	sp|P78527|PRKDC_HUMAN DNA-dependent protein kinase catalytic subunit OS=Homo sapiens GN=PRKDC PE=1 SV=3	LSLMYAR	M4:+15.99491	2739	2745	869.4553833007812
pepa1c275	a1.a1.a1	sp|P78527|PRKDC_HUMAN	sp|P78527|PRKDC_HUMAN DNA-dependent protein kinase catalytic subunit OS=Homo sapiens GN=PRKDC PE=1 SV=3	YAVPSAGLR		265	273	933.5156860351562
pepa1c186	a1.a1.a1	sp|P78527|PRKDC_HUMAN	sp|P78527|PRKDC_HUMAN DNA-dependent protein kinase catalytic subunit OS=Homo sapiens GN=PRKDC PE=1 SV=3	PESETDNDSQEIFK		2487	2500	1638.71337890625
pepa1c193	a1.a1.a1	sp|P78527|PRKDC_HUMAN	sp|P78527|PRKDC_HUMAN DNA-dependent protein kinase catalytic subunit OS=Homo sapiens GN=PRKDC PE=1 SV=3	QDWVDGEPTEAEK		2979	2991	1503.66015625
pepa1c191	a1.a1.a1	sp|P78527|PRKDC_HUMAN	sp|P78527|PRKDC_HUMAN DNA-dependent protein kinase catalytic subunit OS=Homo sapiens GN=PRKDC PE=1 SV=3	QDAQVVLYR		2765	2773	1091.5848388671875
pepa1c126	a1.a1.a1	sp|P78527|PRKDC_HUMAN	sp|P78527|PRKDC_HUMAN DNA-dependent protein kinase catalytic subunit OS=Homo sapiens GN=PRKDC PE=1 SV=3	LPPDVLR		2916	2922	809.4884033203125
pepa1b34	a1.a1.a1	sp|P78527|PRKDC_HUMAN	sp|P78527|PRKDC_HUMAN DNA-dependent protein kinase catalytic subunit OS=Homo sapiens GN=PRKDC PE=1 SV=3	DILETHLR		1413	1420	996.5477294921875
pepa1c255	a1.a1.a1	sp|P78527|PRKDC_HUMAN	sp|P78527|PRKDC_HUMAN DNA-dependent protein kinase catalytic subunit OS=Homo sapiens GN=PRKDC PE=1 SV=3	VAACELLH	C4:+57.02146	928	935	912.461181640625
pepa1c269	a1.a1.a1	sp|P78527|PRKDC_HUMAN	sp|P78527|PRKDC_HUMAN DNA-dependent protein kinase catalytic subunit OS=Homo sapiens GN=PRKDC PE=1 SV=3	VTVMASLR		3726	3733	876.4976196289062
pepa1c212	a1.a1.a1	sp|P78527|PRKDC_HUMAN	sp|P78527|PRKDC_HUMAN DNA-dependent protein kinase catalytic subunit OS=Homo sapiens GN=PRKDC PE=1 SV=3	QYDEALNK	Q1:-17.02655	2971	2978	963.4421997070312
pepa1c268	a1.a1.a1	sp|P78527|PRKDC_HUMAN	sp|P78527|PRKDC_HUMAN DNA-dependent protein kinase catalytic subunit OS=Homo sapiens GN=PRKDC PE=1 SV=3	VTELALTASDR		914	924	1175.6270751953125
pepa1c198	a1.a1.a1	sp|P78527|PRKDC_HUMAN	sp|P78527|PRKDC_HUMAN DNA-dependent protein kinase catalytic subunit OS=Homo sapiens GN=PRKDC PE=1 SV=3	QGNLSSQVPLKR	Q1:-17.02655	3148	3159	1309.72265625
pepa1c181	a1.a1.a1	sp|P78527|PRKDC_HUMAN	sp|P78527|PRKDC_HUMAN DNA-dependent protein kinase catalytic subunit OS=Homo sapiens GN=PRKDC PE=1 SV=3	NLLTVTSSDEMMK	M11:+15.99491 M12:+15.99491	869	881	1500.6923828125
pepa1b85	a1.a1.a1	sp|P78527|PRKDC_HUMAN	sp|P78527|PRKDC_HUMAN DNA-dependent protein kinase catalytic subunit OS=Homo sapiens GN=PRKDC PE=1 SV=3	HECMAPLTALVK	C3:+57.02146 M4:+15.99491	2091	2102	1385.6920166015625
pepa1c253	a1.a1.a1	sp|P78527|PRKDC_HUMAN	sp|P78527|PRKDC_HUMAN DNA-dependent protein kinase catalytic subunit OS=Homo sapiens GN=PRKDC PE=1 SV=3	TYSVVPMTSR		3790	3799	1140.5721435546875
pepa1c102	a1.a1.a1	sp|P78527|PRKDC_HUMAN	sp|P78527|PRKDC_HUMAN DNA-dependent protein kinase catalytic subunit OS=Homo sapiens GN=PRKDC PE=1 SV=3	LGLPGDEVDNK		2705	2715	1156.5849609375
pepa1b86	a1.a1.a1	sp|P78527|PRKDC_HUMAN	sp|P78527|PRKDC_HUMAN DNA-dependent protein kinase catalytic subunit OS=Homo sapiens GN=PRKDC PE=1 SV=3	HGDLPDIQIK		2777	2786	1135.6109619140625
pepa1c209	a1.a1.a1	sp|P78527|PRKDC_HUMAN	sp|P78527|PRKDC_HUMAN DNA-dependent protein kinase catalytic subunit OS=Homo sapiens GN=PRKDC PE=1 SV=3	QNNFSLAMK		3249	3257	1052.519775390625
pepa1b95	a1.a1.a1	sp|P78527|PRKDC_HUMAN	sp|P78527|PRKDC_HUMAN DNA-dependent protein kinase catalytic subunit OS=Homo sapiens GN=PRKDC PE=1 SV=3	IAMHDIIAAEK		1301	1311	1211.645751953125
pepa1c123	a1.a1.a1	sp|P78527|PRKDC_HUMAN	sp|P78527|PRKDC_HUMAN DNA-dependent protein kinase catalytic subunit OS=Homo sapiens GN=PRKDC PE=1 SV=3	INQVFHGSCITEGNELTK	C9:+57.02146	1896	1913	2046.99169921875
pepa1c112	a1.a1.a1	sp|P78527|PRKDC_HUMAN	sp|P78527|PRKDC_HUMAN DNA-dependent protein kinase catalytic subunit OS=Homo sapiens GN=PRKDC PE=1 SV=3	ILLGTTYR		3328	3335	936.5516967773438
pepa1c121	a1.a1.a1	sp|P78527|PRKDC_HUMAN	sp|P78527|PRKDC_HUMAN DNA-dependent protein kinase catalytic subunit OS=Homo sapiens GN=PRKDC PE=1 SV=3	LNESTFDTQITK		1858	1869	1396.6959228515625
pepa1c271	a1.a1.a1	sp|P78527|PRKDC_HUMAN	sp|P78527|PRKDC_HUMAN DNA-dependent protein kinase catalytic subunit OS=Homo sapiens GN=PRKDC PE=1 SV=3	VVQMLGSLGGQINK	M4:+15.99491	855	868	1459.7940673828125
pepa1c230	a1.a1.a1	sp|P78527|PRKDC_HUMAN	sp|P78527|PRKDC_HUMAN DNA-dependent protein kinase catalytic subunit OS=Homo sapiens GN=PRKDC PE=1 SV=3	SLNSIEFR		72	79	965.5054931640625
pepa1c279	a1.a1.a1	sp|P78527|PRKDC_HUMAN	sp|P78527|PRKDC_HUMAN DNA-dependent protein kinase catalytic subunit OS=Homo sapiens GN=PRKDC PE=1 SV=3	YPEETLSLMTK	M9:+15.99491	3475	3485	1327.6453857421875
pepa1a5	a1.a1.a1	sp|P78527|PRKDC_HUMAN	sp|P78527|PRKDC_HUMAN DNA-dependent protein kinase catalytic subunit OS=Homo sapiens GN=PRKDC PE=1 SV=3	AHLPDVCVNLMK	C7:+57.02146 M11:+15.99491	1393	1404	1412.702880859375
pepa1c207	a1.a1.a1	sp|P78527|PRKDC_HUMAN	sp|P78527|PRKDC_HUMAN DNA-dependent protein kinase catalytic subunit OS=Homo sapiens GN=PRKDC PE=1 SV=3	QMFLTQTDTGDDR		394	406	1527.6748046875
pepa1b38	a1.a1.a1	sp|P78527|PRKDC_HUMAN	sp|P78527|PRKDC_HUMAN DNA-dependent protein kinase catalytic subunit OS=Homo sapiens GN=PRKDC PE=1 SV=3	DPESETDNDSQEIFK		2486	2500	1753.7403564453125
pepa1c240	a1.a1.a1	sp|P78527|PRKDC_HUMAN	sp|P78527|PRKDC_HUMAN DNA-dependent protein kinase catalytic subunit OS=Homo sapiens GN=PRKDC PE=1 SV=3	SSIDVLLHQSR		3115	3125	1254.6805419921875
pepa1c173	a1.a1.a1	sp|P78527|PRKDC_HUMAN	sp|P78527|PRKDC_HUMAN DNA-dependent protein kinase catalytic subunit OS=Homo sapiens GN=PRKDC PE=1 SV=3	NCISTVVHQGLIR	C2:+57.02146	477	489	1496.801025390625
pepa1b36	a1.a1.a1	sp|P78527|PRKDC_HUMAN	sp|P78527|PRKDC_HUMAN DNA-dependent protein kinase catalytic subunit OS=Homo sapiens GN=PRKDC PE=1 SV=3	DLLLNTMSQEEK	M7:+15.99491	3814	3825	1436.6942138671875
pepa1c217	a1.a1.a1	sp|P78527|PRKDC_HUMAN	sp|P78527|PRKDC_HUMAN DNA-dependent protein kinase catalytic subunit OS=Homo sapiens GN=PRKDC PE=1 SV=3	SFPPLADR		2370	2377	902.4735107421875
pepa1b15	a1.a1.a1	sp|P78527|PRKDC_HUMAN	sp|P78527|PRKDC_HUMAN DNA-dependent protein kinase catalytic subunit OS=Homo sapiens GN=PRKDC PE=1 SV=3	ATQMPEGGQGAPPMYQLYK	M14:+15.99491	945	963	2082.962646484375
pepa1c203	a1.a1.a1	sp|P78527|PRKDC_HUMAN	sp|P78527|PRKDC_HUMAN DNA-dependent protein kinase catalytic subunit OS=Homo sapiens GN=PRKDC PE=1 SV=3	QITQSALLAEAR		2951	2962	1300.722412109375
pepa1c108	a1.a1.a1	sp|P78527|PRKDC_HUMAN	sp|P78527|PRKDC_HUMAN DNA-dependent protein kinase catalytic subunit OS=Homo sapiens GN=PRKDC PE=1 SV=3	ILDVMYSR	M5:+15.99491	1876	1883	1012.5136108398438
pepa1b21	a1.a1.a1	sp|P78527|PRKDC_HUMAN	sp|P78527|PRKDC_HUMAN DNA-dependent protein kinase catalytic subunit OS=Homo sapiens GN=PRKDC PE=1 SV=3	CFGTGAAGNR	C1:+57.02146 C1:-17.02655	1312	1321	993.4210815429688
pepa1c231	a1.a1.a1	sp|P78527|PRKDC_HUMAN	sp|P78527|PRKDC_HUMAN DNA-dependent protein kinase catalytic subunit OS=Homo sapiens GN=PRKDC PE=1 SV=3	SLTGGSLEELR		1701	1711	1161.6114501953125
pepa1c117	a1.a1.a1	sp|P78527|PRKDC_HUMAN	sp|P78527|PRKDC_HUMAN DNA-dependent protein kinase catalytic subunit OS=Homo sapiens GN=PRKDC PE=1 SV=3	LLSITVR		669	675	801.5197143554688
pepa1b76	a1.a1.a1	sp|P78527|PRKDC_HUMAN	sp|P78527|PRKDC_HUMAN DNA-dependent protein kinase catalytic subunit OS=Homo sapiens GN=PRKDC PE=1 SV=3	GIFTSEIGTK		2941	2950	1052.562744140625
pepa1b96	a1.a1.a1	sp|P78527|PRKDC_HUMAN	sp|P78527|PRKDC_HUMAN DNA-dependent protein kinase catalytic subunit OS=Homo sapiens GN=PRKDC PE=1 SV=3	LATTILQHWK		1618	1627	1210.6947021484375
pepa1b26	a1.a1.a1	sp|P78527|PRKDC_HUMAN	sp|P78527|PRKDC_HUMAN DNA-dependent protein kinase catalytic subunit OS=Homo sapiens GN=PRKDC PE=1 SV=3	CLMDQATDPNILGR	C1:+57.02146 M3:+15.99491	4106	4119	1619.751953125
pepa1c183	a1.a1.a1	sp|P78527|PRKDC_HUMAN	sp|P78527|PRKDC_HUMAN DNA-dependent protein kinase catalytic subunit OS=Homo sapiens GN=PRKDC PE=1 SV=3	NNWEVSALSR		811	820	1175.580810546875
pepa1c174	a1.a1.a1	sp|P78527|PRKDC_HUMAN	sp|P78527|PRKDC_HUMAN DNA-dependent protein kinase catalytic subunit OS=Homo sapiens GN=PRKDC PE=1 SV=3	NELEIPGQYDGR		3697	3708	1390.66015625
pepa1b48	a1.a1.a1	sp|P78527|PRKDC_HUMAN	sp|P78527|PRKDC_HUMAN DNA-dependent protein kinase catalytic subunit OS=Homo sapiens GN=PRKDC PE=1 SV=3	ECSPWMSDFK	C2:+57.02146 M6:+15.99491	3682	3691	1302.513427734375
pepa1c239	a1.a1.a1	sp|P78527|PRKDC_HUMAN	sp|P78527|PRKDC_HUMAN DNA-dependent protein kinase catalytic subunit OS=Homo sapiens GN=PRKDC PE=1 SV=3	SSEPACLAEIEEDK	C6:+57.02146	3342	3355	1577.700439453125
pepa1c237	a1.a1.a1	sp|P78527|PRKDC_HUMAN	sp|P78527|PRKDC_HUMAN DNA-dependent protein kinase catalytic subunit OS=Homo sapiens GN=PRKDC PE=1 SV=3	SPNLWLK		1203	1209	857.4884033203125
pepa1c223	a1.a1.a1	sp|P78527|PRKDC_HUMAN	sp|P78527|PRKDC_HUMAN DNA-dependent protein kinase catalytic subunit OS=Homo sapiens GN=PRKDC PE=1 SV=3	SIGEYDVLR		2932	2940	1051.5423583984375
pepa1c107	a1.a1.a1	sp|P78527|PRKDC_HUMAN	sp|P78527|PRKDC_HUMAN DNA-dependent protein kinase catalytic subunit OS=Homo sapiens GN=PRKDC PE=1 SV=3	ILDVMYSR		1876	1883	996.5186767578125
pepa1b83	a1.a1.a1	sp|P78527|PRKDC_HUMAN	sp|P78527|PRKDC_HUMAN DNA-dependent protein kinase catalytic subunit OS=Homo sapiens GN=PRKDC PE=1 SV=3	GYGLFAGPCK	C9:+57.02146	365	374	1069.513916015625
pepa1b59	a1.a1.a1	sp|P78527|PRKDC_HUMAN	sp|P78527|PRKDC_HUMAN DNA-dependent protein kinase catalytic subunit OS=Homo sapiens GN=PRKDC PE=1 SV=3	EQQHVMEELFQSSFR	M6:+15.99491	1769	1783	1910.87060546875
pepa1b27	a1.a1.a1	sp|P78527|PRKDC_HUMAN	sp|P78527|PRKDC_HUMAN DNA-dependent protein kinase catalytic subunit OS=Homo sapiens GN=PRKDC PE=1 SV=3	DCLSIPYR	C2:+57.02146	2247	2254	1023.4932250976562
pepa1c180	a1.a1.a1	sp|P78527|PRKDC_HUMAN	sp|P78527|PRKDC_HUMAN DNA-dependent protein kinase catalytic subunit OS=Homo sapiens GN=PRKDC PE=1 SV=3	NLLTVTSSDEMMK	M11:+15.99491	869	881	1484.697509765625
pepa1a4	a1.a1.a1	sp|P78527|PRKDC_HUMAN	sp|P78527|PRKDC_HUMAN DNA-dependent protein kinase catalytic subunit OS=Homo sapiens GN=PRKDC PE=1 SV=3	AGLLHNILPSQSTDLHH		1461	1477	1852.966796875
pepa1b62	a1.a1.a1	sp|P78527|PRKDC_HUMAN	sp|P78527|PRKDC_HUMAN DNA-dependent protein kinase catalytic subunit OS=Homo sapiens GN=PRKDC PE=1 SV=3	ETGLMYSIMVH	M5:+15.99491 M9:+15.99491	3976	3986	1312.591552734375
pepa1c221	a1.a1.a1	sp|P78527|PRKDC_HUMAN	sp|P78527|PRKDC_HUMAN DNA-dependent protein kinase catalytic subunit OS=Homo sapiens GN=PRKDC PE=1 SV=3	SLEYCSTASIDSENPPDLNK	C5:+57.02146	3010	3029	2240.002685546875
pepa1c142	a1.a1.a1	sp|P78527|PRKDC_HUMAN	sp|P78527|PRKDC_HUMAN DNA-dependent protein kinase catalytic subunit OS=Homo sapiens GN=PRKDC PE=1 SV=3	LYSLALHPN		1063	1071	1027.5574951171875
pepa1c238	a1.a1.a1	sp|P78527|PRKDC_HUMAN	sp|P78527|PRKDC_HUMAN DNA-dependent protein kinase catalytic subunit OS=Homo sapiens GN=PRKDC PE=1 SV=3	SQGCSEQVLTVLK	C4:+57.02146	3290	3302	1448.7418212890625
pepa1b46	a1.a1.a1	sp|P78527|PRKDC_HUMAN	sp|P78527|PRKDC_HUMAN DNA-dependent protein kinase catalytic subunit OS=Homo sapiens GN=PRKDC PE=1 SV=3	EAISLEEIR		844	852	1059.5684814453125
pepa1c225	a1.a1.a1	sp|P78527|PRKDC_HUMAN	sp|P78527|PRKDC_HUMAN DNA-dependent protein kinase catalytic subunit OS=Homo sapiens GN=PRKDC PE=1 SV=3	SLGTIQQCCDAIDHLCR	C8:+57.02146 C9:+57.02146 C16:+57.02146	1120	1136	2046.915771484375
pepa1c138	a1.a1.a1	sp|P78527|PRKDC_HUMAN	sp|P78527|PRKDC_HUMAN DNA-dependent protein kinase catalytic subunit OS=Homo sapiens GN=PRKDC PE=1 SV=3	LTPLPEDNSMNVDQDGDPSDR		3197	3217	2315.009521484375
pepa1c147	a1.a1.a1	sp|P78527|PRKDC_HUMAN	sp|P78527|PRKDC_HUMAN DNA-dependent protein kinase catalytic subunit OS=Homo sapiens GN=PRKDC PE=1 SV=3	KGGSWIQEINVAEK		4023	4036	1558.82275390625
pepa1c201	a1.a1.a1	sp|P78527|PRKDC_HUMAN	sp|P78527|PRKDC_HUMAN DNA-dependent protein kinase catalytic subunit OS=Homo sapiens GN=PRKDC PE=1 SV=3	QLIHWFTNNK		990	999	1300.6800537109375
pepa1b90	a1.a1.a1	sp|P78527|PRKDC_HUMAN	sp|P78527|PRKDC_HUMAN DNA-dependent protein kinase catalytic subunit OS=Homo sapiens GN=PRKDC PE=1 SV=3	HSSLITPLQAVAQR		2787	2800	1520.85498046875
pepa1b84	a1.a1.a1	sp|P78527|PRKDC_HUMAN	sp|P78527|PRKDC_HUMAN DNA-dependent protein kinase catalytic subunit OS=Homo sapiens GN=PRKDC PE=1 SV=3	HDVGAYMLMYK		3850	3860	1327.6177978515625
pepa1c128	a1.a1.a1	sp|P78527|PRKDC_HUMAN	sp|P78527|PRKDC_HUMAN DNA-dependent protein kinase catalytic subunit OS=Homo sapiens GN=PRKDC PE=1 SV=3	LPVLAGCLK	C7:+57.02146	217	225	970.5758056640625
pepa1c196	a1.a1.a1	sp|P78527|PRKDC_HUMAN	sp|P78527|PRKDC_HUMAN DNA-dependent protein kinase catalytic subunit OS=Homo sapiens GN=PRKDC PE=1 SV=3	QGNLSSQVPLK	Q1:-17.02655	3148	3158	1153.62158203125
pepa1c188	a1.a1.a1	sp|P78527|PRKDC_HUMAN	sp|P78527|PRKDC_HUMAN DNA-dependent protein kinase catalytic subunit OS=Homo sapiens GN=PRKDC PE=1 SV=3	PLQAVAQR		2793	2800	882.5159912109375
pepa1c282	a1.a1.a1	sp|P78527|PRKDC_HUMAN	sp|P78527|PRKDC_HUMAN DNA-dependent protein kinase catalytic subunit OS=Homo sapiens GN=PRKDC PE=1 SV=3	YSSIDVLLHQSR		3114	3125	1417.7437744140625
pepa1c259	a1.a1.a1	sp|P78527|PRKDC_HUMAN	sp|P78527|PRKDC_HUMAN DNA-dependent protein kinase catalytic subunit OS=Homo sapiens GN=PRKDC PE=1 SV=3	VFLALAAK		464	471	832.5294799804688
pepa1c246	a1.a1.a1	sp|P78527|PRKDC_HUMAN	sp|P78527|PRKDC_HUMAN DNA-dependent protein kinase catalytic subunit OS=Homo sapiens GN=PRKDC PE=1 SV=3	SYELILQSTR		650	659	1209.6478271484375
pepa1a7	a1.a1.a1	sp|P78527|PRKDC_HUMAN	sp|P78527|PRKDC_HUMAN DNA-dependent protein kinase catalytic subunit OS=Homo sapiens GN=PRKDC PE=1 SV=3	ALQTSLVFSR		52	61	1121.6318359375
pepa1c165	a1.a1.a1	sp|P78527|PRKDC_HUMAN	sp|P78527|PRKDC_HUMAN DNA-dependent protein kinase catalytic subunit OS=Homo sapiens GN=PRKDC PE=1 SV=3	MQNYSSIDVLLHQSR	M1:+15.99491	3111	3125	1806.8807373046875
pepa1c278	a1.a1.a1	sp|P78527|PRKDC_HUMAN	sp|P78527|PRKDC_HUMAN DNA-dependent protein kinase catalytic subunit OS=Homo sapiens GN=PRKDC PE=1 SV=3	YPEETLSLMTK		3475	3485	1311.6505126953125
pepa1c192	a1.a1.a1	sp|P78527|PRKDC_HUMAN	sp|P78527|PRKDC_HUMAN DNA-dependent protein kinase catalytic subunit OS=Homo sapiens GN=PRKDC PE=1 SV=3	QDWVDGEPTEAEK	Q1:-17.02655	2979	2991	1486.6336669921875
pepa1c261	a1.a1.a1	sp|P78527|PRKDC_HUMAN	sp|P78527|PRKDC_HUMAN DNA-dependent protein kinase catalytic subunit OS=Homo sapiens GN=PRKDC PE=1 SV=3	VLEQLIVAH		1713	1721	1021.6044921875
pepa1b14	a1.a1.a1	sp|P78527|PRKDC_HUMAN	sp|P78527|PRKDC_HUMAN DNA-dependent protein kinase catalytic subunit OS=Homo sapiens GN=PRKDC PE=1 SV=3	ATQMPEGGQGAPPMYQLYK		945	963	2066.9677734375
pepa1a8	a1.a1.a1	sp|P78527|PRKDC_HUMAN	sp|P78527|PRKDC_HUMAN DNA-dependent protein kinase catalytic subunit OS=Homo sapiens GN=PRKDC PE=1 SV=3	ALSSEPACLAEIEEDK	C8:+57.02146	3340	3355	1761.821533203125
pepa1b70	a1.a1.a1	sp|P78527|PRKDC_HUMAN	sp|P78527|PRKDC_HUMAN DNA-dependent protein kinase catalytic subunit OS=Homo sapiens GN=PRKDC PE=1 SV=3	FVPLLPGNR		1194	1202	1012.5942993164062
pepa1b42	a1.a1.a1	sp|P78527|PRKDC_HUMAN	sp|P78527|PRKDC_HUMAN DNA-dependent protein kinase catalytic subunit OS=Homo sapiens GN=PRKDC PE=1 SV=3	DQNILLGTTYR		3325	3335	1293.68017578125
pepa1c270	a1.a1.a1	sp|P78527|PRKDC_HUMAN	sp|P78527|PRKDC_HUMAN DNA-dependent protein kinase catalytic subunit OS=Homo sapiens GN=PRKDC PE=1 SV=3	VVQMLGSLGGQINK		855	868	1443.7991943359375
pepa1b72	a1.a1.a1	sp|P78527|PRKDC_HUMAN	sp|P78527|PRKDC_HUMAN DNA-dependent protein kinase catalytic subunit OS=Homo sapiens GN=PRKDC PE=1 SV=3	FYQGFLFSEKPEK		1961	1973	1619.810791015625
pepa1c182	a1.a1.a1	sp|P78527|PRKDC_HUMAN	sp|P78527|PRKDC_HUMAN DNA-dependent protein kinase catalytic subunit OS=Homo sapiens GN=PRKDC PE=1 SV=3	NLSSNEAISLEEIR		839	852	1574.802490234375
pepa1c179	a1.a1.a1	sp|P78527|PRKDC_HUMAN	sp|P78527|PRKDC_HUMAN DNA-dependent protein kinase catalytic subunit OS=Homo sapiens GN=PRKDC PE=1 SV=3	NLLTVTSSDEMMK		869	881	1468.70263671875
pepa1c256	a1.a1.a1	sp|P78527|PRKDC_HUMAN	sp|P78527|PRKDC_HUMAN DNA-dependent protein kinase catalytic subunit OS=Homo sapiens GN=PRKDC PE=1 SV=3	VCLDIIYK	C2:+57.02146	2434	2441	1023.5548095703125
pepa1c206	a1.a1.a1	sp|P78527|PRKDC_HUMAN	sp|P78527|PRKDC_HUMAN DNA-dependent protein kinase catalytic subunit OS=Homo sapiens GN=PRKDC PE=1 SV=3	QMFLTQTDTGDDR	M2:+15.99491 Q1:-17.02655	394	406	1526.6431884765625
pepa1c164	a1.a1.a1	sp|P78527|PRKDC_HUMAN	sp|P78527|PRKDC_HUMAN DNA-dependent protein kinase catalytic subunit OS=Homo sapiens GN=PRKDC PE=1 SV=3	MQNYSSIDVLLHQSR		3111	3125	1790.8857421875
pepa1c266	a1.a1.a1	sp|P78527|PRKDC_HUMAN	sp|P78527|PRKDC_HUMAN DNA-dependent protein kinase catalytic subunit OS=Homo sapiens GN=PRKDC PE=1 SV=3	VLVQTLCEPA	C7:+57.02146	1371	1380	1129.5926513671875
pepa1b20	a1.a1.a1	sp|P78527|PRKDC_HUMAN	sp|P78527|PRKDC_HUMAN DNA-dependent protein kinase catalytic subunit OS=Homo sapiens GN=PRKDC PE=1 SV=3	AYVPALQMAFK	M8:+15.99491	747	757	1254.655517578125
pepa1b47	a1.a1.a1	sp|P78527|PRKDC_HUMAN	sp|P78527|PRKDC_HUMAN DNA-dependent protein kinase catalytic subunit OS=Homo sapiens GN=PRKDC PE=1 SV=3	ECSPWMSDFK	C2:+57.02146	3682	3691	1286.5184326171875
pepa1b61	a1.a1.a1	sp|P78527|PRKDC_HUMAN	sp|P78527|PRKDC_HUMAN DNA-dependent protein kinase catalytic subunit OS=Homo sapiens GN=PRKDC PE=1 SV=3	ETGLMYSIMVH	M5:+15.99491	3976	3986	1296.5966796875
pepa1c170	a1.a1.a1	sp|P78527|PRKDC_HUMAN	sp|P78527|PRKDC_HUMAN DNA-dependent protein kinase catalytic subunit OS=Homo sapiens GN=PRKDC PE=1 SV=3	MVSAVLNGMLDQSFR	M1:+15.99491 M9:+15.99491	1592	1606	1699.8145751953125
pepa1b68	a1.a1.a1	sp|P78527|PRKDC_HUMAN	sp|P78527|PRKDC_HUMAN DNA-dependent protein kinase catalytic subunit OS=Homo sapiens GN=PRKDC PE=1 SV=3	FTSLTGGSLEELR		1699	1711	1409.7275390625
pepa1b25	a1.a1.a1	sp|P78527|PRKDC_HUMAN	sp|P78527|PRKDC_HUMAN DNA-dependent protein kinase catalytic subunit OS=Homo sapiens GN=PRKDC PE=1 SV=3	CLMDQATDPNILGR	C1:+57.02146	4106	4119	1603.757080078125
pepa1b35	a1.a1.a1	sp|P78527|PRKDC_HUMAN	sp|P78527|PRKDC_HUMAN DNA-dependent protein kinase catalytic subunit OS=Homo sapiens GN=PRKDC PE=1 SV=3	DLLLNTMSQEEK		3814	3825	1420.69921875
pepa1c152	a1.a1.a1	sp|P78527|PRKDC_HUMAN	sp|P78527|PRKDC_HUMAN DNA-dependent protein kinase catalytic subunit OS=Homo sapiens GN=PRKDC PE=1 SV=3	MAVLALLAK	M1:+15.99491	1643	1651	945.5806274414062
pepa1c160	a1.a1.a1	sp|P78527|PRKDC_HUMAN	sp|P78527|PRKDC_HUMAN DNA-dependent protein kinase catalytic subunit OS=Homo sapiens GN=PRKDC PE=1 SV=3	MEVQEQEEDISSLIR	M1:+15.99491	3218	3232	1821.8538818359375
pepa1c156	a1.a1.a1	sp|P78527|PRKDC_HUMAN	sp|P78527|PRKDC_HUMAN DNA-dependent protein kinase catalytic subunit OS=Homo sapiens GN=PRKDC PE=1 SV=3	MEQFYGIIR		342	350	1156.5823974609375
pepa1b54	a1.a1.a1	sp|P78527|PRKDC_HUMAN	sp|P78527|PRKDC_HUMAN DNA-dependent protein kinase catalytic subunit OS=Homo sapiens GN=PRKDC PE=1 SV=3	EMINNAENLFR		188	198	1350.6474609375
pepa1c101	a1.a1.a1	sp|P78527|PRKDC_HUMAN	sp|P78527|PRKDC_HUMAN DNA-dependent protein kinase catalytic subunit OS=Homo sapiens GN=PRKDC PE=1 SV=3	LFALHASQF		274	282	1033.5469970703125
pepa1b74	a1.a1.a1	sp|P78527|PRKDC_HUMAN	sp|P78527|PRKDC_HUMAN DNA-dependent protein kinase catalytic subunit OS=Homo sapiens GN=PRKDC PE=1 SV=3	GGSWIQEINVAEK		4024	4036	1430.727783203125
pepa1c257	a1.a1.a1	sp|P78527|PRKDC_HUMAN	sp|P78527|PRKDC_HUMAN DNA-dependent protein kinase catalytic subunit OS=Homo sapiens GN=PRKDC PE=1 SV=3	VEGMTELYFQLK	M4:+15.99491	2405	2416	1473.7298583984375
pepa1c265	a1.a1.a1	sp|P78527|PRKDC_HUMAN	sp|P78527|PRKDC_HUMAN DNA-dependent protein kinase catalytic subunit OS=Homo sapiens GN=PRKDC PE=1 SV=3	VLEQLIVAHFPMQSR	M12:+15.99491	1713	1727	1783.9527587890625
pepa1c169	a1.a1.a1	sp|P78527|PRKDC_HUMAN	sp|P78527|PRKDC_HUMAN DNA-dependent protein kinase catalytic subunit OS=Homo sapiens GN=PRKDC PE=1 SV=3	MVSAVLNGMLDQSFR	M9:+15.99491	1592	1606	1683.8197021484375
pepa1c167	a1.a1.a1	sp|P78527|PRKDC_HUMAN	sp|P78527|PRKDC_HUMAN DNA-dependent protein kinase catalytic subunit OS=Homo sapiens GN=PRKDC PE=1 SV=3	MTLADFCDQQLR	C7:+57.02146	3414	3425	1497.682861328125
pepa1c103	a1.a1.a1	sp|P78527|PRKDC_HUMAN	sp|P78527|PRKDC_HUMAN DNA-dependent protein kinase catalytic subunit OS=Homo sapiens GN=PRKDC PE=1 SV=3	LGNPIVPLNIR		2133	2143	1205.7369384765625
pepa1c110	a1.a1.a1	sp|P78527|PRKDC_HUMAN	sp|P78527|PRKDC_HUMAN DNA-dependent protein kinase catalytic subunit OS=Homo sapiens GN=PRKDC PE=1 SV=3	LLELMTEVLCR	C10:+57.02146 M5:+15.99491	1758	1768	1392.7230224609375
pepa1b98	a1.a1.a1	sp|P78527|PRKDC_HUMAN	sp|P78527|PRKDC_HUMAN DNA-dependent protein kinase catalytic subunit OS=Homo sapiens GN=PRKDC PE=1 SV=3	LCYDAFTENMAGENQLLER	C2:+57.02146 M10:+15.99491	1918	1936	2290.011962890625
pepa1c216	a1.a1.a1	sp|P78527|PRKDC_HUMAN	sp|P78527|PRKDC_HUMAN DNA-dependent protein kinase catalytic subunit OS=Homo sapiens GN=PRKDC PE=1 SV=3	SDPGLLTNTMDVFVK	M10:+15.99491	3993	4007	1652.8204345703125
pepa1c277	a1.a1.a1	sp|P78527|PRKDC_HUMAN	sp|P78527|PRKDC_HUMAN DNA-dependent protein kinase catalytic subunit OS=Homo sapiens GN=PRKDC PE=1 SV=3	YNFPVEVEVPMER	M11:+15.99491	1988	2000	1624.7679443359375
pepa1b40	a1.a1.a1	sp|P78527|PRKDC_HUMAN	sp|P78527|PRKDC_HUMAN DNA-dependent protein kinase catalytic subunit OS=Homo sapiens GN=PRKDC PE=1 SV=3	DPTVHDDVLELEMDELNR	M13:+15.99491	2073	2090	2155.981689453125
pepa1c199	a1.a1.a1	sp|P78527|PRKDC_HUMAN	sp|P78527|PRKDC_HUMAN DNA-dependent protein kinase catalytic subunit OS=Homo sapiens GN=PRKDC PE=1 SV=3	QIDSFPQYSPK	Q1:-17.02655	442	452	1292.6162109375
pepa1c159	a1.a1.a1	sp|P78527|PRKDC_HUMAN	sp|P78527|PRKDC_HUMAN DNA-dependent protein kinase catalytic subunit OS=Homo sapiens GN=PRKDC PE=1 SV=3	MEVQEQEEDISSLIR		3218	3232	1805.8590087890625
pepa1b58	a1.a1.a1	sp|P78527|PRKDC_HUMAN	sp|P78527|PRKDC_HUMAN DNA-dependent protein kinase catalytic subunit OS=Homo sapiens GN=PRKDC PE=1 SV=3	EQQHVMEELFQSSFR		1769	1783	1894.8756103515625
pepa1c109	a1.a1.a1	sp|P78527|PRKDC_HUMAN	sp|P78527|PRKDC_HUMAN DNA-dependent protein kinase catalytic subunit OS=Homo sapiens GN=PRKDC PE=1 SV=3	ILEESLCELVAK	C7:+57.02146	2336	2347	1403.7454833984375
pepa1c143	a1.a1.a1	sp|P78527|PRKDC_HUMAN	sp|P78527|PRKDC_HUMAN DNA-dependent protein kinase catalytic subunit OS=Homo sapiens GN=PRKDC PE=1 SV=3	LYSLALHPNAF		1063	1073	1245.6630859375
pepa1b65	a1.a1.a1	sp|P78527|PRKDC_HUMAN	sp|P78527|PRKDC_HUMAN DNA-dependent protein kinase catalytic subunit OS=Homo sapiens GN=PRKDC PE=1 SV=3	FLESIAMHDIIAAEK		1297	1311	1687.872802734375
pepa1c280	a1.a1.a1	sp|P78527|PRKDC_HUMAN	sp|P78527|PRKDC_HUMAN DNA-dependent protein kinase catalytic subunit OS=Homo sapiens GN=PRKDC PE=1 SV=3	YSCFALFVK	C3:+57.02146	701	709	1134.565673828125
pepa1c146	a1.a1.a1	sp|P78527|PRKDC_HUMAN	sp|P78527|PRKDC_HUMAN DNA-dependent protein kinase catalytic subunit OS=Homo sapiens GN=PRKDC PE=1 SV=3	KEEENASVIDSAELQAYPALVVEK		3426	3449	2632.335693359375
pepa1c258	a1.a1.a1	sp|P78527|PRKDC_HUMAN	sp|P78527|PRKDC_HUMAN DNA-dependent protein kinase catalytic subunit OS=Homo sapiens GN=PRKDC PE=1 SV=3	VEQLFQVMNGILAQDSACSQR	C18:+57.02146 M8:+15.99491	3764	3784	2410.1494140625
pepa1c252	a1.a1.a1	sp|P78527|PRKDC_HUMAN	sp|P78527|PRKDC_HUMAN DNA-dependent protein kinase catalytic subunit OS=Homo sapiens GN=PRKDC PE=1 SV=3	TVSLLDENNVSSYLSK		3303	3318	1768.8968505859375
pepa1c220	a1.a1.a1	sp|P78527|PRKDC_HUMAN	sp|P78527|PRKDC_HUMAN DNA-dependent protein kinase catalytic subunit OS=Homo sapiens GN=PRKDC PE=1 SV=3	SIEELCAVNLYGPDAQVDR	C6:+57.02146	1427	1445	2149.0234375
pepa1b19	a1.a1.a1	sp|P78527|PRKDC_HUMAN	sp|P78527|PRKDC_HUMAN DNA-dependent protein kinase catalytic subunit OS=Homo sapiens GN=PRKDC PE=1 SV=3	AYVPALQMAFK		747	757	1238.66064453125
pepa1b71	a1.a1.a1	sp|P78527|PRKDC_HUMAN	sp|P78527|PRKDC_HUMAN DNA-dependent protein kinase catalytic subunit OS=Homo sapiens GN=PRKDC PE=1 SV=3	FYQGFLFSEK		1961	1970	1265.6204833984375
pepa1c144	a1.a1.a1	sp|P78527|PRKDC_HUMAN	sp|P78527|PRKDC_HUMAN DNA-dependent protein kinase catalytic subunit OS=Homo sapiens GN=PRKDC PE=1 SV=3	KAALSALESFLK		310	321	1277.746826171875
pepa1c106	a1.a1.a1	sp|P78527|PRKDC_HUMAN	sp|P78527|PRKDC_HUMAN DNA-dependent protein kinase catalytic subunit OS=Homo sapiens GN=PRKDC PE=1 SV=3	IIANALSSEPACLAEIEEDK	C12:+57.02146	3336	3355	2173.069580078125
pepa1c166	a1.a1.a1	sp|P78527|PRKDC_HUMAN	sp|P78527|PRKDC_HUMAN DNA-dependent protein kinase catalytic subunit OS=Homo sapiens GN=PRKDC PE=1 SV=3	MSTSPEAFLALR		3890	3901	1322.677734375
pepa1c185	a1.a1.a1	sp|P78527|PRKDC_HUMAN	sp|P78527|PRKDC_HUMAN DNA-dependent protein kinase catalytic subunit OS=Homo sapiens GN=PRKDC PE=1 SV=3	PALQMAFK		750	757	905.4918212890625
pepa1c202	a1.a1.a1	sp|P78527|PRKDC_HUMAN	sp|P78527|PRKDC_HUMAN DNA-dependent protein kinase catalytic subunit OS=Homo sapiens GN=PRKDC PE=1 SV=3	QITQSALLAEAR	Q1:-17.02655	2951	2962	1283.69580078125
pepa1c264	a1.a1.a1	sp|P78527|PRKDC_HUMAN	sp|P78527|PRKDC_HUMAN DNA-dependent protein kinase catalytic subunit OS=Homo sapiens GN=PRKDC PE=1 SV=3	VLEQLIVAHFPMQSR		1713	1727	1767.9578857421875
pepa1c241	a1.a1.a1	sp|P78527|PRKDC_HUMAN	sp|P78527|PRKDC_HUMAN DNA-dependent protein kinase catalytic subunit OS=Homo sapiens GN=PRKDC PE=1 SV=3	SSSESLNHLLYDEFVK		555	570	1867.90771484375
pepa1c283	a1.a1.a1	sp|P78527|PRKDC_HUMAN	sp|P78527|PRKDC_HUMAN DNA-dependent protein kinase catalytic subunit OS=Homo sapiens GN=PRKDC PE=1 SV=3	YYIQNGIQSF		3101	3110	1232.594970703125
pepa1c248	a1.a1.a1	sp|P78527|PRKDC_HUMAN	sp|P78527|PRKDC_HUMAN DNA-dependent protein kinase catalytic subunit OS=Homo sapiens GN=PRKDC PE=1 SV=3	TLCLEVVLCR	C3:+57.02146 C9:+57.02146	2395	2404	1262.6600341796875
pepa1c211	a1.a1.a1	sp|P78527|PRKDC_HUMAN	sp|P78527|PRKDC_HUMAN DNA-dependent protein kinase catalytic subunit OS=Homo sapiens GN=PRKDC PE=1 SV=3	QSTDLHHSVGTELLSLVYK		1471	1489	2127.1083984375
pepa1b60	a1.a1.a1	sp|P78527|PRKDC_HUMAN	sp|P78527|PRKDC_HUMAN DNA-dependent protein kinase catalytic subunit OS=Homo sapiens GN=PRKDC PE=1 SV=3	ETGLMYSIMVH		3976	3986	1280.601806640625
pepa1c139	a1.a1.a1	sp|P78527|PRKDC_HUMAN	sp|P78527|PRKDC_HUMAN DNA-dependent protein kinase catalytic subunit OS=Homo sapiens GN=PRKDC PE=1 SV=3	LVINTEEVFRPY		2149	2160	1479.7845458984375
pepa1c245	a1.a1.a1	sp|P78527|PRKDC_HUMAN	sp|P78527|PRKDC_HUMAN DNA-dependent protein kinase catalytic subunit OS=Homo sapiens GN=PRKDC PE=1 SV=3	SVNSSSESLNHLLYDEFVK		552	570	2168.051025390625
pepa1c276	a1.a1.a1	sp|P78527|PRKDC_HUMAN	sp|P78527|PRKDC_HUMAN DNA-dependent protein kinase catalytic subunit OS=Homo sapiens GN=PRKDC PE=1 SV=3	YNFPVEVEVPMER		1988	2000	1608.7730712890625
pepa1b97	a1.a1.a1	sp|P78527|PRKDC_HUMAN	sp|P78527|PRKDC_HUMAN DNA-dependent protein kinase catalytic subunit OS=Homo sapiens GN=PRKDC PE=1 SV=3	LCYDAFTENMAGENQLLER	C2:+57.02146	1918	1936	2274.01708984375
pepa1c130	a1.a1.a1	sp|P78527|PRKDC_HUMAN	sp|P78527|PRKDC_HUMAN DNA-dependent protein kinase catalytic subunit OS=Homo sapiens GN=PRKDC PE=1 SV=3	LQYFMEQF	M5:+15.99491	338	345	1121.49755859375
pepa1c205	a1.a1.a1	sp|P78527|PRKDC_HUMAN	sp|P78527|PRKDC_HUMAN DNA-dependent protein kinase catalytic subunit OS=Homo sapiens GN=PRKDC PE=1 SV=3	QMFLTQTDTGDDR	Q1:-17.02655	394	406	1510.6483154296875
pepa1b79	a1.a1.a1	sp|P78527|PRKDC_HUMAN	sp|P78527|PRKDC_HUMAN DNA-dependent protein kinase catalytic subunit OS=Homo sapiens GN=PRKDC PE=1 SV=3	GLSSLLCNFTK	C7:+57.02146	226	236	1239.640625
pepa1c116	a1.a1.a1	sp|P78527|PRKDC_HUMAN	sp|P78527|PRKDC_HUMAN DNA-dependent protein kinase catalytic subunit OS=Homo sapiens GN=PRKDC PE=1 SV=3	LLSLPHNIIELDVR		733	746	1631.9482421875
pepa1b39	a1.a1.a1	sp|P78527|PRKDC_HUMAN	sp|P78527|PRKDC_HUMAN DNA-dependent protein kinase catalytic subunit OS=Homo sapiens GN=PRKDC PE=1 SV=3	DPTVHDDVLELEMDELNR		2073	2090	2139.98681640625
pepa1b52	a1.a1.a1	sp|P78527|PRKDC_HUMAN	sp|P78527|PRKDC_HUMAN DNA-dependent protein kinase catalytic subunit OS=Homo sapiens GN=PRKDC PE=1 SV=3	EIFNFVLK	E1:-18.01056	247	254	991.5615844726562
pepa1c120	a1.a1.a1	sp|P78527|PRKDC_HUMAN	sp|P78527|PRKDC_HUMAN DNA-dependent protein kinase catalytic subunit OS=Homo sapiens GN=PRKDC PE=1 SV=3	IMEFTTTLLNTSPEGWK	M2:+15.99491	1341	1357	1983.9736328125
pepa1c190	a1.a1.a1	sp|P78527|PRKDC_HUMAN	sp|P78527|PRKDC_HUMAN DNA-dependent protein kinase catalytic subunit OS=Homo sapiens GN=PRKDC PE=1 SV=3	QCLPSLDLSCK	C2:+57.02146 C10:+57.02146 Q1:-17.02655	1498	1508	1303.6025390625
pepa1c222	a1.a1.a1	sp|P78527|PRKDC_HUMAN	sp|P78527|PRKDC_HUMAN DNA-dependent protein kinase catalytic subunit OS=Homo sapiens GN=PRKDC PE=1 SV=3	SLFSETINTELLK		1561	1573	1494.805419921875
pepa1c148	a1.a1.a1	sp|P78527|PRKDC_HUMAN	sp|P78527|PRKDC_HUMAN DNA-dependent protein kinase catalytic subunit OS=Homo sapiens GN=PRKDC PE=1 SV=3	KNILEESLCELVAK	C9:+57.02146	2334	2347	1645.8834228515625
pepa1c262	a1.a1.a1	sp|P78527|PRKDC_HUMAN	sp|P78527|PRKDC_HUMAN DNA-dependent protein kinase catalytic subunit OS=Homo sapiens GN=PRKDC PE=1 SV=3	VLEQLIVAHFPM	M12:+15.99491	1713	1724	1412.7611083984375
pepa1b78	a1.a1.a1	sp|P78527|PRKDC_HUMAN	sp|P78527|PRKDC_HUMAN DNA-dependent protein kinase catalytic subunit OS=Homo sapiens GN=PRKDC PE=1 SV=3	GILAQPTLLYLR		1234	1245	1357.820556640625
pepa1c243	a1.a1.a1	sp|P78527|PRKDC_HUMAN	sp|P78527|PRKDC_HUMAN DNA-dependent protein kinase catalytic subunit OS=Homo sapiens GN=PRKDC PE=1 SV=3	STIVVDAIDVLK		1841	1852	1272.741455078125
pepa1c251	a1.a1.a1	sp|P78527|PRKDC_HUMAN	sp|P78527|PRKDC_HUMAN DNA-dependent protein kinase catalytic subunit OS=Homo sapiens GN=PRKDC PE=1 SV=3	TVGALQVLGTEAQSSLLK		1275	1292	1815.0225830078125
pepa1a1	a1.a1.a1	sp|P78527|PRKDC_HUMAN	sp|P78527|PRKDC_HUMAN DNA-dependent protein kinase catalytic subunit OS=Homo sapiens GN=PRKDC PE=1 SV=3	AAEVLGLILR		2319	2328	1054.662353515625
pepa1b63	a1.a1.a1	sp|P78527|PRKDC_HUMAN	sp|P78527|PRKDC_HUMAN DNA-dependent protein kinase catalytic subunit OS=Homo sapiens GN=PRKDC PE=1 SV=3	ETGLMYSIMVHALR		3976	3989	1620.8240966796875
pepa1c132	a1.a1.a1	sp|P78527|PRKDC_HUMAN	sp|P78527|PRKDC_HUMAN DNA-dependent protein kinase catalytic subunit OS=Homo sapiens GN=PRKDC PE=1 SV=3	LQYFMEQFY	M5:+15.99491	338	346	1284.56103515625
pepa1c204	a1.a1.a1	sp|P78527|PRKDC_HUMAN	sp|P78527|PRKDC_HUMAN DNA-dependent protein kinase catalytic subunit OS=Homo sapiens GN=PRKDC PE=1 SV=3	QLYEPLVMQLIH	M8:+15.99491	982	993	1499.7930908203125
pepa1b44	a1.a1.a1	sp|P78527|PRKDC_HUMAN	sp|P78527|PRKDC_HUMAN DNA-dependent protein kinase catalytic subunit OS=Homo sapiens GN=PRKDC PE=1 SV=3	DVDFMYVELIQR	M5:+15.99491	380	391	1543.7464599609375
pepa1c124	a1.a1.a1	sp|P78527|PRKDC_HUMAN	sp|P78527|PRKDC_HUMAN DNA-dependent protein kinase catalytic subunit OS=Homo sapiens GN=PRKDC PE=1 SV=3	IPALDLLIK		125	133	995.650390625
pepa1c281	a1.a1.a1	sp|P78527|PRKDC_HUMAN	sp|P78527|PRKDC_HUMAN DNA-dependent protein kinase catalytic subunit OS=Homo sapiens GN=PRKDC PE=1 SV=3	YSIMVHALR		3981	3989	1089.5877685546875
pepa1c134	a1.a1.a1	sp|P78527|PRKDC_HUMAN	sp|P78527|PRKDC_HUMAN DNA-dependent protein kinase catalytic subunit OS=Homo sapiens GN=PRKDC PE=1 SV=3	LQYFMEQFYGIIR	M5:+15.99491	338	350	1723.8516845703125
pepa1c184	a1.a1.a1	sp|P78527|PRKDC_HUMAN	sp|P78527|PRKDC_HUMAN DNA-dependent protein kinase catalytic subunit OS=Homo sapiens GN=PRKDC PE=1 SV=3	PALDLLIK		126	133	882.5662841796875
pepa1c168	a1.a1.a1	sp|P78527|PRKDC_HUMAN	sp|P78527|PRKDC_HUMAN DNA-dependent protein kinase catalytic subunit OS=Homo sapiens GN=PRKDC PE=1 SV=3	MVSAVLNGMLDQSFR		1592	1606	1667.8248291015625
pepa1b50	a1.a1.a1	sp|P78527|PRKDC_HUMAN	sp|P78527|PRKDC_HUMAN DNA-dependent protein kinase catalytic subunit OS=Homo sapiens GN=PRKDC PE=1 SV=3	EGGGCGQPSGILAQPTLLYLR	C5:+57.02146	1225	1245	2187.123046875
pepa1c195	a1.a1.a1	sp|P78527|PRKDC_HUMAN	sp|P78527|PRKDC_HUMAN DNA-dependent protein kinase catalytic subunit OS=Homo sapiens GN=PRKDC PE=1 SV=3	QFINLMLPMK		3966	3975	1234.6690673828125
pepa1c227	a1.a1.a1	sp|P78527|PRKDC_HUMAN	sp|P78527|PRKDC_HUMAN DNA-dependent protein kinase catalytic subunit OS=Homo sapiens GN=PRKDC PE=1 SV=3	SLLYLLQDDVDR		3087	3098	1449.7587890625
pepa1c155	a1.a1.a1	sp|P78527|PRKDC_HUMAN	sp|P78527|PRKDC_HUMAN DNA-dependent protein kinase catalytic subunit OS=Homo sapiens GN=PRKDC PE=1 SV=3	MDPMNIWDDIITNR	M1:+15.99491 M4:+15.99491	3173	3186	1765.788818359375
pepa1b57	a1.a1.a1	sp|P78527|PRKDC_HUMAN	sp|P78527|PRKDC_HUMAN DNA-dependent protein kinase catalytic subunit OS=Homo sapiens GN=PRKDC PE=1 SV=3	EQQHVMEELFQSSFR	E1:-18.01056	1769	1783	1876.8651123046875
pepa1c215	a1.a1.a1	sp|P78527|PRKDC_HUMAN	sp|P78527|PRKDC_HUMAN DNA-dependent protein kinase catalytic subunit OS=Homo sapiens GN=PRKDC PE=1 SV=3	SDPGLLTNTMDVFVK		3993	4007	1636.825439453125
pepa1c214	a1.a1.a1	sp|P78527|PRKDC_HUMAN	sp|P78527|PRKDC_HUMAN DNA-dependent protein kinase catalytic subunit OS=Homo sapiens GN=PRKDC PE=1 SV=3	SDPGLLTNTMDVF	M10:+15.99491	3993	4005	1425.656982421875
pepa1a2	a1.a1.a1	sp|P78527|PRKDC_HUMAN	sp|P78527|PRKDC_HUMAN DNA-dependent protein kinase catalytic subunit OS=Homo sapiens GN=PRKDC PE=1 SV=3	AALSALESFLK		311	321	1149.65185546875
pepa1c136	a1.a1.a1	sp|P78527|PRKDC_HUMAN	sp|P78527|PRKDC_HUMAN DNA-dependent protein kinase catalytic subunit OS=Homo sapiens GN=PRKDC PE=1 SV=3	LSDFNDITNMLLLK	M10:+15.99491	3656	3669	1652.8568115234375
pepa1c263	a1.a1.a1	sp|P78527|PRKDC_HUMAN	sp|P78527|PRKDC_HUMAN DNA-dependent protein kinase catalytic subunit OS=Homo sapiens GN=PRKDC PE=1 SV=3	VLEQLIVAHFPMQ		1713	1725	1524.82470703125
pepa1b37	a1.a1.a1	sp|P78527|PRKDC_HUMAN	sp|P78527|PRKDC_HUMAN DNA-dependent protein kinase catalytic subunit OS=Homo sapiens GN=PRKDC PE=1 SV=3	DILPCLDGYLK	C5:+57.02146	791	801	1306.671630859375
pepa1c119	a1.a1.a1	sp|P78527|PRKDC_HUMAN	sp|P78527|PRKDC_HUMAN DNA-dependent protein kinase catalytic subunit OS=Homo sapiens GN=PRKDC PE=1 SV=3	IMEFTTTLLNTSPEGWK		1341	1357	1967.97900390625
pepa1b53	a1.a1.a1	sp|P78527|PRKDC_HUMAN	sp|P78527|PRKDC_HUMAN DNA-dependent protein kinase catalytic subunit OS=Homo sapiens GN=PRKDC PE=1 SV=3	ELLNPVVEFVSHPS		2453	2466	1566.816650390625
pepa1b99	a1.a1.a1	sp|P78527|PRKDC_HUMAN	sp|P78527|PRKDC_HUMAN DNA-dependent protein kinase catalytic subunit OS=Homo sapiens GN=PRKDC PE=1 SV=3	LDQGGVIQDFIN		3562	3573	1318.6641845703125
pepa1b13	a1.a1.a1	sp|P78527|PRKDC_HUMAN	sp|P78527|PRKDC_HUMAN DNA-dependent protein kinase catalytic subunit OS=Homo sapiens GN=PRKDC PE=1 SV=3	ATQFLPVPELMPFR	M11:+15.99491	3949	3962	1661.8724365234375
pepa1b81	a1.a1.a1	sp|P78527|PRKDC_HUMAN	sp|P78527|PRKDC_HUMAN DNA-dependent protein kinase catalytic subunit OS=Homo sapiens GN=PRKDC PE=1 SV=3	GSATQFLPVPELMPFR	M13:+15.99491	3947	3962	1805.9259033203125
pepa1a6	a1.a1.a1	sp|P78527|PRKDC_HUMAN	sp|P78527|PRKDC_HUMAN DNA-dependent protein kinase catalytic subunit OS=Homo sapiens GN=PRKDC PE=1 SV=3	ALICISHWILGIGDR	C4:+57.02146	3909	3923	1723.9320068359375
pepa1b24	a1.a1.a1	sp|P78527|PRKDC_HUMAN	sp|P78527|PRKDC_HUMAN DNA-dependent protein kinase catalytic subunit OS=Homo sapiens GN=PRKDC PE=1 SV=3	CLMDQATDPNILGR	C1:+57.02146 C1:-17.02655	4106	4119	1586.7305908203125
pepa1c177	a1.a1.a1	sp|P78527|PRKDC_HUMAN	sp|P78527|PRKDC_HUMAN DNA-dependent protein kinase catalytic subunit OS=Homo sapiens GN=PRKDC PE=1 SV=3	NILEESLCELVAK	C8:+57.02146	2335	2347	1517.7884521484375
pepa1c129	a1.a1.a1	sp|P78527|PRKDC_HUMAN	sp|P78527|PRKDC_HUMAN DNA-dependent protein kinase catalytic subunit OS=Homo sapiens GN=PRKDC PE=1 SV=3	LQSVQALTEIQEF		3129	3141	1505.7850341796875
pepa1c244	a1.a1.a1	sp|P78527|PRKDC_HUMAN	sp|P78527|PRKDC_HUMAN DNA-dependent protein kinase catalytic subunit OS=Homo sapiens GN=PRKDC PE=1 SV=3	SVGTELLSLVYK		1478	1489	1308.741455078125
pepa1b88	a1.a1.a1	sp|P78527|PRKDC_HUMAN	sp|P78527|PRKDC_HUMAN DNA-dependent protein kinase catalytic subunit OS=Homo sapiens GN=PRKDC PE=1 SV=3	HLLSSDQMMDSILADEAFF	M8:+15.99491 M9:+15.99491	533	551	2201.973388671875
pepa1b18	a1.a1.a1	sp|P78527|PRKDC_HUMAN	sp|P78527|PRKDC_HUMAN DNA-dependent protein kinase catalytic subunit OS=Homo sapiens GN=PRKDC PE=1 SV=3	AVAFFLESIAMHDIIAAEK	M11:+15.99491	1293	1311	2092.078857421875
pepa1c267	a1.a1.a1	sp|P78527|PRKDC_HUMAN	sp|P78527|PRKDC_HUMAN DNA-dependent protein kinase catalytic subunit OS=Homo sapiens GN=PRKDC PE=1 SV=3	VLVQTLCEPASIGF	C7:+57.02146	1371	1384	1533.798583984375
pepa1c154	a1.a1.a1	sp|P78527|PRKDC_HUMAN	sp|P78527|PRKDC_HUMAN DNA-dependent protein kinase catalytic subunit OS=Homo sapiens GN=PRKDC PE=1 SV=3	MDPMNIWDDIITNR	M4:+15.99491	3173	3186	1749.7939453125
pepa1b56	a1.a1.a1	sp|P78527|PRKDC_HUMAN	sp|P78527|PRKDC_HUMAN DNA-dependent protein kinase catalytic subunit OS=Homo sapiens GN=PRKDC PE=1 SV=3	EMKPVIFLDVFLPR	M2:+15.99491	900	913	1719.9505615234375
pepa1b43	a1.a1.a1	sp|P78527|PRKDC_HUMAN	sp|P78527|PRKDC_HUMAN DNA-dependent protein kinase catalytic subunit OS=Homo sapiens GN=PRKDC PE=1 SV=3	DVDFMYVELIQR		380	391	1527.7515869140625
pepa1c100	a1.a1.a1	sp|P78527|PRKDC_HUMAN	sp|P78527|PRKDC_HUMAN DNA-dependent protein kinase catalytic subunit OS=Homo sapiens GN=PRKDC PE=1 SV=3	IEVHFLSLATNF		2550	2561	1390.737060546875
pepa1b92	a1.a1.a1	sp|P78527|PRKDC_HUMAN	sp|P78527|PRKDC_HUMAN DNA-dependent protein kinase catalytic subunit OS=Homo sapiens GN=PRKDC PE=1 SV=3	HWLSPLLQLAASEN		2163	2176	1578.827880859375
pepa1c113	a1.a1.a1	sp|P78527|PRKDC_HUMAN	sp|P78527|PRKDC_HUMAN DNA-dependent protein kinase catalytic subunit OS=Homo sapiens GN=PRKDC PE=1 SV=3	LLLQGEADQSLLTFIDK		3051	3067	1904.037841796875
pepa1b73	a1.a1.a1	sp|P78527|PRKDC_HUMAN	sp|P78527|PRKDC_HUMAN DNA-dependent protein kinase catalytic subunit OS=Homo sapiens GN=PRKDC PE=1 SV=3	GFPPSASLCLLDLVK	C9:+57.02146	1156	1170	1616.8720703125
pepa1c133	a1.a1.a1	sp|P78527|PRKDC_HUMAN	sp|P78527|PRKDC_HUMAN DNA-dependent protein kinase catalytic subunit OS=Homo sapiens GN=PRKDC PE=1 SV=3	LQYFMEQFYGIIR		338	350	1707.8568115234375
pepa1b31	a1.a1.a1	sp|P78527|PRKDC_HUMAN	sp|P78527|PRKDC_HUMAN DNA-dependent protein kinase catalytic subunit OS=Homo sapiens GN=PRKDC PE=1 SV=3	DFWELASLDCYNHLAEWK	C10:+57.02146	2992	3009	2297.03369140625
pepa1b82	a1.a1.a1	sp|P78527|PRKDC_HUMAN	sp|P78527|PRKDC_HUMAN DNA-dependent protein kinase catalytic subunit OS=Homo sapiens GN=PRKDC PE=1 SV=3	GSCVTQVGLLESVYEMFR	C3:+57.02146 M16:+15.99491	1789	1806	2090.989013671875
pepa1b55	a1.a1.a1	sp|P78527|PRKDC_HUMAN	sp|P78527|PRKDC_HUMAN DNA-dependent protein kinase catalytic subunit OS=Homo sapiens GN=PRKDC PE=1 SV=3	EMKPVIFLDVFLPR		900	913	1703.9556884765625
pepa1b17	a1.a1.a1	sp|P78527|PRKDC_HUMAN	sp|P78527|PRKDC_HUMAN DNA-dependent protein kinase catalytic subunit OS=Homo sapiens GN=PRKDC PE=1 SV=3	AVAFFLESIAMHDIIAAEK		1293	1311	2076.083984375
pepa1c176	a1.a1.a1	sp|P78527|PRKDC_HUMAN	sp|P78527|PRKDC_HUMAN DNA-dependent protein kinase catalytic subunit OS=Homo sapiens GN=PRKDC PE=1 SV=3	NLDLAVLELMQSSVDNTK		1574	1591	1990.0166015625
pepa1c135	a1.a1.a1	sp|P78527|PRKDC_HUMAN	sp|P78527|PRKDC_HUMAN DNA-dependent protein kinase catalytic subunit OS=Homo sapiens GN=PRKDC PE=1 SV=3	LSDFNDITNMLLLK		3656	3669	1636.8619384765625
pepa1b80	a1.a1.a1	sp|P78527|PRKDC_HUMAN	sp|P78527|PRKDC_HUMAN DNA-dependent protein kinase catalytic subunit OS=Homo sapiens GN=PRKDC PE=1 SV=3	GSATQFLPVPELMPFR		3947	3962	1789.9310302734375
pepa1c178	a1.a1.a1	sp|P78527|PRKDC_HUMAN	sp|P78527|PRKDC_HUMAN DNA-dependent protein kinase catalytic subunit OS=Homo sapiens GN=PRKDC PE=1 SV=3	NLLIFENLIDLK		1974	1985	1444.8414306640625
pepa1b29	a1.a1.a1	sp|P78527|PRKDC_HUMAN	sp|P78527|PRKDC_HUMAN DNA-dependent protein kinase catalytic subunit OS=Homo sapiens GN=PRKDC PE=1 SV=3	DFGLLVFVR		62	70	1065.609619140625
pepa1b66	a1.a1.a1	sp|P78527|PRKDC_HUMAN	sp|P78527|PRKDC_HUMAN DNA-dependent protein kinase catalytic subunit OS=Homo sapiens GN=PRKDC PE=1 SV=3	FMNAVFFLLPK		2378	2388	1326.728271484375
pepa1c153	a1.a1.a1	sp|P78527|PRKDC_HUMAN	sp|P78527|PRKDC_HUMAN DNA-dependent protein kinase catalytic subunit OS=Homo sapiens GN=PRKDC PE=1 SV=3	MDPMNIWDDIITNR		3173	3186	1733.7989501953125
pepa1c140	a1.a1.a1	sp|P78527|PRKDC_HUMAN	sp|P78527|PRKDC_HUMAN DNA-dependent protein kinase catalytic subunit OS=Homo sapiens GN=PRKDC PE=1 SV=3	IWSEPFYQETYLPY		3030	3043	1835.8531494140625
pepa1c131	a1.a1.a1	sp|P78527|PRKDC_HUMAN	sp|P78527|PRKDC_HUMAN DNA-dependent protein kinase catalytic subunit OS=Homo sapiens GN=PRKDC PE=1 SV=3	LQYFMEQFY		338	346	1268.5660400390625
pepa1c226	a1.a1.a1	sp|P78527|PRKDC_HUMAN	sp|P78527|PRKDC_HUMAN DNA-dependent protein kinase catalytic subunit OS=Homo sapiens GN=PRKDC PE=1 SV=3	SLLTLLWH		1823	1830	982.572509765625
pepa1b64	a1.a1.a1	sp|P78527|PRKDC_HUMAN	sp|P78527|PRKDC_HUMAN DNA-dependent protein kinase catalytic subunit OS=Homo sapiens GN=PRKDC PE=1 SV=3	EVYAAAAEVLGLILR		2314	2328	1587.910888671875
pepa1c194	a1.a1.a1	sp|P78527|PRKDC_HUMAN	sp|P78527|PRKDC_HUMAN DNA-dependent protein kinase catalytic subunit OS=Homo sapiens GN=PRKDC PE=1 SV=3	QFINLMLPMK	M9:+15.99491 Q1:-17.02655	3966	3975	1233.637451171875
pepa1c189	a1.a1.a1	sp|P78527|PRKDC_HUMAN	sp|P78527|PRKDC_HUMAN DNA-dependent protein kinase catalytic subunit OS=Homo sapiens GN=PRKDC PE=1 SV=3	PVIFLDVFLPR		903	913	1315.7777099609375
pepa1b49	a1.a1.a1	sp|P78527|PRKDC_HUMAN	sp|P78527|PRKDC_HUMAN DNA-dependent protein kinase catalytic subunit OS=Homo sapiens GN=PRKDC PE=1 SV=3	EFFSTIVVDAIDVLK		1838	1852	1695.9207763671875
pepa1c200	a1.a1.a1	sp|P78527|PRKDC_HUMAN	sp|P78527|PRKDC_HUMAN DNA-dependent protein kinase catalytic subunit OS=Homo sapiens GN=PRKDC PE=1 SV=3	QLFSSLFSGILK	Q1:-17.02655	2807	2818	1322.73583984375
pepa2b69	a2.a1.a1	sp|P11388-2|TOP2A_HUMAN	sp|P11388-2|TOP2A_HUMAN Isoform 2 of DNA topoisomerase 2-alpha OS=Homo sapiens GN=TOP2A	VIHEQVNHR		288	296	1131.6021728515625
pepa2b15	a2.a1.a1	sp|P11388-2|TOP2A_HUMAN	sp|P11388-2|TOP2A_HUMAN Isoform 2 of DNA topoisomerase 2-alpha OS=Homo sapiens GN=TOP2A	EYHTDTTVK		985	993	1093.5164794921875
pepa2b43	a2.a1.a1	sp|P11388-2|TOP2A_HUMAN	sp|P11388-2|TOP2A_HUMAN Isoform 2 of DNA topoisomerase 2-alpha OS=Homo sapiens GN=TOP2A	KPSTSDDSDSNFEK		1493	1506	1556.6715087890625
pepa2b58	a2.a1.a1	sp|P11388-2|TOP2A_HUMAN	sp|P11388-2|TOP2A_HUMAN Isoform 2 of DNA topoisomerase 2-alpha OS=Homo sapiens GN=TOP2A	RDPALNSGVSQKPDPAK		1469	1485	1779.9351806640625
pepa2b21	a2.a1.a1	sp|P11388-2|TOP2A_HUMAN	sp|P11388-2|TOP2A_HUMAN Isoform 2 of DNA topoisomerase 2-alpha OS=Homo sapiens GN=TOP2A	GYDSDPVK		1107	1114	880.4050903320312
pepa2b10	a2.a1.a1	sp|P11388-2|TOP2A_HUMAN	sp|P11388-2|TOP2A_HUMAN Isoform 2 of DNA topoisomerase 2-alpha OS=Homo sapiens GN=TOP2A	EKQDEQVGLPGK		1211	1222	1327.685546875
pepa2a6	a2.a1.a1	sp|P11388-2|TOP2A_HUMAN	sp|P11388-2|TOP2A_HUMAN Isoform 2 of DNA topoisomerase 2-alpha OS=Homo sapiens GN=TOP2A	DPALNSGVSQKPDPAK		1470	1485	1623.8341064453125
pepa2b53	a2.a1.a1	sp|P11388-2|TOP2A_HUMAN	sp|P11388-2|TOP2A_HUMAN Isoform 2 of DNA topoisomerase 2-alpha OS=Homo sapiens GN=TOP2A	NYEDEDSLK		547	555	1112.474609375
pepa2b17	a2.a1.a1	sp|P11388-2|TOP2A_HUMAN	sp|P11388-2|TOP2A_HUMAN Isoform 2 of DNA topoisomerase 2-alpha OS=Homo sapiens GN=TOP2A	FTVETASR		177	184	910.4633178710938
pepa2b38	a2.a1.a1	sp|P11388-2|TOP2A_HUMAN	sp|P11388-2|TOP2A_HUMAN Isoform 2 of DNA topoisomerase 2-alpha OS=Homo sapiens GN=TOP2A	IMIMTDQDQDGSHIK	M2:+15.99491 M4:+15.99491	562	576	1763.7943115234375
pepa2b59	a2.a1.a1	sp|P11388-2|TOP2A_HUMAN	sp|P11388-2|TOP2A_HUMAN Isoform 2 of DNA topoisomerase 2-alpha OS=Homo sapiens GN=TOP2A	SFGSTCQLSEK	C6:+57.02146	387	397	1243.56298828125
pepa2b68	a2.a1.a1	sp|P11388-2|TOP2A_HUMAN	sp|P11388-2|TOP2A_HUMAN Isoform 2 of DNA topoisomerase 2-alpha OS=Homo sapiens GN=TOP2A	TQMAEVLPSPR	M3:+15.99491	1231	1241	1244.630859375
pepa2b37	a2.a1.a1	sp|P11388-2|TOP2A_HUMAN	sp|P11388-2|TOP2A_HUMAN Isoform 2 of DNA topoisomerase 2-alpha OS=Homo sapiens GN=TOP2A	IMIMTDQDQDGSHIK	M2:+15.99491	562	576	1747.7994384765625
pepa2b23	a2.a1.a1	sp|P11388-2|TOP2A_HUMAN	sp|P11388-2|TOP2A_HUMAN Isoform 2 of DNA topoisomerase 2-alpha OS=Homo sapiens GN=TOP2A	HVDYVADQIVTK		325	336	1387.7220458984375
pepa2b57	a2.a1.a1	sp|P11388-2|TOP2A_HUMAN	sp|P11388-2|TOP2A_HUMAN Isoform 2 of DNA topoisomerase 2-alpha OS=Homo sapiens GN=TOP2A	QTTLAFKPIK		1303	1312	1146.6884765625
pepa2b36	a2.a1.a1	sp|P11388-2|TOP2A_HUMAN	sp|P11388-2|TOP2A_HUMAN Isoform 2 of DNA topoisomerase 2-alpha OS=Homo sapiens GN=TOP2A	IMIMTDQDQDGSHIK		562	576	1731.804443359375
pepa2b33	a2.a1.a1	sp|P11388-2|TOP2A_HUMAN	sp|P11388-2|TOP2A_HUMAN Isoform 2 of DNA topoisomerase 2-alpha OS=Homo sapiens GN=TOP2A	IKNENTEGSPQEDGVELEGLK		1265	1285	2286.110107421875
pepa2b61	a2.a1.a1	sp|P11388-2|TOP2A_HUMAN	sp|P11388-2|TOP2A_HUMAN Isoform 2 of DNA topoisomerase 2-alpha OS=Homo sapiens GN=TOP2A	SIPSMVDGLKPGQR		740	753	1484.7894287109375
pepa2b26	a2.a1.a1	sp|P11388-2|TOP2A_HUMAN	sp|P11388-2|TOP2A_HUMAN Isoform 2 of DNA topoisomerase 2-alpha OS=Homo sapiens GN=TOP2A	LCNIFSTK	C2:+57.02146	169	176	982.5029907226562
pepa2b41	a2.a1.a1	sp|P11388-2|TOP2A_HUMAN	sp|P11388-2|TOP2A_HUMAN Isoform 2 of DNA topoisomerase 2-alpha OS=Homo sapiens GN=TOP2A	KEWLTNFMEDR	M8:+15.99491	688	698	1484.684326171875
pepa2a1	a2.a1.a1	sp|P11388-2|TOP2A_HUMAN	sp|P11388-2|TOP2A_HUMAN Isoform 2 of DNA topoisomerase 2-alpha OS=Homo sapiens GN=TOP2A	ALIENPTFDSQTK		366	378	1463.7381591796875
pepa2b50	a2.a1.a1	sp|P11388-2|TOP2A_HUMAN	sp|P11388-2|TOP2A_HUMAN Isoform 2 of DNA topoisomerase 2-alpha OS=Homo sapiens GN=TOP2A	NENTEGSPQEDGVELEGLK		1267	1285	2044.9310302734375
pepa2b62	a2.a1.a1	sp|P11388-2|TOP2A_HUMAN	sp|P11388-2|TOP2A_HUMAN Isoform 2 of DNA topoisomerase 2-alpha OS=Homo sapiens GN=TOP2A	SVVSDLEADDVK		1400	1411	1276.6270751953125
pepa2b56	a2.a1.a1	sp|P11388-2|TOP2A_HUMAN	sp|P11388-2|TOP2A_HUMAN Isoform 2 of DNA topoisomerase 2-alpha OS=Homo sapiens GN=TOP2A	QTTLAFKPIK	Q1:-17.02655	1303	1312	1129.6619873046875
pepa2b47	a2.a1.a1	sp|P11388-2|TOP2A_HUMAN	sp|P11388-2|TOP2A_HUMAN Isoform 2 of DNA topoisomerase 2-alpha OS=Homo sapiens GN=TOP2A	MEVSPLQPVNENMQVNK	M1:+15.99491 M13:+15.99491 M1:+42.01057	1	17	2030.9530029296875
pepa2b65	a2.a1.a1	sp|P11388-2|TOP2A_HUMAN	sp|P11388-2|TOP2A_HUMAN Isoform 2 of DNA topoisomerase 2-alpha OS=Homo sapiens GN=TOP2A	TLAVSGLGVVGR		493	504	1128.6739501953125
pepa2b67	a2.a1.a1	sp|P11388-2|TOP2A_HUMAN	sp|P11388-2|TOP2A_HUMAN Isoform 2 of DNA topoisomerase 2-alpha OS=Homo sapiens GN=TOP2A	TQLEHILLRPDTY		38	50	1598.8541259765625
pepa2b55	a2.a1.a1	sp|P11388-2|TOP2A_HUMAN	sp|P11388-2|TOP2A_HUMAN Isoform 2 of DNA topoisomerase 2-alpha OS=Homo sapiens GN=TOP2A	QIMENAEINNIIK		526	538	1529.799560546875
pepa2a9	a2.a1.a1	sp|P11388-2|TOP2A_HUMAN	sp|P11388-2|TOP2A_HUMAN Isoform 2 of DNA topoisomerase 2-alpha OS=Homo sapiens GN=TOP2A	ELILFSNSDNER		728	739	1436.7020263671875
pepa2b40	a2.a1.a1	sp|P11388-2|TOP2A_HUMAN	sp|P11388-2|TOP2A_HUMAN Isoform 2 of DNA topoisomerase 2-alpha OS=Homo sapiens GN=TOP2A	KEWLTNFMEDR		688	698	1468.689453125
pepa2b45	a2.a1.a1	sp|P11388-2|TOP2A_HUMAN	sp|P11388-2|TOP2A_HUMAN Isoform 2 of DNA topoisomerase 2-alpha OS=Homo sapiens GN=TOP2A	KYDTVLDILR		1037	1046	1235.6998291015625
pepa2b77	a2.a1.a1	sp|P11388-2|TOP2A_HUMAN	sp|P11388-2|TOP2A_HUMAN Isoform 2 of DNA topoisomerase 2-alpha OS=Homo sapiens GN=TOP2A	YSGPEDDAAISLAFSK		666	681	1670.791259765625
pepa2b35	a2.a1.a1	sp|P11388-2|TOP2A_HUMAN	sp|P11388-2|TOP2A_HUMAN Isoform 2 of DNA topoisomerase 2-alpha OS=Homo sapiens GN=TOP2A	LMDGEEPLPMLPSYK	M10:+15.99491	905	919	1735.8284912109375
pepa2b18	a2.a1.a1	sp|P11388-2|TOP2A_HUMAN	sp|P11388-2|TOP2A_HUMAN Isoform 2 of DNA topoisomerase 2-alpha OS=Homo sapiens GN=TOP2A	GFQQISFVNSIATSK		307	321	1626.8489990234375
pepa2b30	a2.a1.a1	sp|P11388-2|TOP2A_HUMAN	sp|P11388-2|TOP2A_HUMAN Isoform 2 of DNA topoisomerase 2-alpha OS=Homo sapiens GN=TOP2A	IFDEILVNAADNK		84	96	1461.7587890625
pepa2b76	a2.a1.a1	sp|P11388-2|TOP2A_HUMAN	sp|P11388-2|TOP2A_HUMAN Isoform 2 of DNA topoisomerase 2-alpha OS=Homo sapiens GN=TOP2A	YIFTMLSSLAR	M5:+15.99491	831	841	1317.6876220703125
pepa2b49	a2.a1.a1	sp|P11388-2|TOP2A_HUMAN	sp|P11388-2|TOP2A_HUMAN Isoform 2 of DNA topoisomerase 2-alpha OS=Homo sapiens GN=TOP2A	MQSLDKDIVALMVR	M1:+15.99491	228	241	1634.8609619140625
pepa2b34	a2.a1.a1	sp|P11388-2|TOP2A_HUMAN	sp|P11388-2|TOP2A_HUMAN Isoform 2 of DNA topoisomerase 2-alpha OS=Homo sapiens GN=TOP2A	LMDGEEPLPMLPSYK		905	919	1719.8336181640625
pepa2b16	a2.a1.a1	sp|P11388-2|TOP2A_HUMAN	sp|P11388-2|TOP2A_HUMAN Isoform 2 of DNA topoisomerase 2-alpha OS=Homo sapiens GN=TOP2A	FTMDLDSDEDFSDFDEK		1352	1368	2055.801513671875
pepa2b51	a2.a1.a1	sp|P11388-2|TOP2A_HUMAN	sp|P11388-2|TOP2A_HUMAN Isoform 2 of DNA topoisomerase 2-alpha OS=Homo sapiens GN=TOP2A	NLNLLQPIGQFGTR		806	819	1570.870361328125
pepa2b73	a2.a1.a1	sp|P11388-2|TOP2A_HUMAN	sp|P11388-2|TOP2A_HUMAN Isoform 2 of DNA topoisomerase 2-alpha OS=Homo sapiens GN=TOP2A	YDTVLDILR		1038	1046	1107.6048583984375
pepa2b70	a2.a1.a1	sp|P11388-2|TOP2A_HUMAN	sp|P11388-2|TOP2A_HUMAN Isoform 2 of DNA topoisomerase 2-alpha OS=Homo sapiens GN=TOP2A	VTIDPENNLISIWNNGK		107	123	1926.992431640625
pepa2b54	a2.a1.a1	sp|P11388-2|TOP2A_HUMAN	sp|P11388-2|TOP2A_HUMAN Isoform 2 of DNA topoisomerase 2-alpha OS=Homo sapiens GN=TOP2A	QIMENAEINNIIK	Q1:-17.02655	526	538	1512.7730712890625
pepa2b75	a2.a1.a1	sp|P11388-2|TOP2A_HUMAN	sp|P11388-2|TOP2A_HUMAN Isoform 2 of DNA topoisomerase 2-alpha OS=Homo sapiens GN=TOP2A	YIFTMLSSLAR		831	841	1301.692626953125
pepa2b12	a2.a1.a1	sp|P11388-2|TOP2A_HUMAN	sp|P11388-2|TOP2A_HUMAN Isoform 2 of DNA topoisomerase 2-alpha OS=Homo sapiens GN=TOP2A	EWLLGMLGAESAK		1061	1073	1404.7196044921875
pepa2b69	a2.a1.a2	sp|P11388-3|TOP2A_HUMAN	sp|P11388-3|TOP2A_HUMAN Isoform 3 of DNA topoisomerase 2-alpha OS=Homo sapiens GN=TOP2A	VIHEQVNHR		288	296	1131.6021728515625
pepa2b15	a2.a1.a2	sp|P11388-3|TOP2A_HUMAN	sp|P11388-3|TOP2A_HUMAN Isoform 3 of DNA topoisomerase 2-alpha OS=Homo sapiens GN=TOP2A	EYHTDTTVK		995	1003	1093.5164794921875
pepa2b43	a2.a1.a2	sp|P11388-3|TOP2A_HUMAN	sp|P11388-3|TOP2A_HUMAN Isoform 3 of DNA topoisomerase 2-alpha OS=Homo sapiens GN=TOP2A	KPSTSDDSDSNFEK		1503	1516	1556.6715087890625
pepa2b58	a2.a1.a2	sp|P11388-3|TOP2A_HUMAN	sp|P11388-3|TOP2A_HUMAN Isoform 3 of DNA topoisomerase 2-alpha OS=Homo sapiens GN=TOP2A	RDPALNSGVSQKPDPAK		1479	1495	1779.9351806640625
pepa2b21	a2.a1.a2	sp|P11388-3|TOP2A_HUMAN	sp|P11388-3|TOP2A_HUMAN Isoform 3 of DNA topoisomerase 2-alpha OS=Homo sapiens GN=TOP2A	GYDSDPVK		1117	1124	880.4050903320312
pepa2b10	a2.a1.a2	sp|P11388-3|TOP2A_HUMAN	sp|P11388-3|TOP2A_HUMAN Isoform 3 of DNA topoisomerase 2-alpha OS=Homo sapiens GN=TOP2A	EKQDEQVGLPGK		1221	1232	1327.685546875
pepa2a6	a2.a1.a2	sp|P11388-3|TOP2A_HUMAN	sp|P11388-3|TOP2A_HUMAN Isoform 3 of DNA topoisomerase 2-alpha OS=Homo sapiens GN=TOP2A	DPALNSGVSQKPDPAK		1480	1495	1623.8341064453125
pepa2b53	a2.a1.a2	sp|P11388-3|TOP2A_HUMAN	sp|P11388-3|TOP2A_HUMAN Isoform 3 of DNA topoisomerase 2-alpha OS=Homo sapiens GN=TOP2A	NYEDEDSLK		557	565	1112.474609375
pepa2b17	a2.a1.a2	sp|P11388-3|TOP2A_HUMAN	sp|P11388-3|TOP2A_HUMAN Isoform 3 of DNA topoisomerase 2-alpha OS=Homo sapiens GN=TOP2A	FTVETASR		177	184	910.4633178710938
pepa2b38	a2.a1.a2	sp|P11388-3|TOP2A_HUMAN	sp|P11388-3|TOP2A_HUMAN Isoform 3 of DNA topoisomerase 2-alpha OS=Homo sapiens GN=TOP2A	IMIMTDQDQDGSHIK	M2:+15.99491 M4:+15.99491	572	586	1763.7943115234375
pepa2b59	a2.a1.a2	sp|P11388-3|TOP2A_HUMAN	sp|P11388-3|TOP2A_HUMAN Isoform 3 of DNA topoisomerase 2-alpha OS=Homo sapiens GN=TOP2A	SFGSTCQLSEK	C6:+57.02146	423	433	1243.56298828125
pepa2b68	a2.a1.a2	sp|P11388-3|TOP2A_HUMAN	sp|P11388-3|TOP2A_HUMAN Isoform 3 of DNA topoisomerase 2-alpha OS=Homo sapiens GN=TOP2A	TQMAEVLPSPR	M3:+15.99491	1241	1251	1244.630859375
pepa2b37	a2.a1.a2	sp|P11388-3|TOP2A_HUMAN	sp|P11388-3|TOP2A_HUMAN Isoform 3 of DNA topoisomerase 2-alpha OS=Homo sapiens GN=TOP2A	IMIMTDQDQDGSHIK	M2:+15.99491	572	586	1747.7994384765625
pepa2b23	a2.a1.a2	sp|P11388-3|TOP2A_HUMAN	sp|P11388-3|TOP2A_HUMAN Isoform 3 of DNA topoisomerase 2-alpha OS=Homo sapiens GN=TOP2A	HVDYVADQIVTK		361	372	1387.7220458984375
pepa2b57	a2.a1.a2	sp|P11388-3|TOP2A_HUMAN	sp|P11388-3|TOP2A_HUMAN Isoform 3 of DNA topoisomerase 2-alpha OS=Homo sapiens GN=TOP2A	QTTLAFKPIK		1313	1322	1146.6884765625
pepa2b36	a2.a1.a2	sp|P11388-3|TOP2A_HUMAN	sp|P11388-3|TOP2A_HUMAN Isoform 3 of DNA topoisomerase 2-alpha OS=Homo sapiens GN=TOP2A	IMIMTDQDQDGSHIK		572	586	1731.804443359375
pepa2b33	a2.a1.a2	sp|P11388-3|TOP2A_HUMAN	sp|P11388-3|TOP2A_HUMAN Isoform 3 of DNA topoisomerase 2-alpha OS=Homo sapiens GN=TOP2A	IKNENTEGSPQEDGVELEGLK		1275	1295	2286.110107421875
pepa2b61	a2.a1.a2	sp|P11388-3|TOP2A_HUMAN	sp|P11388-3|TOP2A_HUMAN Isoform 3 of DNA topoisomerase 2-alpha OS=Homo sapiens GN=TOP2A	SIPSMVDGLKPGQR		750	763	1484.7894287109375
pepa2b26	a2.a1.a2	sp|P11388-3|TOP2A_HUMAN	sp|P11388-3|TOP2A_HUMAN Isoform 3 of DNA topoisomerase 2-alpha OS=Homo sapiens GN=TOP2A	LCNIFSTK	C2:+57.02146	169	176	982.5029907226562
pepa2b41	a2.a1.a2	sp|P11388-3|TOP2A_HUMAN	sp|P11388-3|TOP2A_HUMAN Isoform 3 of DNA topoisomerase 2-alpha OS=Homo sapiens GN=TOP2A	KEWLTNFMEDR	M8:+15.99491	698	708	1484.684326171875
pepa2a1	a2.a1.a2	sp|P11388-3|TOP2A_HUMAN	sp|P11388-3|TOP2A_HUMAN Isoform 3 of DNA topoisomerase 2-alpha OS=Homo sapiens GN=TOP2A	ALIENPTFDSQTK		402	414	1463.7381591796875
pepa2b50	a2.a1.a2	sp|P11388-3|TOP2A_HUMAN	sp|P11388-3|TOP2A_HUMAN Isoform 3 of DNA topoisomerase 2-alpha OS=Homo sapiens GN=TOP2A	NENTEGSPQEDGVELEGLK		1277	1295	2044.9310302734375
pepa2b62	a2.a1.a2	sp|P11388-3|TOP2A_HUMAN	sp|P11388-3|TOP2A_HUMAN Isoform 3 of DNA topoisomerase 2-alpha OS=Homo sapiens GN=TOP2A	SVVSDLEADDVK		1410	1421	1276.6270751953125
pepa2b56	a2.a1.a2	sp|P11388-3|TOP2A_HUMAN	sp|P11388-3|TOP2A_HUMAN Isoform 3 of DNA topoisomerase 2-alpha OS=Homo sapiens GN=TOP2A	QTTLAFKPIK	Q1:-17.02655	1313	1322	1129.6619873046875
pepa2b47	a2.a1.a2	sp|P11388-3|TOP2A_HUMAN	sp|P11388-3|TOP2A_HUMAN Isoform 3 of DNA topoisomerase 2-alpha OS=Homo sapiens GN=TOP2A	MEVSPLQPVNENMQVNK	M1:+15.99491 M13:+15.99491 M1:+42.01057	1	17	2030.9530029296875
pepa2b65	a2.a1.a2	sp|P11388-3|TOP2A_HUMAN	sp|P11388-3|TOP2A_HUMAN Isoform 3 of DNA topoisomerase 2-alpha OS=Homo sapiens GN=TOP2A	TLAVSGLGVVGR		503	514	1128.6739501953125
pepa2b67	a2.a1.a2	sp|P11388-3|TOP2A_HUMAN	sp|P11388-3|TOP2A_HUMAN Isoform 3 of DNA topoisomerase 2-alpha OS=Homo sapiens GN=TOP2A	TQLEHILLRPDTY		38	50	1598.8541259765625
pepa2b55	a2.a1.a2	sp|P11388-3|TOP2A_HUMAN	sp|P11388-3|TOP2A_HUMAN Isoform 3 of DNA topoisomerase 2-alpha OS=Homo sapiens GN=TOP2A	QIMENAEINNIIK		536	548	1529.799560546875
pepa2a9	a2.a1.a2	sp|P11388-3|TOP2A_HUMAN	sp|P11388-3|TOP2A_HUMAN Isoform 3 of DNA topoisomerase 2-alpha OS=Homo sapiens GN=TOP2A	ELILFSNSDNER		738	749	1436.7020263671875
pepa2b40	a2.a1.a2	sp|P11388-3|TOP2A_HUMAN	sp|P11388-3|TOP2A_HUMAN Isoform 3 of DNA topoisomerase 2-alpha OS=Homo sapiens GN=TOP2A	KEWLTNFMEDR		698	708	1468.689453125
pepa2b45	a2.a1.a2	sp|P11388-3|TOP2A_HUMAN	sp|P11388-3|TOP2A_HUMAN Isoform 3 of DNA topoisomerase 2-alpha OS=Homo sapiens GN=TOP2A	KYDTVLDILR		1047	1056	1235.6998291015625
pepa2b77	a2.a1.a2	sp|P11388-3|TOP2A_HUMAN	sp|P11388-3|TOP2A_HUMAN Isoform 3 of DNA topoisomerase 2-alpha OS=Homo sapiens GN=TOP2A	YSGPEDDAAISLAFSK		676	691	1670.791259765625
pepa2b35	a2.a1.a2	sp|P11388-3|TOP2A_HUMAN	sp|P11388-3|TOP2A_HUMAN Isoform 3 of DNA topoisomerase 2-alpha OS=Homo sapiens GN=TOP2A	LMDGEEPLPMLPSYK	M10:+15.99491	915	929	1735.8284912109375
pepa2b18	a2.a1.a2	sp|P11388-3|TOP2A_HUMAN	sp|P11388-3|TOP2A_HUMAN Isoform 3 of DNA topoisomerase 2-alpha OS=Homo sapiens GN=TOP2A	GFQQISFVNSIATSK		307	321	1626.8489990234375
pepa2b30	a2.a1.a2	sp|P11388-3|TOP2A_HUMAN	sp|P11388-3|TOP2A_HUMAN Isoform 3 of DNA topoisomerase 2-alpha OS=Homo sapiens GN=TOP2A	IFDEILVNAADNK		84	96	1461.7587890625
pepa2b76	a2.a1.a2	sp|P11388-3|TOP2A_HUMAN	sp|P11388-3|TOP2A_HUMAN Isoform 3 of DNA topoisomerase 2-alpha OS=Homo sapiens GN=TOP2A	YIFTMLSSLAR	M5:+15.99491	841	851	1317.6876220703125
pepa2b49	a2.a1.a2	sp|P11388-3|TOP2A_HUMAN	sp|P11388-3|TOP2A_HUMAN Isoform 3 of DNA topoisomerase 2-alpha OS=Homo sapiens GN=TOP2A	MQSLDKDIVALMVR	M1:+15.99491	228	241	1634.8609619140625
pepa2b34	a2.a1.a2	sp|P11388-3|TOP2A_HUMAN	sp|P11388-3|TOP2A_HUMAN Isoform 3 of DNA topoisomerase 2-alpha OS=Homo sapiens GN=TOP2A	LMDGEEPLPMLPSYK		915	929	1719.8336181640625
pepa2b16	a2.a1.a2	sp|P11388-3|TOP2A_HUMAN	sp|P11388-3|TOP2A_HUMAN Isoform 3 of DNA topoisomerase 2-alpha OS=Homo sapiens GN=TOP2A	FTMDLDSDEDFSDFDEK		1362	1378	2055.801513671875
pepa2b51	a2.a1.a2	sp|P11388-3|TOP2A_HUMAN	sp|P11388-3|TOP2A_HUMAN Isoform 3 of DNA topoisomerase 2-alpha OS=Homo sapiens GN=TOP2A	NLNLLQPIGQFGTR		816	829	1570.870361328125
pepa2b73	a2.a1.a2	sp|P11388-3|TOP2A_HUMAN	sp|P11388-3|TOP2A_HUMAN Isoform 3 of DNA topoisomerase 2-alpha OS=Homo sapiens GN=TOP2A	YDTVLDILR		1048	1056	1107.6048583984375
pepa2b70	a2.a1.a2	sp|P11388-3|TOP2A_HUMAN	sp|P11388-3|TOP2A_HUMAN Isoform 3 of DNA topoisomerase 2-alpha OS=Homo sapiens GN=TOP2A	VTIDPENNLISIWNNGK		107	123	1926.992431640625
pepa2b54	a2.a1.a2	sp|P11388-3|TOP2A_HUMAN	sp|P11388-3|TOP2A_HUMAN Isoform 3 of DNA topoisomerase 2-alpha OS=Homo sapiens GN=TOP2A	QIMENAEINNIIK	Q1:-17.02655	536	548	1512.7730712890625
pepa2b75	a2.a1.a2	sp|P11388-3|TOP2A_HUMAN	sp|P11388-3|TOP2A_HUMAN Isoform 3 of DNA topoisomerase 2-alpha OS=Homo sapiens GN=TOP2A	YIFTMLSSLAR		841	851	1301.692626953125
pepa2b12	a2.a1.a2	sp|P11388-3|TOP2A_HUMAN	sp|P11388-3|TOP2A_HUMAN Isoform 3 of DNA topoisomerase 2-alpha OS=Homo sapiens GN=TOP2A	EWLLGMLGAESAK		1071	1083	1404.7196044921875
pepa2b69	a2.a1.a3	sp|P11388-4|TOP2A_HUMAN	sp|P11388-4|TOP2A_HUMAN Isoform 4 of DNA topoisomerase 2-alpha OS=Homo sapiens GN=TOP2A	VIHEQVNHR		288	296	1131.6021728515625
pepa2b15	a2.a1.a3	sp|P11388-4|TOP2A_HUMAN	sp|P11388-4|TOP2A_HUMAN Isoform 4 of DNA topoisomerase 2-alpha OS=Homo sapiens GN=TOP2A	EYHTDTTVK		1040	1048	1093.5164794921875
pepa2b43	a2.a1.a3	sp|P11388-4|TOP2A_HUMAN	sp|P11388-4|TOP2A_HUMAN Isoform 4 of DNA topoisomerase 2-alpha OS=Homo sapiens GN=TOP2A	KPSTSDDSDSNFEK		1548	1561	1556.6715087890625
pepa2b58	a2.a1.a3	sp|P11388-4|TOP2A_HUMAN	sp|P11388-4|TOP2A_HUMAN Isoform 4 of DNA topoisomerase 2-alpha OS=Homo sapiens GN=TOP2A	RDPALNSGVSQKPDPAK		1524	1540	1779.9351806640625
pepa2b21	a2.a1.a3	sp|P11388-4|TOP2A_HUMAN	sp|P11388-4|TOP2A_HUMAN Isoform 4 of DNA topoisomerase 2-alpha OS=Homo sapiens GN=TOP2A	GYDSDPVK		1162	1169	880.4050903320312
pepa2b10	a2.a1.a3	sp|P11388-4|TOP2A_HUMAN	sp|P11388-4|TOP2A_HUMAN Isoform 4 of DNA topoisomerase 2-alpha OS=Homo sapiens GN=TOP2A	EKQDEQVGLPGK		1266	1277	1327.685546875
pepa2a6	a2.a1.a3	sp|P11388-4|TOP2A_HUMAN	sp|P11388-4|TOP2A_HUMAN Isoform 4 of DNA topoisomerase 2-alpha OS=Homo sapiens GN=TOP2A	DPALNSGVSQKPDPAK		1525	1540	1623.8341064453125
pepa2b53	a2.a1.a3	sp|P11388-4|TOP2A_HUMAN	sp|P11388-4|TOP2A_HUMAN Isoform 4 of DNA topoisomerase 2-alpha OS=Homo sapiens GN=TOP2A	NYEDEDSLK		602	610	1112.474609375
pepa2b17	a2.a1.a3	sp|P11388-4|TOP2A_HUMAN	sp|P11388-4|TOP2A_HUMAN Isoform 4 of DNA topoisomerase 2-alpha OS=Homo sapiens GN=TOP2A	FTVETASR		177	184	910.4633178710938
pepa2b38	a2.a1.a3	sp|P11388-4|TOP2A_HUMAN	sp|P11388-4|TOP2A_HUMAN Isoform 4 of DNA topoisomerase 2-alpha OS=Homo sapiens GN=TOP2A	IMIMTDQDQDGSHIK	M2:+15.99491 M4:+15.99491	617	631	1763.7943115234375
pepa2b59	a2.a1.a3	sp|P11388-4|TOP2A_HUMAN	sp|P11388-4|TOP2A_HUMAN Isoform 4 of DNA topoisomerase 2-alpha OS=Homo sapiens GN=TOP2A	SFGSTCQLSEK	C6:+57.02146	468	478	1243.56298828125
pepa2b68	a2.a1.a3	sp|P11388-4|TOP2A_HUMAN	sp|P11388-4|TOP2A_HUMAN Isoform 4 of DNA topoisomerase 2-alpha OS=Homo sapiens GN=TOP2A	TQMAEVLPSPR	M3:+15.99491	1286	1296	1244.630859375
pepa2b37	a2.a1.a3	sp|P11388-4|TOP2A_HUMAN	sp|P11388-4|TOP2A_HUMAN Isoform 4 of DNA topoisomerase 2-alpha OS=Homo sapiens GN=TOP2A	IMIMTDQDQDGSHIK	M2:+15.99491	617	631	1747.7994384765625
pepa2b23	a2.a1.a3	sp|P11388-4|TOP2A_HUMAN	sp|P11388-4|TOP2A_HUMAN Isoform 4 of DNA topoisomerase 2-alpha OS=Homo sapiens GN=TOP2A	HVDYVADQIVTK		325	336	1387.7220458984375
pepa2b57	a2.a1.a3	sp|P11388-4|TOP2A_HUMAN	sp|P11388-4|TOP2A_HUMAN Isoform 4 of DNA topoisomerase 2-alpha OS=Homo sapiens GN=TOP2A	QTTLAFKPIK		1358	1367	1146.6884765625
pepa2b36	a2.a1.a3	sp|P11388-4|TOP2A_HUMAN	sp|P11388-4|TOP2A_HUMAN Isoform 4 of DNA topoisomerase 2-alpha OS=Homo sapiens GN=TOP2A	IMIMTDQDQDGSHIK		617	631	1731.804443359375
pepa2b33	a2.a1.a3	sp|P11388-4|TOP2A_HUMAN	sp|P11388-4|TOP2A_HUMAN Isoform 4 of DNA topoisomerase 2-alpha OS=Homo sapiens GN=TOP2A	IKNENTEGSPQEDGVELEGLK		1320	1340	2286.110107421875
pepa2b61	a2.a1.a3	sp|P11388-4|TOP2A_HUMAN	sp|P11388-4|TOP2A_HUMAN Isoform 4 of DNA topoisomerase 2-alpha OS=Homo sapiens GN=TOP2A	SIPSMVDGLKPGQR		795	808	1484.7894287109375
pepa2b26	a2.a1.a3	sp|P11388-4|TOP2A_HUMAN	sp|P11388-4|TOP2A_HUMAN Isoform 4 of DNA topoisomerase 2-alpha OS=Homo sapiens GN=TOP2A	LCNIFSTK	C2:+57.02146	169	176	982.5029907226562
pepa2b41	a2.a1.a3	sp|P11388-4|TOP2A_HUMAN	sp|P11388-4|TOP2A_HUMAN Isoform 4 of DNA topoisomerase 2-alpha OS=Homo sapiens GN=TOP2A	KEWLTNFMEDR	M8:+15.99491	743	753	1484.684326171875
pepa2a1	a2.a1.a3	sp|P11388-4|TOP2A_HUMAN	sp|P11388-4|TOP2A_HUMAN Isoform 4 of DNA topoisomerase 2-alpha OS=Homo sapiens GN=TOP2A	ALIENPTFDSQTK		447	459	1463.7381591796875
pepa2b50	a2.a1.a3	sp|P11388-4|TOP2A_HUMAN	sp|P11388-4|TOP2A_HUMAN Isoform 4 of DNA topoisomerase 2-alpha OS=Homo sapiens GN=TOP2A	NENTEGSPQEDGVELEGLK		1322	1340	2044.9310302734375
pepa2b62	a2.a1.a3	sp|P11388-4|TOP2A_HUMAN	sp|P11388-4|TOP2A_HUMAN Isoform 4 of DNA topoisomerase 2-alpha OS=Homo sapiens GN=TOP2A	SVVSDLEADDVK		1455	1466	1276.6270751953125
pepa2b56	a2.a1.a3	sp|P11388-4|TOP2A_HUMAN	sp|P11388-4|TOP2A_HUMAN Isoform 4 of DNA topoisomerase 2-alpha OS=Homo sapiens GN=TOP2A	QTTLAFKPIK	Q1:-17.02655	1358	1367	1129.6619873046875
pepa2b47	a2.a1.a3	sp|P11388-4|TOP2A_HUMAN	sp|P11388-4|TOP2A_HUMAN Isoform 4 of DNA topoisomerase 2-alpha OS=Homo sapiens GN=TOP2A	MEVSPLQPVNENMQVNK	M1:+15.99491 M13:+15.99491 M1:+42.01057	1	17	2030.9530029296875
pepa2b65	a2.a1.a3	sp|P11388-4|TOP2A_HUMAN	sp|P11388-4|TOP2A_HUMAN Isoform 4 of DNA topoisomerase 2-alpha OS=Homo sapiens GN=TOP2A	TLAVSGLGVVGR		548	559	1128.6739501953125
pepa2b67	a2.a1.a3	sp|P11388-4|TOP2A_HUMAN	sp|P11388-4|TOP2A_HUMAN Isoform 4 of DNA topoisomerase 2-alpha OS=Homo sapiens GN=TOP2A	TQLEHILLRPDTY		38	50	1598.8541259765625
pepa2b55	a2.a1.a3	sp|P11388-4|TOP2A_HUMAN	sp|P11388-4|TOP2A_HUMAN Isoform 4 of DNA topoisomerase 2-alpha OS=Homo sapiens GN=TOP2A	QIMENAEINNIIK		581	593	1529.799560546875
pepa2a9	a2.a1.a3	sp|P11388-4|TOP2A_HUMAN	sp|P11388-4|TOP2A_HUMAN Isoform 4 of DNA topoisomerase 2-alpha OS=Homo sapiens GN=TOP2A	ELILFSNSDNER		783	794	1436.7020263671875
pepa2b40	a2.a1.a3	sp|P11388-4|TOP2A_HUMAN	sp|P11388-4|TOP2A_HUMAN Isoform 4 of DNA topoisomerase 2-alpha OS=Homo sapiens GN=TOP2A	KEWLTNFMEDR		743	753	1468.689453125
pepa2b45	a2.a1.a3	sp|P11388-4|TOP2A_HUMAN	sp|P11388-4|TOP2A_HUMAN Isoform 4 of DNA topoisomerase 2-alpha OS=Homo sapiens GN=TOP2A	KYDTVLDILR		1092	1101	1235.6998291015625
pepa2b77	a2.a1.a3	sp|P11388-4|TOP2A_HUMAN	sp|P11388-4|TOP2A_HUMAN Isoform 4 of DNA topoisomerase 2-alpha OS=Homo sapiens GN=TOP2A	YSGPEDDAAISLAFSK		721	736	1670.791259765625
pepa2b35	a2.a1.a3	sp|P11388-4|TOP2A_HUMAN	sp|P11388-4|TOP2A_HUMAN Isoform 4 of DNA topoisomerase 2-alpha OS=Homo sapiens GN=TOP2A	LMDGEEPLPMLPSYK	M10:+15.99491	960	974	1735.8284912109375
pepa2b18	a2.a1.a3	sp|P11388-4|TOP2A_HUMAN	sp|P11388-4|TOP2A_HUMAN Isoform 4 of DNA topoisomerase 2-alpha OS=Homo sapiens GN=TOP2A	GFQQISFVNSIATSK		307	321	1626.8489990234375
pepa2b30	a2.a1.a3	sp|P11388-4|TOP2A_HUMAN	sp|P11388-4|TOP2A_HUMAN Isoform 4 of DNA topoisomerase 2-alpha OS=Homo sapiens GN=TOP2A	IFDEILVNAADNK		84	96	1461.7587890625
pepa2b76	a2.a1.a3	sp|P11388-4|TOP2A_HUMAN	sp|P11388-4|TOP2A_HUMAN Isoform 4 of DNA topoisomerase 2-alpha OS=Homo sapiens GN=TOP2A	YIFTMLSSLAR	M5:+15.99491	886	896	1317.6876220703125
pepa2b49	a2.a1.a3	sp|P11388-4|TOP2A_HUMAN	sp|P11388-4|TOP2A_HUMAN Isoform 4 of DNA topoisomerase 2-alpha OS=Homo sapiens GN=TOP2A	MQSLDKDIVALMVR	M1:+15.99491	228	241	1634.8609619140625
pepa2b34	a2.a1.a3	sp|P11388-4|TOP2A_HUMAN	sp|P11388-4|TOP2A_HUMAN Isoform 4 of DNA topoisomerase 2-alpha OS=Homo sapiens GN=TOP2A	LMDGEEPLPMLPSYK		960	974	1719.8336181640625
pepa2b16	a2.a1.a3	sp|P11388-4|TOP2A_HUMAN	sp|P11388-4|TOP2A_HUMAN Isoform 4 of DNA topoisomerase 2-alpha OS=Homo sapiens GN=TOP2A	FTMDLDSDEDFSDFDEK		1407	1423	2055.801513671875
pepa2b51	a2.a1.a3	sp|P11388-4|TOP2A_HUMAN	sp|P11388-4|TOP2A_HUMAN Isoform 4 of DNA topoisomerase 2-alpha OS=Homo sapiens GN=TOP2A	NLNLLQPIGQFGTR		861	874	1570.870361328125
pepa2b73	a2.a1.a3	sp|P11388-4|TOP2A_HUMAN	sp|P11388-4|TOP2A_HUMAN Isoform 4 of DNA topoisomerase 2-alpha OS=Homo sapiens GN=TOP2A	YDTVLDILR		1093	1101	1107.6048583984375
pepa2b70	a2.a1.a3	sp|P11388-4|TOP2A_HUMAN	sp|P11388-4|TOP2A_HUMAN Isoform 4 of DNA topoisomerase 2-alpha OS=Homo sapiens GN=TOP2A	VTIDPENNLISIWNNGK		107	123	1926.992431640625
pepa2b54	a2.a1.a3	sp|P11388-4|TOP2A_HUMAN	sp|P11388-4|TOP2A_HUMAN Isoform 4 of DNA topoisomerase 2-alpha OS=Homo sapiens GN=TOP2A	QIMENAEINNIIK	Q1:-17.02655	581	593	1512.7730712890625
pepa2b75	a2.a1.a3	sp|P11388-4|TOP2A_HUMAN	sp|P11388-4|TOP2A_HUMAN Isoform 4 of DNA topoisomerase 2-alpha OS=Homo sapiens GN=TOP2A	YIFTMLSSLAR		886	896	1301.692626953125
pepa2b12	a2.a1.a3	sp|P11388-4|TOP2A_HUMAN	sp|P11388-4|TOP2A_HUMAN Isoform 4 of DNA topoisomerase 2-alpha OS=Homo sapiens GN=TOP2A	EWLLGMLGAESAK		1116	1128	1404.7196044921875
pepa2b69	a2.a1.a4	sp|P11388|TOP2A_HUMAN	sp|P11388|TOP2A_HUMAN DNA topoisomerase 2-alpha OS=Homo sapiens GN=TOP2A PE=1 SV=3	VIHEQVNHR		288	296	1131.6021728515625
pepa2b15	a2.a1.a4	sp|P11388|TOP2A_HUMAN	sp|P11388|TOP2A_HUMAN DNA topoisomerase 2-alpha OS=Homo sapiens GN=TOP2A PE=1 SV=3	EYHTDTTVK		959	967	1093.5164794921875
pepa2b43	a2.a1.a4	sp|P11388|TOP2A_HUMAN	sp|P11388|TOP2A_HUMAN DNA topoisomerase 2-alpha OS=Homo sapiens GN=TOP2A PE=1 SV=3	KPSTSDDSDSNFEK		1467	1480	1556.6715087890625
pepa2b58	a2.a1.a4	sp|P11388|TOP2A_HUMAN	sp|P11388|TOP2A_HUMAN DNA topoisomerase 2-alpha OS=Homo sapiens GN=TOP2A PE=1 SV=3	RDPALNSGVSQKPDPAK		1443	1459	1779.9351806640625
pepa2b21	a2.a1.a4	sp|P11388|TOP2A_HUMAN	sp|P11388|TOP2A_HUMAN DNA topoisomerase 2-alpha OS=Homo sapiens GN=TOP2A PE=1 SV=3	GYDSDPVK		1081	1088	880.4050903320312
pepa2b10	a2.a1.a4	sp|P11388|TOP2A_HUMAN	sp|P11388|TOP2A_HUMAN DNA topoisomerase 2-alpha OS=Homo sapiens GN=TOP2A PE=1 SV=3	EKQDEQVGLPGK		1185	1196	1327.685546875
pepa2a6	a2.a1.a4	sp|P11388|TOP2A_HUMAN	sp|P11388|TOP2A_HUMAN DNA topoisomerase 2-alpha OS=Homo sapiens GN=TOP2A PE=1 SV=3	DPALNSGVSQKPDPAK		1444	1459	1623.8341064453125
pepa2b53	a2.a1.a4	sp|P11388|TOP2A_HUMAN	sp|P11388|TOP2A_HUMAN DNA topoisomerase 2-alpha OS=Homo sapiens GN=TOP2A PE=1 SV=3	NYEDEDSLK		521	529	1112.474609375
pepa2b17	a2.a1.a4	sp|P11388|TOP2A_HUMAN	sp|P11388|TOP2A_HUMAN DNA topoisomerase 2-alpha OS=Homo sapiens GN=TOP2A PE=1 SV=3	FTVETASR		177	184	910.4633178710938
pepa2b38	a2.a1.a4	sp|P11388|TOP2A_HUMAN	sp|P11388|TOP2A_HUMAN DNA topoisomerase 2-alpha OS=Homo sapiens GN=TOP2A PE=1 SV=3	IMIMTDQDQDGSHIK	M2:+15.99491 M4:+15.99491	536	550	1763.7943115234375
pepa2b59	a2.a1.a4	sp|P11388|TOP2A_HUMAN	sp|P11388|TOP2A_HUMAN DNA topoisomerase 2-alpha OS=Homo sapiens GN=TOP2A PE=1 SV=3	SFGSTCQLSEK	C6:+57.02146	387	397	1243.56298828125
pepa2b68	a2.a1.a4	sp|P11388|TOP2A_HUMAN	sp|P11388|TOP2A_HUMAN DNA topoisomerase 2-alpha OS=Homo sapiens GN=TOP2A PE=1 SV=3	TQMAEVLPSPR	M3:+15.99491	1205	1215	1244.630859375
pepa2b37	a2.a1.a4	sp|P11388|TOP2A_HUMAN	sp|P11388|TOP2A_HUMAN DNA topoisomerase 2-alpha OS=Homo sapiens GN=TOP2A PE=1 SV=3	IMIMTDQDQDGSHIK	M2:+15.99491	536	550	1747.7994384765625
pepa2b23	a2.a1.a4	sp|P11388|TOP2A_HUMAN	sp|P11388|TOP2A_HUMAN DNA topoisomerase 2-alpha OS=Homo sapiens GN=TOP2A PE=1 SV=3	HVDYVADQIVTK		325	336	1387.7220458984375
pepa2b57	a2.a1.a4	sp|P11388|TOP2A_HUMAN	sp|P11388|TOP2A_HUMAN DNA topoisomerase 2-alpha OS=Homo sapiens GN=TOP2A PE=1 SV=3	QTTLAFKPIK		1277	1286	1146.6884765625
pepa2b36	a2.a1.a4	sp|P11388|TOP2A_HUMAN	sp|P11388|TOP2A_HUMAN DNA topoisomerase 2-alpha OS=Homo sapiens GN=TOP2A PE=1 SV=3	IMIMTDQDQDGSHIK		536	550	1731.804443359375
pepa2b33	a2.a1.a4	sp|P11388|TOP2A_HUMAN	sp|P11388|TOP2A_HUMAN DNA topoisomerase 2-alpha OS=Homo sapiens GN=TOP2A PE=1 SV=3	IKNENTEGSPQEDGVELEGLK		1239	1259	2286.110107421875
pepa2b61	a2.a1.a4	sp|P11388|TOP2A_HUMAN	sp|P11388|TOP2A_HUMAN DNA topoisomerase 2-alpha OS=Homo sapiens GN=TOP2A PE=1 SV=3	SIPSMVDGLKPGQR		714	727	1484.7894287109375
pepa2b26	a2.a1.a4	sp|P11388|TOP2A_HUMAN	sp|P11388|TOP2A_HUMAN DNA topoisomerase 2-alpha OS=Homo sapiens GN=TOP2A PE=1 SV=3	LCNIFSTK	C2:+57.02146	169	176	982.5029907226562
pepa2b41	a2.a1.a4	sp|P11388|TOP2A_HUMAN	sp|P11388|TOP2A_HUMAN DNA topoisomerase 2-alpha OS=Homo sapiens GN=TOP2A PE=1 SV=3	KEWLTNFMEDR	M8:+15.99491	662	672	1484.684326171875
pepa2a1	a2.a1.a4	sp|P11388|TOP2A_HUMAN	sp|P11388|TOP2A_HUMAN DNA topoisomerase 2-alpha OS=Homo sapiens GN=TOP2A PE=1 SV=3	ALIENPTFDSQTK		366	378	1463.7381591796875
pepa2b50	a2.a1.a4	sp|P11388|TOP2A_HUMAN	sp|P11388|TOP2A_HUMAN DNA topoisomerase 2-alpha OS=Homo sapiens GN=TOP2A PE=1 SV=3	NENTEGSPQEDGVELEGLK		1241	1259	2044.9310302734375
pepa2b62	a2.a1.a4	sp|P11388|TOP2A_HUMAN	sp|P11388|TOP2A_HUMAN DNA topoisomerase 2-alpha OS=Homo sapiens GN=TOP2A PE=1 SV=3	SVVSDLEADDVK		1374	1385	1276.6270751953125
pepa2b56	a2.a1.a4	sp|P11388|TOP2A_HUMAN	sp|P11388|TOP2A_HUMAN DNA topoisomerase 2-alpha OS=Homo sapiens GN=TOP2A PE=1 SV=3	QTTLAFKPIK	Q1:-17.02655	1277	1286	1129.6619873046875
pepa2b47	a2.a1.a4	sp|P11388|TOP2A_HUMAN	sp|P11388|TOP2A_HUMAN DNA topoisomerase 2-alpha OS=Homo sapiens GN=TOP2A PE=1 SV=3	MEVSPLQPVNENMQVNK	M1:+15.99491 M13:+15.99491 M1:+42.01057	1	17	2030.9530029296875
pepa2b65	a2.a1.a4	sp|P11388|TOP2A_HUMAN	sp|P11388|TOP2A_HUMAN DNA topoisomerase 2-alpha OS=Homo sapiens GN=TOP2A PE=1 SV=3	TLAVSGLGVVGR		467	478	1128.6739501953125
pepa2b67	a2.a1.a4	sp|P11388|TOP2A_HUMAN	sp|P11388|TOP2A_HUMAN DNA topoisomerase 2-alpha OS=Homo sapiens GN=TOP2A PE=1 SV=3	TQLEHILLRPDTY		38	50	1598.8541259765625
pepa2b55	a2.a1.a4	sp|P11388|TOP2A_HUMAN	sp|P11388|TOP2A_HUMAN DNA topoisomerase 2-alpha OS=Homo sapiens GN=TOP2A PE=1 SV=3	QIMENAEINNIIK		500	512	1529.799560546875
pepa2a9	a2.a1.a4	sp|P11388|TOP2A_HUMAN	sp|P11388|TOP2A_HUMAN DNA topoisomerase 2-alpha OS=Homo sapiens GN=TOP2A PE=1 SV=3	ELILFSNSDNER		702	713	1436.7020263671875
pepa2b40	a2.a1.a4	sp|P11388|TOP2A_HUMAN	sp|P11388|TOP2A_HUMAN DNA topoisomerase 2-alpha OS=Homo sapiens GN=TOP2A PE=1 SV=3	KEWLTNFMEDR		662	672	1468.689453125
pepa2b45	a2.a1.a4	sp|P11388|TOP2A_HUMAN	sp|P11388|TOP2A_HUMAN DNA topoisomerase 2-alpha OS=Homo sapiens GN=TOP2A PE=1 SV=3	KYDTVLDILR		1011	1020	1235.6998291015625
pepa2b77	a2.a1.a4	sp|P11388|TOP2A_HUMAN	sp|P11388|TOP2A_HUMAN DNA topoisomerase 2-alpha OS=Homo sapiens GN=TOP2A PE=1 SV=3	YSGPEDDAAISLAFSK		640	655	1670.791259765625
pepa2b35	a2.a1.a4	sp|P11388|TOP2A_HUMAN	sp|P11388|TOP2A_HUMAN DNA topoisomerase 2-alpha OS=Homo sapiens GN=TOP2A PE=1 SV=3	LMDGEEPLPMLPSYK	M10:+15.99491	879	893	1735.8284912109375
pepa2b18	a2.a1.a4	sp|P11388|TOP2A_HUMAN	sp|P11388|TOP2A_HUMAN DNA topoisomerase 2-alpha OS=Homo sapiens GN=TOP2A PE=1 SV=3	GFQQISFVNSIATSK		307	321	1626.8489990234375
pepa2b30	a2.a1.a4	sp|P11388|TOP2A_HUMAN	sp|P11388|TOP2A_HUMAN DNA topoisomerase 2-alpha OS=Homo sapiens GN=TOP2A PE=1 SV=3	IFDEILVNAADNK		84	96	1461.7587890625
pepa2b76	a2.a1.a4	sp|P11388|TOP2A_HUMAN	sp|P11388|TOP2A_HUMAN DNA topoisomerase 2-alpha OS=Homo sapiens GN=TOP2A PE=1 SV=3	YIFTMLSSLAR	M5:+15.99491	805	815	1317.6876220703125
pepa2b49	a2.a1.a4	sp|P11388|TOP2A_HUMAN	sp|P11388|TOP2A_HUMAN DNA topoisomerase 2-alpha OS=Homo sapiens GN=TOP2A PE=1 SV=3	MQSLDKDIVALMVR	M1:+15.99491	228	241	1634.8609619140625
pepa2b34	a2.a1.a4	sp|P11388|TOP2A_HUMAN	sp|P11388|TOP2A_HUMAN DNA topoisomerase 2-alpha OS=Homo sapiens GN=TOP2A PE=1 SV=3	LMDGEEPLPMLPSYK		879	893	1719.8336181640625
pepa2b16	a2.a1.a4	sp|P11388|TOP2A_HUMAN	sp|P11388|TOP2A_HUMAN DNA topoisomerase 2-alpha OS=Homo sapiens GN=TOP2A PE=1 SV=3	FTMDLDSDEDFSDFDEK		1326	1342	2055.801513671875
pepa2b51	a2.a1.a4	sp|P11388|TOP2A_HUMAN	sp|P11388|TOP2A_HUMAN DNA topoisomerase 2-alpha OS=Homo sapiens GN=TOP2A PE=1 SV=3	NLNLLQPIGQFGTR		780	793	1570.870361328125
pepa2b73	a2.a1.a4	sp|P11388|TOP2A_HUMAN	sp|P11388|TOP2A_HUMAN DNA topoisomerase 2-alpha OS=Homo sapiens GN=TOP2A PE=1 SV=3	YDTVLDILR		1012	1020	1107.6048583984375
pepa2b70	a2.a1.a4	sp|P11388|TOP2A_HUMAN	sp|P11388|TOP2A_HUMAN DNA topoisomerase 2-alpha OS=Homo sapiens GN=TOP2A PE=1 SV=3	VTIDPENNLISIWNNGK		107	123	1926.992431640625
pepa2b54	a2.a1.a4	sp|P11388|TOP2A_HUMAN	sp|P11388|TOP2A_HUMAN DNA topoisomerase 2-alpha OS=Homo sapiens GN=TOP2A PE=1 SV=3	QIMENAEINNIIK	Q1:-17.02655	500	512	1512.7730712890625
pepa2b75	a2.a1.a4	sp|P11388|TOP2A_HUMAN	sp|P11388|TOP2A_HUMAN DNA topoisomerase 2-alpha OS=Homo sapiens GN=TOP2A PE=1 SV=3	YIFTMLSSLAR		805	815	1301.692626953125
pepa2b12	a2.a1.a4	sp|P11388|TOP2A_HUMAN	sp|P11388|TOP2A_HUMAN DNA topoisomerase 2-alpha OS=Homo sapiens GN=TOP2A PE=1 SV=3	EWLLGMLGAESAK		1035	1047	1404.7196044921875
pepa2b20	a2.a2.a1	sp|Q02880-2|TOP2B_HUMAN	sp|Q02880-2|TOP2B_HUMAN Isoform Beta-1 of DNA topoisomerase 2-beta OS=Homo sapiens GN=TOP2B	GKPSSDTVPKPK		1492	1503	1240.68994140625
pepa2b15	a2.a2.a1	sp|Q02880-2|TOP2B_HUMAN	sp|Q02880-2|TOP2B_HUMAN Isoform Beta-1 of DNA topoisomerase 2-beta OS=Homo sapiens GN=TOP2B	EYHTDTTVK		975	983	1093.5164794921875
pepa2b42	a2.a2.a1	sp|Q02880-2|TOP2B_HUMAN	sp|Q02880-2|TOP2B_HUMAN Isoform Beta-1 of DNA topoisomerase 2-beta OS=Homo sapiens GN=TOP2B	KGDLDTAAVK		1257	1266	1017.5579223632812
pepa2a2	a2.a2.a1	sp|Q02880-2|TOP2B_HUMAN	sp|Q02880-2|TOP2B_HUMAN Isoform Beta-1 of DNA topoisomerase 2-beta OS=Homo sapiens GN=TOP2B	ASGSENEGDYNPGR		1544	1557	1452.5989990234375
pepa2b25	a2.a2.a1	sp|Q02880-2|TOP2B_HUMAN	sp|Q02880-2|TOP2B_HUMAN Isoform Beta-1 of DNA topoisomerase 2-beta OS=Homo sapiens GN=TOP2B	LAQAEAAGLHK		993	1003	1108.6114501953125
pepa2b44	a2.a2.a1	sp|Q02880-2|TOP2B_HUMAN	sp|Q02880-2|TOP2B_HUMAN Isoform Beta-1 of DNA topoisomerase 2-beta OS=Homo sapiens GN=TOP2B	KSYDDAESLK		536	545	1155.55322265625
pepa2b63	a2.a2.a1	sp|Q02880-2|TOP2B_HUMAN	sp|Q02880-2|TOP2B_HUMAN Isoform Beta-1 of DNA topoisomerase 2-beta OS=Homo sapiens GN=TOP2B	SYDDAESLK		537	545	1027.458251953125
pepa2a3	a2.a2.a1	sp|Q02880-2|TOP2B_HUMAN	sp|Q02880-2|TOP2B_HUMAN Isoform Beta-1 of DNA topoisomerase 2-beta OS=Homo sapiens GN=TOP2B	AYDLAGSCR	C8:+57.02146	259	267	1012.4520874023438
pepa2b38	a2.a2.a1	sp|Q02880-2|TOP2B_HUMAN	sp|Q02880-2|TOP2B_HUMAN Isoform Beta-1 of DNA topoisomerase 2-beta OS=Homo sapiens GN=TOP2B	IMIMTDQDQDGSHIK	M2:+15.99491 M4:+15.99491	552	566	1763.7943115234375
pepa2b37	a2.a2.a1	sp|Q02880-2|TOP2B_HUMAN	sp|Q02880-2|TOP2B_HUMAN Isoform Beta-1 of DNA topoisomerase 2-beta OS=Homo sapiens GN=TOP2B	IMIMTDQDQDGSHIK	M2:+15.99491	552	566	1747.7994384765625
pepa2b27	a2.a2.a1	sp|Q02880-2|TOP2B_HUMAN	sp|Q02880-2|TOP2B_HUMAN Isoform Beta-1 of DNA topoisomerase 2-beta OS=Homo sapiens GN=TOP2B	LDETGVALK		295	303	945.5255737304688
pepa2b36	a2.a2.a1	sp|Q02880-2|TOP2B_HUMAN	sp|Q02880-2|TOP2B_HUMAN Isoform Beta-1 of DNA topoisomerase 2-beta OS=Homo sapiens GN=TOP2B	IMIMTDQDQDGSHIK		552	566	1731.804443359375
pepa2b29	a2.a2.a1	sp|Q02880-2|TOP2B_HUMAN	sp|Q02880-2|TOP2B_HUMAN Isoform Beta-1 of DNA topoisomerase 2-beta OS=Homo sapiens GN=TOP2B	LDKDIVALMTR	M9:+15.99491	247	257	1290.708984375
pepa2a8	a2.a2.a1	sp|Q02880-2|TOP2B_HUMAN	sp|Q02880-2|TOP2B_HUMAN Isoform Beta-1 of DNA topoisomerase 2-beta OS=Homo sapiens GN=TOP2B	EDVLAGMSGK		1200	1209	1006.48779296875
pepa2b66	a2.a2.a1	sp|Q02880-2|TOP2B_HUMAN	sp|Q02880-2|TOP2B_HUMAN Isoform Beta-1 of DNA topoisomerase 2-beta OS=Homo sapiens GN=TOP2B	TPALISDYK		966	974	1007.5411987304688
pepa2b11	a2.a2.a1	sp|Q02880-2|TOP2B_HUMAN	sp|Q02880-2|TOP2B_HUMAN Isoform Beta-1 of DNA topoisomerase 2-beta OS=Homo sapiens GN=TOP2B	EQVLEPMLNGTDK	M7:+15.99491	953	965	1489.720703125
pepa2b24	a2.a2.a1	sp|Q02880-2|TOP2B_HUMAN	sp|Q02880-2|TOP2B_HUMAN Isoform Beta-1 of DNA topoisomerase 2-beta OS=Homo sapiens GN=TOP2B	HVDYVVDQVVGK		341	352	1357.7115478515625
pepa2b14	a2.a2.a1	sp|Q02880-2|TOP2B_HUMAN	sp|Q02880-2|TOP2B_HUMAN Isoform Beta-1 of DNA topoisomerase 2-beta OS=Homo sapiens GN=TOP2B	EYFADMER		642	649	1060.4407958984375
pepa2b39	a2.a2.a1	sp|Q02880-2|TOP2B_HUMAN	sp|Q02880-2|TOP2B_HUMAN Isoform Beta-1 of DNA topoisomerase 2-beta OS=Homo sapiens GN=TOP2B	LQLEETMPSPYGR	M7:+15.99491	1223	1235	1536.7366943359375
pepa2b46	a2.a2.a1	sp|Q02880-2|TOP2B_HUMAN	sp|Q02880-2|TOP2B_HUMAN Isoform Beta-1 of DNA topoisomerase 2-beta OS=Homo sapiens GN=TOP2B	KYETVQDILK		1027	1036	1236.6839599609375
pepa2b26	a2.a2.a1	sp|Q02880-2|TOP2B_HUMAN	sp|Q02880-2|TOP2B_HUMAN Isoform Beta-1 of DNA topoisomerase 2-beta OS=Homo sapiens GN=TOP2B	LCNIFSTK	C2:+57.02146	185	192	982.5029907226562
pepa2b41	a2.a2.a1	sp|Q02880-2|TOP2B_HUMAN	sp|Q02880-2|TOP2B_HUMAN Isoform Beta-1 of DNA topoisomerase 2-beta OS=Homo sapiens GN=TOP2B	KEWLTNFMEDR	M8:+15.99491	678	688	1484.684326171875
pepa2b64	a2.a2.a1	sp|Q02880-2|TOP2B_HUMAN	sp|Q02880-2|TOP2B_HUMAN Isoform Beta-1 of DNA topoisomerase 2-beta OS=Homo sapiens GN=TOP2B	SYVDLYVK		285	292	986.5197143554688
pepa2b71	a2.a2.a1	sp|Q02880-2|TOP2B_HUMAN	sp|Q02880-2|TOP2B_HUMAN Isoform Beta-1 of DNA topoisomerase 2-beta OS=Homo sapiens GN=TOP2B	VVEAVNSDSDSEFGIPK		1511	1527	1792.8603515625
pepa2b60	a2.a2.a1	sp|Q02880-2|TOP2B_HUMAN	sp|Q02880-2|TOP2B_HUMAN Isoform Beta-1 of DNA topoisomerase 2-beta OS=Homo sapiens GN=TOP2B	SIPSLVDGFKPGQR		730	743	1500.8172607421875
pepa2b52	a2.a2.a1	sp|Q02880-2|TOP2B_HUMAN	sp|Q02880-2|TOP2B_HUMAN Isoform Beta-1 of DNA topoisomerase 2-beta OS=Homo sapiens GN=TOP2B	NTVEITELPVR		935	945	1270.7005615234375
pepa2b74	a2.a2.a1	sp|Q02880-2|TOP2B_HUMAN	sp|Q02880-2|TOP2B_HUMAN Isoform Beta-1 of DNA topoisomerase 2-beta OS=Homo sapiens GN=TOP2B	YETVQDILK		1028	1036	1108.5888671875
pepa2b67	a2.a2.a1	sp|Q02880-2|TOP2B_HUMAN	sp|Q02880-2|TOP2B_HUMAN Isoform Beta-1 of DNA topoisomerase 2-beta OS=Homo sapiens GN=TOP2B	TQLEHILLRPDTY		54	66	1598.8541259765625
pepa2b31	a2.a2.a1	sp|Q02880-2|TOP2B_HUMAN	sp|Q02880-2|TOP2B_HUMAN Isoform Beta-1 of DNA topoisomerase 2-beta OS=Homo sapiens GN=TOP2B	LHGLPEQFLYGTATK		693	707	1674.8853759765625
pepa2b28	a2.a2.a1	sp|Q02880-2|TOP2B_HUMAN	sp|Q02880-2|TOP2B_HUMAN Isoform Beta-1 of DNA topoisomerase 2-beta OS=Homo sapiens GN=TOP2B	LDKDIVALMTR		247	257	1274.714111328125
pepa2b55	a2.a2.a1	sp|Q02880-2|TOP2B_HUMAN	sp|Q02880-2|TOP2B_HUMAN Isoform Beta-1 of DNA topoisomerase 2-beta OS=Homo sapiens GN=TOP2B	QIMENAEINNIIK		516	528	1529.799560546875
pepa2b48	a2.a2.a1	sp|Q02880-2|TOP2B_HUMAN	sp|Q02880-2|TOP2B_HUMAN Isoform Beta-1 of DNA topoisomerase 2-beta OS=Homo sapiens GN=TOP2B	MLDGLDPHPMLPNYK		895	909	1740.84521484375
pepa2a9	a2.a2.a1	sp|Q02880-2|TOP2B_HUMAN	sp|Q02880-2|TOP2B_HUMAN Isoform Beta-1 of DNA topoisomerase 2-beta OS=Homo sapiens GN=TOP2B	ELILFSNSDNER		718	729	1436.7020263671875
pepa2b40	a2.a2.a1	sp|Q02880-2|TOP2B_HUMAN	sp|Q02880-2|TOP2B_HUMAN Isoform Beta-1 of DNA topoisomerase 2-beta OS=Homo sapiens GN=TOP2B	KEWLTNFMEDR		678	688	1468.689453125
pepa2b30	a2.a2.a1	sp|Q02880-2|TOP2B_HUMAN	sp|Q02880-2|TOP2B_HUMAN Isoform Beta-1 of DNA topoisomerase 2-beta OS=Homo sapiens GN=TOP2B	IFDEILVNAADNK		100	112	1461.7587890625
pepa2b19	a2.a2.a1	sp|Q02880-2|TOP2B_HUMAN	sp|Q02880-2|TOP2B_HUMAN Isoform Beta-1 of DNA topoisomerase 2-beta OS=Homo sapiens GN=TOP2B	GFQQISFVNSIATTK		323	337	1640.86474609375
pepa2b72	a2.a2.a1	sp|Q02880-2|TOP2B_HUMAN	sp|Q02880-2|TOP2B_HUMAN Isoform Beta-1 of DNA topoisomerase 2-beta OS=Homo sapiens GN=TOP2B	YAGPEDDAAITLAFSK		656	671	1668.81201171875
pepa2a5	a2.a2.a1	sp|Q02880-2|TOP2B_HUMAN	sp|Q02880-2|TOP2B_HUMAN Isoform Beta-1 of DNA topoisomerase 2-beta OS=Homo sapiens GN=TOP2B	DLIQMLVQR	M5:+15.99491	1088	1096	1131.6195068359375
pepa2b13	a2.a2.a1	sp|Q02880-2|TOP2B_HUMAN	sp|Q02880-2|TOP2B_HUMAN Isoform Beta-1 of DNA topoisomerase 2-beta OS=Homo sapiens GN=TOP2B	EWLVGMLGAESTK		1051	1063	1420.7144775390625
pepa2b51	a2.a2.a1	sp|Q02880-2|TOP2B_HUMAN	sp|Q02880-2|TOP2B_HUMAN Isoform Beta-1 of DNA topoisomerase 2-beta OS=Homo sapiens GN=TOP2B	NINLLQPIGQFGTR		796	809	1570.870361328125
pepa2b22	a2.a2.a1	sp|Q02880-2|TOP2B_HUMAN	sp|Q02880-2|TOP2B_HUMAN Isoform Beta-1 of DNA topoisomerase 2-beta OS=Homo sapiens GN=TOP2B	HGFLEEFITPIVK		583	595	1529.836669921875
pepa2b32	a2.a2.a1	sp|Q02880-2|TOP2B_HUMAN	sp|Q02880-2|TOP2B_HUMAN Isoform Beta-1 of DNA topoisomerase 2-beta OS=Homo sapiens GN=TOP2B	LLFPAVDDNLLK		832	843	1357.77294921875
pepa2b54	a2.a2.a1	sp|Q02880-2|TOP2B_HUMAN	sp|Q02880-2|TOP2B_HUMAN Isoform Beta-1 of DNA topoisomerase 2-beta OS=Homo sapiens GN=TOP2B	QIMENAEINNIIK	Q1:-17.02655	516	528	1512.7730712890625
pepa2a4	a2.a2.a1	sp|Q02880-2|TOP2B_HUMAN	sp|Q02880-2|TOP2B_HUMAN Isoform Beta-1 of DNA topoisomerase 2-beta OS=Homo sapiens GN=TOP2B	DLIQMLVQR		1088	1096	1115.6246337890625
pepa2a7	a2.a2.a1	sp|Q02880-2|TOP2B_HUMAN	sp|Q02880-2|TOP2B_HUMAN Isoform Beta-1 of DNA topoisomerase 2-beta OS=Homo sapiens GN=TOP2B	EDLAAFVEELDKVESQER		1182	1199	2107.019287109375
pepa2b20	a2.a2.a2	sp|Q02880|TOP2B_HUMAN	sp|Q02880|TOP2B_HUMAN DNA topoisomerase 2-beta OS=Homo sapiens GN=TOP2B PE=1 SV=3	GKPSSDTVPKPK		1497	1508	1240.68994140625
pepa2b15	a2.a2.a2	sp|Q02880|TOP2B_HUMAN	sp|Q02880|TOP2B_HUMAN DNA topoisomerase 2-beta OS=Homo sapiens GN=TOP2B PE=1 SV=3	EYHTDTTVK		980	988	1093.5164794921875
pepa2b42	a2.a2.a2	sp|Q02880|TOP2B_HUMAN	sp|Q02880|TOP2B_HUMAN DNA topoisomerase 2-beta OS=Homo sapiens GN=TOP2B PE=1 SV=3	KGDLDTAAVK		1262	1271	1017.5579223632812
pepa2a2	a2.a2.a2	sp|Q02880|TOP2B_HUMAN	sp|Q02880|TOP2B_HUMAN DNA topoisomerase 2-beta OS=Homo sapiens GN=TOP2B PE=1 SV=3	ASGSENEGDYNPGR		1549	1562	1452.5989990234375
pepa2b25	a2.a2.a2	sp|Q02880|TOP2B_HUMAN	sp|Q02880|TOP2B_HUMAN DNA topoisomerase 2-beta OS=Homo sapiens GN=TOP2B PE=1 SV=3	LAQAEAAGLHK		998	1008	1108.6114501953125
pepa2b44	a2.a2.a2	sp|Q02880|TOP2B_HUMAN	sp|Q02880|TOP2B_HUMAN DNA topoisomerase 2-beta OS=Homo sapiens GN=TOP2B PE=1 SV=3	KSYDDAESLK		541	550	1155.55322265625
pepa2b63	a2.a2.a2	sp|Q02880|TOP2B_HUMAN	sp|Q02880|TOP2B_HUMAN DNA topoisomerase 2-beta OS=Homo sapiens GN=TOP2B PE=1 SV=3	SYDDAESLK		542	550	1027.458251953125
pepa2a3	a2.a2.a2	sp|Q02880|TOP2B_HUMAN	sp|Q02880|TOP2B_HUMAN DNA topoisomerase 2-beta OS=Homo sapiens GN=TOP2B PE=1 SV=3	AYDLAGSCR	C8:+57.02146	264	272	1012.4520874023438
pepa2b38	a2.a2.a2	sp|Q02880|TOP2B_HUMAN	sp|Q02880|TOP2B_HUMAN DNA topoisomerase 2-beta OS=Homo sapiens GN=TOP2B PE=1 SV=3	IMIMTDQDQDGSHIK	M2:+15.99491 M4:+15.99491	557	571	1763.7943115234375
pepa2b37	a2.a2.a2	sp|Q02880|TOP2B_HUMAN	sp|Q02880|TOP2B_HUMAN DNA topoisomerase 2-beta OS=Homo sapiens GN=TOP2B PE=1 SV=3	IMIMTDQDQDGSHIK	M2:+15.99491	557	571	1747.7994384765625
pepa2b27	a2.a2.a2	sp|Q02880|TOP2B_HUMAN	sp|Q02880|TOP2B_HUMAN DNA topoisomerase 2-beta OS=Homo sapiens GN=TOP2B PE=1 SV=3	LDETGVALK		300	308	945.5255737304688
pepa2b36	a2.a2.a2	sp|Q02880|TOP2B_HUMAN	sp|Q02880|TOP2B_HUMAN DNA topoisomerase 2-beta OS=Homo sapiens GN=TOP2B PE=1 SV=3	IMIMTDQDQDGSHIK		557	571	1731.804443359375
pepa2b29	a2.a2.a2	sp|Q02880|TOP2B_HUMAN	sp|Q02880|TOP2B_HUMAN DNA topoisomerase 2-beta OS=Homo sapiens GN=TOP2B PE=1 SV=3	LDKDIVALMTR	M9:+15.99491	252	262	1290.708984375
pepa2a8	a2.a2.a2	sp|Q02880|TOP2B_HUMAN	sp|Q02880|TOP2B_HUMAN DNA topoisomerase 2-beta OS=Homo sapiens GN=TOP2B PE=1 SV=3	EDVLAGMSGK		1205	1214	1006.48779296875
pepa2b66	a2.a2.a2	sp|Q02880|TOP2B_HUMAN	sp|Q02880|TOP2B_HUMAN DNA topoisomerase 2-beta OS=Homo sapiens GN=TOP2B PE=1 SV=3	TPALISDYK		971	979	1007.5411987304688
pepa2b11	a2.a2.a2	sp|Q02880|TOP2B_HUMAN	sp|Q02880|TOP2B_HUMAN DNA topoisomerase 2-beta OS=Homo sapiens GN=TOP2B PE=1 SV=3	EQVLEPMLNGTDK	M7:+15.99491	958	970	1489.720703125
pepa2b24	a2.a2.a2	sp|Q02880|TOP2B_HUMAN	sp|Q02880|TOP2B_HUMAN DNA topoisomerase 2-beta OS=Homo sapiens GN=TOP2B PE=1 SV=3	HVDYVVDQVVGK		346	357	1357.7115478515625
pepa2b14	a2.a2.a2	sp|Q02880|TOP2B_HUMAN	sp|Q02880|TOP2B_HUMAN DNA topoisomerase 2-beta OS=Homo sapiens GN=TOP2B PE=1 SV=3	EYFADMER		647	654	1060.4407958984375
pepa2b39	a2.a2.a2	sp|Q02880|TOP2B_HUMAN	sp|Q02880|TOP2B_HUMAN DNA topoisomerase 2-beta OS=Homo sapiens GN=TOP2B PE=1 SV=3	LQLEETMPSPYGR	M7:+15.99491	1228	1240	1536.7366943359375
pepa2b46	a2.a2.a2	sp|Q02880|TOP2B_HUMAN	sp|Q02880|TOP2B_HUMAN DNA topoisomerase 2-beta OS=Homo sapiens GN=TOP2B PE=1 SV=3	KYETVQDILK		1032	1041	1236.6839599609375
pepa2b26	a2.a2.a2	sp|Q02880|TOP2B_HUMAN	sp|Q02880|TOP2B_HUMAN DNA topoisomerase 2-beta OS=Homo sapiens GN=TOP2B PE=1 SV=3	LCNIFSTK	C2:+57.02146	190	197	982.5029907226562
pepa2b41	a2.a2.a2	sp|Q02880|TOP2B_HUMAN	sp|Q02880|TOP2B_HUMAN DNA topoisomerase 2-beta OS=Homo sapiens GN=TOP2B PE=1 SV=3	KEWLTNFMEDR	M8:+15.99491	683	693	1484.684326171875
pepa2b64	a2.a2.a2	sp|Q02880|TOP2B_HUMAN	sp|Q02880|TOP2B_HUMAN DNA topoisomerase 2-beta OS=Homo sapiens GN=TOP2B PE=1 SV=3	SYVDLYVK		290	297	986.5197143554688
pepa2b71	a2.a2.a2	sp|Q02880|TOP2B_HUMAN	sp|Q02880|TOP2B_HUMAN DNA topoisomerase 2-beta OS=Homo sapiens GN=TOP2B PE=1 SV=3	VVEAVNSDSDSEFGIPK		1516	1532	1792.8603515625
pepa2b60	a2.a2.a2	sp|Q02880|TOP2B_HUMAN	sp|Q02880|TOP2B_HUMAN DNA topoisomerase 2-beta OS=Homo sapiens GN=TOP2B PE=1 SV=3	SIPSLVDGFKPGQR		735	748	1500.8172607421875
pepa2b52	a2.a2.a2	sp|Q02880|TOP2B_HUMAN	sp|Q02880|TOP2B_HUMAN DNA topoisomerase 2-beta OS=Homo sapiens GN=TOP2B PE=1 SV=3	NTVEITELPVR		940	950	1270.7005615234375
pepa2b74	a2.a2.a2	sp|Q02880|TOP2B_HUMAN	sp|Q02880|TOP2B_HUMAN DNA topoisomerase 2-beta OS=Homo sapiens GN=TOP2B PE=1 SV=3	YETVQDILK		1033	1041	1108.5888671875
pepa2b67	a2.a2.a2	sp|Q02880|TOP2B_HUMAN	sp|Q02880|TOP2B_HUMAN DNA topoisomerase 2-beta OS=Homo sapiens GN=TOP2B PE=1 SV=3	TQLEHILLRPDTY		59	71	1598.8541259765625
pepa2b31	a2.a2.a2	sp|Q02880|TOP2B_HUMAN	sp|Q02880|TOP2B_HUMAN DNA topoisomerase 2-beta OS=Homo sapiens GN=TOP2B PE=1 SV=3	LHGLPEQFLYGTATK		698	712	1674.8853759765625
pepa2b28	a2.a2.a2	sp|Q02880|TOP2B_HUMAN	sp|Q02880|TOP2B_HUMAN DNA topoisomerase 2-beta OS=Homo sapiens GN=TOP2B PE=1 SV=3	LDKDIVALMTR		252	262	1274.714111328125
pepa2b55	a2.a2.a2	sp|Q02880|TOP2B_HUMAN	sp|Q02880|TOP2B_HUMAN DNA topoisomerase 2-beta OS=Homo sapiens GN=TOP2B PE=1 SV=3	QIMENAEINNIIK		521	533	1529.799560546875
pepa2b48	a2.a2.a2	sp|Q02880|TOP2B_HUMAN	sp|Q02880|TOP2B_HUMAN DNA topoisomerase 2-beta OS=Homo sapiens GN=TOP2B PE=1 SV=3	MLDGLDPHPMLPNYK		900	914	1740.84521484375
pepa2a9	a2.a2.a2	sp|Q02880|TOP2B_HUMAN	sp|Q02880|TOP2B_HUMAN DNA topoisomerase 2-beta OS=Homo sapiens GN=TOP2B PE=1 SV=3	ELILFSNSDNER		723	734	1436.7020263671875
pepa2b40	a2.a2.a2	sp|Q02880|TOP2B_HUMAN	sp|Q02880|TOP2B_HUMAN DNA topoisomerase 2-beta OS=Homo sapiens GN=TOP2B PE=1 SV=3	KEWLTNFMEDR		683	693	1468.689453125
pepa2b30	a2.a2.a2	sp|Q02880|TOP2B_HUMAN	sp|Q02880|TOP2B_HUMAN DNA topoisomerase 2-beta OS=Homo sapiens GN=TOP2B PE=1 SV=3	IFDEILVNAADNK		105	117	1461.7587890625
pepa2b19	a2.a2.a2	sp|Q02880|TOP2B_HUMAN	sp|Q02880|TOP2B_HUMAN DNA topoisomerase 2-beta OS=Homo sapiens GN=TOP2B PE=1 SV=3	GFQQISFVNSIATTK		328	342	1640.86474609375
pepa2b72	a2.a2.a2	sp|Q02880|TOP2B_HUMAN	sp|Q02880|TOP2B_HUMAN DNA topoisomerase 2-beta OS=Homo sapiens GN=TOP2B PE=1 SV=3	YAGPEDDAAITLAFSK		661	676	1668.81201171875
pepa2a5	a2.a2.a2	sp|Q02880|TOP2B_HUMAN	sp|Q02880|TOP2B_HUMAN DNA topoisomerase 2-beta OS=Homo sapiens GN=TOP2B PE=1 SV=3	DLIQMLVQR	M5:+15.99491	1093	1101	1131.6195068359375
pepa2b13	a2.a2.a2	sp|Q02880|TOP2B_HUMAN	sp|Q02880|TOP2B_HUMAN DNA topoisomerase 2-beta OS=Homo sapiens GN=TOP2B PE=1 SV=3	EWLVGMLGAESTK		1056	1068	1420.7144775390625
pepa2b51	a2.a2.a2	sp|Q02880|TOP2B_HUMAN	sp|Q02880|TOP2B_HUMAN DNA topoisomerase 2-beta OS=Homo sapiens GN=TOP2B PE=1 SV=3	NINLLQPIGQFGTR		801	814	1570.870361328125
pepa2b22	a2.a2.a2	sp|Q02880|TOP2B_HUMAN	sp|Q02880|TOP2B_HUMAN DNA topoisomerase 2-beta OS=Homo sapiens GN=TOP2B PE=1 SV=3	HGFLEEFITPIVK		588	600	1529.836669921875
pepa2b32	a2.a2.a2	sp|Q02880|TOP2B_HUMAN	sp|Q02880|TOP2B_HUMAN DNA topoisomerase 2-beta OS=Homo sapiens GN=TOP2B PE=1 SV=3	LLFPAVDDNLLK		837	848	1357.77294921875
pepa2b54	a2.a2.a2	sp|Q02880|TOP2B_HUMAN	sp|Q02880|TOP2B_HUMAN DNA topoisomerase 2-beta OS=Homo sapiens GN=TOP2B PE=1 SV=3	QIMENAEINNIIK	Q1:-17.02655	521	533	1512.7730712890625
pepa2a4	a2.a2.a2	sp|Q02880|TOP2B_HUMAN	sp|Q02880|TOP2B_HUMAN DNA topoisomerase 2-beta OS=Homo sapiens GN=TOP2B PE=1 SV=3	DLIQMLVQR		1093	1101	1115.6246337890625
pepa2a7	a2.a2.a2	sp|Q02880|TOP2B_HUMAN	sp|Q02880|TOP2B_HUMAN DNA topoisomerase 2-beta OS=Homo sapiens GN=TOP2B PE=1 SV=3	EDLAAFVEELDKVESQER		1187	1204	2107.019287109375
pepa3b10	a3.a1.a1	sp|Q14676|MDC1_HUMAN	sp|Q14676|MDC1_HUMAN Mediator of DNA damage checkpoint protein 1 OS=Homo sapiens GN=MDC1 PE=1 SV=3	EEEEDTAEKPGK		1841	1852	1361.6070556640625
pepa3b18	a3.a1.a1	sp|Q14676|MDC1_HUMAN	sp|Q14676|MDC1_HUMAN Mediator of DNA damage checkpoint protein 1 OS=Homo sapiens GN=MDC1 PE=1 SV=3	LNQESTAPK		1886	1894	987.510986328125
pepa3b31	a3.a1.a1	sp|Q14676|MDC1_HUMAN	sp|Q14676|MDC1_HUMAN Mediator of DNA damage checkpoint protein 1 OS=Homo sapiens GN=MDC1 PE=1 SV=3	SQAGSDTDVEEGK		372	384	1322.571044921875
pepa3b20	a3.a1.a1	sp|Q14676|MDC1_HUMAN	sp|Q14676|MDC1_HUMAN Mediator of DNA damage checkpoint protein 1 OS=Homo sapiens GN=MDC1 PE=1 SV=3	KHQVSVEGTNQTDVK		540	554	1669.850830078125
pepa3b30	a3.a1.a1	sp|Q14676|MDC1_HUMAN	sp|Q14676|MDC1_HUMAN Mediator of DNA damage checkpoint protein 1 OS=Homo sapiens GN=MDC1 PE=1 SV=3	SLATMDSPPHQK	M5:+15.99491	1814	1825	1327.6314697265625
pepa3b15	a3.a1.a1	sp|Q14676|MDC1_HUMAN	sp|Q14676|MDC1_HUMAN Mediator of DNA damage checkpoint protein 1 OS=Homo sapiens GN=MDC1 PE=1 SV=3	HQVSVEGTNQTDVK		541	554	1541.755859375
pepa3b39	a3.a1.a1	sp|Q14676|MDC1_HUMAN	sp|Q14676|MDC1_HUMAN Mediator of DNA damage checkpoint protein 1 OS=Homo sapiens GN=MDC1 PE=1 SV=3	TSTDRPVTSEPTSQATR		1213	1229	1833.89404296875
pepa3a6	a3.a1.a1	sp|Q14676|MDC1_HUMAN	sp|Q14676|MDC1_HUMAN Mediator of DNA damage checkpoint protein 1 OS=Homo sapiens GN=MDC1 PE=1 SV=3	DAEEDMPQR		430	438	1090.4473876953125
pepa3b34	a3.a1.a1	sp|Q14676|MDC1_HUMAN	sp|Q14676|MDC1_HUMAN Mediator of DNA damage checkpoint protein 1 OS=Homo sapiens GN=MDC1 PE=1 SV=3	SSPGIHLER		504	512	995.5272827148438
pepa3b24	a3.a1.a1	sp|Q14676|MDC1_HUMAN	sp|Q14676|MDC1_HUMAN Mediator of DNA damage checkpoint protein 1 OS=Homo sapiens GN=MDC1 PE=1 SV=3	PGIHLER		506	512	821.4631958007812
pepa3b40	a3.a1.a1	sp|Q14676|MDC1_HUMAN	sp|Q14676|MDC1_HUMAN Mediator of DNA damage checkpoint protein 1 OS=Homo sapiens GN=MDC1 PE=1 SV=3	TVIIKEEEEDTAEKPGK		1836	1852	1915.986328125
pepa3b17	a3.a1.a1	sp|Q14676|MDC1_HUMAN	sp|Q14676|MDC1_HUMAN Mediator of DNA damage checkpoint protein 1 OS=Homo sapiens GN=MDC1 PE=1 SV=3	LHIFSGAHGPEK		34	45	1292.675048828125
pepa3b23	a3.a1.a1	sp|Q14676|MDC1_HUMAN	sp|Q14676|MDC1_HUMAN Mediator of DNA damage checkpoint protein 1 OS=Homo sapiens GN=MDC1 PE=1 SV=3	NQLVTPEPTSR		1585	1595	1241.64892578125
pepa3b29	a3.a1.a1	sp|Q14676|MDC1_HUMAN	sp|Q14676|MDC1_HUMAN Mediator of DNA damage checkpoint protein 1 OS=Homo sapiens GN=MDC1 PE=1 SV=3	QTDVTGEEELTK		843	854	1349.6435546875
pepa3a1	a3.a1.a1	sp|Q14676|MDC1_HUMAN	sp|Q14676|MDC1_HUMAN Mediator of DNA damage checkpoint protein 1 OS=Homo sapiens GN=MDC1 PE=1 SV=3	AAGNPGSLAAPIDHKPC	C17:+57.02146	1726	1742	1675.822509765625
pepa3b32	a3.a1.a1	sp|Q14676|MDC1_HUMAN	sp|Q14676|MDC1_HUMAN Mediator of DNA damage checkpoint protein 1 OS=Homo sapiens GN=MDC1 PE=1 SV=3	SQASTTVDINTQVEK		513	527	1620.807861328125
pepa3b41	a3.a1.a1	sp|Q14676|MDC1_HUMAN	sp|Q14676|MDC1_HUMAN Mediator of DNA damage checkpoint protein 1 OS=Homo sapiens GN=MDC1 PE=1 SV=3	VEIETSEEIQEK		892	903	1433.7010498046875
pepa3b38	a3.a1.a1	sp|Q14676|MDC1_HUMAN	sp|Q14676|MDC1_HUMAN Mediator of DNA damage checkpoint protein 1 OS=Homo sapiens GN=MDC1 PE=1 SV=3	TPETLVPTAPK		1403	1413	1153.646728515625
pepa3a8	a3.a1.a1	sp|Q14676|MDC1_HUMAN	sp|Q14676|MDC1_HUMAN Mediator of DNA damage checkpoint protein 1 OS=Homo sapiens GN=MDC1 PE=1 SV=3	DQPPFGDSDDSVEADK		488	503	1721.714111328125
pepa3b36	a3.a1.a1	sp|Q14676|MDC1_HUMAN	sp|Q14676|MDC1_HUMAN Mediator of DNA damage checkpoint protein 1 OS=Homo sapiens GN=MDC1 PE=1 SV=3	TPEPVVPTAPEPHPTTSTDQPVTPK		1608	1632	2623.325439453125
pepa3a7	a3.a1.a1	sp|Q14676|MDC1_HUMAN	sp|Q14676|MDC1_HUMAN Mediator of DNA damage checkpoint protein 1 OS=Homo sapiens GN=MDC1 PE=1 SV=3	DCGSLNGTQILRPPK	C2:+57.02146	91	105	1655.853759765625
pepa3a9	a3.a1.a1	sp|Q14676|MDC1_HUMAN	sp|Q14676|MDC1_HUMAN Mediator of DNA damage checkpoint protein 1 OS=Homo sapiens GN=MDC1 PE=1 SV=3	DSDTDVEEEELPVENR		452	467	1875.8094482421875
pepa3b19	a3.a1.a1	sp|Q14676|MDC1_HUMAN	sp|Q14676|MDC1_HUMAN Mediator of DNA damage checkpoint protein 1 OS=Homo sapiens GN=MDC1 PE=1 SV=3	IPATPVVIPMK	M10:+15.99491	338	348	1181.6966552734375
pepa3b35	a3.a1.a1	sp|Q14676|MDC1_HUMAN	sp|Q14676|MDC1_HUMAN Mediator of DNA damage checkpoint protein 1 OS=Homo sapiens GN=MDC1 PE=1 SV=3	TPEPVVPTAPELR		1280	1292	1405.76904296875
pepa3b28	a3.a1.a1	sp|Q14676|MDC1_HUMAN	sp|Q14676|MDC1_HUMAN Mediator of DNA damage checkpoint protein 1 OS=Homo sapiens GN=MDC1 PE=1 SV=3	QSEAEVVTEIQLEK		247	260	1602.822509765625
pepa3a3	a3.a1.a1	sp|Q14676|MDC1_HUMAN	sp|Q14676|MDC1_HUMAN Mediator of DNA damage checkpoint protein 1 OS=Homo sapiens GN=MDC1 PE=1 SV=3	AHEVGAQGGPPVAQVEQDLPISR		620	642	2355.20556640625
pepa3b26	a3.a1.a1	sp|Q14676|MDC1_HUMAN	sp|Q14676|MDC1_HUMAN Mediator of DNA damage checkpoint protein 1 OS=Homo sapiens GN=MDC1 PE=1 SV=3	QHAEIEILAWDK		74	85	1452.7486572265625
pepa3a4	a3.a1.a1	sp|Q14676|MDC1_HUMAN	sp|Q14676|MDC1_HUMAN Mediator of DNA damage checkpoint protein 1 OS=Homo sapiens GN=MDC1 PE=1 SV=3	AQPFGFIDSDTDAEEER		321	337	1926.8355712890625
pepa3b37	a3.a1.a1	sp|Q14676|MDC1_HUMAN	sp|Q14676|MDC1_HUMAN Mediator of DNA damage checkpoint protein 1 OS=Homo sapiens GN=MDC1 PE=1 SV=3	TPESIVPIAPELQPSTSR		1567	1584	1922.0234375
pepa3b27	a3.a1.a1	sp|Q14676|MDC1_HUMAN	sp|Q14676|MDC1_HUMAN Mediator of DNA damage checkpoint protein 1 OS=Homo sapiens GN=MDC1 PE=1 SV=3	QSEAEVVTEIQLEK	Q1:-17.02655	247	260	1585.7960205078125
pepa3a5	a3.a1.a1	sp|Q14676|MDC1_HUMAN	sp|Q14676|MDC1_HUMAN Mediator of DNA damage checkpoint protein 1 OS=Homo sapiens GN=MDC1 PE=1 SV=3	AVLALGGSLAGSAAEASHLVTDR		1908	1930	2166.151611328125
pepa3b25	a3.a1.a1	sp|Q14676|MDC1_HUMAN	sp|Q14676|MDC1_HUMAN Mediator of DNA damage checkpoint protein 1 OS=Homo sapiens GN=MDC1 PE=1 SV=3	QHAEIEILAWDK	Q1:-17.02655	74	85	1435.7220458984375
pepa3b21	a3.a1.a1	sp|Q14676|MDC1_HUMAN	sp|Q14676|MDC1_HUMAN Mediator of DNA damage checkpoint protein 1 OS=Homo sapiens GN=MDC1 PE=1 SV=3	MPDCSVALPFPSISK	C4:+57.02146	59	73	1648.8077392578125
pepa3b11	a3.a1.a1	sp|Q14676|MDC1_HUMAN	sp|Q14676|MDC1_HUMAN Mediator of DNA damage checkpoint protein 1 OS=Homo sapiens GN=MDC1 PE=1 SV=3	ENLTDLVVDTDTLGESTQPQR		643	663	2331.131591796875
pepa3b22	a3.a1.a1	sp|Q14676|MDC1_HUMAN	sp|Q14676|MDC1_HUMAN Mediator of DNA damage checkpoint protein 1 OS=Homo sapiens GN=MDC1 PE=1 SV=3	NFGFSLQDALSR		1978	1989	1354.6754150390625
pepa3b33	a3.a1.a1	sp|Q14676|MDC1_HUMAN	sp|Q14676|MDC1_HUMAN Mediator of DNA damage checkpoint protein 1 OS=Homo sapiens GN=MDC1 PE=1 SV=3	SQLPAEGDAGAEWAAAVLK		598	616	1883.9501953125
pepa3b16	a3.a1.a1	sp|Q14676|MDC1_HUMAN	sp|Q14676|MDC1_HUMAN Mediator of DNA damage checkpoint protein 1 OS=Homo sapiens GN=MDC1 PE=1 SV=3	LDVSLPFVSR		133	142	1132.636474609375
pepa3a2	a3.a1.a1	sp|Q14676|MDC1_HUMAN	sp|Q14676|MDC1_HUMAN Mediator of DNA damage checkpoint protein 1 OS=Homo sapiens GN=MDC1 PE=1 SV=3	AGFFLPPDEYVVTDPEQEK		1959	1977	2181.0390625
pepa3b14	a3.a1.a1	sp|Q14676|MDC1_HUMAN	sp|Q14676|MDC1_HUMAN Mediator of DNA damage checkpoint protein 1 OS=Homo sapiens GN=MDC1 PE=1 SV=3	HLAPPPLLSPLLPSIK		1060	1075	1693.04150390625
pepa3b12	a3.a1.a1	sp|Q14676|MDC1_HUMAN	sp|Q14676|MDC1_HUMAN Mediator of DNA damage checkpoint protein 1 OS=Homo sapiens GN=MDC1 PE=1 SV=3	GIPILSLDWLHQSR		1944	1957	1634.9017333984375
pepa3b13	a3.a1.a1	sp|Q14676|MDC1_HUMAN	sp|Q14676|MDC1_HUMAN Mediator of DNA damage checkpoint protein 1 OS=Homo sapiens GN=MDC1 PE=1 SV=3	HLAPPPLLSPLLPS		1060	1073	1451.862548828125
pepa3b42	a3.a1.a1	sp|Q14676|MDC1_HUMAN	sp|Q14676|MDC1_HUMAN Mediator of DNA damage checkpoint protein 1 OS=Homo sapiens GN=MDC1 PE=1 SV=3	VGLPLLSPEFLLTGVLK		2055	2071	1796.0936279296875
pepa4b37	a4.a1.a1	sp|P12956|XRCC6_HUMAN	sp|P12956|XRCC6_HUMAN X-ray repair cross-complementing protein 6 OS=Homo sapiens GN=XRCC6 PE=1 SV=2	VHFEESSK		231	238	962.4581909179688
pepa4b18	a4.a1.a1	sp|P12956|XRCC6_HUMAN	sp|P12956|XRCC6_HUMAN X-ray repair cross-complementing protein 6 OS=Homo sapiens GN=XRCC6 PE=1 SV=2	KMPFTEK		445	451	880.4600830078125
pepa4b36	a4.a1.a1	sp|P12956|XRCC6_HUMAN	sp|P12956|XRCC6_HUMAN X-ray repair cross-complementing protein 6 OS=Homo sapiens GN=XRCC6 PE=1 SV=2	VEYSEEELK		557	565	1125.5313720703125
pepa4b38	a4.a1.a1	sp|P12956|XRCC6_HUMAN	sp|P12956|XRCC6_HUMAN X-ray repair cross-complementing protein 6 OS=Homo sapiens GN=XRCC6 PE=1 SV=2	VLQELDNPGAK		104	114	1183.6322021484375
pepa4b28	a4.a1.a1	sp|P12956|XRCC6_HUMAN	sp|P12956|XRCC6_HUMAN X-ray repair cross-complementing protein 6 OS=Homo sapiens GN=XRCC6 PE=1 SV=2	QIILEKEETEELKR		326	339	1757.96484375
pepa4b16	a4.a1.a1	sp|P12956|XRCC6_HUMAN	sp|P12956|XRCC6_HUMAN X-ray repair cross-complementing protein 6 OS=Homo sapiens GN=XRCC6 PE=1 SV=2	IMLFTNEDNPHGNDSAK	M2:+15.99491	166	182	1918.8603515625
pepa4b26	a4.a1.a1	sp|P12956|XRCC6_HUMAN	sp|P12956|XRCC6_HUMAN X-ray repair cross-complementing protein 6 OS=Homo sapiens GN=XRCC6 PE=1 SV=2	QIILEKEETEELK		326	338	1601.8636474609375
pepa4b32	a4.a1.a1	sp|P12956|XRCC6_HUMAN	sp|P12956|XRCC6_HUMAN X-ray repair cross-complementing protein 6 OS=Homo sapiens GN=XRCC6 PE=1 SV=2	TEGDEEAEEEQEENLEASGDYK		10	31	2500.99609375
pepa4b15	a4.a1.a1	sp|P12956|XRCC6_HUMAN	sp|P12956|XRCC6_HUMAN X-ray repair cross-complementing protein 6 OS=Homo sapiens GN=XRCC6 PE=1 SV=2	IMLFTNEDNPHGNDSAK		166	182	1902.865478515625
pepa4b20	a4.a1.a1	sp|P12956|XRCC6_HUMAN	sp|P12956|XRCC6_HUMAN X-ray repair cross-complementing protein 6 OS=Homo sapiens GN=XRCC6 PE=1 SV=2	KQELLEALTK		596	605	1172.6888427734375
pepa4b29	a4.a1.a1	sp|P12956|XRCC6_HUMAN	sp|P12956|XRCC6_HUMAN X-ray repair cross-complementing protein 6 OS=Homo sapiens GN=XRCC6 PE=1 SV=2	SDSFENPVLQQH		475	486	1400.64453125
pepa4b35	a4.a1.a1	sp|P12956|XRCC6_HUMAN	sp|P12956|XRCC6_HUMAN X-ray repair cross-complementing protein 6 OS=Homo sapiens GN=XRCC6 PE=1 SV=2	VALVPQEEELDDQK		411	424	1612.806884765625
pepa4a7	a4.a1.a1	sp|P12956|XRCC6_HUMAN	sp|P12956|XRCC6_HUMAN X-ray repair cross-complementing protein 6 OS=Homo sapiens GN=XRCC6 PE=1 SV=2	ELVYPPDYNPEGK		527	539	1520.7271728515625
pepa4b27	a4.a1.a1	sp|P12956|XRCC6_HUMAN	sp|P12956|XRCC6_HUMAN X-ray repair cross-complementing protein 6 OS=Homo sapiens GN=XRCC6 PE=1 SV=2	QIILEKEETEELKR	Q1:-17.02655	326	339	1740.938232421875
pepa4b30	a4.a1.a1	sp|P12956|XRCC6_HUMAN	sp|P12956|XRCC6_HUMAN X-ray repair cross-complementing protein 6 OS=Homo sapiens GN=XRCC6 PE=1 SV=2	SDSFENPVLQQHFR		475	488	1703.81396484375
pepa4b34	a4.a1.a1	sp|P12956|XRCC6_HUMAN	sp|P12956|XRCC6_HUMAN X-ray repair cross-complementing protein 6 OS=Homo sapiens GN=XRCC6 PE=1 SV=2	TFNTSTGGLLLPSDTKR		302	318	1807.955322265625
pepa4b13	a4.a1.a1	sp|P12956|XRCC6_HUMAN	sp|P12956|XRCC6_HUMAN X-ray repair cross-complementing protein 6 OS=Homo sapiens GN=XRCC6 PE=1 SV=2	LGSLVDEFK		518	526	1007.5411987304688
pepa4b25	a4.a1.a1	sp|P12956|XRCC6_HUMAN	sp|P12956|XRCC6_HUMAN X-ray repair cross-complementing protein 6 OS=Homo sapiens GN=XRCC6 PE=1 SV=2	QIILEKEETEELK	Q1:-17.02655	326	338	1584.837158203125
pepa4b33	a4.a1.a1	sp|P12956|XRCC6_HUMAN	sp|P12956|XRCC6_HUMAN X-ray repair cross-complementing protein 6 OS=Homo sapiens GN=XRCC6 PE=1 SV=2	TFNTSTGGLLLPSDTK		302	317	1651.854248046875
pepa4a1	a4.a1.a1	sp|P12956|XRCC6_HUMAN	sp|P12956|XRCC6_HUMAN X-ray repair cross-complementing protein 6 OS=Homo sapiens GN=XRCC6 PE=1 SV=2	ANLFSDVQFK		151	160	1168.60009765625
pepa4a9	a4.a1.a1	sp|P12956|XRCC6_HUMAN	sp|P12956|XRCC6_HUMAN X-ray repair cross-complementing protein 6 OS=Homo sapiens GN=XRCC6 PE=1 SV=2	FDDPGLMLMGFK	M7:+15.99491 M9:+15.99491	340	351	1402.6385498046875
pepa4b22	a4.a1.a1	sp|P12956|XRCC6_HUMAN	sp|P12956|XRCC6_HUMAN X-ray repair cross-complementing protein 6 OS=Homo sapiens GN=XRCC6 PE=1 SV=2	NIYVLQELDNPGAK		101	114	1573.822509765625
pepa4b19	a4.a1.a1	sp|P12956|XRCC6_HUMAN	sp|P12956|XRCC6_HUMAN X-ray repair cross-complementing protein 6 OS=Homo sapiens GN=XRCC6 PE=1 SV=2	KPGGFDISLFYR		207	218	1399.7373046875
pepa4a3	a4.a1.a1	sp|P12956|XRCC6_HUMAN	sp|P12956|XRCC6_HUMAN X-ray repair cross-complementing protein 6 OS=Homo sapiens GN=XRCC6 PE=1 SV=2	DIISIAEDEDLR		219	230	1388.6907958984375
pepa4a6	a4.a1.a1	sp|P12956|XRCC6_HUMAN	sp|P12956|XRCC6_HUMAN X-ray repair cross-complementing protein 6 OS=Homo sapiens GN=XRCC6 PE=1 SV=2	DTGIFLDLMHLK	M9:+15.99491	195	206	1418.7352294921875
pepa4a8	a4.a1.a1	sp|P12956|XRCC6_HUMAN	sp|P12956|XRCC6_HUMAN X-ray repair cross-complementing protein 6 OS=Homo sapiens GN=XRCC6 PE=1 SV=2	FDDPGLMLMGFK	M9:+15.99491	340	351	1386.6435546875
pepa4a4	a4.a1.a1	sp|P12956|XRCC6_HUMAN	sp|P12956|XRCC6_HUMAN X-ray repair cross-complementing protein 6 OS=Homo sapiens GN=XRCC6 PE=1 SV=2	DSLIFLVDASK		36	46	1207.6573486328125
pepa4b12	a4.a1.a1	sp|P12956|XRCC6_HUMAN	sp|P12956|XRCC6_HUMAN X-ray repair cross-complementing protein 6 OS=Homo sapiens GN=XRCC6 PE=1 SV=2	FDDPGLMLMGFKPL	M7:+15.99491 M9:+15.99491	340	353	1612.775390625
pepa4b31	a4.a1.a1	sp|P12956|XRCC6_HUMAN	sp|P12956|XRCC6_HUMAN X-ray repair cross-complementing protein 6 OS=Homo sapiens GN=XRCC6 PE=1 SV=2	STLFSALLIK		379	388	1092.666748046875
pepa4b14	a4.a1.a1	sp|P12956|XRCC6_HUMAN	sp|P12956|XRCC6_HUMAN X-ray repair cross-complementing protein 6 OS=Homo sapiens GN=XRCC6 PE=1 SV=2	IISSDRDLLAVVFYGTEK		75	92	2026.0860595703125
pepa4b23	a4.a1.a1	sp|P12956|XRCC6_HUMAN	sp|P12956|XRCC6_HUMAN X-ray repair cross-complementing protein 6 OS=Homo sapiens GN=XRCC6 PE=1 SV=2	PGGFDISLFYR		208	218	1271.642333984375
pepa4a5	a4.a1.a1	sp|P12956|XRCC6_HUMAN	sp|P12956|XRCC6_HUMAN X-ray repair cross-complementing protein 6 OS=Homo sapiens GN=XRCC6 PE=1 SV=2	DTGIFLDLMHLK		195	206	1402.7403564453125
pepa4b24	a4.a1.a1	sp|P12956|XRCC6_HUMAN	sp|P12956|XRCC6_HUMAN X-ray repair cross-complementing protein 6 OS=Homo sapiens GN=XRCC6 PE=1 SV=2	QELLEALTK	Q1:-17.02655	597	605	1027.5673828125
pepa4b11	a4.a1.a1	sp|P12956|XRCC6_HUMAN	sp|P12956|XRCC6_HUMAN X-ray repair cross-complementing protein 6 OS=Homo sapiens GN=XRCC6 PE=1 SV=2	FDDPGLMLMGFKPL	M9:+15.99491	340	353	1596.780517578125
pepa4a2	a4.a1.a1	sp|P12956|XRCC6_HUMAN	sp|P12956|XRCC6_HUMAN X-ray repair cross-complementing protein 6 OS=Homo sapiens GN=XRCC6 PE=1 SV=2	DLLAVVFYGTEK		81	92	1354.7257080078125
pepa4b21	a4.a1.a1	sp|P12956|XRCC6_HUMAN	sp|P12956|XRCC6_HUMAN X-ray repair cross-complementing protein 6 OS=Homo sapiens GN=XRCC6 PE=1 SV=2	NLEALALDLMEPEQAVDLTLPK	M10:+15.99491	489	510	2439.26904296875
pepa4b10	a4.a1.a1	sp|P12956|XRCC6_HUMAN	sp|P12956|XRCC6_HUMAN X-ray repair cross-complementing protein 6 OS=Homo sapiens GN=XRCC6 PE=1 SV=2	FDDPGLMLMGFKPL		340	353	1580.78564453125
pepa4b17	a4.a1.a1	sp|P12956|XRCC6_HUMAN	sp|P12956|XRCC6_HUMAN X-ray repair cross-complementing protein 6 OS=Homo sapiens GN=XRCC6 PE=1 SV=2	IQVTPPGFQLVFLPFADDK		425	443	2132.14306640625
pepa5b34	a5.a1.a1	sp|P09874|PARP1_HUMAN	sp|P09874|PARP1_HUMAN Poly [ADP-ribose] polymerase 1 OS=Homo sapiens GN=PARP1 PE=1 SV=4	TGNAWHSK		622	629	900.4326782226562
pepa5b21	a5.a1.a1	sp|P09874|PARP1_HUMAN	sp|P09874|PARP1_HUMAN Poly [ADP-ribose] polymerase 1 OS=Homo sapiens GN=PARP1 PE=1 SV=4	KVCSTNDLK	C3:+57.02146	254	262	1064.5408935546875
pepa5b15	a5.a1.a1	sp|P09874|PARP1_HUMAN	sp|P09874|PARP1_HUMAN Poly [ADP-ribose] polymerase 1 OS=Homo sapiens GN=PARP1 PE=1 SV=4	GTNSYYK		565	571	832.3839721679688
pepa5b36	a5.a1.a1	sp|P09874|PARP1_HUMAN	sp|P09874|PARP1_HUMAN Poly [ADP-ribose] polymerase 1 OS=Homo sapiens GN=PARP1 PE=1 SV=4	VGTVIGSNK		592	600	874.4996948242188
pepa5b31	a5.a1.a1	sp|P09874|PARP1_HUMAN	sp|P09874|PARP1_HUMAN Poly [ADP-ribose] polymerase 1 OS=Homo sapiens GN=PARP1 PE=1 SV=4	RKGDEVDGVDEVAK		208	221	1516.7606201171875
pepa5b19	a5.a1.a1	sp|P09874|PARP1_HUMAN	sp|P09874|PARP1_HUMAN Poly [ADP-ribose] polymerase 1 OS=Homo sapiens GN=PARP1 PE=1 SV=4	KGDEVDGVDEVAK		209	221	1360.6595458984375
pepa5b18	a5.a1.a1	sp|P09874|PARP1_HUMAN	sp|P09874|PARP1_HUMAN Poly [ADP-ribose] polymerase 1 OS=Homo sapiens GN=PARP1 PE=1 SV=4	LLWHGSR		859	865	868.4791870117188
pepa5b11	a5.a1.a1	sp|P09874|PARP1_HUMAN	sp|P09874|PARP1_HUMAN Poly [ADP-ribose] polymerase 1 OS=Homo sapiens GN=PARP1 PE=1 SV=4	GGAAVDPDSGLEHSAH		529	544	1519.6776123046875
pepa5a7	a5.a1.a1	sp|P09874|PARP1_HUMAN	sp|P09874|PARP1_HUMAN Poly [ADP-ribose] polymerase 1 OS=Homo sapiens GN=PARP1 PE=1 SV=4	EDAIEHFMK	M8:+15.99491	608	616	1135.50927734375
pepa5a5	a5.a1.a1	sp|P09874|PARP1_HUMAN	sp|P09874|PARP1_HUMAN Poly [ADP-ribose] polymerase 1 OS=Homo sapiens GN=PARP1 PE=1 SV=4	ASLCISTK	C4:+57.02146	426	433	879.4608764648438
pepa5b20	a5.a1.a1	sp|P09874|PARP1_HUMAN	sp|P09874|PARP1_HUMAN Poly [ADP-ribose] polymerase 1 OS=Homo sapiens GN=PARP1 PE=1 SV=4	KPPLLNNADSVQAK		748	761	1494.827880859375
pepa5b10	a5.a1.a1	sp|P09874|PARP1_HUMAN	sp|P09874|PARP1_HUMAN Poly [ADP-ribose] polymerase 1 OS=Homo sapiens GN=PARP1 PE=1 SV=4	GDEVDGVDEVAK		210	221	1232.564453125
pepa5b13	a5.a1.a1	sp|P09874|PARP1_HUMAN	sp|P09874|PARP1_HUMAN Poly [ADP-ribose] polymerase 1 OS=Homo sapiens GN=PARP1 PE=1 SV=4	GGSDDSSKDPIDVNYEK		780	796	1825.80908203125
pepa5a1	a5.a1.a1	sp|P09874|PARP1_HUMAN	sp|P09874|PARP1_HUMAN Poly [ADP-ribose] polymerase 1 OS=Homo sapiens GN=PARP1 PE=1 SV=4	AEPVEVVAPR		487	496	1066.589599609375
pepa5b28	a5.a1.a1	sp|P09874|PARP1_HUMAN	sp|P09874|PARP1_HUMAN Poly [ADP-ribose] polymerase 1 OS=Homo sapiens GN=PARP1 PE=1 SV=4	PVQDLIK		668	674	812.4880981445312
pepa5a6	a5.a1.a1	sp|P09874|PARP1_HUMAN	sp|P09874|PARP1_HUMAN Poly [ADP-ribose] polymerase 1 OS=Homo sapiens GN=PARP1 PE=1 SV=4	DPIDVNYEK		788	796	1092.521240234375
pepa5b12	a5.a1.a1	sp|P09874|PARP1_HUMAN	sp|P09874|PARP1_HUMAN Poly [ADP-ribose] polymerase 1 OS=Homo sapiens GN=PARP1 PE=1 SV=4	GGAAVDPDSGLEHSAHVLEK		529	548	1988.9676513671875
pepa5b30	a5.a1.a1	sp|P09874|PARP1_HUMAN	sp|P09874|PARP1_HUMAN Poly [ADP-ribose] polymerase 1 OS=Homo sapiens GN=PARP1 PE=1 SV=4	QQVPSGESAILDR		270	282	1399.718017578125
pepa5b25	a5.a1.a1	sp|P09874|PARP1_HUMAN	sp|P09874|PARP1_HUMAN Poly [ADP-ribose] polymerase 1 OS=Homo sapiens GN=PARP1 PE=1 SV=4	MIFDVESMK	M1:+15.99491 M8:+15.99491	675	683	1131.5064697265625
pepa5b27	a5.a1.a1	sp|P09874|PARP1_HUMAN	sp|P09874|PARP1_HUMAN Poly [ADP-ribose] polymerase 1 OS=Homo sapiens GN=PARP1 PE=1 SV=4	MVDPEKPQLGMIDR	M1:+15.99491	143	156	1644.808837890625
pepa5b26	a5.a1.a1	sp|P09874|PARP1_HUMAN	sp|P09874|PARP1_HUMAN Poly [ADP-ribose] polymerase 1 OS=Homo sapiens GN=PARP1 PE=1 SV=4	MVDPEKPQLGMIDR		143	156	1628.8138427734375
pepa5a8	a5.a1.a1	sp|P09874|PARP1_HUMAN	sp|P09874|PARP1_HUMAN Poly [ADP-ribose] polymerase 1 OS=Homo sapiens GN=PARP1 PE=1 SV=4	EELGFRPEYSASQLK		168	182	1753.8759765625
pepa5a2	a5.a1.a1	sp|P09874|PARP1_HUMAN	sp|P09874|PARP1_HUMAN Poly [ADP-ribose] polymerase 1 OS=Homo sapiens GN=PARP1 PE=1 SV=4	AMVEYEIDLQK	M2:+15.99491	685	695	1354.65625
pepa5b16	a5.a1.a1	sp|P09874|PARP1_HUMAN	sp|P09874|PARP1_HUMAN Poly [ADP-ribose] polymerase 1 OS=Homo sapiens GN=PARP1 PE=1 SV=4	HPDVEVDGFSELR		66	78	1499.712890625
pepa5b24	a5.a1.a1	sp|P09874|PARP1_HUMAN	sp|P09874|PARP1_HUMAN Poly [ADP-ribose] polymerase 1 OS=Homo sapiens GN=PARP1 PE=1 SV=4	MIFDVESMK	M8:+15.99491	675	683	1115.5115966796875
pepa5b23	a5.a1.a1	sp|P09874|PARP1_HUMAN	sp|P09874|PARP1_HUMAN Poly [ADP-ribose] polymerase 1 OS=Homo sapiens GN=PARP1 PE=1 SV=4	MAIMVQSPMFDGK	M1:+15.99491 M4:+15.99491	35	47	1486.67431640625
pepa5b17	a5.a1.a1	sp|P09874|PARP1_HUMAN	sp|P09874|PARP1_HUMAN Poly [ADP-ribose] polymerase 1 OS=Homo sapiens GN=PARP1 PE=1 SV=4	IAPPEAPVTGYMFGK	M12:+15.99491	879	893	1593.798583984375
pepa5b32	a5.a1.a1	sp|P09874|PARP1_HUMAN	sp|P09874|PARP1_HUMAN Poly [ADP-ribose] polymerase 1 OS=Homo sapiens GN=PARP1 PE=1 SV=4	SDAYYCTGDVTAWTK	C6:+57.02146	306	320	1737.742919921875
pepa5b29	a5.a1.a1	sp|P09874|PARP1_HUMAN	sp|P09874|PARP1_HUMAN Poly [ADP-ribose] polymerase 1 OS=Homo sapiens GN=PARP1 PE=1 SV=4	QQVPSGESAILDR	Q1:-17.02655	270	282	1382.6915283203125
pepa5b14	a5.a1.a1	sp|P09874|PARP1_HUMAN	sp|P09874|PARP1_HUMAN Poly [ADP-ribose] polymerase 1 OS=Homo sapiens GN=PARP1 PE=1 SV=4	GIYFADMVSK		894	903	1130.5555419921875
pepa5a3	a5.a1.a1	sp|P09874|PARP1_HUMAN	sp|P09874|PARP1_HUMAN Poly [ADP-ribose] polymerase 1 OS=Homo sapiens GN=PARP1 PE=1 SV=4	AQNDLIWNIK		240	249	1214.6531982421875
pepa5b37	a5.a1.a1	sp|P09874|PARP1_HUMAN	sp|P09874|PARP1_HUMAN Poly [ADP-ribose] polymerase 1 OS=Homo sapiens GN=PARP1 PE=1 SV=4	VVSEDFLQDVSASTK		453	467	1624.806884765625
pepa5a4	a5.a1.a1	sp|P09874|PARP1_HUMAN	sp|P09874|PARP1_HUMAN Poly [ADP-ribose] polymerase 1 OS=Homo sapiens GN=PARP1 PE=1 SV=4	AQNDLIWNIKDELK		240	253	1699.90185546875
pepa5b22	a5.a1.a1	sp|P09874|PARP1_HUMAN	sp|P09874|PARP1_HUMAN Poly [ADP-ribose] polymerase 1 OS=Homo sapiens GN=PARP1 PE=1 SV=4	MAIMVQSPMFDGK		35	47	1454.6844482421875
pepa5a9	a5.a1.a1	sp|P09874|PARP1_HUMAN	sp|P09874|PARP1_HUMAN Poly [ADP-ribose] polymerase 1 OS=Homo sapiens GN=PARP1 PE=1 SV=4	FYTLIPHDFGMK		736	747	1468.7298583984375
pepa5b33	a5.a1.a1	sp|P09874|PARP1_HUMAN	sp|P09874|PARP1_HUMAN Poly [ADP-ribose] polymerase 1 OS=Homo sapiens GN=PARP1 PE=1 SV=4	SLQELFLAH		468	476	1057.568115234375
pepa5b35	a5.a1.a1	sp|P09874|PARP1_HUMAN	sp|P09874|PARP1_HUMAN Poly [ADP-ribose] polymerase 1 OS=Homo sapiens GN=PARP1 PE=1 SV=4	VFSATLGLVDIVK		552	564	1361.8043212890625
pepa6b23	a6.a1.a1	sp|P13010|XRCC5_HUMAN	sp|P13010|XRCC5_HUMAN X-ray repair cross-complementing protein 5 OS=Homo sapiens GN=XRCC5 PE=1 SV=3	SKVDEEQMK		324	332	1093.519775390625
pepa6b35	a6.a1.a1	sp|P13010|XRCC5_HUMAN	sp|P13010|XRCC5_HUMAN X-ray repair cross-complementing protein 5 OS=Homo sapiens GN=XRCC5 PE=1 SV=3	YAYDKR		395	400	815.4050903320312
pepa6b21	a6.a1.a1	sp|P13010|XRCC5_HUMAN	sp|P13010|XRCC5_HUMAN X-ray repair cross-complementing protein 5 OS=Homo sapiens GN=XRCC5 PE=1 SV=3	SGSSVTAEEAK		692	702	1065.50634765625
pepa6b30	a6.a1.a1	sp|P13010|XRCC5_HUMAN	sp|P13010|XRCC5_HUMAN X-ray repair cross-complementing protein 5 OS=Homo sapiens GN=XRCC5 PE=1 SV=3	VDEEQMK		326	332	878.392822265625
pepa6b11	a6.a1.a1	sp|P13010|XRCC5_HUMAN	sp|P13010|XRCC5_HUMAN X-ray repair cross-complementing protein 5 OS=Homo sapiens GN=XRCC5 PE=1 SV=3	EEASGSSVTAEEAKK		689	703	1522.7235107421875
pepa6b26	a6.a1.a1	sp|P13010|XRCC5_HUMAN	sp|P13010|XRCC5_HUMAN X-ray repair cross-complementing protein 5 OS=Homo sapiens GN=XRCC5 PE=1 SV=3	TEQGGAHF		569	576	846.37451171875
pepa6b10	a6.a1.a1	sp|P13010|XRCC5_HUMAN	sp|P13010|XRCC5_HUMAN X-ray repair cross-complementing protein 5 OS=Homo sapiens GN=XRCC5 PE=1 SV=3	EEASGSSVTAEEAK		689	702	1394.6285400390625
pepa6a8	a6.a1.a1	sp|P13010|XRCC5_HUMAN	sp|P13010|XRCC5_HUMAN X-ray repair cross-complementing protein 5 OS=Homo sapiens GN=XRCC5 PE=1 SV=3	EDGSGDRGDGPFR		172	184	1364.5830078125
pepa6a2	a6.a1.a1	sp|P13010|XRCC5_HUMAN	sp|P13010|XRCC5_HUMAN X-ray repair cross-complementing protein 5 OS=Homo sapiens GN=XRCC5 PE=1 SV=3	ALQEKVEIK		661	669	1057.6256103515625
pepa6a7	a6.a1.a1	sp|P13010|XRCC5_HUMAN	sp|P13010|XRCC5_HUMAN X-ray repair cross-complementing protein 5 OS=Homo sapiens GN=XRCC5 PE=1 SV=3	DVIQHETIGK		116	125	1139.60595703125
pepa6b27	a6.a1.a1	sp|P13010|XRCC5_HUMAN	sp|P13010|XRCC5_HUMAN X-ray repair cross-complementing protein 5 OS=Homo sapiens GN=XRCC5 PE=1 SV=3	TEQGGAHFSVS		569	579	1119.5069580078125
pepa6b29	a6.a1.a1	sp|P13010|XRCC5_HUMAN	sp|P13010|XRCC5_HUMAN X-ray repair cross-complementing protein 5 OS=Homo sapiens GN=XRCC5 PE=1 SV=3	TWTVVDAK		275	282	919.48876953125
pepa6b18	a6.a1.a1	sp|P13010|XRCC5_HUMAN	sp|P13010|XRCC5_HUMAN X-ray repair cross-complementing protein 5 OS=Homo sapiens GN=XRCC5 PE=1 SV=3	NMLNPPAEVTTK		514	525	1314.672607421875
pepa6b31	a6.a1.a1	sp|P13010|XRCC5_HUMAN	sp|P13010|XRCC5_HUMAN X-ray repair cross-complementing protein 5 OS=Homo sapiens GN=XRCC5 PE=1 SV=3	VGVAFPHIK		405	413	967.5728149414062
pepa6b20	a6.a1.a1	sp|P13010|XRCC5_HUMAN	sp|P13010|XRCC5_HUMAN X-ray repair cross-complementing protein 5 OS=Homo sapiens GN=XRCC5 PE=1 SV=3	RHIEIFTDLSSR		130	141	1473.78125
pepa6a3	a6.a1.a1	sp|P13010|XRCC5_HUMAN	sp|P13010|XRCC5_HUMAN X-ray repair cross-complementing protein 5 OS=Homo sapiens GN=XRCC5 PE=1 SV=3	ANPQVGVAFPH		401	411	1136.5850830078125
pepa6b32	a6.a1.a1	sp|P13010|XRCC5_HUMAN	sp|P13010|XRCC5_HUMAN X-ray repair cross-complementing protein 5 OS=Homo sapiens GN=XRCC5 PE=1 SV=3	VITMFVQR		37	44	993.555419921875
pepa6a9	a6.a1.a1	sp|P13010|XRCC5_HUMAN	sp|P13010|XRCC5_HUMAN X-ray repair cross-complementing protein 5 OS=Homo sapiens GN=XRCC5 PE=1 SV=3	EDIIQGFR		308	315	977.5054931640625
pepa6a4	a6.a1.a1	sp|P13010|XRCC5_HUMAN	sp|P13010|XRCC5_HUMAN X-ray repair cross-complementing protein 5 OS=Homo sapiens GN=XRCC5 PE=1 SV=3	AVDALIDSMSLAK	M9:+15.99491	453	465	1349.698486328125
pepa6b13	a6.a1.a1	sp|P13010|XRCC5_HUMAN	sp|P13010|XRCC5_HUMAN X-ray repair cross-complementing protein 5 OS=Homo sapiens GN=XRCC5 PE=1 SV=3	HIEIFTDLSSR		131	141	1317.68017578125
pepa6b12	a6.a1.a1	sp|P13010|XRCC5_HUMAN	sp|P13010|XRCC5_HUMAN X-ray repair cross-complementing protein 5 OS=Homo sapiens GN=XRCC5 PE=1 SV=3	ETVYCLNDDDETEVLK	C5:+57.02146	292	307	1942.859130859375
pepa6b24	a6.a1.a1	sp|P13010|XRCC5_HUMAN	sp|P13010|XRCC5_HUMAN X-ray repair cross-complementing protein 5 OS=Homo sapiens GN=XRCC5 PE=1 SV=3	SQLDIIIH		145	152	938.531005859375
pepa6b22	a6.a1.a1	sp|P13010|XRCC5_HUMAN	sp|P13010|XRCC5_HUMAN X-ray repair cross-complementing protein 5 OS=Homo sapiens GN=XRCC5 PE=1 SV=3	SIPGIESPFEQAK		23	35	1402.7216796875
pepa6b25	a6.a1.a1	sp|P13010|XRCC5_HUMAN	sp|P13010|XRCC5_HUMAN X-ray repair cross-complementing protein 5 OS=Homo sapiens GN=XRCC5 PE=1 SV=3	SQLDIIIHSLK		145	155	1266.741943359375
pepa6b19	a6.a1.a1	sp|P13010|XRCC5_HUMAN	sp|P13010|XRCC5_HUMAN X-ray repair cross-complementing protein 5 OS=Homo sapiens GN=XRCC5 PE=1 SV=3	QLDIIIHSLK	Q1:-17.02655	146	155	1162.6834716796875
pepa6a6	a6.a1.a1	sp|P13010|XRCC5_HUMAN	sp|P13010|XRCC5_HUMAN X-ray repair cross-complementing protein 5 OS=Homo sapiens GN=XRCC5 PE=1 SV=3	DIIIHSLK		148	155	938.5673828125
pepa6b17	a6.a1.a1	sp|P13010|XRCC5_HUMAN	sp|P13010|XRCC5_HUMAN X-ray repair cross-complementing protein 5 OS=Homo sapiens GN=XRCC5 PE=1 SV=3	IWNMLNPPAEVTTK		512	525	1613.8360595703125
pepa6b28	a6.a1.a1	sp|P13010|XRCC5_HUMAN	sp|P13010|XRCC5_HUMAN X-ray repair cross-complementing protein 5 OS=Homo sapiens GN=XRCC5 PE=1 SV=3	TEQGGAHFSVSSLAEGSVTSVGSVNPAENFR		569	599	3121.48291015625
pepa6a1	a6.a1.a1	sp|P13010|XRCC5_HUMAN	sp|P13010|XRCC5_HUMAN X-ray repair cross-complementing protein 5 OS=Homo sapiens GN=XRCC5 PE=1 SV=3	ALDDLDMVAIVR		383	394	1330.703857421875
pepa6b34	a6.a1.a1	sp|P13010|XRCC5_HUMAN	sp|P13010|XRCC5_HUMAN X-ray repair cross-complementing protein 5 OS=Homo sapiens GN=XRCC5 PE=1 SV=3	YAPTEAQLNAVDALIDSMSLAK	M18:+15.99491	444	465	2337.164794921875
pepa6a5	a6.a1.a1	sp|P13010|XRCC5_HUMAN	sp|P13010|XRCC5_HUMAN X-ray repair cross-complementing protein 5 OS=Homo sapiens GN=XRCC5 PE=1 SV=3	DDEAAAVALSSLIH		369	382	1411.706787109375
pepa6b16	a6.a1.a1	sp|P13010|XRCC5_HUMAN	sp|P13010|XRCC5_HUMAN X-ray repair cross-complementing protein 5 OS=Homo sapiens GN=XRCC5 PE=1 SV=3	IQPGSQQADFLDAL		98	111	1502.7490234375
pepa6b15	a6.a1.a1	sp|P13010|XRCC5_HUMAN	sp|P13010|XRCC5_HUMAN X-ray repair cross-complementing protein 5 OS=Homo sapiens GN=XRCC5 PE=1 SV=3	HLMLPDFDLLEDIESK	M3:+15.99491	82	97	1930.9471435546875
pepa6b14	a6.a1.a1	sp|P13010|XRCC5_HUMAN	sp|P13010|XRCC5_HUMAN X-ray repair cross-complementing protein 5 OS=Homo sapiens GN=XRCC5 PE=1 SV=3	HLMLPDFDLLEDIESK		82	97	1914.9521484375
pepa6b33	a6.a1.a1	sp|P13010|XRCC5_HUMAN	sp|P13010|XRCC5_HUMAN X-ray repair cross-complementing protein 5 OS=Homo sapiens GN=XRCC5 PE=1 SV=3	YAPTEAQLNAVDALIDSMSLAK		444	465	2321.169921875
pepa7b23	a7.a1.a1	sp|P50570-3|DYN2_HUMAN	sp|P50570-3|DYN2_HUMAN Isoform 3 of Dynamin-2 OS=Homo sapiens GN=DNM2	RPPAAPSR		846	853	851.4849853515625
pepa7b18	a7.a1.a1	sp|P50570-3|DYN2_HUMAN	sp|P50570-3|DYN2_HUMAN Isoform 3 of Dynamin-2 OS=Homo sapiens GN=DNM2	MGTPHLQK		272	279	911.4771728515625
pepa7b20	a7.a1.a1	sp|P50570-3|DYN2_HUMAN	sp|P50570-3|DYN2_HUMAN Isoform 3 of Dynamin-2 OS=Homo sapiens GN=DNM2	QEIEAETDR		99	107	1090.50146484375
pepa7b28	a7.a1.a1	sp|P50570-3|DYN2_HUMAN	sp|P50570-3|DYN2_HUMAN Isoform 3 of Dynamin-2 OS=Homo sapiens GN=DNM2	TEHAEFLHCK	C9:+57.02146	78	87	1271.584228515625
pepa7b24	a7.a1.a1	sp|P50570-3|DYN2_HUMAN	sp|P50570-3|DYN2_HUMAN Isoform 3 of Dynamin-2 OS=Homo sapiens GN=DNM2	SMDPQLER	M2:+15.99491	640	647	991.4517211914062
pepa7b26	a7.a1.a1	sp|P50570-3|DYN2_HUMAN	sp|P50570-3|DYN2_HUMAN Isoform 3 of Dynamin-2 OS=Homo sapiens GN=DNM2	SSADQSSLMEESADQAQR	M9:+15.99491	697	714	1955.8250732421875
pepa7b31	a7.a1.a1	sp|P50570-3|DYN2_HUMAN	sp|P50570-3|DYN2_HUMAN Isoform 3 of Dynamin-2 OS=Homo sapiens GN=DNM2	TIMHLMINNTK	M3:+15.99491	674	684	1331.681396484375
pepa7a1	a7.a1.a1	sp|P50570-3|DYN2_HUMAN	sp|P50570-3|DYN2_HUMAN Isoform 3 of Dynamin-2 OS=Homo sapiens GN=DNM2	AIFNTEQR		583	590	978.5006713867188
pepa7b12	a7.a1.a1	sp|P50570-3|DYN2_HUMAN	sp|P50570-3|DYN2_HUMAN Isoform 3 of Dynamin-2 OS=Homo sapiens GN=DNM2	GYIGVVNR		230	237	877.489501953125
pepa7b25	a7.a1.a1	sp|P50570-3|DYN2_HUMAN	sp|P50570-3|DYN2_HUMAN Isoform 3 of Dynamin-2 OS=Homo sapiens GN=DNM2	SSADQSSLMEESADQAQR		697	714	1939.8302001953125
pepa7a5	a7.a1.a1	sp|P50570-3|DYN2_HUMAN	sp|P50570-3|DYN2_HUMAN Isoform 3 of Dynamin-2 OS=Homo sapiens GN=DNM2	FFLSHPAYR		258	266	1137.5843505859375
pepa7b30	a7.a1.a1	sp|P50570-3|DYN2_HUMAN	sp|P50570-3|DYN2_HUMAN Isoform 3 of Dynamin-2 OS=Homo sapiens GN=DNM2	TIMHLMINNTK		674	684	1315.6865234375
pepa7a7	a7.a1.a1	sp|P50570-3|DYN2_HUMAN	sp|P50570-3|DYN2_HUMAN Isoform 3 of Dynamin-2 OS=Homo sapiens GN=DNM2	FTDFDEVR		91	98	1028.46875
pepa7b17	a7.a1.a1	sp|P50570-3|DYN2_HUMAN	sp|P50570-3|DYN2_HUMAN Isoform 3 of Dynamin-2 OS=Homo sapiens GN=DNM2	LYSSADQSSLMEESADQAQR		695	714	2215.9775390625
[truncated: 742 more rows]

## Sheet: X!TandemPipeline informations
X!TandemPipeline version :
[truncated: 8 more rows]
