# Supplementary material for: The human DNA ends proteome uncovers an unexpected entanglement of functional pathways
Source: Nucleic Acids Res. 2016 Feb 25;44(10):4721–33. doi: 10.1093/nar/gkw121 (PMC4889927; doi:10.1093/nar/gkw121)
Supplement: SUPPLEMENTARY DATA [file supp_gkw121_nar-02937-m-2015-File003.zip › berthelot-et-al-spreadsheet-formatted-mass-data/vb133.ods]

## Sheet: proteins
MS Sample :	DaPR130924_VB133_O1950.m
Group ID	Sub-group ID	Protein ID	Description	log(E value)	Coverage	MW	Spectra	Specific	Uniques	Specific uniques	Theoretical number of tryptic peptides	PAI	emPAI	Sub-group proteins	number of MS samples
a1	a1.a1	a1.a1.a1	sp|P09874|PARP1_HUMAN Poly [ADP-ribose] polymerase 1 OS=Homo sapiens GN=PARP1 PE=1 SV=4	-335.3032531738281	53	112.9000015258789	157		92		42	3.738095238095238	5470.359332670895	1	1
a2	a2.a1	a2.a1.a1	sp|P23246|SFPQ_HUMAN Splicing factor, proline- and glutamine-rich OS=Homo sapiens GN=SFPQ PE=1 SV=2	-130.8415985107422	42	76.0	60	59	32	31	24	2.5	315.22776601683796	1	1
a2	a2.a2	a2.a2.a1	sp|Q15233-2|NONO_HUMAN Isoform 2 of Non-POU domain-containing octamer-binding protein OS=Homo sapiens GN=NONO	-24.673202514648438	26	43.70000076293945	11	10	8	7	17	0.6470588235294118	3.4366873309786126	2	1
a2	a2.a2	a2.a2.a2	sp|Q15233|NONO_HUMAN Non-POU domain-containing octamer-binding protein OS=Homo sapiens GN=NONO PE=1 SV=4	-24.673202514648438	21	54.099998474121094	11	10	8	7	18	0.6111111111111112	3.0842386526745216	2	1
a3	a3.a1	a3.a1.a1	sp|P11586|C1TC_HUMAN C-1-tetrahydrofolate synthase, cytoplasmic OS=Homo sapiens GN=MTHFD1 PE=1 SV=3	-118.30848693847656	34	101.4000015258789	34		28		44	0.7727272727272727	4.925530975545677	1	1
a4	a4.a1	a4.a1.a1	sp|P49916|DNLI3_HUMAN DNA ligase 3 OS=Homo sapiens GN=LIG3 PE=1 SV=2	-84.19298553466797	21	112.69999694824219	23		22		47	0.48936170212765956	2.0857568527160524	1	1
a5	a5.a1	a5.a1.a1	sp|Q8N5C6|SRBD1_HUMAN S1 RNA-binding domain-containing protein 1 OS=Homo sapiens GN=SRBD1 PE=1 SV=2	-31.32444953918457	15	111.5999984741211	16		13		49	0.32653061224489793	1.1209508879201908	1	1
a6	a6.a1	a6.a1.a1	sp|P50570-2|DYN2_HUMAN Isoform 2 of Dynamin-2 OS=Homo sapiens GN=DNM2	-51.713077545166016	18	97.5	16		13		37	0.43243243243243246	1.7066520700332415	6	1
a6	a6.a1	a6.a1.a2	sp|P50570-3|DYN2_HUMAN Isoform 3 of Dynamin-2 OS=Homo sapiens GN=DNM2	-51.713077545166016	18	97.4000015258789	16		13		37	0.43243243243243246	1.7066520700332415	6	1
a6	a6.a1	a6.a1.a3	sp|P50570-4|DYN2_HUMAN Isoform 4 of Dynamin-2 OS=Homo sapiens GN=DNM2	-51.713077545166016	18	97.80000305175781	16		13		37	0.43243243243243246	1.7066520700332415	6	1
a6	a6.a1	a6.a1.a4	sp|P50570-5|DYN2_HUMAN Isoform 5 of Dynamin-2 OS=Homo sapiens GN=DNM2	-51.713077545166016	18	97.80000305175781	16		13		37	0.43243243243243246	1.7066520700332415	6	1
a6	a6.a1	a6.a1.a5	sp|P50570|DYN2_HUMAN Dynamin-2 OS=Homo sapiens GN=DNM2 PE=1 SV=2	-51.713077545166016	18	97.9000015258789	16		13		37	0.43243243243243246	1.7066520700332415	6	1
a6	a6.a1	a6.a1.a6	tr|F5H4R9|F5H4R9_HUMAN Dynamin-2 OS=Homo sapiens GN=DNM2 PE=2 SV=1	-51.713077545166016	18	97.80000305175781	16		13		37	0.43243243243243246	1.7066520700332415	6	1
a7	a7.a1	a7.a1.a1	sp|P27694|RFA1_HUMAN Replication protein A 70 kDa DNA-binding subunit OS=Homo sapiens GN=RPA1 PE=1 SV=2	-40.611515045166016	27	68.0	14		12		24	0.5833333333333334	2.831186849557288	1	1
a8	a8.a1	a8.a1.a1	sp|P08651-2|NFIC_HUMAN Isoform 1 of Nuclear factor 1 C-type OS=Homo sapiens GN=NFIC	-18.99930763244629	11	54.599998474121094	6	4	6	4	20	0.3	0.9952623149688795	6	1
a8	a8.a1	a8.a1.a2	sp|P08651-3|NFIC_HUMAN Isoform 2 of Nuclear factor 1 C-type OS=Homo sapiens GN=NFIC	-18.99930763244629	13	47.79999923706055	6	4	6	4	18	0.3333333333333333	1.1544346900318838	6	1
a8	a8.a1	a8.a1.a3	sp|P08651-4|NFIC_HUMAN Isoform 3 of Nuclear factor 1 C-type OS=Homo sapiens GN=NFIC	-18.99930763244629	14	45.29999923706055	6	4	6	4	16	0.375	1.371373705661655	6	1
a8	a8.a1	a8.a1.a4	sp|P08651-5|NFIC_HUMAN Isoform 5 of Nuclear factor 1 C-type OS=Homo sapiens GN=NFIC	-18.99930763244629	13	47.5	6	4	6	4	16	0.375	1.371373705661655	6	1
a8	a8.a1	a8.a1.a5	sp|P08651-6|NFIC_HUMAN Isoform 6 of Nuclear factor 1 C-type OS=Homo sapiens GN=NFIC	-18.99930763244629	13	48.79999923706055	6	4	6	4	17	0.35294117647058826	1.253933904734791	6	1
a8	a8.a1	a8.a1.a6	sp|P08651|NFIC_HUMAN Nuclear factor 1 C-type OS=Homo sapiens GN=NFIC PE=1 SV=2	-18.99930763244629	11	55.5	6	4	6	4	19	0.3157894736842105	1.0691380811147897	6	1
a8	a8.a2	a8.a2.a1	sp|O00712-4|NFIB_HUMAN Isoform 4 of Nuclear factor 1 B-type OS=Homo sapiens GN=NFIB	-20.79787254333496	15	52.900001525878906	6	4	6	4	18	0.3333333333333333	1.1544346900318838	6	1
a8	a8.a2	a8.a2.a2	sp|O00712-5|NFIB_HUMAN Isoform 5 of Nuclear factor 1 B-type OS=Homo sapiens GN=NFIB	-20.79787254333496	14	55.099998474121094	6	4	6	4	18	0.3333333333333333	1.1544346900318838	6	1
a8	a8.a2	a8.a2.a3	sp|O00712|NFIB_HUMAN Nuclear factor 1 B-type OS=Homo sapiens GN=NFIB PE=1 SV=2	-20.79787254333496	17	47.29999923706055	6	4	6	4	15	0.4	1.5118864315095801	6	1
a8	a8.a2	a8.a2.a4	tr|Q5VW26|Q5VW26_HUMAN Nuclear factor 1 OS=Homo sapiens GN=NFIB PE=2 SV=1	-20.79787254333496	12	63.29999923706055	6	4	6	4	18	0.3333333333333333	1.1544346900318838	6	1
a8	a8.a2	a8.a2.a5	tr|Q5VW27|Q5VW27_HUMAN Nuclear factor 1 OS=Homo sapiens GN=NFIB PE=2 SV=1	-20.79787254333496	14	54.70000076293945	6	4	6	4	16	0.375	1.371373705661655	6	1
a8	a8.a2	a8.a2.a6	tr|Q5VW30|Q5VW30_HUMAN Nuclear factor 1 OS=Homo sapiens GN=NFIB PE=2 SV=1	-20.79787254333496	12	62.5	6	4	6	4	19	0.3157894736842105	1.0691380811147897	6	1
a8	a8.a3	a8.a3.a1	sp|Q12857-2|NFIA_HUMAN Isoform 2 of Nuclear factor 1 A-type OS=Homo sapiens GN=NFIA	-22.802461624145508	15	54.5	6	3	5	2	16	0.375	1.371373705661655	6	1
a8	a8.a3	a8.a3.a2	sp|Q12857-3|NFIA_HUMAN Isoform 3 of Nuclear factor 1 A-type OS=Homo sapiens GN=NFIA	-22.802461624145508	15	54.900001525878906	6	3	5	2	15	0.4	1.5118864315095801	6	1
a8	a8.a3	a8.a3.a3	sp|Q12857-4|NFIA_HUMAN Isoform 4 of Nuclear factor 1 A-type OS=Homo sapiens GN=NFIA	-22.802461624145508	14	60.79999923706055	6	3	5	2	16	0.375	1.371373705661655	6	1
a8	a8.a3	a8.a3.a4	sp|Q12857|NFIA_HUMAN Nuclear factor 1 A-type OS=Homo sapiens GN=NFIA PE=1 SV=2	-22.802461624145508	15	55.79999923706055	6	3	5	2	14	0.42857142857142855	1.6826957952797255	6	1
a8	a8.a3	a8.a3.a5	tr|B1AKN5|B1AKN5_HUMAN Nuclear factor 1 OS=Homo sapiens GN=NFIA PE=2 SV=1	-22.802461624145508	15	53.5	6	3	5	2	14	0.42857142857142855	1.6826957952797255	6	1
a8	a8.a3	a8.a3.a6	tr|B1AKN8|B1AKN8_HUMAN Nuclear factor 1 OS=Homo sapiens GN=NFIA PE=2 SV=1	-22.802461624145508	14	58.400001525878906	6	3	5	2	17	0.35294117647058826	1.253933904734791	6	1
a9	a9.a1	a9.a1.a1	sp|P11387|TOP1_HUMAN DNA topoisomerase 1 OS=Homo sapiens GN=TOP1 PE=1 SV=2	-41.20829391479492	16	90.5999984741211	12		11		35	0.34285714285714286	1.202201949987375	1	1
b10	b10.a1	b10.a1.a1	sp|Q00839|HNRPU_HUMAN Heterogeneous nuclear ribonucleoprotein U OS=Homo sapiens GN=HNRNPU PE=1 SV=6	-38.73361587524414	14	90.4000015258789	11		9		24	0.4583333333333333	1.8729848333536645	1	1
b11	b11.a1	b11.a1.a1	sp|P42285|SK2L2_HUMAN Superkiller viralicidic activity 2-like 2 OS=Homo sapiens GN=SKIV2L2 PE=1 SV=3	-32.36116409301758	8	117.5999984741211	11		8		47	0.23404255319148937	0.7141252532913134	2	1
b11	b11.a1	b11.a1.a2	tr|F5H7E2|F5H7E2_HUMAN Superkiller viralicidic activity 2-like 2 OS=Homo sapiens GN=SKIV2L2 PE=2 SV=1	-32.36116409301758	9	106.5999984741211	11		8		44	0.25	0.7782794100389228	2	1
b12	b12.a1	b12.a1.a1	sp|P17480-2|UBF1_HUMAN Isoform UBF2 of Nucleolar transcription factor 1 OS=Homo sapiens GN=UBTF	-28.06749725341797	13	84.80000305175781	10		9		27	0.37037037037037035	1.346228848142263	2	1
b12	b12.a1	b12.a1.a2	tr|E9PKP7|E9PKP7_HUMAN Nucleolar transcription factor 1 OS=Homo sapiens GN=UBTF PE=2 SV=1	-28.06749725341797	12	87.30000305175781	10		9		29	0.3448275862068966	1.2122162910704493	2	1
b13	b13.a1	b13.a1.a1	sp|Q9NR30|DDX21_HUMAN Nucleolar RNA helicase 2 OS=Homo sapiens GN=DDX21 PE=1 SV=5	-38.26639175415039	14	87.19999694824219	10		10		35	0.2857142857142857	0.9306977288832501	1	1
b14	b14.a1	b14.a1.a1	sp|Q08211|DHX9_HUMAN ATP-dependent RNA helicase A OS=Homo sapiens GN=DHX9 PE=1 SV=4	-30.552509307861328	8	140.6999969482422	10		9		49	0.20408163265306123	0.5998587196060581	1	1
b15	b15.a1	b15.a1.a1	sp|P05388|RLA0_HUMAN 60S acidic ribosomal protein P0 OS=Homo sapiens GN=RPLP0 PE=1 SV=1	-27.981342315673828	42	34.20000076293945	10		9		10	1.0	9.0	1	1
b16	b16.a1	b16.a1.a1	sp|Q14527|HLTF_HUMAN Helicase-like transcription factor OS=Homo sapiens GN=HLTF PE=1 SV=2	-35.98064041137695	8	113.69999694824219	8		7		47	0.1702127659574468	0.47983319823752923	1	1
b17	b17.a1	b17.a1.a1	sp|Q9BUQ8|DDX23_HUMAN Probable ATP-dependent RNA helicase DDX23 OS=Homo sapiens GN=DDX23 PE=1 SV=3	-24.788604736328125	10	95.4000015258789	8		8		40	0.2	0.5848931924611136	1	1
b18	b18.a1	b18.a1.a1	sp|Q14978-2|NOLC1_HUMAN Isoform Beta of Nucleolar and coiled-body phosphoprotein 1 OS=Homo sapiens GN=NOLC1	-21.532556533813477	9	74.5999984741211	7		7		25	0.28	0.9054607179632472	3	1
b18	b18.a1	b18.a1.a2	sp|Q14978-3|NOLC1_HUMAN Isoform 3 of Nucleolar and coiled-body phosphoprotein 1 OS=Homo sapiens GN=NOLC1	-21.532556533813477	9	73.5999984741211	7		7		23	0.30434782608695654	1.015337685941733	3	1
b18	b18.a1	b18.a1.a3	sp|Q14978|NOLC1_HUMAN Nucleolar and coiled-body phosphoprotein 1 OS=Homo sapiens GN=NOLC1 PE=1 SV=2	-21.532556533813477	9	73.5	7		7		24	0.2916666666666667	0.9573417814876604	3	1
b19	b19.a1	b19.a1.a1	sp|O75475|PSIP1_HUMAN PC4 and SFRS1-interacting protein OS=Homo sapiens GN=PSIP1 PE=1 SV=1	-18.13619613647461	11	60.0	7		6		25	0.28	0.9054607179632472	1	1
b20	b20.a1	b20.a1.a1	sp|P18887|XRCC1_HUMAN DNA repair protein XRCC1 OS=Homo sapiens GN=XRCC1 PE=1 SV=2	-21.831132888793945	12	69.30000305175781	7		7		21	0.3333333333333333	1.1544346900318838	2	1
b20	b20.a1	b20.a1.a2	tr|F5H8D7|F5H8D7_HUMAN DNA repair protein XRCC1 OS=Homo sapiens GN=XRCC1 PE=2 SV=1	-21.831132888793945	13	65.80000305175781	7		7		20	0.35	1.2387211385683394	2	1
b21	b21.a1	b21.a1.a1	sp|P05387|RLA2_HUMAN 60S acidic ribosomal protein P2 OS=Homo sapiens GN=RPLP2 PE=1 SV=1	-29.680625915527344	62	11.600000381469727	7		6		5	1.4	24.118864315095795	1	1
b22	b22.a1	b22.a1.a1	sp|Q04837|SSBP_HUMAN Single-stranded DNA-binding protein, mitochondrial OS=Homo sapiens GN=SSBP1 PE=1 SV=1	-22.066221237182617	45	17.200000762939453	7		5		8	0.875	6.498942093324558	1	1
b23	b23.a1	b23.a1.a1	sp|P17844|DDX5_HUMAN Probable ATP-dependent RNA helicase DDX5 OS=Homo sapiens GN=DDX5 PE=1 SV=1	-14.339021682739258	8	69.0	5	3	5	3	26	0.19230769230769232	0.5570684047537309	3	1
b23	b23.a1	b23.a1.a2	tr|B4DLW8|B4DLW8_HUMAN Probable ATP-dependent RNA helicase DDX5 OS=Homo sapiens GN=DDX5 PE=2 SV=1	-14.339021682739258	9	60.400001525878906	5	3	5	3	24	0.20833333333333334	0.6155980984398741	3	1
b23	b23.a1	b23.a1.a3	tr|J3KTA4|J3KTA4_HUMAN Probable ATP-dependent RNA helicase DDX5 OS=Homo sapiens GN=DDX5 PE=4 SV=1	-14.339021682739258	8	68.9000015258789	5	3	5	3	26	0.19230769230769232	0.5570684047537309	3	1
b23	b23.a2	b23.a2.a1	sp|Q92841-1|DDX17_HUMAN Isoform 2 of Probable ATP-dependent RNA helicase DDX17 OS=Homo sapiens GN=DDX17	-8.72764778137207	4	72.19999694824219	3	1	3	1	26	0.11538461538461539	0.3043213867190053	6	1
b23	b23.a2	b23.a2.a2	sp|Q92841-2|DDX17_HUMAN Isoform 3 of Probable ATP-dependent RNA helicase DDX17 OS=Homo sapiens GN=DDX17	-8.72764778137207	4	72.4000015258789	3	1	3	1	26	0.11538461538461539	0.3043213867190053	6	1
b23	b23.a2	b23.a2.a3	sp|Q92841-3|DDX17_HUMAN Isoform 4 of Probable ATP-dependent RNA helicase DDX17 OS=Homo sapiens GN=DDX17	-8.72764778137207	4	72.4000015258789	3	1	3	1	26	0.11538461538461539	0.3043213867190053	6	1
b23	b23.a2	b23.a2.a4	sp|Q92841|DDX17_HUMAN Probable ATP-dependent RNA helicase DDX17 OS=Homo sapiens GN=DDX17 PE=1 SV=2	-8.72764778137207	4	80.0999984741211	3	1	3	1	31	0.0967741935483871	0.24960914129198697	6	1
b23	b23.a2	b23.a2.a5	tr|C9JMU5|C9JMU5_HUMAN Probable ATP-dependent RNA helicase DDX17 OS=Homo sapiens GN=DDX17 PE=2 SV=1	-8.72764778137207	4	72.4000015258789	3	1	3	1	26	0.11538461538461539	0.3043213867190053	6	1
b23	b23.a2	b23.a2.a6	tr|H3BLZ8|H3BLZ8_HUMAN Probable ATP-dependent RNA helicase DDX17 OS=Homo sapiens GN=DDX17 PE=2 SV=1	-8.72764778137207	4	80.30000305175781	3	1	3	1	31	0.0967741935483871	0.24960914129198697	6	1
b24	b24.a1	b24.a1.a1	sp|P35659|DEK_HUMAN Protein DEK OS=Homo sapiens GN=DEK PE=1 SV=1	-27.78533363342285	20	42.599998474121094	6		6		17	0.35294117647058826	1.253933904734791	1	1
b25	b25.a1	b25.a1.a1	sp|Q9ULV4-2|COR1C_HUMAN Isoform 2 of Coronin-1C OS=Homo sapiens GN=CORO1C	-27.809301376342773	14	53.900001525878906	6		6		15	0.4	1.5118864315095801	3	1
b25	b25.a1	b25.a1.a2	sp|Q9ULV4-3|COR1C_HUMAN Isoform 3 of Coronin-1C OS=Homo sapiens GN=CORO1C	-27.809301376342773	13	58.79999923706055	6		6		19	0.3157894736842105	1.0691380811147897	3	1
b25	b25.a1	b25.a1.a3	sp|Q9ULV4|COR1C_HUMAN Coronin-1C OS=Homo sapiens GN=CORO1C PE=1 SV=1	-27.809301376342773	15	53.099998474121094	6		6		15	0.4	1.5118864315095801	3	1
b26	b26.a1	b26.a1.a1	sp|P18846|ATF1_HUMAN Cyclic AMP-dependent transcription factor ATF-1 OS=Homo sapiens GN=ATF1 PE=1 SV=2	-13.75519847869873	15	29.100000381469727	4	2	4	2	3	1.3333333333333333	20.544346900318832	1	1
b26	b26.a2	b26.a2.a1	sp|P16220-2|CREB1_HUMAN Isoform CREB-B of Cyclic AMP-responsive element-binding protein 1 OS=Homo sapiens GN=CREB1	-13.395169258117676	9	35.0	3	1	3	1	3	1.0	9.0	3	1
b26	b26.a2	b26.a2.a2	sp|P16220-3|CREB1_HUMAN Isoform 3 of Cyclic AMP-responsive element-binding protein 1 OS=Homo sapiens GN=CREB1	-13.395169258117676	12	25.299999237060547	3	1	3	1	4	0.75	4.623413251903491	3	1
b26	b26.a2	b26.a2.a3	sp|P16220|CREB1_HUMAN Cyclic AMP-responsive element-binding protein 1 OS=Homo sapiens GN=CREB1 PE=1 SV=2	-13.395169258117676	8	36.599998474121094	3	1	3	1	3	1.0	9.0	3	1
b27	b27.a1	b27.a1.a1	sp|P16403|H12_HUMAN Histone H1.2 OS=Homo sapiens GN=HIST1H1C PE=1 SV=2	-22.276479721069336	22	21.299999237060547	5		5		4	1.25	16.78279410038923	1	1
b28	b28.a1	b28.a1.a1	sp|Q16531|DDB1_HUMAN DNA damage-binding protein 1 OS=Homo sapiens GN=DDB1 PE=1 SV=1	-17.468706130981445	6	126.80000305175781	5		5		50	0.1	0.2589254117941673	1	1
b29	b29.a1	b29.a1.a1	sp|Q7L014|DDX46_HUMAN Probable ATP-dependent RNA helicase DDX46 OS=Homo sapiens GN=DDX46 PE=1 SV=2	-13.672694206237793	6	117.19999694824219	5		5		43	0.11627906976744186	0.307010479609368	1	1
b30	b30.a1	b30.a1.a1	sp|P54098|DPOG1_HUMAN DNA polymerase subunit gamma-1 OS=Homo sapiens GN=POLG PE=1 SV=1	-13.732523918151855	3	139.3000030517578	4		4		51	0.0784313725490196	0.19792981071052118	1	1
b31	b31.a1	b31.a1.a1	sp|Q9NZC9|SMAL1_HUMAN SWI/SNF-related matrix-associated actin-dependent regulator of chromatin subfamily A-like protein 1 OS=Homo sapiens GN=SMARCAL1 PE=1 SV=1	-12.2123441696167	4	105.69999694824219	4		4		46	0.08695652173913043	0.22167734899679203	1	1
b32	b32.a1	b32.a1.a1	sp|P62805|H4_HUMAN Histone H4 OS=Homo sapiens GN=HIST1H4A PE=1 SV=2	-12.861065864562988	30	11.300000190734863	4		3		5	0.8	5.309573444801933	1	1
b33	b33.a1	b33.a1.a1	sp|P43246-2|MSH2_HUMAN Isoform 2 of DNA mismatch repair protein Msh2 OS=Homo sapiens GN=MSH2	-11.892267227172852	5	97.0999984741211	4		4		32	0.125	0.33352143216332397	2	1
b33	b33.a1	b33.a1.a2	sp|P43246|MSH2_HUMAN DNA mismatch repair protein Msh2 OS=Homo sapiens GN=MSH2 PE=1 SV=1	-11.892267227172852	4	104.5999984741211	4		4		35	0.11428571428571428	0.3010252169108314	2	1
b34	b34.a1	b34.a1.a1	sp|P35269|T2FA_HUMAN General transcription factor IIF subunit 1 OS=Homo sapiens GN=GTF2F1 PE=1 SV=2	-15.721063613891602	11	58.099998474121094	4		4		16	0.25	0.7782794100389228	1	1
b35	b35.a1	b35.a1.a1	sp|Q9Y5B9|SP16H_HUMAN FACT complex subunit SPT16 OS=Homo sapiens GN=SUPT16H PE=1 SV=1	-14.161453247070312	5	119.69999694824219	4		4		40	0.1	0.2589254117941673	1	1
b36	b36.a1	b36.a1.a1	sp|Q15007-2|FL2D_HUMAN Isoform 2 of Pre-mRNA-splicing regulator WTAP OS=Homo sapiens GN=WTAP	-15.060481071472168	25	17.700000762939453	4		3		10	0.4	1.5118864315095801	2	1
b36	b36.a1	b36.a1.a2	sp|Q15007|FL2D_HUMAN Pre-mRNA-splicing regulator WTAP OS=Homo sapiens GN=WTAP PE=1 SV=2	-15.060481071472168	9	44.099998474121094	4		3		20	0.2	0.5848931924611136	2	1
b37	b37.a1	b37.a1.a1	sp|Q9BXP5-2|SRRT_HUMAN Isoform 2 of Serrate RNA effector molecule homolog OS=Homo sapiens GN=SRRT	-8.614607810974121	3	100.0999984741211	3		3		37	0.08108108108108109	0.20526093687084246	5	1
b37	b37.a1	b37.a1.a2	sp|Q9BXP5-3|SRRT_HUMAN Isoform 3 of Serrate RNA effector molecule homolog OS=Homo sapiens GN=SRRT	-8.614607810974121	3	100.4000015258789	3		3		36	0.08333333333333333	0.21152765862858836	5	1
b37	b37.a1	b37.a1.a3	sp|Q9BXP5-4|SRRT_HUMAN Isoform 4 of Serrate RNA effector molecule homolog OS=Homo sapiens GN=SRRT	-8.614607810974121	3	100.0	3		3		36	0.08333333333333333	0.21152765862858836	5	1
b37	b37.a1	b37.a1.a4	sp|Q9BXP5-5|SRRT_HUMAN Isoform 5 of Serrate RNA effector molecule homolog OS=Homo sapiens GN=SRRT	-8.614607810974121	3	96.0	3		3		34	0.08823529411764706	0.2252798573828647	5	1
b37	b37.a1	b37.a1.a5	sp|Q9BXP5|SRRT_HUMAN Serrate RNA effector molecule homolog OS=Homo sapiens GN=SRRT PE=1 SV=1	-8.614607810974121	3	100.5	3		3		37	0.08108108108108109	0.20526093687084246	5	1
b38	b38.a1	b38.a1.a1	sp|Q16666-2|IF16_HUMAN Isoform 2 of Gamma-interferon-inducible protein 16 OS=Homo sapiens GN=IFI16	-10.833747863769531	6	81.9000015258789	3		3		32	0.09375	0.24093776075171958	3	1
b38	b38.a1	b38.a1.a2	sp|Q16666-3|IF16_HUMAN Isoform 3 of Gamma-interferon-inducible protein 16 OS=Homo sapiens GN=IFI16	-10.833747863769531	6	75.80000305175781	3		3		32	0.09375	0.24093776075171958	3	1
b38	b38.a1	b38.a1.a3	sp|Q16666|IF16_HUMAN Gamma-interferon-inducible protein 16 OS=Homo sapiens GN=IFI16 PE=1 SV=3	-10.833747863769531	5	88.0999984741211	3		3		32	0.09375	0.24093776075171958	3	1
b39	b39.a1	b39.a1.a1	sp|P61626|LYSC_HUMAN Lysozyme C OS=Homo sapiens GN=LYZ PE=1 SV=1	-10.211506843566895	18	16.5	3		3		7	0.42857142857142855	1.6826957952797255	2	1
b39	b39.a1	b39.a1.a2	tr|F8VV32|F8VV32_HUMAN Lysozyme C OS=Homo sapiens GN=LYZ PE=2 SV=1	-10.211506843566895	25	11.399999618530273	3		3		7	0.42857142857142855	1.6826957952797255	2	1
b40	b40.a1	b40.a1.a1	sp|P05386|RLA1_HUMAN 60S acidic ribosomal protein P1 OS=Homo sapiens GN=RPLP1 PE=1 SV=1	-19.128660202026367	32	11.399999618530273	3		3		2	1.5	30.622776601683793	1	1
b41	b41.a1	b41.a1.a1	sp|P85037|FOXK1_HUMAN Forkhead box protein K1 OS=Homo sapiens GN=FOXK1 PE=1 SV=1	-9.668572425842285	3	75.30000305175781	3		3		29	0.10344827586206896	0.26896100316792215	1	1
b42	b42.a1	b42.a1.a1	sp|P68400|CSK21_HUMAN Casein kinase II subunit alpha OS=Homo sapiens GN=CSNK2A1 PE=1 SV=1	-7.540155410766602	9	45.0	3		3		16	0.1875	0.5399265260594921	3	1
b42	b42.a1	b42.a1.a2	sp|Q8NEV1|CSK23_HUMAN Casein kinase II subunit alpha 3 OS=Homo sapiens GN=CSNK2A3 PE=1 SV=2	-7.540155410766602	9	45.099998474121094	3		3		19	0.15789473684210525	0.43844988828766285	3	1
b42	b42.a1	b42.a1.a3	tr|E7EU96|E7EU96_HUMAN Casein kinase II subunit alpha OS=Homo sapiens GN=CSNK2A1 PE=2 SV=1	-7.540155410766602	9	45.20000076293945	3		3		18	0.16666666666666666	0.46779926762206947	3	1
b43	b43.a1	b43.a1.a1	sp|P35244|RFA3_HUMAN Replication protein A 14 kDa subunit OS=Homo sapiens GN=RPA3 PE=1 SV=1	-6.131943702697754	14	13.5	3		2		7	0.42857142857142855	1.6826957952797255	1	1
b44	b44.a1	b44.a1.a1	sp|Q9Y2K7-2|KDM2A_HUMAN Isoform 2 of Lysine-specific demethylase 2A OS=Homo sapiens GN=KDM2A	-8.469416618347168	3	96.69999694824219	3		3		36	0.08333333333333333	0.21152765862858836	4	1
b44	b44.a1	b44.a1.a2	sp|Q9Y2K7-4|KDM2A_HUMAN Isoform 4 of Lysine-specific demethylase 2A OS=Homo sapiens GN=KDM2A	-8.469416618347168	5	69.80000305175781	3		3		24	0.125	0.33352143216332397	4	1
b44	b44.a1	b44.a1.a3	sp|Q9Y2K7-5|KDM2A_HUMAN Isoform 5 of Lysine-specific demethylase 2A OS=Homo sapiens GN=KDM2A	-8.469416618347168	4	81.5	3		3		28	0.10714285714285714	0.2798022139979537	4	1
b44	b44.a1	b44.a1.a4	sp|Q9Y2K7|KDM2A_HUMAN Lysine-specific demethylase 2A OS=Homo sapiens GN=KDM2A PE=1 SV=3	-8.469416618347168	2	132.60000610351562	3		3		51	0.058823529411764705	0.14504756993828183	4	1
b45	b45.a1	b45.a1.a1	sp|Q96T37-2|RBM15_HUMAN Isoform 2 of Putative RNA-binding protein 15 OS=Homo sapiens GN=RBM15	-6.94538688659668	2	104.5999984741211	2		2		42	0.047619047619047616	0.11588399250774839	3	1
b45	b45.a1	b45.a1.a2	sp|Q96T37-3|RBM15_HUMAN Isoform 3 of Putative RNA-binding protein 15 OS=Homo sapiens GN=RBM15	-6.94538688659668	2	106.19999694824219	2		2		42	0.047619047619047616	0.11588399250774839	3	1
b45	b45.a1	b45.a1.a3	sp|Q96T37|RBM15_HUMAN Putative RNA-binding protein 15 OS=Homo sapiens GN=RBM15 PE=1 SV=2	-6.94538688659668	2	107.0	2		2		44	0.045454545454545456	0.110336318167638	3	1
b46	b46.a1	b46.a1.a1	sp|P15408|FOSL2_HUMAN Fos-related antigen 2 OS=Homo sapiens GN=FOSL2 PE=1 SV=1	-9.690369606018066	10	35.099998474121094	2		2		11	0.18181818181818182	0.5199110829529336	1	1
b47	b47.a1	b47.a1.a1	sp|O60264|SMCA5_HUMAN SWI/SNF-related matrix-associated actin-dependent regulator of chromatin subfamily A member 5 OS=Homo sapiens GN=SMARCA5 PE=1 SV=1	-6.093664646148682	2	121.69999694824219	2		2		50	0.04	0.09647819614318509	1	1
b48	b48.a1	b48.a1.a1	sp|P16401|H15_HUMAN Histone H1.5 OS=Homo sapiens GN=HIST1H1B PE=1 SV=3	-11.738974571228027	10	22.5	2		2		4	0.5	2.1622776601683795	1	1
b49	b49.a1	b49.a1.a1	sp|Q92466|DDB2_HUMAN DNA damage-binding protein 2 OS=Homo sapiens GN=DDB2 PE=1 SV=1	-6.304518222808838	4	47.70000076293945	2		2		17	0.11764705882352941	0.31113393742156426	1	1
b50	b50.a1	b50.a1.a1	sp|Q8NE71-2|ABCF1_HUMAN Isoform 2 of ATP-binding cassette sub-family F member 1 OS=Homo sapiens GN=ABCF1	-5.966576099395752	2	91.5	2		2		30	0.06666666666666667	0.1659144011798317	3	1
b50	b50.a1	b50.a1.a2	sp|Q8NE71|ABCF1_HUMAN ATP-binding cassette sub-family F member 1 OS=Homo sapiens GN=ABCF1 PE=1 SV=2	-5.966576099395752	2	95.69999694824219	2		2		32	0.0625	0.15478198468945825	3	1
b50	b50.a1	b50.a1.a3	tr|H0YGW7|H0YGW7_HUMAN ATP-binding cassette sub-family F member 1 (Fragment) OS=Homo sapiens GN=ABCF1 PE=3 SV=1	-5.966576099395752	3	67.4000015258789	2		2		22	0.09090909090909091	0.23284673944206613	3	1
b51	b51.a1	b51.a1.a1	sp|P13984|T2FB_HUMAN General transcription factor IIF subunit 2 OS=Homo sapiens GN=GTF2F2 PE=1 SV=2	-5.252588272094727	7	28.299999237060547	2		2		15	0.13333333333333333	0.35935639087852556	1	1
b52	b52.a1	b52.a1.a1	sp|Q5SSJ5|HP1B3_HUMAN Heterochromatin protein 1-binding protein 3 OS=Homo sapiens GN=HP1BP3 PE=1 SV=1	-9.09691047668457	4	61.099998474121094	2		2		22	0.09090909090909091	0.23284673944206613	1	1
b53	b53.a1	b53.a1.a1	sp|Q15554-3|TERF2_HUMAN Isoform 3 of Telomeric repeat-binding factor 2 OS=Homo sapiens GN=TERF2	-6.287350177764893	5	59.5	2		2		24	0.08333333333333333	0.21152765862858836	4	1
b53	b53.a1	b53.a1.a2	sp|Q15554|TERF2_HUMAN Telomeric repeat-binding factor 2 OS=Homo sapiens GN=TERF2 PE=1 SV=2	-6.287350177764893	5	55.400001525878906	2		2		22	0.09090909090909091	0.23284673944206613	4	1
b53	b53.a1	b53.a1.a3	tr|H3BR06|H3BR06_HUMAN Telomeric repeat-binding factor 2 (Fragment) OS=Homo sapiens GN=TERF2 PE=2 SV=1	-6.287350177764893	10	31.399999618530273	2		2		13	0.15384615384615385	0.4251026703029981	4	1
b53	b53.a1	b53.a1.a4	tr|J3KSZ6|J3KSZ6_HUMAN Telomeric repeat-binding factor 2 (Fragment) OS=Homo sapiens GN=TERF2 PE=4 SV=1	-6.287350177764893	20	15.300000190734863	2		2		7	0.2857142857142857	0.9306977288832501	4	1
b54	b54.a1	b54.a1.a1	sp|O94842|TOX4_HUMAN TOX high mobility group box family member 4 OS=Homo sapiens GN=TOX4 PE=1 SV=1	-10.307153701782227	3	66.0999984741211	2		2		14	0.14285714285714285	0.3894954943731377	2	1
b54	b54.a1	b54.a1.a2	tr|B4DPY8|B4DPY8_HUMAN TOX high mobility group box family member 4 OS=Homo sapiens GN=TOX4 PE=2 SV=1	-10.307153701782227	3	63.70000076293945	2		2		14	0.14285714285714285	0.3894954943731377	2	1
b55	b55.a1	b55.a1.a1	sp|P19447|ERCC3_HUMAN TFIIH basal transcription factor complex helicase XPB subunit OS=Homo sapiens GN=ERCC3 PE=1 SV=1	-6.453457355499268	2	89.0999984741211	2		2		38	0.05263157894736842	0.12883789168468907	2	1
b55	b55.a1	b55.a1.a2	tr|G3V1S1|G3V1S1_HUMAN Excision repair cross-complementing rodent repair deficiency, complementation group 3 (Xeroderma pigmentosum group B complementing), isoform CRA_b OS=Homo sapiens GN=ERCC3 PE=2 SV=1	-6.453457355499268	2	81.80000305175781	2		2		37	0.05405405405405406	0.13254131515281187	2	1
b56	b56.a1	b56.a1.a1	sp|P04908|H2A1B_HUMAN Histone H2A type 1-B/E OS=Homo sapiens GN=HIST1H2AB PE=1 SV=2	-8.665546417236328	21	14.100000381469727	2		2		4	0.5	2.1622776601683795	10	1
b56	b56.a1	b56.a1.a2	sp|P0C0S8|H2A1_HUMAN Histone H2A type 1 OS=Homo sapiens GN=HIST1H2AG PE=1 SV=2	-8.665546417236328	21	14.0	2		2		4	0.5	2.1622776601683795	10	1
b56	b56.a1	b56.a1.a3	sp|P20671|H2A1D_HUMAN Histone H2A type 1-D OS=Homo sapiens GN=HIST1H2AD PE=1 SV=2	-8.665546417236328	21	14.0	2		2		4	0.5	2.1622776601683795	10	1
b56	b56.a1	b56.a1.a4	sp|Q16777|H2A2C_HUMAN Histone H2A type 2-C OS=Homo sapiens GN=HIST2H2AC PE=1 SV=4	-8.665546417236328	21	13.899999618530273	2		2		4	0.5	2.1622776601683795	10	1
b56	b56.a1	b56.a1.a5	sp|Q6FI13|H2A2A_HUMAN Histone H2A type 2-A OS=Homo sapiens GN=HIST2H2AA3 PE=1 SV=3	-8.665546417236328	21	14.0	2		2		4	0.5	2.1622776601683795	10	1
b56	b56.a1	b56.a1.a6	sp|Q7L7L0|H2A3_HUMAN Histone H2A type 3 OS=Homo sapiens GN=HIST3H2A PE=1 SV=3	-8.665546417236328	21	14.0	2		2		4	0.5	2.1622776601683795	10	1
b56	b56.a1	b56.a1.a7	sp|Q93077|H2A1C_HUMAN Histone H2A type 1-C OS=Homo sapiens GN=HIST1H2AC PE=1 SV=3	-8.665546417236328	21	14.0	2		2		4	0.5	2.1622776601683795	10	1
b56	b56.a1	b56.a1.a8	sp|Q96KK5|H2A1H_HUMAN Histone H2A type 1-H OS=Homo sapiens GN=HIST1H2AH PE=1 SV=3	-8.665546417236328	21	13.800000190734863	2		2		4	0.5	2.1622776601683795	10	1
b56	b56.a1	b56.a1.a9	sp|Q99878|H2A1J_HUMAN Histone H2A type 1-J OS=Homo sapiens GN=HIST1H2AJ PE=1 SV=3	-8.665546417236328	21	13.899999618530273	2		2		4	0.5	2.1622776601683795	10	1
b56	b56.a1	b56.a1.b10	sp|Q9BTM1|H2AJ_HUMAN Histone H2A.J OS=Homo sapiens GN=H2AFJ PE=1 SV=1	-8.665546417236328	21	13.899999618530273	2		2		4	0.5	2.1622776601683795	10	1
b57	b57.a1	b57.a1.a1	sp|Q12905|ILF2_HUMAN Interleukin enhancer-binding factor 2 OS=Homo sapiens GN=ILF2 PE=1 SV=2	-5.390405654907227	6	42.900001525878906	2		2		11	0.18181818181818182	0.5199110829529336	1	1
b58	b58.a1	b58.a1.a1	sp|Q9H0S4-2|DDX47_HUMAN Isoform 2 of Probable ATP-dependent RNA helicase DDX47 OS=Homo sapiens GN=DDX47	-7.239577293395996	5	45.0	2		2		16	0.125	0.33352143216332397	2	1
b58	b58.a1	b58.a1.a2	sp|Q9H0S4|DDX47_HUMAN Probable ATP-dependent RNA helicase DDX47 OS=Homo sapiens GN=DDX47 PE=1 SV=1	-7.239577293395996	5	50.5	2		2		17	0.11764705882352941	0.31113393742156426	2	1

## Sheet: peptides
MS Sample :	DaPR130924_VB133_O1950.m
Group ID	Peptide ID	SequenceLI	Modifs	Charge	MH+ theo	Number of subgroups	Subgroup ids	Number of spectra
a1	pepa1a1	AEPVEVVAPR		2	1066.589599609375	1	a1.a1	3
a1	pepa1a2	AGIISQGIR		2	914.5421752929688	1	a1.a1	1
a1	pepa1a3	AMVEYEIDIQK	M2:+15.99491	2	1354.65625	1	a1.a1	1
a1	pepa1a4	AQNDIIWNIK		2	1214.6531982421875	1	a1.a1	1
a1	pepa1a5	AQNDIIWNIKDEIK		2	1699.90185546875	1	a1.a1	2
a1	pepa1a6	AQNDIIWNIKDEIKK		2	1827.9967041015625	1	a1.a1	1
a1	pepa1a7	ASADKPISNMK		2	1161.59375	1	a1.a1	1
a1	pepa1a8	ASICISTK	C4:+57.02146	2	879.4608764648438	1	a1.a1	2
a1	pepa1a9	ATEDKEAIKK		2	1132.621337890625	1	a1.a1	1
a1	pepa1b10	ATIGIVDIVK		2	1028.6353759765625	1	a1.a1	1
a1	pepa1b11	AVNSSASADKPISNMK		2	1619.80615234375	1	a1.a1	1
a1	pepa1b12	AVNSSASADKPISNMK	M15:+15.99491	2	1635.8011474609375	1	a1.a1	1
a1	pepa1b13	AVSQGSSDSQIIDISNR		2	1776.8726806640625	1	a1.a1	1
a1	pepa1b14	DPDSGIEHSAHVIEK		2	1633.7821044921875	1	a1.a1	1
a1	pepa1b15	DPIDVNYEK		2	1092.521240234375	1	a1.a1	1
a1	pepa1b16	DSEEAEIIR		2	1061.5113525390625	1	a1.a1	1
a1	pepa1b17	EDAIEHFMK	M8:+15.99491	2	1135.50927734375	1	a1.a1	1
a1	pepa1b18	EEIGFRPEYSASQIK	E1:-18.01056	2	1735.8653564453125	1	a1.a1	1
a1	pepa1b19	EEIGFRPEYSASQIK		3	1753.8759765625	1	a1.a1	2
a1	pepa1b20	EIIIFNK	E1:-18.01056	2	858.5087890625	1	a1.a1	1
a1	pepa1b21	EIIIFNK		2	876.5194091796875	1	a1.a1	1
a1	pepa1b22	FAGIISQGIR		2	1061.610595703125	1	a1.a1	1
a1	pepa1b23	FSATIGIVDIVK		2	1262.73583984375	1	a1.a1	2
a1	pepa1b24	FYTIIPHDFGMK		2	1468.7298583984375	1	a1.a1	2
a1	pepa1b25	FYTIIPHDFGMK	M11:+15.99491	2	1484.7247314453125	1	a1.a1	1
a1	pepa1b26	GFSIIATEDKEAIK		2	1521.8162841796875	1	a1.a1	2
a1	pepa1b27	GFSIIATEDKEAIKK		2	1649.9112548828125	1	a1.a1	1
a1	pepa1b28	GGAAVDPDSGIEHSAH		2	1519.6776123046875	1	a1.a1	1
a1	pepa1b29	GGAAVDPDSGIEHSAHVI		3	1731.830078125	1	a1.a1	1
a1	pepa1b30	GGAAVDPDSGIEHSAHVIEK		2	1988.9676513671875	1	a1.a1	1
a1	pepa1b31	GIYFADMVSK		2	1130.5555419921875	1	a1.a1	2
a1	pepa1b32	GIYFADMVSK	M7:+15.99491	2	1146.5504150390625	1	a1.a1	4
a1	pepa1b33	GQDGIGSKAEK		2	1089.553955078125	1	a1.a1	1
a1	pepa1b34	GSSDSQIIDISNR		2	1391.676513671875	1	a1.a1	1
a1	pepa1b35	HPDVEVDGFSEIR		3	1499.712890625	1	a1.a1	2
a1	pepa1b36	IAHIISPWGAEVK		3	1420.7950439453125	1	a1.a1	1
a1	pepa1b37	IAPPEAPVTGY		2	1114.5782470703125	1	a1.a1	1
a1	pepa1b38	IAPPEAPVTGYMFGK		3	1577.8037109375	1	a1.a1	1
a1	pepa1b39	IAPPEAPVTGYMFGK	M12:+15.99491	3	1593.798583984375	1	a1.a1	1
a1	pepa1b40	IEQMPSKEDAIEHFMK		3	1932.9197998046875	1	a1.a1	2
a1	pepa1b41	IEQMPSKEDAIEHFMK	M4:+15.99491	2	1948.9146728515625	1	a1.a1	2
a1	pepa1b42	IEQMPSKEDAIEHFMK	M4:+15.99491 - M15:+15.99491	2	1964.9100341796875	1	a1.a1	1
a1	pepa1b43	IFPPETSASVAATPPPSTASAPAAVNSSASADKPISNMK		3	3767.880126953125	1	a1.a1	1
a1	pepa1b44	IGDFAAEYAK		2	1084.5313720703125	1	a1.a1	1
a1	pepa1b45	IGGKITGTANK		2	1059.6160888671875	1	a1.a1	1
a1	pepa1b46	IIDISNR		2	830.4735107421875	1	a1.a1	1
a1	pepa1b47	IIWHGSR		2	868.4791870117188	1	a1.a1	1
a1	pepa1b48	IPKPVQDIIK		2	1150.7198486328125	1	a1.a1	1
a1	pepa1b49	KAMVEYEIDIQK		2	1466.75634765625	1	a1.a1	2
a1	pepa1b50	KAMVEYEIDIQK	M3:+15.99491	3	1482.7513427734375	1	a1.a1	1
a1	pepa1b51	KGDEVDGVDEVAK		2	1360.6595458984375	1	a1.a1	1
a1	pepa1b52	KGFSIIATEDK		2	1208.652587890625	1	a1.a1	1
a1	pepa1b53	KMVDPEKPQIGMIDR		2	1756.908935546875	1	a1.a1	1
a1	pepa1b54	KMVDPEKPQIGMIDR	M2:+15.99491	2	1772.90380859375	1	a1.a1	1
a1	pepa1b55	KPISNMK		2	817.4605102539062	1	a1.a1	1
a1	pepa1b56	KPPIINNAD		2	981.5368041992188	1	a1.a1	1
a1	pepa1b57	KPPIINNADSVQ		2	1295.69580078125	1	a1.a1	1
a1	pepa1b58	KPPIINNADSVQAK		2	1494.827880859375	1	a1.a1	4
a1	pepa1b59	MAIMVQSPMFDGK		2	1454.6844482421875	1	a1.a1	2
a1	pepa1b60	MAIMVQSPMFDGK	M4:+15.99491	2	1470.679443359375	1	a1.a1	3
a1	pepa1b61	MAIMVQSPMFDGK	M1:+15.99491 - M9:+15.99491	2	1486.67431640625	1	a1.a1	3
a1	pepa1b62	MAIMVQSPMFDGK	M1:+15.99491 - M4:+15.99491 - M9:+15.99491	2	1502.669189453125	1	a1.a1	4
a1	pepa1b63	MIFDVESMK	M8:+15.99491	2	1115.5115966796875	1	a1.a1	3
a1	pepa1b64	MIFDVESMK	M1:+15.99491 - M8:+15.99491	2	1131.5064697265625	1	a1.a1	3
a1	pepa1b65	MIFDVESMKK	M8:+15.99491	2	1243.6064453125	1	a1.a1	2
a1	pepa1b66	MIFDVESMKK	M1:+15.99491 - M8:+15.99491	2	1259.6014404296875	1	a1.a1	1
a1	pepa1b67	MVDPEKPQIGMIDR		2	1628.8138427734375	1	a1.a1	1
a1	pepa1b68	MVDPEKPQIGMIDR	M1:+15.99491	2	1644.8089599609375	1	a1.a1	1
a1	pepa1b69	MVDPEKPQIGMIDR	M1:+15.99491 - M11:+15.99491	2	1660.8037109375	1	a1.a1	1
a1	pepa1b70	NFAGIISQGIR		2	1175.653564453125	1	a1.a1	1
a1	pepa1b71	NREEIGFRPEYSASQIK		3	2024.02001953125	1	a1.a1	2
a1	pepa1b72	PEYSASQIK		2	1022.5156860351562	1	a1.a1	1
a1	pepa1b73	PIDVNYEK		2	977.4943237304688	1	a1.a1	1
a1	pepa1b74	PIINNADSVQAK		2	1269.68017578125	1	a1.a1	1
a1	pepa1b75	PPEAPVTGYMFGK		2	1393.6824951171875	1	a1.a1	1
a1	pepa1b76	PPEAPVTGYMFGK	M10:+15.99491	2	1409.6773681640625	1	a1.a1	1
a1	pepa1b77	PVEVVAPR		2	866.5098876953125	1	a1.a1	1
a1	pepa1b78	PVQDIIK		2	812.4880981445312	1	a1.a1	1
a1	pepa1b79	PVTGYMFGK		2	999.4971923828125	1	a1.a1	1
a1	pepa1b80	QQVPSGESAIIDR	Q1:-17.02655	2	1382.6915283203125	1	a1.a1	1
a1	pepa1b81	QQVPSGESAIIDR		2	1399.718017578125	1	a1.a1	1
a1	pepa1b82	RKGDEVDGVDEVAK		3	1516.7606201171875	1	a1.a1	2
a1	pepa1b83	RPEYSASQIK		2	1178.6168212890625	1	a1.a1	1
a1	pepa1b84	SADKPISNMK	M9:+15.99491	2	1106.551513671875	1	a1.a1	1
a1	pepa1b85	SANYCHTSQGDPIGI	C5:+57.02146	2	1619.7122802734375	1	a1.a1	1
a1	pepa1b86	SAPAAVNSSASADKPISNMK	M19:+15.99491	2	1961.9599609375	1	a1.a1	1
a1	pepa1b87	SASADKPISNMK	M11:+15.99491	2	1264.62060546875	1	a1.a1	1
a1	pepa1b88	SATIGIVDIVK		2	1115.66748046875	1	a1.a1	1
a1	pepa1b89	SDAYYCTGDVTAWTK	C6:+57.02146	2	1737.742919921875	1	a1.a1	1
a1	pepa1b90	SICISTK	C3:+57.02146	2	808.4237060546875	1	a1.a1	1
a1	pepa1b91	SIIATEDK		2	876.4677124023438	1	a1.a1	1
a1	pepa1b92	SIQEIFIAH		2	1057.568115234375	1	a1.a1	2
a1	pepa1b93	SIQEIFIAHII		2	1283.7362060546875	1	a1.a1	1
a1	pepa1b94	SKIPKPVQDIIK		2	1365.8468017578125	1	a1.a1	1
a1	pepa1b95	SSASADKPISNMK	M12:+15.99491	2	1351.652587890625	1	a1.a1	1
a1	pepa1b96	TAEAGGVTGKGQDGIGSK		3	1632.8192138671875	1	a1.a1	1
a1	pepa1b97	TGNAWHSK		2	900.4326782226562	1	a1.a1	1
a1	pepa1b98	TPPPSTASAPAAVNSSASADKPISNMK	M26:+15.99491	3	2613.282958984375	1	a1.a1	1
a1	pepa1b99	TTNFAGIISQ		2	1051.5423583984375	1	a1.a1	1
a1	pepa1c100	TTNFAGIISQGIR		3	1377.7489013671875	1	a1.a1	1
a1	pepa1c101	TTPDPSANISID		2	1230.5853271484375	1	a1.a1	1
a1	pepa1c102	VAATPPPSTASAPAAVNSSASADKPISNMK	M29:+15.99491	3	2854.425537109375	1	a1.a1	1
a1	pepa1c103	VADGMVFGAIIPCEECSGQIVFK	C13:+57.02146 - C16:+57.02146 - M5:+15.99491	3	2543.1982421875	1	a1.a1	1
a1	pepa1c104	VCSTNDIK	C2:+57.02146	2	936.4459228515625	1	a1.a1	1
a1	pepa1c105	VFSATIGIVDIVK		2	1361.8043212890625	1	a1.a1	7
a1	pepa1c106	VFSATIGIVDIVKGTNSYYK		3	2175.169921875	1	a1.a1	1
a1	pepa1c107	VGTVIGSNKIEQMPSK		3	1687.9051513671875	1	a1.a1	1
a1	pepa1c108	VGTVIGSNKIEQMPSK	M13:+15.99491	3	1703.900146484375	1	a1.a1	1
a1	pepa1c109	VSQGSSDSQIIDISNR		2	1705.8355712890625	1	a1.a1	1
a1	pepa1c110	VVDRDSEEAEIIR		2	1530.7762451171875	1	a1.a1	1
a1	pepa1c111	VVSEDFIQDVSASTK		2	1624.806884765625	1	a1.a1	5
a1	pepa1c112	YFADMVSK	M5:+15.99491	2	976.4448852539062	1	a1.a1	1
a2	pepa2a1	AEIDDTPMR	M8:+15.99491	2	1063.472900390625	1	a2.a1	2
a2	pepa2a2	AGGPPPPPAAVPGPGPGPK		2	1617.875244140625	1	a2.a1	1
a2	pepa2a3	AVVIVDDR		2	886.4996948242188	2	a2.a1 a2.a2	1
a2	pepa2a4	CSEGSFIITTFPR	C1:+57.02146 - C1:-17.02655	2	1497.7047119140625	1	a2.a2	1
a2	pepa2a5	CSEGVFIITTTPR	C1:+57.02146 - C1:-17.02655	2	1463.7203369140625	1	a2.a1	1
a2	pepa2a6	CSEGVFIITTTPR	C1:+57.02146	2	1480.7469482421875	1	a2.a1	1
a2	pepa2a7	EEYEGPNK		2	965.4215087890625	1	a2.a1	1
a2	pepa2a8	EMEEQMR	M6:+15.99491	2	968.381591796875	1	a2.a1	1
a2	pepa2a9	FAQHGTFEYEYSQR		2	1762.7823486328125	1	a2.a1	4
a2	pepa2b10	FAQPGSFEYEYAMR		2	1695.74755859375	1	a2.a2	1
a2	pepa2b11	FAQPGSFEYEYAMR	M13:+15.99491	2	1711.7425537109375	1	a2.a2	1
a2	pepa2b12	FATHAAAISVR		2	1143.6273193359375	1	a2.a1	1
a2	pepa2b13	FGQAATMEGIGAIGGTPPAFNR		3	2163.065673828125	1	a2.a2	1
a2	pepa2b14	FGQAATMEGIGAIGGTPPAFNR	M7:+15.99491	3	2179.060546875	1	a2.a2	1
a2	pepa2b15	FPPIGGGGGIGY		2	1091.5523681640625	1	a2.a1	1
a2	pepa2b16	FPPIGGGGGIGYEANPGVPPATMSGSMMGSDMR	M27:+15.99491 - M32:+15.99491	3	3227.427001953125	1	a2.a1	1
a2	pepa2b17	FPPIGGGGGIGYEANPGVPPATMSGSMMGSDMR	M23:+15.99491 - M27:+15.99491 - M32:+15.99491	3	3243.422119140625	1	a2.a1	1
a2	pepa2b18	GIVEFASK		2	850.46728515625	1	a2.a1	1
a2	pepa2b19	GIVEFASKPAAR		2	1245.6954345703125	1	a2.a1	2
a2	pepa2b20	GMGPGTPAGYGR		2	1120.520751953125	1	a2.a1	1
a2	pepa2b21	GMGPGTPAGYGR	M2:+15.99491	2	1136.5157470703125	1	a2.a1	2
a2	pepa2b22	GPMGPGPGQSGPK		2	1166.562744140625	1	a2.a1	1
a2	pepa2b23	GPMGPGPGQSGPK	M3:+15.99491	2	1182.5576171875	1	a2.a1	1
a2	pepa2b24	GPMGPGPGQSGPKPPIPPPPPH	M3:+15.99491	3	2112.06982421875	1	a2.a1	1
a2	pepa2b25	GPMGPGPGQSGPKPPIPPPPPHQQ	M3:+15.99491	3	2368.18701171875	1	a2.a1	1
a2	pepa2b26	GREEYEGPNK		2	1178.5440673828125	1	a2.a1	1
a2	pepa2b27	HEHQVMIMR	M6:+15.99491 - M8:+15.99491	3	1212.5616455078125	1	a2.a2	1
a2	pepa2b28	MEEIHNQEMQK		2	1416.625	1	a2.a1	1
a2	pepa2b29	MEEIHNQEMQK	M9:+15.99491	2	1432.619873046875	1	a2.a1	2
a2	pepa2b30	MEEIHNQEMQK	M1:+15.99491 - M9:+15.99491	2	1448.6148681640625	1	a2.a1	1
a2	pepa2b31	MGDPYGSGGQK		2	1096.47314453125	1	a2.a1	1
a2	pepa2b32	MGGGGAMNMGDPYGSGGQK		2	1771.7200927734375	1	a2.a1	1
a2	pepa2b33	MGGGGAMNMGDPYGSGGQK	M9:+15.99491	2	1787.7149658203125	1	a2.a1	3
a2	pepa2b34	MGGGGAMNMGDPYGSGGQK	M1:+15.99491 - M9:+15.99491	2	1803.7099609375	1	a2.a1	4
a2	pepa2b35	MGGGGAMNMGDPYGSGGQK	M1:+15.99491 - M7:+15.99491 - M9:+15.99491	2	1819.704833984375	1	a2.a1	3
a2	pepa2b36	MGQMAMGGAMGINNR	M6:+15.99491 - M10:+15.99491	2	1570.65966796875	1	a2.a2	1
a2	pepa2b37	MGQMAMGGAMGINNR	M1:+15.99491 - M4:+15.99491 - M6:+15.99491 - M10:+15.99491	2	1602.6495361328125	1	a2.a2	1
a2	pepa2b38	MGYMDPR		2	869.3648071289062	1	a2.a1	1
a2	pepa2b39	MPGGPKPGGGPGI	M1:+15.99491	2	1137.572509765625	1	a2.a1	1
a2	pepa2b40	NMGDPYGSGGQK		2	1210.51611328125	1	a2.a1	1
a2	pepa2b41	PGGGPGISTPGGHPKPPHR		2	1802.9412841796875	1	a2.a1	2
a2	pepa2b42	QGPPPGGPGGR		2	976.4962768554688	1	a2.a1	1
a2	pepa2b43	RMEEIHNQEMQK		2	1572.72607421875	1	a2.a1	1
a2	pepa2b44	RMEEIHNQEMQK	M10:+15.99491	2	1588.7210693359375	1	a2.a1	2
a2	pepa2b45	RMEEIHNQEMQK	M2:+15.99491 - M10:+15.99491	3	1604.7159423828125	1	a2.a1	1
a2	pepa2b46	RMEEIHNQEVQK		3	1540.754150390625	1	a2.a2	1
a2	pepa2b47	RREEEMMIR		2	1249.6143798828125	1	a2.a1	1
a2	pepa2b48	SAPPGAPPPTPPSSGVPTTPPQAGGPPPPPAAVPGPGPGPK		3	3635.885986328125	1	a2.a1	1
a2	pepa2b49	SGVPTTPPQAGGPPPPPAAVPGPGPGPK		3	2482.309326171875	1	a2.a1	1
a2	pepa2b50	SPPPGMGINQNR		2	1267.62158203125	1	a2.a1	2
a2	pepa2b51	TPPQAGGPPPPPAAVPGPGPGPK		3	2041.0870361328125	1	a2.a1	1
a2	pepa2b52	VEIDNMPIR		2	1086.5616455078125	1	a2.a2	1
a2	pepa2b53	YGEPGEVFINK		2	1252.621337890625	1	a2.a1	1
a3	pepa3a1	AAEEIGIK		2	830.4622192382812	1	a3.a1	1
a3	pepa3a2	AAQAPSSFQIIYDIK		2	1651.869384765625	1	a3.a1	1
a3	pepa3a3	APAEIINGK		2	912.5153198242188	1	a3.a1	1
a3	pepa3a4	ASFITPVPGGVGPMTVAMIMQSTVESAK	M14:+15.99491 - M18:+15.99491	3	2838.408935546875	1	a3.a1	1
a3	pepa3a5	CTHWAEGGK	C1:+57.02146 - C1:-17.02655	2	1028.4259033203125	1	a3.a1	1
a3	pepa3a6	DAIKPNIMQTIEGTPVFVHAGPFAN	M8:+15.99491	3	2683.355224609375	1	a3.a1	1
a3	pepa3a7	DDSNIYINVK		2	1180.5849609375	1	a3.a1	1
a3	pepa3a8	DVDGITSINAGR		2	1217.612548828125	1	a3.a1	1
a3	pepa3a9	EQVPGFTPR		2	1030.531982421875	1	a3.a1	1
a3	pepa3b10	GAIAIAQAVQR		2	1097.6429443359375	1	a3.a1	1
a3	pepa3b11	GDIIVVATGQPEMVK	M13:+15.99491	2	1572.83056640625	1	a3.a1	1
a3	pepa3b12	GVPTGFIIPIR		2	1169.7044677734375	1	a3.a1	1
a3	pepa3b13	IAHGNSSIIADR		2	1253.66015625	1	a3.a1	2
a3	pepa3b14	IAIIQVGNR		2	983.60009765625	1	a3.a1	1
a3	pepa3b15	IFHEITQTDK		3	1231.6322021484375	1	a3.a1	2
a3	pepa3b16	ITIGQAPTEK		2	1057.5892333984375	1	a3.a1	1
a3	pepa3b17	KVVGDVAYDEAK		2	1293.6689453125	1	a3.a1	1
a3	pepa3b18	MFGIPVVVAVNAFK		2	1491.839599609375	1	a3.a1	1
a3	pepa3b19	MFGIPVVVAVNAFK	M1:+15.99491	2	1507.8345947265625	1	a3.a1	1
a3	pepa3b20	MHGGGPTVTAGIPIPK		2	1532.8258056640625	1	a3.a1	2
a3	pepa3b21	MHGGGPTVTAGIPIPK	M1:+15.99491	2	1548.8206787109375	1	a3.a1	1
a3	pepa3b22	QPSQGPTFGIK	Q1:-17.02655	2	1142.58447265625	1	a3.a1	1
a3	pepa3b23	QPSQGPTFGIK		2	1159.6109619140625	1	a3.a1	1
a3	pepa3b24	TDPTTITDEEINR		2	1504.7130126953125	1	a3.a1	1
a3	pepa3b25	THISISHNPEQK		2	1390.707763671875	1	a3.a1	1
a3	pepa3b26	TPVPSDIDISR		2	1199.6270751953125	1	a3.a1	1
a3	pepa3b27	TVAMIMQSTVESAK		2	1495.7498779296875	1	a3.a1	1
a3	pepa3b28	VIISAIER		2	900.5516967773438	1	a3.a1	1
a3	pepa3b29	VVGDVAYDEAK		2	1165.573974609375	1	a3.a1	1
a3	pepa3b30	WMIQYNNINIK		2	1436.73583984375	1	a3.a1	1
a3	pepa3b31	YVVVTGITPTPIGEGK		2	1630.905517578125	1	a3.a1	1
a4	pepa4a1	AADETICQTK	C7:+57.02146	2	1136.525634765625	1	a4.a1	1
a4	pepa4a2	AAVWEITGAEFSK		2	1408.7110595703125	1	a4.a1	1
a4	pepa4a3	AIDIADMITR	M7:+15.99491	2	1134.582763671875	1	a4.a1	1
a4	pepa4a4	DYIPQAFPGGH		2	1201.5640869140625	1	a4.a1	1
a4	pepa4a5	FCVDYAK	C2:+57.02146	2	902.4080810546875	1	a4.a1	1
a4	pepa4a6	FIHDNMVEIPNR		3	1484.73193359375	1	a4.a1	1
a4	pepa4a7	GASFVTSTNPR		2	1136.5699462890625	1	a4.a1	1
a4	pepa4a8	IQNEIDMVK		2	1089.561279296875	1	a4.a1	1
a4	pepa4a9	IQNEIDMVK	M7:+15.99491	2	1105.55615234375	1	a4.a1	1
a4	pepa4b10	ITTTGQVTSPVK		2	1231.689697265625	1	a4.a1	1
a4	pepa4b11	IYYPDFIVPDPK		2	1466.7569580078125	1	a4.a1	1
a4	pepa4b12	NIQDVVER		2	972.5112915039062	1	a4.a1	1
a4	pepa4b13	NSGEAPSSPTPK		2	1171.5594482421875	1	a4.a1	1
a4	pepa4b14	PNNSGEAPSSPTPK		2	1382.6551513671875	1	a4.a1	1
a4	pepa4b15	SATNIPQIK		2	971.5524291992188	1	a4.a1	1
a4	pepa4b16	SEAHTADGISIR		2	1256.6234130859375	1	a4.a1	1
a4	pepa4b17	TGKPIPFGTIGVHK		3	1451.8372802734375	1	a4.a1	1
a4	pepa4b18	TQIIQDFIR		2	1133.6318359375	1	a4.a1	1
a4	pepa4b19	TVYNINDK		2	966.489501953125	1	a4.a1	1
a4	pepa4b20	VIHNAQEVEK		2	1166.6168212890625	1	a4.a1	1
a4	pepa4b21	VIHNAQEVEKEPGQR		3	1733.893310546875	1	a4.a1	1
a4	pepa4b22	VIIDIFTGVR		2	1132.6728515625	1	a4.a1	1
a4	pepa4b23	VIQEGIEGIVIK		2	1297.77294921875	1	a4.a1	1
a5	pepa5a1	EVQQTIEEIR		2	1244.6485595703125	1	a5.a1	1
a5	pepa5a2	FISSIGGTIYEVGKPEMQQK		3	2212.13232421875	1	a5.a1	1
a5	pepa5a3	FISSIGGTIYEVGKPEMQQK	M17:+15.99491	3	2228.126953125	1	a5.a1	1
a5	pepa5a4	HIGVGMYQHDVSQTIIK		3	1925.9906005859375	1	a5.a1	1
a5	pepa5a5	HIGVGMYQHDVSQTIIK	M6:+15.99491	3	1941.9854736328125	1	a5.a1	1
a5	pepa5a6	HVCIQSSIAK	C3:+57.02146	2	1142.59912109375	1	a5.a1	1
a5	pepa5a7	IFNDDNTIPFIIR		2	1577.8326416015625	1	a5.a1	1
a5	pepa5a8	IIYNSINDSFK		2	1313.6739501953125	1	a5.a1	1
a5	pepa5a9	NAPQISDGSEVVVVK		2	1541.8173828125	1	a5.a1	1
a5	pepa5b10	NGPFINR		2	817.431884765625	1	a5.a1	1
a5	pepa5b11	NKIDTVQTIK		2	1159.66845703125	1	a5.a1	1
a5	pepa5b12	QIIITSPVPGR	Q1:-17.02655	2	1163.6787109375	1	a5.a1	1
a5	pepa5b13	QIIITSPVPGR		2	1180.705322265625	1	a5.a1	1
a5	pepa5b14	SFQQCAGFIR	C5:+57.02146	2	1213.5787353515625	1	a5.a1	1
a5	pepa5b15	VEVQVINIDIPR		2	1394.8006591796875	1	a5.a1	1
a5	pepa5b16	VQVQDVVIK		2	1027.614990234375	1	a5.a1	1
a6	pepa6a1	DMIIQFISR		2	1122.5980224609375	1	a6.a1	1
a6	pepa6a2	DMIIQFISR	M2:+15.99491	2	1138.5928955078125	1	a6.a1	1
a6	pepa6a3	FPFEIVK		2	879.4979248046875	1	a6.a1	1
a6	pepa6a4	GMEEIIPIVNK		2	1242.6767578125	1	a6.a1	1
a6	pepa6a5	GMEEIIPIVNK	M2:+15.99491	2	1258.671630859375	1	a6.a1	1
a6	pepa6a6	GPTPGPPIIPVPVGAAASFSAPPIPSR		3	2550.408203125	1	a6.a1	1
a6	pepa6a7	GWITINNISIMK		2	1389.75634765625	1	a6.a1	1
a6	pepa6a8	GWITINNISIMK	M11:+15.99491	2	1405.751220703125	1	a6.a1	1
a6	pepa6a9	HVFAIFNTEQR		2	1361.696533203125	1	a6.a1	1
a6	pepa6b10	IQSQIISIEK		2	1158.67333984375	1	a6.a1	1
a6	pepa6b11	NIVDSYVAIINK		2	1348.74755859375	1	a6.a1	1
a6	pepa6b12	SSVIENFVGR		2	1107.5797119140625	1	a6.a1	1
a6	pepa6b13	TIMHIMINNTK		2	1315.6865234375	1	a6.a1	1
a6	pepa6b14	VINITIIDIPGITK		2	1509.925537109375	1	a6.a1	1
a6	pepa6b15	VPVGDQPPDIEYQIK		2	1697.8748779296875	1	a6.a1	1
a6	pepa6b16	YMIPIDNIK	M2:+15.99491	2	1122.5867919921875	1	a6.a1	1
a7	pepa7a1	AAGPSISHTSGGTQSK		2	1485.7296142578125	1	a7.a1	1
a7	pepa7a2	ATAFNEQVDK		2	1122.54296875	1	a7.a1	1
a7	pepa7a3	ATVMDVKPVDYR		2	1393.71484375	1	a7.a1	1
a7	pepa7a4	ATVMDVKPVDYR	M4:+15.99491	2	1409.709716796875	1	a7.a1	2
a7	pepa7a5	DSIVDIIGICK	C10:+57.02146	2	1232.6558837890625	1	a7.a1	1
a7	pepa7a6	FFPIIEVNK		2	1106.6248779296875	1	a7.a1	1
a7	pepa7a7	IGNPVPYNEGIGQPQVAPPAPAASPAASSR		3	2913.48583984375	1	a7.a1	1
a7	pepa7a8	NIYIMDTSGK	M5:+15.99491	2	1157.5511474609375	1	a7.a1	1
a7	pepa7a9	PQPQNGSSGMGSTVSK	M10:+15.99491	2	1577.7227783203125	1	a7.a1	1
a7	pepa7b10	SGGVGGSNTNWK		2	1163.54443359375	1	a7.a1	1
a7	pepa7b11	SISVISSSTIIANPDIPEAYK		2	2205.165283203125	1	a7.a1	1
a7	pepa7b12	VGQISEGAIAAIMQK		2	1515.8204345703125	1	a7.a1	1
a7	pepa7b13	VIDQQNGIYR		2	1205.627685546875	1	a7.a1	1
a8	pepa8a1	AFAYTWFNIQAR		2	1487.743408203125	2	a8.a1 a8.a3	1
a8	pepa8a2	AIAYTWFNIQAR		2	1453.7591552734375	1	a8.a2	1
a8	pepa8a3	APGCVISNPDQK	C4:+57.02146	2	1285.620849609375	1	a8.a1	1
a8	pepa8a4	EDFVISITGK		2	1108.5888671875	1	a8.a1	1
a8	pepa8a5	EDFVITVTGK		2	1108.5888671875	2	a8.a2 a8.a3	1
a8	pepa8a6	IDIVMVIIFK	M5:+15.99491	2	1206.717041015625	3	a8.a1 a8.a2 a8.a3	1
a8	pepa8a7	KAPGCVISNPDQK	C5:+57.02146	3	1413.7159423828125	1	a8.a1	1
a8	pepa8a8	KPEKPIFSSASPQDSSPR		3	1957.9981689453125	1	a8.a2	1
a8	pepa8a9	NPPGYIEDSFVK		2	1365.6689453125	1	a8.a2	1
a8	pepa8b10	SGVFNVSEIVR		2	1206.6480712890625	1	a8.a2	1
a8	pepa8b11	SPFNSPSPQDSPR		2	1415.6553955078125	1	a8.a1	1
a8	pepa8b12	SPGSGSQSSGWHEVEPGMPSPTTIK		3	2540.172607421875	1	a8.a3	1
a8	pepa8b13	SPGSGSQSSGWHEVEPGMPSPTTIK	M18:+15.99491	3	2556.16748046875	1	a8.a3	1
a8	pepa8b14	VHNPFIPTPMIPPPPPPPMAR	M10:+15.99491 - M19:+15.99491	3	2335.20947265625	1	a8.a3	1
a9	pepa9a1	EITAPDENIPAK		2	1297.663818359375	1	a9.a1	1
a9	pepa9a2	GPVFAPPYEPIPENVK		2	1753.9163818359375	1	a9.a1	1
a9	pepa9a3	HIQDIMEGITAK		2	1355.69921875	1	a9.a1	1
a9	pepa9a4	IMPEDIIINCSK	C10:+57.02146 - M2:+15.99491	2	1448.7127685546875	1	a9.a1	1
a9	pepa9a5	KVPEPDNKK		2	1054.589599609375	1	a9.a1	1
a9	pepa9a6	MIDHEYTTK		2	1137.52490234375	1	a9.a1	1
a9	pepa9a7	MIDHEYTTK	M1:+15.99491	2	1153.519775390625	1	a9.a1	1
a9	pepa9a8	NIQIFMENK		2	1136.5772705078125	1	a9.a1	1
a9	pepa9a9	SGDHIHNDSQIEADFR	S1:+42.01057	3	1882.8319091796875	1	a9.a1	1
a9	pepa9b10	TYNASITIQQQIK		2	1507.8118896484375	1	a9.a1	1
a9	pepa9b11	VPSPPPGHK		2	915.505126953125	1	a9.a1	1
a9	pepa9b12	YIMINPSSR	M3:+15.99491	2	1096.5460205078125	1	a9.a1	1
b10	pepb10a1	AEGGGGGGRPGAPAAGDGK		3	1538.73095703125	1	b10.a1	1
b10	pepb10a2	IIEQYKEESK		2	1266.657958984375	1	b10.a1	1
b10	pepb10a3	KAVVVCPK	C6:+57.02146	2	900.5339965820312	1	b10.a1	1
b10	pepb10a4	NFIIDQTNVSAAAQR		2	1647.8453369140625	1	b10.a1	1
b10	pepb10a5	NGQDIGVAFK		2	1048.5426025390625	1	b10.a1	1
b10	pepb10a6	PAMEPGNGSIDIGGDSAGR	M3:+15.99491	2	1816.8133544921875	1	b10.a1	1
b10	pepb10a7	SSGPTSIFAVTVAPPGAR		2	1714.9127197265625	1	b10.a1	2
b10	pepb10a8	VSEIKEEIKK		2	1202.699462890625	1	b10.a1	1
b10	pepb10a9	YNIIGTNTIMDK		2	1382.6988525390625	1	b10.a1	1
b10	pepb10b10	YNIIGTNTIMDK	M10:+15.99491	2	1398.69384765625	1	b10.a1	1
b11	pepb11a1	EDNFNTAMQVIR	M8:+15.99491	2	1453.6744384765625	1	b11.a1	2
b11	pepb11a2	GIVIIMVDEK	M6:+15.99491	2	1132.6285400390625	1	b11.a1	1
b11	pepb11a3	IGFATSSDVIEMK		2	1397.698486328125	1	b11.a1	1
b11	pepb11a4	IGFATSSDVIEMK	M12:+15.99491	2	1413.693359375	1	b11.a1	1
b11	pepb11a5	MTDVFEGSIIR		2	1267.635498046875	1	b11.a1	1
b11	pepb11a6	MTDVFEGSIIR	M1:+15.99491	2	1283.63037109375	1	b11.a1	1
b11	pepb11a7	NFQPVIIFSFSK		2	1426.7733154296875	1	b11.a1	1
b11	pepb11a8	TVIQMDEIK	M5:+15.99491	2	1092.56103515625	1	b11.a1	1
b11	pepb11a9	VIFTSPIK		2	904.5507202148438	1	b11.a1	1
b11	pepb11b10	WISSGEYIQMSGR	M10:+15.99491	2	1529.7056884765625	1	b11.a1	1
b12	pepb12a1	FIESIPEEEQQR		2	1504.7281494140625	1	b12.a1	1
b12	pepb12a2	FSQEIISNGEINHIPIK		3	1939.02880859375	1	b12.a1	1
b12	pepb12a3	HPEINISEEGITK		2	1466.7490234375	1	b12.a1	1
b12	pepb12a4	IHPEMSNIDITK	M5:+15.99491	2	1413.7047119140625	1	b12.a1	1
b12	pepb12a5	MWNDISEK		2	1022.4616088867188	1	b12.a1	1
b12	pepb12a6	TTESHMDWEK		2	1263.531494140625	1	b12.a1	1
b12	pepb12a7	TTESHMDWEK	M6:+15.99491	2	1279.5263671875	1	b12.a1	1
b12	pepb12a8	VRPDEIMR		2	1015.5358276367188	1	b12.a1	1
b12	pepb12a9	WVEISNEVR		2	1131.5797119140625	1	b12.a1	1
b12	pepb12b10	YIQDFQR		2	969.4793090820312	1	b12.a1	1
b13	pepb13a1	AAVIGDVIR		2	913.5469970703125	1	b13.a1	1
b13	pepb13a2	APQVIVIAPTR		2	1164.7103271484375	1	b13.a1	1
b13	pepb13a3	DVESYIHR		2	1018.4957275390625	1	b13.a1	1
b13	pepb13a4	EAQEISQNSAIK		2	1317.6649169921875	1	b13.a1	1
b13	pepb13a5	EGAFSNFPISEETIK		2	1668.81201171875	1	b13.a1	1
b13	pepb13a6	GAVEAIAAAIAH		2	1093.6004638671875	1	b13.a1	1
b13	pepb13a7	NGIDIIVGTPGR		2	1211.6746826171875	1	b13.a1	1
b13	pepb13a8	QDAQSIHGDIPQK	Q1:-17.02655	2	1419.6866455078125	1	b13.a1	1
b13	pepb13a9	SDAGIESDTAMK	M11:+15.99491	2	1240.53662109375	1	b13.a1	1
b13	pepb13b10	TFSFAIPIIEK		2	1265.71435546875	1	b13.a1	1
b14	pepb14a1	AAMEAIVVEVTK		2	1260.687255859375	1	b14.a1	1
b14	pepb14a2	AAMEAIVVEVTK	M3:+15.99491	2	1276.68212890625	1	b14.a1	1
b14	pepb14a3	DFVNYIVR		2	1025.5418701171875	1	b14.a1	1
b14	pepb14a4	EGETVEPYK		2	1051.4947509765625	1	b14.a1	1
b14	pepb14a5	GMTIVTPIQIIIFASK	M2:+15.99491	2	1748.0030517578125	1	b14.a1	1
b14	pepb14a6	IAAQSCAISIVR	C6:+57.02146	2	1288.70458984375	1	b14.a1	1
b14	pepb14a7	ISMSQINEK	M3:+15.99491	2	1065.52490234375	1	b14.a1	1
b14	pepb14a8	PSAAGINIMIGSTR		2	1387.736572265625	1	b14.a1	1
b14	pepb14a9	QPAIISQIDPVNER		2	1579.8443603515625	1	b14.a1	1
b14	pepb14b10	YPSPFFVFGEK		2	1317.65185546875	1	b14.a1	1
b15	pepb15a1	AFIADPSAFVAAAPVAAATTAAPAAAAAPAK		3	2752.46728515625	1	b15.a1	1
b15	pepb15a2	AGAIAPCEVTVPAQNTGIGPEK	C7:+57.02146	2	2180.10205078125	1	b15.a1	2
b15	pepb15a3	DMIIANK		2	804.4287719726562	1	b15.a1	1
b15	pepb15a4	GHIENNPAIEK		3	1221.6226806640625	1	b15.a1	1
b15	pepb15a5	GNVGFVFTK		2	968.5203857421875	1	b15.a1	1
b15	pepb15a6	GTIEIISDVQIIK		2	1428.8311767578125	1	b15.a1	1
b15	pepb15a7	IIQIIDDYPK		2	1217.677978515625	1	b15.a1	1
b15	pepb15a8	NVASVCIQIGYPTVASVPH	C6:+57.02146	2	2012.02734375	1	b15.a1	1
b15	pepb15a9	TSFFQAIGITTK		2	1313.71044921875	1	b15.a1	1
b16	pepb16a1	AGGVGINISAASR		2	1172.6385498046875	1	b16.a1	1
b16	pepb16a2	DPNNPYDK		2	962.4218139648438	1	b16.a1	1
b16	pepb16a3	GDSPIHSIR		2	981.5115966796875	1	b16.a1	1
b16	pepb16a4	MSEISSSRPK		2	1121.5623779296875	1	b16.a1	1
b16	pepb16a5	MSEISSSRPK	M1:+15.99491	2	1137.5572509765625	1	b16.a1	1
b16	pepb16a6	NDIYYNTITNFSEK		2	1721.8021240234375	1	b16.a1	1
b16	pepb16a7	TIGFNIESGWGSGR		2	1480.71826171875	1	b16.a1	1
b16	pepb16a8	YYTGVVNNNEMVAIQR	M11:+15.99491	2	1886.9068603515625	1	b16.a1	1
b17	pepb17a1	AQPISIEEIIAK		2	1311.7523193359375	1	b17.a1	1
b17	pepb17a2	DIIGVAETGSGK		2	1146.6004638671875	1	b17.a1	1
b17	pepb17a3	GFIAGIDIK		2	933.540771484375	1	b17.a1	1
b17	pepb17a4	IEESDQGPYAIIIAPTR		2	1872.9705810546875	1	b17.a1	1
b17	pepb17a5	IIDVIENR		2	971.5524291992188	1	b17.a1	1
b17	pepb17a6	NIEDYIHR		2	1059.522216796875	1	b17.a1	1
b17	pepb17a7	QAIPIGIQNR		2	1109.6429443359375	1	b17.a1	1
b17	pepb17a8	VFIMSESEK	M4:+15.99491	2	1085.518798828125	1	b17.a1	1
b18	pepb18a1	ANGTSAITAQNGK		2	1232.6234130859375	1	b18.a1	1
b18	pepb18a2	DNQISEVANK		2	1117.548828125	1	b18.a1	1
b18	pepb18a3	GAAGDWGER		2	918.4067993164062	1	b18.a1	1
b18	pepb18a4	KIQANGPVAK		2	1025.610595703125	1	b18.a1	1
b18	pepb18a5	VADNSFDAK		2	966.453125	1	b18.a1	1
b18	pepb18a6	VADNSFDAKR		2	1122.55419921875	1	b18.a1	1
b18	pepb18a7	VAGGAAPSKPASAK		2	1211.6746826171875	1	b18.a1	1
b19	pepb19a1	AVDITTPK		2	844.4779052734375	1	b19.a1	1
b19	pepb19a2	DFKPGDIIFAK		3	1250.6783447265625	1	b19.a1	1
b19	pepb19a3	FSSQQAATK		2	967.4848022460938	1	b19.a1	1
b19	pepb19a4	IDNIDVNR		2	958.4957275390625	1	b19.a1	1
b19	pepb19a5	NMFIVGEGDSVITQVINK	M2:+15.99491	2	1980.0111083984375	1	b19.a1	1
b19	pepb19a6	VSQVIMEK		2	933.5078125	1	b19.a1	1
b19	pepb19a7	VSQVIMEK	M6:+15.99491	2	949.502685546875	1	b19.a1	1
b20	pepb20a1	AGPEEIGK		2	800.415283203125	1	b20.a1	1
b20	pepb20a2	AIGSTSKPQESPK		2	1329.7012939453125	1	b20.a1	1
b20	pepb20a3	DSPFGISFVR		2	1124.5738525390625	1	b20.a1	1
b20	pepb20a4	IIPHQIYGVVPQA		2	1434.810791015625	1	b20.a1	1
b20	pepb20a5	TPATAPVPAR		2	980.5527954101562	1	b20.a1	1
b20	pepb20a6	TPSKPPAQISPSVPK		3	1533.8638916015625	1	b20.a1	1
b20	pepb20a7	YSQVIGIGGR		2	1049.57421875	1	b20.a1	1
b21	pepb21a1	AAPAAGSAPAAAEEK		2	1311.654296875	1	b21.a1	1
b21	pepb21a2	IASVPAGGAVAVSAAPGSAAPAAGSAPAAAEEK		3	2774.432373046875	1	b21.a1	1
b21	pepb21a3	NIEDVIAQGIGK		2	1256.6849365234375	1	b21.a1	1
b21	pepb21a4	VISEINGK		2	859.48876953125	1	b21.a1	1
b21	pepb21a5	YVASYIIAAIGGN		2	1311.69482421875	1	b21.a1	1
b21	pepb21a6	YVASYIIAAIGGNSSPSAK		2	1868.9757080078125	1	b21.a1	2
b22	pepb22a1	DVAYQYVK		2	985.4993286132812	1	b22.a1	1
b22	pepb22a2	ESETTTSIVIER		2	1364.6907958984375	1	b22.a1	1
b22	pepb22a3	NPVTIFSIATNEMWR		2	1778.8897705078125	1	b22.a1	1
b22	pepb22a4	NPVTIFSIATNEMWR	M13:+15.99491	2	1794.885009765625	1	b22.a1	1
b22	pepb22a5	QATTIIADNIIFISDQTK		2	1992.065185546875	1	b22.a1	2
b22	pepb22a6	SGDSEVYQIGDVSQK		2	1611.7501220703125	1	b22.a1	1
b23	pepb23a1	DMVGIAQTGSGK	M2:+15.99491	2	1179.5677490234375	1	b23.a2	1
b23	pepb23a2	EANQAINPK		2	984.5112915039062	2	b23.a1 b23.a2	1
b23	pepb23a3	IIQIVEDR		2	985.568115234375	1	b23.a1	1
b23	pepb23a4	STCIYGGAPK	C3:+57.02146	2	1053.5037841796875	2	b23.a1 b23.a2	1
b23	pepb23a5	TAQEVETYR		2	1096.52734375	1	b23.a1	1
b23	pepb23a6	TGTAYTFFTPNNIK		2	1574.785400390625	1	b23.a1	1
b24	pepb24a1	IIASANIEEVTMK	M12:+15.99491	2	1434.7513427734375	1	b24.a1	1
b24	pepb24a2	ITMQVSSIQR		2	1162.625244140625	1	b24.a1	1
b24	pepb24a3	NVGQFSGFPFEK		2	1356.65869140625	1	b24.a1	1
b24	pepb24a4	SASAPAAEGEGTPTQPASEK	S1:+42.01057	2	1927.888427734375	1	b24.a1	1
b24	pepb24a5	SGVNSEIVK		2	932.5051879882812	1	b24.a1	1
b24	pepb24a6	VYENYPTYDITER		2	1662.7650146484375	1	b24.a1	1
b25	pepb25a1	AIFIADGNVFTTGFSR		2	1715.8756103515625	1	b25.a1	1
b25	pepb25a2	NADPIIISIK		2	1083.641357421875	1	b25.a1	1
b25	pepb25a3	NGSIICTASK	C6:+57.02146	2	1050.525146484375	1	b25.a1	1
b25	pepb25a4	TTDTASVQNEAK		2	1264.60205078125	1	b25.a1	1
b25	pepb25a5	VGIVAWHPTAR		3	1206.674560546875	1	b25.a1	1
b25	pepb25a6	VTWDSSFCAVNPR	C8:+57.02146	2	1538.7060546875	1	b25.a1	1
b26	pepb26a1	IINDISSDAPGVPR		2	1453.7650146484375	1	b26.a2	1
b26	pepb26a2	STTSETAPQPGSAVQGAH		2	1725.8043212890625	1	b26.a1	1
b26	pepb26a3	TDDPQIKR		2	972.5112915039062	1	b26.a1	1
b26	pepb26a4	TIIEEIK		2	845.498291015625	2	b26.a1 b26.a2	1
b26	pepb26a5	VAVIENQNK		2	1014.5582885742188	2	b26.a1 b26.a2	1
b27	pepb27a1	AIAAAGYDVEK		2	1107.5684814453125	1	b27.a1	1
b27	pepb27a2	ASGPPVSEIITK		2	1198.668212890625	1	b27.a1	1
b27	pepb27a3	KASGPPVSEIITK		2	1326.76318359375	1	b27.a1	1
b27	pepb27a4	SETAPAAPAAAPPAEK	S1:+42.01057	2	1520.759521484375	1	b27.a1	1
b27	pepb27a5	SGVSIAAIK		2	845.509521484375	1	b27.a1	1
b28	pepb28a1	AIYYIQIHPQEIR		3	1643.8907470703125	1	b28.a1	1
b28	pepb28a2	IEVQDTSGGTTAIRPSASTQAISSSVSSSK		3	2952.47607421875	1	b28.a1	1
b28	pepb28a3	IVVFQYSDGK		2	1155.6048583984375	1	b28.a1	1
b28	pepb28a4	VVEEITR		2	845.4730834960938	1	b28.a1	1
b28	pepb28a5	YIIGDMEGR		2	1053.5037841796875	1	b28.a1	1
b29	pepb29a1	MSQEEVNVFR		2	1238.583740234375	1	b29.a1	1
b29	pepb29a2	NFYVEVPEIAK		2	1308.6839599609375	1	b29.a1	1
b29	pepb29a3	TIAFIIPMFR		2	1208.6864013671875	1	b29.a1	1
b29	pepb29a4	VKDMAAPGTSSVPAPTAGNAEK	M4:+15.99491	3	2115.0390625	1	b29.a1	1
b29	pepb29a5	VTYVVIDEADR		2	1279.6533203125	1	b29.a1	1
b30	pepb30a1	AAIAIQITNIITR		2	1397.847900390625	1	b30.a1	1
b30	pepb30a2	IYGAGQPFAER		2	1208.6063232421875	1	b30.a1	1
b30	pepb30a3	TPSNPTGMER		2	1089.499755859375	1	b30.a1	1
b30	pepb30a4	VSSSVPASDPSDGQR		2	1488.69287109375	1	b30.a1	1
b31	pepb31a1	FTWEQAFIR		2	1197.60546875	1	b31.a1	1
b31	pepb31a2	IIAEQHQR		2	994.5432739257812	1	b31.a1	1
b31	pepb31a3	SDVISQIPAK		2	1057.5892333984375	1	b31.a1	1
b31	pepb31a4	VIIISGTPAMSR	M10:+15.99491	2	1260.698486328125	1	b31.a1	1
b32	pepb32a1	DAVTYTEHAK		2	1134.54296875	1	b32.a1	1
b32	pepb32a2	ISGIIYEETR		2	1180.621337890625	1	b32.a1	1
b32	pepb32a3	TVTAMDVVYAIK		2	1310.702880859375	1	b32.a1	1
b32	pepb32a4	TVTAMDVVYAIK	M5:+15.99491	2	1326.69775390625	1	b32.a1	1
b33	pepb33a1	IDSSAQFGYYFR		2	1453.675048828125	1	b33.a1	1
b33	pepb33a2	ITSINEEYTK		2	1197.6002197265625	1	b33.a1	1
b33	pepb33a3	NNSFVNEIISR		2	1292.6597900390625	1	b33.a1	1
b33	pepb33a4	QVGVGYVDSIQR		2	1320.6910400390625	1	b33.a1	1
b34	pepb34a1	AAIGPSSQNVTEYVVR	A1:+42.01057	2	1732.8868408203125	1	b34.a1	1
b34	pepb34a2	PGTPSAEGGSTSSTIR		2	1504.7242431640625	1	b34.a1	1
b34	pepb34a3	TGISSEQTVNVIAQIIK		2	1801.0069580078125	1	b34.a1	1
b34	pepb34a4	VNFATWNQAR		2	1206.6019287109375	1	b34.a1	1
b35	pepb35a1	AASITSEVFNK		2	1166.6055908203125	1	b35.a1	1
b35	pepb35a2	APGEQTVPAINIQNAFR		2	1825.9559326171875	1	b35.a1	1
b35	pepb35a3	NEGNIFPNPEATFVK		2	1676.8282470703125	1	b35.a1	1
b35	pepb35a4	YTEGVQSINWTK		2	1425.7012939453125	1	b35.a1	1
b36	pepb36a1	QVQQPSVAQIR		2	1253.696533203125	1	b36.a1	1
b36	pepb36a2	STMVDPAINIFFIK		2	1595.8509521484375	1	b36.a1	1
b36	pepb36a3	STMVDPAINIFFIK	M3:+15.99491	2	1611.845458984375	1	b36.a1	1
b36	pepb36a4	YTDINSNDVTGIR		2	1467.707763671875	1	b36.a1	1
b37	pepb37a1	AGAGIGDGER		2	902.43310546875	1	b37.a1	1
b37	pepb37a2	MEGGTENDIR	M1:+15.99491	2	1137.4844970703125	1	b37.a1	1
b37	pepb37a3	VAISEPQPER		2	1125.59033203125	1	b37.a1	1
b38	pepb38a1	EVDATSPAPSTSSTVK		2	1576.7705078125	1	b38.a1	1
b38	pepb38a2	TEGAEATPGAQK		2	1159.5594482421875	1	b38.a1	1
b38	pepb38a3	TPQMPPTTPSSSFFTK	M4:+15.99491	2	1769.8419189453125	1	b38.a1	1
b39	pepb39a1	IGMDGYR		2	811.3770751953125	1	b39.a1	1
b39	pepb39a2	STDYGIFQINSR		2	1400.680908203125	1	b39.a1	1
b39	pepb39a3	WESGYNTR		2	1012.44873046875	1	b39.a1	1
b40	pepb40a1	AAGVNVEPFWPGIFAK		2	1702.8956298828125	1	b40.a1	1
b40	pepb40a2	AGAAPAGGPAPSTAAAPAEEK		2	1791.8875732421875	1	b40.a1	1
b40	pepb40a3	GGPAPSTAAAPAEEK		2	1353.6649169921875	1	b40.a1	1
b41	pepb41a1	IASVPEYR		2	934.4996948242188	1	b41.a1	1
b41	pepb41a2	NGVFVDGAFQR		2	1209.6014404296875	1	b41.a1	1
b41	pepb41a3	TPFGPISSR		2	961.5106201171875	1	b41.a1	1
b42	pepb42a1	GGPNIITIADIVK		2	1310.768310546875	1	b42.a1	1
b42	pepb42a2	TPAIVFEHVNNTDFK		3	1731.8704833984375	1	b42.a1	1
b42	pepb42a3	YNIEIDPR		2	1019.51611328125	1	b42.a1	1
b43	pepb43a1	MFIISDGEGK		2	1096.53466796875	1	b43.a1	1
b43	pepb43a2	VDMMDIPR	V1:+42.01057	2	1018.469970703125	1	b43.a1	1
b43	pepb43a3	VDMMDIPR	M3:+15.99491 - M4:+15.99491 - V1:+42.01057	2	1050.4599609375	1	b43.a1	1
b44	pepb44a1	AIVPQAISGIIK		2	1209.7569580078125	1	b44.a1	1
b44	pepb44a2	IAGIDITDATIR		2	1258.7005615234375	1	b44.a1	1
b44	pepb44a3	ITDQTIIYIR		2	1235.6998291015625	1	b44.a1	1
b45	pepb45a1	RIPEESGGR		2	1000.5175170898438	1	b45.a1	1
b45	pepb45a2	SSGAASSAPGGGDGAEYK		2	1568.6827392578125	1	b45.a1	1
b46	pepb46a1	GSSGSPAHAESYSSGGGGQQK		3	1935.8431396484375	1	b46.a1	1
b46	pepb46a2	SGGGSVGAVVVK		2	1016.5739135742188	1	b46.a1	1
b47	pepb47a1	IITQGFTNWNK		2	1321.6903076171875	1	b47.a1	1
b47	pepb47a2	SAPSKPAASIASGGSNSSNK		3	1817.899169921875	1	b47.a1	1
b48	pepb48a1	AIAAGGYDVEK		2	1093.5528564453125	1	b48.a1	1
b48	pepb48a2	ATGPPVSEIITK		2	1212.6839599609375	1	b48.a1	1
b49	pepb49a1	GIGAGGSITGIK		2	1030.589599609375	1	b49.a1	1
b49	pepb49a2	YNIIVVGR		2	933.5521240234375	1	b49.a1	1
b50	pepb50a1	GAVIVVSHDAR		2	1123.622314453125	1	b50.a1	1
b50	pepb50a2	STIIIIITGK		2	1058.682373046875	1	b50.a1	1
b51	pepb51a1	GEIDITGAK		2	903.4785766601562	1	b51.a1	1
b51	pepb51a2	ISIEGIVVQR		2	1113.6630859375	1	b51.a1	1
b52	pepb52a1	ATDTSQGEIVHPK	A1:+42.01057	2	1424.7020263671875	1	b52.a1	1
b52	pepb52a2	IEDVIPIAFTR		2	1273.7154541015625	1	b52.a1	1
b53	pepb53a1	DIVIPTQAIPASPAIK		2	1633.9527587890625	1	b53.a1	1
b53	pepb53a2	TISGAQDSEAAFAK		2	1395.675537109375	1	b53.a1	1
b54	pepb54a1	DVFIAWVASR		2	1163.6212158203125	1	b54.a1	1
b54	pepb54a2	GQNPNATFGEVSK		2	1348.649658203125	1	b54.a1	1
b55	pepb55a1	IGITATIVR		2	943.5938720703125	1	b55.a1	1
b55	pepb55a2	TGVPDGIMQFIK		2	1305.6876220703125	1	b55.a1	1
b56	pepb56a1	AGIQFPVGR		2	944.5316772460938	1	b56.a1	1
b56	pepb56a2	VTIAQGGVIPNIQAVIIPK		3	1931.169189453125	1	b56.a1	1
b57	pepb57a1	IIITTVPPNIR		2	1236.7679443359375	1	b57.a1	1
b57	pepb57a2	IIPTIEAVAAIGNK		2	1409.836669921875	1	b57.a1	1
b58	pepb58a1	IFAIVITPTR		2	1130.693603515625	1	b58.a1	1
b58	pepb58a2	IQIEAIPIAIQGR		2	1421.847900390625	1	b58.a1	1

## Sheet: spectra
MS Sample :	DaPR130924_VB133_O1950.m
Group ID	Peptide ID	Sample	Scan	Rt (minutes)	Sequence (top)	Modifs (top)	Number of subgroups	Sub-groups Ids	Best E-value	Best hyperscore	Charge	MH+ Obs	MH+ theo	DeltaMH+	Delta-ppm
a1	pepa1a9	DaPR130924_VB133_O1950.m	650	9.760000228881836	ATEDKEALKK		1	a1.a1	0.032999999821186066	32.099998474121094	2	1132.6204833984375	1132.621337890625	-6.99999975040555E-4	-0.6180353059074652
a1	pepa1b97	DaPR130924_VB133_O1950.m	670	9.949999809265137	TGNAWHSK		1	a1.a1	1.4000000373926014E-4	39.099998474121094	2	900.4331665039062	900.4326782226562	5.000000237487257E-4	0.5552886249482464
a1	pepa1b55	DaPR130924_VB133_O1950.m	719	10.350000381469727	KPLSNMK		1	a1.a1	0.012000000104308128	27.0	2	817.4608154296875	817.4605102539062	3.000000142492354E-4	0.366990222140583
a1	pepa1b84	DaPR130924_VB133_O1950.m	722	10.359999656677246	SADKPLSNMK	M9:+15.99491	1	a1.a1	0.01600000075995922	31.299999237060547	2	1106.552490234375	1106.551513671875	0.0010999999940395355	0.9940793360712151
a1	pepa1b33	DaPR130924_VB133_O1950.m	728	10.399999618530273	GQDGIGSKAEK		1	a1.a1	0.00419999985024333	38.400001525878906	2	1089.5523681640625	1089.553955078125	-0.001500000013038516	-1.3767101721281536
a1	pepa1b87	DaPR130924_VB133_O1950.m	791	11.0	SASADKPLSNMK	M11:+15.99491	1	a1.a1	0.0012000000569969416	37.29999923706055	2	1264.62109375	1264.62060546875	5.000000237487257E-4	0.3953755154601434
a1	pepa1b95	DaPR130924_VB133_O1950.m	810	11.130000114440918	SSASADKPLSNMK	M12:+15.99491	1	a1.a1	0.008100000210106373	35.400001525878906	2	1351.6529541015625	1351.652587890625	3.9999998989515007E-4	0.2959340243778069
a1	pepa1b45	DaPR130924_VB133_O1950.m	1035	12.449999809265137	LGGKLTGTANK		1	a1.a1	8.900000248104334E-4	35.70000076293945	2	1059.6142578125	1059.6160888671875	-0.0017999999690800905	-1.6987284243715395
a1	pepa1c104	DaPR130924_VB133_O1950.m	1044	12.479999542236328	VCSTNDLK	C2:+57.02146	1	a1.a1	0.001500000013038516	32.5	2	936.4481201171875	936.4459228515625	0.002199999988079071	2.34930809606162
a1	pepa1b12	DaPR130924_VB133_O1950.m	1137	13.050000190734863	AVNSSASADKPLSNMK	M15:+15.99491	1	a1.a1	3.999999989900971E-6	45.29999923706055	2	1635.802490234375	1635.8011474609375	0.001500000013038516	0.9169818809375395
a1	pepa1a7	DaPR130924_VB133_O1950.m	1241	13.600000381469727	ASADKPLSNMK		1	a1.a1	0.0017000000225380063	39.5	2	1161.5950927734375	1161.59375	0.001500000013038516	1.2913292732838102
a1	pepa1b96	DaPR130924_VB133_O1950.m	1300	13.90999984741211	TAEAGGVTGKGQDGIGSK		1	a1.a1	0.004399999976158142	40.599998474121094	3	1632.8182373046875	1632.8192138671875	-8.999999845400453E-4	-0.551193896358235
a1	pepa1b82	DaPR130924_VB133_O1950.m	1436	14.600000381469727	RKGDEVDGVDEVAK		1	a1.a1	1.0000000116860974E-7	53.099998474121094	3	1516.761474609375	1516.7606201171875	7.999999797903001E-4	0.527439840657579
a1	pepa1b82	DaPR130924_VB133_O1950.m	1444	14.649999618530273	RKGDEVDGVDEVAK		1	a1.a1	5.700000110664405E-5	50.400001525878906	2	1516.7611083984375	1516.7606201171875	6.000000284984708E-4	0.3955799092754094
a1	pepa1b86	DaPR130924_VB133_O1950.m	1612	15.529999732971191	SAPAAVNSSASADKPLSNMK	M19:+15.99491	1	a1.a1	1.0999999631167157E-6	42.29999923706055	2	1961.9720458984375	1961.9599609375	0.012000000104308128	6.116332821885961
a1	pepa1b11	DaPR130924_VB133_O1950.m	1622	15.579999923706055	AVNSSASADKPLSNMK		1	a1.a1	9.099999864758956E-9	64.0	2	1619.80810546875	1619.80615234375	0.0020000000949949026	1.2347157047780302
a1	pepa1b51	DaPR130924_VB133_O1950.m	1697	15.949999809265137	KGDEVDGVDEVAK		1	a1.a1	2.2000000171829015E-5	46.0	2	1360.6617431640625	1360.6595458984375	0.002300000051036477	1.6903567523335143
a1	pepa1b72	DaPR130924_VB133_O1950.m	1730	16.079999923706055	PEYSASQLK		1	a1.a1	8.999999845400453E-4	42.20000076293945	2	1022.51708984375	1022.5156860351562	0.00139999995008111	1.3691721009285083
a1	pepa1b28	DaPR130924_VB133_O1950.m	1760	16.209999084472656	GGAAVDPDSGLEHSAH		1	a1.a1	5.200000014156103E-4	41.70000076293945	2	1519.6710205078125	1519.6776123046875	-0.006500000134110451	-4.2772230646030165
a1	pepa1b91	DaPR130924_VB133_O1950.m	1785	16.329999923706055	SLLATEDK		1	a1.a1	0.04899999871850014	38.70000076293945	2	876.468505859375	876.4677124023438	7.999999797903001E-4	0.9127546496807619
a1	pepa1b58	DaPR130924_VB133_O1950.m	1826	16.510000228881836	KPPLLNNADSVQAK		1	a1.a1	1.8999999156221747E-5	49.400001525878906	2	1494.830078125	1494.827880859375	0.002199999988079071	1.471741339754978
a1	pepa1b58	DaPR130924_VB133_O1950.m	1816	16.479999542236328	KPPLLNNADSVQAK		1	a1.a1	9.299999801442027E-4	45.79999923706055	3	1494.8336181640625	1494.827880859375	0.005799999926239252	3.8800453219435793
a1	pepa1b58	DaPR130924_VB133_O1950.m	1949	17.030000686645508	KPPLLNNADSVQAK		1	a1.a1	2.300000005561742E-6	55.20000076293945	2	1494.8284912109375	1494.827880859375	6.000000284984708E-4	0.4013840229910158
a1	pepa1b58	DaPR130924_VB133_O1950.m	1942	17.0	KPPLLNNADSVQAK		1	a1.a1	0.009499999694526196	40.20000076293945	3	1494.830078125	1494.827880859375	0.002199999988079071	1.471741339754978
a1	pepa1b47	DaPR130924_VB133_O1950.m	1822	16.510000228881836	LLWHGSR		1	a1.a1	0.041999999433755875	32.599998474121094	2	868.4805297851562	868.4791870117188	0.0013000000035390258	1.4968694966796992
a1	pepa1a8	DaPR130924_VB133_O1950.m	1964	17.100000381469727	ASLCISTK	C4:+57.02146	1	a1.a1	0.02500000037252903	31.899999618530273	2	879.461181640625	879.4608764648438	3.000000142492354E-4	0.3411180898178679
a1	pepa1a8	DaPR130924_VB133_O1950.m	1836	16.559999465942383	ASLCISTK	C4:+57.02146	1	a1.a1	0.009800000116229057	40.900001525878906	2	879.462158203125	879.4608764648438	0.0013000000035390258	1.4781783230251437
a1	pepa1b17	DaPR130924_VB133_O1950.m	1840	16.559999465942383	EDAIEHFMK	M8:+15.99491	1	a1.a1	0.010999999940395355	30.100000381469727	2	1135.507568359375	1135.50927734375	-0.0015999999595806003	-1.409059345885235
a1	pepa1b90	DaPR130924_VB133_O1950.m	1873	16.68000030517578	SLCISTK	C3:+57.02146	1	a1.a1	0.04600000008940697	23.700000762939453	2	808.4242553710938	808.4237060546875	5.000000237487257E-4	0.6184875826920668
a1	pepa1c108	DaPR130924_VB133_O1950.m	1920	16.8799991607666	VGTVIGSNKLEQMPSK	M13:+15.99491	1	a1.a1	0.014000000432133675	36.099998474121094	3	1703.90234375	1703.900146484375	0.002300000051036477	1.3498443883475353
a1	pepa1b56	DaPR130924_VB133_O1950.m	1924	16.899999618530273	KPPLLNNAD		1	a1.a1	0.01899999938905239	35.20000076293945	2	981.5388793945312	981.5368041992188	0.002099999925121665	2.1395019688894275
a1	pepa1b73	DaPR130924_VB133_O1950.m	1943	17.0	PIDVNYEK		1	a1.a1	6.900000153109431E-5	35.099998474121094	2	977.4962158203125	977.4943237304688	0.0019000000320374966	1.943745335304266
a1	pepa1b66	DaPR130924_VB133_O1950.m	1966	17.100000381469727	MIFDVESMKK	M1:+15.99491 - M8:+15.99491	1	a1.a1	0.023000000044703484	26.299999237060547	2	1259.6019287109375	1259.6014404296875	5.000000237487257E-4	0.3969509780634744
a1	pepa1b42	DaPR130924_VB133_O1950.m	1995	17.209999084472656	LEQMPSKEDAIEHFMK	M4:+15.99491 - M15:+15.99491	1	a1.a1	0.02500000037252903	30.600000381469727	2	1964.921875	1964.9100341796875	0.012000000104308128	6.107149892650378
a1	pepa1b98	DaPR130924_VB133_O1950.m	2038	17.399999618530273	TPPPSTASAPAAVNSSASADKPLSNMK	M26:+15.99491	1	a1.a1	0.004000000189989805	35.20000076293945	3	2613.28955078125	2613.282958984375	0.006599999964237213	2.52555887281423
a1	pepa1c110	DaPR130924_VB133_O1950.m	2057	17.479999542236328	VVDRDSEEAEIIR		1	a1.a1	5.799999926239252E-4	49.5	2	1530.77880859375	1530.7762451171875	0.0026000000070780516	1.6984846840754382
a1	pepa1b74	DaPR130924_VB133_O1950.m	2115	17.709999084472656	PLLNNADSVQAK		1	a1.a1	0.0010999999940395355	48.5	2	1269.6800537109375	1269.68017578125	-9.999999747378752E-5	-0.07875998962672334
a1	pepa1b54	DaPR130924_VB133_O1950.m	2192	18.010000228881836	KMVDPEKPQLGMIDR	M2:+15.99491	1	a1.a1	0.0017999999690800905	35.900001525878906	2	1772.8963623046875	1772.90380859375	-0.007400000002235174	-4.173943316250633
a1	pepa1b69	DaPR130924_VB133_O1950.m	2206	18.079999923706055	MVDPEKPQLGMIDR	M1:+15.99491 - M11:+15.99491	1	a1.a1	1.1000000085914508E-4	39.0	2	1660.8082275390625	1660.8037109375	0.004600000102072954	2.7697433909732294
a1	pepa1a1	DaPR130924_VB133_O1950.m	2372	18.75	AEPVEVVAPR		1	a1.a1	0.00139999995008111	40.0	2	1066.5908203125	1066.589599609375	0.0013000000035390258	1.2188380648143713
a1	pepa1a1	DaPR130924_VB133_O1950.m	2507	19.25	AEPVEVVAPR		1	a1.a1	0.003100000089034438	40.099998474121094	2	1066.58740234375	1066.589599609375	-0.002099999925121665	-1.9688921829828112
a1	pepa1a1	DaPR130924_VB133_O1950.m	2236	18.209999084472656	AEPVEVVAPR		1	a1.a1	5.200000014156103E-4	33.599998474121094	2	1066.59130859375	1066.589599609375	0.0017999999690800905	1.6876219023130525
a1	pepa1c102	DaPR130924_VB133_O1950.m	2241	18.209999084472656	VAATPPPSTASAPAAVNSSASADKPLSNMK	M29:+15.99491	1	a1.a1	0.041999999433755875	28.299999237060547	3	2854.432373046875	2854.425537109375	0.006899999920278788	2.4172989733220693
a1	pepa1b77	DaPR130924_VB133_O1950.m	2247	18.229999542236328	PVEVVAPR		1	a1.a1	2.099999983329326E-5	39.099998474121094	2	866.5110473632812	866.5098876953125	0.0012000000569969416	1.3848659709915427
a1	pepa1b16	DaPR130924_VB133_O1950.m	2267	18.309999465942383	DSEEAEIIR		1	a1.a1	4.4999999227002263E-4	46.20000076293945	2	1061.514892578125	1061.5113525390625	0.003599999938160181	3.391390897091423
a1	pepa1b57	DaPR130924_VB133_O1950.m	2281	18.399999618530273	KPPLLNNADSVQ		1	a1.a1	0.00139999995008111	32.0	2	1295.6953125	1295.69580078125	-5.000000237487257E-4	-0.3858930649055486
a1	pepa1b46	DaPR130924_VB133_O1950.m	2324	18.549999237060547	ILDLSNR		1	a1.a1	0.002199999988079071	26.899999618530273	2	830.4739990234375	830.4735107421875	5.000000237487257E-4	0.6020661914934284
a1	pepa1c107	DaPR130924_VB133_O1950.m	2330	18.579999923706055	VGTVIGSNKLEQMPSK		1	a1.a1	0.026000000536441803	35.900001525878906	3	1687.906494140625	1687.9051513671875	0.0013000000035390258	0.7701854588725189
a1	pepa1b15	DaPR130924_VB133_O1950.m	2346	18.649999618530273	DPIDVNYEK		1	a1.a1	1.5999999959603883E-5	46.5	2	1092.5218505859375	1092.521240234375	6.99999975040555E-4	0.6407197858143118
a1	pepa1b30	DaPR130924_VB133_O1950.m	2360	18.709999084472656	GGAAVDPDSGLEHSAHVLEK		1	a1.a1	0.00419999985024333	50.0	2	1988.9688720703125	1988.9676513671875	0.0013000000035390258	0.6536054031071972
a1	pepa1b14	DaPR130924_VB133_O1950.m	2371	18.75	DPDSGLEHSAHVLEK		1	a1.a1	0.00839999970048666	33.5	2	1633.781982421875	1633.7821044921875	-0.0	-0.0
a1	pepa1b41	DaPR130924_VB133_O1950.m	2386	18.799999237060547	LEQMPSKEDAIEHFMK	M15:+15.99491	1	a1.a1	0.014000000432133675	33.79999923706055	2	1948.9259033203125	1948.9150390625	0.010999999940395355	5.644165969229095
a1	pepa1b41	DaPR130924_VB133_O1950.m	2519	19.299999237060547	LEQMPSKEDAIEHFMK	M4:+15.99491	1	a1.a1	4.299999854993075E-4	29.299999237060547	2	1948.92431640625	1948.9146728515625	0.009600000455975533	4.925818759386347
a1	pepa1b65	DaPR130924_VB133_O1950.m	2392	18.809999465942383	MIFDVESMKK	M8:+15.99491	1	a1.a1	1.1999999696854502E-4	46.20000076293945	2	1243.607421875	1243.6064453125	8.999999845400453E-4	0.7237016082800122
a1	pepa1b65	DaPR130924_VB133_O1950.m	2523	19.309999465942383	MIFDVESMKK	M1:+15.99491	1	a1.a1	0.04899999871850014	27.600000381469727	2	1243.607666015625	1243.6064453125	0.0012000000569969416	0.9649355401140586
a1	pepa1b50	DaPR130924_VB133_O1950.m	2414	18.899999618530273	KAMVEYEIDLQK	M3:+15.99491	1	a1.a1	6.0999998822808266E-5	54.29999923706055	3	1482.74609375	1482.7513427734375	-0.005100000184029341	-3.4395518903998825
a1	pepa1b78	DaPR130924_VB133_O1950.m	2429	18.950000762939453	PVQDLIK		1	a1.a1	0.002199999988079071	35.79999923706055	2	812.4898681640625	812.4880981445312	0.0017999999690800905	2.2154170297272384
a1	pepa1b53	DaPR130924_VB133_O1950.m	2452	19.049999237060547	KMVDPEKPQLGMIDR		1	a1.a1	0.0013000000035390258	42.29999923706055	2	1756.9110107421875	1756.908935546875	0.002199999988079071	1.252199213953155
a1	pepa1b71	DaPR130924_VB133_O1950.m	2461	19.079999923706055	NREELGFRPEYSASQLK		1	a1.a1	0.029999999329447746	43.79999923706055	3	2024.0211181640625	2024.02001953125	0.0010999999940395355	0.5434728823948533
a1	pepa1b71	DaPR130924_VB133_O1950.m	2593	19.600000381469727	NREELGFRPEYSASQLK		1	a1.a1	0.0024999999441206455	48.20000076293945	3	2024.022705078125	2024.02001953125	0.0027000000700354576	1.3339789349814632
a1	pepa1b64	DaPR130924_VB133_O1950.m	2912	20.780000686645508	MIFDVESMK	M1:+15.99491 - M8:+15.99491	1	a1.a1	0.00860000029206276	30.899999618530273	2	1131.5062255859375	1131.5064697265625	-1.9999999494757503E-4	-0.17675550277313626
a1	pepa1b64	DaPR130924_VB133_O1950.m	2657	19.829999923706055	MIFDVESMK	M1:+15.99491 - M8:+15.99491	1	a1.a1	0.00430000014603138	32.0	2	1131.5074462890625	1131.5064697265625	0.0010000000474974513	0.8837775781689602
a1	pepa1b64	DaPR130924_VB133_O1950.m	2502	19.229999542236328	MIFDVESMK	M1:+15.99491 - M8:+15.99491	1	a1.a1	7.600000244565308E-4	42.400001525878906	2	1131.509765625	1131.5064697265625	0.0032999999821186066	2.916465853629699
a1	pepa1a2	DaPR130924_VB133_O1950.m	2537	19.360000610351562	AGILSQGLR		1	a1.a1	0.004399999976158142	41.599998474121094	2	914.541748046875	914.5421752929688	-5.000000237487257E-4	-0.5467216682364083
a1	pepa1b52	DaPR130924_VB133_O1950.m	2552	19.43000030517578	KGFSLLATEDK		1	a1.a1	0.00139999995008111	39.79999923706055	2	1208.6539306640625	1208.652587890625	0.00139999995008111	1.1583146092661993
a1	pepa1b68	DaPR130924_VB133_O1950.m	2561	19.459999084472656	MVDPEKPQLGMIDR	M1:+15.99491	1	a1.a1	0.002199999988079071	36.70000076293945	2	1644.8199462890625	1644.8089599609375	0.010999999940395355	6.6877067234948635
a1	pepa1b27	DaPR130924_VB133_O1950.m	2600	19.6299991607666	GFSLLATEDKEALKK		1	a1.a1	1.2999999853491317E-5	52.29999923706055	2	1649.91552734375	1649.9112548828125	0.00430000014603138	2.606200868868425
a1	pepa1b62	DaPR130924_VB133_O1950.m	2986	21.059999465942383	MAIMVQSPMFDGK	M1:+15.99491 - M4:+15.99491 - M9:+15.99491	1	a1.a1	0.0010999999940395355	30.100000381469727	2	1502.665283203125	1502.669189453125	-0.0038999998942017555	-2.5953815527562023
a1	pepa1b62	DaPR130924_VB133_O1950.m	3115	21.559999465942383	MAIMVQSPMFDGK	M1:+15.99491 - M4:+15.99491 - M9:+15.99491	1	a1.a1	2.300000051036477E-5	52.20000076293945	2	1502.6707763671875	1502.669189453125	0.0015999999595806003	1.064771921065938
a1	pepa1b62	DaPR130924_VB133_O1950.m	2652	19.799999237060547	MAIMVQSPMFDGK	M1:+15.99491 - M4:+15.99491 - M9:+15.99491	1	a1.a1	8.10000017281709E-7	56.20000076293945	2	1502.670654296875	1502.669189453125	0.001500000013038516	0.9982237098934728
a1	pepa1b62	DaPR130924_VB133_O1950.m	2781	20.309999465942383	MAIMVQSPMFDGK	M1:+15.99491 - M4:+15.99491 - M9:+15.99491	1	a1.a1	1.4999999621068127E-5	41.400001525878906	2	1502.6712646484375	1502.669189453125	0.002099999925121665	1.3975131318729774
a1	pepa1b81	DaPR130924_VB133_O1950.m	2661	19.850000381469727	QQVPSGESAILDR		1	a1.a1	6.600000197067857E-4	43.70000076293945	2	1399.7198486328125	1399.718017578125	0.0019000000320374966	1.3574162854065344
a1	pepa1b94	DaPR130924_VB133_O1950.m	2677	19.90999984741211	SKLPKPVQDLIK		1	a1.a1	0.010999999940395355	35.20000076293945	2	1365.84814453125	1365.8468017578125	0.00139999995008111	1.0250051091230314
a1	pepa1b49	DaPR130924_VB133_O1950.m	2733	20.1299991607666	KAMVEYEIDLQK		1	a1.a1	1.2000000104706032E-8	48.70000076293945	2	1466.7547607421875	1466.75634765625	-0.0015999999595806003	-1.0908423625623043
a1	pepa1b49	DaPR130924_VB133_O1950.m	2725	20.100000381469727	KAMVEYEIDLQK		1	a1.a1	2.300000051036477E-4	41.70000076293945	3	1466.756103515625	1466.75634765625	-3.000000142492354E-4	-0.20453295786216266
a1	pepa1b29	DaPR130924_VB133_O1950.m	2751	20.200000762939453	GGAAVDPDSGLEHSAHVL		1	a1.a1	0.03099999949336052	32.29999923706055	3	1731.8316650390625	1731.830078125	0.0015999999595806003	0.923878144738583
a1	pepa1b85	DaPR130924_VB133_O1950.m	2753	20.209999084472656	SANYCHTSQGDPIGL	C5:+57.02146	1	a1.a1	3.7999998312443495E-5	37.900001525878906	2	1619.7091064453125	1619.7122802734375	-0.003100000089034438	-1.9139202232331662
a1	pepa1b67	DaPR130924_VB133_O1950.m	2763	20.25	MVDPEKPQLGMIDR		1	a1.a1	1.9000000184288268E-10	58.70000076293945	2	1628.813720703125	1628.8138427734375	-9.999999747378752E-5	-0.06139436861827873
a1	pepa1b32	DaPR130924_VB133_O1950.m	2938	20.899999618530273	GIYFADMVSK	M7:+15.99491	1	a1.a1	1.4000000373926014E-4	38.599998474121094	2	1146.5513916015625	1146.5504150390625	0.0010000000474974513	0.8721814883852113
a1	pepa1b32	DaPR130924_VB133_O1950.m	3329	22.360000610351562	GIYFADMVSK	M7:+15.99491	1	a1.a1	0.0034000000450760126	31.399999618530273	2	1146.555908203125	1146.5504150390625	0.00559999980032444	4.884215928816048
a1	pepa1b32	DaPR130924_VB133_O1950.m	3111	21.559999465942383	GIYFADMVSK	M7:+15.99491	1	a1.a1	3.000000142492354E-4	37.900001525878906	2	1146.5567626953125	1146.5504150390625	0.006399999838322401	5.581961119524217
a1	pepa1b32	DaPR130924_VB133_O1950.m	2792	20.350000381469727	GIYFADMVSK	M7:+15.99491	1	a1.a1	6.799999973736703E-4	37.70000076293945	2	1146.5516357421875	1146.5504150390625	0.0013000000035390258	1.1338358841331329
a1	pepa1c112	DaPR130924_VB133_O1950.m	2807	20.40999984741211	YFADMVSK	M5:+15.99491	1	a1.a1	0.017000000923871994	30.600000381469727	2	976.4461669921875	976.4448852539062	0.0013000000035390258	1.3313603493360355
a1	pepa1b19	DaPR130924_VB133_O1950.m	2817	20.450000762939453	EELGFRPEYSASQLK		1	a1.a1	3.1999999191612005E-4	38.29999923706055	3	1753.8795166015625	1753.8759765625	0.003599999938160181	2.052596640964307
a1	pepa1b19	DaPR130924_VB133_O1950.m	2818	20.450000762939453	EELGFRPEYSASQLK		1	a1.a1	3.9999998989515007E-4	39.79999923706055	2	1753.8773193359375	1753.8759765625	0.00139999995008111	0.7982320122914464
a1	pepa1b83	DaPR130924_VB133_O1950.m	2832	20.479999542236328	RPEYSASQLK		1	a1.a1	0.017999999225139618	47.70000076293945	2	1178.6199951171875	1178.6168212890625	0.0031999999191612005	2.715046876440585
a1	pepa1b34	DaPR130924_VB133_O1950.m	2849	20.549999237060547	GSSDSQILDLSNR		1	a1.a1	1.6999999934341758E-4	50.099998474121094	2	1391.6771240234375	1391.676513671875	6.000000284984708E-4	0.43113469445237534
a1	pepa1b48	DaPR130924_VB133_O1950.m	2854	20.559999465942383	LPKPVQDLIK		1	a1.a1	1.3000000035390258E-4	45.29999923706055	2	1150.72265625	1150.7198486328125	0.002899999963119626	2.5201615897780503
a1	pepa1c109	DaPR130924_VB133_O1950.m	2857	20.579999923706055	VSQGSSDSQILDLSNR		1	a1.a1	3.000000106112566E-6	52.70000076293945	2	1705.8428955078125	1705.8355712890625	0.007400000002235174	4.33805000129242
a1	pepa1b40	DaPR130924_VB133_O1950.m	2871	20.6299991607666	LEQMPSKEDAIEHFMK		1	a1.a1	9.699999936856329E-4	43.20000076293945	2	1932.9210205078125	1932.9197998046875	0.0012000000569969416	0.620822476503265
a1	pepa1b40	DaPR130924_VB133_O1950.m	2861	20.600000381469727	LEQMPSKEDAIEHFMK		1	a1.a1	4.099999932805076E-5	50.0	3	1932.922119140625	1932.9197998046875	0.002300000051036477	1.1899097165174062
a1	pepa1b61	DaPR130924_VB133_O1950.m	2868	20.610000610351562	MAIMVQSPMFDGK	M1:+15.99491 - M9:+15.99491	1	a1.a1	4.199999966658652E-5	42.29999923706055	2	1486.6787109375	1486.67431640625	0.0044999998062849045	3.026890124235677
a1	pepa1b61	DaPR130924_VB133_O1950.m	3005	21.149999618530273	MAIMVQSPMFDGK	M1:+15.99491 - M9:+15.99491	1	a1.a1	4.699999863078119E-6	56.79999923706055	2	1486.676025390625	1486.67431640625	0.0017999999690800905	1.2107560810166178
a1	pepa1b61	DaPR130924_VB133_O1950.m	3145	21.68000030517578	MAIMVQSPMFDGK	M1:+15.99491 - M9:+15.99491	1	a1.a1	4.600000011123484E-6	45.29999923706055	2	1486.678466796875	1486.67431640625	0.00419999985024333	2.825097470168197
a1	pepa1a3	DaPR130924_VB133_O1950.m	2890	20.700000762939453	AMVEYEIDLQK	M2:+15.99491	1	a1.a1	4.199999921183917E-7	57.20000076293945	2	1354.6580810546875	1354.65625	0.0017999999690800905	1.3287503520395603
a1	pepa1b13	DaPR130924_VB133_O1950.m	2892	20.709999084472656	AVSQGSSDSQILDLSNR		1	a1.a1	6.899999789311551E-7	66.69999694824219	2	1776.8751220703125	1776.8726806640625	0.0024999999441206455	1.4069662791969608
a1	pepa1b35	DaPR130924_VB133_O1950.m	2924	20.829999923706055	HPDVEVDGFSELR		1	a1.a1	6.600000197067857E-4	44.900001525878906	3	1499.71533203125	1499.712890625	0.002400000113993883	1.600306384639857
a1	pepa1b35	DaPR130924_VB133_O1950.m	2926	20.829999923706055	HPDVEVDGFSELR		1	a1.a1	0.0044999998062849045	28.700000762939453	2	1499.7108154296875	1499.712890625	-0.002099999925121665	-1.4002679701222662
a1	pepa1b63	DaPR130924_VB133_O1950.m	2970	21.010000228881836	MIFDVESMK	M8:+15.99491	1	a1.a1	1.1999999696854502E-4	46.20000076293945	2	1115.5126953125	1115.5115966796875	0.0012000000569969416	1.0757396521638443
a1	pepa1b63	DaPR130924_VB133_O1950.m	3100	21.510000228881836	MIFDVESMK	M1:+15.99491	1	a1.a1	4.6999999904073775E-4	45.599998474121094	2	1115.5135498046875	1115.5115966796875	0.0020000000949949026	1.7928994202730737
a1	pepa1b63	DaPR130924_VB133_O1950.m	3287	22.200000762939453	MIFDVESMK	M1:+15.99491	1	a1.a1	0.01899999938905239	32.29999923706055	2	1115.5179443359375	1115.5115966796875	0.006399999838322401	5.7372777274319295
a1	pepa1b26	DaPR130924_VB133_O1950.m	3023	21.229999542236328	GFSLLATEDKEALK		1	a1.a1	0.0012000000569969416	41.79999923706055	2	1521.8238525390625	1521.8162841796875	0.007600000128149986	4.994032595890281
a1	pepa1b26	DaPR130924_VB133_O1950.m	3019	21.200000762939453	GFSLLATEDKEALK		1	a1.a1	0.03400000184774399	28.399999618530273	3	1521.8194580078125	1521.8162841796875	0.003100000089034438	2.037039635638705
a1	pepa1b44	DaPR130924_VB133_O1950.m	3103	21.530000686645508	LGDFAAEYAK		1	a1.a1	4.900000058114529E-4	36.599998474121094	2	1084.533935546875	1084.5313720703125	0.0026000000070780516	2.3973488218370207
a1	pepa1b43	DaPR130924_VB133_O1950.m	3109	21.549999237060547	IFPPETSASVAATPPPSTASAPAAVNSSASADKPLSNMK		1	a1.a1	3.800000122282654E-4	47.599998474121094	3	3767.877197265625	3767.880126953125	-0.00279999990016222	-0.7431234025023042
a1	pepa1b36	DaPR130924_VB133_O1950.m	3140	21.65999984741211	LAHILSPWGAEVK		1	a1.a1	0.01899999938905239	47.099998474121094	3	1420.7989501953125	1420.7950439453125	0.003800000064074993	2.6745589240817047
a1	pepa1c101	DaPR130924_VB133_O1950.m	3150	21.700000762939453	TTPDPSANISLD		1	a1.a1	0.03700000047683716	31.700000762939453	2	1230.592041015625	1230.5853271484375	0.006800000090152025	5.525825751481421
a1	pepa1b39	DaPR130924_VB133_O1950.m	3172	21.799999237060547	IAPPEAPVTGYMFGK	M12:+15.99491	1	a1.a1	4.999999873689376E-5	59.79999923706055	3	1593.800537109375	1593.798583984375	0.0019000000320374966	1.1921205421626373
a1	pepa1b89	DaPR130924_VB133_O1950.m	3186	21.850000381469727	SDAYYCTGDVTAWTK	C6:+57.02146	1	a1.a1	2.3999999036738995E-12	81.9000015258789	2	1737.7423095703125	1737.742919921875	-5.000000237487257E-4	-0.2877295703619984
a1	pepa1b76	DaPR130924_VB133_O1950.m	3190	21.860000610351562	PPEAPVTGYMFGK	M10:+15.99491	1	a1.a1	1.5999999959603883E-5	42.79999923706055	2	1409.6754150390625	1409.6773681640625	-0.0019000000320374966	-1.3478261586280706
a1	pepa1a6	DaPR130924_VB133_O1950.m	3214	21.950000762939453	AQNDLIWNIKDELKK		1	a1.a1	3.5000000480067683E-6	41.79999923706055	2	1827.9964599609375	1827.9967041015625	-1.9999999494757503E-4	-0.10940938487406766
a1	pepa1b60	DaPR130924_VB133_O1950.m	3511	23.059999465942383	MAIMVQSPMFDGK	M4:+15.99491	1	a1.a1	0.002400000113993883	45.29999923706055	2	1470.68017578125	1470.679443359375	7.999999797903001E-4	0.5439662486632122
a1	pepa1b60	DaPR130924_VB133_O1950.m	3374	22.530000686645508	MAIMVQSPMFDGK	M4:+15.99491	1	a1.a1	1.3000000080864993E-6	53.79999923706055	2	1470.681640625	1470.679443359375	0.002300000051036477	1.5639030391168998
a1	pepa1b60	DaPR130924_VB133_O1950.m	3225	21.979999542236328	MAIMVQSPMFDGK	M9:+15.99491	1	a1.a1	0.001500000013038516	38.29999923706055	2	1470.6788330078125	1470.679443359375	-5.000000237487257E-4	-0.33997893015122926
a1	pepa1b37	DaPR130924_VB133_O1950.m	3241	22.030000686645508	IAPPEAPVTGY		1	a1.a1	0.0012000000569969416	39.099998474121094	2	1114.5797119140625	1114.5782470703125	0.00139999995008111	1.2560804535357055
a1	pepa1b80	DaPR130924_VB133_O1950.m	3244	22.049999237060547	QQVPSGESAILDR	Q1:-17.02655	1	a1.a1	9.599999757483602E-4	40.29999923706055	2	1382.6983642578125	1382.6915283203125	0.007000000216066837	5.06258993614462
a1	pepa1b22	DaPR130924_VB133_O1950.m	3272	22.149999618530273	FAGILSQGLR		1	a1.a1	2.2000000171829015E-4	48.5	2	1061.611572265625	1061.610595703125	0.0010000000474974513	0.941965021397636
a1	pepa1b21	DaPR130924_VB133_O1950.m	3283	22.200000762939453	ELLIFNK		1	a1.a1	0.014000000432133675	25.399999618530273	2	876.5198364257812	876.5194091796875	5.000000237487257E-4	0.5704380513566302
a1	pepa1b20	DaPR130924_VB133_O1950.m	3306	22.299999237060547	ELLIFNK	E1:-18.01056	1	a1.a1	0.020999999716877937	30.399999618530273	2	858.5106811523438	858.5087890625	0.0019000000320374966	2.213139872583384
a1	pepa1b18	DaPR130924_VB133_O1950.m	3308	22.299999237060547	EELGFRPEYSASQLK	E1:-18.01056	1	a1.a1	0.00559999980032444	39.0	2	1735.8660888671875	1735.8653564453125	6.99999975040555E-4	0.4032570685516807
a1	pepa1b25	DaPR130924_VB133_O1950.m	3331	22.3799991607666	FYTLIPHDFGMK	M11:+15.99491	1	a1.a1	4.8000001697801054E-5	42.900001525878906	2	1484.7266845703125	1484.7247314453125	0.002099999925121665	1.4144035460885802
a1	pepa1b31	DaPR130924_VB133_O1950.m	3531	23.15999984741211	GIYFADMVSK		1	a1.a1	4.199999966658652E-4	42.0	2	1130.557373046875	1130.5555419921875	0.0019000000320374966	1.6805897290896887
a1	pepa1b31	DaPR130924_VB133_O1950.m	3398	22.6299991607666	GIYFADMVSK		1	a1.a1	1.1999999696854502E-4	41.70000076293945	2	1130.557373046875	1130.5555419921875	0.0019000000320374966	1.6805897290896887
a1	pepa1a4	DaPR130924_VB133_O1950.m	3414	22.700000762939453	AQNDLIWNIK		1	a1.a1	1.1000000085914508E-5	45.70000076293945	2	1214.655517578125	1214.6531982421875	0.002300000051036477	1.8935446383914138
a1	pepa1c111	DaPR130924_VB133_O1950.m	3712	23.959999084472656	VVSEDFLQDVSASTK		1	a1.a1	4.900000021734741E-6	48.70000076293945	2	1624.8096923828125	1624.806884765625	0.002899999963119626	1.7848274710738594
a1	pepa1c111	DaPR130924_VB133_O1950.m	3567	23.329999923706055	VVSEDFLQDVSASTK		1	a1.a1	1.8999999351621E-9	66.19999694824219	2	1624.8096923828125	1624.806884765625	0.002899999963119626	1.7848274710738594
a1	pepa1c111	DaPR130924_VB133_O1950.m	3491	22.979999542236328	VVSEDFLQDVSASTK		1	a1.a1	0.019999999552965164	41.29999923706055	3	1624.8101806640625	1624.806884765625	0.0032999999821186066	2.0310105853561944
a1	pepa1c111	DaPR130924_VB133_O1950.m	3445	22.809999465942383	VVSEDFLQDVSASTK		1	a1.a1	7.099999947968172E-6	60.29999923706055	2	1624.8096923828125	1624.806884765625	0.002899999963119626	1.7848274710738594
a1	pepa1c111	DaPR130924_VB133_O1950.m	3886	24.899999618530273	VVSEDFLQDVSASTK		1	a1.a1	0.0020000000949949026	40.099998474121094	2	1624.7962646484375	1624.8070068359375	-0.010999999940395355	-6.770034775893889
a1	pepa1b38	DaPR130924_VB133_O1950.m	3547	23.260000228881836	IAPPEAPVTGYMFGK		1	a1.a1	2.800000074785203E-4	46.70000076293945	3	1577.80517578125	1577.8037109375	0.001500000013038516	0.9506886076134562
a1	pepa1a5	DaPR130924_VB133_O1950.m	3556	23.299999237060547	AQNDLIWNIKDELK		1	a1.a1	6.500000017695129E-5	45.70000076293945	2	1699.904541015625	1699.90185546875	0.00279999990016222	1.6471538584150298
a1	pepa1a5	DaPR130924_VB133_O1950.m	3549	23.280000686645508	AQNDLIWNIKDELK		1	a1.a1	0.02199999988079071	27.200000762939453	3	1699.906494140625	1699.90185546875	0.004699999932199717	2.764865463896847
a1	pepa1b75	DaPR130924_VB133_O1950.m	3560	23.309999465942383	PPEAPVTGYMFGK		1	a1.a1	1.8999999327768552E-14	78.69999694824219	2	1393.67724609375	1393.6824951171875	-0.005200000014156103	-3.7311224273638177
a1	pepa1b10	DaPR130924_VB133_O1950.m	3572	23.350000381469727	ATLGLVDIVK		1	a1.a1	3.9000000106170774E-4	36.0	2	1028.636962890625	1028.6353759765625	0.0015999999595806003	1.55545881169175
a1	pepa1b88	DaPR130924_VB133_O1950.m	3578	23.360000610351562	SATLGLVDIVK		1	a1.a1	0.009999999776482582	35.70000076293945	2	1115.6680908203125	1115.66748046875	6.99999975040555E-4	0.627427067020407
a1	pepa1b59	DaPR130924_VB133_O1950.m	3723	24.010000228881836	MAIMVQSPMFDGK		1	a1.a1	9.99999993922529E-9	51.0	2	1454.683349609375	1454.6844482421875	-0.0010999999940395355	-0.7561777369440872
a1	pepa1b59	DaPR130924_VB133_O1950.m	3594	23.450000762939453	MAIMVQSPMFDGK		1	a1.a1	7.800000021234155E-4	53.900001525878906	2	1454.683837890625	1454.6844482421875	-6.000000284984708E-4	-0.41246060561347114
a1	pepa1b79	DaPR130924_VB133_O1950.m	3599	23.450000762939453	PVTGYMFGK		1	a1.a1	0.002899999963119626	26.899999618530273	2	999.4991455078125	999.4971923828125	0.0019000000320374966	1.9009558471173644
a1	pepa1b24	DaPR130924_VB133_O1950.m	3707	23.950000762939453	FYTLIPHDFGMK		1	a1.a1	0.013000000268220901	26.399999618530273	3	1468.7308349609375	1468.7298583984375	0.0010999999940395355	0.7489464367797494
a1	pepa1b24	DaPR130924_VB133_O1950.m	3613	23.510000228881836	FYTLIPHDFGMK		1	a1.a1	5.500000042957254E-5	39.900001525878906	2	1468.7314453125	1468.7298583984375	0.0017000000225380063	1.157462696640317
a1	pepa1b92	DaPR130924_VB133_O1950.m	3735	24.079999923706055	SLQELFLAH		1	a1.a1	4.799999878741801E-4	49.29999923706055	2	1057.5701904296875	1057.568115234375	0.002099999925121665	1.9856876307738054
a1	pepa1b92	DaPR130924_VB133_O1950.m	3840	24.6299991607666	SLQELFLAH		1	a1.a1	5.799999926239252E-4	41.70000076293945	2	1057.5682373046875	1057.568115234375	1.9999999494757503E-4	0.18911310965842767
a1	pepa1b99	DaPR130924_VB133_O1950.m	3752	24.15999984741211	TTNFAGILSQ		1	a1.a1	0.04500000178813934	28.600000381469727	2	1051.54443359375	1051.5423583984375	0.002199999988079071	2.0921648762012817
a1	pepa1c100	DaPR130924_VB133_O1950.m	3756	24.18000030517578	TTNFAGILSQGLR		1	a1.a1	0.006800000090152025	49.29999923706055	3	1377.7523193359375	1377.7489013671875	0.0032999999821186066	2.3952114778272753
a1	pepa1b70	DaPR130924_VB133_O1950.m	3777	24.260000228881836	NFAGILSQGLR		1	a1.a1	6.000000284984708E-4	51.79999923706055	2	1175.6551513671875	1175.653564453125	0.0015999999595806003	1.360945101480526
a1	pepa1c106	DaPR130924_VB133_O1950.m	3944	25.209999084472656	VFSATLGLVDIVKGTNSYYK		1	a1.a1	2.099999983329326E-4	40.099998474121094	3	2175.174072265625	2175.169921875	0.004100000020116568	1.8849102219022782
a1	pepa1c105	DaPR130924_VB133_O1950.m	4212	27.15999984741211	VFSATLGLVDIVK		1	a1.a1	0.0012000000569969416	38.20000076293945	2	1361.8076171875	1361.8043212890625	0.0034000000450760126	2.4966876605719874
a1	pepa1c105	DaPR130924_VB133_O1950.m	4366	28.200000762939453	VFSATLGLVDIVK		1	a1.a1	0.002199999988079071	41.0	2	1361.8050537109375	1361.8043212890625	7.999999797903001E-4	0.5874558975059154
a1	pepa1c105	DaPR130924_VB133_O1950.m	4014	25.649999618530273	VFSATLGLVDIVK		1	a1.a1	0.004399999976158142	46.5	3	1361.8065185546875	1361.8043212890625	0.002199999988079071	1.6155037501985496
a1	pepa1c105	DaPR130924_VB133_O1950.m	4273	27.68000030517578	VFSATLGLVDIVK		1	a1.a1	3.499999875202775E-4	48.0	2	1361.8050537109375	1361.8043212890625	7.999999797903001E-4	0.5874558975059154
a1	pepa1c105	DaPR130924_VB133_O1950.m	4088	26.1299991607666	VFSATLGLVDIVK		1	a1.a1	3.699999942909926E-4	51.400001525878906	2	1361.805908203125	1361.8043212890625	0.0017000000225380063	1.2483438302859937
a1	pepa1c105	DaPR130924_VB133_O1950.m	4151	26.649999618530273	VFSATLGLVDIVK		1	a1.a1	0.0019000000320374966	44.29999923706055	2	1361.8062744140625	1361.8043212890625	0.0020000000949949026	1.4686398506223963
a1	pepa1c105	DaPR130924_VB133_O1950.m	4009	25.610000610351562	VFSATLGLVDIVK		1	a1.a1	3.1999999191612005E-4	48.70000076293945	2	1361.8055419921875	1361.8043212890625	0.0013000000035390258	0.9546158601615145
a1	pepa1b23	DaPR130924_VB133_O1950.m	4036	25.780000686645508	FSATLGLVDIVK		1	a1.a1	0.01600000075995922	32.099998474121094	2	1262.7454833984375	1262.73583984375	0.009600000455975533	7.602540573461057
a1	pepa1b23	DaPR130924_VB133_O1950.m	4028	25.709999084472656	FSATLGLVDIVK		1	a1.a1	1.4000000373926014E-4	34.70000076293945	2	1262.731689453125	1262.73583984375	-0.00419999985024333	-3.3261112243104107
a1	pepa1c103	DaPR130924_VB133_O1950.m	4095	26.200000762939453	VADGMVFGALLPCEECSGQLVFK	C13:+57.02146 - C16:+57.02146 - M5:+15.99491	1	a1.a1	0.003800000064074993	38.400001525878906	3	2543.20068359375	2543.1982421875	0.002400000113993883	0.9436936823019951
a1	pepa1b93	DaPR130924_VB133_O1950.m	4307	27.93000030517578	SLQELFLAHIL		1	a1.a1	0.03200000151991844	42.0	2	1283.7352294921875	1283.7362060546875	-8.999999845400453E-4	-0.7010786018928449
a2	pepa2b45	DaPR130924_VB133_O1950.m	695	10.130000114440918	RMEELHNQEMQK	M2:+15.99491 - M10:+15.99491	1	a2.a1	0.0010999999940395355	31.799999237060547	3	1604.71728515625	1604.7159423828125	0.0013000000035390258	0.8101122255996785
a2	pepa2b30	DaPR130924_VB133_O1950.m	775	10.859999656677246	MEELHNQEMQK	M1:+15.99491 - M9:+15.99491	1	a2.a1	0.0024999999441206455	34.400001525878906	2	1448.6131591796875	1448.6148681640625	-0.0015999999595806003	-1.1045033395304023
a2	pepa2b26	DaPR130924_VB133_O1950.m	836	11.260000228881836	GREEYEGPNK		1	a2.a1	0.005400000140070915	27.700000762939453	2	1178.5389404296875	1178.5440673828125	-0.005100000184029341	-4.327373345788324
a2	pepa2a8	DaPR130924_VB133_O1950.m	845	11.3100004196167	EMEEQMR	M6:+15.99491	1	a2.a1	0.008500000461935997	23.399999618530273	2	968.3818359375	968.381591796875	1.9999999494757503E-4	0.20653014952139495
a2	pepa2b44	DaPR130924_VB133_O1950.m	859	11.399999618530273	RMEELHNQEMQK	M10:+15.99491	1	a2.a1	0.017000000923871994	32.70000076293945	3	1588.7222900390625	1588.7210693359375	0.0012000000569969416	0.7553245690248976
a2	pepa2b44	DaPR130924_VB133_O1950.m	864	11.430000305175781	RMEELHNQEMQK	M10:+15.99491	1	a2.a1	0.013000000268220901	24.200000762939453	2	1588.7161865234375	1588.7210693359375	-0.004800000227987766	-3.0212982760995906
a2	pepa2b42	DaPR130924_VB133_O1950.m	928	11.90999984741211	QGPPPGGPGGR		1	a2.a1	9.200000204145908E-4	31.799999237060547	2	976.4967651367188	976.4962768554688	3.9999998989515007E-4	0.4096277675356197
a2	pepa2b29	DaPR130924_VB133_O1950.m	1089	12.760000228881836	MEELHNQEMQK	M1:+15.99491	1	a2.a1	1.500000071246177E-4	43.0	2	1432.619140625	1432.619873046875	-7.999999797903001E-4	-0.5584174803389206
a2	pepa2b29	DaPR130924_VB133_O1950.m	990	12.229999542236328	MEELHNQEMQK	M9:+15.99491	1	a2.a1	5.4000001910026185E-6	50.70000076293945	2	1432.619873046875	1432.619873046875	-0.0	-0.0
a2	pepa2a7	DaPR130924_VB133_O1950.m	998	12.260000228881836	EEYEGPNK		1	a2.a1	0.007899999618530273	25.200000762939453	2	965.419677734375	965.4215087890625	-0.0017999999690800905	-1.8644705475205827
a2	pepa2b23	DaPR130924_VB133_O1950.m	1039	12.460000038146973	GPMGPGPGQSGPK	M3:+15.99491	1	a2.a1	6.299999949987978E-5	44.400001525878906	2	1182.5577392578125	1182.5576171875	1.9999999494757503E-4	0.16912494752115245
a2	pepa2b43	DaPR130924_VB133_O1950.m	1170	13.229999542236328	RMEELHNQEMQK		1	a2.a1	4.600000102072954E-5	40.29999923706055	2	1572.725341796875	1572.72607421875	-7.999999797903001E-4	-0.5086708950175568
a2	pepa2b35	DaPR130924_VB133_O1950.m	1207	13.430000305175781	MGGGGAMNMGDPYGSGGQK	M1:+15.99491 - M7:+15.99491 - M9:+15.99491	1	a2.a1	3.3999999686784577E-6	48.0	2	1819.7052001953125	1819.704833984375	3.9999998989515007E-4	0.21981586377353368
a2	pepa2b35	DaPR130924_VB133_O1950.m	1553	15.210000038146973	MGGGGAMNMGDPYGSGGQK	M1:+15.99491 - M7:+15.99491 - M9:+15.99491	1	a2.a1	6.900000153109431E-4	30.899999618530273	2	1819.7042236328125	1819.704833984375	-5.000000237487257E-4	-0.27476984970905394
a2	pepa2b35	DaPR130924_VB133_O1950.m	1225	13.5	MGGGGAMNMGDPYGSGGQK	M1:+15.99491 - M7:+15.99491 - M9:+15.99491	1	a2.a1	0.02800000086426735	34.79999923706055	3	1819.7069091796875	1819.704833984375	0.002099999925121665	1.1540332728157696
a2	pepa2b31	DaPR130924_VB133_O1950.m	1346	14.130000114440918	MGDPYGSGGQK		1	a2.a1	1.500000053056283E-7	59.599998474121094	2	1096.475341796875	1096.47314453125	0.002199999988079071	2.006433079598668
a2	pepa2b41	DaPR130924_VB133_O1950.m	1375	14.300000190734863	PGGGPGLSTPGGHPKPPHR		1	a2.a1	2.0999999605919584E-7	48.70000076293945	2	1802.9410400390625	1802.9412841796875	-1.9999999494757503E-4	-0.11092984375171827
a2	pepa2b41	DaPR130924_VB133_O1950.m	1348	14.149999618530273	PGGGPGLSTPGGHPKPPHR		1	a2.a1	0.0015999999595806003	44.099998474121094	3	1802.940673828125	1802.9412841796875	-6.99999975040555E-4	-0.3882544490954097
a2	pepa2b47	DaPR130924_VB133_O1950.m	1372	14.279999732971191	RREEEMMIR		1	a2.a1	0.02199999988079071	28.200000762939453	2	1249.6126708984375	1249.6143798828125	-0.0017000000225380063	-1.3604197021943927
a2	pepa2b28	DaPR130924_VB133_O1950.m	1388	14.359999656677246	MEELHNQEMQK		1	a2.a1	1.5999999902760464E-7	65.0999984741211	2	1416.6251220703125	1416.625	9.999999747378752E-5	0.07059030969648815
a2	pepa2b22	DaPR130924_VB133_O1950.m	1429	14.5600004196167	GPMGPGPGQSGPK		1	a2.a1	3.600000127335079E-5	55.599998474121094	2	1166.5635986328125	1166.562744140625	0.0010000000474974513	0.8572192559039112
a2	pepa2b34	DaPR130924_VB133_O1950.m	1676	15.850000381469727	MGGGGAMNMGDPYGSGGQK	M1:+15.99491 - M9:+15.99491	1	a2.a1	8.099999977275729E-4	39.5	2	1803.711669921875	1803.7099609375	0.0017999999690800905	0.9979431327997539
a2	pepa2b34	DaPR130924_VB133_O1950.m	1959	17.059999465942383	MGGGGAMNMGDPYGSGGQK	M1:+15.99491 - M7:+15.99491	1	a2.a1	0.0024999999441206455	33.79999923706055	2	1803.7142333984375	1803.7099609375	0.004399999976158142	2.4394165755292434
a2	pepa2b34	DaPR130924_VB133_O1950.m	1790	16.350000381469727	MGGGGAMNMGDPYGSGGQK	M1:+15.99491 - M9:+15.99491	1	a2.a1	0.00430000014603138	28.700000762939453	2	1803.7113037109375	1803.7099609375	0.001500000013038516	0.8316192988471788
a2	pepa2b34	DaPR130924_VB133_O1950.m	1460	14.75	MGGGGAMNMGDPYGSGGQK	M7:+15.99491 - M9:+15.99491	1	a2.a1	0.004999999888241291	40.5	2	1803.7105712890625	1803.7099609375	6.99999975040555E-4	0.388088988917443
a2	pepa2a1	DaPR130924_VB133_O1950.m	1484	14.880000114440918	AELDDTPMR	M8:+15.99491	1	a2.a1	0.0044999998062849045	25.100000381469727	2	1063.4735107421875	1063.472900390625	6.99999975040555E-4	0.6582207922584934
a2	pepa2a1	DaPR130924_VB133_O1950.m	1624	15.600000381469727	AELDDTPMR	M8:+15.99491	1	a2.a1	3.000000142492354E-4	42.400001525878906	2	1063.477783203125	1063.472900390625	0.004999999888241291	4.701577150113311
a2	pepa2b40	DaPR130924_VB133_O1950.m	1486	14.880000114440918	NMGDPYGSGGQK		1	a2.a1	0.0020000000949949026	37.5	2	1210.511962890625	1210.51611328125	-0.004100000020116568	-3.386985084405876
a2	pepa2b21	DaPR130924_VB133_O1950.m	1598	15.460000038146973	GMGPGTPAGYGR	M2:+15.99491	1	a2.a1	3.199999991920777E-5	42.79999923706055	2	1136.518310546875	1136.5157470703125	0.0026000000070780516	2.2876937814370626
a2	pepa2b21	DaPR130924_VB133_O1950.m	1499	14.949999809265137	GMGPGTPAGYGR	M2:+15.99491	1	a2.a1	8.900000239009387E-7	48.79999923706055	2	1136.5186767578125	1136.5157470703125	0.003000000026077032	2.6396466866476525
a2	pepa2b39	DaPR130924_VB133_O1950.m	1834	16.549999237060547	MPGGPKPGGGPGL	M1:+15.99491	1	a2.a1	0.003700000001117587	33.400001525878906	2	1137.574951171875	1137.572509765625	0.0024999999441206455	2.1976620590416016
a2	pepa2b33	DaPR130924_VB133_O1950.m	1982	17.15999984741211	MGGGGAMNMGDPYGSGGQK	M7:+15.99491	1	a2.a1	4.600000102072954E-4	42.099998474121094	2	1787.7142333984375	1787.7149658203125	-6.99999975040555E-4	-0.3915612882500832
a2	pepa2b33	DaPR130924_VB133_O1950.m	1862	16.649999618530273	MGGGGAMNMGDPYGSGGQK	M9:+15.99491	1	a2.a1	2.300000005561742E-6	61.900001525878906	2	1787.7181396484375	1787.7149658203125	0.0031999999191612005	1.7899944791774152
a2	pepa2b33	DaPR130924_VB133_O1950.m	2179	17.950000762939453	MGGGGAMNMGDPYGSGGQK	M1:+15.99491	1	a2.a1	4.699999863078119E-6	48.900001525878906	2	1787.711669921875	1787.7149658203125	-0.0032999999821186066	-1.8459318432814964
a2	pepa2b20	DaPR130924_VB133_O1950.m	1888	16.760000228881836	GMGPGTPAGYGR		1	a2.a1	0.007899999618530273	34.400001525878906	2	1120.5203857421875	1120.520751953125	-3.9999998989515007E-4	-0.3569768691904453
a2	pepa2b50	DaPR130924_VB133_O1950.m	2021	17.329999923706055	SPPPGMGLNQNR		1	a2.a1	0.01899999938905239	26.899999618530273	2	1267.62158203125	1267.62158203125	0.0	0.0
a2	pepa2b50	DaPR130924_VB133_O1950.m	1903	16.809999465942383	SPPPGMGLNQNR		1	a2.a1	0.013000000268220901	23.600000381469727	2	1267.622802734375	1267.62158203125	0.0012000000569969416	0.946654801406938
a2	pepa2b12	DaPR130924_VB133_O1950.m	1929	16.93000030517578	FATHAAALSVR		1	a2.a1	3.7999998880877683E-7	51.900001525878906	2	1143.6287841796875	1143.6273193359375	0.001500000013038516	1.3116161075178854
a2	pepa2b38	DaPR130924_VB133_O1950.m	1987	17.18000030517578	MGYMDPR		1	a2.a1	4.299999854993075E-4	31.600000381469727	2	869.3657836914062	869.3648071289062	8.999999845400453E-4	1.0352385755208016
a2	pepa2a3	DaPR130924_VB133_O1950.m	2035	17.399999618530273	AVVIVDDR		2	a2.a1 a2.a2	0.00989999994635582	36.29999923706055	2	886.500732421875	886.4996948242188	0.0010000000474974513	1.1280320267856812
a2	pepa2b19	DaPR130924_VB133_O1950.m	2169	17.90999984741211	GIVEFASKPAAR		1	a2.a1	4.5000000682193786E-5	39.5	3	1245.6966552734375	1245.6954345703125	0.0012000000569969416	0.9633173757362825
a2	pepa2b19	DaPR130924_VB133_O1950.m	2170	17.93000030517578	GIVEFASKPAAR		1	a2.a1	1.6000000186977559E-6	55.900001525878906	2	1245.695556640625	1245.6954345703125	1.9999999494757503E-4	0.160552884274287
a2	pepa2a9	DaPR130924_VB133_O1950.m	2418	18.90999984741211	FAQHGTFEYEYSQR		1	a2.a1	0.0020000000949949026	37.5	3	1762.7864990234375	1762.7823486328125	0.004100000020116568	2.3258685471274805
a2	pepa2a9	DaPR130924_VB133_O1950.m	2717	20.059999465942383	FAQHGTFEYEYSQR		1	a2.a1	0.002400000113993883	31.899999618530273	3	1762.783447265625	1762.7823486328125	0.0010000000474974513	0.5672850356557271
a2	pepa2a9	DaPR130924_VB133_O1950.m	2279	18.399999618530273	FAQHGTFEYEYSQR		1	a2.a1	3.999999975690116E-8	54.599998474121094	2	1762.781982421875	1762.7823486328125	-3.9999998989515007E-4	-0.2269139977521241
a2	pepa2a9	DaPR130924_VB133_O1950.m	2276	18.360000610351562	FAQHGTFEYEYSQR		1	a2.a1	1.2000000424450263E-5	49.29999923706055	3	1762.789794921875	1762.7823486328125	0.007400000002235174	4.1979090657303795
a2	pepa2a2	DaPR130924_VB133_O1950.m	2341	18.6299991607666	AGGPPPPPAAVPGPGPGPK		1	a2.a1	1.6999999843392288E-6	47.599998474121094	2	1617.87646484375	1617.875244140625	0.0013000000035390258	0.8035230208553894
a2	pepa2b25	DaPR130924_VB133_O1950.m	2348	18.65999984741211	GPMGPGPGQSGPKPPIPPPPPHQQ	M3:+15.99491	1	a2.a1	0.04600000008940697	31.5	3	2368.195068359375	2368.18701171875	0.00800000037997961	3.378111754009444
a2	pepa2b32	DaPR130924_VB133_O1950.m	2404	18.860000610351562	MGGGGAMNMGDPYGSGGQK		1	a2.a1	5.499999815583578E-7	51.5	2	1771.7269287109375	1771.7200927734375	0.006899999920278788	3.8945203299453355
a2	pepa2b18	DaPR130924_VB133_O1950.m	2428	18.950000762939453	GIVEFASK		1	a2.a1	0.039000000804662704	32.099998474121094	2	850.4686889648438	850.46728515625	0.00139999995008111	1.6461537962908221
a2	pepa2b24	DaPR130924_VB133_O1950.m	2486	19.18000030517578	GPMGPGPGQSGPKPPIPPPPPH	M3:+15.99491	1	a2.a1	0.017000000923871994	34.599998474121094	3	2112.078369140625	2112.06982421875	0.00839999970048666	3.9771410983506676
a2	pepa2b51	DaPR130924_VB133_O1950.m	2542	19.3799991607666	TPPQAGGPPPPPAAVPGPGPGPK		1	a2.a1	3.199999909497819E-8	48.20000076293945	3	2041.096435546875	2041.0870361328125	0.009399999864399433	4.605389039268671
a2	pepa2b53	DaPR130924_VB133_O1950.m	2806	20.399999618530273	YGEPGEVFINK		1	a2.a1	1.2000000424450263E-6	54.599998474121094	2	1252.6224365234375	1252.621337890625	0.0012000000569969416	0.9579910709629966
a2	pepa2b49	DaPR130924_VB133_O1950.m	2891	20.700000762939453	SGVPTTPPQAGGPPPPPAAVPGPGPGPK		1	a2.a1	0.041999999433755875	38.70000076293945	3	2482.313232421875	2482.309326171875	0.0038999998942017555	1.5711176093497543
a2	pepa2b48	DaPR130924_VB133_O1950.m	3223	21.959999084472656	SAPPGAPPPTPPSSGVPTTPPQAGGPPPPPAAVPGPGPGPK		1	a2.a1	6.900000153109431E-5	49.599998474121094	3	3635.904052734375	3635.885986328125	0.017999999225139618	4.950650073413822
a2	pepa2a6	DaPR130924_VB133_O1950.m	3522	23.1299991607666	CSEGVFLLTTTPR	C1:+57.02146	1	a2.a1	7.799999934832158E-8	55.79999923706055	2	1480.75146484375	1480.7469482421875	0.004699999932199717	3.1740736915103174
a2	pepa2b16	DaPR130924_VB133_O1950.m	3625	23.579999923706055	FPPLGGGGGIGYEANPGVPPATMSGSMMGSDMR	M27:+15.99491 - M32:+15.99491	1	a2.a1	0.009999999776482582	33.0	3	3227.43408203125	3227.427001953125	0.007300000172108412	2.261863759487266
a2	pepa2b17	DaPR130924_VB133_O1950.m	3644	23.65999984741211	FPPLGGGGGIGYEANPGVPPATMSGSMMGSDMR	M23:+15.99491 - M27:+15.99491 - M32:+15.99491	1	a2.a1	3.7999998312443495E-5	39.5	3	3243.444091796875	3243.422119140625	0.02199999988079071	6.782959193304082
a2	pepa2b15	DaPR130924_VB133_O1950.m	3895	24.959999084472656	FPPLGGGGGIGY		1	a2.a1	0.009399999864399433	30.399999618530273	2	1091.549072265625	1091.5523681640625	-0.0032999999821186066	-3.0232172806047264
a2	pepa2a5	DaPR130924_VB133_O1950.m	4180	26.93000030517578	CSEGVFLLTTTPR	C1:+57.02146 - C1:-17.02655	1	a2.a1	4.099999932805076E-5	43.29999923706055	2	1463.7218017578125	1463.7203369140625	0.001500000013038516	1.024785934313751
a2	pepa2b27	DaPR130924_VB133_O1950.m	878	11.529999732971191	HEHQVMLMR	M6:+15.99491 - M8:+15.99491	1	a2.a2	0.04500000178813934	26.799999237060547	3	1212.56298828125	1212.5616455078125	0.00139999995008111	1.1545804333063823
a2	pepa2b46	DaPR130924_VB133_O1950.m	1105	12.850000381469727	RMEELHNQEVQK		1	a2.a2	0.005100000184029341	38.0	3	1540.7578125	1540.754150390625	0.003700000001117587	2.4014214079381397
a2	pepa2b37	DaPR130924_VB133_O1950.m	1133	13.029999732971191	MGQMAMGGAMGINNR	M1:+15.99491 - M4:+15.99491 - M6:+15.99491 - M10:+15.99491	1	a2.a2	0.0430000014603138	45.5	2	1602.6507568359375	1602.6495361328125	0.0013000000035390258	0.8111567589979286
a2	pepa2b36	DaPR130924_VB133_O1950.m	1791	16.360000610351562	MGQMAMGGAMGINNR	M6:+15.99491 - M10:+15.99491	1	a2.a2	7.400000185953104E-7	55.29999923706055	2	1570.658447265625	1570.65966796875	-0.0012000000569969416	-0.7640102317956871
a2	pepa2b52	DaPR130924_VB133_O1950.m	2950	20.93000030517578	VELDNMPLR		1	a2.a2	0.00989999994635582	43.0	2	1086.561767578125	1086.5616455078125	1.9999999494757503E-4	0.18406686429107627
a2	pepa2b11	DaPR130924_VB133_O1950.m	3062	21.3799991607666	FAQPGSFEYEYAMR	M13:+15.99491	1	a2.a2	3.3999999868683517E-4	40.79999923706055	2	1711.73876953125	1711.7425537109375	-0.003700000001117587	-2.1615400009167542
a2	pepa2b10	DaPR130924_VB133_O1950.m	3370	22.510000228881836	FAQPGSFEYEYAMR		1	a2.a2	0.0020000000949949026	40.900001525878906	2	1695.7496337890625	1695.74755859375	0.002099999925121665	1.2383918316610485
a2	pepa2b14	DaPR130924_VB133_O1950.m	3422	22.729999542236328	FGQAATMEGIGAIGGTPPAFNR	M7:+15.99491	1	a2.a2	0.017999999225139618	33.29999923706055	3	2179.06005859375	2179.060546875	-3.000000142492354E-4	-0.1376740149232965
a2	pepa2b13	DaPR130924_VB133_O1950.m	3709	23.959999084472656	FGQAATMEGIGAIGGTPPAFNR		1	a2.a2	2.499999936844688E-5	41.79999923706055	3	2163.070556640625	2163.065673828125	0.004900000058114529	2.265303415149048
a2	pepa2a4	DaPR130924_VB133_O1950.m	4290	27.829999923706055	CSEGSFLLTTFPR	C1:+57.02146 - C1:-17.02655	1	a2.a2	0.001500000013038516	36.599998474121094	2	1497.70654296875	1497.7047119140625	0.0019000000320374966	1.2686079017600884
a3	pepa3b25	DaPR130924_VB133_O1950.m	1224	13.5	THLSLSHNPEQK		1	a3.a1	9.999999747378752E-5	46.29999923706055	2	1390.7073974609375	1390.707763671875	-3.000000142492354E-4	-0.2157175088008049
a3	pepa3b13	DaPR130924_VB133_O1950.m	1511	15.0	IAHGNSSIIADR		1	a3.a1	6.199999916134402E-6	44.0	2	1253.661865234375	1253.66015625	0.0017999999690800905	1.4357957857289847
a3	pepa3b13	DaPR130924_VB133_O1950.m	1520	15.050000190734863	IAHGNSSIIADR		1	a3.a1	0.00139999995008111	32.900001525878906	3	1253.661376953125	1253.66015625	0.0012000000569969416	0.9571972523928904
a3	pepa3b17	DaPR130924_VB133_O1950.m	1660	15.779999732971191	KVVGDVAYDEAK		1	a3.a1	1.0000000116860974E-7	56.0	2	1293.6707763671875	1293.6689453125	0.0019000000320374966	1.4686910734944871
a3	pepa3a1	DaPR130924_VB133_O1950.m	1776	16.280000686645508	AAEEIGIK		1	a3.a1	3.7000001611886546E-5	41.29999923706055	2	830.4635620117188	830.4622192382812	0.0013000000035390258	1.5653933116083416
a3	pepa3b15	DaPR130924_VB133_O1950.m	1844	16.579999923706055	IFHELTQTDK		1	a3.a1	0.0026000000070780516	40.900001525878906	3	1231.6336669921875	1231.6322021484375	0.001500000013038516	1.2178960654178597
a3	pepa3b15	DaPR130924_VB133_O1950.m	1845	16.579999923706055	IFHELTQTDK		1	a3.a1	0.035999998450279236	36.599998474121094	2	1231.6329345703125	1231.6322021484375	7.999999797903001E-4	0.6495445461679179
a3	pepa3a3	DaPR130924_VB133_O1950.m	1885	16.75	APAEILNGK		1	a3.a1	9.200000204145908E-5	42.0	2	912.5184936523438	912.5153198242188	0.003100000089034438	3.397203336412591
a3	pepa3b16	DaPR130924_VB133_O1950.m	1993	17.200000762939453	ITIGQAPTEK		1	a3.a1	2.3999999393709004E-4	42.599998474121094	2	1057.590576171875	1057.5892333984375	0.00139999995008111	1.3237653200972708
a3	pepa3b29	DaPR130924_VB133_O1950.m	2008	17.260000228881836	VVGDVAYDEAK		1	a3.a1	1.9000000293090125E-6	49.400001525878906	2	1165.574462890625	1165.573974609375	5.000000237487257E-4	0.4289732223270456
a3	pepa3a5	DaPR130924_VB133_O1950.m	2089	17.600000381469727	CTHWAEGGK	C1:+57.02146 - C1:-17.02655	1	a3.a1	0.003700000001117587	30.399999618530273	2	1028.4256591796875	1028.4259033203125	-1.9999999494757503E-4	-0.19447195398508282
a3	pepa3a9	DaPR130924_VB133_O1950.m	2339	18.6299991607666	EQVPGFTPR		1	a3.a1	0.04699999839067459	29.399999618530273	2	1030.53369140625	1030.531982421875	0.0017000000225380063	1.6496334432462738
a3	pepa3b23	DaPR130924_VB133_O1950.m	2343	18.649999618530273	QPSQGPTFGIK		1	a3.a1	0.003100000089034438	21.600000381469727	2	1159.6129150390625	1159.6109619140625	0.0019000000320374966	1.6384805718819202
a3	pepa3b24	DaPR130924_VB133_O1950.m	2589	19.579999923706055	TDPTTLTDEEINR		1	a3.a1	1.9999999494757503E-5	47.5	2	1504.7156982421875	1504.7130126953125	0.00279999990016222	1.8608198882700753
a3	pepa3b26	DaPR130924_VB133_O1950.m	2685	19.950000762939453	TPVPSDIDISR		1	a3.a1	6.600000051548705E-5	42.79999923706055	2	1199.6280517578125	1199.6270751953125	0.0010000000474974513	0.8335924289926854
a3	pepa3b21	DaPR130924_VB133_O1950.m	2727	20.110000610351562	MHGGGPTVTAGLPLPK	M1:+15.99491	1	a3.a1	9.399999980814755E-4	35.70000076293945	2	1548.8287353515625	1548.8206787109375	0.008100000210106373	5.2297856823863516
a3	pepa3a8	DaPR130924_VB133_O1950.m	2761	20.25	DVDGLTSINAGR		1	a3.a1	6.399999818995639E-8	68.30000305175781	2	1217.6158447265625	1217.612548828125	0.0034000000450760126	2.7923497079167734
a3	pepa3b10	DaPR130924_VB133_O1950.m	2780	20.309999465942383	GALALAQAVQR		1	a3.a1	1.9999999494757503E-5	57.099998474121094	2	1097.6441650390625	1097.6429443359375	0.0012000000569969416	1.0932517383628144
a3	pepa3b20	DaPR130924_VB133_O1950.m	2811	20.40999984741211	MHGGGPTVTAGLPLPK		1	a3.a1	0.003599999938160181	39.599998474121094	3	1532.82763671875	1532.8258056640625	0.0019000000320374966	1.2395407390824582
a3	pepa3b20	DaPR130924_VB133_O1950.m	2851	20.559999465942383	MHGGGPTVTAGLPLPK		1	a3.a1	9.100000170292333E-5	45.70000076293945	2	1532.8330078125	1532.8258056640625	0.007300000172108412	4.762446029505518
a3	pepa3a7	DaPR130924_VB133_O1950.m	2886	20.68000030517578	DDSNLYINVK		1	a3.a1	1.4999999621068127E-5	52.400001525878906	2	1180.5780029296875	1180.5849609375	-0.006800000090152025	-5.75985660934742
a3	pepa3b14	DaPR130924_VB133_O1950.m	2958	20.959999084472656	LAILQVGNR		1	a3.a1	0.017999999225139618	46.0	2	983.6016235351562	983.60009765625	0.001500000013038516	1.5250100285804753
a3	pepa3b28	DaPR130924_VB133_O1950.m	2971	21.010000228881836	VLLSALER		1	a3.a1	3.400000059627928E-5	42.400001525878906	2	900.552001953125	900.5516967773438	3.000000142492354E-4	0.33312914219449713
a3	pepa3b11	DaPR130924_VB133_O1950.m	3072	21.40999984741211	GDILVVATGQPEMVK	M13:+15.99491	1	a3.a1	4.300000000512227E-6	43.79999923706055	2	1572.8387451171875	1572.83056640625	0.008200000040233135	5.213530443377166
a3	pepa3b22	DaPR130924_VB133_O1950.m	3216	21.950000762939453	QPSQGPTFGIK	Q1:-17.02655	1	a3.a1	1.2000000424450263E-5	42.0	2	1142.585693359375	1142.58447265625	0.0013000000035390258	1.1377714599226265
a3	pepa3b27	DaPR130924_VB133_O1950.m	3238	22.010000228881836	TVAMLMQSTVESAK		1	a3.a1	6.600000051548705E-5	38.79999923706055	2	1495.7486572265625	1495.7498779296875	-0.0012000000569969416	-0.8022732107174882
a3	pepa3b31	DaPR130924_VB133_O1950.m	3432	22.780000686645508	YVVVTGITPTPLGEGK		1	a3.a1	1.199999957179898E-7	61.599998474121094	2	1630.908447265625	1630.905517578125	0.003000000026077032	1.8394689292191468
a3	pepa3b30	DaPR130924_VB133_O1950.m	3645	23.65999984741211	WMIQYNNLNLK		1	a3.a1	0.012000000104308128	34.900001525878906	2	1436.73583984375	1436.73583984375	-0.0	-0.0
a3	pepa3b12	DaPR130924_VB133_O1950.m	3904	25.010000228881836	GVPTGFILPIR		1	a3.a1	0.0430000014603138	30.0	2	1169.7066650390625	1169.7044677734375	0.002199999988079071	1.8808169488031685
a3	pepa3a2	DaPR130924_VB133_O1950.m	3909	25.030000686645508	AAQAPSSFQLLYDLK		1	a3.a1	4.999999987376214E-7	68.9000015258789	2	1651.87353515625	1651.869384765625	0.00419999985024333	2.5425738190790708
a3	pepa3a6	DaPR130924_VB133_O1950.m	3953	25.260000228881836	DAIKPNLMQTLEGTPVFVHAGPFAN	M8:+15.99491	1	a3.a1	0.009999999776482582	33.70000076293945	3	2683.357177734375	2683.355224609375	0.0019000000320374966	0.7080687695063131
a3	pepa3b19	DaPR130924_VB133_O1950.m	4144	26.600000381469727	MFGIPVVVAVNAFK	M1:+15.99491	1	a3.a1	6.8999997893115506E-6	46.900001525878906	2	1507.838623046875	1507.8345947265625	0.004100000020116568	2.71913115301621
a3	pepa3b18	DaPR130924_VB133_O1950.m	4269	27.649999618530273	MFGIPVVVAVNAFK		1	a3.a1	5.0999999075429514E-5	39.79999923706055	2	1491.843017578125	1491.839599609375	0.0034000000450760126	2.279065420951604
a3	pepa3a4	DaPR130924_VB133_O1950.m	4300	27.899999618530273	ASFITPVPGGVGPMTVAMLMQSTVESAK	M14:+15.99491 - M18:+15.99491	1	a3.a1	1.1000000085914508E-4	46.099998474121094	3	2838.4169921875	2838.408935546875	0.007899999618530273	2.783249277295621
a4	pepa4b20	DaPR130924_VB133_O1950.m	969	12.149999618530273	VLHNAQEVEK		1	a4.a1	2.699999895412475E-4	44.29999923706055	2	1166.6146240234375	1166.6168212890625	-0.002199999988079071	-1.8857948453444755
a4	pepa4b13	DaPR130924_VB133_O1950.m	1078	12.65999984741211	NSGEAPSSPTPK		1	a4.a1	0.005799999926239252	52.79999923706055	2	1171.5584716796875	1171.5594482421875	-8.999999845400453E-4	-0.7682068425041587
a4	pepa4b14	DaPR130924_VB133_O1950.m	1152	13.130000114440918	PNNSGEAPSSPTPK		1	a4.a1	4.19999999223819E-8	58.599998474121094	2	1382.65576171875	1382.6551513671875	6.99999975040555E-4	0.5062722793520755
a4	pepa4b21	DaPR130924_VB133_O1950.m	1248	13.630000114440918	VLHNAQEVEKEPGQR		1	a4.a1	0.0012000000569969416	31.0	3	1733.89306640625	1733.893310546875	-3.000000142492354E-4	-0.1730210344687324
a4	pepa4a1	DaPR130924_VB133_O1950.m	1278	13.800000190734863	AADETLCQTK	C7:+57.02146	1	a4.a1	4.599999954280065E-7	56.29999923706055	2	1136.5255126953125	1136.525634765625	-9.999999747378752E-5	-0.08798745440916479
a4	pepa4b16	DaPR130924_VB133_O1950.m	1669	15.8100004196167	SEAHTADGISIR		1	a4.a1	1.8999999156221747E-5	43.400001525878906	2	1256.62451171875	1256.6234130859375	0.0012000000569969416	0.9549400755235461
a4	pepa4b19	DaPR130924_VB133_O1950.m	1777	16.280000686645508	TVYNLNDK		1	a4.a1	0.0035000001080334187	29.0	2	966.4898681640625	966.489501953125	3.000000142492354E-4	0.3104017308444448
a4	pepa4a7	DaPR130924_VB133_O1950.m	1887	16.760000228881836	GASFVTSTNPR		1	a4.a1	0.03500000014901161	36.400001525878906	2	1136.5706787109375	1136.5699462890625	7.999999797903001E-4	0.7038721922943025
a4	pepa4b10	DaPR130924_VB133_O1950.m	1986	17.18000030517578	LTTTGQVTSPVK		1	a4.a1	0.013000000268220901	43.599998474121094	2	1231.6876220703125	1231.689697265625	-0.0020000000949949026	-1.6237856819253595
a4	pepa4a9	DaPR130924_VB133_O1950.m	2058	17.479999542236328	LQNELDMVK	M7:+15.99491	1	a4.a1	0.026000000536441803	35.099998474121094	2	1105.5570068359375	1105.55615234375	7.999999797903001E-4	0.7236176815572156
a4	pepa4b12	DaPR130924_VB133_O1950.m	2204	18.059999465942383	NLQDVVER		1	a4.a1	0.002400000113993883	42.5	2	972.5126953125	972.5112915039062	0.00139999995008111	1.4395719230325117
a4	pepa4a5	DaPR130924_VB133_O1950.m	2233	18.200000762939453	FCVDYAK	C2:+57.02146	1	a4.a1	2.2000000171829015E-4	24.700000762939453	2	902.409423828125	902.4080810546875	0.0013000000035390258	1.4405899402182365
a4	pepa4b15	DaPR130924_VB133_O1950.m	2237	18.209999084472656	SATNLPQLK		1	a4.a1	0.020999999716877937	27.600000381469727	2	971.5541381835938	971.5524291992188	0.0017000000225380063	1.7497769255120845
a4	pepa4b17	DaPR130924_VB133_O1950.m	2434	18.979999542236328	TGKPLPFGTLGVHK		1	a4.a1	2.499999936844688E-5	56.70000076293945	3	1451.8397216796875	1451.8372802734375	0.002400000113993883	1.6530778941989075
a4	pepa4a8	DaPR130924_VB133_O1950.m	2579	19.549999237060547	LQNELDMVK		1	a4.a1	0.0020000000949949026	35.0	2	1089.5657958984375	1089.561279296875	0.0044999998062849045	4.130102539243027
a4	pepa4a6	DaPR130924_VB133_O1950.m	2758	20.229999542236328	FLHDNMVEIPNR		1	a4.a1	0.006500000134110451	37.400001525878906	3	1484.73291015625	1484.73193359375	0.0010000000474974513	0.6735222870009812
a4	pepa4a3	DaPR130924_VB133_O1950.m	3051	21.309999465942383	ALDLADMITR	M7:+15.99491	1	a4.a1	7.79999973019585E-5	57.900001525878906	2	1134.5823974609375	1134.582763671875	-3.000000142492354E-4	-0.26441439430856395
a4	pepa4a4	DaPR130924_VB133_O1950.m	3212	21.93000030517578	DYIPQAFPGGH		1	a4.a1	6.399999983841553E-5	37.29999923706055	2	1201.562744140625	1201.5640869140625	-0.0013000000035390258	-1.0819231514132326
a4	pepa4b23	DaPR130924_VB133_O1950.m	3621	23.549999237060547	VIQEGLEGLVLK		1	a4.a1	2.500000118743628E-4	65.30000305175781	2	1297.7750244140625	1297.77294921875	0.002099999925121665	1.6181566478064209
a4	pepa4b18	DaPR130924_VB133_O1950.m	3630	23.600000381469727	TQIIQDFLR		1	a4.a1	1.5999999595806003E-4	46.29999923706055	2	1133.6357421875	1133.6318359375	0.004000000189989805	3.528482584190883
a4	pepa4a2	DaPR130924_VB133_O1950.m	3632	23.610000610351562	AAVWEITGAEFSK		1	a4.a1	2.4000000209412065E-8	57.099998474121094	2	1408.711181640625	1408.7110595703125	9.999999747378752E-5	0.07098687611942912
a4	pepa4b11	DaPR130924_VB133_O1950.m	3839	24.6299991607666	IYYPDFIVPDPK		1	a4.a1	0.0013000000035390258	46.900001525878906	2	1466.75927734375	1466.7569580078125	0.002300000051036477	1.5680853180750527
a4	pepa4b22	DaPR130924_VB133_O1950.m	4039	25.799999237060547	VLLDIFTGVR		1	a4.a1	2.6000000374892807E-8	57.900001525878906	2	1132.67626953125	1132.6728515625	0.0034000000450760126	3.0017493933802504
a5	pepa5a6	DaPR130924_VB133_O1950.m	1617	15.5600004196167	HVCIQSSLAK	C3:+57.02146	1	a5.a1	0.00570000009611249	32.0	2	1142.6004638671875	1142.59912109375	0.00139999995008111	1.225276585843129
a5	pepa5b11	DaPR130924_VB133_O1950.m	1705	15.979999542236328	NKLDTVQTLK		1	a5.a1	0.03500000014901161	34.099998474121094	2	1159.670166015625	1159.66845703125	0.0017000000225380063	1.4659362443038284
a5	pepa5b10	DaPR130924_VB133_O1950.m	1783	16.309999465942383	NGPFINR		1	a5.a1	0.01899999938905239	23.100000381469727	2	817.4304809570312	817.431884765625	-0.001500000013038516	-1.8350152972912204
a5	pepa5b16	DaPR130924_VB133_O1950.m	2663	19.850000381469727	VQVQDVVLK		1	a5.a1	0.03500000014901161	45.400001525878906	2	1027.6165771484375	1027.614990234375	0.0015999999595806003	1.5570033278861353
a5	pepa5a5	DaPR130924_VB133_O1950.m	2701	20.0	HIGVGMYQHDVSQTLLK	M6:+15.99491	1	a5.a1	0.03500000014901161	34.79999923706055	3	1941.994384765625	1941.9854736328125	0.008899999782443047	4.582938391291924
a5	pepa5b14	DaPR130924_VB133_O1950.m	2710	20.049999237060547	SFQQCAGFIR	C5:+57.02146	1	a5.a1	0.024000000208616257	41.599998474121094	2	1213.576416015625	1213.5787353515625	-0.002199999988079071	-1.8128201524903544
a5	pepa5a1	DaPR130924_VB133_O1950.m	2723	20.100000381469727	EVQQTLEELR		1	a5.a1	7.50000006519258E-4	40.5	2	1244.6510009765625	1244.6485595703125	0.0024999999441206455	2.0085990739295236
a5	pepa5a9	DaPR130924_VB133_O1950.m	2740	20.15999984741211	NAPQISDGSEVVVVK		1	a5.a1	0.0035000001080334187	32.599998474121094	2	1541.81982421875	1541.8173828125	0.0024999999441206455	1.6214630681879332
a5	pepa5a4	DaPR130924_VB133_O1950.m	2875	20.649999618530273	HIGVGMYQHDVSQTLLK		1	a5.a1	0.004699999932199717	41.29999923706055	3	1925.993896484375	1925.9906005859375	0.0032999999821186066	1.7134039912316597
a5	pepa5a8	DaPR130924_VB133_O1950.m	3102	21.530000686645508	ILYNSLNDSFK		1	a5.a1	1.500000071246177E-4	51.400001525878906	2	1313.675537109375	1313.6739501953125	0.0015999999595806003	1.2179581998582811
a5	pepa5b13	DaPR130924_VB133_O1950.m	3157	21.729999542236328	QLLLTSPVPGR		1	a5.a1	0.0066999997943639755	30.299999237060547	2	1180.7032470703125	1180.705322265625	-0.0020000000949949026	-1.6939028369560951
a5	pepa5a3	DaPR130924_VB133_O1950.m	3264	22.110000610351562	FLSSIGGTLYEVGKPEMQQK	M17:+15.99491	1	a5.a1	0.01600000075995922	34.599998474121094	3	2228.13818359375	2228.126953125	0.010999999940395355	4.936882041199492
a5	pepa5a2	DaPR130924_VB133_O1950.m	3439	22.799999237060547	FLSSIGGTLYEVGKPEMQQK		1	a5.a1	0.0012000000569969416	46.70000076293945	3	2212.1328125	2212.13232421875	6.000000284984708E-4	0.2712315271241156
a5	pepa5b15	DaPR130924_VB133_O1950.m	3790	24.360000610351562	VEVQVLNIDIPR		1	a5.a1	9.999999747378752E-5	63.29999923706055	2	1394.8043212890625	1394.8006591796875	0.003800000064074993	2.724403690997576
a5	pepa5b12	DaPR130924_VB133_O1950.m	4043	25.809999465942383	QLLLTSPVPGR	Q1:-17.02655	1	a5.a1	0.04899999871850014	27.5	2	1163.683349609375	1163.6787109375	0.004699999932199717	4.038915456666929
a5	pepa5a7	DaPR130924_VB133_O1950.m	4102	26.229999542236328	LFNDDNTIPFIIR		1	a5.a1	0.009999999776482582	44.900001525878906	2	1577.8319091796875	1577.8326416015625	-6.99999975040555E-4	-0.44364652915915553
a6	pepa6b13	DaPR130924_VB133_O1950.m	2627	19.709999084472656	TIMHLMINNTK		1	a6.a1	4.900000058114529E-4	38.0	2	1315.684326171875	1315.6865234375	-0.002099999925121665	-1.5961248273904836
a6	pepa6a9	DaPR130924_VB133_O1950.m	2943	20.90999984741211	HVFAIFNTEQR		1	a6.a1	1.1999999696854502E-4	35.29999923706055	2	1361.69580078125	1361.696533203125	-6.000000284984708E-4	-0.4406268312125962
a6	pepa6b10	DaPR130924_VB133_O1950.m	3006	21.15999984741211	LQSQLLSLEK		1	a6.a1	0.010999999940395355	35.599998474121094	2	1158.67529296875	1158.67333984375	0.002099999925121665	1.81241757526315
a6	pepa6b15	DaPR130924_VB133_O1950.m	3093	21.5	VPVGDQPPDIEYQIK		1	a6.a1	4.8000001697801054E-5	43.29999923706055	2	1697.87646484375	1697.8748779296875	0.0015999999595806003	0.9423544575508229
a6	pepa6a5	DaPR130924_VB133_O1950.m	3277	22.15999984741211	GMEELIPLVNK	M2:+15.99491	1	a6.a1	5.0999999075429514E-5	47.099998474121094	2	1258.670166015625	1258.671630859375	-0.00139999995008111	-1.1122837090760844
a6	pepa6b16	DaPR130924_VB133_O1950.m	3301	22.260000228881836	YMLPLDNLK	M2:+15.99491	1	a6.a1	0.026000000536441803	33.400001525878906	2	1122.5897216796875	1122.5867919921875	0.003000000026077032	2.6723991832766107
a6	pepa6b12	DaPR130924_VB133_O1950.m	3316	22.309999465942383	SSVLENFVGR		1	a6.a1	1.9999999494757503E-5	49.099998474121094	2	1107.5797119140625	1107.5797119140625	0.0	0.0
a6	pepa6a3	DaPR130924_VB133_O1950.m	3584	23.399999618530273	FPFELVK		1	a6.a1	0.00839999970048666	32.70000076293945	2	879.4984130859375	879.4979248046875	5.000000237487257E-4	0.5685062006937219
a6	pepa6a2	DaPR130924_VB133_O1950.m	3708	23.950000762939453	DMILQFISR	M2:+15.99491	1	a6.a1	0.03500000014901161	33.20000076293945	2	1138.5936279296875	1138.5928955078125	6.99999975040555E-4	0.6147939072888339
a6	pepa6a4	DaPR130924_VB133_O1950.m	3770	24.229999542236328	GMEELIPLVNK		1	a6.a1	0.03200000151991844	36.900001525878906	2	1242.680419921875	1242.6767578125	0.003800000064074993	3.0579151337506163
a6	pepa6a8	DaPR130924_VB133_O1950.m	3796	24.3799991607666	GWLTINNISLMK	M11:+15.99491	1	a6.a1	9.399999980814755E-4	46.400001525878906	2	1405.7529296875	1405.751220703125	0.0017999999690800905	1.2804541390899673
a6	pepa6b11	DaPR130924_VB133_O1950.m	3808	24.459999084472656	NLVDSYVAIINK		1	a6.a1	1.500000053056283E-6	70.19999694824219	2	1348.749755859375	1348.74755859375	0.002300000051036477	1.7052857937585706
a6	pepa6a7	DaPR130924_VB133_O1950.m	4012	25.6299991607666	GWLTINNISLMK		1	a6.a1	3.6000000203095794E-10	51.5	2	1389.7650146484375	1389.75634765625	0.008799999952316284	6.332045158244476
a6	pepa6a1	DaPR130924_VB133_O1950.m	4038	25.799999237060547	DMILQFISR		1	a6.a1	0.0017999999690800905	42.099998474121094	2	1122.595458984375	1122.5980224609375	-0.0024999999441206455	-2.2269769713652217
a6	pepa6a6	DaPR130924_VB133_O1950.m	4147	26.610000610351562	GPTPGPPLIPVPVGAAASFSAPPIPSR		1	a6.a1	0.0015999999595806003	33.099998474121094	3	2550.40087890625	2550.408203125	-0.007300000172108412	-2.8622869716164514
a6	pepa6b14	DaPR130924_VB133_O1950.m	4226	27.309999465942383	VLNLTLIDLPGITK		1	a6.a1	1.8000000636675395E-5	47.599998474121094	2	1509.924560546875	1509.925537109375	-8.999999845400453E-4	-0.5960558732340002
a7	pepa7a9	DaPR130924_VB133_O1950.m	872	11.479999542236328	PQPQNGSSGMGSTVSK	M10:+15.99491	1	a7.a1	9.399999726156238E-6	44.599998474121094	2	1577.723876953125	1577.7227783203125	0.0010999999940395355	0.6972073986347754
a7	pepa7a1	DaPR130924_VB133_O1950.m	983	12.199999809265137	AAGPSLSHTSGGTQSK		1	a7.a1	0.0430000014603138	34.400001525878906	2	1485.72607421875	1485.7296142578125	-0.0035000001080334187	-2.355744998582278
a7	pepa7b10	DaPR130924_VB133_O1950.m	1541	15.149999618530273	SGGVGGSNTNWK		1	a7.a1	3.000000106112566E-6	42.599998474121094	2	1163.546630859375	1163.54443359375	0.002300000051036477	1.9767187093428344
a7	pepa7a2	DaPR130924_VB133_O1950.m	1745	16.149999618530273	ATAFNEQVDK		1	a7.a1	8.299999753944576E-4	47.70000076293945	2	1122.5435791015625	1122.54296875	6.000000284984708E-4	0.5345007230917822
a7	pepa7a4	DaPR130924_VB133_O1950.m	1955	17.049999237060547	ATVMDVKPVDYR	M4:+15.99491	1	a7.a1	0.02500000037252903	37.0	3	1409.7108154296875	1409.709716796875	0.0010999999940395355	0.7803024842156454
a7	pepa7a4	DaPR130924_VB133_O1950.m	1951	17.030000686645508	ATVMDVKPVDYR	M4:+15.99491	1	a7.a1	0.01600000075995922	27.700000762939453	2	1409.7059326171875	1409.709716796875	-0.003800000064074993	-2.6955904600766365
a7	pepa7b13	DaPR130924_VB133_O1950.m	2012	17.280000686645508	VIDQQNGLYR		1	a7.a1	4.699999863078119E-6	50.599998474121094	2	1205.6297607421875	1205.627685546875	0.002099999925121665	1.7418312056836196
a7	pepa7a8	DaPR130924_VB133_O1950.m	2122	17.75	NIYLMDTSGK	M5:+15.99491	1	a7.a1	0.0017999999690800905	32.599998474121094	2	1157.5501708984375	1157.5511474609375	-8.999999845400453E-4	-0.7775034273985862
a7	pepa7a3	DaPR130924_VB133_O1950.m	2467	19.110000610351562	ATVMDVKPVDYR		1	a7.a1	0.003100000089034438	30.600000381469727	2	1393.7210693359375	1393.71484375	0.006300000008195639	4.520293398931261
a7	pepa7a7	DaPR130924_VB133_O1950.m	3260	22.100000381469727	IGNPVPYNEGLGQPQVAPPAPAASPAASSR		1	a7.a1	4.4999999227002263E-4	44.099998474121094	3	2913.4921875	2913.48583984375	0.006399999838322401	2.1966812918046075
a7	pepa7b12	DaPR130924_VB133_O1950.m	3655	23.709999084472656	VGQLSEGAIAAIMQK		1	a7.a1	3.6999999792897142E-6	53.20000076293945	2	1515.8214111328125	1515.8204345703125	0.0010999999940395355	0.7256796180817756
a7	pepa7a6	DaPR130924_VB133_O1950.m	3769	24.229999542236328	FFPLIEVNK		1	a7.a1	0.010999999940395355	33.099998474121094	2	1106.617919921875	1106.6248779296875	-0.006899999920278788	-6.235175132866657
a7	pepa7b11	DaPR130924_VB133_O1950.m	3893	24.950000762939453	SLSVLSSSTIIANPDIPEAYK		1	a7.a1	0.04600000008940697	28.5	2	2205.16357421875	2205.165283203125	-0.0017000000225380063	-0.7709172802088838
a7	pepa7a5	DaPR130924_VB133_O1950.m	3986	25.459999084472656	DSLVDIIGICK	C10:+57.02146	1	a7.a1	0.0010999999940395355	38.900001525878906	2	1232.657470703125	1232.6558837890625	0.0015999999595806003	1.2980102400212121
a8	pepa8a7	DaPR130924_VB133_O1950.m	1502	14.960000038146973	KAPGCVLSNPDQK	C5:+57.02146	1	a8.a1	0.026000000536441803	31.700000762939453	3	1413.71484375	1413.7159423828125	-0.0010999999940395355	-0.7780912424213665
a8	pepa8a3	DaPR130924_VB133_O1950.m	1864	16.649999618530273	APGCVLSNPDQK	C4:+57.02146	1	a8.a1	1.5999999595806003E-4	46.79999923706055	2	1285.6251220703125	1285.620849609375	0.00419999985024333	3.266903964352682
a8	pepa8b11	DaPR130924_VB133_O1950.m	2042	17.40999984741211	SPFNSPSPQDSPR		1	a8.a1	0.01600000075995922	36.900001525878906	2	1415.64697265625	1415.6553955078125	-0.00839999970048666	-5.933647218907734
a8	pepa8a4	DaPR130924_VB133_O1950.m	3557	23.299999237060547	EDFVLSITGK		1	a8.a1	0.010999999940395355	36.0	2	1108.5916748046875	1108.5888671875	0.00279999990016222	2.525733374236244
a8	pepa8a1	DaPR130924_VB133_O1950.m	4002	25.579999923706055	AFAYTWFNLQAR		2	a8.a1 a8.a3	1.8999999156221747E-5	40.29999923706055	2	1487.7431640625	1487.743408203125	-1.9999999494757503E-4	-0.1344317802685694
a8	pepa8a6	DaPR130924_VB133_O1950.m	4265	27.6299991607666	LDLVMVILFK	M5:+15.99491	3	a8.a1 a8.a2 a8.a3	7.199999799922807E-6	61.79999923706055	2	1206.7164306640625	1206.717041015625	-6.000000284984708E-4	-0.4972168355172021
a8	pepa8a8	DaPR130924_VB133_O1950.m	1761	16.209999084472656	KPEKPLFSSASPQDSSPR		1	a8.a2	2.2000000171829015E-5	59.099998474121094	3	1958.0006103515625	1957.9981689453125	0.002400000113993883	1.2257417560746022
a8	pepa8a9	DaPR130924_VB133_O1950.m	3147	21.68000030517578	NPPGYLEDSFVK		1	a8.a2	3.499999875202775E-4	37.20000076293945	2	1365.6673583984375	1365.6689453125	-0.001500000013038516	-1.0983628339701887
a8	pepa8a5	DaPR130924_VB133_O1950.m	3278	22.15999984741211	EDFVLTVTGK		2	a8.a2 a8.a3	0.035999998450279236	35.599998474121094	2	1108.588623046875	1108.5888671875	-1.9999999494757503E-4	-0.18040952860637763
a8	pepa8b10	DaPR130924_VB133_O1950.m	3637	23.6299991607666	SGVFNVSELVR		1	a8.a2	0.00419999985024333	44.79999923706055	2	1206.6494140625	1206.6480712890625	0.0013000000035390258	1.0773646719960652
a8	pepa8a2	DaPR130924_VB133_O1950.m	3905	25.010000228881836	AIAYTWFNLQAR		1	a8.a2	1.900000061141327E-4	44.79999923706055	2	1453.7635498046875	1453.7591552734375	0.0044999998062849045	3.0954231930106055
a8	pepa8b13	DaPR130924_VB133_O1950.m	2475	19.1299991607666	SPGSGSQSSGWHEVEPGMPSPTTLK	M18:+15.99491	1	a8.a3	0.001500000013038516	40.099998474121094	3	2556.166748046875	2556.16748046875	-6.99999975040555E-4	-0.2738474612438888
a8	pepa8b12	DaPR130924_VB133_O1950.m	2925	20.829999923706055	SPGSGSQSSGWHEVEPGMPSPTTLK		1	a8.a3	3.199999980552093E-7	57.099998474121094	3	2540.17529296875	2540.172607421875	0.0026000000070780516	1.023552493827141
a8	pepa8b14	DaPR130924_VB133_O1950.m	3523	23.1299991607666	VHNPFLPTPMLPPPPPPPMAR	M10:+15.99491 - M19:+15.99491	1	a8.a3	9.999999747378752E-6	52.70000076293945	3	2335.211669921875	2335.20947265625	0.002199999988079071	0.9420996333903267
a9	pepa9a5	DaPR130924_VB133_O1950.m	626	9.529999732971191	KVPEPDNKK		1	a9.a1	0.026000000536441803	34.79999923706055	2	1054.5887451171875	1054.589599609375	-7.999999797903001E-4	-0.7585889146703361
a9	pepa9b11	DaPR130924_VB133_O1950.m	848	11.329999923706055	VPSPPPGHK		1	a9.a1	0.0010999999940395355	40.29999923706055	2	915.5064086914062	915.505126953125	0.0013000000035390258	1.4199811287409507
a9	pepa9a7	DaPR130924_VB133_O1950.m	1053	12.529999732971191	MLDHEYTTK	M1:+15.99491	1	a9.a1	0.003700000001117587	35.5	2	1153.5225830078125	1153.519775390625	0.00279999990016222	2.427353184486183
a9	pepa9a6	DaPR130924_VB133_O1950.m	1369	14.260000228881836	MLDHEYTTK		1	a9.a1	9.200000022246968E-6	49.5	2	1137.5289306640625	1137.52490234375	0.004100000020116568	3.604316715765035
a9	pepa9b12	DaPR130924_VB133_O1950.m	2239	18.209999084472656	YIMLNPSSR	M3:+15.99491	1	a9.a1	0.035999998450279236	40.20000076293945	2	1096.5477294921875	1096.5460205078125	0.0017999999690800905	1.6415179439951888
a9	pepa9a1	DaPR130924_VB133_O1950.m	2320	18.549999237060547	ELTAPDENIPAK		1	a9.a1	0.003000000026077032	40.29999923706055	2	1297.6636962890625	1297.663818359375	-9.999999747378752E-5	-0.0770615594416562
a9	pepa9a9	DaPR130924_VB133_O1950.m	2497	19.209999084472656	SGDHLHNDSQIEADFR	S1:+42.01057	1	a9.a1	3.6999999792897142E-6	45.0	3	1882.834716796875	1882.8319091796875	0.00279999990016222	1.4871215462787246
a9	pepa9b10	DaPR130924_VB133_O1950.m	2867	20.610000610351562	TYNASITLQQQLK		1	a9.a1	5.100000066704524E-7	41.599998474121094	2	1507.8150634765625	1507.8118896484375	0.0031999999191612005	2.1222805982166086
a9	pepa9a4	DaPR130924_VB133_O1950.m	3176	21.809999465942383	IMPEDIIINCSK	C10:+57.02146 - M2:+15.99491	1	a9.a1	0.007400000002235174	34.70000076293945	2	1448.7139892578125	1448.7127685546875	0.0013000000035390258	0.8973483438238585
a9	pepa9a3	DaPR130924_VB133_O1950.m	3184	21.850000381469727	HLQDLMEGLTAK		1	a9.a1	2.5000000292152436E-8	57.79999923706055	2	1355.7039794921875	1355.69921875	0.004800000227987766	3.5406085373520586
a9	pepa9a8	DaPR130924_VB133_O1950.m	3242	22.030000686645508	NLQLFMENK		1	a9.a1	2.3999999393709004E-4	41.20000076293945	2	1136.5772705078125	1136.5772705078125	0.0	0.0
a9	pepa9a2	DaPR130924_VB133_O1950.m	3583	23.3799991607666	GPVFAPPYEPLPENVK		1	a9.a1	0.0026000000070780516	42.099998474121094	2	1753.919921875	1753.9163818359375	0.003599999938160181	2.052549354942354
b10	pepb10a1	DaPR130924_VB133_O1950.m	861	11.40999984741211	AEGGGGGGRPGAPAAGDGK		1	b10.a1	0.009200000204145908	35.400001525878906	3	1538.7330322265625	1538.73095703125	0.0020000000949949026	1.29977244290555
b10	pepb10a3	DaPR130924_VB133_O1950.m	933	11.949999809265137	KAVVVCPK	C6:+57.02146	1	b10.a1	0.014000000432133675	33.29999923706055	2	900.5348510742188	900.5339965820312	8.999999845400453E-4	0.9994070051280542
b10	pepb10a8	DaPR130924_VB133_O1950.m	1256	13.65999984741211	VSELKEELKK		1	b10.a1	5.199999941396527E-5	36.900001525878906	2	1202.7003173828125	1202.699462890625	8.999999845400453E-4	0.7483166096848023
b10	pepb10a2	DaPR130924_VB133_O1950.m	1614	15.550000190734863	LLEQYKEESK		1	b10.a1	0.0015999999595806003	43.79999923706055	2	1266.66064453125	1266.657958984375	0.0027000000700354576	2.1315936562703612
b10	pepb10a6	DaPR130924_VB133_O1950.m	2442	19.0	PAMEPGNGSLDLGGDSAGR	M3:+15.99491	1	b10.a1	0.009999999776482582	37.599998474121094	2	1816.817138671875	1816.8133544921875	0.003700000001117587	2.036532807274396
b10	pepb10a5	DaPR130924_VB133_O1950.m	2551	19.40999984741211	NGQDLGVAFK		1	b10.a1	3.6999999792897142E-6	40.400001525878906	2	1048.5421142578125	1048.5426025390625	-3.9999998989515007E-4	-0.38148186723795846
b10	pepb10b10	DaPR130924_VB133_O1950.m	2972	21.010000228881836	YNILGTNTIMDK	M10:+15.99491	1	b10.a1	2.900000062311392E-8	56.70000076293945	2	1398.6949462890625	1398.69384765625	0.0012000000569969416	0.8579433297770961
b10	pepb10a4	DaPR130924_VB133_O1950.m	3156	21.729999542236328	NFILDQTNVSAAAQR		1	b10.a1	2.200000039920269E-7	74.5	2	1647.8482666015625	1647.8453369140625	0.003000000026077032	1.8205592229275376
b10	pepb10a9	DaPR130924_VB133_O1950.m	3377	22.549999237060547	YNILGTNTIMDK		1	b10.a1	0.003000000026077032	45.900001525878906	2	1382.6995849609375	1382.6988525390625	7.999999797903001E-4	0.5785786097393897
b10	pepb10a7	DaPR130924_VB133_O1950.m	3734	24.079999923706055	SSGPTSLFAVTVAPPGAR		1	b10.a1	0.02800000086426735	26.299999237060547	3	1714.915283203125	1714.9127197265625	0.0026000000070780516	1.5161121479655324
b10	pepb10a7	DaPR130924_VB133_O1950.m	3719	24.0	SSGPTSLFAVTVAPPGAR		1	b10.a1	7.300000106624793E-7	42.5	2	1714.9151611328125	1714.9127197265625	0.0024999999441206455	1.4578001057215686
b11	pepb11a8	DaPR130924_VB133_O1950.m	2166	17.90999984741211	TVLQMDELK	M5:+15.99491	1	b11.a1	0.01600000075995922	39.0	2	1092.5662841796875	1092.56103515625	0.005400000140070915	4.942515764621468
b11	pepb11b10	DaPR130924_VB133_O1950.m	2738	20.15999984741211	WISSGEYIQMSGR	M10:+15.99491	1	b11.a1	2.700000004551839E-5	48.79999923706055	2	1529.7032470703125	1529.7056884765625	-0.002400000113993883	-1.568929325473091
b11	pepb11a1	DaPR130924_VB133_O1950.m	2788	20.329999923706055	EDNFNTAMQVLR	M8:+15.99491	1	b11.a1	0.01600000075995922	31.200000762939453	2	1453.676513671875	1453.6744384765625	0.002099999925121665	1.4446150180108044
b11	pepb11a1	DaPR130924_VB133_O1950.m	2815	20.43000030517578	EDNFNTAMQVLR	M8:+15.99491	1	b11.a1	0.004699999932199717	31.399999618530273	2	1453.6727294921875	1453.6744384765625	-0.0017000000225380063	-1.1694503098779054
b11	pepb11a9	DaPR130924_VB133_O1950.m	2957	20.959999084472656	VIFTSPIK		1	b11.a1	0.00839999970048666	26.799999237060547	2	904.5513916015625	904.5507202148438	6.99999975040555E-4	0.7738648142077593
b11	pepb11a4	DaPR130924_VB133_O1950.m	2987	21.059999465942383	LGFATSSDVIEMK	M12:+15.99491	1	b11.a1	9.400000067216752E-7	42.29999923706055	2	1413.7025146484375	1413.693359375	0.009100000374019146	6.437039767975069
b11	pepb11a6	DaPR130924_VB133_O1950.m	3218	21.950000762939453	MTDVFEGSIIR	M1:+15.99491	1	b11.a1	0.005799999926239252	32.599998474121094	2	1283.6334228515625	1283.63037109375	0.003000000026077032	2.33712141254558
b11	pepb11a2	DaPR130924_VB133_O1950.m	3231	22.0	GIVILMVDEK	M6:+15.99491	1	b11.a1	1.3000000035390258E-4	53.5	2	1132.6353759765625	1132.6285400390625	0.006800000090152025	6.00373366003783
b11	pepb11a3	DaPR130924_VB133_O1950.m	3421	22.729999542236328	LGFATSSDVIEMK		1	b11.a1	8.500000148181641E-10	71.9000015258789	2	1397.7025146484375	1397.698486328125	0.004000000189989805	2.8618476939888176
b11	pepb11a5	DaPR130924_VB133_O1950.m	3486	22.959999084472656	MTDVFEGSIIR		1	b11.a1	1.0999999631167157E-6	65.0999984741211	2	1267.6378173828125	1267.635498046875	0.002300000051036477	1.8144017381812283
b11	pepb11a7	DaPR130924_VB133_O1950.m	4126	26.40999984741211	NFQPVIIFSFSK		1	b11.a1	0.002099999925121665	47.29999923706055	2	1426.7772216796875	1426.7733154296875	0.0038999998942017555	2.7334404505786756
b12	pepb12a7	DaPR130924_VB133_O1950.m	1074	12.649999618530273	TTESHMDWEK	M6:+15.99491	1	b12.a1	0.0027000000700354576	37.20000076293945	2	1279.5257568359375	1279.5263671875	-6.000000284984708E-4	-0.46892353599349285
b12	pepb12a6	DaPR130924_VB133_O1950.m	1583	15.399999618530273	TTESHMDWEK		1	b12.a1	1.500000071246177E-4	42.29999923706055	2	1263.5308837890625	1263.531494140625	-5.000000237487257E-4	-0.3957163126264568
b12	pepb12a8	DaPR130924_VB133_O1950.m	1846	16.600000381469727	VRPDEIMR		1	b12.a1	1.8000000636675395E-5	33.5	2	1015.5408935546875	1015.5358276367188	0.005100000184029341	5.021979574957676
b12	pepb12a4	DaPR130924_VB133_O1950.m	2005	17.25	LHPEMSNLDLTK	M5:+15.99491	1	b12.a1	0.0013000000035390258	27.799999237060547	2	1413.7105712890625	1413.7047119140625	0.006000000052154064	4.244167824856763
b12	pepb12b10	DaPR130924_VB133_O1950.m	2017	17.299999237060547	YIQDFQR		1	b12.a1	0.00419999985024333	35.5	2	969.4818725585938	969.4793090820312	0.0026000000070780516	2.6818519825244214
b12	pepb12a5	DaPR130924_VB133_O1950.m	2399	18.829999923706055	MWNDLSEK		1	b12.a1	0.002199999988079071	31.299999237060547	2	1022.4625854492188	1022.4616088867188	0.0010000000474974513	0.9780318779756199
b12	pepb12a3	DaPR130924_VB133_O1950.m	2446	19.010000228881836	HPELNISEEGITK		1	b12.a1	0.0013000000035390258	30.899999618530273	2	1466.7496337890625	1466.7490234375	6.99999975040555E-4	0.47724591177843245
b12	pepb12a9	DaPR130924_VB133_O1950.m	2768	20.280000686645508	WVEISNEVR		1	b12.a1	0.012000000104308128	42.400001525878906	2	1131.5787353515625	1131.5797119140625	-8.999999845400453E-4	-0.7953482861739355
b12	pepb12a1	DaPR130924_VB133_O1950.m	2855	20.559999465942383	FLESLPEEEQQR		1	b12.a1	9.40000027185306E-5	37.099998474121094	2	1504.73681640625	1504.7281494140625	0.00860000029206276	5.7153182755380625
b12	pepb12a2	DaPR130924_VB133_O1950.m	3481	22.950000762939453	FSQELLSNGELNHLPLK		1	b12.a1	0.0017999999690800905	45.5	3	1939.03125	1939.02880859375	0.002400000113993883	1.2377330874905594
b13	pepb13a9	DaPR130924_VB133_O1950.m	1371	14.279999732971191	SDAGLESDTAMK	M11:+15.99491	1	b13.a1	5.500000042957254E-5	45.599998474121094	2	1240.5372314453125	1240.53662109375	6.99999975040555E-4	0.5642719151840778
b13	pepb13a4	DaPR130924_VB133_O1950.m	1736	16.110000610351562	EAQELSQNSAIK		1	b13.a1	3.800000122282654E-4	41.0	2	1317.6668701171875	1317.6649169921875	0.0020000000949949026	1.5178366435984885
b13	pepb13a3	DaPR130924_VB133_O1950.m	2146	17.829999923706055	DVESYIHR		1	b13.a1	0.004900000058114529	42.900001525878906	2	1018.4927978515625	1018.4957275390625	-0.002899999963119626	-2.8473364047650382
b13	pepb13a8	DaPR130924_VB133_O1950.m	2191	18.0	QDAQSLHGDIPQK	Q1:-17.02655	1	b13.a1	0.0020000000949949026	36.900001525878906	2	1419.6851806640625	1419.6866455078125	-0.001500000013038516	-1.056571193217061
b13	pepb13a1	DaPR130924_VB133_O1950.m	2743	20.18000030517578	AAVIGDVIR		1	b13.a1	0.017000000923871994	45.5	2	913.5474853515625	913.5469970703125	5.000000237487257E-4	0.5473172429576082
b13	pepb13a2	DaPR130924_VB133_O1950.m	3070	21.40999984741211	APQVLVLAPTR		1	b13.a1	8.099999831756577E-6	46.79999923706055	2	1164.714111328125	1164.7103271484375	0.003800000064074993	3.2626138667273095
b13	pepb13a7	DaPR130924_VB133_O1950.m	3367	22.510000228881836	NGIDILVGTPGR		1	b13.a1	1.5999999595806003E-4	48.5	2	1211.6761474609375	1211.6746826171875	0.001500000013038516	1.2379560574778645
b13	pepb13a5	DaPR130924_VB133_O1950.m	3610	23.5	EGAFSNFPISEETIK		1	b13.a1	7.500000356230885E-5	37.099998474121094	2	1668.808349609375	1668.81201171875	-0.003599999938160181	-2.1572231700636273
b13	pepb13a6	DaPR130924_VB133_O1950.m	3810	24.459999084472656	GAVEALAAALAH		1	b13.a1	9.999999747378752E-6	53.099998474121094	2	1093.60009765625	1093.6004638671875	-3.000000142492354E-4	-0.2743232324430222
b13	pepb13b10	DaPR130924_VB133_O1950.m	4120	26.360000610351562	TFSFAIPLIEK		1	b13.a1	1.6000000186977559E-6	49.900001525878906	2	1265.7161865234375	1265.71435546875	0.0017999999690800905	1.4221217933595065
b14	pepb14a7	DaPR130924_VB133_O1950.m	1367	14.25	LSMSQLNEK	M3:+15.99491	1	b14.a1	0.024000000208616257	40.0	2	1065.525390625	1065.52490234375	5.000000237487257E-4	0.46925231184077965
b14	pepb14a4	DaPR130924_VB133_O1950.m	1619	15.5600004196167	EGETVEPYK		1	b14.a1	0.02199999988079071	24.399999618530273	2	1051.494873046875	1051.4947509765625	3.000000142492354E-4	0.28530814249963127
b14	pepb14a2	DaPR130924_VB133_O1950.m	2797	20.360000610351562	AAMEALVVEVTK	M3:+15.99491	1	b14.a1	9.300000237999484E-5	49.599998474121094	2	1276.6839599609375	1276.68212890625	0.0019000000320374966	1.4882326532331513
b14	pepb14a6	DaPR130924_VB133_O1950.m	3027	21.229999542236328	LAAQSCALSLVR	C6:+57.02146	1	b14.a1	0.0020000000949949026	40.599998474121094	2	1288.708740234375	1288.70458984375	0.00419999985024333	3.2590865923373196
b14	pepb14a8	DaPR130924_VB133_O1950.m	3361	22.479999542236328	PSAAGINLMIGSTR		1	b14.a1	4.800000169780105E-6	53.79999923706055	2	1387.7403564453125	1387.736572265625	0.003800000064074993	2.738271902621328
b14	pepb14a9	DaPR130924_VB133_O1950.m	3368	22.510000228881836	QPAIISQLDPVNER		1	b14.a1	1.5999999595806003E-4	43.599998474121094	2	1579.8504638671875	1579.8443603515625	0.006200000178068876	3.924437326654881
b14	pepb14a1	DaPR130924_VB133_O1950.m	3532	23.18000030517578	AAMEALVVEVTK		1	b14.a1	6.200000061653554E-4	55.900001525878906	2	1260.68994140625	1260.687255859375	0.00279999990016222	2.221010712330505
b14	pepb14a3	DaPR130924_VB133_O1950.m	3641	23.649999618530273	DFVNYLVR		1	b14.a1	4.799999878741801E-4	39.20000076293945	2	1025.54345703125	1025.5418701171875	0.0015999999595806003	1.5601507907207826
b14	pepb14b10	DaPR130924_VB133_O1950.m	4020	25.65999984741211	YPSPFFVFGEK		1	b14.a1	4.3000000005122274E-5	44.70000076293945	2	1317.6541748046875	1317.65185546875	0.002400000113993883	1.8214220273989532
b14	pepb14a5	DaPR130924_VB133_O1950.m	4318	27.979999542236328	GMTLVTPLQLLLFASK	M2:+15.99491	1	b14.a1	1.8000000272877514E-4	38.5	2	1748.00439453125	1748.0030517578125	0.00139999995008111	0.8009139049690179
b15	pepb15a4	DaPR130924_VB133_O1950.m	1319	14.0	GHLENNPALEK		1	b15.a1	0.017000000923871994	38.70000076293945	3	1221.62451171875	1221.6226806640625	0.0017999999690800905	1.4734500247667535
b15	pepb15a3	DaPR130924_VB133_O1950.m	2273	18.360000610351562	DMLLANK		1	b15.a1	0.02500000037252903	28.5	2	804.4306640625	804.4287719726562	0.0017999999690800905	2.237612616299203
b15	pepb15a5	DaPR130924_VB133_O1950.m	2975	21.030000686645508	GNVGFVFTK		1	b15.a1	4.3000000005122274E-5	44.599998474121094	2	968.521728515625	968.5203857421875	0.0013000000035390258	1.3422536300491208
b15	pepb15a2	DaPR130924_VB133_O1950.m	3059	21.360000610351562	AGAIAPCEVTVPAQNTGLGPEK	C7:+57.02146	1	b15.a1	6.900000153109431E-5	45.5	3	2180.10986328125	2180.10205078125	0.007899999618530273	3.6236834031229277
b15	pepb15a2	DaPR130924_VB133_O1950.m	3056	21.350000381469727	AGAIAPCEVTVPAQNTGLGPEK	C7:+57.02146	1	b15.a1	3.5000000934815034E-5	47.900001525878906	2	2180.104248046875	2180.10205078125	0.002300000051036477	1.0549965081736707
b15	pepb15a7	DaPR130924_VB133_O1950.m	3509	23.049999237060547	IIQLLDDYPK		1	b15.a1	0.002899999963119626	55.099998474121094	2	1217.6802978515625	1217.677978515625	0.002300000051036477	1.8888409674947275
b15	pepb15a8	DaPR130924_VB133_O1950.m	3817	24.5	NVASVCLQIGYPTVASVPH	C6:+57.02146	1	b15.a1	0.007799999788403511	29.5	2	2012.0238037109375	2012.02734375	-0.0035000001080334187	-1.739539037034232
b15	pepb15a9	DaPR130924_VB133_O1950.m	3972	25.399999618530273	TSFFQALGITTK		1	b15.a1	1.3000000080864993E-6	53.400001525878906	2	1313.712158203125	1313.71044921875	0.0017999999690800905	1.3701649173533879
b15	pepb15a6	DaPR130924_VB133_O1950.m	3990	25.5	GTIEILSDVQLIK		1	b15.a1	0.03700000047683716	41.599998474121094	2	1428.832275390625	1428.8311767578125	0.0010999999940395355	0.7698600170074439
b15	pepb15a1	DaPR130924_VB133_O1950.m	4073	26.049999237060547	AFLADPSAFVAAAPVAAATTAAPAAAAAPAK		1	b15.a1	1.500000071246177E-4	43.5	3	2752.472412109375	2752.46728515625	0.005200000014156103	1.8892141033606922
b16	pepb16a5	DaPR130924_VB133_O1950.m	851	11.350000381469727	MSELSSSRPK	M1:+15.99491	1	b16.a1	0.0017000000225380063	32.599998474121094	2	1137.560546875	1137.5572509765625	0.0032999999821186066	2.9009528788864425
b16	pepb16a4	DaPR130924_VB133_O1950.m	1076	12.649999618530273	MSELSSSRPK		1	b16.a1	0.026000000536441803	30.799999237060547	2	1121.5582275390625	1121.5623779296875	-0.004100000020116568	-3.6556147930753817
b16	pepb16a2	DaPR130924_VB133_O1950.m	1217	13.460000038146973	DPNNPYDK		1	b16.a1	0.008999999612569809	35.0	2	962.4238891601562	962.4218139648438	0.0020000000949949026	2.078090984612658
b16	pepb16a3	DaPR130924_VB133_O1950.m	1605	15.5	GDSPLHSIR		1	b16.a1	0.00860000029206276	34.900001525878906	2	981.511474609375	981.5115966796875	-1.9999999494757503E-4	-0.20376732748155627
b16	pepb16a1	DaPR130924_VB133_O1950.m	2584	19.559999465942383	AGGVGLNLSAASR		1	b16.a1	2.0999999605919584E-7	53.29999923706055	2	1172.638916015625	1172.6385498046875	3.000000142492354E-4	0.255833320761289
b16	pepb16a8	DaPR130924_VB133_O1950.m	2773	20.280000686645508	YYTGVVNNNEMVALQR	M11:+15.99491	1	b16.a1	8.800000159681076E-7	46.70000076293945	2	1886.908447265625	1886.9068603515625	0.0015999999595806003	0.8479485623802827
b16	pepb16a6	DaPR130924_VB133_O1950.m	3453	22.850000381469727	NDLYYNTITNFSEK		1	b16.a1	9.99999993922529E-9	61.20000076293945	2	1721.80859375	1721.8021240234375	0.006500000134110451	3.775114482331752
b16	pepb16a7	DaPR130924_VB133_O1950.m	3730	24.059999465942383	TLGFNLESGWGSGR		1	b16.a1	4.2999999116943854E-9	66.9000015258789	2	1480.7176513671875	1480.71826171875	-6.000000284984708E-4	-0.4052087719928693
b17	pepb17a8	DaPR130924_VB133_O1950.m	2009	17.260000228881836	VFLMSESEK	M4:+15.99491	1	b17.a1	0.0034000000450760126	29.799999237060547	2	1085.5177001953125	1085.518798828125	-0.0010000000474974513	-0.9212185441440575
b17	pepb17a6	DaPR130924_VB133_O1950.m	2419	18.90999984741211	NIEDYIHR		1	b17.a1	8.59999970998615E-4	38.400001525878906	2	1059.5218505859375	1059.522216796875	-3.000000142492354E-4	-0.28314650650383627
b17	pepb17a7	DaPR130924_VB133_O1950.m	2666	19.860000610351562	QAIPIGLQNR		1	b17.a1	0.010999999940395355	31.5	2	1109.643310546875	1109.6429443359375	3.9999998989515007E-4	0.3604763063081781
b17	pepb17a2	DaPR130924_VB133_O1950.m	2667	19.8799991607666	DIIGVAETGSGK		1	b17.a1	5.100000180391362E-6	57.400001525878906	2	1146.60107421875	1146.6004638671875	6.000000284984708E-4	0.523286050726707
b17	pepb17a5	DaPR130924_VB133_O1950.m	2965	20.979999542236328	LIDVLENR		1	b17.a1	0.004100000020116568	39.400001525878906	2	971.5536499023438	971.5524291992188	0.0012000000569969416	1.2351366955934802
b17	pepb17a3	DaPR130924_VB133_O1950.m	3472	22.90999984741211	GFIAGIDLK		1	b17.a1	0.024000000208616257	49.099998474121094	2	933.5437622070312	933.540771484375	0.002899999963119626	3.1064523925489462
b17	pepb17a4	DaPR130924_VB133_O1950.m	3728	24.049999237060547	IEESDQGPYAIILAPTR		1	b17.a1	2.099999983329326E-4	40.20000076293945	2	1872.978515625	1872.9705810546875	0.00800000037997961	4.271289928897193
b17	pepb17a1	DaPR130924_VB133_O1950.m	3914	25.059999465942383	AQPLSLEELLAK		1	b17.a1	4.8000001697801054E-5	34.5	2	1311.75341796875	1311.7523193359375	0.0012000000569969416	0.9148068879378315
b18	pepb18a7	DaPR130924_VB133_O1950.m	802	11.079999923706055	VAGGAAPSKPASAK		1	b18.a1	1.4000000192027073E-5	50.599998474121094	2	1211.67529296875	1211.6746826171875	6.99999975040555E-4	0.5777128012021943
b18	pepb18a4	DaPR130924_VB133_O1950.m	902	11.710000038146973	KLQANGPVAK		1	b18.a1	1.500000071246177E-4	45.0	2	1025.6126708984375	1025.610595703125	0.002099999925121665	2.04756067645925
b18	pepb18a6	DaPR130924_VB133_O1950.m	1139	13.050000190734863	VADNSFDAKR		1	b18.a1	0.0015999999595806003	29.100000381469727	2	1122.5552978515625	1122.55419921875	0.0010999999940395355	0.9799081370013927
b18	pepb18a1	DaPR130924_VB133_O1950.m	1222	13.5	ANGTSALTAQNGK		1	b18.a1	0.0017999999690800905	39.900001525878906	2	1232.6221923828125	1232.6234130859375	-0.0010999999940395355	-0.8924055655292379
b18	pepb18a5	DaPR130924_VB133_O1950.m	1415	14.479999542236328	VADNSFDAK		1	b18.a1	4.4999999227002263E-4	34.599998474121094	2	966.4534301757812	966.453125	3.000000142492354E-4	0.3104134142555909
b18	pepb18a3	DaPR130924_VB133_O1950.m	1588	15.430000305175781	GAAGDWGER		1	b18.a1	0.004900000058114529	37.400001525878906	2	918.4099731445312	918.4067993164062	0.003100000089034438	3.3754106473752676
b18	pepb18a2	DaPR130924_VB133_O1950.m	1856	16.6299991607666	DNQLSEVANK		1	b18.a1	0.02199999988079071	44.900001525878906	2	1117.5506591796875	1117.548828125	0.0019000000320374966	1.7001494558633978
b19	pepb19a3	DaPR130924_VB133_O1950.m	887	11.579999923706055	FSSQQAATK		1	b19.a1	6.500000017695129E-4	43.5	2	967.4852905273438	967.4848022460938	5.000000237487257E-4	0.5168040082778927
b19	pepb19a7	DaPR130924_VB133_O1950.m	1328	14.010000228881836	VSQVIMEK	M6:+15.99491	1	b19.a1	0.03200000151991844	35.70000076293945	2	949.5020751953125	949.502685546875	-6.99999975040555E-4	-0.7372280096684334
b19	pepb19a6	DaPR130924_VB133_O1950.m	1752	16.15999984741211	VSQVIMEK		1	b19.a1	0.0013000000035390258	36.70000076293945	2	933.507568359375	933.5078125	-1.9999999494757503E-4	-0.2142456573683737
b19	pepb19a1	DaPR130924_VB133_O1950.m	1809	16.450000762939453	AVDITTPK		1	b19.a1	6.399999983841553E-5	32.0	2	844.4793090820312	844.4779052734375	0.00139999995008111	1.6578289868078875
b19	pepb19a4	DaPR130924_VB133_O1950.m	1908	16.829999923706055	IDNLDVNR		1	b19.a1	0.005499999970197678	43.5	2	958.499755859375	958.4957275390625	0.004100000020116568	4.277536041442059
b19	pepb19a2	DaPR130924_VB133_O1950.m	3564	23.309999465942383	DFKPGDLIFAK		1	b19.a1	0.006300000008195639	37.20000076293945	3	1250.67919921875	1250.6783447265625	7.999999797903001E-4	0.6396528597168645
b19	pepb19a5	DaPR130924_VB133_O1950.m	4051	25.8799991607666	NMFLVGEGDSVITQVLNK	M2:+15.99491	1	b19.a1	3.9000000106170774E-4	51.0	2	1980.018798828125	1980.0111083984375	0.007799999788403511	3.939371731460972
b20	pepb20a2	DaPR130924_VB133_O1950.m	919	11.859999656677246	AIGSTSKPQESPK		1	b20.a1	3.7000001611886546E-5	54.900001525878906	2	1329.7015380859375	1329.7012939453125	3.000000142492354E-4	0.22561459149905413
b20	pepb20a1	DaPR130924_VB133_O1950.m	1283	13.8100004196167	AGPEELGK		1	b20.a1	0.03799999877810478	32.79999923706055	2	800.4129028320312	800.415283203125	-0.002400000113993883	-2.998443638394176
b20	pepb20a5	DaPR130924_VB133_O1950.m	1555	15.229999542236328	TPATAPVPAR		1	b20.a1	5.900000178371556E-5	49.599998474121094	2	980.5535888671875	980.5527954101562	7.999999797903001E-4	0.8158662986174726
b20	pepb20a6	DaPR130924_VB133_O1950.m	1985	17.18000030517578	TPSKPPAQLSPSVPK		1	b20.a1	0.019999999552965164	32.599998474121094	3	1533.865234375	1533.8638916015625	0.0013000000035390258	0.8475328291232209
b20	pepb20a7	DaPR130924_VB133_O1950.m	2638	19.75	YSQVLGLGGR		1	b20.a1	1.2000000424450263E-6	53.099998474121094	2	1049.57763671875	1049.57421875	0.0034000000450760126	3.239408880608056
b20	pepb20a4	DaPR130924_VB133_O1950.m	3499	23.010000228881836	LLPHQLYGVVPQA		1	b20.a1	0.039000000804662704	33.29999923706055	2	1434.8106689453125	1434.810791015625	-9.999999747378752E-5	-0.06969559895977848
b20	pepb20a3	DaPR130924_VB133_O1950.m	3876	24.860000610351562	DSPFGLSFVR		1	b20.a1	0.0019000000320374966	45.0	2	1124.57373046875	1124.5738525390625	-9.999999747378752E-5	-0.08892257031230769
b21	pepb21a1	DaPR130924_VB133_O1950.m	1377	14.300000190734863	AAPAAGSAPAAAEEK		1	b21.a1	6.0999998822808266E-5	37.70000076293945	2	1311.65625	1311.654296875	0.0020000000949949026	1.5247920887080368
b21	pepb21a4	DaPR130924_VB133_O1950.m	1601	15.479999542236328	VISELNGK		1	b21.a1	0.03500000014901161	20.700000762939453	2	859.4893798828125	859.48876953125	6.000000284984708E-4	0.6980894338220384
b21	pepb21a2	DaPR130924_VB133_O1950.m	2936	20.8799991607666	LASVPAGGAVAVSAAPGSAAPAAGSAPAAAEEK		1	b21.a1	4.8000001697801054E-5	52.400001525878906	3	2774.43701171875	2774.432373046875	0.004800000227987766	1.730083700946878
b21	pepb21a3	DaPR130924_VB133_O1950.m	3619	23.530000686645508	NIEDVIAQGIGK		1	b21.a1	2.6000000730164174E-7	65.5	2	1256.68603515625	1256.6849365234375	0.0012000000569969416	0.9548933245883316
b21	pepb21a6	DaPR130924_VB133_O1950.m	4010	25.6299991607666	YVASYLLAALGGNSSPSAK		1	b21.a1	2.900000017902471E-9	68.69999694824219	2	1868.97265625	1868.9757080078125	-0.003000000026077032	-1.6051573132937111
b21	pepb21a6	DaPR130924_VB133_O1950.m	4007	25.610000610351562	YVASYLLAALGGNSSPSAK		1	b21.a1	0.0020000000949949026	48.099998474121094	3	1868.9730224609375	1868.9757080078125	-0.0026000000070780516	-1.3911363298827764
b21	pepb21a5	DaPR130924_VB133_O1950.m	4312	27.959999084472656	YVASYLLAALGGN		1	b21.a1	2.700000004551839E-5	37.099998474121094	2	1311.696044921875	1311.69482421875	0.0013000000035390258	0.9910841908774859
b22	pepb22a1	DaPR130924_VB133_O1950.m	2251	18.25	DVAYQYVK		1	b22.a1	0.035999998450279236	32.0	2	985.4989013671875	985.4993286132812	-5.000000237487257E-4	-0.5073570414830086
b22	pepb22a2	DaPR130924_VB133_O1950.m	2637	19.75	ESETTTSLVLER		1	b22.a1	0.0038999998942017555	34.20000076293945	2	1364.69287109375	1364.6907958984375	0.002099999925121665	1.538810059709636
b22	pepb22a6	DaPR130924_VB133_O1950.m	2695	19.979999542236328	SGDSEVYQLGDVSQK		1	b22.a1	5.600000149570405E-4	57.900001525878906	2	1611.75146484375	1611.7501220703125	0.00139999995008111	0.8686209673015524
b22	pepb22a4	DaPR130924_VB133_O1950.m	4064	25.979999542236328	NPVTIFSLATNEMWR	M13:+15.99491	1	b22.a1	5.200000146032835E-7	65.0	2	1794.894775390625	1794.885009765625	0.009999999776482582	5.571387427091151
b22	pepb22a5	DaPR130924_VB133_O1950.m	4082	26.100000381469727	QATTIIADNIIFLSDQTK		1	b22.a1	1.1999999696854502E-4	40.599998474121094	3	1992.0706787109375	1992.065185546875	0.005400000140070915	2.710754737972328
b22	pepb22a5	DaPR130924_VB133_O1950.m	4086	26.110000610351562	QATTIIADNIIFLSDQTK		1	b22.a1	2.099999951710174E-9	62.0	2	1992.062744140625	1992.065185546875	-0.002400000113993883	-1.204779909516374
b22	pepb22a3	DaPR130924_VB133_O1950.m	4263	27.610000610351562	NPVTIFSLATNEMWR		1	b22.a1	2.1999999262334313E-6	48.79999923706055	2	1778.8857421875	1778.8897705078125	-0.004100000020116568	-2.304808363109625
b23	pepb23a2	DaPR130924_VB133_O1950.m	965	12.130000114440918	EANQAINPK		2	b23.a1 b23.a2	0.002199999988079071	32.70000076293945	2	984.5126953125	984.5112915039062	0.00139999995008111	1.4220252851976103
b23	pepb23a5	DaPR130924_VB133_O1950.m	1498	14.949999809265137	TAQEVETYR		1	b23.a1	6.699999794363976E-4	38.099998474121094	2	1096.5283203125	1096.52734375	0.0010000000474974513	0.9119700053056259
b23	pepb23a4	DaPR130924_VB133_O1950.m	1741	16.1299991607666	STCIYGGAPK	C3:+57.02146	2	b23.a1 b23.a2	3.699999942909926E-4	33.900001525878906	2	1053.5064697265625	1053.5037841796875	0.0027000000700354576	2.5628764799718464
b23	pepb23a3	DaPR130924_VB133_O1950.m	2893	20.709999084472656	LLQLVEDR		1	b23.a1	0.024000000208616257	36.5	2	985.5678100585938	985.568115234375	-3.000000142492354E-4	-0.30439297864043957
b23	pepb23a6	DaPR130924_VB133_O1950.m	3462	22.8799991607666	TGTAYTFFTPNNIK		1	b23.a1	3.499999875202775E-4	36.900001525878906	2	1574.7921142578125	1574.785400390625	0.006800000090152025	4.318048724902636
b23	pepb23a1	DaPR130924_VB133_O1950.m	1650	15.710000038146973	DMVGIAQTGSGK	M2:+15.99491	1	b23.a2	0.002300000051036477	39.599998474121094	2	1179.5712890625	1179.5677490234375	0.0035000001080334187	2.9671887103823105
b24	pepb24a5	DaPR130924_VB133_O1950.m	1668	15.8100004196167	SGVNSELVK		1	b24.a1	0.03099999949336052	28.0	2	932.5062866210938	932.5051879882812	0.0010999999940395355	1.1796180956511304
b24	pepb24a4	DaPR130924_VB133_O1950.m	2116	17.709999084472656	SASAPAAEGEGTPTQPASEK	S1:+42.01057	1	b24.a1	2.6999999458432455E-11	55.400001525878906	2	1927.89013671875	1927.888427734375	0.0017999999690800905	0.9336639730730802
b24	pepb24a2	DaPR130924_VB133_O1950.m	2619	19.68000030517578	LTMQVSSLQR		1	b24.a1	0.007799999788403511	53.29999923706055	2	1162.6260986328125	1162.625244140625	8.999999845400453E-4	0.7741101348657676
b24	pepb24a1	DaPR130924_VB133_O1950.m	2982	21.049999237060547	LLASANLEEVTMK	M12:+15.99491	1	b24.a1	3.000000142492354E-4	48.5	2	1434.752685546875	1434.7513427734375	0.001500000013038516	1.0454773369571833
b24	pepb24a6	DaPR130924_VB133_O1950.m	2997	21.110000610351562	VYENYPTYDLTER		1	b24.a1	3.099999901223782E-7	50.29999923706055	2	1662.7667236328125	1662.7650146484375	0.0017999999690800905	1.0825341844594132
b24	pepb24a3	DaPR130924_VB133_O1950.m	3595	23.450000762939453	NVGQFSGFPFEK		1	b24.a1	2.699999895412475E-4	39.79999923706055	2	1356.6583251953125	1356.65869140625	-3.000000142492354E-4	-0.22113153157060392
b25	pepb25a4	DaPR130924_VB133_O1950.m	1151	13.130000114440918	TTDTASVQNEAK		1	b25.a1	5.700000110664405E-5	46.79999923706055	2	1264.6019287109375	1264.60205078125	0.0	0.0
b25	pepb25a3	DaPR130924_VB133_O1950.m	1713	16.010000228881836	NGSLICTASK	C6:+57.02146	1	b25.a1	0.0020000000949949026	36.900001525878906	2	1050.5281982421875	1050.525146484375	0.003000000026077032	2.8557146262673045
b25	pepb25a5	DaPR130924_VB133_O1950.m	2534	19.360000610351562	VGIVAWHPTAR		1	b25.a1	0.024000000208616257	38.099998474121094	3	1206.6761474609375	1206.674560546875	0.001500000013038516	1.2430858013271644
b25	pepb25a6	DaPR130924_VB133_O1950.m	3285	22.200000762939453	VTWDSSFCAVNPR	C8:+57.02146	1	b25.a1	1.4000000373926014E-4	41.099998474121094	2	1538.713134765625	1538.7060546875	0.0071000000461936	4.614266659030959
b25	pepb25a2	DaPR130924_VB133_O1950.m	3424	22.75	NADPILISLK		1	b25.a1	9.000000136438757E-5	44.79999923706055	2	1083.645263671875	1083.641357421875	0.004100000020116568	3.783539629634481
b25	pepb25a1	DaPR130924_VB133_O1950.m	4050	25.8799991607666	AIFLADGNVFTTGFSR		1	b25.a1	4.500000198859322E-12	68.9000015258789	2	1715.877197265625	1715.8756103515625	0.0017000000225380063	0.9907478212769144
b26	pepb26a3	DaPR130924_VB133_O1950.m	905	11.729999542236328	TDDPQLKR		1	b26.a1	0.017000000923871994	32.400001525878906	2	972.5117797851562	972.5112915039062	5.000000237487257E-4	0.5141328724065691
b26	pepb26a5	DaPR130924_VB133_O1950.m	1488	14.899999618530273	VAVLENQNK		2	b26.a1 b26.a2	1.6999999934341758E-4	45.79999923706055	2	1014.559326171875	1014.5582885742188	0.0010999999940395355	1.0842156694470357
b26	pepb26a2	DaPR130924_VB133_O1950.m	1749	16.149999618530273	STTSETAPQPGSAVQGAH		1	b26.a1	1.9000000293090125E-6	46.79999923706055	2	1725.8040771484375	1725.8043212890625	-9.999999747378752E-5	-0.05794399529553507
b26	pepb26a4	DaPR130924_VB133_O1950.m	2772	20.280000686645508	TLIEELK		2	b26.a1 b26.a2	0.0031999999191612005	33.900001525878906	2	845.499755859375	845.498291015625	0.001500000013038516	1.7741017681262181
b26	pepb26a1	DaPR130924_VB133_O1950.m	3014	21.18000030517578	ILNDLSSDAPGVPR		1	b26.a2	7.39999990173601E-8	55.599998474121094	2	1453.769287109375	1453.7650146484375	0.004399999976158142	3.0266239260285057
b27	pepb27a1	DaPR130924_VB133_O1950.m	2176	17.950000762939453	ALAAAGYDVEK		1	b27.a1	4.200000148557592E-6	52.599998474121094	2	1107.5694580078125	1107.5684814453125	0.0010000000474974513	0.902878751291757
b27	pepb27a3	DaPR130924_VB133_O1950.m	2298	18.459999084472656	KASGPPVSELITK		1	b27.a1	7.200000027296483E-7	54.400001525878906	2	1326.75927734375	1326.76318359375	-0.003800000064074993	-2.8641132879358966
b27	pepb27a4	DaPR130924_VB133_O1950.m	2340	18.6299991607666	SETAPAAPAAAPPAEK	S1:+42.01057	1	b27.a1	0.0027000000700354576	38.099998474121094	2	1520.76318359375	1520.759521484375	0.003700000001117587	2.4329947955914233
b27	pepb27a5	DaPR130924_VB133_O1950.m	2616	19.68000030517578	SGVSLAALK		1	b27.a1	0.0027000000700354576	44.599998474121094	2	845.5106201171875	845.509521484375	0.0010999999940395355	1.3009906643137235
b27	pepb27a2	DaPR130924_VB133_O1950.m	2862	20.600000381469727	ASGPPVSELITK		1	b27.a1	2.4000000848900527E-6	55.099998474121094	2	1198.66943359375	1198.668212890625	0.0013000000035390258	1.0845369799237738
b28	pepb28a4	DaPR130924_VB133_O1950.m	1693	15.930000305175781	VVEELTR		1	b28.a1	9.599999757483602E-4	36.29999923706055	2	845.4746704101562	845.4730834960938	0.001500000013038516	1.7741546624239117
b28	pepb28a2	DaPR130924_VB133_O1950.m	2752	20.209999084472656	IEVQDTSGGTTALRPSASTQALSSSVSSSK		1	b28.a1	1.5999999547489097E-8	55.5	3	2952.47998046875	2952.47607421875	0.003800000064074993	1.287055328663588
b28	pepb28a3	DaPR130924_VB133_O1950.m	2939	20.899999618530273	IVVFQYSDGK		1	b28.a1	0.002300000051036477	47.20000076293945	2	1155.6046142578125	1155.6048583984375	-1.9999999494757503E-4	-0.1730695345334189
b28	pepb28a5	DaPR130924_VB133_O1950.m	2967	21.0	YLLGDMEGR		1	b28.a1	0.007400000002235174	39.5	2	1053.5078125	1053.5037841796875	0.004100000020116568	3.8917753136587354
b28	pepb28a1	DaPR130924_VB133_O1950.m	3318	22.329999923706055	ALYYLQIHPQELR		1	b28.a1	0.013000000268220901	33.0	3	1643.8927001953125	1643.8907470703125	0.0017999999690800905	1.0949632585304045
b29	pepb29a4	DaPR130924_VB133_O1950.m	1778	16.280000686645508	VKDMAAPGTSSVPAPTAGNAEK	M4:+15.99491	1	b29.a1	0.007300000172108412	34.29999923706055	3	2115.038818359375	2115.0390625	-3.000000142492354E-4	-0.14184135866248823
b29	pepb29a1	DaPR130924_VB133_O1950.m	2697	19.979999542236328	MSQEEVNVFR		1	b29.a1	0.0017999999690800905	36.5	2	1238.5828857421875	1238.583740234375	-8.999999845400453E-4	-0.7266363632141174
b29	pepb29a5	DaPR130924_VB133_O1950.m	2966	20.979999542236328	VTYVVLDEADR		1	b29.a1	1.3999999737279722E-6	53.099998474121094	2	1279.65185546875	1279.6533203125	-0.00139999995008111	-1.0940462763299208
b29	pepb29a2	DaPR130924_VB133_O1950.m	3656	23.709999084472656	NFYVEVPELAK		1	b29.a1	0.032999999821186066	33.5	2	1308.6904296875	1308.6839599609375	0.006599999964237213	5.043234398956196
b29	pepb29a3	DaPR130924_VB133_O1950.m	4304	27.93000030517578	TIAFLLPMFR		1	b29.a1	0.03500000014901161	33.70000076293945	2	1208.68359375	1208.6864013671875	-0.00279999990016222	-2.31656440992059
b30	pepb30a3	DaPR130924_VB133_O1950.m	1439	14.609999656677246	TPSNPTGMER		1	b30.a1	0.005100000184029341	33.79999923706055	2	1089.499267578125	1089.499755859375	-3.9999998989515007E-4	-0.36714096331268864
b30	pepb30a4	DaPR130924_VB133_O1950.m	1542	15.15999984741211	VSSSVPASDPSDGQR		1	b30.a1	0.010999999940395355	33.099998474121094	2	1488.6915283203125	1488.69287109375	-0.0013000000035390258	-0.873249297273728
b30	pepb30a2	DaPR130924_VB133_O1950.m	2493	19.200000762939453	IYGAGQPFAER		1	b30.a1	0.032999999821186066	33.0	2	1208.610595703125	1208.6063232421875	0.004399999976158142	3.640556806251662
b30	pepb30a1	DaPR130924_VB133_O1950.m	4148	26.6299991607666	AALALQITNLLTR		1	b30.a1	9.99999993922529E-9	70.0999984741211	2	1397.845947265625	1397.847900390625	-0.0019000000320374966	-1.3592323109735662
b31	pepb31a2	DaPR130924_VB133_O1950.m	863	11.40999984741211	LLAEQHQR		1	b31.a1	0.013000000268220901	39.099998474121094	2	994.5437622070312	994.5432739257812	5.000000237487257E-4	0.5027433565309484
b31	pepb31a3	DaPR130924_VB133_O1950.m	2671	19.8799991607666	SDVLSQLPAK		1	b31.a1	1.6999999934341758E-4	43.79999923706055	2	1057.59375	1057.5892333984375	0.004600000102072954	4.349514874779313
b31	pepb31a4	DaPR130924_VB133_O1950.m	2800	20.3799991607666	VILLSGTPAMSR	M10:+15.99491	1	b31.a1	7.50000006519258E-4	42.599998474121094	2	1260.7005615234375	1260.698486328125	0.002199999988079071	1.7450643527674323
b31	pepb31a1	DaPR130924_VB133_O1950.m	3910	25.049999237060547	FTWEQAFLR		1	b31.a1	3.699999942909926E-4	40.79999923706055	2	1197.60791015625	1197.60546875	0.002400000113993883	2.0039989601073565
b32	pepb32a1	DaPR130924_VB133_O1950.m	1243	13.600000381469727	DAVTYTEHAK		1	b32.a1	0.0017000000225380063	42.20000076293945	2	1134.543701171875	1134.54296875	6.99999975040555E-4	0.6169885093129532
b32	pepb32a2	DaPR130924_VB133_O1950.m	2793	20.350000381469727	ISGLIYEETR		1	b32.a1	5.4000001910026185E-6	53.0	2	1180.62255859375	1180.621337890625	0.00139999995008111	1.185816235188872
b32	pepb32a4	DaPR130924_VB133_O1950.m	3371	22.530000686645508	TVTAMDVVYALK	M5:+15.99491	1	b32.a1	0.0027000000700354576	35.0	2	1326.7012939453125	1326.69775390625	0.003599999938160181	2.7135042081442857
b32	pepb32a3	DaPR130924_VB133_O1950.m	3833	24.600000381469727	TVTAMDVVYALK		1	b32.a1	1.4999999621068127E-5	52.900001525878906	2	1310.7071533203125	1310.702880859375	0.00430000014603138	3.2806826084123983
b33	pepb33a2	DaPR130924_VB133_O1950.m	2083	17.579999923706055	LTSLNEEYTK		1	b33.a1	0.0010000000474974513	34.20000076293945	2	1197.6009521484375	1197.6002197265625	7.999999797903001E-4	0.6680025325754843
b33	pepb33a4	DaPR130924_VB133_O1950.m	2699	20.0	QVGVGYVDSIQR		1	b33.a1	2.6000000070780516E-4	37.0	2	1320.6968994140625	1320.6910400390625	0.005900000222027302	4.467358407953457
b33	pepb33a3	DaPR130924_VB133_O1950.m	3360	22.479999542236328	NNSFVNEIISR		1	b33.a1	0.0052999998442828655	49.0	2	1292.662841796875	1292.6597900390625	0.003100000089034438	2.3981561992740255
b33	pepb33a1	DaPR130924_VB133_O1950.m	3553	23.280000686645508	LDSSAQFGYYFR		1	b33.a1	9.299999801442027E-4	34.70000076293945	2	1453.67138671875	1453.675048828125	-0.003599999938160181	-2.4764818939847033
b34	pepb34a2	DaPR130924_VB133_O1950.m	1604	15.5	PGTPSAEGGSTSSTLR		1	b34.a1	1.1000000085914508E-5	45.20000076293945	2	1504.7236328125	1504.7242431640625	-5.000000237487257E-4	-0.3322868133614631
b34	pepb34a4	DaPR130924_VB133_O1950.m	2902	20.75	VNFATWNQAR		1	b34.a1	0.004800000227987766	33.099998474121094	2	1206.607421875	1206.6019287109375	0.00559999980032444	4.641132810310647
b34	pepb34a1	DaPR130924_VB133_O1950.m	3775	24.260000228881836	AALGPSSQNVTEYVVR	A1:+42.01057	1	b34.a1	1.9999999949504854E-6	47.5	2	1732.8812255859375	1732.8868408203125	-0.00559999980032444	-3.2316015497431536
b34	pepb34a3	DaPR130924_VB133_O1950.m	4187	26.979999542236328	TGLSSEQTVNVLAQILK		1	b34.a1	0.0017999999690800905	40.900001525878906	2	1801.009765625	1801.0069580078125	0.00279999990016222	1.554685776039114
b35	pepb35a1	DaPR130924_VB133_O1950.m	2721	20.079999923706055	AASITSEVFNK		1	b35.a1	1.3000000035390258E-4	40.900001525878906	2	1166.6060791015625	1166.6055908203125	5.000000237487257E-4	0.4285938861283399
b35	pepb35a4	DaPR130924_VB133_O1950.m	2945	20.90999984741211	YTEGVQSLNWTK		1	b35.a1	2.6000000161729986E-6	46.400001525878906	2	1425.7032470703125	1425.7012939453125	0.0020000000949949026	1.4028184609837488
b35	pepb35a3	DaPR130924_VB133_O1950.m	3617	23.530000686645508	NEGNIFPNPEATFVK		1	b35.a1	0.0012000000569969416	39.0	2	1676.833251953125	1676.8282470703125	0.004999999888241291	2.9818199311569873
b35	pepb35a2	DaPR130924_VB133_O1950.m	3745	24.1299991607666	APGEQTVPALNLQNAFR		1	b35.a1	0.017000000923871994	24.600000381469727	2	1825.95751953125	1825.9559326171875	0.0015999999595806003	0.8762533262712868
b36	pepb36a1	DaPR130924_VB133_O1950.m	2221	18.149999618530273	QVQQPSVAQLR		1	b36.a1	0.014999999664723873	38.5	2	1253.696533203125	1253.696533203125	9.999999747378752E-5	0.07976411741228404
b36	pepb36a4	DaPR130924_VB133_O1950.m	2686	19.950000762939453	YTDLNSNDVTGLR		1	b36.a1	1.999999943436137E-9	63.900001525878906	2	1467.7113037109375	1467.707763671875	0.0035000001080334187	2.384670977877234
b36	pepb36a3	DaPR130924_VB133_O1950.m	4193	27.010000228881836	STMVDPAINLFFLK	M3:+15.99491	1	b36.a1	2.9000000722589903E-5	42.0	2	1611.8525390625	1611.845458984375	0.0071000000461936	4.404888822696014
b36	pepb36a2	DaPR130924_VB133_O1950.m	4301	27.90999984741211	STMVDPAINLFFLK		1	b36.a1	0.0012000000569969416	31.600000381469727	2	1595.8623046875	1595.8509521484375	0.012000000104308128	7.519499291680689
b37	pepb37a1	DaPR130924_VB133_O1950.m	1075	12.649999618530273	AGAGLGDGER		1	b37.a1	8.800000068731606E-5	48.900001525878906	2	902.4356689453125	902.43310546875	0.0026000000070780516	2.881099985497026
b37	pepb37a2	DaPR130924_VB133_O1950.m	1134	13.029999732971191	MEGGTENDLR	M1:+15.99491	1	b37.a1	0.023000000044703484	31.0	2	1137.48681640625	1137.4844970703125	0.002400000113993883	2.1099189660828666
b37	pepb37a3	DaPR130924_VB133_O1950.m	1914	16.850000381469727	VALSEPQPER		1	b37.a1	0.0012000000569969416	35.20000076293945	2	1125.5902099609375	1125.59033203125	-0.0	-0.0
b38	pepb38a2	DaPR130924_VB133_O1950.m	897	11.680000305175781	TEGAEATPGAQK		1	b38.a1	0.012000000104308128	34.900001525878906	2	1159.5616455078125	1159.5594482421875	0.002300000051036477	1.9835119747617247
b38	pepb38a1	DaPR130924_VB133_O1950.m	1764	16.229999542236328	EVDATSPAPSTSSTVK		1	b38.a1	2.6000000070780516E-4	48.099998474121094	2	1576.7711181640625	1576.7705078125	6.99999975040555E-4	0.44394537541908086
b38	pepb38a3	DaPR130924_VB133_O1950.m	2917	20.799999237060547	TPQMPPTTPSSSFFTK	M4:+15.99491	1	b38.a1	4.699999863078119E-6	48.20000076293945	2	1769.846923828125	1769.8419189453125	0.005100000184029341	2.8816133969007485
b39	pepb39a3	DaPR130924_VB133_O1950.m	1639	15.65999984741211	WESGYNTR		1	b39.a1	0.03799999877810478	23.700000762939453	2	1012.4501953125	1012.44873046875	0.001500000013038516	1.4815565153052603
b39	pepb39a1	DaPR130924_VB133_O1950.m	2024	17.329999923706055	LGMDGYR		1	b39.a1	0.032999999821186066	30.0	2	811.377685546875	811.3770751953125	5.000000237487257E-4	0.6162363209835168
b39	pepb39a2	DaPR130924_VB133_O1950.m	3399	22.6299991607666	STDYGIFQINSR		1	b39.a1	4.90000005015645E-8	64.5999984741211	2	1400.6798095703125	1400.680908203125	-0.0010000000474974513	-0.7139385149329334
b40	pepb40a3	DaPR130924_VB133_O1950.m	1524	15.0600004196167	GGPAPSTAAAPAEEK		1	b40.a1	1.2999999687846042E-10	61.20000076293945	2	1353.665771484375	1353.6649169921875	8.999999845400453E-4	0.6648617196490729
b40	pepb40a2	DaPR130924_VB133_O1950.m	1815	16.479999542236328	AGAAPAGGPAPSTAAAPAEEK		1	b40.a1	5.200000032345997E-6	56.70000076293945	2	1791.888427734375	1791.8875732421875	8.999999845400453E-4	0.5022636453198971
b40	pepb40a1	DaPR130924_VB133_O1950.m	4177	26.90999984741211	AAGVNVEPFWPGLFAK		1	b40.a1	1.1000000085914508E-4	41.400001525878906	2	1702.8968505859375	1702.8956298828125	0.0013000000035390258	0.763405566804166
b41	pepb41a1	DaPR130924_VB133_O1950.m	2100	17.649999618530273	LASVPEYR		1	b41.a1	0.014999999664723873	30.399999618530273	2	934.5003051757812	934.4996948242188	6.000000284984708E-4	0.6420548148079727
b41	pepb41a3	DaPR130924_VB133_O1950.m	2585	19.559999465942383	TPFGPLSSR		1	b41.a1	1.2999999853491317E-5	47.79999923706055	2	961.51171875	961.5106201171875	0.0010999999940395355	1.144033119369466
b41	pepb41a2	DaPR130924_VB133_O1950.m	3009	21.15999984741211	NGVFVDGAFQR		1	b41.a1	0.0010999999940395355	38.29999923706055	2	1209.6065673828125	1209.6014404296875	0.005100000184029341	4.216264972549689
b42	pepb42a3	DaPR130924_VB133_O1950.m	2754	20.209999084472656	YNIELDPR		1	b42.a1	0.00930000003427267	31.200000762939453	2	1019.5206909179688	1019.51611328125	0.004600000102072954	4.511944482435041
b42	pepb42a2	DaPR130924_VB133_O1950.m	3075	21.43000030517578	TPALVFEHVNNTDFK		1	b42.a1	0.009999999776482582	39.099998474121094	3	1731.8638916015625	1731.8704833984375	-0.006599999964237213	-3.810908510482885
b42	pepb42a1	DaPR130924_VB133_O1950.m	4018	25.65999984741211	GGPNIITLADIVK		1	b42.a1	3.100000030826777E-4	38.29999923706055	2	1310.7685546875	1310.768310546875	3.000000142492354E-4	0.22887341098753772
b43	pepb43a3	DaPR130924_VB133_O1950.m	2858	20.579999923706055	VDMMDLPR	M3:+15.99491 - M4:+15.99491 - V1:+42.01057	1	b43.a1	0.0017999999690800905	26.299999237060547	2	1050.4652099609375	1050.4599609375	0.005400000140070915	5.140605392757281
b43	pepb43a1	DaPR130924_VB133_O1950.m	3087	21.479999542236328	MFILSDGEGK		1	b43.a1	4.1000000783242285E-4	50.0	2	1096.5341796875	1096.53466796875	-5.000000237487257E-4	-0.45598195693615323
b43	pepb43a2	DaPR130924_VB133_O1950.m	4041	25.809999465942383	VDMMDLPR	V1:+42.01057	1	b43.a1	0.00989999994635582	36.599998474121094	2	1018.4721069335938	1018.469970703125	0.002099999925121665	2.0619163898095887
b44	pepb44a3	DaPR130924_VB133_O1950.m	3395	22.610000610351562	LTDQTLIYLR		1	b44.a1	0.008700000122189522	38.29999923706055	2	1235.7010498046875	1235.6998291015625	0.0013000000035390258	1.0520354320063423
b44	pepb44a2	DaPR130924_VB133_O1950.m	3569	23.329999923706055	LAGLDITDATLR		1	b44.a1	2.5999999706982635E-5	57.900001525878906	2	1258.7041015625	1258.7005615234375	0.003599999938160181	2.8600924224606756
b44	pepb44a1	DaPR130924_VB133_O1950.m	3759	24.200000762939453	AIVPQALSGIIK		1	b44.a1	0.014999999664723873	35.099998474121094	2	1209.7606201171875	1209.7569580078125	0.003700000001117587	3.05846556750591
b45	pepb45a1	DaPR130924_VB133_O1950.m	867	11.449999809265137	RLPEESGGR		1	b45.a1	8.099999831756577E-5	30.299999237060547	2	1000.5177612304688	1000.5175170898438	3.000000142492354E-4	0.2998448394205338
b45	pepb45a2	DaPR130924_VB133_O1950.m	1395	14.380000114440918	SSGAASSAPGGGDGAEYK		1	b45.a1	0.00139999995008111	38.0	2	1568.6826171875	1568.6827392578125	-9.999999747378752E-5	-0.0637477515186406
b46	pepb46a1	DaPR130924_VB133_O1950.m	929	11.90999984741211	GSSGSPAHAESYSSGGGGQQK		1	b46.a1	5.100000180391362E-6	46.79999923706055	3	1935.8446044921875	1935.8431396484375	0.001500000013038516	0.7748561762658758
b46	pepb46a2	DaPR130924_VB133_O1950.m	1805	16.43000030517578	SGGGSVGAVVVK		1	b46.a1	3.9999998989515007E-5	49.099998474121094	2	1016.5755004882812	1016.5739135742188	0.0015999999595806003	1.573914044238148
b47	pepb47a2	DaPR130924_VB133_O1950.m	1175	13.25	SAPSKPAASIASGGSNSSNK		1	b47.a1	0.0013000000035390258	32.79999923706055	3	1817.8970947265625	1817.899169921875	-0.002199999988079071	-1.2101881251057598
b47	pepb47a1	DaPR130924_VB133_O1950.m	3281	22.18000030517578	LLTQGFTNWNK		1	b47.a1	6.200000061653554E-4	41.20000076293945	2	1321.694580078125	1321.6903076171875	0.00430000014603138	3.253409759646074
b48	pepb48a1	DaPR130924_VB133_O1950.m	2088	17.600000381469727	ALAAGGYDVEK		1	b48.a1	9.599999657439184E-7	60.900001525878906	2	1093.55419921875	1093.5528564453125	0.00139999995008111	1.2802307102300754
b48	pepb48a2	DaPR130924_VB133_O1950.m	2915	20.799999237060547	ATGPPVSELITK		1	b48.a1	1.9000000293090125E-6	49.29999923706055	2	1212.684814453125	1212.6839599609375	0.0010000000474974513	0.8246171966599302
b49	pepb49a1	DaPR130924_VB133_O1950.m	2457	19.059999465942383	GIGAGGSITGLK		1	b49.a1	3.100000030826777E-4	53.5	2	1030.5899658203125	1030.589599609375	5.000000237487257E-4	0.48515919813109015
b49	pepb49a2	DaPR130924_VB133_O1950.m	3042	21.280000686645508	YNLIVVGR		1	b49.a1	0.0015999999595806003	36.900001525878906	2	933.5520629882812	933.5521240234375	-0.0	-0.0
b50	pepb50a1	DaPR130924_VB133_O1950.m	1575	15.359999656677246	GAVIVVSHDAR		1	b50.a1	0.008999999612569809	43.599998474121094	2	1123.6236572265625	1123.622314453125	0.00139999995008111	1.2459702268929218
b50	pepb50a2	DaPR130924_VB133_O1950.m	4076	26.059999465942383	STLLLLLTGK		1	b50.a1	1.1999999696854502E-4	41.099998474121094	2	1058.683349609375	1058.682373046875	0.0010000000474974513	0.9445704140888483
b51	pepb51a1	DaPR130924_VB133_O1950.m	2223	18.149999618530273	GELDLTGAK		1	b51.a1	0.013000000268220901	34.599998474121094	2	903.478759765625	903.4785766601562	9.999999747378752E-5	0.11068330789143055
b51	pepb51a2	DaPR130924_VB133_O1950.m	3452	22.850000381469727	LSLEGIVVQR		1	b51.a1	4.299999854993075E-4	40.0	2	1113.6640625	1113.6630859375	0.0010999999940395355	0.9877313955445846
b52	pepb52a1	DaPR130924_VB133_O1950.m	2036	17.399999618530273	ATDTSQGELVHPK	A1:+42.01057	1	b52.a1	9.999999747378752E-6	54.900001525878906	2	1424.698974609375	1424.7020263671875	-0.003000000026077032	-2.1057034878560947
b52	pepb52a2	DaPR130924_VB133_O1950.m	3939	25.200000762939453	LEDVLPLAFTR		1	b52.a1	7.999999797903001E-5	50.900001525878906	2	1273.7198486328125	1273.7154541015625	0.004399999976158142	3.454460697630272
b53	pepb53a2	DaPR130924_VB133_O1950.m	2199	18.049999237060547	TLSGAQDSEAAFAK		1	b53.a1	0.00430000014603138	36.79999923706055	2	1395.68017578125	1395.675537109375	0.004699999932199717	3.367544824876723
b53	pepb53a1	DaPR130924_VB133_O1950.m	3870	24.829999923706055	DLVLPTQALPASPALK		1	b53.a1	1.1999999696854502E-4	51.900001525878906	2	1633.9556884765625	1633.9527587890625	0.003000000026077032	1.8360384104986975
b54	pepb54a2	DaPR130924_VB133_O1950.m	1983	17.15999984741211	GQNPNATFGEVSK		1	b54.a1	2.900000026784255E-6	54.599998474121094	2	1348.6473388671875	1348.649658203125	-0.002199999988079071	-1.6312612951018308
b54	pepb54a1	DaPR130924_VB133_O1950.m	4103	26.25	DVFLAWVASR		1	b54.a1	1.700000029813964E-5	49.0	2	1163.618408203125	1163.6212158203125	-0.0027000000700354576	-2.3203427656069775
b55	pepb55a1	DaPR130924_VB133_O1950.m	3063	21.3799991607666	LGLTATLVR		1	b55.a1	1.1000000085914508E-4	43.099998474121094	2	943.5921630859375	943.5938720703125	-0.0017999999690800905	-1.907600316575564
b55	pepb55a2	DaPR130924_VB133_O1950.m	3946	25.229999542236328	TGVPDGIMQFIK		1	b55.a1	0.0031999999191612005	38.599998474121094	2	1305.6875	1305.6876220703125	-0.0	-0.0
b56	pepb56a1	DaPR130924_VB133_O1950.m	2968	21.0	AGLQFPVGR		1	b56.a1	0.012000000104308128	42.29999923706055	2	944.5367431640625	944.5316772460938	0.005100000184029341	5.399501474528691
b56	pepb56a2	DaPR130924_VB133_O1950.m	4184	26.959999084472656	VTIAQGGVLPNIQAVLLPK		1	b56.a1	1.8000000068241206E-7	67.0999984741211	3	1931.173583984375	1931.169189453125	0.004399999976158142	2.2784124768499177
b57	pepb57a1	DaPR130924_VB133_O1950.m	3351	22.450000762939453	ILITTVPPNLR		1	b57.a1	0.03700000047683716	26.100000381469727	2	1236.7677001953125	1236.7679443359375	-9.999999747378752E-5	-0.08085590989947665
b57	pepb57a2	DaPR130924_VB133_O1950.m	3912	25.049999237060547	ILPTLEAVAALGNK		1	b57.a1	1.1000000085914508E-4	54.0	2	1409.837646484375	1409.836669921875	0.0010000000474974513	0.7093020552181165
b58	pepb58a1	DaPR130924_VB133_O1950.m	3837	24.610000610351562	LFALVLTPTR		1	b58.a1	0.024000000208616257	36.0	2	1130.697265625	1130.693603515625	0.003700000001117587	3.272327701875477
b58	pepb58a2	DaPR130924_VB133_O1950.m	3851	24.700000762939453	IQIEAIPLALQGR		1	b58.a1	2.4000000848900527E-6	46.900001525878906	2	1421.8507080078125	1421.847900390625	0.002899999963119626	2.0395992864798744

## Sheet: peptides_pos
MS Sample :	DaPR130924_VB133_O1950.m
Peptide ID	Protein ID	accession	description	Sequence	Modifs	Start	Stop	MH+ theo
pepa1a9	a1.a1.a1	sp|P09874|PARP1_HUMAN	sp|P09874|PARP1_HUMAN Poly [ADP-ribose] polymerase 1 OS=Homo sapiens GN=PARP1 PE=1 SV=4	ATEDKEALKK		188	197	1132.621337890625
pepa1b97	a1.a1.a1	sp|P09874|PARP1_HUMAN	sp|P09874|PARP1_HUMAN Poly [ADP-ribose] polymerase 1 OS=Homo sapiens GN=PARP1 PE=1 SV=4	TGNAWHSK		622	629	900.4326782226562
pepa1b55	a1.a1.a1	sp|P09874|PARP1_HUMAN	sp|P09874|PARP1_HUMAN Poly [ADP-ribose] polymerase 1 OS=Homo sapiens GN=PARP1 PE=1 SV=4	KPLSNMK		388	394	817.4605102539062
pepa1b84	a1.a1.a1	sp|P09874|PARP1_HUMAN	sp|P09874|PARP1_HUMAN Poly [ADP-ribose] polymerase 1 OS=Homo sapiens GN=PARP1 PE=1 SV=4	SADKPLSNMK	M9:+15.99491	385	394	1106.551513671875
pepa1b33	a1.a1.a1	sp|P09874|PARP1_HUMAN	sp|P09874|PARP1_HUMAN Poly [ADP-ribose] polymerase 1 OS=Homo sapiens GN=PARP1 PE=1 SV=4	GQDGIGSKAEK		98	108	1089.553955078125
pepa1b87	a1.a1.a1	sp|P09874|PARP1_HUMAN	sp|P09874|PARP1_HUMAN Poly [ADP-ribose] polymerase 1 OS=Homo sapiens GN=PARP1 PE=1 SV=4	SASADKPLSNMK	M11:+15.99491	383	394	1264.62060546875
pepa1b95	a1.a1.a1	sp|P09874|PARP1_HUMAN	sp|P09874|PARP1_HUMAN Poly [ADP-ribose] polymerase 1 OS=Homo sapiens GN=PARP1 PE=1 SV=4	SSASADKPLSNMK	M12:+15.99491	382	394	1351.652587890625
pepa1b45	a1.a1.a1	sp|P09874|PARP1_HUMAN	sp|P09874|PARP1_HUMAN Poly [ADP-ribose] polymerase 1 OS=Homo sapiens GN=PARP1 PE=1 SV=4	LGGKLTGTANK		415	425	1059.6160888671875
pepa1c104	a1.a1.a1	sp|P09874|PARP1_HUMAN	sp|P09874|PARP1_HUMAN Poly [ADP-ribose] polymerase 1 OS=Homo sapiens GN=PARP1 PE=1 SV=4	VCSTNDLK	C2:+57.02146	255	262	936.4459228515625
pepa1b12	a1.a1.a1	sp|P09874|PARP1_HUMAN	sp|P09874|PARP1_HUMAN Poly [ADP-ribose] polymerase 1 OS=Homo sapiens GN=PARP1 PE=1 SV=4	AVNSSASADKPLSNMK	M15:+15.99491	379	394	1635.8011474609375
pepa1a7	a1.a1.a1	sp|P09874|PARP1_HUMAN	sp|P09874|PARP1_HUMAN Poly [ADP-ribose] polymerase 1 OS=Homo sapiens GN=PARP1 PE=1 SV=4	ASADKPLSNMK		384	394	1161.59375
pepa1b96	a1.a1.a1	sp|P09874|PARP1_HUMAN	sp|P09874|PARP1_HUMAN Poly [ADP-ribose] polymerase 1 OS=Homo sapiens GN=PARP1 PE=1 SV=4	TAEAGGVTGKGQDGIGSK		88	105	1632.8192138671875
pepa1b82	a1.a1.a1	sp|P09874|PARP1_HUMAN	sp|P09874|PARP1_HUMAN Poly [ADP-ribose] polymerase 1 OS=Homo sapiens GN=PARP1 PE=1 SV=4	RKGDEVDGVDEVAK		208	221	1516.7606201171875
pepa1b86	a1.a1.a1	sp|P09874|PARP1_HUMAN	sp|P09874|PARP1_HUMAN Poly [ADP-ribose] polymerase 1 OS=Homo sapiens GN=PARP1 PE=1 SV=4	SAPAAVNSSASADKPLSNMK	M19:+15.99491	375	394	1961.9599609375
pepa1b11	a1.a1.a1	sp|P09874|PARP1_HUMAN	sp|P09874|PARP1_HUMAN Poly [ADP-ribose] polymerase 1 OS=Homo sapiens GN=PARP1 PE=1 SV=4	AVNSSASADKPLSNMK		379	394	1619.80615234375
pepa1b51	a1.a1.a1	sp|P09874|PARP1_HUMAN	sp|P09874|PARP1_HUMAN Poly [ADP-ribose] polymerase 1 OS=Homo sapiens GN=PARP1 PE=1 SV=4	KGDEVDGVDEVAK		209	221	1360.6595458984375
pepa1b72	a1.a1.a1	sp|P09874|PARP1_HUMAN	sp|P09874|PARP1_HUMAN Poly [ADP-ribose] polymerase 1 OS=Homo sapiens GN=PARP1 PE=1 SV=4	PEYSASQLK		174	182	1022.5156860351562
pepa1b28	a1.a1.a1	sp|P09874|PARP1_HUMAN	sp|P09874|PARP1_HUMAN Poly [ADP-ribose] polymerase 1 OS=Homo sapiens GN=PARP1 PE=1 SV=4	GGAAVDPDSGLEHSAH		529	544	1519.6776123046875
pepa1b91	a1.a1.a1	sp|P09874|PARP1_HUMAN	sp|P09874|PARP1_HUMAN Poly [ADP-ribose] polymerase 1 OS=Homo sapiens GN=PARP1 PE=1 SV=4	SLLATEDK		185	192	876.4677124023438
pepa1b58	a1.a1.a1	sp|P09874|PARP1_HUMAN	sp|P09874|PARP1_HUMAN Poly [ADP-ribose] polymerase 1 OS=Homo sapiens GN=PARP1 PE=1 SV=4	KPPLLNNADSVQAK		748	761	1494.827880859375
pepa1b47	a1.a1.a1	sp|P09874|PARP1_HUMAN	sp|P09874|PARP1_HUMAN Poly [ADP-ribose] polymerase 1 OS=Homo sapiens GN=PARP1 PE=1 SV=4	LLWHGSR		859	865	868.4791870117188
pepa1a8	a1.a1.a1	sp|P09874|PARP1_HUMAN	sp|P09874|PARP1_HUMAN Poly [ADP-ribose] polymerase 1 OS=Homo sapiens GN=PARP1 PE=1 SV=4	ASLCISTK	C4:+57.02146	426	433	879.4608764648438
pepa1b17	a1.a1.a1	sp|P09874|PARP1_HUMAN	sp|P09874|PARP1_HUMAN Poly [ADP-ribose] polymerase 1 OS=Homo sapiens GN=PARP1 PE=1 SV=4	EDAIEHFMK	M8:+15.99491	608	616	1135.50927734375
pepa1b90	a1.a1.a1	sp|P09874|PARP1_HUMAN	sp|P09874|PARP1_HUMAN Poly [ADP-ribose] polymerase 1 OS=Homo sapiens GN=PARP1 PE=1 SV=4	SLCISTK	C3:+57.02146	427	433	808.4237060546875
pepa1c108	a1.a1.a1	sp|P09874|PARP1_HUMAN	sp|P09874|PARP1_HUMAN Poly [ADP-ribose] polymerase 1 OS=Homo sapiens GN=PARP1 PE=1 SV=4	VGTVIGSNKLEQMPSK	M13:+15.99491	592	607	1703.900146484375
pepa1b56	a1.a1.a1	sp|P09874|PARP1_HUMAN	sp|P09874|PARP1_HUMAN Poly [ADP-ribose] polymerase 1 OS=Homo sapiens GN=PARP1 PE=1 SV=4	KPPLLNNAD		748	756	981.5368041992188
pepa1b73	a1.a1.a1	sp|P09874|PARP1_HUMAN	sp|P09874|PARP1_HUMAN Poly [ADP-ribose] polymerase 1 OS=Homo sapiens GN=PARP1 PE=1 SV=4	PIDVNYEK		789	796	977.4943237304688
pepa1b66	a1.a1.a1	sp|P09874|PARP1_HUMAN	sp|P09874|PARP1_HUMAN Poly [ADP-ribose] polymerase 1 OS=Homo sapiens GN=PARP1 PE=1 SV=4	MIFDVESMKK	M1:+15.99491 M8:+15.99491	675	684	1259.6014404296875
pepa1b42	a1.a1.a1	sp|P09874|PARP1_HUMAN	sp|P09874|PARP1_HUMAN Poly [ADP-ribose] polymerase 1 OS=Homo sapiens GN=PARP1 PE=1 SV=4	LEQMPSKEDAIEHFMK	M4:+15.99491 M15:+15.99491	601	616	1964.9100341796875
pepa1b98	a1.a1.a1	sp|P09874|PARP1_HUMAN	sp|P09874|PARP1_HUMAN Poly [ADP-ribose] polymerase 1 OS=Homo sapiens GN=PARP1 PE=1 SV=4	TPPPSTASAPAAVNSSASADKPLSNMK	M26:+15.99491	368	394	2613.282958984375
pepa1c110	a1.a1.a1	sp|P09874|PARP1_HUMAN	sp|P09874|PARP1_HUMAN Poly [ADP-ribose] polymerase 1 OS=Homo sapiens GN=PARP1 PE=1 SV=4	VVDRDSEEAEIIR		803	815	1530.7762451171875
pepa1b74	a1.a1.a1	sp|P09874|PARP1_HUMAN	sp|P09874|PARP1_HUMAN Poly [ADP-ribose] polymerase 1 OS=Homo sapiens GN=PARP1 PE=1 SV=4	PLLNNADSVQAK		750	761	1269.68017578125
pepa1b54	a1.a1.a1	sp|P09874|PARP1_HUMAN	sp|P09874|PARP1_HUMAN Poly [ADP-ribose] polymerase 1 OS=Homo sapiens GN=PARP1 PE=1 SV=4	KMVDPEKPQLGMIDR	M2:+15.99491	142	156	1772.90380859375
pepa1b69	a1.a1.a1	sp|P09874|PARP1_HUMAN	sp|P09874|PARP1_HUMAN Poly [ADP-ribose] polymerase 1 OS=Homo sapiens GN=PARP1 PE=1 SV=4	MVDPEKPQLGMIDR	M1:+15.99491 M11:+15.99491	143	156	1660.8037109375
pepa1a1	a1.a1.a1	sp|P09874|PARP1_HUMAN	sp|P09874|PARP1_HUMAN Poly [ADP-ribose] polymerase 1 OS=Homo sapiens GN=PARP1 PE=1 SV=4	AEPVEVVAPR		487	496	1066.589599609375
pepa1c102	a1.a1.a1	sp|P09874|PARP1_HUMAN	sp|P09874|PARP1_HUMAN Poly [ADP-ribose] polymerase 1 OS=Homo sapiens GN=PARP1 PE=1 SV=4	VAATPPPSTASAPAAVNSSASADKPLSNMK	M29:+15.99491	365	394	2854.425537109375
pepa1b77	a1.a1.a1	sp|P09874|PARP1_HUMAN	sp|P09874|PARP1_HUMAN Poly [ADP-ribose] polymerase 1 OS=Homo sapiens GN=PARP1 PE=1 SV=4	PVEVVAPR		489	496	866.5098876953125
pepa1b16	a1.a1.a1	sp|P09874|PARP1_HUMAN	sp|P09874|PARP1_HUMAN Poly [ADP-ribose] polymerase 1 OS=Homo sapiens GN=PARP1 PE=1 SV=4	DSEEAEIIR		807	815	1061.5113525390625
pepa1b57	a1.a1.a1	sp|P09874|PARP1_HUMAN	sp|P09874|PARP1_HUMAN Poly [ADP-ribose] polymerase 1 OS=Homo sapiens GN=PARP1 PE=1 SV=4	KPPLLNNADSVQ		748	759	1295.69580078125
pepa1b46	a1.a1.a1	sp|P09874|PARP1_HUMAN	sp|P09874|PARP1_HUMAN Poly [ADP-ribose] polymerase 1 OS=Homo sapiens GN=PARP1 PE=1 SV=4	ILDLSNR		729	735	830.4735107421875
pepa1c107	a1.a1.a1	sp|P09874|PARP1_HUMAN	sp|P09874|PARP1_HUMAN Poly [ADP-ribose] polymerase 1 OS=Homo sapiens GN=PARP1 PE=1 SV=4	VGTVIGSNKLEQMPSK		592	607	1687.9051513671875
pepa1b15	a1.a1.a1	sp|P09874|PARP1_HUMAN	sp|P09874|PARP1_HUMAN Poly [ADP-ribose] polymerase 1 OS=Homo sapiens GN=PARP1 PE=1 SV=4	DPIDVNYEK		788	796	1092.521240234375
pepa1b30	a1.a1.a1	sp|P09874|PARP1_HUMAN	sp|P09874|PARP1_HUMAN Poly [ADP-ribose] polymerase 1 OS=Homo sapiens GN=PARP1 PE=1 SV=4	GGAAVDPDSGLEHSAHVLEK		529	548	1988.9676513671875
pepa1b14	a1.a1.a1	sp|P09874|PARP1_HUMAN	sp|P09874|PARP1_HUMAN Poly [ADP-ribose] polymerase 1 OS=Homo sapiens GN=PARP1 PE=1 SV=4	DPDSGLEHSAHVLEK		534	548	1633.7821044921875
pepa1b41	a1.a1.a1	sp|P09874|PARP1_HUMAN	sp|P09874|PARP1_HUMAN Poly [ADP-ribose] polymerase 1 OS=Homo sapiens GN=PARP1 PE=1 SV=4	LEQMPSKEDAIEHFMK	M15:+15.99491	601	616	1948.9150390625
pepa1b65	a1.a1.a1	sp|P09874|PARP1_HUMAN	sp|P09874|PARP1_HUMAN Poly [ADP-ribose] polymerase 1 OS=Homo sapiens GN=PARP1 PE=1 SV=4	MIFDVESMKK	M8:+15.99491	675	684	1243.6064453125
pepa1b50	a1.a1.a1	sp|P09874|PARP1_HUMAN	sp|P09874|PARP1_HUMAN Poly [ADP-ribose] polymerase 1 OS=Homo sapiens GN=PARP1 PE=1 SV=4	KAMVEYEIDLQK	M3:+15.99491	684	695	1482.7513427734375
pepa1b78	a1.a1.a1	sp|P09874|PARP1_HUMAN	sp|P09874|PARP1_HUMAN Poly [ADP-ribose] polymerase 1 OS=Homo sapiens GN=PARP1 PE=1 SV=4	PVQDLIK		668	674	812.4880981445312
pepa1b53	a1.a1.a1	sp|P09874|PARP1_HUMAN	sp|P09874|PARP1_HUMAN Poly [ADP-ribose] polymerase 1 OS=Homo sapiens GN=PARP1 PE=1 SV=4	KMVDPEKPQLGMIDR		142	156	1756.908935546875
pepa1b71	a1.a1.a1	sp|P09874|PARP1_HUMAN	sp|P09874|PARP1_HUMAN Poly [ADP-ribose] polymerase 1 OS=Homo sapiens GN=PARP1 PE=1 SV=4	NREELGFRPEYSASQLK		166	182	2024.02001953125
pepa1b64	a1.a1.a1	sp|P09874|PARP1_HUMAN	sp|P09874|PARP1_HUMAN Poly [ADP-ribose] polymerase 1 OS=Homo sapiens GN=PARP1 PE=1 SV=4	MIFDVESMK	M1:+15.99491 M8:+15.99491	675	683	1131.5064697265625
pepa1a2	a1.a1.a1	sp|P09874|PARP1_HUMAN	sp|P09874|PARP1_HUMAN Poly [ADP-ribose] polymerase 1 OS=Homo sapiens GN=PARP1 PE=1 SV=4	AGILSQGLR		870	878	914.5421752929688
pepa1b52	a1.a1.a1	sp|P09874|PARP1_HUMAN	sp|P09874|PARP1_HUMAN Poly [ADP-ribose] polymerase 1 OS=Homo sapiens GN=PARP1 PE=1 SV=4	KGFSLLATEDK		182	192	1208.652587890625
pepa1b68	a1.a1.a1	sp|P09874|PARP1_HUMAN	sp|P09874|PARP1_HUMAN Poly [ADP-ribose] polymerase 1 OS=Homo sapiens GN=PARP1 PE=1 SV=4	MVDPEKPQLGMIDR	M1:+15.99491	143	156	1644.8089599609375
pepa1b27	a1.a1.a1	sp|P09874|PARP1_HUMAN	sp|P09874|PARP1_HUMAN Poly [ADP-ribose] polymerase 1 OS=Homo sapiens GN=PARP1 PE=1 SV=4	GFSLLATEDKEALKK		183	197	1649.9112548828125
pepa1b62	a1.a1.a1	sp|P09874|PARP1_HUMAN	sp|P09874|PARP1_HUMAN Poly [ADP-ribose] polymerase 1 OS=Homo sapiens GN=PARP1 PE=1 SV=4	MAIMVQSPMFDGK	M1:+15.99491 M4:+15.99491 M9:+15.99491	35	47	1502.669189453125
pepa1b81	a1.a1.a1	sp|P09874|PARP1_HUMAN	sp|P09874|PARP1_HUMAN Poly [ADP-ribose] polymerase 1 OS=Homo sapiens GN=PARP1 PE=1 SV=4	QQVPSGESAILDR		270	282	1399.718017578125
pepa1b94	a1.a1.a1	sp|P09874|PARP1_HUMAN	sp|P09874|PARP1_HUMAN Poly [ADP-ribose] polymerase 1 OS=Homo sapiens GN=PARP1 PE=1 SV=4	SKLPKPVQDLIK		663	674	1365.8468017578125
pepa1b49	a1.a1.a1	sp|P09874|PARP1_HUMAN	sp|P09874|PARP1_HUMAN Poly [ADP-ribose] polymerase 1 OS=Homo sapiens GN=PARP1 PE=1 SV=4	KAMVEYEIDLQK		684	695	1466.75634765625
pepa1b29	a1.a1.a1	sp|P09874|PARP1_HUMAN	sp|P09874|PARP1_HUMAN Poly [ADP-ribose] polymerase 1 OS=Homo sapiens GN=PARP1 PE=1 SV=4	GGAAVDPDSGLEHSAHVL		529	546	1731.830078125
pepa1b85	a1.a1.a1	sp|P09874|PARP1_HUMAN	sp|P09874|PARP1_HUMAN Poly [ADP-ribose] polymerase 1 OS=Homo sapiens GN=PARP1 PE=1 SV=4	SANYCHTSQGDPIGL	C5:+57.02146	904	918	1619.7122802734375
pepa1b67	a1.a1.a1	sp|P09874|PARP1_HUMAN	sp|P09874|PARP1_HUMAN Poly [ADP-ribose] polymerase 1 OS=Homo sapiens GN=PARP1 PE=1 SV=4	MVDPEKPQLGMIDR		143	156	1628.8138427734375
pepa1b32	a1.a1.a1	sp|P09874|PARP1_HUMAN	sp|P09874|PARP1_HUMAN Poly [ADP-ribose] polymerase 1 OS=Homo sapiens GN=PARP1 PE=1 SV=4	GIYFADMVSK	M7:+15.99491	894	903	1146.5504150390625
pepa1c112	a1.a1.a1	sp|P09874|PARP1_HUMAN	sp|P09874|PARP1_HUMAN Poly [ADP-ribose] polymerase 1 OS=Homo sapiens GN=PARP1 PE=1 SV=4	YFADMVSK	M5:+15.99491	896	903	976.4448852539062
pepa1b19	a1.a1.a1	sp|P09874|PARP1_HUMAN	sp|P09874|PARP1_HUMAN Poly [ADP-ribose] polymerase 1 OS=Homo sapiens GN=PARP1 PE=1 SV=4	EELGFRPEYSASQLK		168	182	1753.8759765625
pepa1b83	a1.a1.a1	sp|P09874|PARP1_HUMAN	sp|P09874|PARP1_HUMAN Poly [ADP-ribose] polymerase 1 OS=Homo sapiens GN=PARP1 PE=1 SV=4	RPEYSASQLK		173	182	1178.6168212890625
pepa1b34	a1.a1.a1	sp|P09874|PARP1_HUMAN	sp|P09874|PARP1_HUMAN Poly [ADP-ribose] polymerase 1 OS=Homo sapiens GN=PARP1 PE=1 SV=4	GSSDSQILDLSNR		723	735	1391.676513671875
pepa1b48	a1.a1.a1	sp|P09874|PARP1_HUMAN	sp|P09874|PARP1_HUMAN Poly [ADP-ribose] polymerase 1 OS=Homo sapiens GN=PARP1 PE=1 SV=4	LPKPVQDLIK		665	674	1150.7198486328125
pepa1c109	a1.a1.a1	sp|P09874|PARP1_HUMAN	sp|P09874|PARP1_HUMAN Poly [ADP-ribose] polymerase 1 OS=Homo sapiens GN=PARP1 PE=1 SV=4	VSQGSSDSQILDLSNR		720	735	1705.8355712890625
pepa1b40	a1.a1.a1	sp|P09874|PARP1_HUMAN	sp|P09874|PARP1_HUMAN Poly [ADP-ribose] polymerase 1 OS=Homo sapiens GN=PARP1 PE=1 SV=4	LEQMPSKEDAIEHFMK		601	616	1932.9197998046875
pepa1b61	a1.a1.a1	sp|P09874|PARP1_HUMAN	sp|P09874|PARP1_HUMAN Poly [ADP-ribose] polymerase 1 OS=Homo sapiens GN=PARP1 PE=1 SV=4	MAIMVQSPMFDGK	M1:+15.99491 M9:+15.99491	35	47	1486.67431640625
pepa1a3	a1.a1.a1	sp|P09874|PARP1_HUMAN	sp|P09874|PARP1_HUMAN Poly [ADP-ribose] polymerase 1 OS=Homo sapiens GN=PARP1 PE=1 SV=4	AMVEYEIDLQK	M2:+15.99491	685	695	1354.65625
pepa1b13	a1.a1.a1	sp|P09874|PARP1_HUMAN	sp|P09874|PARP1_HUMAN Poly [ADP-ribose] polymerase 1 OS=Homo sapiens GN=PARP1 PE=1 SV=4	AVSQGSSDSQILDLSNR		719	735	1776.8726806640625
pepa1b35	a1.a1.a1	sp|P09874|PARP1_HUMAN	sp|P09874|PARP1_HUMAN Poly [ADP-ribose] polymerase 1 OS=Homo sapiens GN=PARP1 PE=1 SV=4	HPDVEVDGFSELR		66	78	1499.712890625
pepa1b63	a1.a1.a1	sp|P09874|PARP1_HUMAN	sp|P09874|PARP1_HUMAN Poly [ADP-ribose] polymerase 1 OS=Homo sapiens GN=PARP1 PE=1 SV=4	MIFDVESMK	M8:+15.99491	675	683	1115.5115966796875
pepa1b26	a1.a1.a1	sp|P09874|PARP1_HUMAN	sp|P09874|PARP1_HUMAN Poly [ADP-ribose] polymerase 1 OS=Homo sapiens GN=PARP1 PE=1 SV=4	GFSLLATEDKEALK		183	196	1521.8162841796875
pepa1b44	a1.a1.a1	sp|P09874|PARP1_HUMAN	sp|P09874|PARP1_HUMAN Poly [ADP-ribose] polymerase 1 OS=Homo sapiens GN=PARP1 PE=1 SV=4	LGDFAAEYAK		110	119	1084.5313720703125
pepa1b43	a1.a1.a1	sp|P09874|PARP1_HUMAN	sp|P09874|PARP1_HUMAN Poly [ADP-ribose] polymerase 1 OS=Homo sapiens GN=PARP1 PE=1 SV=4	IFPPETSASVAATPPPSTASAPAAVNSSASADKPLSNMK		356	394	3767.880126953125
pepa1b36	a1.a1.a1	sp|P09874|PARP1_HUMAN	sp|P09874|PARP1_HUMAN Poly [ADP-ribose] polymerase 1 OS=Homo sapiens GN=PARP1 PE=1 SV=4	LAHILSPWGAEVK		474	486	1420.7950439453125
pepa1c101	a1.a1.a1	sp|P09874|PARP1_HUMAN	sp|P09874|PARP1_HUMAN Poly [ADP-ribose] polymerase 1 OS=Homo sapiens GN=PARP1 PE=1 SV=4	TTPDPSANISLD		954	965	1230.5853271484375
pepa1b39	a1.a1.a1	sp|P09874|PARP1_HUMAN	sp|P09874|PARP1_HUMAN Poly [ADP-ribose] polymerase 1 OS=Homo sapiens GN=PARP1 PE=1 SV=4	IAPPEAPVTGYMFGK	M12:+15.99491	879	893	1593.798583984375
pepa1b89	a1.a1.a1	sp|P09874|PARP1_HUMAN	sp|P09874|PARP1_HUMAN Poly [ADP-ribose] polymerase 1 OS=Homo sapiens GN=PARP1 PE=1 SV=4	SDAYYCTGDVTAWTK	C6:+57.02146	306	320	1737.742919921875
pepa1b76	a1.a1.a1	sp|P09874|PARP1_HUMAN	sp|P09874|PARP1_HUMAN Poly [ADP-ribose] polymerase 1 OS=Homo sapiens GN=PARP1 PE=1 SV=4	PPEAPVTGYMFGK	M10:+15.99491	881	893	1409.6773681640625
pepa1a6	a1.a1.a1	sp|P09874|PARP1_HUMAN	sp|P09874|PARP1_HUMAN Poly [ADP-ribose] polymerase 1 OS=Homo sapiens GN=PARP1 PE=1 SV=4	AQNDLIWNIKDELKK		240	254	1827.9967041015625
pepa1b60	a1.a1.a1	sp|P09874|PARP1_HUMAN	sp|P09874|PARP1_HUMAN Poly [ADP-ribose] polymerase 1 OS=Homo sapiens GN=PARP1 PE=1 SV=4	MAIMVQSPMFDGK	M9:+15.99491	35	47	1470.679443359375
pepa1b37	a1.a1.a1	sp|P09874|PARP1_HUMAN	sp|P09874|PARP1_HUMAN Poly [ADP-ribose] polymerase 1 OS=Homo sapiens GN=PARP1 PE=1 SV=4	IAPPEAPVTGY		879	889	1114.5782470703125
pepa1b80	a1.a1.a1	sp|P09874|PARP1_HUMAN	sp|P09874|PARP1_HUMAN Poly [ADP-ribose] polymerase 1 OS=Homo sapiens GN=PARP1 PE=1 SV=4	QQVPSGESAILDR	Q1:-17.02655	270	282	1382.6915283203125
pepa1b22	a1.a1.a1	sp|P09874|PARP1_HUMAN	sp|P09874|PARP1_HUMAN Poly [ADP-ribose] polymerase 1 OS=Homo sapiens GN=PARP1 PE=1 SV=4	FAGILSQGLR		869	878	1061.610595703125
pepa1b21	a1.a1.a1	sp|P09874|PARP1_HUMAN	sp|P09874|PARP1_HUMAN Poly [ADP-ribose] polymerase 1 OS=Homo sapiens GN=PARP1 PE=1 SV=4	ELLIFNK		263	269	876.5194091796875
pepa1b20	a1.a1.a1	sp|P09874|PARP1_HUMAN	sp|P09874|PARP1_HUMAN Poly [ADP-ribose] polymerase 1 OS=Homo sapiens GN=PARP1 PE=1 SV=4	ELLIFNK	E1:-18.01056	263	269	858.5087890625
pepa1b18	a1.a1.a1	sp|P09874|PARP1_HUMAN	sp|P09874|PARP1_HUMAN Poly [ADP-ribose] polymerase 1 OS=Homo sapiens GN=PARP1 PE=1 SV=4	EELGFRPEYSASQLK	E1:-18.01056	168	182	1735.8653564453125
pepa1b25	a1.a1.a1	sp|P09874|PARP1_HUMAN	sp|P09874|PARP1_HUMAN Poly [ADP-ribose] polymerase 1 OS=Homo sapiens GN=PARP1 PE=1 SV=4	FYTLIPHDFGMK	M11:+15.99491	736	747	1484.7247314453125
pepa1b31	a1.a1.a1	sp|P09874|PARP1_HUMAN	sp|P09874|PARP1_HUMAN Poly [ADP-ribose] polymerase 1 OS=Homo sapiens GN=PARP1 PE=1 SV=4	GIYFADMVSK		894	903	1130.5555419921875
pepa1a4	a1.a1.a1	sp|P09874|PARP1_HUMAN	sp|P09874|PARP1_HUMAN Poly [ADP-ribose] polymerase 1 OS=Homo sapiens GN=PARP1 PE=1 SV=4	AQNDLIWNIK		240	249	1214.6531982421875
pepa1c111	a1.a1.a1	sp|P09874|PARP1_HUMAN	sp|P09874|PARP1_HUMAN Poly [ADP-ribose] polymerase 1 OS=Homo sapiens GN=PARP1 PE=1 SV=4	VVSEDFLQDVSASTK		453	467	1624.806884765625
pepa1b38	a1.a1.a1	sp|P09874|PARP1_HUMAN	sp|P09874|PARP1_HUMAN Poly [ADP-ribose] polymerase 1 OS=Homo sapiens GN=PARP1 PE=1 SV=4	IAPPEAPVTGYMFGK		879	893	1577.8037109375
pepa1a5	a1.a1.a1	sp|P09874|PARP1_HUMAN	sp|P09874|PARP1_HUMAN Poly [ADP-ribose] polymerase 1 OS=Homo sapiens GN=PARP1 PE=1 SV=4	AQNDLIWNIKDELK		240	253	1699.90185546875
pepa1b75	a1.a1.a1	sp|P09874|PARP1_HUMAN	sp|P09874|PARP1_HUMAN Poly [ADP-ribose] polymerase 1 OS=Homo sapiens GN=PARP1 PE=1 SV=4	PPEAPVTGYMFGK		881	893	1393.6824951171875
pepa1b10	a1.a1.a1	sp|P09874|PARP1_HUMAN	sp|P09874|PARP1_HUMAN Poly [ADP-ribose] polymerase 1 OS=Homo sapiens GN=PARP1 PE=1 SV=4	ATLGLVDIVK		555	564	1028.6353759765625
pepa1b88	a1.a1.a1	sp|P09874|PARP1_HUMAN	sp|P09874|PARP1_HUMAN Poly [ADP-ribose] polymerase 1 OS=Homo sapiens GN=PARP1 PE=1 SV=4	SATLGLVDIVK		554	564	1115.66748046875
pepa1b59	a1.a1.a1	sp|P09874|PARP1_HUMAN	sp|P09874|PARP1_HUMAN Poly [ADP-ribose] polymerase 1 OS=Homo sapiens GN=PARP1 PE=1 SV=4	MAIMVQSPMFDGK		35	47	1454.6844482421875
pepa1b79	a1.a1.a1	sp|P09874|PARP1_HUMAN	sp|P09874|PARP1_HUMAN Poly [ADP-ribose] polymerase 1 OS=Homo sapiens GN=PARP1 PE=1 SV=4	PVTGYMFGK		885	893	999.4971923828125
pepa1b24	a1.a1.a1	sp|P09874|PARP1_HUMAN	sp|P09874|PARP1_HUMAN Poly [ADP-ribose] polymerase 1 OS=Homo sapiens GN=PARP1 PE=1 SV=4	FYTLIPHDFGMK		736	747	1468.7298583984375
pepa1b92	a1.a1.a1	sp|P09874|PARP1_HUMAN	sp|P09874|PARP1_HUMAN Poly [ADP-ribose] polymerase 1 OS=Homo sapiens GN=PARP1 PE=1 SV=4	SLQELFLAH		468	476	1057.568115234375
pepa1b99	a1.a1.a1	sp|P09874|PARP1_HUMAN	sp|P09874|PARP1_HUMAN Poly [ADP-ribose] polymerase 1 OS=Homo sapiens GN=PARP1 PE=1 SV=4	TTNFAGILSQ		866	875	1051.5423583984375
pepa1c100	a1.a1.a1	sp|P09874|PARP1_HUMAN	sp|P09874|PARP1_HUMAN Poly [ADP-ribose] polymerase 1 OS=Homo sapiens GN=PARP1 PE=1 SV=4	TTNFAGILSQGLR		866	878	1377.7489013671875
pepa1b70	a1.a1.a1	sp|P09874|PARP1_HUMAN	sp|P09874|PARP1_HUMAN Poly [ADP-ribose] polymerase 1 OS=Homo sapiens GN=PARP1 PE=1 SV=4	NFAGILSQGLR		868	878	1175.653564453125
pepa1c106	a1.a1.a1	sp|P09874|PARP1_HUMAN	sp|P09874|PARP1_HUMAN Poly [ADP-ribose] polymerase 1 OS=Homo sapiens GN=PARP1 PE=1 SV=4	VFSATLGLVDIVKGTNSYYK		552	571	2175.169921875
pepa1c105	a1.a1.a1	sp|P09874|PARP1_HUMAN	sp|P09874|PARP1_HUMAN Poly [ADP-ribose] polymerase 1 OS=Homo sapiens GN=PARP1 PE=1 SV=4	VFSATLGLVDIVK		552	564	1361.8043212890625
pepa1b23	a1.a1.a1	sp|P09874|PARP1_HUMAN	sp|P09874|PARP1_HUMAN Poly [ADP-ribose] polymerase 1 OS=Homo sapiens GN=PARP1 PE=1 SV=4	FSATLGLVDIVK		553	564	1262.73583984375
pepa1c103	a1.a1.a1	sp|P09874|PARP1_HUMAN	sp|P09874|PARP1_HUMAN Poly [ADP-ribose] polymerase 1 OS=Homo sapiens GN=PARP1 PE=1 SV=4	VADGMVFGALLPCEECSGQLVFK	C13:+57.02146 C16:+57.02146 M5:+15.99491	283	305	2543.1982421875
pepa1b93	a1.a1.a1	sp|P09874|PARP1_HUMAN	sp|P09874|PARP1_HUMAN Poly [ADP-ribose] polymerase 1 OS=Homo sapiens GN=PARP1 PE=1 SV=4	SLQELFLAHIL		468	478	1283.7362060546875
pepa2b45	a2.a1.a1	sp|P23246|SFPQ_HUMAN	sp|P23246|SFPQ_HUMAN Splicing factor, proline- and glutamine-rich OS=Homo sapiens GN=SFPQ PE=1 SV=2	RMEELHNQEMQK	M2:+15.99491 M10:+15.99491	548	559	1604.7159423828125
pepa2b30	a2.a1.a1	sp|P23246|SFPQ_HUMAN	sp|P23246|SFPQ_HUMAN Splicing factor, proline- and glutamine-rich OS=Homo sapiens GN=SFPQ PE=1 SV=2	MEELHNQEMQK	M1:+15.99491 M9:+15.99491	549	559	1448.6148681640625
pepa2b26	a2.a1.a1	sp|P23246|SFPQ_HUMAN	sp|P23246|SFPQ_HUMAN Splicing factor, proline- and glutamine-rich OS=Homo sapiens GN=SFPQ PE=1 SV=2	GREEYEGPNK		694	703	1178.5440673828125
pepa2a8	a2.a1.a1	sp|P23246|SFPQ_HUMAN	sp|P23246|SFPQ_HUMAN Splicing factor, proline- and glutamine-rich OS=Homo sapiens GN=SFPQ PE=1 SV=2	EMEEQMR	M6:+15.99491	584	590	968.381591796875
pepa2b44	a2.a1.a1	sp|P23246|SFPQ_HUMAN	sp|P23246|SFPQ_HUMAN Splicing factor, proline- and glutamine-rich OS=Homo sapiens GN=SFPQ PE=1 SV=2	RMEELHNQEMQK	M10:+15.99491	548	559	1588.7210693359375
pepa2b42	a2.a1.a1	sp|P23246|SFPQ_HUMAN	sp|P23246|SFPQ_HUMAN Splicing factor, proline- and glutamine-rich OS=Homo sapiens GN=SFPQ PE=1 SV=2	QGPPPGGPGGR		257	267	976.4962768554688
pepa2b29	a2.a1.a1	sp|P23246|SFPQ_HUMAN	sp|P23246|SFPQ_HUMAN Splicing factor, proline- and glutamine-rich OS=Homo sapiens GN=SFPQ PE=1 SV=2	MEELHNQEMQK	M9:+15.99491	549	559	1432.619873046875
pepa2a7	a2.a1.a1	sp|P23246|SFPQ_HUMAN	sp|P23246|SFPQ_HUMAN Splicing factor, proline- and glutamine-rich OS=Homo sapiens GN=SFPQ PE=1 SV=2	EEYEGPNK		696	703	965.4215087890625
pepa2b23	a2.a1.a1	sp|P23246|SFPQ_HUMAN	sp|P23246|SFPQ_HUMAN Splicing factor, proline- and glutamine-rich OS=Homo sapiens GN=SFPQ PE=1 SV=2	GPMGPGPGQSGPK	M3:+15.99491	45	57	1182.5576171875
pepa2b43	a2.a1.a1	sp|P23246|SFPQ_HUMAN	sp|P23246|SFPQ_HUMAN Splicing factor, proline- and glutamine-rich OS=Homo sapiens GN=SFPQ PE=1 SV=2	RMEELHNQEMQK		548	559	1572.72607421875
pepa2b35	a2.a1.a1	sp|P23246|SFPQ_HUMAN	sp|P23246|SFPQ_HUMAN Splicing factor, proline- and glutamine-rich OS=Homo sapiens GN=SFPQ PE=1 SV=2	MGGGGAMNMGDPYGSGGQK	M1:+15.99491 M7:+15.99491 M9:+15.99491	612	630	1819.704833984375
pepa2b31	a2.a1.a1	sp|P23246|SFPQ_HUMAN	sp|P23246|SFPQ_HUMAN Splicing factor, proline- and glutamine-rich OS=Homo sapiens GN=SFPQ PE=1 SV=2	MGDPYGSGGQK		620	630	1096.47314453125
pepa2b41	a2.a1.a1	sp|P23246|SFPQ_HUMAN	sp|P23246|SFPQ_HUMAN Splicing factor, proline- and glutamine-rich OS=Homo sapiens GN=SFPQ PE=1 SV=2	PGGGPGLSTPGGHPKPPHR		218	236	1802.9412841796875
pepa2b47	a2.a1.a1	sp|P23246|SFPQ_HUMAN	sp|P23246|SFPQ_HUMAN Splicing factor, proline- and glutamine-rich OS=Homo sapiens GN=SFPQ PE=1 SV=2	RREEEMMIR		573	581	1249.6143798828125
pepa2b28	a2.a1.a1	sp|P23246|SFPQ_HUMAN	sp|P23246|SFPQ_HUMAN Splicing factor, proline- and glutamine-rich OS=Homo sapiens GN=SFPQ PE=1 SV=2	MEELHNQEMQK		549	559	1416.625
pepa2b22	a2.a1.a1	sp|P23246|SFPQ_HUMAN	sp|P23246|SFPQ_HUMAN Splicing factor, proline- and glutamine-rich OS=Homo sapiens GN=SFPQ PE=1 SV=2	GPMGPGPGQSGPK		45	57	1166.562744140625
pepa2b34	a2.a1.a1	sp|P23246|SFPQ_HUMAN	sp|P23246|SFPQ_HUMAN Splicing factor, proline- and glutamine-rich OS=Homo sapiens GN=SFPQ PE=1 SV=2	MGGGGAMNMGDPYGSGGQK	M7:+15.99491 M9:+15.99491	612	630	1803.7099609375
pepa2a1	a2.a1.a1	sp|P23246|SFPQ_HUMAN	sp|P23246|SFPQ_HUMAN Splicing factor, proline- and glutamine-rich OS=Homo sapiens GN=SFPQ PE=1 SV=2	AELDDTPMR	M8:+15.99491	350	358	1063.472900390625
pepa2b40	a2.a1.a1	sp|P23246|SFPQ_HUMAN	sp|P23246|SFPQ_HUMAN Splicing factor, proline- and glutamine-rich OS=Homo sapiens GN=SFPQ PE=1 SV=2	NMGDPYGSGGQK		619	630	1210.51611328125
pepa2b21	a2.a1.a1	sp|P23246|SFPQ_HUMAN	sp|P23246|SFPQ_HUMAN Splicing factor, proline- and glutamine-rich OS=Homo sapiens GN=SFPQ PE=1 SV=2	GMGPGTPAGYGR	M2:+15.99491	682	693	1136.5157470703125
pepa2b39	a2.a1.a1	sp|P23246|SFPQ_HUMAN	sp|P23246|SFPQ_HUMAN Splicing factor, proline- and glutamine-rich OS=Homo sapiens GN=SFPQ PE=1 SV=2	MPGGPKPGGGPGL	M1:+15.99491	212	224	1137.572509765625
pepa2b33	a2.a1.a1	sp|P23246|SFPQ_HUMAN	sp|P23246|SFPQ_HUMAN Splicing factor, proline- and glutamine-rich OS=Homo sapiens GN=SFPQ PE=1 SV=2	MGGGGAMNMGDPYGSGGQK	M9:+15.99491	612	630	1787.7149658203125
pepa2b20	a2.a1.a1	sp|P23246|SFPQ_HUMAN	sp|P23246|SFPQ_HUMAN Splicing factor, proline- and glutamine-rich OS=Homo sapiens GN=SFPQ PE=1 SV=2	GMGPGTPAGYGR		682	693	1120.520751953125
pepa2b50	a2.a1.a1	sp|P23246|SFPQ_HUMAN	sp|P23246|SFPQ_HUMAN Splicing factor, proline- and glutamine-rich OS=Homo sapiens GN=SFPQ PE=1 SV=2	SPPPGMGLNQNR		33	44	1267.62158203125
pepa2b12	a2.a1.a1	sp|P23246|SFPQ_HUMAN	sp|P23246|SFPQ_HUMAN Splicing factor, proline- and glutamine-rich OS=Homo sapiens GN=SFPQ PE=1 SV=2	FATHAAALSVR		366	376	1143.6273193359375
pepa2b38	a2.a1.a1	sp|P23246|SFPQ_HUMAN	sp|P23246|SFPQ_HUMAN Splicing factor, proline- and glutamine-rich OS=Homo sapiens GN=SFPQ PE=1 SV=2	MGYMDPR		600	606	869.3648071289062
pepa2a3	a2.a1.a1	sp|P23246|SFPQ_HUMAN	sp|P23246|SFPQ_HUMAN Splicing factor, proline- and glutamine-rich OS=Homo sapiens GN=SFPQ PE=1 SV=2	AVVIVDDR		400	407	886.4996948242188
pepa2b19	a2.a1.a1	sp|P23246|SFPQ_HUMAN	sp|P23246|SFPQ_HUMAN Splicing factor, proline- and glutamine-rich OS=Homo sapiens GN=SFPQ PE=1 SV=2	GIVEFASKPAAR		414	425	1245.6954345703125
pepa2a9	a2.a1.a1	sp|P23246|SFPQ_HUMAN	sp|P23246|SFPQ_HUMAN Splicing factor, proline- and glutamine-rich OS=Homo sapiens GN=SFPQ PE=1 SV=2	FAQHGTFEYEYSQR		480	493	1762.7823486328125
pepa2a2	a2.a1.a1	sp|P23246|SFPQ_HUMAN	sp|P23246|SFPQ_HUMAN Splicing factor, proline- and glutamine-rich OS=Homo sapiens GN=SFPQ PE=1 SV=2	AGGPPPPPAAVPGPGPGPK		181	199	1617.875244140625
pepa2b25	a2.a1.a1	sp|P23246|SFPQ_HUMAN	sp|P23246|SFPQ_HUMAN Splicing factor, proline- and glutamine-rich OS=Homo sapiens GN=SFPQ PE=1 SV=2	GPMGPGPGQSGPKPPIPPPPPHQQ	M3:+15.99491	45	68	2368.18701171875
pepa2b32	a2.a1.a1	sp|P23246|SFPQ_HUMAN	sp|P23246|SFPQ_HUMAN Splicing factor, proline- and glutamine-rich OS=Homo sapiens GN=SFPQ PE=1 SV=2	MGGGGAMNMGDPYGSGGQK		612	630	1771.7200927734375
pepa2b18	a2.a1.a1	sp|P23246|SFPQ_HUMAN	sp|P23246|SFPQ_HUMAN Splicing factor, proline- and glutamine-rich OS=Homo sapiens GN=SFPQ PE=1 SV=2	GIVEFASK		414	421	850.46728515625
pepa2b24	a2.a1.a1	sp|P23246|SFPQ_HUMAN	sp|P23246|SFPQ_HUMAN Splicing factor, proline- and glutamine-rich OS=Homo sapiens GN=SFPQ PE=1 SV=2	GPMGPGPGQSGPKPPIPPPPPH	M3:+15.99491	45	66	2112.06982421875
pepa2b51	a2.a1.a1	sp|P23246|SFPQ_HUMAN	sp|P23246|SFPQ_HUMAN Splicing factor, proline- and glutamine-rich OS=Homo sapiens GN=SFPQ PE=1 SV=2	TPPQAGGPPPPPAAVPGPGPGPK		177	199	2041.0870361328125
pepa2b53	a2.a1.a1	sp|P23246|SFPQ_HUMAN	sp|P23246|SFPQ_HUMAN Splicing factor, proline- and glutamine-rich OS=Homo sapiens GN=SFPQ PE=1 SV=2	YGEPGEVFINK		320	330	1252.621337890625
pepa2b49	a2.a1.a1	sp|P23246|SFPQ_HUMAN	sp|P23246|SFPQ_HUMAN Splicing factor, proline- and glutamine-rich OS=Homo sapiens GN=SFPQ PE=1 SV=2	SGVPTTPPQAGGPPPPPAAVPGPGPGPK		172	199	2482.309326171875
pepa2b48	a2.a1.a1	sp|P23246|SFPQ_HUMAN	sp|P23246|SFPQ_HUMAN Splicing factor, proline- and glutamine-rich OS=Homo sapiens GN=SFPQ PE=1 SV=2	SAPPGAPPPTPPSSGVPTTPPQAGGPPPPPAAVPGPGPGPK		159	199	3635.885986328125
pepa2a6	a2.a1.a1	sp|P23246|SFPQ_HUMAN	sp|P23246|SFPQ_HUMAN Splicing factor, proline- and glutamine-rich OS=Homo sapiens GN=SFPQ PE=1 SV=2	CSEGVFLLTTTPR	C1:+57.02146	431	443	1480.7469482421875
pepa2b16	a2.a1.a1	sp|P23246|SFPQ_HUMAN	sp|P23246|SFPQ_HUMAN Splicing factor, proline- and glutamine-rich OS=Homo sapiens GN=SFPQ PE=1 SV=2	FPPLGGGGGIGYEANPGVPPATMSGSMMGSDMR	M27:+15.99491 M32:+15.99491	631	663	3227.427001953125
pepa2b17	a2.a1.a1	sp|P23246|SFPQ_HUMAN	sp|P23246|SFPQ_HUMAN Splicing factor, proline- and glutamine-rich OS=Homo sapiens GN=SFPQ PE=1 SV=2	FPPLGGGGGIGYEANPGVPPATMSGSMMGSDMR	M23:+15.99491 M27:+15.99491 M32:+15.99491	631	663	3243.422119140625
pepa2b15	a2.a1.a1	sp|P23246|SFPQ_HUMAN	sp|P23246|SFPQ_HUMAN Splicing factor, proline- and glutamine-rich OS=Homo sapiens GN=SFPQ PE=1 SV=2	FPPLGGGGGIGY		631	642	1091.5523681640625
pepa2a5	a2.a1.a1	sp|P23246|SFPQ_HUMAN	sp|P23246|SFPQ_HUMAN Splicing factor, proline- and glutamine-rich OS=Homo sapiens GN=SFPQ PE=1 SV=2	CSEGVFLLTTTPR	C1:+57.02146 C1:-17.02655	431	443	1463.7203369140625
pepa2b27	a2.a2.a1	sp|Q15233-2|NONO_HUMAN	sp|Q15233-2|NONO_HUMAN Isoform 2 of Non-POU domain-containing octamer-binding protein OS=Homo sapiens GN=NONO	HEHQVMLMR	M6:+15.99491 M8:+15.99491	216	224	1212.5616455078125
pepa2b46	a2.a2.a1	sp|Q15233-2|NONO_HUMAN	sp|Q15233-2|NONO_HUMAN Isoform 2 of Non-POU domain-containing octamer-binding protein OS=Homo sapiens GN=NONO	RMEELHNQEVQK		236	247	1540.754150390625
pepa2b37	a2.a2.a1	sp|Q15233-2|NONO_HUMAN	sp|Q15233-2|NONO_HUMAN Isoform 2 of Non-POU domain-containing octamer-binding protein OS=Homo sapiens GN=NONO	MGQMAMGGAMGINNR	M1:+15.99491 M4:+15.99491 M6:+15.99491 M10:+15.99491	295	309	1602.6495361328125
pepa2b36	a2.a2.a1	sp|Q15233-2|NONO_HUMAN	sp|Q15233-2|NONO_HUMAN Isoform 2 of Non-POU domain-containing octamer-binding protein OS=Homo sapiens GN=NONO	MGQMAMGGAMGINNR	M6:+15.99491 M10:+15.99491	295	309	1570.65966796875
pepa2a3	a2.a2.a1	sp|Q15233-2|NONO_HUMAN	sp|Q15233-2|NONO_HUMAN Isoform 2 of Non-POU domain-containing octamer-binding protein OS=Homo sapiens GN=NONO	AVVIVDDR		88	95	886.4996948242188
pepa2b52	a2.a2.a1	sp|Q15233-2|NONO_HUMAN	sp|Q15233-2|NONO_HUMAN Isoform 2 of Non-POU domain-containing octamer-binding protein OS=Homo sapiens GN=NONO	VELDNMPLR		38	46	1086.5616455078125
pepa2b11	a2.a2.a1	sp|Q15233-2|NONO_HUMAN	sp|Q15233-2|NONO_HUMAN Isoform 2 of Non-POU domain-containing octamer-binding protein OS=Homo sapiens GN=NONO	FAQPGSFEYEYAMR	M13:+15.99491	168	181	1711.7425537109375
pepa2b10	a2.a2.a1	sp|Q15233-2|NONO_HUMAN	sp|Q15233-2|NONO_HUMAN Isoform 2 of Non-POU domain-containing octamer-binding protein OS=Homo sapiens GN=NONO	FAQPGSFEYEYAMR		168	181	1695.74755859375
pepa2b14	a2.a2.a1	sp|Q15233-2|NONO_HUMAN	sp|Q15233-2|NONO_HUMAN Isoform 2 of Non-POU domain-containing octamer-binding protein OS=Homo sapiens GN=NONO	FGQAATMEGIGAIGGTPPAFNR	M7:+15.99491	346	367	2179.060546875
pepa2b13	a2.a2.a1	sp|Q15233-2|NONO_HUMAN	sp|Q15233-2|NONO_HUMAN Isoform 2 of Non-POU domain-containing octamer-binding protein OS=Homo sapiens GN=NONO	FGQAATMEGIGAIGGTPPAFNR		346	367	2163.065673828125
pepa2a4	a2.a2.a1	sp|Q15233-2|NONO_HUMAN	sp|Q15233-2|NONO_HUMAN Isoform 2 of Non-POU domain-containing octamer-binding protein OS=Homo sapiens GN=NONO	CSEGSFLLTTFPR	C1:+57.02146 C1:-17.02655	119	131	1497.7047119140625
pepa2b27	a2.a2.a2	sp|Q15233|NONO_HUMAN	sp|Q15233|NONO_HUMAN Non-POU domain-containing octamer-binding protein OS=Homo sapiens GN=NONO PE=1 SV=4	HEHQVMLMR	M6:+15.99491 M8:+15.99491	305	313	1212.5616455078125
pepa2b46	a2.a2.a2	sp|Q15233|NONO_HUMAN	sp|Q15233|NONO_HUMAN Non-POU domain-containing octamer-binding protein OS=Homo sapiens GN=NONO PE=1 SV=4	RMEELHNQEVQK		325	336	1540.754150390625
pepa2b37	a2.a2.a2	sp|Q15233|NONO_HUMAN	sp|Q15233|NONO_HUMAN Non-POU domain-containing octamer-binding protein OS=Homo sapiens GN=NONO PE=1 SV=4	MGQMAMGGAMGINNR	M1:+15.99491 M4:+15.99491 M6:+15.99491 M10:+15.99491	384	398	1602.6495361328125
pepa2b36	a2.a2.a2	sp|Q15233|NONO_HUMAN	sp|Q15233|NONO_HUMAN Non-POU domain-containing octamer-binding protein OS=Homo sapiens GN=NONO PE=1 SV=4	MGQMAMGGAMGINNR	M6:+15.99491 M10:+15.99491	384	398	1570.65966796875
pepa2a3	a2.a2.a2	sp|Q15233|NONO_HUMAN	sp|Q15233|NONO_HUMAN Non-POU domain-containing octamer-binding protein OS=Homo sapiens GN=NONO PE=1 SV=4	AVVIVDDR		177	184	886.4996948242188
pepa2b52	a2.a2.a2	sp|Q15233|NONO_HUMAN	sp|Q15233|NONO_HUMAN Non-POU domain-containing octamer-binding protein OS=Homo sapiens GN=NONO PE=1 SV=4	VELDNMPLR		127	135	1086.5616455078125
pepa2b11	a2.a2.a2	sp|Q15233|NONO_HUMAN	sp|Q15233|NONO_HUMAN Non-POU domain-containing octamer-binding protein OS=Homo sapiens GN=NONO PE=1 SV=4	FAQPGSFEYEYAMR	M13:+15.99491	257	270	1711.7425537109375
pepa2b10	a2.a2.a2	sp|Q15233|NONO_HUMAN	sp|Q15233|NONO_HUMAN Non-POU domain-containing octamer-binding protein OS=Homo sapiens GN=NONO PE=1 SV=4	FAQPGSFEYEYAMR		257	270	1695.74755859375
pepa2b14	a2.a2.a2	sp|Q15233|NONO_HUMAN	sp|Q15233|NONO_HUMAN Non-POU domain-containing octamer-binding protein OS=Homo sapiens GN=NONO PE=1 SV=4	FGQAATMEGIGAIGGTPPAFNR	M7:+15.99491	435	456	2179.060546875
pepa2b13	a2.a2.a2	sp|Q15233|NONO_HUMAN	sp|Q15233|NONO_HUMAN Non-POU domain-containing octamer-binding protein OS=Homo sapiens GN=NONO PE=1 SV=4	FGQAATMEGIGAIGGTPPAFNR		435	456	2163.065673828125
pepa2a4	a2.a2.a2	sp|Q15233|NONO_HUMAN	sp|Q15233|NONO_HUMAN Non-POU domain-containing octamer-binding protein OS=Homo sapiens GN=NONO PE=1 SV=4	CSEGSFLLTTFPR	C1:+57.02146 C1:-17.02655	208	220	1497.7047119140625
pepa3b25	a3.a1.a1	sp|P11586|C1TC_HUMAN	sp|P11586|C1TC_HUMAN C-1-tetrahydrofolate synthase, cytoplasmic OS=Homo sapiens GN=MTHFD1 PE=1 SV=3	THLSLSHNPEQK		867	878	1390.707763671875
pepa3b13	a3.a1.a1	sp|P11586|C1TC_HUMAN	sp|P11586|C1TC_HUMAN C-1-tetrahydrofolate synthase, cytoplasmic OS=Homo sapiens GN=MTHFD1 PE=1 SV=3	IAHGNSSIIADR		642	653	1253.66015625
pepa3b17	a3.a1.a1	sp|P11586|C1TC_HUMAN	sp|P11586|C1TC_HUMAN C-1-tetrahydrofolate synthase, cytoplasmic OS=Homo sapiens GN=MTHFD1 PE=1 SV=3	KVVGDVAYDEAK		251	262	1293.6689453125
pepa3a1	a3.a1.a1	sp|P11586|C1TC_HUMAN	sp|P11586|C1TC_HUMAN C-1-tetrahydrofolate synthase, cytoplasmic OS=Homo sapiens GN=MTHFD1 PE=1 SV=3	AAEEIGIK		59	66	830.4622192382812
pepa3b15	a3.a1.a1	sp|P11586|C1TC_HUMAN	sp|P11586|C1TC_HUMAN C-1-tetrahydrofolate synthase, cytoplasmic OS=Homo sapiens GN=MTHFD1 PE=1 SV=3	IFHELTQTDK		464	473	1231.6322021484375
pepa3a3	a3.a1.a1	sp|P11586|C1TC_HUMAN	sp|P11586|C1TC_HUMAN C-1-tetrahydrofolate synthase, cytoplasmic OS=Homo sapiens GN=MTHFD1 PE=1 SV=3	APAEILNGK		2	10	912.5153198242188
pepa3b16	a3.a1.a1	sp|P11586|C1TC_HUMAN	sp|P11586|C1TC_HUMAN C-1-tetrahydrofolate synthase, cytoplasmic OS=Homo sapiens GN=MTHFD1 PE=1 SV=3	ITIGQAPTEK		544	553	1057.5892333984375
pepa3b29	a3.a1.a1	sp|P11586|C1TC_HUMAN	sp|P11586|C1TC_HUMAN C-1-tetrahydrofolate synthase, cytoplasmic OS=Homo sapiens GN=MTHFD1 PE=1 SV=3	VVGDVAYDEAK		252	262	1165.573974609375
pepa3a5	a3.a1.a1	sp|P11586|C1TC_HUMAN	sp|P11586|C1TC_HUMAN C-1-tetrahydrofolate synthase, cytoplasmic OS=Homo sapiens GN=MTHFD1 PE=1 SV=3	CTHWAEGGK	C1:+57.02146 C1:-17.02655	785	793	1028.4259033203125
pepa3a9	a3.a1.a1	sp|P11586|C1TC_HUMAN	sp|P11586|C1TC_HUMAN C-1-tetrahydrofolate synthase, cytoplasmic OS=Homo sapiens GN=MTHFD1 PE=1 SV=3	EQVPGFTPR		29	37	1030.531982421875
pepa3b23	a3.a1.a1	sp|P11586|C1TC_HUMAN	sp|P11586|C1TC_HUMAN C-1-tetrahydrofolate synthase, cytoplasmic OS=Homo sapiens GN=MTHFD1 PE=1 SV=3	QPSQGPTFGIK		411	421	1159.6109619140625
pepa3b24	a3.a1.a1	sp|P11586|C1TC_HUMAN	sp|P11586|C1TC_HUMAN C-1-tetrahydrofolate synthase, cytoplasmic OS=Homo sapiens GN=MTHFD1 PE=1 SV=3	TDPTTLTDEEINR		505	517	1504.7130126953125
pepa3b26	a3.a1.a1	sp|P11586|C1TC_HUMAN	sp|P11586|C1TC_HUMAN C-1-tetrahydrofolate synthase, cytoplasmic OS=Homo sapiens GN=MTHFD1 PE=1 SV=3	TPVPSDIDISR		314	324	1199.6270751953125
pepa3b21	a3.a1.a1	sp|P11586|C1TC_HUMAN	sp|P11586|C1TC_HUMAN C-1-tetrahydrofolate synthase, cytoplasmic OS=Homo sapiens GN=MTHFD1 PE=1 SV=3	MHGGGPTVTAGLPLPK	M1:+15.99491	706	721	1548.8206787109375
pepa3a8	a3.a1.a1	sp|P11586|C1TC_HUMAN	sp|P11586|C1TC_HUMAN C-1-tetrahydrofolate synthase, cytoplasmic OS=Homo sapiens GN=MTHFD1 PE=1 SV=3	DVDGLTSINAGR		123	134	1217.612548828125
pepa3b10	a3.a1.a1	sp|P11586|C1TC_HUMAN	sp|P11586|C1TC_HUMAN C-1-tetrahydrofolate synthase, cytoplasmic OS=Homo sapiens GN=MTHFD1 PE=1 SV=3	GALALAQAVQR		794	804	1097.6429443359375
pepa3b20	a3.a1.a1	sp|P11586|C1TC_HUMAN	sp|P11586|C1TC_HUMAN C-1-tetrahydrofolate synthase, cytoplasmic OS=Homo sapiens GN=MTHFD1 PE=1 SV=3	MHGGGPTVTAGLPLPK		706	721	1532.8258056640625
pepa3a7	a3.a1.a1	sp|P11586|C1TC_HUMAN	sp|P11586|C1TC_HUMAN C-1-tetrahydrofolate synthase, cytoplasmic OS=Homo sapiens GN=MTHFD1 PE=1 SV=3	DDSNLYINVK		47	56	1180.5849609375
pepa3b14	a3.a1.a1	sp|P11586|C1TC_HUMAN	sp|P11586|C1TC_HUMAN C-1-tetrahydrofolate synthase, cytoplasmic OS=Homo sapiens GN=MTHFD1 PE=1 SV=3	LAILQVGNR		38	46	983.60009765625
pepa3b28	a3.a1.a1	sp|P11586|C1TC_HUMAN	sp|P11586|C1TC_HUMAN C-1-tetrahydrofolate synthase, cytoplasmic OS=Homo sapiens GN=MTHFD1 PE=1 SV=3	VLLSALER		355	362	900.5516967773438
pepa3b11	a3.a1.a1	sp|P11586|C1TC_HUMAN	sp|P11586|C1TC_HUMAN C-1-tetrahydrofolate synthase, cytoplasmic OS=Homo sapiens GN=MTHFD1 PE=1 SV=3	GDILVVATGQPEMVK	M13:+15.99491	209	223	1572.83056640625
pepa3b22	a3.a1.a1	sp|P11586|C1TC_HUMAN	sp|P11586|C1TC_HUMAN C-1-tetrahydrofolate synthase, cytoplasmic OS=Homo sapiens GN=MTHFD1 PE=1 SV=3	QPSQGPTFGIK	Q1:-17.02655	411	421	1142.58447265625
pepa3b27	a3.a1.a1	sp|P11586|C1TC_HUMAN	sp|P11586|C1TC_HUMAN C-1-tetrahydrofolate synthase, cytoplasmic OS=Homo sapiens GN=MTHFD1 PE=1 SV=3	TVAMLMQSTVESAK		279	292	1495.7498779296875
pepa3b31	a3.a1.a1	sp|P11586|C1TC_HUMAN	sp|P11586|C1TC_HUMAN C-1-tetrahydrofolate synthase, cytoplasmic OS=Homo sapiens GN=MTHFD1 PE=1 SV=3	YVVVTGITPTPLGEGK		371	386	1630.905517578125
pepa3b30	a3.a1.a1	sp|P11586|C1TC_HUMAN	sp|P11586|C1TC_HUMAN C-1-tetrahydrofolate synthase, cytoplasmic OS=Homo sapiens GN=MTHFD1 PE=1 SV=3	WMIQYNNLNLK		303	313	1436.73583984375
pepa3b12	a3.a1.a1	sp|P11586|C1TC_HUMAN	sp|P11586|C1TC_HUMAN C-1-tetrahydrofolate synthase, cytoplasmic OS=Homo sapiens GN=MTHFD1 PE=1 SV=3	GVPTGFILPIR		879	889	1169.7044677734375
pepa3a2	a3.a1.a1	sp|P11586|C1TC_HUMAN	sp|P11586|C1TC_HUMAN C-1-tetrahydrofolate synthase, cytoplasmic OS=Homo sapiens GN=MTHFD1 PE=1 SV=3	AAQAPSSFQLLYDLK		805	819	1651.869384765625
pepa3a6	a3.a1.a1	sp|P11586|C1TC_HUMAN	sp|P11586|C1TC_HUMAN C-1-tetrahydrofolate synthase, cytoplasmic OS=Homo sapiens GN=MTHFD1 PE=1 SV=3	DAIKPNLMQTLEGTPVFVHAGPFAN	M8:+15.99491	617	641	2683.355224609375
pepa3b19	a3.a1.a1	sp|P11586|C1TC_HUMAN	sp|P11586|C1TC_HUMAN C-1-tetrahydrofolate synthase, cytoplasmic OS=Homo sapiens GN=MTHFD1 PE=1 SV=3	MFGIPVVVAVNAFK	M1:+15.99491	747	760	1507.8345947265625
pepa3b18	a3.a1.a1	sp|P11586|C1TC_HUMAN	sp|P11586|C1TC_HUMAN C-1-tetrahydrofolate synthase, cytoplasmic OS=Homo sapiens GN=MTHFD1 PE=1 SV=3	MFGIPVVVAVNAFK		747	760	1491.839599609375
pepa3a4	a3.a1.a1	sp|P11586|C1TC_HUMAN	sp|P11586|C1TC_HUMAN C-1-tetrahydrofolate synthase, cytoplasmic OS=Homo sapiens GN=MTHFD1 PE=1 SV=3	ASFITPVPGGVGPMTVAMLMQSTVESAK	M14:+15.99491 M18:+15.99491	265	292	2838.408935546875
pepa4b20	a4.a1.a1	sp|P49916|DNLI3_HUMAN	sp|P49916|DNLI3_HUMAN DNA ligase 3 OS=Homo sapiens GN=LIG3 PE=1 SV=2	VLHNAQEVEK		454	463	1166.6168212890625
pepa4b13	a4.a1.a1	sp|P49916|DNLI3_HUMAN	sp|P49916|DNLI3_HUMAN DNA ligase 3 OS=Homo sapiens GN=LIG3 PE=1 SV=2	NSGEAPSSPTPK		235	246	1171.5594482421875
pepa4b14	a4.a1.a1	sp|P49916|DNLI3_HUMAN	sp|P49916|DNLI3_HUMAN DNA ligase 3 OS=Homo sapiens GN=LIG3 PE=1 SV=2	PNNSGEAPSSPTPK		233	246	1382.6551513671875
pepa4b21	a4.a1.a1	sp|P49916|DNLI3_HUMAN	sp|P49916|DNLI3_HUMAN DNA ligase 3 OS=Homo sapiens GN=LIG3 PE=1 SV=2	VLHNAQEVEKEPGQR		454	468	1733.893310546875
pepa4a1	a4.a1.a1	sp|P49916|DNLI3_HUMAN	sp|P49916|DNLI3_HUMAN DNA ligase 3 OS=Homo sapiens GN=LIG3 PE=1 SV=2	AADETLCQTK	C7:+57.02146	923	932	1136.525634765625
pepa4b16	a4.a1.a1	sp|P49916|DNLI3_HUMAN	sp|P49916|DNLI3_HUMAN DNA ligase 3 OS=Homo sapiens GN=LIG3 PE=1 SV=2	SEAHTADGISIR		792	803	1256.6234130859375
pepa4b19	a4.a1.a1	sp|P49916|DNLI3_HUMAN	sp|P49916|DNLI3_HUMAN DNA ligase 3 OS=Homo sapiens GN=LIG3 PE=1 SV=2	TVYNLNDK		317	324	966.489501953125
pepa4a7	a4.a1.a1	sp|P49916|DNLI3_HUMAN	sp|P49916|DNLI3_HUMAN DNA ligase 3 OS=Homo sapiens GN=LIG3 PE=1 SV=2	GASFVTSTNPR		214	224	1136.5699462890625
pepa4b10	a4.a1.a1	sp|P49916|DNLI3_HUMAN	sp|P49916|DNLI3_HUMAN DNA ligase 3 OS=Homo sapiens GN=LIG3 PE=1 SV=2	LTTTGQVTSPVK		202	213	1231.689697265625
pepa4a9	a4.a1.a1	sp|P49916|DNLI3_HUMAN	sp|P49916|DNLI3_HUMAN DNA ligase 3 OS=Homo sapiens GN=LIG3 PE=1 SV=2	LQNELDMVK	M7:+15.99491	741	749	1105.55615234375
pepa4b12	a4.a1.a1	sp|P49916|DNLI3_HUMAN	sp|P49916|DNLI3_HUMAN DNA ligase 3 OS=Homo sapiens GN=LIG3 PE=1 SV=2	NLQDVVER		446	453	972.5112915039062
pepa4a5	a4.a1.a1	sp|P49916|DNLI3_HUMAN	sp|P49916|DNLI3_HUMAN DNA ligase 3 OS=Homo sapiens GN=LIG3 PE=1 SV=2	FCVDYAK	C2:+57.02146	93	99	902.4080810546875
pepa4b15	a4.a1.a1	sp|P49916|DNLI3_HUMAN	sp|P49916|DNLI3_HUMAN DNA ligase 3 OS=Homo sapiens GN=LIG3 PE=1 SV=2	SATNLPQLK		818	826	971.5524291992188
pepa4b17	a4.a1.a1	sp|P49916|DNLI3_HUMAN	sp|P49916|DNLI3_HUMAN DNA ligase 3 OS=Homo sapiens GN=LIG3 PE=1 SV=2	TGKPLPFGTLGVHK		568	581	1451.8372802734375
pepa4a8	a4.a1.a1	sp|P49916|DNLI3_HUMAN	sp|P49916|DNLI3_HUMAN DNA ligase 3 OS=Homo sapiens GN=LIG3 PE=1 SV=2	LQNELDMVK		741	749	1089.561279296875
pepa4a6	a4.a1.a1	sp|P49916|DNLI3_HUMAN	sp|P49916|DNLI3_HUMAN DNA ligase 3 OS=Homo sapiens GN=LIG3 PE=1 SV=2	FLHDNMVEIPNR		616	627	1484.73193359375
pepa4a3	a4.a1.a1	sp|P49916|DNLI3_HUMAN	sp|P49916|DNLI3_HUMAN DNA ligase 3 OS=Homo sapiens GN=LIG3 PE=1 SV=2	ALDLADMITR	M7:+15.99491	639	648	1134.582763671875
pepa4a4	a4.a1.a1	sp|P49916|DNLI3_HUMAN	sp|P49916|DNLI3_HUMAN DNA ligase 3 OS=Homo sapiens GN=LIG3 PE=1 SV=2	DYIPQAFPGGH		543	553	1201.5640869140625
pepa4b23	a4.a1.a1	sp|P49916|DNLI3_HUMAN	sp|P49916|DNLI3_HUMAN DNA ligase 3 OS=Homo sapiens GN=LIG3 PE=1 SV=2	VIQEGLEGLVLK		649	660	1297.77294921875
pepa4b18	a4.a1.a1	sp|P49916|DNLI3_HUMAN	sp|P49916|DNLI3_HUMAN DNA ligase 3 OS=Homo sapiens GN=LIG3 PE=1 SV=2	TQIIQDFLR		283	291	1133.6318359375
pepa4a2	a4.a1.a1	sp|P49916|DNLI3_HUMAN	sp|P49916|DNLI3_HUMAN DNA ligase 3 OS=Homo sapiens GN=LIG3 PE=1 SV=2	AAVWEITGAEFSK		779	791	1408.7110595703125
pepa4b11	a4.a1.a1	sp|P49916|DNLI3_HUMAN	sp|P49916|DNLI3_HUMAN DNA ligase 3 OS=Homo sapiens GN=LIG3 PE=1 SV=2	IYYPDFIVPDPK		766	777	1466.7569580078125
pepa4b22	a4.a1.a1	sp|P49916|DNLI3_HUMAN	sp|P49916|DNLI3_HUMAN DNA ligase 3 OS=Homo sapiens GN=LIG3 PE=1 SV=2	VLLDIFTGVR		933	942	1132.6728515625
pepa5a6	a5.a1.a1	sp|Q8N5C6|SRBD1_HUMAN	sp|Q8N5C6|SRBD1_HUMAN S1 RNA-binding domain-containing protein 1 OS=Homo sapiens GN=SRBD1 PE=1 SV=2	HVCIQSSLAK	C3:+57.02146	395	404	1142.59912109375
pepa5b11	a5.a1.a1	sp|Q8N5C6|SRBD1_HUMAN	sp|Q8N5C6|SRBD1_HUMAN S1 RNA-binding domain-containing protein 1 OS=Homo sapiens GN=SRBD1 PE=1 SV=2	NKLDTVQTLK		103	112	1159.66845703125
pepa5b10	a5.a1.a1	sp|Q8N5C6|SRBD1_HUMAN	sp|Q8N5C6|SRBD1_HUMAN S1 RNA-binding domain-containing protein 1 OS=Homo sapiens GN=SRBD1 PE=1 SV=2	NGPFINR		739	745	817.431884765625
pepa5b16	a5.a1.a1	sp|Q8N5C6|SRBD1_HUMAN	sp|Q8N5C6|SRBD1_HUMAN S1 RNA-binding domain-containing protein 1 OS=Homo sapiens GN=SRBD1 PE=1 SV=2	VQVQDVVLK		10	18	1027.614990234375
pepa5a5	a5.a1.a1	sp|Q8N5C6|SRBD1_HUMAN	sp|Q8N5C6|SRBD1_HUMAN S1 RNA-binding domain-containing protein 1 OS=Homo sapiens GN=SRBD1 PE=1 SV=2	HIGVGMYQHDVSQTLLK	M6:+15.99491	676	692	1941.9854736328125
pepa5b14	a5.a1.a1	sp|Q8N5C6|SRBD1_HUMAN	sp|Q8N5C6|SRBD1_HUMAN S1 RNA-binding domain-containing protein 1 OS=Homo sapiens GN=SRBD1 PE=1 SV=2	SFQQCAGFIR	C5:+57.02146	758	767	1213.5787353515625
pepa5a1	a5.a1.a1	sp|Q8N5C6|SRBD1_HUMAN	sp|Q8N5C6|SRBD1_HUMAN S1 RNA-binding domain-containing protein 1 OS=Homo sapiens GN=SRBD1 PE=1 SV=2	EVQQTLEELR		263	272	1244.6485595703125
pepa5a9	a5.a1.a1	sp|Q8N5C6|SRBD1_HUMAN	sp|Q8N5C6|SRBD1_HUMAN S1 RNA-binding domain-containing protein 1 OS=Homo sapiens GN=SRBD1 PE=1 SV=2	NAPQISDGSEVVVVK		70	84	1541.8173828125
pepa5a4	a5.a1.a1	sp|Q8N5C6|SRBD1_HUMAN	sp|Q8N5C6|SRBD1_HUMAN S1 RNA-binding domain-containing protein 1 OS=Homo sapiens GN=SRBD1 PE=1 SV=2	HIGVGMYQHDVSQTLLK		676	692	1925.9906005859375
pepa5a8	a5.a1.a1	sp|Q8N5C6|SRBD1_HUMAN	sp|Q8N5C6|SRBD1_HUMAN S1 RNA-binding domain-containing protein 1 OS=Homo sapiens GN=SRBD1 PE=1 SV=2	ILYNSLNDSFK		484	494	1313.6739501953125
pepa5b13	a5.a1.a1	sp|Q8N5C6|SRBD1_HUMAN	sp|Q8N5C6|SRBD1_HUMAN S1 RNA-binding domain-containing protein 1 OS=Homo sapiens GN=SRBD1 PE=1 SV=2	QLLLTSPVPGR		527	537	1180.705322265625
pepa5a3	a5.a1.a1	sp|Q8N5C6|SRBD1_HUMAN	sp|Q8N5C6|SRBD1_HUMAN S1 RNA-binding domain-containing protein 1 OS=Homo sapiens GN=SRBD1 PE=1 SV=2	FLSSIGGTLYEVGKPEMQQK	M17:+15.99491	839	858	2228.126953125
pepa5a2	a5.a1.a1	sp|Q8N5C6|SRBD1_HUMAN	sp|Q8N5C6|SRBD1_HUMAN S1 RNA-binding domain-containing protein 1 OS=Homo sapiens GN=SRBD1 PE=1 SV=2	FLSSIGGTLYEVGKPEMQQK		839	858	2212.13232421875
pepa5b15	a5.a1.a1	sp|Q8N5C6|SRBD1_HUMAN	sp|Q8N5C6|SRBD1_HUMAN S1 RNA-binding domain-containing protein 1 OS=Homo sapiens GN=SRBD1 PE=1 SV=2	VEVQVLNIDIPR		973	984	1394.8006591796875
pepa5b12	a5.a1.a1	sp|Q8N5C6|SRBD1_HUMAN	sp|Q8N5C6|SRBD1_HUMAN S1 RNA-binding domain-containing protein 1 OS=Homo sapiens GN=SRBD1 PE=1 SV=2	QLLLTSPVPGR	Q1:-17.02655	527	537	1163.6787109375
pepa5a7	a5.a1.a1	sp|Q8N5C6|SRBD1_HUMAN	sp|Q8N5C6|SRBD1_HUMAN S1 RNA-binding domain-containing protein 1 OS=Homo sapiens GN=SRBD1 PE=1 SV=2	LFNDDNTIPFIIR		235	247	1577.8326416015625
pepa6b13	a6.a1.a1	sp|P50570-2|DYN2_HUMAN	sp|P50570-2|DYN2_HUMAN Isoform 2 of Dynamin-2 OS=Homo sapiens GN=DNM2	TIMHLMINNTK		674	684	1315.6865234375
pepa6a9	a6.a1.a1	sp|P50570-2|DYN2_HUMAN	sp|P50570-2|DYN2_HUMAN Isoform 2 of Dynamin-2 OS=Homo sapiens GN=DNM2	HVFAIFNTEQR		580	590	1361.696533203125
pepa6b10	a6.a1.a1	sp|P50570-2|DYN2_HUMAN	sp|P50570-2|DYN2_HUMAN Isoform 2 of Dynamin-2 OS=Homo sapiens GN=DNM2	LQSQLLSLEK		300	309	1158.67333984375
pepa6b15	a6.a1.a1	sp|P50570-2|DYN2_HUMAN	sp|P50570-2|DYN2_HUMAN Isoform 2 of Dynamin-2 OS=Homo sapiens GN=DNM2	VPVGDQPPDIEYQIK		143	157	1697.8748779296875
pepa6a5	a6.a1.a1	sp|P50570-2|DYN2_HUMAN	sp|P50570-2|DYN2_HUMAN Isoform 2 of Dynamin-2 OS=Homo sapiens GN=DNM2	GMEELIPLVNK	M2:+15.99491	5	15	1258.671630859375
pepa6b16	a6.a1.a1	sp|P50570-2|DYN2_HUMAN	sp|P50570-2|DYN2_HUMAN Isoform 2 of Dynamin-2 OS=Homo sapiens GN=DNM2	YMLPLDNLK	M2:+15.99491	559	567	1122.5867919921875
pepa6b12	a6.a1.a1	sp|P50570-2|DYN2_HUMAN	sp|P50570-2|DYN2_HUMAN Isoform 2 of Dynamin-2 OS=Homo sapiens GN=DNM2	SSVLENFVGR		45	54	1107.5797119140625
pepa6a3	a6.a1.a1	sp|P50570-2|DYN2_HUMAN	sp|P50570-2|DYN2_HUMAN Isoform 2 of Dynamin-2 OS=Homo sapiens GN=DNM2	FPFELVK		370	376	879.4979248046875
pepa6a2	a6.a1.a1	sp|P50570-2|DYN2_HUMAN	sp|P50570-2|DYN2_HUMAN Isoform 2 of Dynamin-2 OS=Homo sapiens GN=DNM2	DMILQFISR	M2:+15.99491	158	166	1138.5928955078125
pepa6a4	a6.a1.a1	sp|P50570-2|DYN2_HUMAN	sp|P50570-2|DYN2_HUMAN Isoform 2 of Dynamin-2 OS=Homo sapiens GN=DNM2	GMEELIPLVNK		5	15	1242.6767578125
pepa6a8	a6.a1.a1	sp|P50570-2|DYN2_HUMAN	sp|P50570-2|DYN2_HUMAN Isoform 2 of Dynamin-2 OS=Homo sapiens GN=DNM2	GWLTINNISLMK	M11:+15.99491	520	531	1405.751220703125
pepa6b11	a6.a1.a1	sp|P50570-2|DYN2_HUMAN	sp|P50570-2|DYN2_HUMAN Isoform 2 of Dynamin-2 OS=Homo sapiens GN=DNM2	NLVDSYVAIINK		654	665	1348.74755859375
pepa6a7	a6.a1.a1	sp|P50570-2|DYN2_HUMAN	sp|P50570-2|DYN2_HUMAN Isoform 2 of Dynamin-2 OS=Homo sapiens GN=DNM2	GWLTINNISLMK		520	531	1389.75634765625
pepa6a1	a6.a1.a1	sp|P50570-2|DYN2_HUMAN	sp|P50570-2|DYN2_HUMAN Isoform 2 of Dynamin-2 OS=Homo sapiens GN=DNM2	DMILQFISR		158	166	1122.5980224609375
pepa6a6	a6.a1.a1	sp|P50570-2|DYN2_HUMAN	sp|P50570-2|DYN2_HUMAN Isoform 2 of Dynamin-2 OS=Homo sapiens GN=DNM2	GPTPGPPLIPVPVGAAASFSAPPIPSR		782	808	2550.408203125
pepa6b14	a6.a1.a1	sp|P50570-2|DYN2_HUMAN	sp|P50570-2|DYN2_HUMAN Isoform 2 of Dynamin-2 OS=Homo sapiens GN=DNM2	VLNLTLIDLPGITK		129	142	1509.925537109375
pepa6b13	a6.a1.a2	sp|P50570-3|DYN2_HUMAN	sp|P50570-3|DYN2_HUMAN Isoform 3 of Dynamin-2 OS=Homo sapiens GN=DNM2	TIMHLMINNTK		674	684	1315.6865234375
pepa6a9	a6.a1.a2	sp|P50570-3|DYN2_HUMAN	sp|P50570-3|DYN2_HUMAN Isoform 3 of Dynamin-2 OS=Homo sapiens GN=DNM2	HVFAIFNTEQR		580	590	1361.696533203125
pepa6b10	a6.a1.a2	sp|P50570-3|DYN2_HUMAN	sp|P50570-3|DYN2_HUMAN Isoform 3 of Dynamin-2 OS=Homo sapiens GN=DNM2	LQSQLLSLEK		300	309	1158.67333984375
pepa6b15	a6.a1.a2	sp|P50570-3|DYN2_HUMAN	sp|P50570-3|DYN2_HUMAN Isoform 3 of Dynamin-2 OS=Homo sapiens GN=DNM2	VPVGDQPPDIEYQIK		143	157	1697.8748779296875
pepa6a5	a6.a1.a2	sp|P50570-3|DYN2_HUMAN	sp|P50570-3|DYN2_HUMAN Isoform 3 of Dynamin-2 OS=Homo sapiens GN=DNM2	GMEELIPLVNK	M2:+15.99491	5	15	1258.671630859375
pepa6b16	a6.a1.a2	sp|P50570-3|DYN2_HUMAN	sp|P50570-3|DYN2_HUMAN Isoform 3 of Dynamin-2 OS=Homo sapiens GN=DNM2	YMLPLDNLK	M2:+15.99491	559	567	1122.5867919921875
pepa6b12	a6.a1.a2	sp|P50570-3|DYN2_HUMAN	sp|P50570-3|DYN2_HUMAN Isoform 3 of Dynamin-2 OS=Homo sapiens GN=DNM2	SSVLENFVGR		45	54	1107.5797119140625
pepa6a3	a6.a1.a2	sp|P50570-3|DYN2_HUMAN	sp|P50570-3|DYN2_HUMAN Isoform 3 of Dynamin-2 OS=Homo sapiens GN=DNM2	FPFELVK		370	376	879.4979248046875
pepa6a2	a6.a1.a2	sp|P50570-3|DYN2_HUMAN	sp|P50570-3|DYN2_HUMAN Isoform 3 of Dynamin-2 OS=Homo sapiens GN=DNM2	DMILQFISR	M2:+15.99491	158	166	1138.5928955078125
pepa6a4	a6.a1.a2	sp|P50570-3|DYN2_HUMAN	sp|P50570-3|DYN2_HUMAN Isoform 3 of Dynamin-2 OS=Homo sapiens GN=DNM2	GMEELIPLVNK		5	15	1242.6767578125
pepa6a8	a6.a1.a2	sp|P50570-3|DYN2_HUMAN	sp|P50570-3|DYN2_HUMAN Isoform 3 of Dynamin-2 OS=Homo sapiens GN=DNM2	GWLTINNISLMK	M11:+15.99491	520	531	1405.751220703125
pepa6b11	a6.a1.a2	sp|P50570-3|DYN2_HUMAN	sp|P50570-3|DYN2_HUMAN Isoform 3 of Dynamin-2 OS=Homo sapiens GN=DNM2	NLVDSYVAIINK		654	665	1348.74755859375
pepa6a7	a6.a1.a2	sp|P50570-3|DYN2_HUMAN	sp|P50570-3|DYN2_HUMAN Isoform 3 of Dynamin-2 OS=Homo sapiens GN=DNM2	GWLTINNISLMK		520	531	1389.75634765625
pepa6a1	a6.a1.a2	sp|P50570-3|DYN2_HUMAN	sp|P50570-3|DYN2_HUMAN Isoform 3 of Dynamin-2 OS=Homo sapiens GN=DNM2	DMILQFISR		158	166	1122.5980224609375
pepa6a6	a6.a1.a2	sp|P50570-3|DYN2_HUMAN	sp|P50570-3|DYN2_HUMAN Isoform 3 of Dynamin-2 OS=Homo sapiens GN=DNM2	GPTPGPPLIPVPVGAAASFSAPPIPSR		782	808	2550.408203125
pepa6b14	a6.a1.a2	sp|P50570-3|DYN2_HUMAN	sp|P50570-3|DYN2_HUMAN Isoform 3 of Dynamin-2 OS=Homo sapiens GN=DNM2	VLNLTLIDLPGITK		129	142	1509.925537109375
pepa6b13	a6.a1.a3	sp|P50570-4|DYN2_HUMAN	sp|P50570-4|DYN2_HUMAN Isoform 4 of Dynamin-2 OS=Homo sapiens GN=DNM2	TIMHLMINNTK		678	688	1315.6865234375
pepa6a9	a6.a1.a3	sp|P50570-4|DYN2_HUMAN	sp|P50570-4|DYN2_HUMAN Isoform 4 of Dynamin-2 OS=Homo sapiens GN=DNM2	HVFAIFNTEQR		584	594	1361.696533203125
pepa6b10	a6.a1.a3	sp|P50570-4|DYN2_HUMAN	sp|P50570-4|DYN2_HUMAN Isoform 4 of Dynamin-2 OS=Homo sapiens GN=DNM2	LQSQLLSLEK		300	309	1158.67333984375
pepa6b15	a6.a1.a3	sp|P50570-4|DYN2_HUMAN	sp|P50570-4|DYN2_HUMAN Isoform 4 of Dynamin-2 OS=Homo sapiens GN=DNM2	VPVGDQPPDIEYQIK		143	157	1697.8748779296875
pepa6a5	a6.a1.a3	sp|P50570-4|DYN2_HUMAN	sp|P50570-4|DYN2_HUMAN Isoform 4 of Dynamin-2 OS=Homo sapiens GN=DNM2	GMEELIPLVNK	M2:+15.99491	5	15	1258.671630859375
pepa6b16	a6.a1.a3	sp|P50570-4|DYN2_HUMAN	sp|P50570-4|DYN2_HUMAN Isoform 4 of Dynamin-2 OS=Homo sapiens GN=DNM2	YMLPLDNLK	M2:+15.99491	563	571	1122.5867919921875
pepa6b12	a6.a1.a3	sp|P50570-4|DYN2_HUMAN	sp|P50570-4|DYN2_HUMAN Isoform 4 of Dynamin-2 OS=Homo sapiens GN=DNM2	SSVLENFVGR		45	54	1107.5797119140625
pepa6a3	a6.a1.a3	sp|P50570-4|DYN2_HUMAN	sp|P50570-4|DYN2_HUMAN Isoform 4 of Dynamin-2 OS=Homo sapiens GN=DNM2	FPFELVK		370	376	879.4979248046875
pepa6a2	a6.a1.a3	sp|P50570-4|DYN2_HUMAN	sp|P50570-4|DYN2_HUMAN Isoform 4 of Dynamin-2 OS=Homo sapiens GN=DNM2	DMILQFISR	M2:+15.99491	158	166	1138.5928955078125
pepa6a4	a6.a1.a3	sp|P50570-4|DYN2_HUMAN	sp|P50570-4|DYN2_HUMAN Isoform 4 of Dynamin-2 OS=Homo sapiens GN=DNM2	GMEELIPLVNK		5	15	1242.6767578125
pepa6a8	a6.a1.a3	sp|P50570-4|DYN2_HUMAN	sp|P50570-4|DYN2_HUMAN Isoform 4 of Dynamin-2 OS=Homo sapiens GN=DNM2	GWLTINNISLMK	M11:+15.99491	524	535	1405.751220703125
pepa6b11	a6.a1.a3	sp|P50570-4|DYN2_HUMAN	sp|P50570-4|DYN2_HUMAN Isoform 4 of Dynamin-2 OS=Homo sapiens GN=DNM2	NLVDSYVAIINK		658	669	1348.74755859375
pepa6a7	a6.a1.a3	sp|P50570-4|DYN2_HUMAN	sp|P50570-4|DYN2_HUMAN Isoform 4 of Dynamin-2 OS=Homo sapiens GN=DNM2	GWLTINNISLMK		524	535	1389.75634765625
pepa6a1	a6.a1.a3	sp|P50570-4|DYN2_HUMAN	sp|P50570-4|DYN2_HUMAN Isoform 4 of Dynamin-2 OS=Homo sapiens GN=DNM2	DMILQFISR		158	166	1122.5980224609375
pepa6a6	a6.a1.a3	sp|P50570-4|DYN2_HUMAN	sp|P50570-4|DYN2_HUMAN Isoform 4 of Dynamin-2 OS=Homo sapiens GN=DNM2	GPTPGPPLIPVPVGAAASFSAPPIPSR		786	812	2550.408203125
pepa6b14	a6.a1.a3	sp|P50570-4|DYN2_HUMAN	sp|P50570-4|DYN2_HUMAN Isoform 4 of Dynamin-2 OS=Homo sapiens GN=DNM2	VLNLTLIDLPGITK		129	142	1509.925537109375
pepa6b13	a6.a1.a4	sp|P50570-5|DYN2_HUMAN	sp|P50570-5|DYN2_HUMAN Isoform 5 of Dynamin-2 OS=Homo sapiens GN=DNM2	TIMHLMINNTK		678	688	1315.6865234375
pepa6a9	a6.a1.a4	sp|P50570-5|DYN2_HUMAN	sp|P50570-5|DYN2_HUMAN Isoform 5 of Dynamin-2 OS=Homo sapiens GN=DNM2	HVFAIFNTEQR		584	594	1361.696533203125
pepa6b10	a6.a1.a4	sp|P50570-5|DYN2_HUMAN	sp|P50570-5|DYN2_HUMAN Isoform 5 of Dynamin-2 OS=Homo sapiens GN=DNM2	LQSQLLSLEK		300	309	1158.67333984375
pepa6b15	a6.a1.a4	sp|P50570-5|DYN2_HUMAN	sp|P50570-5|DYN2_HUMAN Isoform 5 of Dynamin-2 OS=Homo sapiens GN=DNM2	VPVGDQPPDIEYQIK		143	157	1697.8748779296875
pepa6a5	a6.a1.a4	sp|P50570-5|DYN2_HUMAN	sp|P50570-5|DYN2_HUMAN Isoform 5 of Dynamin-2 OS=Homo sapiens GN=DNM2	GMEELIPLVNK	M2:+15.99491	5	15	1258.671630859375
pepa6b16	a6.a1.a4	sp|P50570-5|DYN2_HUMAN	sp|P50570-5|DYN2_HUMAN Isoform 5 of Dynamin-2 OS=Homo sapiens GN=DNM2	YMLPLDNLK	M2:+15.99491	563	571	1122.5867919921875
pepa6b12	a6.a1.a4	sp|P50570-5|DYN2_HUMAN	sp|P50570-5|DYN2_HUMAN Isoform 5 of Dynamin-2 OS=Homo sapiens GN=DNM2	SSVLENFVGR		45	54	1107.5797119140625
pepa6a3	a6.a1.a4	sp|P50570-5|DYN2_HUMAN	sp|P50570-5|DYN2_HUMAN Isoform 5 of Dynamin-2 OS=Homo sapiens GN=DNM2	FPFELVK		370	376	879.4979248046875
pepa6a2	a6.a1.a4	sp|P50570-5|DYN2_HUMAN	sp|P50570-5|DYN2_HUMAN Isoform 5 of Dynamin-2 OS=Homo sapiens GN=DNM2	DMILQFISR	M2:+15.99491	158	166	1138.5928955078125
pepa6a4	a6.a1.a4	sp|P50570-5|DYN2_HUMAN	sp|P50570-5|DYN2_HUMAN Isoform 5 of Dynamin-2 OS=Homo sapiens GN=DNM2	GMEELIPLVNK		5	15	1242.6767578125
pepa6a8	a6.a1.a4	sp|P50570-5|DYN2_HUMAN	sp|P50570-5|DYN2_HUMAN Isoform 5 of Dynamin-2 OS=Homo sapiens GN=DNM2	GWLTINNISLMK	M11:+15.99491	524	535	1405.751220703125
pepa6b11	a6.a1.a4	sp|P50570-5|DYN2_HUMAN	sp|P50570-5|DYN2_HUMAN Isoform 5 of Dynamin-2 OS=Homo sapiens GN=DNM2	NLVDSYVAIINK		658	669	1348.74755859375
pepa6a7	a6.a1.a4	sp|P50570-5|DYN2_HUMAN	sp|P50570-5|DYN2_HUMAN Isoform 5 of Dynamin-2 OS=Homo sapiens GN=DNM2	GWLTINNISLMK		524	535	1389.75634765625
pepa6a1	a6.a1.a4	sp|P50570-5|DYN2_HUMAN	sp|P50570-5|DYN2_HUMAN Isoform 5 of Dynamin-2 OS=Homo sapiens GN=DNM2	DMILQFISR		158	166	1122.5980224609375
pepa6a6	a6.a1.a4	sp|P50570-5|DYN2_HUMAN	sp|P50570-5|DYN2_HUMAN Isoform 5 of Dynamin-2 OS=Homo sapiens GN=DNM2	GPTPGPPLIPVPVGAAASFSAPPIPSR		786	812	2550.408203125
pepa6b14	a6.a1.a4	sp|P50570-5|DYN2_HUMAN	sp|P50570-5|DYN2_HUMAN Isoform 5 of Dynamin-2 OS=Homo sapiens GN=DNM2	VLNLTLIDLPGITK		129	142	1509.925537109375
pepa6b13	a6.a1.a5	sp|P50570|DYN2_HUMAN	sp|P50570|DYN2_HUMAN Dynamin-2 OS=Homo sapiens GN=DNM2 PE=1 SV=2	TIMHLMINNTK		678	688	1315.6865234375
pepa6a9	a6.a1.a5	sp|P50570|DYN2_HUMAN	sp|P50570|DYN2_HUMAN Dynamin-2 OS=Homo sapiens GN=DNM2 PE=1 SV=2	HVFAIFNTEQR		584	594	1361.696533203125
pepa6b10	a6.a1.a5	sp|P50570|DYN2_HUMAN	sp|P50570|DYN2_HUMAN Dynamin-2 OS=Homo sapiens GN=DNM2 PE=1 SV=2	LQSQLLSLEK		300	309	1158.67333984375
pepa6b15	a6.a1.a5	sp|P50570|DYN2_HUMAN	sp|P50570|DYN2_HUMAN Dynamin-2 OS=Homo sapiens GN=DNM2 PE=1 SV=2	VPVGDQPPDIEYQIK		143	157	1697.8748779296875
pepa6a5	a6.a1.a5	sp|P50570|DYN2_HUMAN	sp|P50570|DYN2_HUMAN Dynamin-2 OS=Homo sapiens GN=DNM2 PE=1 SV=2	GMEELIPLVNK	M2:+15.99491	5	15	1258.671630859375
pepa6b16	a6.a1.a5	sp|P50570|DYN2_HUMAN	sp|P50570|DYN2_HUMAN Dynamin-2 OS=Homo sapiens GN=DNM2 PE=1 SV=2	YMLPLDNLK	M2:+15.99491	563	571	1122.5867919921875
pepa6b12	a6.a1.a5	sp|P50570|DYN2_HUMAN	sp|P50570|DYN2_HUMAN Dynamin-2 OS=Homo sapiens GN=DNM2 PE=1 SV=2	SSVLENFVGR		45	54	1107.5797119140625
pepa6a3	a6.a1.a5	sp|P50570|DYN2_HUMAN	sp|P50570|DYN2_HUMAN Dynamin-2 OS=Homo sapiens GN=DNM2 PE=1 SV=2	FPFELVK		370	376	879.4979248046875
pepa6a2	a6.a1.a5	sp|P50570|DYN2_HUMAN	sp|P50570|DYN2_HUMAN Dynamin-2 OS=Homo sapiens GN=DNM2 PE=1 SV=2	DMILQFISR	M2:+15.99491	158	166	1138.5928955078125
pepa6a4	a6.a1.a5	sp|P50570|DYN2_HUMAN	sp|P50570|DYN2_HUMAN Dynamin-2 OS=Homo sapiens GN=DNM2 PE=1 SV=2	GMEELIPLVNK		5	15	1242.6767578125
pepa6a8	a6.a1.a5	sp|P50570|DYN2_HUMAN	sp|P50570|DYN2_HUMAN Dynamin-2 OS=Homo sapiens GN=DNM2 PE=1 SV=2	GWLTINNISLMK	M11:+15.99491	524	535	1405.751220703125
pepa6b11	a6.a1.a5	sp|P50570|DYN2_HUMAN	sp|P50570|DYN2_HUMAN Dynamin-2 OS=Homo sapiens GN=DNM2 PE=1 SV=2	NLVDSYVAIINK		658	669	1348.74755859375
pepa6a7	a6.a1.a5	sp|P50570|DYN2_HUMAN	sp|P50570|DYN2_HUMAN Dynamin-2 OS=Homo sapiens GN=DNM2 PE=1 SV=2	GWLTINNISLMK		524	535	1389.75634765625
pepa6a1	a6.a1.a5	sp|P50570|DYN2_HUMAN	sp|P50570|DYN2_HUMAN Dynamin-2 OS=Homo sapiens GN=DNM2 PE=1 SV=2	DMILQFISR		158	166	1122.5980224609375
pepa6a6	a6.a1.a5	sp|P50570|DYN2_HUMAN	sp|P50570|DYN2_HUMAN Dynamin-2 OS=Homo sapiens GN=DNM2 PE=1 SV=2	GPTPGPPLIPVPVGAAASFSAPPIPSR		786	812	2550.408203125
pepa6b14	a6.a1.a5	sp|P50570|DYN2_HUMAN	sp|P50570|DYN2_HUMAN Dynamin-2 OS=Homo sapiens GN=DNM2 PE=1 SV=2	VLNLTLIDLPGITK		129	142	1509.925537109375
pepa6b13	a6.a1.a6	tr|F5H4R9|F5H4R9_HUMAN	tr|F5H4R9|F5H4R9_HUMAN Dynamin-2 OS=Homo sapiens GN=DNM2 PE=2 SV=1	TIMHLMINNTK		678	688	1315.6865234375
pepa6a9	a6.a1.a6	tr|F5H4R9|F5H4R9_HUMAN	tr|F5H4R9|F5H4R9_HUMAN Dynamin-2 OS=Homo sapiens GN=DNM2 PE=2 SV=1	HVFAIFNTEQR		584	594	1361.696533203125
pepa6b10	a6.a1.a6	tr|F5H4R9|F5H4R9_HUMAN	tr|F5H4R9|F5H4R9_HUMAN Dynamin-2 OS=Homo sapiens GN=DNM2 PE=2 SV=1	LQSQLLSLEK		300	309	1158.67333984375
pepa6b15	a6.a1.a6	tr|F5H4R9|F5H4R9_HUMAN	tr|F5H4R9|F5H4R9_HUMAN Dynamin-2 OS=Homo sapiens GN=DNM2 PE=2 SV=1	VPVGDQPPDIEYQIK		143	157	1697.8748779296875
pepa6a5	a6.a1.a6	tr|F5H4R9|F5H4R9_HUMAN	tr|F5H4R9|F5H4R9_HUMAN Dynamin-2 OS=Homo sapiens GN=DNM2 PE=2 SV=1	GMEELIPLVNK	M2:+15.99491	5	15	1258.671630859375
pepa6b16	a6.a1.a6	tr|F5H4R9|F5H4R9_HUMAN	tr|F5H4R9|F5H4R9_HUMAN Dynamin-2 OS=Homo sapiens GN=DNM2 PE=2 SV=1	YMLPLDNLK	M2:+15.99491	563	571	1122.5867919921875
pepa6b12	a6.a1.a6	tr|F5H4R9|F5H4R9_HUMAN	tr|F5H4R9|F5H4R9_HUMAN Dynamin-2 OS=Homo sapiens GN=DNM2 PE=2 SV=1	SSVLENFVGR		45	54	1107.5797119140625
pepa6a3	a6.a1.a6	tr|F5H4R9|F5H4R9_HUMAN	tr|F5H4R9|F5H4R9_HUMAN Dynamin-2 OS=Homo sapiens GN=DNM2 PE=2 SV=1	FPFELVK		370	376	879.4979248046875
pepa6a2	a6.a1.a6	tr|F5H4R9|F5H4R9_HUMAN	tr|F5H4R9|F5H4R9_HUMAN Dynamin-2 OS=Homo sapiens GN=DNM2 PE=2 SV=1	DMILQFISR	M2:+15.99491	158	166	1138.5928955078125
pepa6a4	a6.a1.a6	tr|F5H4R9|F5H4R9_HUMAN	tr|F5H4R9|F5H4R9_HUMAN Dynamin-2 OS=Homo sapiens GN=DNM2 PE=2 SV=1	GMEELIPLVNK		5	15	1242.6767578125
pepa6a8	a6.a1.a6	tr|F5H4R9|F5H4R9_HUMAN	tr|F5H4R9|F5H4R9_HUMAN Dynamin-2 OS=Homo sapiens GN=DNM2 PE=2 SV=1	GWLTINNISLMK	M11:+15.99491	524	535	1405.751220703125
pepa6b11	a6.a1.a6	tr|F5H4R9|F5H4R9_HUMAN	tr|F5H4R9|F5H4R9_HUMAN Dynamin-2 OS=Homo sapiens GN=DNM2 PE=2 SV=1	NLVDSYVAIINK		658	669	1348.74755859375
pepa6a7	a6.a1.a6	tr|F5H4R9|F5H4R9_HUMAN	tr|F5H4R9|F5H4R9_HUMAN Dynamin-2 OS=Homo sapiens GN=DNM2 PE=2 SV=1	GWLTINNISLMK		524	535	1389.75634765625
pepa6a1	a6.a1.a6	tr|F5H4R9|F5H4R9_HUMAN	tr|F5H4R9|F5H4R9_HUMAN Dynamin-2 OS=Homo sapiens GN=DNM2 PE=2 SV=1	DMILQFISR		158	166	1122.5980224609375
pepa6a6	a6.a1.a6	tr|F5H4R9|F5H4R9_HUMAN	tr|F5H4R9|F5H4R9_HUMAN Dynamin-2 OS=Homo sapiens GN=DNM2 PE=2 SV=1	GPTPGPPLIPVPVGAAASFSAPPIPSR		786	812	2550.408203125
pepa6b14	a6.a1.a6	tr|F5H4R9|F5H4R9_HUMAN	tr|F5H4R9|F5H4R9_HUMAN Dynamin-2 OS=Homo sapiens GN=DNM2 PE=2 SV=1	VLNLTLIDLPGITK		129	142	1509.925537109375
pepa7a9	a7.a1.a1	sp|P27694|RFA1_HUMAN	sp|P27694|RFA1_HUMAN Replication protein A 70 kDa DNA-binding subunit OS=Homo sapiens GN=RPA1 PE=1 SV=2	PQPQNGSSGMGSTVSK	M10:+15.99491	142	157	1577.7227783203125
pepa7a1	a7.a1.a1	sp|P27694|RFA1_HUMAN	sp|P27694|RFA1_HUMAN Replication protein A 70 kDa DNA-binding subunit OS=Homo sapiens GN=RPA1 PE=1 SV=2	AAGPSLSHTSGGTQSK		168	183	1485.7296142578125
pepa7b10	a7.a1.a1	sp|P27694|RFA1_HUMAN	sp|P27694|RFA1_HUMAN Replication protein A 70 kDa DNA-binding subunit OS=Homo sapiens GN=RPA1 PE=1 SV=2	SGGVGGSNTNWK		432	443	1163.54443359375
pepa7a2	a7.a1.a1	sp|P27694|RFA1_HUMAN	sp|P27694|RFA1_HUMAN Replication protein A 70 kDa DNA-binding subunit OS=Homo sapiens GN=RPA1 PE=1 SV=2	ATAFNEQVDK		235	244	1122.54296875
pepa7a4	a7.a1.a1	sp|P27694|RFA1_HUMAN	sp|P27694|RFA1_HUMAN Replication protein A 70 kDa DNA-binding subunit OS=Homo sapiens GN=RPA1 PE=1 SV=2	ATVMDVKPVDYR	M4:+15.99491	589	600	1409.709716796875
pepa7b13	a7.a1.a1	sp|P27694|RFA1_HUMAN	sp|P27694|RFA1_HUMAN Replication protein A 70 kDa DNA-binding subunit OS=Homo sapiens GN=RPA1 PE=1 SV=2	VIDQQNGLYR		490	499	1205.627685546875
pepa7a8	a7.a1.a1	sp|P27694|RFA1_HUMAN	sp|P27694|RFA1_HUMAN Replication protein A 70 kDa DNA-binding subunit OS=Homo sapiens GN=RPA1 PE=1 SV=2	NIYLMDTSGK	M5:+15.99491	345	354	1157.5511474609375
pepa7a3	a7.a1.a1	sp|P27694|RFA1_HUMAN	sp|P27694|RFA1_HUMAN Replication protein A 70 kDa DNA-binding subunit OS=Homo sapiens GN=RPA1 PE=1 SV=2	ATVMDVKPVDYR		589	600	1393.71484375
pepa7a7	a7.a1.a1	sp|P27694|RFA1_HUMAN	sp|P27694|RFA1_HUMAN Replication protein A 70 kDa DNA-binding subunit OS=Homo sapiens GN=RPA1 PE=1 SV=2	IGNPVPYNEGLGQPQVAPPAPAASPAASSR		112	141	2913.48583984375
pepa7b12	a7.a1.a1	sp|P27694|RFA1_HUMAN	sp|P27694|RFA1_HUMAN Replication protein A 70 kDa DNA-binding subunit OS=Homo sapiens GN=RPA1 PE=1 SV=2	VGQLSEGAIAAIMQK		2	16	1515.8204345703125
pepa7a6	a7.a1.a1	sp|P27694|RFA1_HUMAN	sp|P27694|RFA1_HUMAN Replication protein A 70 kDa DNA-binding subunit OS=Homo sapiens GN=RPA1 PE=1 SV=2	FFPLIEVNK		245	253	1106.6248779296875
pepa7b11	a7.a1.a1	sp|P27694|RFA1_HUMAN	sp|P27694|RFA1_HUMAN Replication protein A 70 kDa DNA-binding subunit OS=Homo sapiens GN=RPA1 PE=1 SV=2	SLSVLSSSTIIANPDIPEAYK		390	410	2205.165283203125
pepa7a5	a7.a1.a1	sp|P27694|RFA1_HUMAN	sp|P27694|RFA1_HUMAN Replication protein A 70 kDa DNA-binding subunit OS=Homo sapiens GN=RPA1 PE=1 SV=2	DSLVDIIGICK	C10:+57.02146	314	324	1232.6558837890625
pepa8a7	a8.a1.a1	sp|P08651-2|NFIC_HUMAN	sp|P08651-2|NFIC_HUMAN Isoform 1 of Nuclear factor 1 C-type OS=Homo sapiens GN=NFIC	KAPGCVLSNPDQK	C5:+57.02146	91	103	1413.7159423828125
pepa8a3	a8.a1.a1	sp|P08651-2|NFIC_HUMAN	sp|P08651-2|NFIC_HUMAN Isoform 1 of Nuclear factor 1 C-type OS=Homo sapiens GN=NFIC	APGCVLSNPDQK	C4:+57.02146	92	103	1285.620849609375
pepa8b11	a8.a1.a1	sp|P08651-2|NFIC_HUMAN	sp|P08651-2|NFIC_HUMAN Isoform 1 of Nuclear factor 1 C-type OS=Homo sapiens GN=NFIC	SPFNSPSPQDSPR		324	336	1415.6553955078125
pepa8a4	a8.a1.a1	sp|P08651-2|NFIC_HUMAN	sp|P08651-2|NFIC_HUMAN Isoform 1 of Nuclear factor 1 C-type OS=Homo sapiens GN=NFIC	EDFVLSITGK		81	90	1108.5888671875
pepa8a1	a8.a1.a1	sp|P08651-2|NFIC_HUMAN	sp|P08651-2|NFIC_HUMAN Isoform 1 of Nuclear factor 1 C-type OS=Homo sapiens GN=NFIC	AFAYTWFNLQAR		17	28	1487.743408203125
pepa8a6	a8.a1.a1	sp|P08651-2|NFIC_HUMAN	sp|P08651-2|NFIC_HUMAN Isoform 1 of Nuclear factor 1 C-type OS=Homo sapiens GN=NFIC	LDLVMVILFK	M5:+15.99491	121	130	1206.717041015625
pepa8a7	a8.a1.a2	sp|P08651-3|NFIC_HUMAN	sp|P08651-3|NFIC_HUMAN Isoform 2 of Nuclear factor 1 C-type OS=Homo sapiens GN=NFIC	KAPGCVLSNPDQK	C5:+57.02146	91	103	1413.7159423828125
pepa8a3	a8.a1.a2	sp|P08651-3|NFIC_HUMAN	sp|P08651-3|NFIC_HUMAN Isoform 2 of Nuclear factor 1 C-type OS=Homo sapiens GN=NFIC	APGCVLSNPDQK	C4:+57.02146	92	103	1285.620849609375
pepa8b11	a8.a1.a2	sp|P08651-3|NFIC_HUMAN	sp|P08651-3|NFIC_HUMAN Isoform 2 of Nuclear factor 1 C-type OS=Homo sapiens GN=NFIC	SPFNSPSPQDSPR		324	336	1415.6553955078125
pepa8a4	a8.a1.a2	sp|P08651-3|NFIC_HUMAN	sp|P08651-3|NFIC_HUMAN Isoform 2 of Nuclear factor 1 C-type OS=Homo sapiens GN=NFIC	EDFVLSITGK		81	90	1108.5888671875
pepa8a1	a8.a1.a2	sp|P08651-3|NFIC_HUMAN	sp|P08651-3|NFIC_HUMAN Isoform 2 of Nuclear factor 1 C-type OS=Homo sapiens GN=NFIC	AFAYTWFNLQAR		17	28	1487.743408203125
pepa8a6	a8.a1.a2	sp|P08651-3|NFIC_HUMAN	sp|P08651-3|NFIC_HUMAN Isoform 2 of Nuclear factor 1 C-type OS=Homo sapiens GN=NFIC	LDLVMVILFK	M5:+15.99491	121	130	1206.717041015625
pepa8a7	a8.a1.a3	sp|P08651-4|NFIC_HUMAN	sp|P08651-4|NFIC_HUMAN Isoform 3 of Nuclear factor 1 C-type OS=Homo sapiens GN=NFIC	KAPGCVLSNPDQK	C5:+57.02146	91	103	1413.7159423828125
pepa8a3	a8.a1.a3	sp|P08651-4|NFIC_HUMAN	sp|P08651-4|NFIC_HUMAN Isoform 3 of Nuclear factor 1 C-type OS=Homo sapiens GN=NFIC	APGCVLSNPDQK	C4:+57.02146	92	103	1285.620849609375
pepa8b11	a8.a1.a3	sp|P08651-4|NFIC_HUMAN	sp|P08651-4|NFIC_HUMAN Isoform 3 of Nuclear factor 1 C-type OS=Homo sapiens GN=NFIC	SPFNSPSPQDSPR		300	312	1415.6553955078125
pepa8a4	a8.a1.a3	sp|P08651-4|NFIC_HUMAN	sp|P08651-4|NFIC_HUMAN Isoform 3 of Nuclear factor 1 C-type OS=Homo sapiens GN=NFIC	EDFVLSITGK		81	90	1108.5888671875
pepa8a1	a8.a1.a3	sp|P08651-4|NFIC_HUMAN	sp|P08651-4|NFIC_HUMAN Isoform 3 of Nuclear factor 1 C-type OS=Homo sapiens GN=NFIC	AFAYTWFNLQAR		17	28	1487.743408203125
pepa8a6	a8.a1.a3	sp|P08651-4|NFIC_HUMAN	sp|P08651-4|NFIC_HUMAN Isoform 3 of Nuclear factor 1 C-type OS=Homo sapiens GN=NFIC	LDLVMVILFK	M5:+15.99491	121	130	1206.717041015625
pepa8a7	a8.a1.a4	sp|P08651-5|NFIC_HUMAN	sp|P08651-5|NFIC_HUMAN Isoform 5 of Nuclear factor 1 C-type OS=Homo sapiens GN=NFIC	KAPGCVLSNPDQK	C5:+57.02146	100	112	1413.7159423828125
pepa8a3	a8.a1.a4	sp|P08651-5|NFIC_HUMAN	sp|P08651-5|NFIC_HUMAN Isoform 5 of Nuclear factor 1 C-type OS=Homo sapiens GN=NFIC	APGCVLSNPDQK	C4:+57.02146	101	112	1285.620849609375
pepa8b11	a8.a1.a4	sp|P08651-5|NFIC_HUMAN	sp|P08651-5|NFIC_HUMAN Isoform 5 of Nuclear factor 1 C-type OS=Homo sapiens GN=NFIC	SPFNSPSPQDSPR		333	345	1415.6553955078125
pepa8a4	a8.a1.a4	sp|P08651-5|NFIC_HUMAN	sp|P08651-5|NFIC_HUMAN Isoform 5 of Nuclear factor 1 C-type OS=Homo sapiens GN=NFIC	EDFVLSITGK		90	99	1108.5888671875
pepa8a1	a8.a1.a4	sp|P08651-5|NFIC_HUMAN	sp|P08651-5|NFIC_HUMAN Isoform 5 of Nuclear factor 1 C-type OS=Homo sapiens GN=NFIC	AFAYTWFNLQAR		26	37	1487.743408203125
pepa8a6	a8.a1.a4	sp|P08651-5|NFIC_HUMAN	sp|P08651-5|NFIC_HUMAN Isoform 5 of Nuclear factor 1 C-type OS=Homo sapiens GN=NFIC	LDLVMVILFK	M5:+15.99491	130	139	1206.717041015625
pepa8a7	a8.a1.a5	sp|P08651-6|NFIC_HUMAN	sp|P08651-6|NFIC_HUMAN Isoform 6 of Nuclear factor 1 C-type OS=Homo sapiens GN=NFIC	KAPGCVLSNPDQK	C5:+57.02146	100	112	1413.7159423828125
pepa8a3	a8.a1.a5	sp|P08651-6|NFIC_HUMAN	sp|P08651-6|NFIC_HUMAN Isoform 6 of Nuclear factor 1 C-type OS=Homo sapiens GN=NFIC	APGCVLSNPDQK	C4:+57.02146	101	112	1285.620849609375
pepa8b11	a8.a1.a5	sp|P08651-6|NFIC_HUMAN	sp|P08651-6|NFIC_HUMAN Isoform 6 of Nuclear factor 1 C-type OS=Homo sapiens GN=NFIC	SPFNSPSPQDSPR		333	345	1415.6553955078125
pepa8a4	a8.a1.a5	sp|P08651-6|NFIC_HUMAN	sp|P08651-6|NFIC_HUMAN Isoform 6 of Nuclear factor 1 C-type OS=Homo sapiens GN=NFIC	EDFVLSITGK		90	99	1108.5888671875
pepa8a1	a8.a1.a5	sp|P08651-6|NFIC_HUMAN	sp|P08651-6|NFIC_HUMAN Isoform 6 of Nuclear factor 1 C-type OS=Homo sapiens GN=NFIC	AFAYTWFNLQAR		26	37	1487.743408203125
pepa8a6	a8.a1.a5	sp|P08651-6|NFIC_HUMAN	sp|P08651-6|NFIC_HUMAN Isoform 6 of Nuclear factor 1 C-type OS=Homo sapiens GN=NFIC	LDLVMVILFK	M5:+15.99491	130	139	1206.717041015625
pepa8a7	a8.a1.a6	sp|P08651|NFIC_HUMAN	sp|P08651|NFIC_HUMAN Nuclear factor 1 C-type OS=Homo sapiens GN=NFIC PE=1 SV=2	KAPGCVLSNPDQK	C5:+57.02146	100	112	1413.7159423828125
pepa8a3	a8.a1.a6	sp|P08651|NFIC_HUMAN	sp|P08651|NFIC_HUMAN Nuclear factor 1 C-type OS=Homo sapiens GN=NFIC PE=1 SV=2	APGCVLSNPDQK	C4:+57.02146	101	112	1285.620849609375
pepa8b11	a8.a1.a6	sp|P08651|NFIC_HUMAN	sp|P08651|NFIC_HUMAN Nuclear factor 1 C-type OS=Homo sapiens GN=NFIC PE=1 SV=2	SPFNSPSPQDSPR		333	345	1415.6553955078125
pepa8a4	a8.a1.a6	sp|P08651|NFIC_HUMAN	sp|P08651|NFIC_HUMAN Nuclear factor 1 C-type OS=Homo sapiens GN=NFIC PE=1 SV=2	EDFVLSITGK		90	99	1108.5888671875
pepa8a1	a8.a1.a6	sp|P08651|NFIC_HUMAN	sp|P08651|NFIC_HUMAN Nuclear factor 1 C-type OS=Homo sapiens GN=NFIC PE=1 SV=2	AFAYTWFNLQAR		26	37	1487.743408203125
pepa8a6	a8.a1.a6	sp|P08651|NFIC_HUMAN	sp|P08651|NFIC_HUMAN Nuclear factor 1 C-type OS=Homo sapiens GN=NFIC PE=1 SV=2	LDLVMVILFK	M5:+15.99491	130	139	1206.717041015625
pepa8a8	a8.a2.a1	sp|O00712-4|NFIB_HUMAN	sp|O00712-4|NFIB_HUMAN Isoform 4 of Nuclear factor 1 B-type OS=Homo sapiens GN=NFIB	KPEKPLFSSASPQDSSPR		369	386	1957.9981689453125
pepa8a9	a8.a2.a1	sp|O00712-4|NFIB_HUMAN	sp|O00712-4|NFIB_HUMAN Isoform 4 of Nuclear factor 1 B-type OS=Homo sapiens GN=NFIB	NPPGYLEDSFVK		254	265	1365.6689453125
pepa8a5	a8.a2.a1	sp|O00712-4|NFIB_HUMAN	sp|O00712-4|NFIB_HUMAN Isoform 4 of Nuclear factor 1 B-type OS=Homo sapiens GN=NFIB	EDFVLTVTGK		141	150	1108.5888671875
pepa8b10	a8.a2.a1	sp|O00712-4|NFIB_HUMAN	sp|O00712-4|NFIB_HUMAN Isoform 4 of Nuclear factor 1 B-type OS=Homo sapiens GN=NFIB	SGVFNVSELVR		266	276	1206.6480712890625
pepa8a2	a8.a2.a1	sp|O00712-4|NFIB_HUMAN	sp|O00712-4|NFIB_HUMAN Isoform 4 of Nuclear factor 1 B-type OS=Homo sapiens GN=NFIB	AIAYTWFNLQAR		77	88	1453.7591552734375
pepa8a6	a8.a2.a1	sp|O00712-4|NFIB_HUMAN	sp|O00712-4|NFIB_HUMAN Isoform 4 of Nuclear factor 1 B-type OS=Homo sapiens GN=NFIB	LDLVMVILFK	M5:+15.99491	181	190	1206.717041015625
pepa8a8	a8.a2.a2	sp|O00712-5|NFIB_HUMAN	sp|O00712-5|NFIB_HUMAN Isoform 5 of Nuclear factor 1 B-type OS=Homo sapiens GN=NFIB	KPEKPLFSSASPQDSSPR		318	335	1957.9981689453125
pepa8a9	a8.a2.a2	sp|O00712-5|NFIB_HUMAN	sp|O00712-5|NFIB_HUMAN Isoform 5 of Nuclear factor 1 B-type OS=Homo sapiens GN=NFIB	NPPGYLEDSFVK		203	214	1365.6689453125
pepa8a5	a8.a2.a2	sp|O00712-5|NFIB_HUMAN	sp|O00712-5|NFIB_HUMAN Isoform 5 of Nuclear factor 1 B-type OS=Homo sapiens GN=NFIB	EDFVLTVTGK		90	99	1108.5888671875
pepa8b10	a8.a2.a2	sp|O00712-5|NFIB_HUMAN	sp|O00712-5|NFIB_HUMAN Isoform 5 of Nuclear factor 1 B-type OS=Homo sapiens GN=NFIB	SGVFNVSELVR		215	225	1206.6480712890625
pepa8a2	a8.a2.a2	sp|O00712-5|NFIB_HUMAN	sp|O00712-5|NFIB_HUMAN Isoform 5 of Nuclear factor 1 B-type OS=Homo sapiens GN=NFIB	AIAYTWFNLQAR		26	37	1453.7591552734375
pepa8a6	a8.a2.a2	sp|O00712-5|NFIB_HUMAN	sp|O00712-5|NFIB_HUMAN Isoform 5 of Nuclear factor 1 B-type OS=Homo sapiens GN=NFIB	LDLVMVILFK	M5:+15.99491	130	139	1206.717041015625
pepa8a8	a8.a2.a3	sp|O00712|NFIB_HUMAN	sp|O00712|NFIB_HUMAN Nuclear factor 1 B-type OS=Homo sapiens GN=NFIB PE=1 SV=2	KPEKPLFSSASPQDSSPR		318	335	1957.9981689453125
pepa8a9	a8.a2.a3	sp|O00712|NFIB_HUMAN	sp|O00712|NFIB_HUMAN Nuclear factor 1 B-type OS=Homo sapiens GN=NFIB PE=1 SV=2	NPPGYLEDSFVK		203	214	1365.6689453125
pepa8a5	a8.a2.a3	sp|O00712|NFIB_HUMAN	sp|O00712|NFIB_HUMAN Nuclear factor 1 B-type OS=Homo sapiens GN=NFIB PE=1 SV=2	EDFVLTVTGK		90	99	1108.5888671875
pepa8b10	a8.a2.a3	sp|O00712|NFIB_HUMAN	sp|O00712|NFIB_HUMAN Nuclear factor 1 B-type OS=Homo sapiens GN=NFIB PE=1 SV=2	SGVFNVSELVR		215	225	1206.6480712890625
pepa8a2	a8.a2.a3	sp|O00712|NFIB_HUMAN	sp|O00712|NFIB_HUMAN Nuclear factor 1 B-type OS=Homo sapiens GN=NFIB PE=1 SV=2	AIAYTWFNLQAR		26	37	1453.7591552734375
pepa8a6	a8.a2.a3	sp|O00712|NFIB_HUMAN	sp|O00712|NFIB_HUMAN Nuclear factor 1 B-type OS=Homo sapiens GN=NFIB PE=1 SV=2	LDLVMVILFK	M5:+15.99491	130	139	1206.717041015625
pepa8a8	a8.a2.a4	tr|Q5VW26|Q5VW26_HUMAN	tr|Q5VW26|Q5VW26_HUMAN Nuclear factor 1 OS=Homo sapiens GN=NFIB PE=2 SV=1	KPEKPLFSSASPQDSSPR		318	335	1957.9981689453125
pepa8a9	a8.a2.a4	tr|Q5VW26|Q5VW26_HUMAN	tr|Q5VW26|Q5VW26_HUMAN Nuclear factor 1 OS=Homo sapiens GN=NFIB PE=2 SV=1	NPPGYLEDSFVK		203	214	1365.6689453125
pepa8a5	a8.a2.a4	tr|Q5VW26|Q5VW26_HUMAN	tr|Q5VW26|Q5VW26_HUMAN Nuclear factor 1 OS=Homo sapiens GN=NFIB PE=2 SV=1	EDFVLTVTGK		90	99	1108.5888671875
pepa8b10	a8.a2.a4	tr|Q5VW26|Q5VW26_HUMAN	tr|Q5VW26|Q5VW26_HUMAN Nuclear factor 1 OS=Homo sapiens GN=NFIB PE=2 SV=1	SGVFNVSELVR		215	225	1206.6480712890625
pepa8a2	a8.a2.a4	tr|Q5VW26|Q5VW26_HUMAN	tr|Q5VW26|Q5VW26_HUMAN Nuclear factor 1 OS=Homo sapiens GN=NFIB PE=2 SV=1	AIAYTWFNLQAR		26	37	1453.7591552734375
pepa8a6	a8.a2.a4	tr|Q5VW26|Q5VW26_HUMAN	tr|Q5VW26|Q5VW26_HUMAN Nuclear factor 1 OS=Homo sapiens GN=NFIB PE=2 SV=1	LDLVMVILFK	M5:+15.99491	130	139	1206.717041015625
pepa8a8	a8.a2.a5	tr|Q5VW27|Q5VW27_HUMAN	tr|Q5VW27|Q5VW27_HUMAN Nuclear factor 1 OS=Homo sapiens GN=NFIB PE=2 SV=1	KPEKPLFSSASPQDSSPR		318	335	1957.9981689453125
pepa8a9	a8.a2.a5	tr|Q5VW27|Q5VW27_HUMAN	tr|Q5VW27|Q5VW27_HUMAN Nuclear factor 1 OS=Homo sapiens GN=NFIB PE=2 SV=1	NPPGYLEDSFVK		203	214	1365.6689453125
pepa8a5	a8.a2.a5	tr|Q5VW27|Q5VW27_HUMAN	tr|Q5VW27|Q5VW27_HUMAN Nuclear factor 1 OS=Homo sapiens GN=NFIB PE=2 SV=1	EDFVLTVTGK		90	99	1108.5888671875
pepa8b10	a8.a2.a5	tr|Q5VW27|Q5VW27_HUMAN	tr|Q5VW27|Q5VW27_HUMAN Nuclear factor 1 OS=Homo sapiens GN=NFIB PE=2 SV=1	SGVFNVSELVR		215	225	1206.6480712890625
pepa8a2	a8.a2.a5	tr|Q5VW27|Q5VW27_HUMAN	tr|Q5VW27|Q5VW27_HUMAN Nuclear factor 1 OS=Homo sapiens GN=NFIB PE=2 SV=1	AIAYTWFNLQAR		26	37	1453.7591552734375
pepa8a6	a8.a2.a5	tr|Q5VW27|Q5VW27_HUMAN	tr|Q5VW27|Q5VW27_HUMAN Nuclear factor 1 OS=Homo sapiens GN=NFIB PE=2 SV=1	LDLVMVILFK	M5:+15.99491	130	139	1206.717041015625
pepa8a8	a8.a2.a6	tr|Q5VW30|Q5VW30_HUMAN	tr|Q5VW30|Q5VW30_HUMAN Nuclear factor 1 OS=Homo sapiens GN=NFIB PE=2 SV=1	KPEKPLFSSASPQDSSPR		318	335	1957.9981689453125
pepa8a9	a8.a2.a6	tr|Q5VW30|Q5VW30_HUMAN	tr|Q5VW30|Q5VW30_HUMAN Nuclear factor 1 OS=Homo sapiens GN=NFIB PE=2 SV=1	NPPGYLEDSFVK		203	214	1365.6689453125
pepa8a5	a8.a2.a6	tr|Q5VW30|Q5VW30_HUMAN	tr|Q5VW30|Q5VW30_HUMAN Nuclear factor 1 OS=Homo sapiens GN=NFIB PE=2 SV=1	EDFVLTVTGK		90	99	1108.5888671875
pepa8b10	a8.a2.a6	tr|Q5VW30|Q5VW30_HUMAN	tr|Q5VW30|Q5VW30_HUMAN Nuclear factor 1 OS=Homo sapiens GN=NFIB PE=2 SV=1	SGVFNVSELVR		215	225	1206.6480712890625
pepa8a2	a8.a2.a6	tr|Q5VW30|Q5VW30_HUMAN	tr|Q5VW30|Q5VW30_HUMAN Nuclear factor 1 OS=Homo sapiens GN=NFIB PE=2 SV=1	AIAYTWFNLQAR		26	37	1453.7591552734375
pepa8a6	a8.a2.a6	tr|Q5VW30|Q5VW30_HUMAN	tr|Q5VW30|Q5VW30_HUMAN Nuclear factor 1 OS=Homo sapiens GN=NFIB PE=2 SV=1	LDLVMVILFK	M5:+15.99491	130	139	1206.717041015625
pepa8b13	a8.a3.a1	sp|Q12857-2|NFIA_HUMAN	sp|Q12857-2|NFIA_HUMAN Isoform 2 of Nuclear factor 1 A-type OS=Homo sapiens GN=NFIA	SPGSGSQSSGWHEVEPGMPSPTTLK	M18:+15.99491	300	324	2556.16748046875
pepa8b12	a8.a3.a1	sp|Q12857-2|NFIA_HUMAN	sp|Q12857-2|NFIA_HUMAN Isoform 2 of Nuclear factor 1 A-type OS=Homo sapiens GN=NFIA	SPGSGSQSSGWHEVEPGMPSPTTLK		300	324	2540.172607421875
pepa8a5	a8.a3.a1	sp|Q12857-2|NFIA_HUMAN	sp|Q12857-2|NFIA_HUMAN Isoform 2 of Nuclear factor 1 A-type OS=Homo sapiens GN=NFIA	EDFVLTVTGK		89	98	1108.5888671875
pepa8b14	a8.a3.a1	sp|Q12857-2|NFIA_HUMAN	sp|Q12857-2|NFIA_HUMAN Isoform 2 of Nuclear factor 1 A-type OS=Homo sapiens GN=NFIA	VHNPFLPTPMLPPPPPPPMAR	M10:+15.99491 M19:+15.99491	427	447	2335.20947265625
pepa8a1	a8.a3.a1	sp|Q12857-2|NFIA_HUMAN	sp|Q12857-2|NFIA_HUMAN Isoform 2 of Nuclear factor 1 A-type OS=Homo sapiens GN=NFIA	AFAYTWFNLQAR		25	36	1487.743408203125
pepa8a6	a8.a3.a1	sp|Q12857-2|NFIA_HUMAN	sp|Q12857-2|NFIA_HUMAN Isoform 2 of Nuclear factor 1 A-type OS=Homo sapiens GN=NFIA	LDLVMVILFK	M5:+15.99491	129	138	1206.717041015625
pepa8b13	a8.a3.a2	sp|Q12857-3|NFIA_HUMAN	sp|Q12857-3|NFIA_HUMAN Isoform 3 of Nuclear factor 1 A-type OS=Homo sapiens GN=NFIA	SPGSGSQSSGWHEVEPGMPSPTTLK	M18:+15.99491	292	316	2556.16748046875
pepa8b12	a8.a3.a2	sp|Q12857-3|NFIA_HUMAN	sp|Q12857-3|NFIA_HUMAN Isoform 3 of Nuclear factor 1 A-type OS=Homo sapiens GN=NFIA	SPGSGSQSSGWHEVEPGMPSPTTLK		292	316	2540.172607421875
pepa8a5	a8.a3.a2	sp|Q12857-3|NFIA_HUMAN	sp|Q12857-3|NFIA_HUMAN Isoform 3 of Nuclear factor 1 A-type OS=Homo sapiens GN=NFIA	EDFVLTVTGK		81	90	1108.5888671875
pepa8b14	a8.a3.a2	sp|Q12857-3|NFIA_HUMAN	sp|Q12857-3|NFIA_HUMAN Isoform 3 of Nuclear factor 1 A-type OS=Homo sapiens GN=NFIA	VHNPFLPTPMLPPPPPPPMAR	M10:+15.99491 M19:+15.99491	419	439	2335.20947265625
pepa8a1	a8.a3.a2	sp|Q12857-3|NFIA_HUMAN	sp|Q12857-3|NFIA_HUMAN Isoform 3 of Nuclear factor 1 A-type OS=Homo sapiens GN=NFIA	AFAYTWFNLQAR		17	28	1487.743408203125
pepa8a6	a8.a3.a2	sp|Q12857-3|NFIA_HUMAN	sp|Q12857-3|NFIA_HUMAN Isoform 3 of Nuclear factor 1 A-type OS=Homo sapiens GN=NFIA	LDLVMVILFK	M5:+15.99491	121	130	1206.717041015625
pepa8b13	a8.a3.a3	sp|Q12857-4|NFIA_HUMAN	sp|Q12857-4|NFIA_HUMAN Isoform 4 of Nuclear factor 1 A-type OS=Homo sapiens GN=NFIA	SPGSGSQSSGWHEVEPGMPSPTTLK	M18:+15.99491	345	369	2556.16748046875
pepa8b12	a8.a3.a3	sp|Q12857-4|NFIA_HUMAN	sp|Q12857-4|NFIA_HUMAN Isoform 4 of Nuclear factor 1 A-type OS=Homo sapiens GN=NFIA	SPGSGSQSSGWHEVEPGMPSPTTLK		345	369	2540.172607421875
pepa8a5	a8.a3.a3	sp|Q12857-4|NFIA_HUMAN	sp|Q12857-4|NFIA_HUMAN Isoform 4 of Nuclear factor 1 A-type OS=Homo sapiens GN=NFIA	EDFVLTVTGK		134	143	1108.5888671875
pepa8b14	a8.a3.a3	sp|Q12857-4|NFIA_HUMAN	sp|Q12857-4|NFIA_HUMAN Isoform 4 of Nuclear factor 1 A-type OS=Homo sapiens GN=NFIA	VHNPFLPTPMLPPPPPPPMAR	M10:+15.99491 M19:+15.99491	472	492	2335.20947265625
pepa8a1	a8.a3.a3	sp|Q12857-4|NFIA_HUMAN	sp|Q12857-4|NFIA_HUMAN Isoform 4 of Nuclear factor 1 A-type OS=Homo sapiens GN=NFIA	AFAYTWFNLQAR		70	81	1487.743408203125
pepa8a6	a8.a3.a3	sp|Q12857-4|NFIA_HUMAN	sp|Q12857-4|NFIA_HUMAN Isoform 4 of Nuclear factor 1 A-type OS=Homo sapiens GN=NFIA	LDLVMVILFK	M5:+15.99491	174	183	1206.717041015625
pepa8b13	a8.a3.a4	sp|Q12857|NFIA_HUMAN	sp|Q12857|NFIA_HUMAN Nuclear factor 1 A-type OS=Homo sapiens GN=NFIA PE=1 SV=2	SPGSGSQSSGWHEVEPGMPSPTTLK	M18:+15.99491	300	324	2556.16748046875
pepa8b12	a8.a3.a4	sp|Q12857|NFIA_HUMAN	sp|Q12857|NFIA_HUMAN Nuclear factor 1 A-type OS=Homo sapiens GN=NFIA PE=1 SV=2	SPGSGSQSSGWHEVEPGMPSPTTLK		300	324	2540.172607421875
pepa8a5	a8.a3.a4	sp|Q12857|NFIA_HUMAN	sp|Q12857|NFIA_HUMAN Nuclear factor 1 A-type OS=Homo sapiens GN=NFIA PE=1 SV=2	EDFVLTVTGK		89	98	1108.5888671875
pepa8b14	a8.a3.a4	sp|Q12857|NFIA_HUMAN	sp|Q12857|NFIA_HUMAN Nuclear factor 1 A-type OS=Homo sapiens GN=NFIA PE=1 SV=2	VHNPFLPTPMLPPPPPPPMAR	M10:+15.99491 M19:+15.99491	427	447	2335.20947265625
pepa8a1	a8.a3.a4	sp|Q12857|NFIA_HUMAN	sp|Q12857|NFIA_HUMAN Nuclear factor 1 A-type OS=Homo sapiens GN=NFIA PE=1 SV=2	AFAYTWFNLQAR		25	36	1487.743408203125
pepa8a6	a8.a3.a4	sp|Q12857|NFIA_HUMAN	sp|Q12857|NFIA_HUMAN Nuclear factor 1 A-type OS=Homo sapiens GN=NFIA PE=1 SV=2	LDLVMVILFK	M5:+15.99491	129	138	1206.717041015625
pepa8b13	a8.a3.a5	tr|B1AKN5|B1AKN5_HUMAN	tr|B1AKN5|B1AKN5_HUMAN Nuclear factor 1 OS=Homo sapiens GN=NFIA PE=2 SV=1	SPGSGSQSSGWHEVEPGMPSPTTLK	M18:+15.99491	278	302	2556.16748046875
pepa8b12	a8.a3.a5	tr|B1AKN5|B1AKN5_HUMAN	tr|B1AKN5|B1AKN5_HUMAN Nuclear factor 1 OS=Homo sapiens GN=NFIA PE=2 SV=1	SPGSGSQSSGWHEVEPGMPSPTTLK		278	302	2540.172607421875
pepa8a5	a8.a3.a5	tr|B1AKN5|B1AKN5_HUMAN	tr|B1AKN5|B1AKN5_HUMAN Nuclear factor 1 OS=Homo sapiens GN=NFIA PE=2 SV=1	EDFVLTVTGK		89	98	1108.5888671875
pepa8b14	a8.a3.a5	tr|B1AKN5|B1AKN5_HUMAN	tr|B1AKN5|B1AKN5_HUMAN Nuclear factor 1 OS=Homo sapiens GN=NFIA PE=2 SV=1	VHNPFLPTPMLPPPPPPPMAR	M10:+15.99491 M19:+15.99491	405	425	2335.20947265625
pepa8a1	a8.a3.a5	tr|B1AKN5|B1AKN5_HUMAN	tr|B1AKN5|B1AKN5_HUMAN Nuclear factor 1 OS=Homo sapiens GN=NFIA PE=2 SV=1	AFAYTWFNLQAR		25	36	1487.743408203125
pepa8a6	a8.a3.a5	tr|B1AKN5|B1AKN5_HUMAN	tr|B1AKN5|B1AKN5_HUMAN Nuclear factor 1 OS=Homo sapiens GN=NFIA PE=2 SV=1	LDLVMVILFK	M5:+15.99491	129	138	1206.717041015625
pepa8b13	a8.a3.a6	tr|B1AKN8|B1AKN8_HUMAN	tr|B1AKN8|B1AKN8_HUMAN Nuclear factor 1 OS=Homo sapiens GN=NFIA PE=2 SV=1	SPGSGSQSSGWHEVEPGMPSPTTLK	M18:+15.99491	323	347	2556.16748046875
pepa8b12	a8.a3.a6	tr|B1AKN8|B1AKN8_HUMAN	tr|B1AKN8|B1AKN8_HUMAN Nuclear factor 1 OS=Homo sapiens GN=NFIA PE=2 SV=1	SPGSGSQSSGWHEVEPGMPSPTTLK		323	347	2540.172607421875
pepa8a5	a8.a3.a6	tr|B1AKN8|B1AKN8_HUMAN	tr|B1AKN8|B1AKN8_HUMAN Nuclear factor 1 OS=Homo sapiens GN=NFIA PE=2 SV=1	EDFVLTVTGK		112	121	1108.5888671875
pepa8b14	a8.a3.a6	tr|B1AKN8|B1AKN8_HUMAN	tr|B1AKN8|B1AKN8_HUMAN Nuclear factor 1 OS=Homo sapiens GN=NFIA PE=2 SV=1	VHNPFLPTPMLPPPPPPPMAR	M10:+15.99491 M19:+15.99491	450	470	2335.20947265625
pepa8a1	a8.a3.a6	tr|B1AKN8|B1AKN8_HUMAN	tr|B1AKN8|B1AKN8_HUMAN Nuclear factor 1 OS=Homo sapiens GN=NFIA PE=2 SV=1	AFAYTWFNLQAR		48	59	1487.743408203125
pepa8a6	a8.a3.a6	tr|B1AKN8|B1AKN8_HUMAN	tr|B1AKN8|B1AKN8_HUMAN Nuclear factor 1 OS=Homo sapiens GN=NFIA PE=2 SV=1	LDLVMVILFK	M5:+15.99491	152	161	1206.717041015625
pepa9a5	a9.a1.a1	sp|P11387|TOP1_HUMAN	sp|P11387|TOP1_HUMAN DNA topoisomerase 1 OS=Homo sapiens GN=TOP1 PE=1 SV=2	KVPEPDNKK		184	192	1054.589599609375
pepa9b11	a9.a1.a1	sp|P11387|TOP1_HUMAN	sp|P11387|TOP1_HUMAN DNA topoisomerase 1 OS=Homo sapiens GN=TOP1 PE=1 SV=2	VPSPPPGHK		392	400	915.505126953125
pepa9a7	a9.a1.a1	sp|P11387|TOP1_HUMAN	sp|P11387|TOP1_HUMAN DNA topoisomerase 1 OS=Homo sapiens GN=TOP1 PE=1 SV=2	MLDHEYTTK	M1:+15.99491	263	271	1153.519775390625
pepa9a6	a9.a1.a1	sp|P11387|TOP1_HUMAN	sp|P11387|TOP1_HUMAN DNA topoisomerase 1 OS=Homo sapiens GN=TOP1 PE=1 SV=2	MLDHEYTTK		263	271	1137.52490234375
pepa9b12	a9.a1.a1	sp|P11387|TOP1_HUMAN	sp|P11387|TOP1_HUMAN DNA topoisomerase 1 OS=Homo sapiens GN=TOP1 PE=1 SV=2	YIMLNPSSR	M3:+15.99491	426	434	1096.5460205078125
pepa9a1	a9.a1.a1	sp|P11387|TOP1_HUMAN	sp|P11387|TOP1_HUMAN DNA topoisomerase 1 OS=Homo sapiens GN=TOP1 PE=1 SV=2	ELTAPDENIPAK		604	615	1297.663818359375
pepa9a9	a9.a1.a1	sp|P11387|TOP1_HUMAN	sp|P11387|TOP1_HUMAN DNA topoisomerase 1 OS=Homo sapiens GN=TOP1 PE=1 SV=2	SGDHLHNDSQIEADFR	S1:+42.01057	2	17	1882.8319091796875
pepa9b10	a9.a1.a1	sp|P11387|TOP1_HUMAN	sp|P11387|TOP1_HUMAN DNA topoisomerase 1 OS=Homo sapiens GN=TOP1 PE=1 SV=2	TYNASITLQQQLK		591	603	1507.8118896484375
pepa9a4	a9.a1.a1	sp|P11387|TOP1_HUMAN	sp|P11387|TOP1_HUMAN DNA topoisomerase 1 OS=Homo sapiens GN=TOP1 PE=1 SV=2	IMPEDIIINCSK	C10:+57.02146 M2:+15.99491	377	388	1448.7127685546875
pepa9a3	a9.a1.a1	sp|P11387|TOP1_HUMAN	sp|P11387|TOP1_HUMAN DNA topoisomerase 1 OS=Homo sapiens GN=TOP1 PE=1 SV=2	HLQDLMEGLTAK		576	587	1355.69921875
pepa9a8	a9.a1.a1	sp|P11387|TOP1_HUMAN	sp|P11387|TOP1_HUMAN DNA topoisomerase 1 OS=Homo sapiens GN=TOP1 PE=1 SV=2	NLQLFMENK		550	558	1136.5772705078125
pepa9a2	a9.a1.a1	sp|P11387|TOP1_HUMAN	sp|P11387|TOP1_HUMAN DNA topoisomerase 1 OS=Homo sapiens GN=TOP1 PE=1 SV=2	GPVFAPPYEPLPENVK		224	239	1753.9163818359375
pepb10a1	b10.a1.a1	sp|Q00839|HNRPU_HUMAN	sp|Q00839|HNRPU_HUMAN Heterogeneous nuclear ribonucleoprotein U OS=Homo sapiens GN=HNRNPU PE=1 SV=6	AEGGGGGGRPGAPAAGDGK		216	234	1538.73095703125
pepb10a3	b10.a1.a1	sp|Q00839|HNRPU_HUMAN	sp|Q00839|HNRPU_HUMAN Heterogeneous nuclear ribonucleoprotein U OS=Homo sapiens GN=HNRNPU PE=1 SV=6	KAVVVCPK	C6:+57.02146	602	609	900.5339965820312
pepb10a8	b10.a1.a1	sp|Q00839|HNRPU_HUMAN	sp|Q00839|HNRPU_HUMAN Heterogeneous nuclear ribonucleoprotein U OS=Homo sapiens GN=HNRNPU PE=1 SV=6	VSELKEELKK		13	22	1202.699462890625
pepb10a2	b10.a1.a1	sp|Q00839|HNRPU_HUMAN	sp|Q00839|HNRPU_HUMAN Heterogeneous nuclear ribonucleoprotein U OS=Homo sapiens GN=HNRNPU PE=1 SV=6	LLEQYKEESK		665	674	1266.657958984375
pepb10a6	b10.a1.a1	sp|Q00839|HNRPU_HUMAN	sp|Q00839|HNRPU_HUMAN Heterogeneous nuclear ribonucleoprotein U OS=Homo sapiens GN=HNRNPU PE=1 SV=6	PAMEPGNGSLDLGGDSAGR	M3:+15.99491	51	69	1816.8133544921875
pepb10a5	b10.a1.a1	sp|Q00839|HNRPU_HUMAN	sp|Q00839|HNRPU_HUMAN Heterogeneous nuclear ribonucleoprotein U OS=Homo sapiens GN=HNRNPU PE=1 SV=6	NGQDLGVAFK		424	433	1048.5426025390625
pepb10b10	b10.a1.a1	sp|Q00839|HNRPU_HUMAN	sp|Q00839|HNRPU_HUMAN Heterogeneous nuclear ribonucleoprotein U OS=Homo sapiens GN=HNRNPU PE=1 SV=6	YNILGTNTIMDK	M10:+15.99491	525	536	1398.69384765625
pepb10a4	b10.a1.a1	sp|Q00839|HNRPU_HUMAN	sp|Q00839|HNRPU_HUMAN Heterogeneous nuclear ribonucleoprotein U OS=Homo sapiens GN=HNRNPU PE=1 SV=6	NFILDQTNVSAAAQR		576	590	1647.8453369140625
pepb10a9	b10.a1.a1	sp|Q00839|HNRPU_HUMAN	sp|Q00839|HNRPU_HUMAN Heterogeneous nuclear ribonucleoprotein U OS=Homo sapiens GN=HNRNPU PE=1 SV=6	YNILGTNTIMDK		525	536	1382.6988525390625
pepb10a7	b10.a1.a1	sp|Q00839|HNRPU_HUMAN	sp|Q00839|HNRPU_HUMAN Heterogeneous nuclear ribonucleoprotein U OS=Homo sapiens GN=HNRNPU PE=1 SV=6	SSGPTSLFAVTVAPPGAR		187	204	1714.9127197265625
pepb11a8	b11.a1.a1	sp|P42285|SK2L2_HUMAN	sp|P42285|SK2L2_HUMAN Superkiller viralicidic activity 2-like 2 OS=Homo sapiens GN=SKIV2L2 PE=1 SV=3	TVLQMDELK	M5:+15.99491	844	852	1092.56103515625
pepb11b10	b11.a1.a1	sp|P42285|SK2L2_HUMAN	sp|P42285|SK2L2_HUMAN Superkiller viralicidic activity 2-like 2 OS=Homo sapiens GN=SKIV2L2 PE=1 SV=3	WISSGEYIQMSGR	M10:+15.99491	511	523	1529.7056884765625
pepb11a1	b11.a1.a1	sp|P42285|SK2L2_HUMAN	sp|P42285|SK2L2_HUMAN Superkiller viralicidic activity 2-like 2 OS=Homo sapiens GN=SKIV2L2 PE=1 SV=3	EDNFNTAMQVLR	M8:+15.99491	340	351	1453.6744384765625
pepb11a9	b11.a1.a1	sp|P42285|SK2L2_HUMAN	sp|P42285|SK2L2_HUMAN Superkiller viralicidic activity 2-like 2 OS=Homo sapiens GN=SKIV2L2 PE=1 SV=3	VIFTSPIK		185	192	904.5507202148438
pepb11a4	b11.a1.a1	sp|P42285|SK2L2_HUMAN	sp|P42285|SK2L2_HUMAN Superkiller viralicidic activity 2-like 2 OS=Homo sapiens GN=SKIV2L2 PE=1 SV=3	LGFATSSDVIEMK	M12:+15.99491	861	873	1413.693359375
pepb11a6	b11.a1.a1	sp|P42285|SK2L2_HUMAN	sp|P42285|SK2L2_HUMAN Superkiller viralicidic activity 2-like 2 OS=Homo sapiens GN=SKIV2L2 PE=1 SV=3	MTDVFEGSIIR	M1:+15.99491	985	995	1283.63037109375
pepb11a2	b11.a1.a1	sp|P42285|SK2L2_HUMAN	sp|P42285|SK2L2_HUMAN Superkiller viralicidic activity 2-like 2 OS=Homo sapiens GN=SKIV2L2 PE=1 SV=3	GIVILMVDEK	M6:+15.99491	533	542	1132.6285400390625
pepb11a3	b11.a1.a1	sp|P42285|SK2L2_HUMAN	sp|P42285|SK2L2_HUMAN Superkiller viralicidic activity 2-like 2 OS=Homo sapiens GN=SKIV2L2 PE=1 SV=3	LGFATSSDVIEMK		861	873	1397.698486328125
pepb11a5	b11.a1.a1	sp|P42285|SK2L2_HUMAN	sp|P42285|SK2L2_HUMAN Superkiller viralicidic activity 2-like 2 OS=Homo sapiens GN=SKIV2L2 PE=1 SV=3	MTDVFEGSIIR		985	995	1267.635498046875
pepb11a7	b11.a1.a1	sp|P42285|SK2L2_HUMAN	sp|P42285|SK2L2_HUMAN Superkiller viralicidic activity 2-like 2 OS=Homo sapiens GN=SKIV2L2 PE=1 SV=3	NFQPVIIFSFSK		385	396	1426.7733154296875
pepb11a8	b11.a1.a2	tr|F5H7E2|F5H7E2_HUMAN	tr|F5H7E2|F5H7E2_HUMAN Superkiller viralicidic activity 2-like 2 OS=Homo sapiens GN=SKIV2L2 PE=2 SV=1	TVLQMDELK	M5:+15.99491	743	751	1092.56103515625
pepb11b10	b11.a1.a2	tr|F5H7E2|F5H7E2_HUMAN	tr|F5H7E2|F5H7E2_HUMAN Superkiller viralicidic activity 2-like 2 OS=Homo sapiens GN=SKIV2L2 PE=2 SV=1	WISSGEYIQMSGR	M10:+15.99491	410	422	1529.7056884765625
pepb11a1	b11.a1.a2	tr|F5H7E2|F5H7E2_HUMAN	tr|F5H7E2|F5H7E2_HUMAN Superkiller viralicidic activity 2-like 2 OS=Homo sapiens GN=SKIV2L2 PE=2 SV=1	EDNFNTAMQVLR	M8:+15.99491	239	250	1453.6744384765625
pepb11a9	b11.a1.a2	tr|F5H7E2|F5H7E2_HUMAN	tr|F5H7E2|F5H7E2_HUMAN Superkiller viralicidic activity 2-like 2 OS=Homo sapiens GN=SKIV2L2 PE=2 SV=1	VIFTSPIK		84	91	904.5507202148438
pepb11a4	b11.a1.a2	tr|F5H7E2|F5H7E2_HUMAN	tr|F5H7E2|F5H7E2_HUMAN Superkiller viralicidic activity 2-like 2 OS=Homo sapiens GN=SKIV2L2 PE=2 SV=1	LGFATSSDVIEMK	M12:+15.99491	760	772	1413.693359375
pepb11a6	b11.a1.a2	tr|F5H7E2|F5H7E2_HUMAN	tr|F5H7E2|F5H7E2_HUMAN Superkiller viralicidic activity 2-like 2 OS=Homo sapiens GN=SKIV2L2 PE=2 SV=1	MTDVFEGSIIR	M1:+15.99491	884	894	1283.63037109375
pepb11a2	b11.a1.a2	tr|F5H7E2|F5H7E2_HUMAN	tr|F5H7E2|F5H7E2_HUMAN Superkiller viralicidic activity 2-like 2 OS=Homo sapiens GN=SKIV2L2 PE=2 SV=1	GIVILMVDEK	M6:+15.99491	432	441	1132.6285400390625
pepb11a3	b11.a1.a2	tr|F5H7E2|F5H7E2_HUMAN	tr|F5H7E2|F5H7E2_HUMAN Superkiller viralicidic activity 2-like 2 OS=Homo sapiens GN=SKIV2L2 PE=2 SV=1	LGFATSSDVIEMK		760	772	1397.698486328125
pepb11a5	b11.a1.a2	tr|F5H7E2|F5H7E2_HUMAN	tr|F5H7E2|F5H7E2_HUMAN Superkiller viralicidic activity 2-like 2 OS=Homo sapiens GN=SKIV2L2 PE=2 SV=1	MTDVFEGSIIR		884	894	1267.635498046875
pepb11a7	b11.a1.a2	tr|F5H7E2|F5H7E2_HUMAN	tr|F5H7E2|F5H7E2_HUMAN Superkiller viralicidic activity 2-like 2 OS=Homo sapiens GN=SKIV2L2 PE=2 SV=1	NFQPVIIFSFSK		284	295	1426.7733154296875
pepb12a7	b12.a1.a1	sp|P17480-2|UBF1_HUMAN	sp|P17480-2|UBF1_HUMAN Isoform UBF2 of Nucleolar transcription factor 1 OS=Homo sapiens GN=UBTF	TTESHMDWEK	M6:+15.99491	48	57	1279.5263671875
pepb12a6	b12.a1.a1	sp|P17480-2|UBF1_HUMAN	sp|P17480-2|UBF1_HUMAN Isoform UBF2 of Nucleolar transcription factor 1 OS=Homo sapiens GN=UBTF	TTESHMDWEK		48	57	1263.531494140625
pepb12a8	b12.a1.a1	sp|P17480-2|UBF1_HUMAN	sp|P17480-2|UBF1_HUMAN Isoform UBF2 of Nucleolar transcription factor 1 OS=Homo sapiens GN=UBTF	VRPDEIMR		217	224	1015.5358276367188
pepb12a4	b12.a1.a1	sp|P17480-2|UBF1_HUMAN	sp|P17480-2|UBF1_HUMAN Isoform UBF2 of Nucleolar transcription factor 1 OS=Homo sapiens GN=UBTF	LHPEMSNLDLTK	M5:+15.99491	133	144	1413.7047119140625
pepb12b10	b12.a1.a1	sp|P17480-2|UBF1_HUMAN	sp|P17480-2|UBF1_HUMAN Isoform UBF2 of Nucleolar transcription factor 1 OS=Homo sapiens GN=UBTF	YIQDFQR		161	167	969.4793090820312
pepb12a5	b12.a1.a1	sp|P17480-2|UBF1_HUMAN	sp|P17480-2|UBF1_HUMAN Isoform UBF2 of Nucleolar transcription factor 1 OS=Homo sapiens GN=UBTF	MWNDLSEK		407	414	1022.4616088867188
pepb12a3	b12.a1.a1	sp|P17480-2|UBF1_HUMAN	sp|P17480-2|UBF1_HUMAN Isoform UBF2 of Nucleolar transcription factor 1 OS=Homo sapiens GN=UBTF	HPELNISEEGITK		230	242	1466.7490234375
pepb12a9	b12.a1.a1	sp|P17480-2|UBF1_HUMAN	sp|P17480-2|UBF1_HUMAN Isoform UBF2 of Nucleolar transcription factor 1 OS=Homo sapiens GN=UBTF	WVEISNEVR		72	80	1131.5797119140625
pepb12a1	b12.a1.a1	sp|P17480-2|UBF1_HUMAN	sp|P17480-2|UBF1_HUMAN Isoform UBF2 of Nucleolar transcription factor 1 OS=Homo sapiens GN=UBTF	FLESLPEEEQQR		324	335	1504.7281494140625
pepb12a2	b12.a1.a1	sp|P17480-2|UBF1_HUMAN	sp|P17480-2|UBF1_HUMAN Isoform UBF2 of Nucleolar transcription factor 1 OS=Homo sapiens GN=UBTF	FSQELLSNGELNHLPLK		541	557	1939.02880859375
pepb12a7	b12.a1.a2	tr|E9PKP7|E9PKP7_HUMAN	tr|E9PKP7|E9PKP7_HUMAN Nucleolar transcription factor 1 OS=Homo sapiens GN=UBTF PE=2 SV=1	TTESHMDWEK	M6:+15.99491	48	57	1279.5263671875
pepb12a6	b12.a1.a2	tr|E9PKP7|E9PKP7_HUMAN	tr|E9PKP7|E9PKP7_HUMAN Nucleolar transcription factor 1 OS=Homo sapiens GN=UBTF PE=2 SV=1	TTESHMDWEK		48	57	1263.531494140625
pepb12a8	b12.a1.a2	tr|E9PKP7|E9PKP7_HUMAN	tr|E9PKP7|E9PKP7_HUMAN Nucleolar transcription factor 1 OS=Homo sapiens GN=UBTF PE=2 SV=1	VRPDEIMR		217	224	1015.5358276367188
pepb12a4	b12.a1.a2	tr|E9PKP7|E9PKP7_HUMAN	tr|E9PKP7|E9PKP7_HUMAN Nucleolar transcription factor 1 OS=Homo sapiens GN=UBTF PE=2 SV=1	LHPEMSNLDLTK	M5:+15.99491	133	144	1413.7047119140625
pepb12b10	b12.a1.a2	tr|E9PKP7|E9PKP7_HUMAN	tr|E9PKP7|E9PKP7_HUMAN Nucleolar transcription factor 1 OS=Homo sapiens GN=UBTF PE=2 SV=1	YIQDFQR		161	167	969.4793090820312
pepb12a5	b12.a1.a2	tr|E9PKP7|E9PKP7_HUMAN	tr|E9PKP7|E9PKP7_HUMAN Nucleolar transcription factor 1 OS=Homo sapiens GN=UBTF PE=2 SV=1	MWNDLSEK		407	414	1022.4616088867188
pepb12a3	b12.a1.a2	tr|E9PKP7|E9PKP7_HUMAN	tr|E9PKP7|E9PKP7_HUMAN Nucleolar transcription factor 1 OS=Homo sapiens GN=UBTF PE=2 SV=1	HPELNISEEGITK		230	242	1466.7490234375
pepb12a9	b12.a1.a2	tr|E9PKP7|E9PKP7_HUMAN	tr|E9PKP7|E9PKP7_HUMAN Nucleolar transcription factor 1 OS=Homo sapiens GN=UBTF PE=2 SV=1	WVEISNEVR		72	80	1131.5797119140625
pepb12a1	b12.a1.a2	tr|E9PKP7|E9PKP7_HUMAN	tr|E9PKP7|E9PKP7_HUMAN Nucleolar transcription factor 1 OS=Homo sapiens GN=UBTF PE=2 SV=1	FLESLPEEEQQR		324	335	1504.7281494140625
pepb12a2	b12.a1.a2	tr|E9PKP7|E9PKP7_HUMAN	tr|E9PKP7|E9PKP7_HUMAN Nucleolar transcription factor 1 OS=Homo sapiens GN=UBTF PE=2 SV=1	FSQELLSNGELNHLPLK		541	557	1939.02880859375
pepb13a9	b13.a1.a1	sp|Q9NR30|DDX21_HUMAN	sp|Q9NR30|DDX21_HUMAN Nucleolar RNA helicase 2 OS=Homo sapiens GN=DDX21 PE=1 SV=5	SDAGLESDTAMK	M11:+15.99491	7	18	1240.53662109375
pepb13a4	b13.a1.a1	sp|Q9NR30|DDX21_HUMAN	sp|Q9NR30|DDX21_HUMAN Nucleolar RNA helicase 2 OS=Homo sapiens GN=DDX21 PE=1 SV=5	EAQELSQNSAIK		450	461	1317.6649169921875
pepb13a3	b13.a1.a1	sp|Q9NR30|DDX21_HUMAN	sp|Q9NR30|DDX21_HUMAN Nucleolar RNA helicase 2 OS=Homo sapiens GN=DDX21 PE=1 SV=5	DVESYIHR		517	524	1018.4957275390625
pepb13a8	b13.a1.a1	sp|Q9NR30|DDX21_HUMAN	sp|Q9NR30|DDX21_HUMAN Nucleolar RNA helicase 2 OS=Homo sapiens GN=DDX21 PE=1 SV=5	QDAQSLHGDIPQK	Q1:-17.02655	462	474	1419.6866455078125
pepb13a1	b13.a1.a1	sp|Q9NR30|DDX21_HUMAN	sp|Q9NR30|DDX21_HUMAN Nucleolar RNA helicase 2 OS=Homo sapiens GN=DDX21 PE=1 SV=5	AAVIGDVIR		424	432	913.5469970703125
pepb13a2	b13.a1.a1	sp|Q9NR30|DDX21_HUMAN	sp|Q9NR30|DDX21_HUMAN Nucleolar RNA helicase 2 OS=Homo sapiens GN=DDX21 PE=1 SV=5	APQVLVLAPTR		260	270	1164.7103271484375
pepb13a7	b13.a1.a1	sp|Q9NR30|DDX21_HUMAN	sp|Q9NR30|DDX21_HUMAN Nucleolar RNA helicase 2 OS=Homo sapiens GN=DDX21 PE=1 SV=5	NGIDILVGTPGR		307	318	1211.6746826171875
pepb13a5	b13.a1.a1	sp|Q9NR30|DDX21_HUMAN	sp|Q9NR30|DDX21_HUMAN Nucleolar RNA helicase 2 OS=Homo sapiens GN=DDX21 PE=1 SV=5	EGAFSNFPISEETIK		185	199	1668.81201171875
pepb13a6	b13.a1.a1	sp|Q9NR30|DDX21_HUMAN	sp|Q9NR30|DDX21_HUMAN Nucleolar RNA helicase 2 OS=Homo sapiens GN=DDX21 PE=1 SV=5	GAVEALAAALAH		606	617	1093.6004638671875
pepb13b10	b13.a1.a1	sp|Q9NR30|DDX21_HUMAN	sp|Q9NR30|DDX21_HUMAN Nucleolar RNA helicase 2 OS=Homo sapiens GN=DDX21 PE=1 SV=5	TFSFAIPLIEK		237	247	1265.71435546875
pepb14a7	b14.a1.a1	sp|Q08211|DHX9_HUMAN	sp|Q08211|DHX9_HUMAN ATP-dependent RNA helicase A OS=Homo sapiens GN=DHX9 PE=1 SV=4	LSMSQLNEK	M3:+15.99491	622	630	1065.52490234375
pepb14a4	b14.a1.a1	sp|Q08211|DHX9_HUMAN	sp|Q08211|DHX9_HUMAN ATP-dependent RNA helicase A OS=Homo sapiens GN=DHX9 PE=1 SV=4	EGETVEPYK		267	275	1051.4947509765625
pepb14a2	b14.a1.a1	sp|Q08211|DHX9_HUMAN	sp|Q08211|DHX9_HUMAN ATP-dependent RNA helicase A OS=Homo sapiens GN=DHX9 PE=1 SV=4	AAMEALVVEVTK	M3:+15.99491	1105	1116	1276.68212890625
pepb14a6	b14.a1.a1	sp|Q08211|DHX9_HUMAN	sp|Q08211|DHX9_HUMAN ATP-dependent RNA helicase A OS=Homo sapiens GN=DHX9 PE=1 SV=4	LAAQSCALSLVR	C6:+57.02146	237	248	1288.70458984375
pepb14a8	b14.a1.a1	sp|Q08211|DHX9_HUMAN	sp|Q08211|DHX9_HUMAN ATP-dependent RNA helicase A OS=Homo sapiens GN=DHX9 PE=1 SV=4	PSAAGINLMIGSTR		1141	1154	1387.736572265625
pepb14a9	b14.a1.a1	sp|Q08211|DHX9_HUMAN	sp|Q08211|DHX9_HUMAN ATP-dependent RNA helicase A OS=Homo sapiens GN=DHX9 PE=1 SV=4	QPAIISQLDPVNER		1117	1130	1579.8443603515625
pepb14a1	b14.a1.a1	sp|Q08211|DHX9_HUMAN	sp|Q08211|DHX9_HUMAN ATP-dependent RNA helicase A OS=Homo sapiens GN=DHX9 PE=1 SV=4	AAMEALVVEVTK		1105	1116	1260.687255859375
pepb14a3	b14.a1.a1	sp|Q08211|DHX9_HUMAN	sp|Q08211|DHX9_HUMAN ATP-dependent RNA helicase A OS=Homo sapiens GN=DHX9 PE=1 SV=4	DFVNYLVR		64	71	1025.5418701171875
pepb14b10	b14.a1.a1	sp|Q08211|DHX9_HUMAN	sp|Q08211|DHX9_HUMAN ATP-dependent RNA helicase A OS=Homo sapiens GN=DHX9 PE=1 SV=4	YPSPFFVFGEK		1038	1048	1317.65185546875
pepb14a5	b14.a1.a1	sp|Q08211|DHX9_HUMAN	sp|Q08211|DHX9_HUMAN ATP-dependent RNA helicase A OS=Homo sapiens GN=DHX9 PE=1 SV=4	GMTLVTPLQLLLFASK	M2:+15.99491	1058	1073	1748.0030517578125
pepb15a4	b15.a1.a1	sp|P05388|RLA0_HUMAN	sp|P05388|RLA0_HUMAN 60S acidic ribosomal protein P0 OS=Homo sapiens GN=RPLP0 PE=1 SV=1	GHLENNPALEK		67	77	1221.6226806640625
pepb15a3	b15.a1.a1	sp|P05388|RLA0_HUMAN	sp|P05388|RLA0_HUMAN 60S acidic ribosomal protein P0 OS=Homo sapiens GN=RPLP0 PE=1 SV=1	DMLLANK		100	106	804.4287719726562
pepb15a5	b15.a1.a1	sp|P05388|RLA0_HUMAN	sp|P05388|RLA0_HUMAN 60S acidic ribosomal protein P0 OS=Homo sapiens GN=RPLP0 PE=1 SV=1	GNVGFVFTK		84	92	968.5203857421875
pepb15a2	b15.a1.a1	sp|P05388|RLA0_HUMAN	sp|P05388|RLA0_HUMAN 60S acidic ribosomal protein P0 OS=Homo sapiens GN=RPLP0 PE=1 SV=1	AGAIAPCEVTVPAQNTGLGPEK	C7:+57.02146	113	134	2180.10205078125
pepb15a7	b15.a1.a1	sp|P05388|RLA0_HUMAN	sp|P05388|RLA0_HUMAN 60S acidic ribosomal protein P0 OS=Homo sapiens GN=RPLP0 PE=1 SV=1	IIQLLDDYPK		17	26	1217.677978515625
pepb15a8	b15.a1.a1	sp|P05388|RLA0_HUMAN	sp|P05388|RLA0_HUMAN 60S acidic ribosomal protein P0 OS=Homo sapiens GN=RPLP0 PE=1 SV=1	NVASVCLQIGYPTVASVPH	C6:+57.02146	221	239	2012.02734375
pepb15a9	b15.a1.a1	sp|P05388|RLA0_HUMAN	sp|P05388|RLA0_HUMAN 60S acidic ribosomal protein P0 OS=Homo sapiens GN=RPLP0 PE=1 SV=1	TSFFQALGITTK		135	146	1313.71044921875
pepb15a6	b15.a1.a1	sp|P05388|RLA0_HUMAN	sp|P05388|RLA0_HUMAN 60S acidic ribosomal protein P0 OS=Homo sapiens GN=RPLP0 PE=1 SV=1	GTIEILSDVQLIK		150	162	1428.8311767578125
pepb15a1	b15.a1.a1	sp|P05388|RLA0_HUMAN	sp|P05388|RLA0_HUMAN 60S acidic ribosomal protein P0 OS=Homo sapiens GN=RPLP0 PE=1 SV=1	AFLADPSAFVAAAPVAAATTAAPAAAAAPAK		267	297	2752.46728515625
pepb16a5	b16.a1.a1	sp|Q14527|HLTF_HUMAN	sp|Q14527|HLTF_HUMAN Helicase-like transcription factor OS=Homo sapiens GN=HLTF PE=1 SV=2	MSELSSSRPK	M1:+15.99491	377	386	1137.5572509765625
pepb16a4	b16.a1.a1	sp|Q14527|HLTF_HUMAN	sp|Q14527|HLTF_HUMAN Helicase-like transcription factor OS=Homo sapiens GN=HLTF PE=1 SV=2	MSELSSSRPK		377	386	1121.5623779296875
pepb16a2	b16.a1.a1	sp|Q14527|HLTF_HUMAN	sp|Q14527|HLTF_HUMAN Helicase-like transcription factor OS=Homo sapiens GN=HLTF PE=1 SV=2	DPNNPYDK		88	95	962.4218139648438
pepb16a3	b16.a1.a1	sp|Q14527|HLTF_HUMAN	sp|Q14527|HLTF_HUMAN Helicase-like transcription factor OS=Homo sapiens GN=HLTF PE=1 SV=2	GDSPLHSIR		542	550	981.5115966796875
pepb16a1	b16.a1.a1	sp|Q14527|HLTF_HUMAN	sp|Q14527|HLTF_HUMAN Helicase-like transcription factor OS=Homo sapiens GN=HLTF PE=1 SV=2	AGGVGLNLSAASR		914	926	1172.6385498046875
pepb16a8	b16.a1.a1	sp|Q14527|HLTF_HUMAN	sp|Q14527|HLTF_HUMAN Helicase-like transcription factor OS=Homo sapiens GN=HLTF PE=1 SV=2	YYTGVVNNNEMVALQR	M11:+15.99491	72	87	1886.9068603515625
pepb16a6	b16.a1.a1	sp|Q14527|HLTF_HUMAN	sp|Q14527|HLTF_HUMAN Helicase-like transcription factor OS=Homo sapiens GN=HLTF PE=1 SV=2	NDLYYNTITNFSEK		268	281	1721.8021240234375
pepb16a7	b16.a1.a1	sp|Q14527|HLTF_HUMAN	sp|Q14527|HLTF_HUMAN Helicase-like transcription factor OS=Homo sapiens GN=HLTF PE=1 SV=2	TLGFNLESGWGSGR		177	190	1480.71826171875
pepb17a8	b17.a1.a1	sp|Q9BUQ8|DDX23_HUMAN	sp|Q9BUQ8|DDX23_HUMAN Probable ATP-dependent RNA helicase DDX23 OS=Homo sapiens GN=DDX23 PE=1 SV=3	VFLMSESEK	M4:+15.99491	643	651	1085.518798828125
pepb17a6	b17.a1.a1	sp|Q9BUQ8|DDX23_HUMAN	sp|Q9BUQ8|DDX23_HUMAN Probable ATP-dependent RNA helicase DDX23 OS=Homo sapiens GN=DDX23 PE=1 SV=3	NIEDYIHR		744	751	1059.522216796875
pepb17a7	b17.a1.a1	sp|Q9BUQ8|DDX23_HUMAN	sp|Q9BUQ8|DDX23_HUMAN Probable ATP-dependent RNA helicase DDX23 OS=Homo sapiens GN=DDX23 PE=1 SV=3	QAIPIGLQNR		420	429	1109.6429443359375
pepb17a2	b17.a1.a1	sp|Q9BUQ8|DDX23_HUMAN	sp|Q9BUQ8|DDX23_HUMAN Probable ATP-dependent RNA helicase DDX23 OS=Homo sapiens GN=DDX23 PE=1 SV=3	DIIGVAETGSGK		430	441	1146.6004638671875
pepb17a5	b17.a1.a1	sp|Q9BUQ8|DDX23_HUMAN	sp|Q9BUQ8|DDX23_HUMAN Probable ATP-dependent RNA helicase DDX23 OS=Homo sapiens GN=DDX23 PE=1 SV=3	LIDVLENR		529	536	971.5524291992188
pepb17a3	b17.a1.a1	sp|Q9BUQ8|DDX23_HUMAN	sp|Q9BUQ8|DDX23_HUMAN Probable ATP-dependent RNA helicase DDX23 OS=Homo sapiens GN=DDX23 PE=1 SV=3	GFIAGIDLK		302	310	933.540771484375
pepb17a4	b17.a1.a1	sp|Q9BUQ8|DDX23_HUMAN	sp|Q9BUQ8|DDX23_HUMAN Probable ATP-dependent RNA helicase DDX23 OS=Homo sapiens GN=DDX23 PE=1 SV=3	IEESDQGPYAIILAPTR		462	478	1872.9705810546875
pepb17a1	b17.a1.a1	sp|Q9BUQ8|DDX23_HUMAN	sp|Q9BUQ8|DDX23_HUMAN Probable ATP-dependent RNA helicase DDX23 OS=Homo sapiens GN=DDX23 PE=1 SV=3	AQPLSLEELLAK		139	150	1311.7523193359375
pepb18a7	b18.a1.a1	sp|Q14978-2|NOLC1_HUMAN	sp|Q14978-2|NOLC1_HUMAN Isoform Beta of Nucleolar and coiled-body phosphoprotein 1 OS=Homo sapiens GN=NOLC1	VAGGAAPSKPASAK		507	520	1211.6746826171875
pepb18a4	b18.a1.a1	sp|Q14978-2|NOLC1_HUMAN	sp|Q14978-2|NOLC1_HUMAN Isoform Beta of Nucleolar and coiled-body phosphoprotein 1 OS=Homo sapiens GN=NOLC1	KLQANGPVAK		67	76	1025.610595703125
pepb18a6	b18.a1.a1	sp|Q14978-2|NOLC1_HUMAN	sp|Q14978-2|NOLC1_HUMAN Isoform Beta of Nucleolar and coiled-body phosphoprotein 1 OS=Homo sapiens GN=NOLC1	VADNSFDAKR		649	658	1122.55419921875
pepb18a1	b18.a1.a1	sp|Q14978-2|NOLC1_HUMAN	sp|Q14978-2|NOLC1_HUMAN Isoform Beta of Nucleolar and coiled-body phosphoprotein 1 OS=Homo sapiens GN=NOLC1	ANGTSALTAQNGK		556	568	1232.6234130859375
pepb18a5	b18.a1.a1	sp|Q14978-2|NOLC1_HUMAN	sp|Q14978-2|NOLC1_HUMAN Isoform Beta of Nucleolar and coiled-body phosphoprotein 1 OS=Homo sapiens GN=NOLC1	VADNSFDAK		649	657	966.453125
pepb18a3	b18.a1.a1	sp|Q14978-2|NOLC1_HUMAN	sp|Q14978-2|NOLC1_HUMAN Isoform Beta of Nucleolar and coiled-body phosphoprotein 1 OS=Homo sapiens GN=NOLC1	GAAGDWGER		659	667	918.4067993164062
pepb18a2	b18.a1.a1	sp|Q14978-2|NOLC1_HUMAN	sp|Q14978-2|NOLC1_HUMAN Isoform Beta of Nucleolar and coiled-body phosphoprotein 1 OS=Homo sapiens GN=NOLC1	DNQLSEVANK		24	33	1117.548828125
pepb18a7	b18.a1.a2	sp|Q14978-3|NOLC1_HUMAN	sp|Q14978-3|NOLC1_HUMAN Isoform 3 of Nucleolar and coiled-body phosphoprotein 1 OS=Homo sapiens GN=NOLC1	VAGGAAPSKPASAK		498	511	1211.6746826171875
pepb18a4	b18.a1.a2	sp|Q14978-3|NOLC1_HUMAN	sp|Q14978-3|NOLC1_HUMAN Isoform 3 of Nucleolar and coiled-body phosphoprotein 1 OS=Homo sapiens GN=NOLC1	KLQANGPVAK		68	77	1025.610595703125
pepb18a6	b18.a1.a2	sp|Q14978-3|NOLC1_HUMAN	sp|Q14978-3|NOLC1_HUMAN Isoform 3 of Nucleolar and coiled-body phosphoprotein 1 OS=Homo sapiens GN=NOLC1	VADNSFDAKR		640	649	1122.55419921875
pepb18a1	b18.a1.a2	sp|Q14978-3|NOLC1_HUMAN	sp|Q14978-3|NOLC1_HUMAN Isoform 3 of Nucleolar and coiled-body phosphoprotein 1 OS=Homo sapiens GN=NOLC1	ANGTSALTAQNGK		547	559	1232.6234130859375
pepb18a5	b18.a1.a2	sp|Q14978-3|NOLC1_HUMAN	sp|Q14978-3|NOLC1_HUMAN Isoform 3 of Nucleolar and coiled-body phosphoprotein 1 OS=Homo sapiens GN=NOLC1	VADNSFDAK		640	648	966.453125
pepb18a3	b18.a1.a2	sp|Q14978-3|NOLC1_HUMAN	sp|Q14978-3|NOLC1_HUMAN Isoform 3 of Nucleolar and coiled-body phosphoprotein 1 OS=Homo sapiens GN=NOLC1	GAAGDWGER		650	658	918.4067993164062
pepb18a2	b18.a1.a2	sp|Q14978-3|NOLC1_HUMAN	sp|Q14978-3|NOLC1_HUMAN Isoform 3 of Nucleolar and coiled-body phosphoprotein 1 OS=Homo sapiens GN=NOLC1	DNQLSEVANK		24	33	1117.548828125
pepb18a7	b18.a1.a3	sp|Q14978|NOLC1_HUMAN	sp|Q14978|NOLC1_HUMAN Nucleolar and coiled-body phosphoprotein 1 OS=Homo sapiens GN=NOLC1 PE=1 SV=2	VAGGAAPSKPASAK		497	510	1211.6746826171875
pepb18a4	b18.a1.a3	sp|Q14978|NOLC1_HUMAN	sp|Q14978|NOLC1_HUMAN Nucleolar and coiled-body phosphoprotein 1 OS=Homo sapiens GN=NOLC1 PE=1 SV=2	KLQANGPVAK		67	76	1025.610595703125
pepb18a6	b18.a1.a3	sp|Q14978|NOLC1_HUMAN	sp|Q14978|NOLC1_HUMAN Nucleolar and coiled-body phosphoprotein 1 OS=Homo sapiens GN=NOLC1 PE=1 SV=2	VADNSFDAKR		639	648	1122.55419921875
pepb18a1	b18.a1.a3	sp|Q14978|NOLC1_HUMAN	sp|Q14978|NOLC1_HUMAN Nucleolar and coiled-body phosphoprotein 1 OS=Homo sapiens GN=NOLC1 PE=1 SV=2	ANGTSALTAQNGK		546	558	1232.6234130859375
pepb18a5	b18.a1.a3	sp|Q14978|NOLC1_HUMAN	sp|Q14978|NOLC1_HUMAN Nucleolar and coiled-body phosphoprotein 1 OS=Homo sapiens GN=NOLC1 PE=1 SV=2	VADNSFDAK		639	647	966.453125
pepb18a3	b18.a1.a3	sp|Q14978|NOLC1_HUMAN	sp|Q14978|NOLC1_HUMAN Nucleolar and coiled-body phosphoprotein 1 OS=Homo sapiens GN=NOLC1 PE=1 SV=2	GAAGDWGER		649	657	918.4067993164062
pepb18a2	b18.a1.a3	sp|Q14978|NOLC1_HUMAN	sp|Q14978|NOLC1_HUMAN Nucleolar and coiled-body phosphoprotein 1 OS=Homo sapiens GN=NOLC1 PE=1 SV=2	DNQLSEVANK		24	33	1117.548828125
pepb19a3	b19.a1.a1	sp|O75475|PSIP1_HUMAN	sp|O75475|PSIP1_HUMAN PC4 and SFRS1-interacting protein OS=Homo sapiens GN=PSIP1 PE=1 SV=1	FSSQQAATK		92	100	967.4848022460938
pepb19a7	b19.a1.a1	sp|O75475|PSIP1_HUMAN	sp|O75475|PSIP1_HUMAN PC4 and SFRS1-interacting protein OS=Homo sapiens GN=PSIP1 PE=1 SV=1	VSQVIMEK	M6:+15.99491	408	415	949.502685546875
pepb19a6	b19.a1.a1	sp|O75475|PSIP1_HUMAN	sp|O75475|PSIP1_HUMAN PC4 and SFRS1-interacting protein OS=Homo sapiens GN=PSIP1 PE=1 SV=1	VSQVIMEK		408	415	933.5078125
pepb19a1	b19.a1.a1	sp|O75475|PSIP1_HUMAN	sp|O75475|PSIP1_HUMAN PC4 and SFRS1-interacting protein OS=Homo sapiens GN=PSIP1 PE=1 SV=1	AVDITTPK		136	143	844.4779052734375
pepb19a4	b19.a1.a1	sp|O75475|PSIP1_HUMAN	sp|O75475|PSIP1_HUMAN PC4 and SFRS1-interacting protein OS=Homo sapiens GN=PSIP1 PE=1 SV=1	IDNLDVNR		365	372	958.4957275390625
pepb19a2	b19.a1.a1	sp|O75475|PSIP1_HUMAN	sp|O75475|PSIP1_HUMAN PC4 and SFRS1-interacting protein OS=Homo sapiens GN=PSIP1 PE=1 SV=1	DFKPGDLIFAK		4	14	1250.6783447265625
pepb19a5	b19.a1.a1	sp|O75475|PSIP1_HUMAN	sp|O75475|PSIP1_HUMAN PC4 and SFRS1-interacting protein OS=Homo sapiens GN=PSIP1 PE=1 SV=1	NMFLVGEGDSVITQVLNK	M2:+15.99491	425	442	1980.0111083984375
pepb20a2	b20.a1.a1	sp|P18887|XRCC1_HUMAN	sp|P18887|XRCC1_HUMAN DNA repair protein XRCC1 OS=Homo sapiens GN=XRCC1 PE=1 SV=2	AIGSTSKPQESPK		231	243	1329.7012939453125
pepb20a1	b20.a1.a1	sp|P18887|XRCC1_HUMAN	sp|P18887|XRCC1_HUMAN DNA repair protein XRCC1 OS=Homo sapiens GN=XRCC1 PE=1 SV=2	AGPEELGK		311	318	800.415283203125
pepb20a5	b20.a1.a1	sp|P18887|XRCC1_HUMAN	sp|P18887|XRCC1_HUMAN DNA repair protein XRCC1 OS=Homo sapiens GN=XRCC1 PE=1 SV=2	TPATAPVPAR		281	290	980.5527954101562
pepb20a6	b20.a1.a1	sp|P18887|XRCC1_HUMAN	sp|P18887|XRCC1_HUMAN DNA repair protein XRCC1 OS=Homo sapiens GN=XRCC1 PE=1 SV=2	TPSKPPAQLSPSVPK		257	271	1533.8638916015625
pepb20a7	b20.a1.a1	sp|P18887|XRCC1_HUMAN	sp|P18887|XRCC1_HUMAN DNA repair protein XRCC1 OS=Homo sapiens GN=XRCC1 PE=1 SV=2	YSQVLGLGGR		370	379	1049.57421875
pepb20a4	b20.a1.a1	sp|P18887|XRCC1_HUMAN	sp|P18887|XRCC1_HUMAN DNA repair protein XRCC1 OS=Homo sapiens GN=XRCC1 PE=1 SV=2	LLPHQLYGVVPQA		621	633	1434.810791015625
pepb20a3	b20.a1.a1	sp|P18887|XRCC1_HUMAN	sp|P18887|XRCC1_HUMAN DNA repair protein XRCC1 OS=Homo sapiens GN=XRCC1 PE=1 SV=2	DSPFGLSFVR		139	148	1124.5738525390625
pepb20a2	b20.a1.a2	tr|F5H8D7|F5H8D7_HUMAN	tr|F5H8D7|F5H8D7_HUMAN DNA repair protein XRCC1 OS=Homo sapiens GN=XRCC1 PE=2 SV=1	AIGSTSKPQESPK		200	212	1329.7012939453125
pepb20a1	b20.a1.a2	tr|F5H8D7|F5H8D7_HUMAN	tr|F5H8D7|F5H8D7_HUMAN DNA repair protein XRCC1 OS=Homo sapiens GN=XRCC1 PE=2 SV=1	AGPEELGK		280	287	800.415283203125
pepb20a5	b20.a1.a2	tr|F5H8D7|F5H8D7_HUMAN	tr|F5H8D7|F5H8D7_HUMAN DNA repair protein XRCC1 OS=Homo sapiens GN=XRCC1 PE=2 SV=1	TPATAPVPAR		250	259	980.5527954101562
pepb20a6	b20.a1.a2	tr|F5H8D7|F5H8D7_HUMAN	tr|F5H8D7|F5H8D7_HUMAN DNA repair protein XRCC1 OS=Homo sapiens GN=XRCC1 PE=2 SV=1	TPSKPPAQLSPSVPK		226	240	1533.8638916015625
pepb20a7	b20.a1.a2	tr|F5H8D7|F5H8D7_HUMAN	tr|F5H8D7|F5H8D7_HUMAN DNA repair protein XRCC1 OS=Homo sapiens GN=XRCC1 PE=2 SV=1	YSQVLGLGGR		339	348	1049.57421875
pepb20a4	b20.a1.a2	tr|F5H8D7|F5H8D7_HUMAN	tr|F5H8D7|F5H8D7_HUMAN DNA repair protein XRCC1 OS=Homo sapiens GN=XRCC1 PE=2 SV=1	LLPHQLYGVVPQA		590	602	1434.810791015625
pepb20a3	b20.a1.a2	tr|F5H8D7|F5H8D7_HUMAN	tr|F5H8D7|F5H8D7_HUMAN DNA repair protein XRCC1 OS=Homo sapiens GN=XRCC1 PE=2 SV=1	DSPFGLSFVR		108	117	1124.5738525390625
pepb21a1	b21.a1.a1	sp|P05387|RLA2_HUMAN	sp|P05387|RLA2_HUMAN 60S acidic ribosomal protein P2 OS=Homo sapiens GN=RPLP2 PE=1 SV=1	AAPAAGSAPAAAEEK		80	94	1311.654296875
pepb21a4	b21.a1.a1	sp|P05387|RLA2_HUMAN	sp|P05387|RLA2_HUMAN 60S acidic ribosomal protein P2 OS=Homo sapiens GN=RPLP2 PE=1 SV=1	VISELNGK		42	49	859.48876953125
pepb21a2	b21.a1.a1	sp|P05387|RLA2_HUMAN	sp|P05387|RLA2_HUMAN 60S acidic ribosomal protein P2 OS=Homo sapiens GN=RPLP2 PE=1 SV=1	LASVPAGGAVAVSAAPGSAAPAAGSAPAAAEEK		62	94	2774.432373046875
pepb21a3	b21.a1.a1	sp|P05387|RLA2_HUMAN	sp|P05387|RLA2_HUMAN 60S acidic ribosomal protein P2 OS=Homo sapiens GN=RPLP2 PE=1 SV=1	NIEDVIAQGIGK		50	61	1256.6849365234375
pepb21a6	b21.a1.a1	sp|P05387|RLA2_HUMAN	sp|P05387|RLA2_HUMAN 60S acidic ribosomal protein P2 OS=Homo sapiens GN=RPLP2 PE=1 SV=1	YVASYLLAALGGNSSPSAK		3	21	1868.9757080078125
pepb21a5	b21.a1.a1	sp|P05387|RLA2_HUMAN	sp|P05387|RLA2_HUMAN 60S acidic ribosomal protein P2 OS=Homo sapiens GN=RPLP2 PE=1 SV=1	YVASYLLAALGGN		3	15	1311.69482421875
pepb22a1	b22.a1.a1	sp|Q04837|SSBP_HUMAN	sp|Q04837|SSBP_HUMAN Single-stranded DNA-binding protein, mitochondrial OS=Homo sapiens GN=SSBP1 PE=1 SV=1	DVAYQYVK		96	103	985.4993286132812
pepb22a2	b22.a1.a1	sp|Q04837|SSBP_HUMAN	sp|Q04837|SSBP_HUMAN Single-stranded DNA-binding protein, mitochondrial OS=Homo sapiens GN=SSBP1 PE=1 SV=1	ESETTTSLVLER		17	28	1364.6907958984375
pepb22a6	b22.a1.a1	sp|Q04837|SSBP_HUMAN	sp|Q04837|SSBP_HUMAN Single-stranded DNA-binding protein, mitochondrial OS=Homo sapiens GN=SSBP1 PE=1 SV=1	SGDSEVYQLGDVSQK		67	81	1611.7501220703125
pepb22a4	b22.a1.a1	sp|Q04837|SSBP_HUMAN	sp|Q04837|SSBP_HUMAN Single-stranded DNA-binding protein, mitochondrial OS=Homo sapiens GN=SSBP1 PE=1 SV=1	NPVTIFSLATNEMWR	M13:+15.99491	52	66	1794.885009765625
pepb22a5	b22.a1.a1	sp|Q04837|SSBP_HUMAN	sp|Q04837|SSBP_HUMAN Single-stranded DNA-binding protein, mitochondrial OS=Homo sapiens GN=SSBP1 PE=1 SV=1	QATTIIADNIIFLSDQTK		128	145	1992.065185546875
pepb22a3	b22.a1.a1	sp|Q04837|SSBP_HUMAN	sp|Q04837|SSBP_HUMAN Single-stranded DNA-binding protein, mitochondrial OS=Homo sapiens GN=SSBP1 PE=1 SV=1	NPVTIFSLATNEMWR		52	66	1778.8897705078125
pepb23a2	b23.a1.a1	sp|P17844|DDX5_HUMAN	sp|P17844|DDX5_HUMAN Probable ATP-dependent RNA helicase DDX5 OS=Homo sapiens GN=DDX5 PE=1 SV=1	EANQAINPK		462	470	984.5112915039062
pepb23a5	b23.a1.a1	sp|P17844|DDX5_HUMAN	sp|P17844|DDX5_HUMAN Probable ATP-dependent RNA helicase DDX5 OS=Homo sapiens GN=DDX5 PE=1 SV=1	TAQEVETYR		69	77	1096.52734375
pepb23a4	b23.a1.a1	sp|P17844|DDX5_HUMAN	sp|P17844|DDX5_HUMAN Probable ATP-dependent RNA helicase DDX5 OS=Homo sapiens GN=DDX5 PE=1 SV=1	STCIYGGAPK	C3:+57.02146	198	207	1053.5037841796875
pepb23a3	b23.a1.a1	sp|P17844|DDX5_HUMAN	sp|P17844|DDX5_HUMAN Probable ATP-dependent RNA helicase DDX5 OS=Homo sapiens GN=DDX5 PE=1 SV=1	LLQLVEDR		471	478	985.568115234375
pepb23a6	b23.a1.a1	sp|P17844|DDX5_HUMAN	sp|P17844|DDX5_HUMAN Probable ATP-dependent RNA helicase DDX5 OS=Homo sapiens GN=DDX5 PE=1 SV=1	TGTAYTFFTPNNIK		438	451	1574.785400390625
pepb23a2	b23.a1.a2	tr|B4DLW8|B4DLW8_HUMAN	tr|B4DLW8|B4DLW8_HUMAN Probable ATP-dependent RNA helicase DDX5 OS=Homo sapiens GN=DDX5 PE=2 SV=1	EANQAINPK		383	391	984.5112915039062
pepb23a5	b23.a1.a2	tr|B4DLW8|B4DLW8_HUMAN	tr|B4DLW8|B4DLW8_HUMAN Probable ATP-dependent RNA helicase DDX5 OS=Homo sapiens GN=DDX5 PE=2 SV=1	TAQEVETYR		69	77	1096.52734375
pepb23a4	b23.a1.a2	tr|B4DLW8|B4DLW8_HUMAN	tr|B4DLW8|B4DLW8_HUMAN Probable ATP-dependent RNA helicase DDX5 OS=Homo sapiens GN=DDX5 PE=2 SV=1	STCIYGGAPK	C3:+57.02146	119	128	1053.5037841796875
pepb23a3	b23.a1.a2	tr|B4DLW8|B4DLW8_HUMAN	tr|B4DLW8|B4DLW8_HUMAN Probable ATP-dependent RNA helicase DDX5 OS=Homo sapiens GN=DDX5 PE=2 SV=1	LLQLVEDR		392	399	985.568115234375
pepb23a6	b23.a1.a2	tr|B4DLW8|B4DLW8_HUMAN	tr|B4DLW8|B4DLW8_HUMAN Probable ATP-dependent RNA helicase DDX5 OS=Homo sapiens GN=DDX5 PE=2 SV=1	TGTAYTFFTPNNIK		359	372	1574.785400390625
pepb23a2	b23.a1.a3	tr|J3KTA4|J3KTA4_HUMAN	tr|J3KTA4|J3KTA4_HUMAN Probable ATP-dependent RNA helicase DDX5 OS=Homo sapiens GN=DDX5 PE=4 SV=1	EANQAINPK		462	470	984.5112915039062
pepb23a5	b23.a1.a3	tr|J3KTA4|J3KTA4_HUMAN	tr|J3KTA4|J3KTA4_HUMAN Probable ATP-dependent RNA helicase DDX5 OS=Homo sapiens GN=DDX5 PE=4 SV=1	TAQEVETYR		69	77	1096.52734375
pepb23a4	b23.a1.a3	tr|J3KTA4|J3KTA4_HUMAN	tr|J3KTA4|J3KTA4_HUMAN Probable ATP-dependent RNA helicase DDX5 OS=Homo sapiens GN=DDX5 PE=4 SV=1	STCIYGGAPK	C3:+57.02146	198	207	1053.5037841796875
pepb23a3	b23.a1.a3	tr|J3KTA4|J3KTA4_HUMAN	tr|J3KTA4|J3KTA4_HUMAN Probable ATP-dependent RNA helicase DDX5 OS=Homo sapiens GN=DDX5 PE=4 SV=1	LLQLVEDR		471	478	985.568115234375
pepb23a6	b23.a1.a3	tr|J3KTA4|J3KTA4_HUMAN	tr|J3KTA4|J3KTA4_HUMAN Probable ATP-dependent RNA helicase DDX5 OS=Homo sapiens GN=DDX5 PE=4 SV=1	TGTAYTFFTPNNIK		438	451	1574.785400390625
pepb23a2	b23.a2.a1	sp|Q92841-1|DDX17_HUMAN	sp|Q92841-1|DDX17_HUMAN Isoform 2 of Probable ATP-dependent RNA helicase DDX17 OS=Homo sapiens GN=DDX17	EANQAINPK		460	468	984.5112915039062
pepb23a1	b23.a2.a1	sp|Q92841-1|DDX17_HUMAN	sp|Q92841-1|DDX17_HUMAN Isoform 2 of Probable ATP-dependent RNA helicase DDX17 OS=Homo sapiens GN=DDX17	DMVGIAQTGSGK	M2:+15.99491	131	142	1179.5677490234375
pepb23a4	b23.a2.a1	sp|Q92841-1|DDX17_HUMAN	sp|Q92841-1|DDX17_HUMAN Isoform 2 of Probable ATP-dependent RNA helicase DDX17 OS=Homo sapiens GN=DDX17	STCIYGGAPK	C3:+57.02146	196	205	1053.5037841796875
pepb23a2	b23.a2.a2	sp|Q92841-2|DDX17_HUMAN	sp|Q92841-2|DDX17_HUMAN Isoform 3 of Probable ATP-dependent RNA helicase DDX17 OS=Homo sapiens GN=DDX17	EANQAINPK		462	470	984.5112915039062
pepb23a1	b23.a2.a2	sp|Q92841-2|DDX17_HUMAN	sp|Q92841-2|DDX17_HUMAN Isoform 3 of Probable ATP-dependent RNA helicase DDX17 OS=Homo sapiens GN=DDX17	DMVGIAQTGSGK	M2:+15.99491	131	142	1179.5677490234375
pepb23a4	b23.a2.a2	sp|Q92841-2|DDX17_HUMAN	sp|Q92841-2|DDX17_HUMAN Isoform 3 of Probable ATP-dependent RNA helicase DDX17 OS=Homo sapiens GN=DDX17	STCIYGGAPK	C3:+57.02146	196	205	1053.5037841796875
pepb23a2	b23.a2.a3	sp|Q92841-3|DDX17_HUMAN	sp|Q92841-3|DDX17_HUMAN Isoform 4 of Probable ATP-dependent RNA helicase DDX17 OS=Homo sapiens GN=DDX17	EANQAINPK		460	468	984.5112915039062
pepb23a1	b23.a2.a3	sp|Q92841-3|DDX17_HUMAN	sp|Q92841-3|DDX17_HUMAN Isoform 4 of Probable ATP-dependent RNA helicase DDX17 OS=Homo sapiens GN=DDX17	DMVGIAQTGSGK	M2:+15.99491	131	142	1179.5677490234375
pepb23a4	b23.a2.a3	sp|Q92841-3|DDX17_HUMAN	sp|Q92841-3|DDX17_HUMAN Isoform 4 of Probable ATP-dependent RNA helicase DDX17 OS=Homo sapiens GN=DDX17	STCIYGGAPK	C3:+57.02146	196	205	1053.5037841796875
pepb23a2	b23.a2.a4	sp|Q92841|DDX17_HUMAN	sp|Q92841|DDX17_HUMAN Probable ATP-dependent RNA helicase DDX17 OS=Homo sapiens GN=DDX17 PE=1 SV=2	EANQAINPK		539	547	984.5112915039062
pepb23a1	b23.a2.a4	sp|Q92841|DDX17_HUMAN	sp|Q92841|DDX17_HUMAN Probable ATP-dependent RNA helicase DDX17 OS=Homo sapiens GN=DDX17 PE=1 SV=2	DMVGIAQTGSGK	M2:+15.99491	210	221	1179.5677490234375
pepb23a4	b23.a2.a4	sp|Q92841|DDX17_HUMAN	sp|Q92841|DDX17_HUMAN Probable ATP-dependent RNA helicase DDX17 OS=Homo sapiens GN=DDX17 PE=1 SV=2	STCIYGGAPK	C3:+57.02146	275	284	1053.5037841796875
pepb23a2	b23.a2.a5	tr|C9JMU5|C9JMU5_HUMAN	tr|C9JMU5|C9JMU5_HUMAN Probable ATP-dependent RNA helicase DDX17 OS=Homo sapiens GN=DDX17 PE=2 SV=1	EANQAINPK		462	470	984.5112915039062
pepb23a1	b23.a2.a5	tr|C9JMU5|C9JMU5_HUMAN	tr|C9JMU5|C9JMU5_HUMAN Probable ATP-dependent RNA helicase DDX17 OS=Homo sapiens GN=DDX17 PE=2 SV=1	DMVGIAQTGSGK	M2:+15.99491	131	142	1179.5677490234375
pepb23a4	b23.a2.a5	tr|C9JMU5|C9JMU5_HUMAN	tr|C9JMU5|C9JMU5_HUMAN Probable ATP-dependent RNA helicase DDX17 OS=Homo sapiens GN=DDX17 PE=2 SV=1	STCIYGGAPK	C3:+57.02146	196	205	1053.5037841796875
pepb23a2	b23.a2.a6	tr|H3BLZ8|H3BLZ8_HUMAN	tr|H3BLZ8|H3BLZ8_HUMAN Probable ATP-dependent RNA helicase DDX17 OS=Homo sapiens GN=DDX17 PE=2 SV=1	EANQAINPK		539	547	984.5112915039062
pepb23a1	b23.a2.a6	tr|H3BLZ8|H3BLZ8_HUMAN	tr|H3BLZ8|H3BLZ8_HUMAN Probable ATP-dependent RNA helicase DDX17 OS=Homo sapiens GN=DDX17 PE=2 SV=1	DMVGIAQTGSGK	M2:+15.99491	210	221	1179.5677490234375
pepb23a4	b23.a2.a6	tr|H3BLZ8|H3BLZ8_HUMAN	tr|H3BLZ8|H3BLZ8_HUMAN Probable ATP-dependent RNA helicase DDX17 OS=Homo sapiens GN=DDX17 PE=2 SV=1	STCIYGGAPK	C3:+57.02146	275	284	1053.5037841796875
pepb24a5	b24.a1.a1	sp|P35659|DEK_HUMAN	sp|P35659|DEK_HUMAN Protein DEK OS=Homo sapiens GN=DEK PE=1 SV=1	SGVNSELVK		169	177	932.5051879882812
pepb24a4	b24.a1.a1	sp|P35659|DEK_HUMAN	sp|P35659|DEK_HUMAN Protein DEK OS=Homo sapiens GN=DEK PE=1 SV=1	SASAPAAEGEGTPTQPASEK	S1:+42.01057	2	21	1927.888427734375
pepb24a2	b24.a1.a1	sp|P35659|DEK_HUMAN	sp|P35659|DEK_HUMAN Protein DEK OS=Homo sapiens GN=DEK PE=1 SV=1	LTMQVSSLQR		66	75	1162.625244140625
pepb24a1	b24.a1.a1	sp|P35659|DEK_HUMAN	sp|P35659|DEK_HUMAN Protein DEK OS=Homo sapiens GN=DEK PE=1 SV=1	LLASANLEEVTMK	M12:+15.99491	332	344	1434.7513427734375
pepb24a6	b24.a1.a1	sp|P35659|DEK_HUMAN	sp|P35659|DEK_HUMAN Protein DEK OS=Homo sapiens GN=DEK PE=1 SV=1	VYENYPTYDLTER		350	362	1662.7650146484375
pepb24a3	b24.a1.a1	sp|P35659|DEK_HUMAN	sp|P35659|DEK_HUMAN Protein DEK OS=Homo sapiens GN=DEK PE=1 SV=1	NVGQFSGFPFEK		126	137	1356.65869140625
pepb25a4	b25.a1.a1	sp|Q9ULV4-2|COR1C_HUMAN	sp|Q9ULV4-2|COR1C_HUMAN Isoform 2 of Coronin-1C OS=Homo sapiens GN=CORO1C	TTDTASVQNEAK		435	446	1264.60205078125
pepb25a3	b25.a1.a1	sp|Q9ULV4-2|COR1C_HUMAN	sp|Q9ULV4-2|COR1C_HUMAN Isoform 2 of Coronin-1C OS=Homo sapiens GN=CORO1C	NGSLICTASK	C6:+57.02146	191	200	1050.525146484375
pepb25a5	b25.a1.a1	sp|Q9ULV4-2|COR1C_HUMAN	sp|Q9ULV4-2|COR1C_HUMAN Isoform 2 of Coronin-1C OS=Homo sapiens GN=CORO1C	VGIVAWHPTAR		139	149	1206.674560546875
pepb25a6	b25.a1.a1	sp|Q9ULV4-2|COR1C_HUMAN	sp|Q9ULV4-2|COR1C_HUMAN Isoform 2 of Coronin-1C OS=Homo sapiens GN=CORO1C	VTWDSSFCAVNPR	C8:+57.02146	38	50	1538.7060546875
pepb25a2	b25.a1.a1	sp|Q9ULV4-2|COR1C_HUMAN	sp|Q9ULV4-2|COR1C_HUMAN Isoform 2 of Coronin-1C OS=Homo sapiens GN=CORO1C	NADPILISLK		388	397	1083.641357421875
pepb25a1	b25.a1.a1	sp|Q9ULV4-2|COR1C_HUMAN	sp|Q9ULV4-2|COR1C_HUMAN Isoform 2 of Coronin-1C OS=Homo sapiens GN=CORO1C	AIFLADGNVFTTGFSR		230	245	1715.8756103515625
pepb25a4	b25.a1.a2	sp|Q9ULV4-3|COR1C_HUMAN	sp|Q9ULV4-3|COR1C_HUMAN Isoform 3 of Coronin-1C OS=Homo sapiens GN=CORO1C	TTDTASVQNEAK		482	493	1264.60205078125
pepb25a3	b25.a1.a2	sp|Q9ULV4-3|COR1C_HUMAN	sp|Q9ULV4-3|COR1C_HUMAN Isoform 3 of Coronin-1C OS=Homo sapiens GN=CORO1C	NGSLICTASK	C6:+57.02146	238	247	1050.525146484375
pepb25a5	b25.a1.a2	sp|Q9ULV4-3|COR1C_HUMAN	sp|Q9ULV4-3|COR1C_HUMAN Isoform 3 of Coronin-1C OS=Homo sapiens GN=CORO1C	VGIVAWHPTAR		186	196	1206.674560546875
pepb25a6	b25.a1.a2	sp|Q9ULV4-3|COR1C_HUMAN	sp|Q9ULV4-3|COR1C_HUMAN Isoform 3 of Coronin-1C OS=Homo sapiens GN=CORO1C	VTWDSSFCAVNPR	C8:+57.02146	85	97	1538.7060546875
pepb25a2	b25.a1.a2	sp|Q9ULV4-3|COR1C_HUMAN	sp|Q9ULV4-3|COR1C_HUMAN Isoform 3 of Coronin-1C OS=Homo sapiens GN=CORO1C	NADPILISLK		435	444	1083.641357421875
pepb25a1	b25.a1.a2	sp|Q9ULV4-3|COR1C_HUMAN	sp|Q9ULV4-3|COR1C_HUMAN Isoform 3 of Coronin-1C OS=Homo sapiens GN=CORO1C	AIFLADGNVFTTGFSR		277	292	1715.8756103515625
pepb25a4	b25.a1.a3	sp|Q9ULV4|COR1C_HUMAN	sp|Q9ULV4|COR1C_HUMAN Coronin-1C OS=Homo sapiens GN=CORO1C PE=1 SV=1	TTDTASVQNEAK		429	440	1264.60205078125
pepb25a3	b25.a1.a3	sp|Q9ULV4|COR1C_HUMAN	sp|Q9ULV4|COR1C_HUMAN Coronin-1C OS=Homo sapiens GN=CORO1C PE=1 SV=1	NGSLICTASK	C6:+57.02146	185	194	1050.525146484375
pepb25a5	b25.a1.a3	sp|Q9ULV4|COR1C_HUMAN	sp|Q9ULV4|COR1C_HUMAN Coronin-1C OS=Homo sapiens GN=CORO1C PE=1 SV=1	VGIVAWHPTAR		133	143	1206.674560546875
pepb25a6	b25.a1.a3	sp|Q9ULV4|COR1C_HUMAN	sp|Q9ULV4|COR1C_HUMAN Coronin-1C OS=Homo sapiens GN=CORO1C PE=1 SV=1	VTWDSSFCAVNPR	C8:+57.02146	32	44	1538.7060546875
pepb25a2	b25.a1.a3	sp|Q9ULV4|COR1C_HUMAN	sp|Q9ULV4|COR1C_HUMAN Coronin-1C OS=Homo sapiens GN=CORO1C PE=1 SV=1	NADPILISLK		382	391	1083.641357421875
pepb25a1	b25.a1.a3	sp|Q9ULV4|COR1C_HUMAN	sp|Q9ULV4|COR1C_HUMAN Coronin-1C OS=Homo sapiens GN=CORO1C PE=1 SV=1	AIFLADGNVFTTGFSR		224	239	1715.8756103515625
pepb26a3	b26.a1.a1	sp|P18846|ATF1_HUMAN	sp|P18846|ATF1_HUMAN Cyclic AMP-dependent transcription factor ATF-1 OS=Homo sapiens GN=ATF1 PE=1 SV=2	TDDPQLKR		209	216	972.5112915039062
pepb26a5	b26.a1.a1	sp|P18846|ATF1_HUMAN	sp|P18846|ATF1_HUMAN Cyclic AMP-dependent transcription factor ATF-1 OS=Homo sapiens GN=ATF1 PE=1 SV=2	VAVLENQNK		245	253	1014.5582885742188
pepb26a2	b26.a1.a1	sp|P18846|ATF1_HUMAN	sp|P18846|ATF1_HUMAN Cyclic AMP-dependent transcription factor ATF-1 OS=Homo sapiens GN=ATF1 PE=1 SV=2	STTSETAPQPGSAVQGAH		7	24	1725.8043212890625
pepb26a4	b26.a1.a1	sp|P18846|ATF1_HUMAN	sp|P18846|ATF1_HUMAN Cyclic AMP-dependent transcription factor ATF-1 OS=Homo sapiens GN=ATF1 PE=1 SV=2	TLIEELK		254	260	845.498291015625
pepb26a5	b26.a2.a1	sp|P16220-2|CREB1_HUMAN	sp|P16220-2|CREB1_HUMAN Isoform CREB-B of Cyclic AMP-responsive element-binding protein 1 OS=Homo sapiens GN=CREB1	VAVLENQNK		301	309	1014.5582885742188
pepb26a4	b26.a2.a1	sp|P16220-2|CREB1_HUMAN	sp|P16220-2|CREB1_HUMAN Isoform CREB-B of Cyclic AMP-responsive element-binding protein 1 OS=Homo sapiens GN=CREB1	TLIEELK		310	316	845.498291015625
pepb26a1	b26.a2.a1	sp|P16220-2|CREB1_HUMAN	sp|P16220-2|CREB1_HUMAN Isoform CREB-B of Cyclic AMP-responsive element-binding protein 1 OS=Homo sapiens GN=CREB1	ILNDLSSDAPGVPR		123	136	1453.7650146484375
pepb26a5	b26.a2.a2	sp|P16220-3|CREB1_HUMAN	sp|P16220-3|CREB1_HUMAN Isoform 3 of Cyclic AMP-responsive element-binding protein 1 OS=Homo sapiens GN=CREB1	VAVLENQNK		204	212	1014.5582885742188
pepb26a4	b26.a2.a2	sp|P16220-3|CREB1_HUMAN	sp|P16220-3|CREB1_HUMAN Isoform 3 of Cyclic AMP-responsive element-binding protein 1 OS=Homo sapiens GN=CREB1	TLIEELK		213	219	845.498291015625
pepb26a1	b26.a2.a2	sp|P16220-3|CREB1_HUMAN	sp|P16220-3|CREB1_HUMAN Isoform 3 of Cyclic AMP-responsive element-binding protein 1 OS=Homo sapiens GN=CREB1	ILNDLSSDAPGVPR		137	150	1453.7650146484375
pepb26a5	b26.a2.a3	sp|P16220|CREB1_HUMAN	sp|P16220|CREB1_HUMAN Cyclic AMP-responsive element-binding protein 1 OS=Homo sapiens GN=CREB1 PE=1 SV=2	VAVLENQNK		315	323	1014.5582885742188
pepb26a4	b26.a2.a3	sp|P16220|CREB1_HUMAN	sp|P16220|CREB1_HUMAN Cyclic AMP-responsive element-binding protein 1 OS=Homo sapiens GN=CREB1 PE=1 SV=2	TLIEELK		324	330	845.498291015625
pepb26a1	b26.a2.a3	sp|P16220|CREB1_HUMAN	sp|P16220|CREB1_HUMAN Cyclic AMP-responsive element-binding protein 1 OS=Homo sapiens GN=CREB1 PE=1 SV=2	ILNDLSSDAPGVPR		137	150	1453.7650146484375
pepb27a1	b27.a1.a1	sp|P16403|H12_HUMAN	sp|P16403|H12_HUMAN Histone H1.2 OS=Homo sapiens GN=HIST1H1C PE=1 SV=2	ALAAAGYDVEK		65	75	1107.5684814453125
pepb27a3	b27.a1.a1	sp|P16403|H12_HUMAN	sp|P16403|H12_HUMAN Histone H1.2 OS=Homo sapiens GN=HIST1H1C PE=1 SV=2	KASGPPVSELITK		34	46	1326.76318359375
pepb27a4	b27.a1.a1	sp|P16403|H12_HUMAN	sp|P16403|H12_HUMAN Histone H1.2 OS=Homo sapiens GN=HIST1H1C PE=1 SV=2	SETAPAAPAAAPPAEK	S1:+42.01057	2	17	1520.759521484375
pepb27a5	b27.a1.a1	sp|P16403|H12_HUMAN	sp|P16403|H12_HUMAN Histone H1.2 OS=Homo sapiens GN=HIST1H1C PE=1 SV=2	SGVSLAALK		55	63	845.509521484375
pepb27a2	b27.a1.a1	sp|P16403|H12_HUMAN	sp|P16403|H12_HUMAN Histone H1.2 OS=Homo sapiens GN=HIST1H1C PE=1 SV=2	ASGPPVSELITK		35	46	1198.668212890625
pepb28a4	b28.a1.a1	sp|Q16531|DDB1_HUMAN	sp|Q16531|DDB1_HUMAN DNA damage-binding protein 1 OS=Homo sapiens GN=DDB1 PE=1 SV=1	VVEELTR		1132	1138	845.4730834960938
pepb28a2	b28.a1.a1	sp|Q16531|DDB1_HUMAN	sp|Q16531|DDB1_HUMAN DNA damage-binding protein 1 OS=Homo sapiens GN=DDB1 PE=1 SV=1	IEVQDTSGGTTALRPSASTQALSSSVSSSK		740	769	2952.47607421875
pepb28a3	b28.a1.a1	sp|Q16531|DDB1_HUMAN	sp|Q16531|DDB1_HUMAN DNA damage-binding protein 1 OS=Homo sapiens GN=DDB1 PE=1 SV=1	IVVFQYSDGK		848	857	1155.6048583984375
pepb28a5	b28.a1.a1	sp|Q16531|DDB1_HUMAN	sp|Q16531|DDB1_HUMAN DNA damage-binding protein 1 OS=Homo sapiens GN=DDB1 PE=1 SV=1	YLLGDMEGR		271	279	1053.5037841796875
pepb28a1	b28.a1.a1	sp|Q16531|DDB1_HUMAN	sp|Q16531|DDB1_HUMAN DNA damage-binding protein 1 OS=Homo sapiens GN=DDB1 PE=1 SV=1	ALYYLQIHPQELR		515	527	1643.8907470703125
pepb29a4	b29.a1.a1	sp|Q7L014|DDX46_HUMAN	sp|Q7L014|DDX46_HUMAN Probable ATP-dependent RNA helicase DDX46 OS=Homo sapiens GN=DDX46 PE=1 SV=2	VKDMAAPGTSSVPAPTAGNAEK	M4:+15.99491	827	848	2115.0390625
pepb29a1	b29.a1.a1	sp|Q7L014|DDX46_HUMAN	sp|Q7L014|DDX46_HUMAN Probable ATP-dependent RNA helicase DDX46 OS=Homo sapiens GN=DDX46 PE=1 SV=2	MSQEEVNVFR		345	354	1238.583740234375
pepb29a5	b29.a1.a1	sp|Q7L014|DDX46_HUMAN	sp|Q7L014|DDX46_HUMAN Probable ATP-dependent RNA helicase DDX46 OS=Homo sapiens GN=DDX46 PE=1 SV=2	VTYVVLDEADR		523	533	1279.6533203125
pepb29a2	b29.a1.a1	sp|Q7L014|DDX46_HUMAN	sp|Q7L014|DDX46_HUMAN Probable ATP-dependent RNA helicase DDX46 OS=Homo sapiens GN=DDX46 PE=1 SV=2	NFYVEVPELAK		334	344	1308.6839599609375
pepb29a3	b29.a1.a1	sp|Q7L014|DDX46_HUMAN	sp|Q7L014|DDX46_HUMAN Probable ATP-dependent RNA helicase DDX46 OS=Homo sapiens GN=DDX46 PE=1 SV=2	TIAFLLPMFR		423	432	1208.6864013671875
pepb30a3	b30.a1.a1	sp|P54098|DPOG1_HUMAN	sp|P54098|DPOG1_HUMAN DNA polymerase subunit gamma-1 OS=Homo sapiens GN=POLG PE=1 SV=1	TPSNPTGMER		1199	1208	1089.499755859375
pepb30a4	b30.a1.a1	sp|P54098|DPOG1_HUMAN	sp|P54098|DPOG1_HUMAN DNA polymerase subunit gamma-1 OS=Homo sapiens GN=POLG PE=1 SV=1	VSSSVPASDPSDGQR		26	40	1488.69287109375
pepb30a2	b30.a1.a1	sp|P54098|DPOG1_HUMAN	sp|P54098|DPOG1_HUMAN DNA polymerase subunit gamma-1 OS=Homo sapiens GN=POLG PE=1 SV=1	IYGAGQPFAER		954	964	1208.6063232421875
pepb30a1	b30.a1.a1	sp|P54098|DPOG1_HUMAN	sp|P54098|DPOG1_HUMAN DNA polymerase subunit gamma-1 OS=Homo sapiens GN=POLG PE=1 SV=1	AALALQITNLLTR		1149	1161	1397.847900390625
pepb31a2	b31.a1.a1	sp|Q9NZC9|SMAL1_HUMAN	sp|Q9NZC9|SMAL1_HUMAN SWI/SNF-related matrix-associated actin-dependent regulator of chromatin subfamily A-like protein 1 OS=Homo sapiens GN=SMARCAL1 PE=1 SV=1	LLAEQHQR		28	35	994.5432739257812
pepb31a3	b31.a1.a1	sp|Q9NZC9|SMAL1_HUMAN	sp|Q9NZC9|SMAL1_HUMAN SWI/SNF-related matrix-associated actin-dependent regulator of chromatin subfamily A-like protein 1 OS=Homo sapiens GN=SMARCAL1 PE=1 SV=1	SDVLSQLPAK		648	657	1057.5892333984375
pepb31a4	b31.a1.a1	sp|Q9NZC9|SMAL1_HUMAN	sp|Q9NZC9|SMAL1_HUMAN SWI/SNF-related matrix-associated actin-dependent regulator of chromatin subfamily A-like protein 1 OS=Homo sapiens GN=SMARCAL1 PE=1 SV=1	VILLSGTPAMSR	M10:+15.99491	575	586	1260.698486328125
pepb31a1	b31.a1.a1	sp|Q9NZC9|SMAL1_HUMAN	sp|Q9NZC9|SMAL1_HUMAN SWI/SNF-related matrix-associated actin-dependent regulator of chromatin subfamily A-like protein 1 OS=Homo sapiens GN=SMARCAL1 PE=1 SV=1	FTWEQAFLR		491	499	1197.60546875
pepb32a1	b32.a1.a1	sp|P62805|H4_HUMAN	sp|P62805|H4_HUMAN Histone H4 OS=Homo sapiens GN=HIST1H4A PE=1 SV=2	DAVTYTEHAK		69	78	1134.54296875
pepb32a2	b32.a1.a1	sp|P62805|H4_HUMAN	sp|P62805|H4_HUMAN Histone H4 OS=Homo sapiens GN=HIST1H4A PE=1 SV=2	ISGLIYEETR		47	56	1180.621337890625
pepb32a4	b32.a1.a1	sp|P62805|H4_HUMAN	sp|P62805|H4_HUMAN Histone H4 OS=Homo sapiens GN=HIST1H4A PE=1 SV=2	TVTAMDVVYALK	M5:+15.99491	81	92	1326.69775390625
pepb32a3	b32.a1.a1	sp|P62805|H4_HUMAN	sp|P62805|H4_HUMAN Histone H4 OS=Homo sapiens GN=HIST1H4A PE=1 SV=2	TVTAMDVVYALK		81	92	1310.702880859375
pepb33a2	b33.a1.a1	sp|P43246-2|MSH2_HUMAN	sp|P43246-2|MSH2_HUMAN Isoform 2 of DNA mismatch repair protein Msh2 OS=Homo sapiens GN=MSH2	LTSLNEEYTK		490	499	1197.6002197265625
pepb33a4	b33.a1.a1	sp|P43246-2|MSH2_HUMAN	sp|P43246-2|MSH2_HUMAN Isoform 2 of DNA mismatch repair protein Msh2 OS=Homo sapiens GN=MSH2	QVGVGYVDSIQR		94	105	1320.6910400390625
pepb33a3	b33.a1.a1	sp|P43246-2|MSH2_HUMAN	sp|P43246-2|MSH2_HUMAN Isoform 2 of DNA mismatch repair protein Msh2 OS=Homo sapiens GN=MSH2	NNSFVNEIISR		853	863	1292.6597900390625
pepb33a1	b33.a1.a1	sp|P43246-2|MSH2_HUMAN	sp|P43246-2|MSH2_HUMAN Isoform 2 of DNA mismatch repair protein Msh2 OS=Homo sapiens GN=MSH2	LDSSAQFGYYFR		447	458	1453.675048828125
pepb33a2	b33.a1.a2	sp|P43246|MSH2_HUMAN	sp|P43246|MSH2_HUMAN DNA mismatch repair protein Msh2 OS=Homo sapiens GN=MSH2 PE=1 SV=1	LTSLNEEYTK		556	565	1197.6002197265625
pepb33a4	b33.a1.a2	sp|P43246|MSH2_HUMAN	sp|P43246|MSH2_HUMAN DNA mismatch repair protein Msh2 OS=Homo sapiens GN=MSH2 PE=1 SV=1	QVGVGYVDSIQR		160	171	1320.6910400390625
pepb33a3	b33.a1.a2	sp|P43246|MSH2_HUMAN	sp|P43246|MSH2_HUMAN DNA mismatch repair protein Msh2 OS=Homo sapiens GN=MSH2 PE=1 SV=1	NNSFVNEIISR		919	929	1292.6597900390625
pepb33a1	b33.a1.a2	sp|P43246|MSH2_HUMAN	sp|P43246|MSH2_HUMAN DNA mismatch repair protein Msh2 OS=Homo sapiens GN=MSH2 PE=1 SV=1	LDSSAQFGYYFR		513	524	1453.675048828125
pepb34a2	b34.a1.a1	sp|P35269|T2FA_HUMAN	sp|P35269|T2FA_HUMAN General transcription factor IIF subunit 1 OS=Homo sapiens GN=GTF2F1 PE=1 SV=2	PGTPSAEGGSTSSTLR		387	402	1504.7242431640625
pepb34a4	b34.a1.a1	sp|P35269|T2FA_HUMAN	sp|P35269|T2FA_HUMAN General transcription factor IIF subunit 1 OS=Homo sapiens GN=GTF2F1 PE=1 SV=2	VNFATWNQAR		37	46	1206.6019287109375
pepb34a1	b34.a1.a1	sp|P35269|T2FA_HUMAN	sp|P35269|T2FA_HUMAN General transcription factor IIF subunit 1 OS=Homo sapiens GN=GTF2F1 PE=1 SV=2	AALGPSSQNVTEYVVR	A1:+42.01057	2	17	1732.8868408203125
pepb34a3	b34.a1.a1	sp|P35269|T2FA_HUMAN	sp|P35269|T2FA_HUMAN General transcription factor IIF subunit 1 OS=Homo sapiens GN=GTF2F1 PE=1 SV=2	TGLSSEQTVNVLAQILK		482	498	1801.0069580078125
pepb35a1	b35.a1.a1	sp|Q9Y5B9|SP16H_HUMAN	sp|Q9Y5B9|SP16H_HUMAN FACT complex subunit SPT16 OS=Homo sapiens GN=SUPT16H PE=1 SV=1	AASITSEVFNK		186	196	1166.6055908203125
pepb35a4	b35.a1.a1	sp|Q9Y5B9|SP16H_HUMAN	sp|Q9Y5B9|SP16H_HUMAN FACT complex subunit SPT16 OS=Homo sapiens GN=SUPT16H PE=1 SV=1	YTEGVQSLNWTK		893	904	1425.7012939453125
pepb35a3	b35.a1.a1	sp|Q9Y5B9|SP16H_HUMAN	sp|Q9Y5B9|SP16H_HUMAN FACT complex subunit SPT16 OS=Homo sapiens GN=SUPT16H PE=1 SV=1	NEGNIFPNPEATFVK		582	596	1676.8282470703125
pepb35a2	b35.a1.a1	sp|Q9Y5B9|SP16H_HUMAN	sp|Q9Y5B9|SP16H_HUMAN FACT complex subunit SPT16 OS=Homo sapiens GN=SUPT16H PE=1 SV=1	APGEQTVPALNLQNAFR		607	623	1825.9559326171875
pepb36a1	b36.a1.a1	sp|Q15007-2|FL2D_HUMAN	sp|Q15007-2|FL2D_HUMAN Isoform 2 of Pre-mRNA-splicing regulator WTAP OS=Homo sapiens GN=WTAP	QVQQPSVAQLR		99	109	1253.696533203125
pepb36a4	b36.a1.a1	sp|Q15007-2|FL2D_HUMAN	sp|Q15007-2|FL2D_HUMAN Isoform 2 of Pre-mRNA-splicing regulator WTAP OS=Homo sapiens GN=WTAP	YTDLNSNDVTGLR		44	56	1467.707763671875
pepb36a3	b36.a1.a1	sp|Q15007-2|FL2D_HUMAN	sp|Q15007-2|FL2D_HUMAN Isoform 2 of Pre-mRNA-splicing regulator WTAP OS=Homo sapiens GN=WTAP	STMVDPAINLFFLK	M3:+15.99491	110	123	1611.845458984375
pepb36a2	b36.a1.a1	sp|Q15007-2|FL2D_HUMAN	sp|Q15007-2|FL2D_HUMAN Isoform 2 of Pre-mRNA-splicing regulator WTAP OS=Homo sapiens GN=WTAP	STMVDPAINLFFLK		110	123	1595.8509521484375
pepb36a1	b36.a1.a2	sp|Q15007|FL2D_HUMAN	sp|Q15007|FL2D_HUMAN Pre-mRNA-splicing regulator WTAP OS=Homo sapiens GN=WTAP PE=1 SV=2	QVQQPSVAQLR		99	109	1253.696533203125
pepb36a4	b36.a1.a2	sp|Q15007|FL2D_HUMAN	sp|Q15007|FL2D_HUMAN Pre-mRNA-splicing regulator WTAP OS=Homo sapiens GN=WTAP PE=1 SV=2	YTDLNSNDVTGLR		44	56	1467.707763671875
pepb36a3	b36.a1.a2	sp|Q15007|FL2D_HUMAN	sp|Q15007|FL2D_HUMAN Pre-mRNA-splicing regulator WTAP OS=Homo sapiens GN=WTAP PE=1 SV=2	STMVDPAINLFFLK	M3:+15.99491	110	123	1611.845458984375
pepb36a2	b36.a1.a2	sp|Q15007|FL2D_HUMAN	sp|Q15007|FL2D_HUMAN Pre-mRNA-splicing regulator WTAP OS=Homo sapiens GN=WTAP PE=1 SV=2	STMVDPAINLFFLK		110	123	1595.8509521484375
pepb37a1	b37.a1.a1	sp|Q9BXP5-2|SRRT_HUMAN	sp|Q9BXP5-2|SRRT_HUMAN Isoform 2 of Serrate RNA effector molecule homolog OS=Homo sapiens GN=SRRT	AGAGLGDGER		291	300	902.43310546875
pepb37a2	b37.a1.a1	sp|Q9BXP5-2|SRRT_HUMAN	sp|Q9BXP5-2|SRRT_HUMAN Isoform 2 of Serrate RNA effector molecule homolog OS=Homo sapiens GN=SRRT	MEGGTENDLR	M1:+15.99491	257	266	1137.4844970703125
pepb37a3	b37.a1.a1	sp|Q9BXP5-2|SRRT_HUMAN	sp|Q9BXP5-2|SRRT_HUMAN Isoform 2 of Serrate RNA effector molecule homolog OS=Homo sapiens GN=SRRT	VALSEPQPER		450	459	1125.59033203125
pepb37a1	b37.a1.a2	sp|Q9BXP5-3|SRRT_HUMAN	sp|Q9BXP5-3|SRRT_HUMAN Isoform 3 of Serrate RNA effector molecule homolog OS=Homo sapiens GN=SRRT	AGAGLGDGER		291	300	902.43310546875
pepb37a2	b37.a1.a2	sp|Q9BXP5-3|SRRT_HUMAN	sp|Q9BXP5-3|SRRT_HUMAN Isoform 3 of Serrate RNA effector molecule homolog OS=Homo sapiens GN=SRRT	MEGGTENDLR	M1:+15.99491	257	266	1137.4844970703125
pepb37a3	b37.a1.a2	sp|Q9BXP5-3|SRRT_HUMAN	sp|Q9BXP5-3|SRRT_HUMAN Isoform 3 of Serrate RNA effector molecule homolog OS=Homo sapiens GN=SRRT	VALSEPQPER		449	458	1125.59033203125
pepb37a1	b37.a1.a3	sp|Q9BXP5-4|SRRT_HUMAN	sp|Q9BXP5-4|SRRT_HUMAN Isoform 4 of Serrate RNA effector molecule homolog OS=Homo sapiens GN=SRRT	AGAGLGDGER		291	300	902.43310546875
pepb37a2	b37.a1.a3	sp|Q9BXP5-4|SRRT_HUMAN	sp|Q9BXP5-4|SRRT_HUMAN Isoform 4 of Serrate RNA effector molecule homolog OS=Homo sapiens GN=SRRT	MEGGTENDLR	M1:+15.99491	257	266	1137.4844970703125
pepb37a3	b37.a1.a3	sp|Q9BXP5-4|SRRT_HUMAN	sp|Q9BXP5-4|SRRT_HUMAN Isoform 4 of Serrate RNA effector molecule homolog OS=Homo sapiens GN=SRRT	VALSEPQPER		449	458	1125.59033203125
pepb37a1	b37.a1.a4	sp|Q9BXP5-5|SRRT_HUMAN	sp|Q9BXP5-5|SRRT_HUMAN Isoform 5 of Serrate RNA effector molecule homolog OS=Homo sapiens GN=SRRT	AGAGLGDGER		255	264	902.43310546875
pepb37a2	b37.a1.a4	sp|Q9BXP5-5|SRRT_HUMAN	sp|Q9BXP5-5|SRRT_HUMAN Isoform 5 of Serrate RNA effector molecule homolog OS=Homo sapiens GN=SRRT	MEGGTENDLR	M1:+15.99491	221	230	1137.4844970703125
pepb37a3	b37.a1.a4	sp|Q9BXP5-5|SRRT_HUMAN	sp|Q9BXP5-5|SRRT_HUMAN Isoform 5 of Serrate RNA effector molecule homolog OS=Homo sapiens GN=SRRT	VALSEPQPER		413	422	1125.59033203125
pepb37a1	b37.a1.a5	sp|Q9BXP5|SRRT_HUMAN	sp|Q9BXP5|SRRT_HUMAN Serrate RNA effector molecule homolog OS=Homo sapiens GN=SRRT PE=1 SV=1	AGAGLGDGER		291	300	902.43310546875
pepb37a2	b37.a1.a5	sp|Q9BXP5|SRRT_HUMAN	sp|Q9BXP5|SRRT_HUMAN Serrate RNA effector molecule homolog OS=Homo sapiens GN=SRRT PE=1 SV=1	MEGGTENDLR	M1:+15.99491	257	266	1137.4844970703125
pepb37a3	b37.a1.a5	sp|Q9BXP5|SRRT_HUMAN	sp|Q9BXP5|SRRT_HUMAN Serrate RNA effector molecule homolog OS=Homo sapiens GN=SRRT PE=1 SV=1	VALSEPQPER		450	459	1125.59033203125
pepb38a2	b38.a1.a1	sp|Q16666-2|IF16_HUMAN	sp|Q16666-2|IF16_HUMAN Isoform 2 of Gamma-interferon-inducible protein 16 OS=Homo sapiens GN=IFI16	TEGAEATPGAQK		117	128	1159.5594482421875
pepb38a1	b38.a1.a1	sp|Q16666-2|IF16_HUMAN	sp|Q16666-2|IF16_HUMAN Isoform 2 of Gamma-interferon-inducible protein 16 OS=Homo sapiens GN=IFI16	EVDATSPAPSTSSTVK		101	116	1576.7705078125
pepb38a3	b38.a1.a1	sp|Q16666-2|IF16_HUMAN	sp|Q16666-2|IF16_HUMAN Isoform 2 of Gamma-interferon-inducible protein 16 OS=Homo sapiens GN=IFI16	TPQMPPTTPSSSFFTK	M4:+15.99491	428	443	1769.8419189453125
pepb38a2	b38.a1.a2	sp|Q16666-3|IF16_HUMAN	sp|Q16666-3|IF16_HUMAN Isoform 3 of Gamma-interferon-inducible protein 16 OS=Homo sapiens GN=IFI16	TEGAEATPGAQK		117	128	1159.5594482421875
pepb38a1	b38.a1.a2	sp|Q16666-3|IF16_HUMAN	sp|Q16666-3|IF16_HUMAN Isoform 3 of Gamma-interferon-inducible protein 16 OS=Homo sapiens GN=IFI16	EVDATSPAPSTSSTVK		101	116	1576.7705078125
pepb38a3	b38.a1.a2	sp|Q16666-3|IF16_HUMAN	sp|Q16666-3|IF16_HUMAN Isoform 3 of Gamma-interferon-inducible protein 16 OS=Homo sapiens GN=IFI16	TPQMPPTTPSSSFFTK	M4:+15.99491	428	443	1769.8419189453125
pepb38a2	b38.a1.a3	sp|Q16666|IF16_HUMAN	sp|Q16666|IF16_HUMAN Gamma-interferon-inducible protein 16 OS=Homo sapiens GN=IFI16 PE=1 SV=3	TEGAEATPGAQK		117	128	1159.5594482421875
pepb38a1	b38.a1.a3	sp|Q16666|IF16_HUMAN	sp|Q16666|IF16_HUMAN Gamma-interferon-inducible protein 16 OS=Homo sapiens GN=IFI16 PE=1 SV=3	EVDATSPAPSTSSTVK		101	116	1576.7705078125
pepb38a3	b38.a1.a3	sp|Q16666|IF16_HUMAN	sp|Q16666|IF16_HUMAN Gamma-interferon-inducible protein 16 OS=Homo sapiens GN=IFI16 PE=1 SV=3	TPQMPPTTPSSSFFTK	M4:+15.99491	428	443	1769.8419189453125
pepb39a3	b39.a1.a1	sp|P61626|LYSC_HUMAN	sp|P61626|LYSC_HUMAN Lysozyme C OS=Homo sapiens GN=LYZ PE=1 SV=1	WESGYNTR		52	59	1012.44873046875
pepb39a1	b39.a1.a1	sp|P61626|LYSC_HUMAN	sp|P61626|LYSC_HUMAN Lysozyme C OS=Homo sapiens GN=LYZ PE=1 SV=1	LGMDGYR		33	39	811.3770751953125
pepb39a2	b39.a1.a1	sp|P61626|LYSC_HUMAN	sp|P61626|LYSC_HUMAN Lysozyme C OS=Homo sapiens GN=LYZ PE=1 SV=1	STDYGIFQINSR		69	80	1400.680908203125
pepb39a3	b39.a1.a2	tr|F8VV32|F8VV32_HUMAN	tr|F8VV32|F8VV32_HUMAN Lysozyme C OS=Homo sapiens GN=LYZ PE=2 SV=1	WESGYNTR		52	59	1012.44873046875
pepb39a1	b39.a1.a2	tr|F8VV32|F8VV32_HUMAN	tr|F8VV32|F8VV32_HUMAN Lysozyme C OS=Homo sapiens GN=LYZ PE=2 SV=1	LGMDGYR		33	39	811.3770751953125
pepb39a2	b39.a1.a2	tr|F8VV32|F8VV32_HUMAN	tr|F8VV32|F8VV32_HUMAN Lysozyme C OS=Homo sapiens GN=LYZ PE=2 SV=1	STDYGIFQINSR		69	80	1400.680908203125
pepb40a3	b40.a1.a1	sp|P05386|RLA1_HUMAN	sp|P05386|RLA1_HUMAN 60S acidic ribosomal protein P1 OS=Homo sapiens GN=RPLP1 PE=1 SV=1	GGPAPSTAAAPAEEK		78	92	1353.6649169921875
pepb40a2	b40.a1.a1	sp|P05386|RLA1_HUMAN	sp|P05386|RLA1_HUMAN 60S acidic ribosomal protein P1 OS=Homo sapiens GN=RPLP1 PE=1 SV=1	AGAAPAGGPAPSTAAAPAEEK		72	92	1791.8875732421875
pepb40a1	b40.a1.a1	sp|P05386|RLA1_HUMAN	sp|P05386|RLA1_HUMAN 60S acidic ribosomal protein P1 OS=Homo sapiens GN=RPLP1 PE=1 SV=1	AAGVNVEPFWPGLFAK		34	49	1702.8956298828125
pepb41a1	b41.a1.a1	sp|P85037|FOXK1_HUMAN	sp|P85037|FOXK1_HUMAN Forkhead box protein K1 OS=Homo sapiens GN=FOXK1 PE=1 SV=1	LASVPEYR		457	464	934.4996948242188
pepb41a3	b41.a1.a1	sp|P85037|FOXK1_HUMAN	sp|P85037|FOXK1_HUMAN Forkhead box protein K1 OS=Homo sapiens GN=FOXK1 PE=1 SV=1	TPFGPLSSR		407	415	961.5106201171875
pepb41a2	b41.a1.a1	sp|P85037|FOXK1_HUMAN	sp|P85037|FOXK1_HUMAN Forkhead box protein K1 OS=Homo sapiens GN=FOXK1 PE=1 SV=1	NGVFVDGAFQR		166	176	1209.6014404296875
pepb42a3	b42.a1.a1	sp|P68400|CSK21_HUMAN	sp|P68400|CSK21_HUMAN Casein kinase II subunit alpha OS=Homo sapiens GN=CSNK2A1 PE=1 SV=1	YNIELDPR		261	268	1019.51611328125
pepb42a2	b42.a1.a1	sp|P68400|CSK21_HUMAN	sp|P68400|CSK21_HUMAN Casein kinase II subunit alpha OS=Homo sapiens GN=CSNK2A1 PE=1 SV=1	TPALVFEHVNNTDFK		108	122	1731.8704833984375
pepb42a1	b42.a1.a1	sp|P68400|CSK21_HUMAN	sp|P68400|CSK21_HUMAN Casein kinase II subunit alpha OS=Homo sapiens GN=CSNK2A1 PE=1 SV=1	GGPNIITLADIVK		90	102	1310.768310546875
pepb42a3	b42.a1.a2	sp|Q8NEV1|CSK23_HUMAN	sp|Q8NEV1|CSK23_HUMAN Casein kinase II subunit alpha 3 OS=Homo sapiens GN=CSNK2A3 PE=1 SV=2	YNIELDPR		261	268	1019.51611328125
pepb42a2	b42.a1.a2	sp|Q8NEV1|CSK23_HUMAN	sp|Q8NEV1|CSK23_HUMAN Casein kinase II subunit alpha 3 OS=Homo sapiens GN=CSNK2A3 PE=1 SV=2	TPALVFEHVNNTDFK		108	122	1731.8704833984375
pepb42a1	b42.a1.a2	sp|Q8NEV1|CSK23_HUMAN	sp|Q8NEV1|CSK23_HUMAN Casein kinase II subunit alpha 3 OS=Homo sapiens GN=CSNK2A3 PE=1 SV=2	GGPNIITLADIVK		90	102	1310.768310546875
pepb42a3	b42.a1.a3	tr|E7EU96|E7EU96_HUMAN	tr|E7EU96|E7EU96_HUMAN Casein kinase II subunit alpha OS=Homo sapiens GN=CSNK2A1 PE=2 SV=1	YNIELDPR		261	268	1019.51611328125
pepb42a2	b42.a1.a3	tr|E7EU96|E7EU96_HUMAN	tr|E7EU96|E7EU96_HUMAN Casein kinase II subunit alpha OS=Homo sapiens GN=CSNK2A1 PE=2 SV=1	TPALVFEHVNNTDFK		108	122	1731.8704833984375
pepb42a1	b42.a1.a3	tr|E7EU96|E7EU96_HUMAN	tr|E7EU96|E7EU96_HUMAN Casein kinase II subunit alpha OS=Homo sapiens GN=CSNK2A1 PE=2 SV=1	GGPNIITLADIVK		90	102	1310.768310546875
pepb43a3	b43.a1.a1	sp|P35244|RFA3_HUMAN	sp|P35244|RFA3_HUMAN Replication protein A 14 kDa subunit OS=Homo sapiens GN=RPA3 PE=1 SV=1	VDMMDLPR	M3:+15.99491 M4:+15.99491 V1:+42.01057	2	9	1050.4599609375
pepb43a1	b43.a1.a1	sp|P35244|RFA3_HUMAN	sp|P35244|RFA3_HUMAN Replication protein A 14 kDa subunit OS=Homo sapiens GN=RPA3 PE=1 SV=1	MFILSDGEGK		40	49	1096.53466796875
pepb43a2	b43.a1.a1	sp|P35244|RFA3_HUMAN	sp|P35244|RFA3_HUMAN Replication protein A 14 kDa subunit OS=Homo sapiens GN=RPA3 PE=1 SV=1	VDMMDLPR	V1:+42.01057	2	9	1018.469970703125
pepb44a3	b44.a1.a1	sp|Q9Y2K7-2|KDM2A_HUMAN	sp|Q9Y2K7-2|KDM2A_HUMAN Isoform 2 of Lysine-specific demethylase 2A OS=Homo sapiens GN=KDM2A	LTDQTLIYLR		801	810	1235.6998291015625
pepb44a2	b44.a1.a1	sp|Q9Y2K7-2|KDM2A_HUMAN	sp|Q9Y2K7-2|KDM2A_HUMAN Isoform 2 of Lysine-specific demethylase 2A OS=Homo sapiens GN=KDM2A	LAGLDITDATLR		740	751	1258.7005615234375
pepb44a1	b44.a1.a1	sp|Q9Y2K7-2|KDM2A_HUMAN	sp|Q9Y2K7-2|KDM2A_HUMAN Isoform 2 of Lysine-specific demethylase 2A OS=Homo sapiens GN=KDM2A	AIVPQALSGIIK		634	645	1209.7569580078125
pepb44a3	b44.a1.a2	sp|Q9Y2K7-4|KDM2A_HUMAN	sp|Q9Y2K7-4|KDM2A_HUMAN Isoform 4 of Lysine-specific demethylase 2A OS=Homo sapiens GN=KDM2A	LTDQTLIYLR		565	574	1235.6998291015625
pepb44a2	b44.a1.a2	sp|Q9Y2K7-4|KDM2A_HUMAN	sp|Q9Y2K7-4|KDM2A_HUMAN Isoform 4 of Lysine-specific demethylase 2A OS=Homo sapiens GN=KDM2A	LAGLDITDATLR		504	515	1258.7005615234375
pepb44a1	b44.a1.a2	sp|Q9Y2K7-4|KDM2A_HUMAN	sp|Q9Y2K7-4|KDM2A_HUMAN Isoform 4 of Lysine-specific demethylase 2A OS=Homo sapiens GN=KDM2A	AIVPQALSGIIK		398	409	1209.7569580078125
pepb44a3	b44.a1.a3	sp|Q9Y2K7-5|KDM2A_HUMAN	sp|Q9Y2K7-5|KDM2A_HUMAN Isoform 5 of Lysine-specific demethylase 2A OS=Homo sapiens GN=KDM2A	LTDQTLIYLR		668	677	1235.6998291015625
pepb44a2	b44.a1.a3	sp|Q9Y2K7-5|KDM2A_HUMAN	sp|Q9Y2K7-5|KDM2A_HUMAN Isoform 5 of Lysine-specific demethylase 2A OS=Homo sapiens GN=KDM2A	LAGLDITDATLR		607	618	1258.7005615234375
pepb44a1	b44.a1.a3	sp|Q9Y2K7-5|KDM2A_HUMAN	sp|Q9Y2K7-5|KDM2A_HUMAN Isoform 5 of Lysine-specific demethylase 2A OS=Homo sapiens GN=KDM2A	AIVPQALSGIIK		501	512	1209.7569580078125
pepb44a3	b44.a1.a4	sp|Q9Y2K7|KDM2A_HUMAN	sp|Q9Y2K7|KDM2A_HUMAN Lysine-specific demethylase 2A OS=Homo sapiens GN=KDM2A PE=1 SV=3	LTDQTLIYLR		1107	1116	1235.6998291015625
pepb44a2	b44.a1.a4	sp|Q9Y2K7|KDM2A_HUMAN	sp|Q9Y2K7|KDM2A_HUMAN Lysine-specific demethylase 2A OS=Homo sapiens GN=KDM2A PE=1 SV=3	LAGLDITDATLR		1046	1057	1258.7005615234375
pepb44a1	b44.a1.a4	sp|Q9Y2K7|KDM2A_HUMAN	sp|Q9Y2K7|KDM2A_HUMAN Lysine-specific demethylase 2A OS=Homo sapiens GN=KDM2A PE=1 SV=3	AIVPQALSGIIK		940	951	1209.7569580078125
pepb45a1	b45.a1.a1	sp|Q96T37-2|RBM15_HUMAN	sp|Q96T37-2|RBM15_HUMAN Isoform 2 of Putative RNA-binding protein 15 OS=Homo sapiens GN=RBM15	RLPEESGGR		643	651	1000.5175170898438
pepb45a2	b45.a1.a1	sp|Q96T37-2|RBM15_HUMAN	sp|Q96T37-2|RBM15_HUMAN Isoform 2 of Putative RNA-binding protein 15 OS=Homo sapiens GN=RBM15	SSGAASSAPGGGDGAEYK		153	170	1568.6827392578125
pepb45a1	b45.a1.a2	sp|Q96T37-3|RBM15_HUMAN	sp|Q96T37-3|RBM15_HUMAN Isoform 3 of Putative RNA-binding protein 15 OS=Homo sapiens GN=RBM15	RLPEESGGR		643	651	1000.5175170898438
pepb45a2	b45.a1.a2	sp|Q96T37-3|RBM15_HUMAN	sp|Q96T37-3|RBM15_HUMAN Isoform 3 of Putative RNA-binding protein 15 OS=Homo sapiens GN=RBM15	SSGAASSAPGGGDGAEYK		153	170	1568.6827392578125
pepb45a1	b45.a1.a3	sp|Q96T37|RBM15_HUMAN	sp|Q96T37|RBM15_HUMAN Putative RNA-binding protein 15 OS=Homo sapiens GN=RBM15 PE=1 SV=2	RLPEESGGR		643	651	1000.5175170898438
pepb45a2	b45.a1.a3	sp|Q96T37|RBM15_HUMAN	sp|Q96T37|RBM15_HUMAN Putative RNA-binding protein 15 OS=Homo sapiens GN=RBM15 PE=1 SV=2	SSGAASSAPGGGDGAEYK		153	170	1568.6827392578125
pepb46a1	b46.a1.a1	sp|P15408|FOSL2_HUMAN	sp|P15408|FOSL2_HUMAN Fos-related antigen 2 OS=Homo sapiens GN=FOSL2 PE=1 SV=1	GSSGSPAHAESYSSGGGGQQK		15	35	1935.8431396484375
pepb46a2	b46.a1.a1	sp|P15408|FOSL2_HUMAN	sp|P15408|FOSL2_HUMAN Fos-related antigen 2 OS=Homo sapiens GN=FOSL2 PE=1 SV=1	SGGGSVGAVVVK		211	222	1016.5739135742188
pepb47a2	b47.a1.a1	sp|O60264|SMCA5_HUMAN	sp|O60264|SMCA5_HUMAN SWI/SNF-related matrix-associated actin-dependent regulator of chromatin subfamily A member 5 OS=Homo sapiens GN=SMARCA5 PE=1 SV=1	SAPSKPAASIASGGSNSSNK		15	34	1817.899169921875
pepb47a1	b47.a1.a1	sp|O60264|SMCA5_HUMAN	sp|O60264|SMCA5_HUMAN SWI/SNF-related matrix-associated actin-dependent regulator of chromatin subfamily A member 5 OS=Homo sapiens GN=SMARCA5 PE=1 SV=1	LLTQGFTNWNK		837	847	1321.6903076171875
pepb48a1	b48.a1.a1	sp|P16401|H15_HUMAN	sp|P16401|H15_HUMAN Histone H1.5 OS=Homo sapiens GN=HIST1H1B PE=1 SV=3	ALAAGGYDVEK		68	78	1093.5528564453125
pepb48a2	b48.a1.a1	sp|P16401|H15_HUMAN	sp|P16401|H15_HUMAN Histone H1.5 OS=Homo sapiens GN=HIST1H1B PE=1 SV=3	ATGPPVSELITK		38	49	1212.6839599609375
pepb49a1	b49.a1.a1	sp|Q92466|DDB2_HUMAN	sp|Q92466|DDB2_HUMAN DNA damage-binding protein 2 OS=Homo sapiens GN=DDB2 PE=1 SV=1	GIGAGGSITGLK		152	163	1030.589599609375
pepb49a2	b49.a1.a1	sp|Q92466|DDB2_HUMAN	sp|Q92466|DDB2_HUMAN DNA damage-binding protein 2 OS=Homo sapiens GN=DDB2 PE=1 SV=1	YNLIVVGR		348	355	933.5521240234375
pepb50a1	b50.a1.a1	sp|Q8NE71-2|ABCF1_HUMAN	sp|Q8NE71-2|ABCF1_HUMAN Isoform 2 of ATP-binding cassette sub-family F member 1 OS=Homo sapiens GN=ABCF1	GAVIVVSHDAR		752	762	1123.622314453125
pepb50a2	b50.a1.a1	sp|Q8NE71-2|ABCF1_HUMAN	sp|Q8NE71-2|ABCF1_HUMAN Isoform 2 of ATP-binding cassette sub-family F member 1 OS=Homo sapiens GN=ABCF1	STLLLLLTGK		627	636	1058.682373046875
pepb50a1	b50.a1.a2	sp|Q8NE71|ABCF1_HUMAN	sp|Q8NE71|ABCF1_HUMAN ATP-binding cassette sub-family F member 1 OS=Homo sapiens GN=ABCF1 PE=1 SV=2	GAVIVVSHDAR		790	800	1123.622314453125
pepb50a2	b50.a1.a2	sp|Q8NE71|ABCF1_HUMAN	sp|Q8NE71|ABCF1_HUMAN ATP-binding cassette sub-family F member 1 OS=Homo sapiens GN=ABCF1 PE=1 SV=2	STLLLLLTGK		665	674	1058.682373046875
pepb50a1	b50.a1.a3	tr|H0YGW7|H0YGW7_HUMAN	tr|H0YGW7|H0YGW7_HUMAN ATP-binding cassette sub-family F member 1 (Fragment) OS=Homo sapiens GN=ABCF1 PE=3 SV=1	GAVIVVSHDAR		541	551	1123.622314453125
pepb50a2	b50.a1.a3	tr|H0YGW7|H0YGW7_HUMAN	tr|H0YGW7|H0YGW7_HUMAN ATP-binding cassette sub-family F member 1 (Fragment) OS=Homo sapiens GN=ABCF1 PE=3 SV=1	STLLLLLTGK		416	425	1058.682373046875
pepb51a1	b51.a1.a1	sp|P13984|T2FB_HUMAN	sp|P13984|T2FB_HUMAN General transcription factor IIF subunit 2 OS=Homo sapiens GN=GTF2F2 PE=1 SV=2	GELDLTGAK		5	13	903.4785766601562
pepb51a2	b51.a1.a1	sp|P13984|T2FB_HUMAN	sp|P13984|T2FB_HUMAN General transcription factor IIF subunit 2 OS=Homo sapiens GN=GTF2F2 PE=1 SV=2	LSLEGIVVQR		104	113	1113.6630859375
pepb52a1	b52.a1.a1	sp|Q5SSJ5|HP1B3_HUMAN	sp|Q5SSJ5|HP1B3_HUMAN Heterochromatin protein 1-binding protein 3 OS=Homo sapiens GN=HP1BP3 PE=1 SV=1	ATDTSQGELVHPK	A1:+42.01057	2	14	1424.7020263671875
pepb52a2	b52.a1.a1	sp|Q5SSJ5|HP1B3_HUMAN	sp|Q5SSJ5|HP1B3_HUMAN Heterochromatin protein 1-binding protein 3 OS=Homo sapiens GN=HP1BP3 PE=1 SV=1	LEDVLPLAFTR		259	269	1273.7154541015625
pepb53a2	b53.a1.a1	sp|Q15554-3|TERF2_HUMAN	sp|Q15554-3|TERF2_HUMAN Isoform 3 of Telomeric repeat-binding factor 2 OS=Homo sapiens GN=TERF2	TLSGAQDSEAAFAK		336	349	1395.675537109375
pepb53a1	b53.a1.a1	sp|Q15554-3|TERF2_HUMAN	sp|Q15554-3|TERF2_HUMAN Isoform 3 of Telomeric repeat-binding factor 2 OS=Homo sapiens GN=TERF2	DLVLPTQALPASPALK		354	369	1633.9527587890625
pepb53a2	b53.a1.a2	sp|Q15554|TERF2_HUMAN	sp|Q15554|TERF2_HUMAN Telomeric repeat-binding factor 2 OS=Homo sapiens GN=TERF2 PE=1 SV=2	TLSGAQDSEAAFAK		294	307	1395.675537109375
pepb53a1	b53.a1.a2	sp|Q15554|TERF2_HUMAN	sp|Q15554|TERF2_HUMAN Telomeric repeat-binding factor 2 OS=Homo sapiens GN=TERF2 PE=1 SV=2	DLVLPTQALPASPALK		312	327	1633.9527587890625
pepb53a2	b53.a1.a3	tr|H3BR06|H3BR06_HUMAN	tr|H3BR06|H3BR06_HUMAN Telomeric repeat-binding factor 2 (Fragment) OS=Homo sapiens GN=TERF2 PE=2 SV=1	TLSGAQDSEAAFAK		215	228	1395.675537109375
pepb53a1	b53.a1.a3	tr|H3BR06|H3BR06_HUMAN	tr|H3BR06|H3BR06_HUMAN Telomeric repeat-binding factor 2 (Fragment) OS=Homo sapiens GN=TERF2 PE=2 SV=1	DLVLPTQALPASPALK		233	248	1633.9527587890625
pepb53a2	b53.a1.a4	tr|J3KSZ6|J3KSZ6_HUMAN	tr|J3KSZ6|J3KSZ6_HUMAN Telomeric repeat-binding factor 2 (Fragment) OS=Homo sapiens GN=TERF2 PE=4 SV=1	TLSGAQDSEAAFAK		80	93	1395.675537109375
pepb53a1	b53.a1.a4	tr|J3KSZ6|J3KSZ6_HUMAN	tr|J3KSZ6|J3KSZ6_HUMAN Telomeric repeat-binding factor 2 (Fragment) OS=Homo sapiens GN=TERF2 PE=4 SV=1	DLVLPTQALPASPALK		98	113	1633.9527587890625
pepb54a2	b54.a1.a1	sp|O94842|TOX4_HUMAN	sp|O94842|TOX4_HUMAN TOX high mobility group box family member 4 OS=Homo sapiens GN=TOX4 PE=1 SV=1	GQNPNATFGEVSK		243	255	1348.649658203125
pepb54a1	b54.a1.a1	sp|O94842|TOX4_HUMAN	sp|O94842|TOX4_HUMAN TOX high mobility group box family member 4 OS=Homo sapiens GN=TOX4 PE=1 SV=1	DVFLAWVASR		603	612	1163.6212158203125
pepb54a2	b54.a1.a2	tr|B4DPY8|B4DPY8_HUMAN	tr|B4DPY8|B4DPY8_HUMAN TOX high mobility group box family member 4 OS=Homo sapiens GN=TOX4 PE=2 SV=1	GQNPNATFGEVSK		220	232	1348.649658203125
pepb54a1	b54.a1.a2	tr|B4DPY8|B4DPY8_HUMAN	tr|B4DPY8|B4DPY8_HUMAN TOX high mobility group box family member 4 OS=Homo sapiens GN=TOX4 PE=2 SV=1	DVFLAWVASR		580	589	1163.6212158203125
pepb55a1	b55.a1.a1	sp|P19447|ERCC3_HUMAN	sp|P19447|ERCC3_HUMAN TFIIH basal transcription factor complex helicase XPB subunit OS=Homo sapiens GN=ERCC3 PE=1 SV=1	LGLTATLVR		464	472	943.5938720703125
pepb55a2	b55.a1.a1	sp|P19447|ERCC3_HUMAN	sp|P19447|ERCC3_HUMAN TFIIH basal transcription factor complex helicase XPB subunit OS=Homo sapiens GN=ERCC3 PE=1 SV=1	TGVPDGIMQFIK		146	157	1305.6876220703125
pepb55a1	b55.a1.a2	tr|G3V1S1|G3V1S1_HUMAN	tr|G3V1S1|G3V1S1_HUMAN Excision repair cross-complementing rodent repair deficiency, complementation group 3 (Xeroderma pigmentosum group B complementing), isoform CRA_b OS=Homo sapiens GN=ERCC3 PE=2 SV=1	LGLTATLVR		400	408	943.5938720703125
pepb55a2	b55.a1.a2	tr|G3V1S1|G3V1S1_HUMAN	tr|G3V1S1|G3V1S1_HUMAN Excision repair cross-complementing rodent repair deficiency, complementation group 3 (Xeroderma pigmentosum group B complementing), isoform CRA_b OS=Homo sapiens GN=ERCC3 PE=2 SV=1	TGVPDGIMQFIK		82	93	1305.6876220703125
pepb56a1	b56.a1.a1	sp|P04908|H2A1B_HUMAN	sp|P04908|H2A1B_HUMAN Histone H2A type 1-B/E OS=Homo sapiens GN=HIST1H2AB PE=1 SV=2	AGLQFPVGR		22	30	944.5316772460938
pepb56a2	b56.a1.a1	sp|P04908|H2A1B_HUMAN	sp|P04908|H2A1B_HUMAN Histone H2A type 1-B/E OS=Homo sapiens GN=HIST1H2AB PE=1 SV=2	VTIAQGGVLPNIQAVLLPK		101	119	1931.169189453125
pepb56a1	b56.a1.a2	sp|P0C0S8|H2A1_HUMAN	sp|P0C0S8|H2A1_HUMAN Histone H2A type 1 OS=Homo sapiens GN=HIST1H2AG PE=1 SV=2	AGLQFPVGR		22	30	944.5316772460938
pepb56a2	b56.a1.a2	sp|P0C0S8|H2A1_HUMAN	sp|P0C0S8|H2A1_HUMAN Histone H2A type 1 OS=Homo sapiens GN=HIST1H2AG PE=1 SV=2	VTIAQGGVLPNIQAVLLPK		101	119	1931.169189453125
pepb56a1	b56.a1.a3	sp|P20671|H2A1D_HUMAN	sp|P20671|H2A1D_HUMAN Histone H2A type 1-D OS=Homo sapiens GN=HIST1H2AD PE=1 SV=2	AGLQFPVGR		22	30	944.5316772460938
pepb56a2	b56.a1.a3	sp|P20671|H2A1D_HUMAN	sp|P20671|H2A1D_HUMAN Histone H2A type 1-D OS=Homo sapiens GN=HIST1H2AD PE=1 SV=2	VTIAQGGVLPNIQAVLLPK		101	119	1931.169189453125
pepb56a1	b56.a1.a4	sp|Q16777|H2A2C_HUMAN	sp|Q16777|H2A2C_HUMAN Histone H2A type 2-C OS=Homo sapiens GN=HIST2H2AC PE=1 SV=4	AGLQFPVGR		22	30	944.5316772460938
pepb56a2	b56.a1.a4	sp|Q16777|H2A2C_HUMAN	sp|Q16777|H2A2C_HUMAN Histone H2A type 2-C OS=Homo sapiens GN=HIST2H2AC PE=1 SV=4	VTIAQGGVLPNIQAVLLPK		101	119	1931.169189453125
pepb56a1	b56.a1.a5	sp|Q6FI13|H2A2A_HUMAN	sp|Q6FI13|H2A2A_HUMAN Histone H2A type 2-A OS=Homo sapiens GN=HIST2H2AA3 PE=1 SV=3	AGLQFPVGR		22	30	944.5316772460938
pepb56a2	b56.a1.a5	sp|Q6FI13|H2A2A_HUMAN	sp|Q6FI13|H2A2A_HUMAN Histone H2A type 2-A OS=Homo sapiens GN=HIST2H2AA3 PE=1 SV=3	VTIAQGGVLPNIQAVLLPK		101	119	1931.169189453125
pepb56a1	b56.a1.a6	sp|Q7L7L0|H2A3_HUMAN	sp|Q7L7L0|H2A3_HUMAN Histone H2A type 3 OS=Homo sapiens GN=HIST3H2A PE=1 SV=3	AGLQFPVGR		22	30	944.5316772460938
pepb56a2	b56.a1.a6	sp|Q7L7L0|H2A3_HUMAN	sp|Q7L7L0|H2A3_HUMAN Histone H2A type 3 OS=Homo sapiens GN=HIST3H2A PE=1 SV=3	VTIAQGGVLPNIQAVLLPK		101	119	1931.169189453125
pepb56a1	b56.a1.a7	sp|Q93077|H2A1C_HUMAN	sp|Q93077|H2A1C_HUMAN Histone H2A type 1-C OS=Homo sapiens GN=HIST1H2AC PE=1 SV=3	AGLQFPVGR		22	30	944.5316772460938
pepb56a2	b56.a1.a7	sp|Q93077|H2A1C_HUMAN	sp|Q93077|H2A1C_HUMAN Histone H2A type 1-C OS=Homo sapiens GN=HIST1H2AC PE=1 SV=3	VTIAQGGVLPNIQAVLLPK		101	119	1931.169189453125
pepb56a1	b56.a1.a8	sp|Q96KK5|H2A1H_HUMAN	sp|Q96KK5|H2A1H_HUMAN Histone H2A type 1-H OS=Homo sapiens GN=HIST1H2AH PE=1 SV=3	AGLQFPVGR		22	30	944.5316772460938
pepb56a2	b56.a1.a8	sp|Q96KK5|H2A1H_HUMAN	sp|Q96KK5|H2A1H_HUMAN Histone H2A type 1-H OS=Homo sapiens GN=HIST1H2AH PE=1 SV=3	VTIAQGGVLPNIQAVLLPK		101	119	1931.169189453125
pepb56a1	b56.a1.a9	sp|Q99878|H2A1J_HUMAN	sp|Q99878|H2A1J_HUMAN Histone H2A type 1-J OS=Homo sapiens GN=HIST1H2AJ PE=1 SV=3	AGLQFPVGR		22	30	944.5316772460938
pepb56a2	b56.a1.a9	sp|Q99878|H2A1J_HUMAN	sp|Q99878|H2A1J_HUMAN Histone H2A type 1-J OS=Homo sapiens GN=HIST1H2AJ PE=1 SV=3	VTIAQGGVLPNIQAVLLPK		101	119	1931.169189453125
pepb56a1	b56.a1.b10	sp|Q9BTM1|H2AJ_HUMAN	sp|Q9BTM1|H2AJ_HUMAN Histone H2A.J OS=Homo sapiens GN=H2AFJ PE=1 SV=1	AGLQFPVGR		22	30	944.5316772460938
pepb56a2	b56.a1.b10	sp|Q9BTM1|H2AJ_HUMAN	sp|Q9BTM1|H2AJ_HUMAN Histone H2A.J OS=Homo sapiens GN=H2AFJ PE=1 SV=1	VTIAQGGVLPNIQAVLLPK		101	119	1931.169189453125
pepb57a1	b57.a1.a1	sp|Q12905|ILF2_HUMAN	sp|Q12905|ILF2_HUMAN Interleukin enhancer-binding factor 2 OS=Homo sapiens GN=ILF2 PE=1 SV=2	ILITTVPPNLR		175	185	1236.7679443359375
pepb57a2	b57.a1.a1	sp|Q12905|ILF2_HUMAN	sp|Q12905|ILF2_HUMAN Interleukin enhancer-binding factor 2 OS=Homo sapiens GN=ILF2 PE=1 SV=2	ILPTLEAVAALGNK		128	141	1409.836669921875
pepb58a1	b58.a1.a1	sp|Q9H0S4-2|DDX47_HUMAN	sp|Q9H0S4-2|DDX47_HUMAN Isoform 2 of Probable ATP-dependent RNA helicase DDX47 OS=Homo sapiens GN=DDX47	LFALVLTPTR		93	102	1130.693603515625
pepb58a2	b58.a1.a1	sp|Q9H0S4-2|DDX47_HUMAN	sp|Q9H0S4-2|DDX47_HUMAN Isoform 2 of Probable ATP-dependent RNA helicase DDX47 OS=Homo sapiens GN=DDX47	IQIEAIPLALQGR		50	62	1421.847900390625
pepb58a1	b58.a1.a2	sp|Q9H0S4|DDX47_HUMAN	sp|Q9H0S4|DDX47_HUMAN Probable ATP-dependent RNA helicase DDX47 OS=Homo sapiens GN=DDX47 PE=1 SV=1	LFALVLTPTR		93	102	1130.693603515625
pepb58a2	b58.a1.a2	sp|Q9H0S4|DDX47_HUMAN	sp|Q9H0S4|DDX47_HUMAN Probable ATP-dependent RNA helicase DDX47 OS=Homo sapiens GN=DDX47 PE=1 SV=1	IQIEAIPLALQGR		50	62	1421.847900390625

## Sheet: X!TandemPipeline informations
X!TandemPipeline version :
3.3.4	Myosine Bodybuildée
X!TandemPipeline filters :
Mode	indiv
Maximum peptide Evalue	0.05000000074505806
Maximum protein Evalue	-4.0
Minimum number of peptides per protein	2
MS sample name	DaPR130924_VB133_O1950.m
X!Tandem XML result file NOT FOUND	/home/rusconi/labo/research/daniele-praseuth/donnees-masse/vivien-berthelot/DaPR130924/DaPR130924_VB133_O1950.m.xml
