# Supplementary material for: The human DNA ends proteome uncovers an unexpected entanglement of functional pathways
Source: Nucleic Acids Res. 2016 Feb 25;44(10):4721–33. doi: 10.1093/nar/gkw121 (PMC4889927; doi:10.1093/nar/gkw121)
Supplement: SUPPLEMENTARY DATA [file supp_gkw121_nar-02937-m-2015-File003.zip › berthelot-et-al-spreadsheet-formatted-mass-data/vb113.ods]

## Sheet: proteins
MS Sample :	DaPR130924_VB113_O1938.m
Group ID	Sub-group ID	Protein ID	Description	log(E value)	Coverage	MW	Spectra	Specific	Uniques	Specific uniques	Theoretical number of tryptic peptides	PAI	emPAI	Sub-group proteins	number of MS samples
a1	a1.a1	a1.a1.a1	sp|P09874|PARP1_HUMAN Poly [ADP-ribose] polymerase 1 OS=Homo sapiens GN=PARP1 PE=1 SV=4	-158.8731231689453	38	112.9000015258789	55		40		42	1.3095238095238095	19.39500469005057	1	1
a2	a2.a1	a2.a1.a1	sp|P12956|XRCC6_HUMAN X-ray repair cross-complementing protein 6 OS=Homo sapiens GN=XRCC6 PE=1 SV=2	-140.874755859375	50	69.69999694824219	49		32		26	1.8846153846153846	75.66822074546215	1	1
a3	a3.a1	a3.a1.a1	sp|P17480|UBF1_HUMAN Nucleolar transcription factor 1 OS=Homo sapiens GN=UBTF PE=1 SV=1	-88.47509765625	27	89.19999694824219	42	2	23	2	29	1.4482758620689655	27.072162039411772	1	1
a3	a3.a2	a3.a2.a1	sp|P17480-2|UBF1_HUMAN Isoform UBF2 of Nucleolar transcription factor 1 OS=Homo sapiens GN=UBTF	-87.38060760498047	28	84.80000305175781	41	1	22	1	27	1.5185185185185186	32.00034791125285	2	1
a3	a3.a2	a3.a2.a2	tr|E9PKP7|E9PKP7_HUMAN Nucleolar transcription factor 1 OS=Homo sapiens GN=UBTF PE=2 SV=1	-87.38060760498047	27	87.30000305175781	41	1	22	1	29	1.4137931034482758	24.92943797404667	2	1
a4	a4.a1	a4.a1.a1	sp|P13010|XRCC5_HUMAN X-ray repair cross-complementing protein 5 OS=Homo sapiens GN=XRCC5 PE=1 SV=3	-98.46123504638672	35	82.5	35		27		27	1.2962962962962963	18.78318882784164	1	1
a5	a5.a1	a5.a1.a1	sp|O95602|RPA1_HUMAN DNA-directed RNA polymerase I subunit RPA1 OS=Homo sapiens GN=POLR1A PE=1 SV=2	-114.2119369506836	26	194.5	34		32		83	0.40963855421686746	1.5682574359706893	1	1
a6	a6.a1	a6.a1.a1	sp|P12268|IMDH2_HUMAN Inosine-5'-monophosphate dehydrogenase 2 OS=Homo sapiens GN=IMPDH2 PE=1 SV=2	-109.83187866210938	41	55.70000076293945	27	25	22	20	20	1.35	21.3872113856834	2	1
a6	a6.a1	a6.a1.a2	tr|H0Y4R1|H0Y4R1_HUMAN Inosine-5'-monophosphate dehydrogenase 2 (Fragment) OS=Homo sapiens GN=IMPDH2 PE=3 SV=1	-109.83187866210938	45	50.79999923706055	27	25	22	20	21	1.2857142857142858	18.306977288832506	2	1
a6	a6.a2	a6.a2.a1	sp|P20839-2|IMDH1_HUMAN Isoform 2 of Inosine-5'-monophosphate dehydrogenase 1 OS=Homo sapiens GN=IMPDH1	-22.917240142822266	20	52.5	8	6	8	6	20	0.4	1.5118864315095801	9	1
a6	a6.a2	a6.a2.a2	sp|P20839-3|IMDH1_HUMAN Isoform 3 of Inosine-5'-monophosphate dehydrogenase 1 OS=Homo sapiens GN=IMPDH1	-22.917240142822266	18	60.29999923706055	8	6	8	6	21	0.38095238095238093	1.4040991835099716	9	1
a6	a6.a2	a6.a2.a3	sp|P20839-4|IMDH1_HUMAN Isoform 4 of Inosine-5'-monophosphate dehydrogenase 1 OS=Homo sapiens GN=IMPDH1	-22.917240142822266	20	54.70000076293945	8	6	8	6	19	0.42105263157894735	1.636650898730358	9	1
a6	a6.a2	a6.a2.a4	sp|P20839-5|IMDH1_HUMAN Isoform 5 of Inosine-5'-monophosphate dehydrogenase 1 OS=Homo sapiens GN=IMPDH1	-22.917240142822266	17	63.099998474121094	8	6	8	6	21	0.38095238095238093	1.4040991835099716	9	1
a6	a6.a2	a6.a2.a5	sp|P20839-6|IMDH1_HUMAN Isoform 6 of Inosine-5'-monophosphate dehydrogenase 1 OS=Homo sapiens GN=IMPDH1	-22.917240142822266	17	64.19999694824219	8	6	8	6	24	0.3333333333333333	1.1544346900318838	9	1
a6	a6.a2	a6.a2.a6	sp|P20839-7|IMDH1_HUMAN Isoform 7 of Inosine-5'-monophosphate dehydrogenase 1 OS=Homo sapiens GN=IMPDH1	-22.917240142822266	17	60.79999923706055	8	6	8	6	24	0.3333333333333333	1.1544346900318838	9	1
a6	a6.a2	a6.a2.a7	sp|P20839|IMDH1_HUMAN Inosine-5'-monophosphate dehydrogenase 1 OS=Homo sapiens GN=IMPDH1 PE=1 SV=2	-22.917240142822266	19	55.29999923706055	8	6	8	6	19	0.42105263157894735	1.636650898730358	9	1
a6	a6.a2	a6.a2.a8	tr|C9J381|C9J381_HUMAN Inosine-5'-monophosphate dehydrogenase 1 OS=Homo sapiens GN=IMPDH1 PE=2 SV=1	-22.917240142822266	19	55.099998474121094	8	6	8	6	19	0.42105263157894735	1.636650898730358	9	1
a6	a6.a2	a6.a2.a9	tr|E7EQS0|E7EQS0_HUMAN Inosine-5'-monophosphate dehydrogenase 1 OS=Homo sapiens GN=IMPDH1 PE=2 SV=1	-22.917240142822266	19	56.900001525878906	8	6	8	6	21	0.38095238095238093	1.4040991835099716	9	1
a7	a7.a1	a7.a1.a1	sp|Q15459|SF3A1_HUMAN Splicing factor 3A subunit 1 OS=Homo sapiens GN=SF3A1 PE=1 SV=1	-69.2834701538086	31	88.69999694824219	25		18		36	0.6944444444444444	3.948168092155143	1	1
a8	a8.a1	a8.a1.a1	sp|Q9Y6X9|MORC2_HUMAN MORC family CW-type zinc finger protein 2 OS=Homo sapiens GN=MORC2 PE=1 SV=2	-75.21195220947266	21	117.5999984741211	24		19		36	0.6666666666666666	3.6415888336127784	1	1
a9	a9.a1	a9.a1.a1	sp|P52701|MSH6_HUMAN DNA mismatch repair protein Msh6 OS=Homo sapiens GN=MSH6 PE=1 SV=2	-75.95480346679688	19	152.5	24		22		55	0.43636363636363634	1.7312637228008456	1	1
b10	b10.a1	b10.a1.a1	sp|Q9NR30|DDX21_HUMAN Nucleolar RNA helicase 2 OS=Homo sapiens GN=DDX21 PE=1 SV=5	-77.42691802978516	31	87.19999694824219	21		20		35	0.6	2.9810717055349722	1	1
b11	b11.a1	b11.a1.a1	sp|P49916|DNLI3_HUMAN DNA ligase 3 OS=Homo sapiens GN=LIG3 PE=1 SV=2	-72.9917984008789	20	112.69999694824219	19		18		47	0.40425531914893614	1.536619455757799	1	1
b12	b12.a1	b12.a1.a1	sp|P27694|RFA1_HUMAN Replication protein A 70 kDa DNA-binding subunit OS=Homo sapiens GN=RPA1 PE=1 SV=2	-64.92596435546875	30	68.0	17		15		24	0.7083333333333334	4.108969774506928	1	1
b13	b13.a1	b13.a1.a1	sp|O75533|SF3B1_HUMAN Splicing factor 3B subunit 1 OS=Homo sapiens GN=SF3B1 PE=1 SV=3	-39.64194107055664	13	145.60000610351562	16		13		52	0.3076923076923077	1.0309176209047357	1	1
b14	b14.a1	b14.a1.a1	sp|Q15393|SF3B3_HUMAN Splicing factor 3B subunit 3 OS=Homo sapiens GN=SF3B3 PE=1 SV=4	-80.87847900390625	16	135.39999389648438	16		15		43	0.37209302325581395	1.355553775260733	1	1
b15	b15.a1	b15.a1.a1	sp|P23246|SFPQ_HUMAN Splicing factor, proline- and glutamine-rich OS=Homo sapiens GN=SFPQ PE=1 SV=2	-48.12981033325195	21	76.0	15		12		24	0.625	3.2169650342858223	1	1
b16	b16.a1	b16.a1.a1	sp|P50570-3|DYN2_HUMAN Isoform 3 of Dynamin-2 OS=Homo sapiens GN=DNM2	-41.24549102783203	16	97.4000015258789	14	1	12	1	37	0.3783783783783784	1.3898925662310497	3	1
b16	b16.a1	b16.a1.a2	sp|P50570-4|DYN2_HUMAN Isoform 4 of Dynamin-2 OS=Homo sapiens GN=DNM2	-41.24549102783203	16	97.80000305175781	14	1	12	1	37	0.3783783783783784	1.3898925662310497	3	1
b16	b16.a1	b16.a1.a3	tr|F5H4R9|F5H4R9_HUMAN Dynamin-2 OS=Homo sapiens GN=DNM2 PE=2 SV=1	-41.24549102783203	16	97.80000305175781	14	1	12	1	37	0.3783783783783784	1.3898925662310497	3	1
b16	b16.a2	b16.a2.a1	sp|P50570-2|DYN2_HUMAN Isoform 2 of Dynamin-2 OS=Homo sapiens GN=DNM2	-42.26128387451172	16	97.5	14	1	12	1	37	0.3783783783783784	1.3898925662310497	3	1
b16	b16.a2	b16.a2.a2	sp|P50570-5|DYN2_HUMAN Isoform 5 of Dynamin-2 OS=Homo sapiens GN=DNM2	-42.26128387451172	16	97.80000305175781	14	1	12	1	37	0.3783783783783784	1.3898925662310497	3	1
b16	b16.a2	b16.a2.a3	sp|P50570|DYN2_HUMAN Dynamin-2 OS=Homo sapiens GN=DNM2 PE=1 SV=2	-42.26128387451172	16	97.9000015258789	14	1	12	1	37	0.3783783783783784	1.3898925662310497	3	1
b17	b17.a1	b17.a1.a1	sp|Q14669-2|TRIPC_HUMAN Isoform 2 of E3 ubiquitin-protein ligase TRIP12 OS=Homo sapiens GN=TRIP12	-42.05196762084961	8	223.60000610351562	14		13		76	0.18421052631578946	0.5283067326587692	3	1
b17	b17.a1	b17.a1.a2	sp|Q14669-3|TRIPC_HUMAN Isoform 3 of E3 ubiquitin-protein ligase TRIP12 OS=Homo sapiens GN=TRIP12	-42.05196762084961	8	225.1999969482422	14		13		77	0.18181818181818182	0.5199110829529336	3	1
b17	b17.a1	b17.a1.a3	sp|Q14669|TRIPC_HUMAN E3 ubiquitin-protein ligase TRIP12 OS=Homo sapiens GN=TRIP12 PE=1 SV=1	-42.05196762084961	8	220.10000610351562	14		13		75	0.18666666666666668	0.5369745159352715	3	1
b18	b18.a1	b18.a1.a1	sp|Q14527|HLTF_HUMAN Helicase-like transcription factor OS=Homo sapiens GN=HLTF PE=1 SV=2	-33.04021453857422	14	113.69999694824219	14		11		47	0.2978723404255319	0.9855111964445817	1	1
b19	b19.a1	b19.a1.a1	sp|P78347-2|GTF2I_HUMAN Isoform 2 of General transcription factor II-I OS=Homo sapiens GN=GTF2I	-45.32958984375	16	107.80000305175781	13		13		41	0.3170731707317073	1.075263132145058	4	1
b19	b19.a1	b19.a1.a2	sp|P78347-3|GTF2I_HUMAN Isoform 3 of General transcription factor II-I OS=Homo sapiens GN=GTF2I	-45.32958984375	16	110.0999984741211	13		13		41	0.3170731707317073	1.075263132145058	4	1
b19	b19.a1	b19.a1.a3	sp|P78347-4|GTF2I_HUMAN Isoform 4 of General transcription factor II-I OS=Homo sapiens GN=GTF2I	-45.32958984375	16	109.9000015258789	13		13		41	0.3170731707317073	1.075263132145058	4	1
b19	b19.a1	b19.a1.a4	sp|P78347|GTF2I_HUMAN General transcription factor II-I OS=Homo sapiens GN=GTF2I PE=1 SV=2	-45.32958984375	15	112.19999694824219	13		13		41	0.3170731707317073	1.075263132145058	4	1
b20	b20.a1	b20.a1.a1	sp|Q16531|DDB1_HUMAN DNA damage-binding protein 1 OS=Homo sapiens GN=DDB1 PE=1 SV=1	-42.31856918334961	12	126.80000305175781	13		13		50	0.26	0.8197008586099834	1	1
b21	b21.a1	b21.a1.a1	sp|O94913|PCF11_HUMAN Pre-mRNA cleavage complex 2 protein Pcf11 OS=Homo sapiens GN=PCF11 PE=1 SV=3	-35.75749969482422	9	172.8000030517578	13		12		76	0.17105263157894737	0.4826977604563545	1	1
b22	b22.a1	b22.a1.a1	sp|Q9H9Y6|RPA2_HUMAN DNA-directed RNA polymerase I subunit RPA2 OS=Homo sapiens GN=POLR1B PE=1 SV=2	-30.458654403686523	11	128.0	13		11		48	0.2708333333333333	0.8656635785769122	2	1
b22	b22.a1	b22.a1.a2	tr|F5GZX4|F5GZX4_HUMAN DNA-directed RNA polymerase OS=Homo sapiens GN=POLR1B PE=2 SV=1	-30.458654403686523	11	132.0	13		11		51	0.2549019607843137	0.7984648772986427	2	1
b23	b23.a1	b23.a1.a1	sp|P48382|RFX5_HUMAN DNA-binding protein RFX5 OS=Homo sapiens GN=RFX5 PE=1 SV=1	-42.19806671142578	26	65.19999694824219	12		12		33	0.36363636363636365	1.3101297000831598	3	1
b23	b23.a1	b23.a1.a2	tr|B7Z848|B7Z848_HUMAN DNA-binding protein RFX5 OS=Homo sapiens GN=RFX5 PE=2 SV=1	-42.19806671142578	27	60.400001525878906	12		12		30	0.4	1.5118864315095801	3	1
b23	b23.a1	b23.a1.a3	tr|F8W689|F8W689_HUMAN DNA-binding protein RFX5 (Fragment) OS=Homo sapiens GN=RFX5 PE=2 SV=1	-42.19806671142578	26	63.0	12		12		32	0.375	1.371373705661655	3	1
b24	b24.a1	b24.a1.a1	sp|Q01831|XPC_HUMAN DNA repair protein complementing XP-C cells OS=Homo sapiens GN=XPC PE=1 SV=4	-36.24747085571289	11	105.80000305175781	12		11		32	0.375	1.371373705661655	1	1
b25	b25.a1	b25.a1.a1	sp|P54727|RD23B_HUMAN UV excision repair protein RAD23 homolog B OS=Homo sapiens GN=RAD23B PE=1 SV=1	-38.38347244262695	25	43.099998474121094	11		10		13	0.8461538461538461	6.017038286703828	1	1
b26	b26.a1	b26.a1.a1	sp|P07910-2|HNRPC_HUMAN Isoform C1 of Heterogeneous nuclear ribonucleoproteins C1/C2 OS=Homo sapiens GN=HNRNPC	-34.371734619140625	30	32.20000076293945	11		9		16	0.6875	3.869675251658631	5	1
b26	b26.a1	b26.a1.a2	sp|P07910-4|HNRPC_HUMAN Isoform 4 of Heterogeneous nuclear ribonucleoproteins C1/C2 OS=Homo sapiens GN=HNRNPC	-34.371734619140625	36	27.700000762939453	11		9		15	0.7333333333333333	4.411695265464636	5	1
b26	b26.a1	b26.a1.a3	sp|P07910|HNRPC_HUMAN Heterogeneous nuclear ribonucleoproteins C1/C2 OS=Homo sapiens GN=HNRNPC PE=1 SV=4	-34.371734619140625	29	33.599998474121094	11		9		15	0.7333333333333333	4.411695265464636	5	1
b26	b26.a1	b26.a1.a4	tr|G3V2Q1|G3V2Q1_HUMAN Heterogeneous nuclear ribonucleoproteins C1/C2 OS=Homo sapiens GN=HNRNPC PE=2 SV=1	-34.371734619140625	29	33.5	11		9		15	0.7333333333333333	4.411695265464636	5	1
b26	b26.a1	b26.a1.a5	tr|G3V4C1|G3V4C1_HUMAN Heterogeneous nuclear ribonucleoproteins C1/C2 OS=Homo sapiens GN=HNRNPC PE=2 SV=1	-34.371734619140625	31	32.099998474121094	11		9		16	0.6875	3.869675251658631	5	1
b27	b27.a1	b27.a1.a1	sp|P43246|MSH2_HUMAN DNA mismatch repair protein Msh2 OS=Homo sapiens GN=MSH2 PE=1 SV=1	-35.527503967285156	11	104.5999984741211	10		10		35	0.2857142857142857	0.9306977288832501	1	1
b28	b28.a1	b28.a1.a1	sp|P35251-2|RFC1_HUMAN Isoform 2 of Replication factor C subunit 1 OS=Homo sapiens GN=RFC1	-33.441490173339844	10	128.0	10		10		48	0.20833333333333334	0.6155980984398741	2	1
b28	b28.a1	b28.a1.a2	sp|P35251|RFC1_HUMAN Replication factor C subunit 1 OS=Homo sapiens GN=RFC1 PE=1 SV=4	-33.441490173339844	10	128.0	10		10		48	0.20833333333333334	0.6155980984398741	2	1
b29	b29.a1	b29.a1.a1	sp|Q8NI36|WDR36_HUMAN WD repeat-containing protein 36 OS=Homo sapiens GN=WDR36 PE=1 SV=1	-28.334110260009766	13	105.0999984741211	10		10		42	0.23809523809523808	0.7301957388458942	1	1
b30	b30.a1	b30.a1.a1	sp|Q96QC0|PP1RA_HUMAN Serine/threonine-protein phosphatase 1 regulatory subunit 10 OS=Homo sapiens GN=PPP1R10 PE=1 SV=1	-25.081750869750977	14	98.9000015258789	9		9		42	0.21428571428571427	0.637893706954064	1	1
b31	b31.a1	b31.a1.a1	sp|O14647-2|CHD2_HUMAN Isoform 2 of Chromodomain-helicase-DNA-binding protein 2 OS=Homo sapiens GN=CHD2	-25.128019332885742	5	200.3000030517578	9		8		74	0.12162162162162163	0.3231882072236454	2	1
b31	b31.a1	b31.a1.a2	sp|O14647|CHD2_HUMAN Chromodomain-helicase-DNA-binding protein 2 OS=Homo sapiens GN=CHD2 PE=1 SV=2	-25.128019332885742	5	211.0	9		8		77	0.11688311688311688	0.30882962592820484	2	1
b32	b32.a1	b32.a1.a1	sp|Q15428|SF3A2_HUMAN Splicing factor 3A subunit 2 OS=Homo sapiens GN=SF3A2 PE=1 SV=2	-23.778173446655273	12	49.099998474121094	9		7		14	0.6428571428571429	3.393970560760792	1	1
b33	b33.a1	b33.a1.a1	sp|Q9UNX4|WDR3_HUMAN WD repeat-containing protein 3 OS=Homo sapiens GN=WDR3 PE=1 SV=1	-37.39751434326172	9	105.9000015258789	9		8		40	0.225	0.6788040181225603	1	1
b34	b34.a1	b34.a1.a1	sp|Q15269|PWP2_HUMAN Periodic tryptophan protein 2 homolog OS=Homo sapiens GN=PWP2 PE=1 SV=2	-31.01108169555664	13	102.30000305175781	9		9		34	0.2647058823529412	0.8395257958039715	1	1
b35	b35.a1	b35.a1.a1	sp|Q460N5-1|PAR14_HUMAN Isoform 1 of Poly [ADP-ribose] polymerase 14 OS=Homo sapiens GN=PARP14	-33.87607192993164	5	193.5	8		8		90	0.08888888888888889	0.22712523985119004	2	1
b35	b35.a1	b35.a1.a2	sp|Q460N5|PAR14_HUMAN Poly [ADP-ribose] polymerase 14 OS=Homo sapiens GN=PARP14 PE=1 SV=3	-33.87607192993164	5	202.5	8		8		94	0.0851063829787234	0.216483949025851	2	1
b36	b36.a1	b36.a1.a1	sp|Q13435|SF3B2_HUMAN Splicing factor 3B subunit 2 OS=Homo sapiens GN=SF3B2 PE=1 SV=2	-17.626014709472656	7	100.0	7		6		37	0.1891891891891892	0.5459277364194774	2	1
b36	b36.a1	b36.a1.a2	tr|E9PPJ0|E9PPJ0_HUMAN Splicing factor 3B subunit 2 OS=Homo sapiens GN=SF3B2 PE=2 SV=1	-17.626014709472656	7	98.0	7		6		35	0.2	0.5848931924611136	2	1
b37	b37.a1	b37.a1.a1	sp|P00367|DHE3_HUMAN Glutamate dehydrogenase 1, mitochondrial OS=Homo sapiens GN=GLUD1 PE=1 SV=2	-20.479549407958984	11	61.29999923706055	7		6		28	0.25	0.7782794100389228	2	1
b37	b37.a1	b37.a1.a2	sp|P49448|DHE4_HUMAN Glutamate dehydrogenase 2, mitochondrial OS=Homo sapiens GN=GLUD2 PE=1 SV=2	-20.479549407958984	11	61.29999923706055	7		6		29	0.2413793103448276	0.7433288221999881	2	1
b38	b38.a1	b38.a1.a1	sp|P08651-2|NFIC_HUMAN Isoform 1 of Nuclear factor 1 C-type OS=Homo sapiens GN=NFIC	-11.991399765014648	7	54.599998474121094	4	3	3	2	20	0.2	0.5848931924611136	6	1
b38	b38.a1	b38.a1.a2	sp|P08651-3|NFIC_HUMAN Isoform 2 of Nuclear factor 1 C-type OS=Homo sapiens GN=NFIC	-11.991399765014648	8	47.79999923706055	4	3	3	2	18	0.2222222222222222	0.6681005372000588	6	1
b38	b38.a1	b38.a1.a3	sp|P08651-4|NFIC_HUMAN Isoform 3 of Nuclear factor 1 C-type OS=Homo sapiens GN=NFIC	-11.991399765014648	9	45.29999923706055	4	3	3	2	16	0.25	0.7782794100389228	6	1
b38	b38.a1	b38.a1.a4	sp|P08651-5|NFIC_HUMAN Isoform 5 of Nuclear factor 1 C-type OS=Homo sapiens GN=NFIC	-11.991399765014648	8	47.5	4	3	3	2	16	0.25	0.7782794100389228	6	1
b38	b38.a1	b38.a1.a5	sp|P08651-6|NFIC_HUMAN Isoform 6 of Nuclear factor 1 C-type OS=Homo sapiens GN=NFIC	-11.991399765014648	8	48.79999923706055	4	3	3	2	17	0.23529411764705882	0.7190722018585745	6	1
b38	b38.a1	b38.a1.a6	sp|P08651|NFIC_HUMAN Nuclear factor 1 C-type OS=Homo sapiens GN=NFIC PE=1 SV=2	-11.991399765014648	7	55.5	4	3	3	2	19	0.21052631578947367	0.6237767391887217	6	1
b38	b38.a2	b38.a2.a1	sp|O00712-4|NFIB_HUMAN Isoform 4 of Nuclear factor 1 B-type OS=Homo sapiens GN=NFIB	-8.481748580932617	8	52.900001525878906	3	2	3	2	18	0.16666666666666666	0.46779926762206947	6	1
b38	b38.a2	b38.a2.a2	sp|O00712-5|NFIB_HUMAN Isoform 5 of Nuclear factor 1 B-type OS=Homo sapiens GN=NFIB	-8.481748580932617	8	55.099998474121094	3	2	3	2	18	0.16666666666666666	0.46779926762206947	6	1
b38	b38.a2	b38.a2.a3	sp|O00712|NFIB_HUMAN Nuclear factor 1 B-type OS=Homo sapiens GN=NFIB PE=1 SV=2	-8.481748580932617	9	47.29999923706055	3	2	3	2	15	0.2	0.5848931924611136	6	1
b38	b38.a2	b38.a2.a4	tr|Q5VW26|Q5VW26_HUMAN Nuclear factor 1 OS=Homo sapiens GN=NFIB PE=2 SV=1	-8.481748580932617	7	63.29999923706055	3	2	3	2	18	0.16666666666666666	0.46779926762206947	6	1
b38	b38.a2	b38.a2.a5	tr|Q5VW27|Q5VW27_HUMAN Nuclear factor 1 OS=Homo sapiens GN=NFIB PE=2 SV=1	-8.481748580932617	8	54.70000076293945	3	2	3	2	16	0.1875	0.5399265260594921	6	1
b38	b38.a2	b38.a2.a6	tr|Q5VW30|Q5VW30_HUMAN Nuclear factor 1 OS=Homo sapiens GN=NFIB PE=2 SV=1	-8.481748580932617	7	62.5	3	2	3	2	19	0.15789473684210525	0.43844988828766285	6	1
b38	b38.a3	b38.a3.a1	sp|Q12857-2|NFIA_HUMAN Isoform 2 of Nuclear factor 1 A-type OS=Homo sapiens GN=NFIA	-6.92081880569458	6	54.5	2	1	2	1	16	0.125	0.33352143216332397	7	1
b38	b38.a3	b38.a3.a2	sp|Q12857-3|NFIA_HUMAN Isoform 3 of Nuclear factor 1 A-type OS=Homo sapiens GN=NFIA	-6.92081880569458	5	54.900001525878906	2	1	2	1	15	0.13333333333333333	0.35935639087852556	7	1
b38	b38.a3	b38.a3.a3	sp|Q12857-4|NFIA_HUMAN Isoform 4 of Nuclear factor 1 A-type OS=Homo sapiens GN=NFIA	-6.92081880569458	5	60.79999923706055	2	1	2	1	16	0.125	0.33352143216332397	7	1
b38	b38.a3	b38.a3.a4	sp|Q12857|NFIA_HUMAN Nuclear factor 1 A-type OS=Homo sapiens GN=NFIA PE=1 SV=2	-6.92081880569458	5	55.79999923706055	2	1	2	1	14	0.14285714285714285	0.3894954943731377	7	1
b38	b38.a3	b38.a3.a5	tr|B1AKN5|B1AKN5_HUMAN Nuclear factor 1 OS=Homo sapiens GN=NFIA PE=2 SV=1	-6.92081880569458	6	53.5	2	1	2	1	14	0.14285714285714285	0.3894954943731377	7	1
b38	b38.a3	b38.a3.a6	tr|B1AKN7|B1AKN7_HUMAN Nuclear factor 1 OS=Homo sapiens GN=NFIA PE=2 SV=1	-6.92081880569458	6	51.29999923706055	2	1	2	1	13	0.15384615384615385	0.4251026703029981	7	1
b38	b38.a3	b38.a3.a7	tr|B1AKN8|B1AKN8_HUMAN Nuclear factor 1 OS=Homo sapiens GN=NFIA PE=2 SV=1	-6.92081880569458	5	58.400001525878906	2	1	2	1	17	0.11764705882352941	0.31113393742156426	7	1
b39	b39.a1	b39.a1.a1	sp|Q16666-2|IF16_HUMAN Isoform 2 of Gamma-interferon-inducible protein 16 OS=Homo sapiens GN=IFI16	-17.179109573364258	8	81.9000015258789	6		6		32	0.1875	0.5399265260594921	2	1
b39	b39.a1	b39.a1.a2	sp|Q16666|IF16_HUMAN Gamma-interferon-inducible protein 16 OS=Homo sapiens GN=IFI16 PE=1 SV=3	-17.179109573364258	8	88.0999984741211	6		6		32	0.1875	0.5399265260594921	2	1
b40	b40.a1	b40.a1.a1	sp|O60264|SMCA5_HUMAN SWI/SNF-related matrix-associated actin-dependent regulator of chromatin subfamily A member 5 OS=Homo sapiens GN=SMARCA5 PE=1 SV=1	-16.800064086914062	6	121.69999694824219	6		6		50	0.12	0.318256738556407	1	1
b41	b41.a1	b41.a1.a1	sp|Q9NRL2-2|BAZ1A_HUMAN Isoform 2 of Bromodomain adjacent to zinc finger domain protein 1A OS=Homo sapiens GN=BAZ1A	-15.119049072265625	5	175.10000610351562	6		6		58	0.10344827586206896	0.26896100316792215	2	1
b41	b41.a1	b41.a1.a2	sp|Q9NRL2|BAZ1A_HUMAN Bromodomain adjacent to zinc finger domain protein 1A OS=Homo sapiens GN=BAZ1A PE=1 SV=2	-15.119049072265625	5	178.39999389648438	6		6		60	0.1	0.2589254117941673	2	1
b42	b42.a1	b42.a1.a1	sp|Q12788|TBL3_HUMAN Transducin beta-like protein 3 OS=Homo sapiens GN=TBL3 PE=1 SV=2	-22.265954971313477	9	88.9000015258789	6		6		38	0.15789473684210525	0.43844988828766285	2	1
b42	b42.a1	b42.a1.a2	tr|J3KNP2|J3KNP2_HUMAN Transducin beta-like protein 3 (Fragment) OS=Homo sapiens GN=TBL3 PE=4 SV=1	-22.265954971313477	10	76.80000305175781	6		6		33	0.18181818181818182	0.5199110829529336	2	1
b43	b43.a1	b43.a1.a1	sp|Q04837|SSBP_HUMAN Single-stranded DNA-binding protein, mitochondrial OS=Homo sapiens GN=SSBP1 PE=1 SV=1	-16.3461856842041	44	17.200000762939453	6		6		8	0.75	4.623413251903491	2	1
b43	b43.a1	b43.a1.a2	tr|E7EUY5|E7EUY5_HUMAN Single-stranded DNA-binding protein (Fragment) OS=Homo sapiens GN=SSBP1 PE=2 SV=1	-16.3461856842041	49	15.600000381469727	6		6		8	0.75	4.623413251903491	2	1
b44	b44.a1	b44.a1.a1	sp|P35249|RFC4_HUMAN Replication factor C subunit 4 OS=Homo sapiens GN=RFC4 PE=1 SV=2	-22.358745574951172	21	39.599998474121094	6		6		15	0.4	1.5118864315095801	1	1
b45	b45.a1	b45.a1.a1	sp|Q15554-3|TERF2_HUMAN Isoform 3 of Telomeric repeat-binding factor 2 OS=Homo sapiens GN=TERF2	-13.312220573425293	13	59.5	6		6		24	0.25	0.7782794100389228	2	1
b45	b45.a1	b45.a1.a2	sp|Q15554|TERF2_HUMAN Telomeric repeat-binding factor 2 OS=Homo sapiens GN=TERF2 PE=1 SV=2	-13.312220573425293	14	55.400001525878906	6		6		22	0.2727272727272727	0.8738174228603839	2	1
b46	b46.a1	b46.a1.a1	sp|Q96T60|PNKP_HUMAN Bifunctional polynucleotide phosphatase/kinase OS=Homo sapiens GN=PNKP PE=1 SV=1	-32.85032653808594	14	56.900001525878906	6		6		27	0.2222222222222222	0.6681005372000588	2	1
b46	b46.a1	b46.a1.a2	tr|M0QYH2|M0QYH2_HUMAN Bifunctional polynucleotide phosphatase/kinase OS=Homo sapiens GN=PNKP PE=4 SV=1	-32.85032653808594	15	53.5	6		6		25	0.24	0.7378008287493754	2	1
b47	b47.a1	b47.a1.a1	sp|P78527-2|PRKDC_HUMAN Isoform 2 of DNA-dependent protein kinase catalytic subunit OS=Homo sapiens GN=PRKDC	-24.472272872924805	1	464.8999938964844	6		6		183	0.03278688524590164	0.07841739692903937	3	1
b47	b47.a1	b47.a1.a2	sp|P78527|PRKDC_HUMAN DNA-dependent protein kinase catalytic subunit OS=Homo sapiens GN=PRKDC PE=1 SV=3	-24.472272872924805	1	468.5	6		6		186	0.03225806451612903	0.0771050560367692	3	1
b47	b47.a1	b47.a1.a3	tr|E7EUY0|E7EUY0_HUMAN DNA-dependent protein kinase catalytic subunit OS=Homo sapiens GN=PRKDC PE=2 SV=1	-24.472272872924805	1	464.79998779296875	6		6		183	0.03278688524590164	0.07841739692903937	3	1
b48	b48.a1	b48.a1.a1	sp|P35250|RFC2_HUMAN Replication factor C subunit 2 OS=Homo sapiens GN=RFC2 PE=1 SV=3	-18.48902130126953	21	39.0	6		5		18	0.3333333333333333	1.1544346900318838	1	1
b49	b49.a1	b49.a1.a1	sp|Q00839-2|HNRPU_HUMAN Isoform Short of Heterogeneous nuclear ribonucleoprotein U OS=Homo sapiens GN=HNRNPU	-23.598342895507812	9	88.80000305175781	6		5		23	0.2608695652173913	0.8233480008684411	2	1
b49	b49.a1	b49.a1.a2	sp|Q00839|HNRPU_HUMAN Heterogeneous nuclear ribonucleoprotein U OS=Homo sapiens GN=HNRNPU PE=1 SV=6	-23.598342895507812	9	90.4000015258789	6		5		24	0.25	0.7782794100389228	2	1
b50	b50.a1	b50.a1.a1	sp|Q12800-2|TFCP2_HUMAN Isoform 2 of Alpha-globin transcription factor CP2 OS=Homo sapiens GN=TFCP2	-22.352310180664062	19	51.20000076293945	6		6		14	0.42857142857142855	1.6826957952797255	4	1
b50	b50.a1	b50.a1.a2	sp|Q12800-3|TFCP2_HUMAN Isoform 3 of Alpha-globin transcription factor CP2 OS=Homo sapiens GN=TFCP2	-22.352310180664062	19	51.29999923706055	6		6		14	0.42857142857142855	1.6826957952797255	4	1
b50	b50.a1	b50.a1.a3	sp|Q12800-4|TFCP2_HUMAN Isoform 4 of Alpha-globin transcription factor CP2 OS=Homo sapiens GN=TFCP2	-22.352310180664062	17	57.099998474121094	6		6		16	0.375	1.371373705661655	4	1
b50	b50.a1	b50.a1.a4	sp|Q12800|TFCP2_HUMAN Alpha-globin transcription factor CP2 OS=Homo sapiens GN=TFCP2 PE=1 SV=2	-22.352310180664062	17	57.099998474121094	6		6		16	0.375	1.371373705661655	4	1
b51	b51.a1	b51.a1.a1	sp|Q8NE71-2|ABCF1_HUMAN Isoform 2 of ATP-binding cassette sub-family F member 1 OS=Homo sapiens GN=ABCF1	-14.130208015441895	7	91.5	5		5		30	0.16666666666666666	0.46779926762206947	3	1
b51	b51.a1	b51.a1.a2	sp|Q8NE71|ABCF1_HUMAN ATP-binding cassette sub-family F member 1 OS=Homo sapiens GN=ABCF1 PE=1 SV=2	-14.130208015441895	6	95.69999694824219	5		5		32	0.15625	0.4330125702369627	3	1
b51	b51.a1	b51.a1.a3	tr|H0YGW7|H0YGW7_HUMAN ATP-binding cassette sub-family F member 1 (Fragment) OS=Homo sapiens GN=ABCF1 PE=3 SV=1	-14.130208015441895	9	67.4000015258789	5		5		22	0.22727272727272727	0.6876124757881477	3	1
b52	b52.a1	b52.a1.a1	sp|O15160-2|RPAC1_HUMAN Isoform 2 of DNA-directed RNA polymerases I and III subunit RPAC1 OS=Homo sapiens GN=POLR1C	-17.488706588745117	20	38.5	5		5		13	0.38461538461538464	1.4244620170823286	2	1
b52	b52.a1	b52.a1.a2	sp|O15160|RPAC1_HUMAN DNA-directed RNA polymerases I and III subunit RPAC1 OS=Homo sapiens GN=POLR1C PE=1 SV=1	-17.488706588745117	19	39.099998474121094	5		5		14	0.35714285714285715	1.2758459260747883	2	1
b53	b53.a1	b53.a1.a1	sp|Q14978-2|NOLC1_HUMAN Isoform Beta of Nucleolar and coiled-body phosphoprotein 1 OS=Homo sapiens GN=NOLC1	-11.36199951171875	6	74.5999984741211	4		4		25	0.16	0.44543977074592744	3	1
b53	b53.a1	b53.a1.a2	sp|Q14978-3|NOLC1_HUMAN Isoform 3 of Nucleolar and coiled-body phosphoprotein 1 OS=Homo sapiens GN=NOLC1	-11.36199951171875	6	73.5999984741211	4		4		23	0.17391304347826086	0.4924955450518296	3	1
b53	b53.a1	b53.a1.a3	sp|Q14978|NOLC1_HUMAN Nucleolar and coiled-body phosphoprotein 1 OS=Homo sapiens GN=NOLC1 PE=1 SV=2	-11.36199951171875	6	73.5	4		4		24	0.16666666666666666	0.46779926762206947	3	1
b54	b54.a1	b54.a1.a1	sp|P81605|DCD_HUMAN Dermcidin OS=Homo sapiens GN=DCD PE=1 SV=2	-11.528121948242188	37	11.199999809265137	4		4		2	2.0	99.0	1	1
b55	b55.a1	b55.a1.a1	sp|Q13111|CAF1A_HUMAN Chromatin assembly factor 1 subunit A OS=Homo sapiens GN=CHAF1A PE=1 SV=2	-9.926633834838867	4	106.69999694824219	4		4		33	0.12121212121212122	0.32194114846602906	1	1
b56	b56.a1	b56.a1.a1	sp|P40938-2|RFC3_HUMAN Isoform 2 of Replication factor C subunit 3 OS=Homo sapiens GN=RFC3	-9.100643157958984	14	34.599998474121094	4		4		13	0.3076923076923077	1.0309176209047357	2	1
b56	b56.a1	b56.a1.a2	sp|P40938|RFC3_HUMAN Replication factor C subunit 3 OS=Homo sapiens GN=RFC3 PE=1 SV=2	-9.100643157958984	12	40.400001525878906	4		4		17	0.23529411764705882	0.7190722018585745	2	1
b57	b57.a1	b57.a1.a1	sp|O75643|U520_HUMAN U5 small nuclear ribonucleoprotein 200 kDa helicase OS=Homo sapiens GN=SNRNP200 PE=1 SV=2	-13.681719779968262	2	244.1999969482422	4		4		105	0.0380952380952381	0.09167970881315135	1	1
b58	b58.a1	b58.a1.a1	sp|P18887|XRCC1_HUMAN DNA repair protein XRCC1 OS=Homo sapiens GN=XRCC1 PE=1 SV=2	-12.903264045715332	7	69.30000305175781	4		4		21	0.19047619047619047	0.5505157798326246	2	1
b58	b58.a1	b58.a1.a2	tr|F5H8D7|F5H8D7_HUMAN DNA repair protein XRCC1 OS=Homo sapiens GN=XRCC1 PE=2 SV=1	-12.903264045715332	7	65.80000305175781	4		4		20	0.2	0.5848931924611136	2	1
b59	b59.a1	b59.a1.a1	sp|Q14008-2|CKAP5_HUMAN Isoform 2 of Cytoskeleton-associated protein 5 OS=Homo sapiens GN=CKAP5	-7.752345085144043	2	218.1999969482422	4		4		89	0.0449438202247191	0.10903134311559359	3	1
b59	b59.a1	b59.a1.a2	sp|Q14008-3|CKAP5_HUMAN Isoform 3 of Cytoskeleton-associated protein 5 OS=Homo sapiens GN=CKAP5	-7.752345085144043	2	225.89999389648438	4		4		92	0.043478260869565216	0.10529514112602167	3	1
b59	b59.a1	b59.a1.a3	sp|Q14008|CKAP5_HUMAN Cytoskeleton-associated protein 5 OS=Homo sapiens GN=CKAP5 PE=1 SV=3	-7.752345085144043	2	225.1999969482422	4		4		92	0.043478260869565216	0.10529514112602167	3	1
b60	b60.a1	b60.a1.a1	sp|O60832|DKC1_HUMAN H/ACA ribonucleoprotein complex subunit 4 OS=Homo sapiens GN=DKC1 PE=1 SV=3	-7.721818447113037	10	57.5	4		4		26	0.15384615384615385	0.4251026703029981	1	1
b61	b61.a1	b61.a1.a1	sp|O94842|TOX4_HUMAN TOX high mobility group box family member 4 OS=Homo sapiens GN=TOX4 PE=1 SV=1	-12.512226104736328	10	66.0999984741211	4		4		14	0.2857142857142857	0.9306977288832501	2	1
b61	b61.a1	b61.a1.a2	tr|B4DPY8|B4DPY8_HUMAN TOX high mobility group box family member 4 OS=Homo sapiens GN=TOX4 PE=2 SV=1	-12.512226104736328	10	63.70000076293945	4		4		14	0.2857142857142857	0.9306977288832501	2	1
b62	b62.a1	b62.a1.a1	sp|P15927-2|RFA2_HUMAN Isoform 2 of Replication protein A 32 kDa subunit OS=Homo sapiens GN=RPA2	-15.147910118103027	20	30.100000381469727	4		4		7	0.5714285714285714	2.72759372031494	3	1
b62	b62.a1	b62.a1.a2	sp|P15927-3|RFA2_HUMAN Isoform 3 of Replication protein A 32 kDa subunit OS=Homo sapiens GN=RPA2	-15.147910118103027	16	38.70000076293945	4		4		10	0.4	1.5118864315095801	3	1
b62	b62.a1	b62.a1.a3	sp|P15927|RFA2_HUMAN Replication protein A 32 kDa subunit OS=Homo sapiens GN=RPA2 PE=1 SV=1	-15.147910118103027	21	29.100000381469727	4		4		7	0.5714285714285714	2.72759372031494	3	1
b63	b63.a1	b63.a1.a1	sp|P40937-2|RFC5_HUMAN Isoform 2 of Replication factor C subunit 5 OS=Homo sapiens GN=RFC5	-17.170156478881836	14	36.0	4		4		20	0.2	0.5848931924611136	2	1
b63	b63.a1	b63.a1.a2	sp|P40937|RFC5_HUMAN Replication factor C subunit 5 OS=Homo sapiens GN=RFC5 PE=1 SV=1	-17.170156478881836	13	38.400001525878906	4		4		22	0.18181818181818182	0.5199110829529336	2	1
b64	b64.a1	b64.a1.a1	sp|Q8N5C6|SRBD1_HUMAN S1 RNA-binding domain-containing protein 1 OS=Homo sapiens GN=SRBD1 PE=1 SV=2	-10.27603530883789	5	111.5999984741211	4		4		49	0.08163265306122448	0.20679264063932856	1	1
b65	b65.a1	b65.a1.a1	sp|P19388|RPAB1_HUMAN DNA-directed RNA polymerases I, II, and III subunit RPABC1 OS=Homo sapiens GN=POLR2E PE=1 SV=4	-18.205902099609375	18	24.5	4		3		8	0.5	2.1622776601683795	1	1
b66	b66.a1	b66.a1.a1	sp|Q9Y2K7-2|KDM2A_HUMAN Isoform 2 of Lysine-specific demethylase 2A OS=Homo sapiens GN=KDM2A	-16.375564575195312	5	96.69999694824219	4		4		36	0.1111111111111111	0.2915496650148839	4	1
b66	b66.a1	b66.a1.a2	sp|Q9Y2K7-4|KDM2A_HUMAN Isoform 4 of Lysine-specific demethylase 2A OS=Homo sapiens GN=KDM2A	-16.375564575195312	7	69.80000305175781	4		4		24	0.16666666666666666	0.46779926762206947	4	1
b66	b66.a1	b66.a1.a3	sp|Q9Y2K7-5|KDM2A_HUMAN Isoform 5 of Lysine-specific demethylase 2A OS=Homo sapiens GN=KDM2A	-16.375564575195312	6	81.5	4		4		28	0.14285714285714285	0.3894954943731377	4	1
b66	b66.a1	b66.a1.a4	sp|Q9Y2K7|KDM2A_HUMAN Lysine-specific demethylase 2A OS=Homo sapiens GN=KDM2A PE=1 SV=3	-16.375564575195312	3	132.60000610351562	4		4		51	0.0784313725490196	0.19792981071052118	4	1
b67	b67.a1	b67.a1.a1	sp|Q06330-2|SUH_HUMAN Isoform APCR-1 of Recombining binding protein suppressor of hairless OS=Homo sapiens GN=RBPJ	-20.07114028930664	12	47.099998474121094	4		4		15	0.26666666666666666	0.8478497974222909	7	1
b67	b67.a1	b67.a1.a2	sp|Q06330-3|SUH_HUMAN Isoform APCR-3 of Recombining binding protein suppressor of hairless OS=Homo sapiens GN=RBPJ	-20.07114028930664	13	45.5	4		4		15	0.26666666666666666	0.8478497974222909	7	1
b67	b67.a1	b67.a1.a3	sp|Q06330-4|SUH_HUMAN Isoform 4 of Recombining binding protein suppressor of hairless OS=Homo sapiens GN=RBPJ	-20.07114028930664	11	54.0	4		4		17	0.23529411764705882	0.7190722018585745	7	1
b67	b67.a1	b67.a1.a4	sp|Q06330-5|SUH_HUMAN Isoform 5 of Recombining binding protein suppressor of hairless OS=Homo sapiens GN=RBPJ	-20.07114028930664	11	51.79999923706055	4		4		17	0.23529411764705882	0.7190722018585745	7	1
b67	b67.a1	b67.a1.a5	sp|Q06330-6|SUH_HUMAN Isoform 6 of Recombining binding protein suppressor of hairless OS=Homo sapiens GN=RBPJ	-20.07114028930664	11	54.29999923706055	4		4		17	0.23529411764705882	0.7190722018585745	7	1
b67	b67.a1	b67.a1.a6	sp|Q06330-7|SUH_HUMAN Isoform 7 of Recombining binding protein suppressor of hairless OS=Homo sapiens GN=RBPJ	-20.07114028930664	11	54.20000076293945	4		4		17	0.23529411764705882	0.7190722018585745	7	1
b67	b67.a1	b67.a1.a7	sp|Q06330|SUH_HUMAN Recombining binding protein suppressor of hairless OS=Homo sapiens GN=RBPJ PE=1 SV=3	-20.07114028930664	10	55.5	4		4		18	0.2222222222222222	0.6681005372000588	7	1
b68	b68.a1	b68.a1.a1	sp|O43809|CPSF5_HUMAN Cleavage and polyadenylation specificity factor subunit 5 OS=Homo sapiens GN=NUDT21 PE=1 SV=1	-11.307401657104492	21	26.100000381469727	4		4		11	0.36363636363636365	1.3101297000831598	1	1
b69	b69.a1	b69.a1.a1	sp|O95785-2|WIZ_HUMAN Isoform 2 of Protein Wiz OS=Homo sapiens GN=WIZ	-8.043850898742676	4	85.19999694824219	3		3		31	0.0967741935483871	0.24960914129198697	5	1
b69	b69.a1	b69.a1.a2	sp|O95785|WIZ_HUMAN Protein Wiz OS=Homo sapiens GN=WIZ PE=1 SV=2	-8.043850898742676	2	178.39999389648438	3		3		63	0.047619047619047616	0.11588399250774839	5	1
b69	b69.a1	b69.a1.a3	tr|B3KVH1|B3KVH1_HUMAN Protein Wiz OS=Homo sapiens GN=WIZ PE=2 SV=1	-8.043850898742676	4	89.19999694824219	3		3		38	0.07894736842105263	0.1993539462092342	5	1
b69	b69.a1	b69.a1.a4	tr|B7ZM82|B7ZM82_HUMAN Protein Wiz OS=Homo sapiens GN=WIZ PE=2 SV=1	-8.043850898742676	3	102.80000305175781	3		3		43	0.06976744186046512	0.17426858345092833	5	1
b69	b69.a1	b69.a1.a5	tr|M0QXA7|M0QXA7_HUMAN Protein Wiz OS=Homo sapiens GN=WIZ PE=4 SV=1	-8.043850898742676	3	103.0999984741211	3		3		43	0.06976744186046512	0.17426858345092833	5	1
b70	b70.a1	b70.a1.a1	sp|Q9UDT6-2|CLIP2_HUMAN Isoform 2 of CAP-Gly domain-containing linker protein 2 OS=Homo sapiens GN=CLIP2	-11.12951374053955	3	111.5999984741211	3		3		47	0.06382978723404255	0.15832328625471037	2	1
b70	b70.a1	b70.a1.a2	sp|Q9UDT6|CLIP2_HUMAN CAP-Gly domain-containing linker protein 2 OS=Homo sapiens GN=CLIP2 PE=1 SV=1	-11.12951374053955	3	115.5999984741211	3		3		48	0.0625	0.15478198468945825	2	1
b71	b71.a1	b71.a1.a1	sp|P60709|ACTB_HUMAN Actin, cytoplasmic 1 OS=Homo sapiens GN=ACTB PE=1 SV=1	-8.071603775024414	11	41.599998474121094	3		3		15	0.2	0.5848931924611136	2	1
b71	b71.a1	b71.a1.a2	sp|P63261|ACTG_HUMAN Actin, cytoplasmic 2 OS=Homo sapiens GN=ACTG1 PE=1 SV=1	-8.071603775024414	11	41.70000076293945	3		3		15	0.2	0.5848931924611136	2	1
b72	b72.a1	b72.a1.a1	sp|P10412|H14_HUMAN Histone H1.4 OS=Homo sapiens GN=HIST1H1E PE=1 SV=2	-16.9724063873291	14	21.799999237060547	3		3		4	0.75	4.623413251903491	3	1
b72	b72.a1	b72.a1.a2	sp|P16402|H13_HUMAN Histone H1.3 OS=Homo sapiens GN=HIST1H1D PE=1 SV=2	-16.9724063873291	14	22.299999237060547	3		3		4	0.75	4.623413251903491	3	1
b72	b72.a1	b72.a1.a3	sp|P16403|H12_HUMAN Histone H1.2 OS=Homo sapiens GN=HIST1H1C PE=1 SV=2	-16.9724063873291	14	21.299999237060547	3		3		4	0.75	4.623413251903491	3	1
b73	b73.a1	b73.a1.a1	sp|P27816-6|MAP4_HUMAN Isoform 6 of Microtubule-associated protein 4 OS=Homo sapiens GN=MAP4	-8.420788764953613	3	119.80000305175781	3		3		46	0.06521739130434782	0.1620301363862613	3	1
b73	b73.a1	b73.a1.a2	sp|P27816|MAP4_HUMAN Microtubule-associated protein 4 OS=Homo sapiens GN=MAP4 PE=1 SV=3	-8.420788764953613	3	120.80000305175781	3		3		45	0.06666666666666667	0.1659144011798317	3	1
b73	b73.a1	b73.a1.a3	tr|E7EVA0|E7EVA0_HUMAN Microtubule-associated protein OS=Homo sapiens GN=MAP4 PE=2 SV=1	-8.420788764953613	1	245.10000610351562	3		3		97	0.030927835051546393	0.07381096671305354	3	1
b74	b74.a1	b74.a1.a1	sp|P14678-2|RSMB_HUMAN Isoform SM-B of Small nuclear ribonucleoprotein-associated proteins B and B' OS=Homo sapiens GN=SNRPB	-11.894490242004395	9	23.600000381469727	3		2		13	0.23076923076923078	0.7012542798525889	6	1
b74	b74.a1	b74.a1.a2	sp|P14678-3|RSMB_HUMAN Isoform SM-B1 of Small nuclear ribonucleoprotein-associated proteins B and B' OS=Homo sapiens GN=SNRPB	-11.894490242004395	7	29.899999618530273	3		2		13	0.23076923076923078	0.7012542798525889	6	1
b74	b74.a1	b74.a1.a3	sp|P14678|RSMB_HUMAN Small nuclear ribonucleoprotein-associated proteins B and B' OS=Homo sapiens GN=SNRPB PE=1 SV=2	-11.894490242004395	9	24.5	3		2		13	0.23076923076923078	0.7012542798525889	6	1
b74	b74.a1	b74.a1.a4	sp|P63162|RSMN_HUMAN Small nuclear ribonucleoprotein-associated protein N OS=Homo sapiens GN=SNRPN PE=1 SV=1	-11.894490242004395	9	24.5	3		2		13	0.23076923076923078	0.7012542798525889	6	1
b74	b74.a1	b74.a1.a5	tr|B3KVR1|B3KVR1_HUMAN Small nuclear ribonucleoprotein-associated protein OS=Homo sapiens GN=SNRPN PE=2 SV=1	-11.894490242004395	9	25.0	3		2		14	0.21428571428571427	0.637893706954064	6	1
b74	b74.a1	b74.a1.a6	tr|J3QLE5|J3QLE5_HUMAN Small nuclear ribonucleoprotein-associated protein N (Fragment) OS=Homo sapiens GN=SNRPN PE=4 SV=1	-11.894490242004395	13	17.5	3		2		9	0.3333333333333333	1.1544346900318838	6	1
b75	b75.a1	b75.a1.a1	sp|Q14676-2|MDC1_HUMAN Isoform 2 of Mediator of DNA damage checkpoint protein 1 OS=Homo sapiens GN=MDC1	-9.398635864257812	3	197.3000030517578	3		3		62	0.04838709677419355	0.11785917775540367	3	1
b75	b75.a1	b75.a1.a2	sp|Q14676-3|MDC1_HUMAN Isoform 3 of Mediator of DNA damage checkpoint protein 1 OS=Homo sapiens GN=MDC1	-9.398635864257812	3	195.6999969482422	3		3		65	0.046153846153846156	0.11212562118358926	3	1
b75	b75.a1	b75.a1.a3	sp|Q14676|MDC1_HUMAN Mediator of DNA damage checkpoint protein 1 OS=Homo sapiens GN=MDC1 PE=1 SV=3	-9.398635864257812	3	226.3000030517578	3		3		68	0.04411764705882353	0.10692360051760796	3	1
b76	b76.a1	b76.a1.a1	sp|P11142-2|HSP7C_HUMAN Isoform 2 of Heat shock cognate 71 kDa protein OS=Homo sapiens GN=HSPA8	-8.840718269348145	7	53.400001525878906	3		3		18	0.16666666666666666	0.46779926762206947	3	1
b76	b76.a1	b76.a1.a2	sp|P11142|HSP7C_HUMAN Heat shock cognate 71 kDa protein OS=Homo sapiens GN=HSPA8 PE=1 SV=1	-8.840718269348145	5	70.80000305175781	3		3		25	0.12	0.318256738556407	3	1
b76	b76.a1	b76.a1.a3	tr|E9PKE3|E9PKE3_HUMAN Heat shock cognate 71 kDa protein OS=Homo sapiens GN=HSPA8 PE=2 SV=1	-8.840718269348145	5	68.69999694824219	3		3		24	0.125	0.33352143216332397	3	1
b77	b77.a1	b77.a1.a1	sp|P29372-2|3MG_HUMAN Isoform 2 of DNA-3-methyladenine glycosylase OS=Homo sapiens GN=MPG	-7.723055839538574	15	32.099998474121094	3		3		14	0.21428571428571427	0.637893706954064	5	1
b77	b77.a1	b77.a1.a2	sp|P29372-4|3MG_HUMAN Isoform 3 of DNA-3-methyladenine glycosylase OS=Homo sapiens GN=MPG	-7.723055839538574	15	32.099998474121094	3		3		14	0.21428571428571427	0.637893706954064	5	1
b77	b77.a1	b77.a1.a3	sp|P29372-5|3MG_HUMAN Isoform 4 of DNA-3-methyladenine glycosylase OS=Homo sapiens GN=MPG	-7.723055839538574	15	30.700000762939453	3		3		14	0.21428571428571427	0.637893706954064	5	1
b77	b77.a1	b77.a1.a4	sp|P29372|3MG_HUMAN DNA-3-methyladenine glycosylase OS=Homo sapiens GN=MPG PE=1 SV=3	-7.723055839538574	15	32.79999923706055	3		3		15	0.2	0.5848931924611136	5	1
b77	b77.a1	b77.a1.a5	tr|A2IDA3|A2IDA3_HUMAN DNA-3-methyladenine glycosylase (Fragment) OS=Homo sapiens GN=MPG PE=2 SV=1	-7.723055839538574	17	27.200000762939453	3		3		11	0.2727272727272727	0.8738174228603839	5	1
b78	b78.a1	b78.a1.a1	sp|P35244|RFA3_HUMAN Replication protein A 14 kDa subunit OS=Homo sapiens GN=RPA3 PE=1 SV=1	-8.571249961853027	28	13.5	3		3		7	0.42857142857142855	1.6826957952797255	1	1
b79	b79.a1	b79.a1.a1	sp|Q92466|DDB2_HUMAN DNA damage-binding protein 2 OS=Homo sapiens GN=DDB2 PE=1 SV=1	-6.738760948181152	9	47.70000076293945	3		3		17	0.17647058823529413	0.5013107289081733	1	1
b80	b80.a1	b80.a1.a1	sp|Q15648|MED1_HUMAN Mediator of RNA polymerase II transcription subunit 1 OS=Homo sapiens GN=MED1 PE=1 SV=4	-5.92081880569458	1	168.1999969482422	2		2		65	0.03076923076923077	0.0734188827013531	1	1
b81	b81.a1	b81.a1.a1	sp|Q99661-2|KIF2C_HUMAN Isoform 2 of Kinesin-like protein KIF2C OS=Homo sapiens GN=KIF2C	-4.893469333648682	3	75.4000015258789	2		2		30	0.06666666666666667	0.1659144011798317	3	1
b81	b81.a1	b81.a1.a2	sp|Q99661|KIF2C_HUMAN Kinesin-like protein KIF2C OS=Homo sapiens GN=KIF2C PE=1 SV=2	-4.893469333648682	3	81.19999694824219	2		2		34	0.058823529411764705	0.14504756993828183	3	1
b81	b81.a1	b81.a1.a3	tr|B7Z7M6|B7Z7M6_HUMAN Kinesin-like protein KIF2C OS=Homo sapiens GN=KIF2C PE=2 SV=1	-4.893469333648682	4	68.69999694824219	2		2		29	0.06896551724137931	0.17210229753348028	3	1
b82	b82.a1	b82.a1.a1	sp|P26373|RL13_HUMAN 60S ribosomal protein L13 OS=Homo sapiens GN=RPL13 PE=1 SV=4	-7.044793128967285	9	24.200000762939453	2		2		8	0.25	0.7782794100389228	1	1
b83	b83.a1	b83.a1.a1	sp|P85037|FOXK1_HUMAN Forkhead box protein K1 OS=Homo sapiens GN=FOXK1 PE=1 SV=1	-9.879426002502441	3	75.30000305175781	2		2		29	0.06896551724137931	0.17210229753348028	1	1
b84	b84.a1	b84.a1.a1	sp|P17844|DDX5_HUMAN Probable ATP-dependent RNA helicase DDX5 OS=Homo sapiens GN=DDX5 PE=1 SV=1	-6.8102288246154785	3	69.0	2		2		26	0.07692307692307693	0.19377664171443643	3	1
b84	b84.a1	b84.a1.a2	tr|B4DLW8|B4DLW8_HUMAN Probable ATP-dependent RNA helicase DDX5 OS=Homo sapiens GN=DDX5 PE=2 SV=1	-6.8102288246154785	3	60.400001525878906	2		2		24	0.08333333333333333	0.21152765862858836	3	1
b84	b84.a1	b84.a1.a3	tr|J3KTA4|J3KTA4_HUMAN Probable ATP-dependent RNA helicase DDX5 OS=Homo sapiens GN=DDX5 PE=4 SV=1	-6.8102288246154785	3	68.9000015258789	2		2		26	0.07692307692307693	0.19377664171443643	3	1
b85	b85.a1	b85.a1.a1	sp|Q9Y5B9|SP16H_HUMAN FACT complex subunit SPT16 OS=Homo sapiens GN=SUPT16H PE=1 SV=1	-6.305394649505615	2	119.69999694824219	2		2		40	0.05	0.12201845430196334	1	1
b86	b86.a1	b86.a1.a1	sp|P08621-2|RU17_HUMAN Isoform 2 of U1 small nuclear ribonucleoprotein 70 kDa OS=Homo sapiens GN=SNRNP70	-5.380906581878662	4	50.5	2		2		12	0.16666666666666666	0.46779926762206947	3	1
b86	b86.a1	b86.a1.a2	sp|P08621-3|RU17_HUMAN Isoform 3 of U1 small nuclear ribonucleoprotein 70 kDa OS=Homo sapiens GN=SNRNP70	-5.380906581878662	11	19.700000762939453	2		2		10	0.2	0.5848931924611136	3	1
b86	b86.a1	b86.a1.a3	sp|P08621|RU17_HUMAN U1 small nuclear ribonucleoprotein 70 kDa OS=Homo sapiens GN=SNRNP70 PE=1 SV=2	-5.380906581878662	4	51.400001525878906	2		2		13	0.15384615384615385	0.4251026703029981	3	1
b87	b87.a1	b87.a1.a1	sp|P16401|H15_HUMAN Histone H1.5 OS=Homo sapiens GN=HIST1H1B PE=1 SV=3	-9.42021656036377	10	22.5	2		2		4	0.5	2.1622776601683795	1	1
b88	b88.a1	b88.a1.a1	sp|P62805|H4_HUMAN Histone H4 OS=Homo sapiens GN=HIST1H4A PE=1 SV=2	-8.015023231506348	21	11.300000190734863	2		2		5	0.4	1.5118864315095801	1	1
b89	b89.a1	b89.a1.a1	sp|Q16630-2|CPSF6_HUMAN Isoform 2 of Cleavage and polyadenylation specificity factor subunit 6 OS=Homo sapiens GN=CPSF6	-9.698969841003418	3	63.29999923706055	2		2		17	0.11764705882352941	0.31113393742156426	4	1
b89	b89.a1	b89.a1.a2	sp|Q16630-3|CPSF6_HUMAN Isoform 3 of Cleavage and polyadenylation specificity factor subunit 6 OS=Homo sapiens GN=CPSF6	-9.698969841003418	4	52.20000076293945	2		2		14	0.14285714285714285	0.3894954943731377	4	1
b89	b89.a1	b89.a1.a3	sp|Q16630|CPSF6_HUMAN Cleavage and polyadenylation specificity factor subunit 6 OS=Homo sapiens GN=CPSF6 PE=1 SV=2	-9.698969841003418	3	59.099998474121094	2		2		15	0.13333333333333333	0.35935639087852556	4	1
b89	b89.a1	b89.a1.a4	tr|F8WJN3|F8WJN3_HUMAN Cleavage and polyadenylation-specificity factor subunit 6 OS=Homo sapiens GN=CPSF6 PE=2 SV=1	-9.698969841003418	4	52.099998474121094	2		2		14	0.14285714285714285	0.3894954943731377	4	1
b90	b90.a1	b90.a1.a1	sp|Q13112|CAF1B_HUMAN Chromatin assembly factor 1 subunit B OS=Homo sapiens GN=CHAF1B PE=1 SV=1	-10.244125366210938	4	61.400001525878906	2		2		22	0.09090909090909091	0.23284673944206613	1	1
b91	b91.a1	b91.a1.a1	sp|Q9Y2S0|RPAC2_HUMAN DNA-directed RNA polymerases I and III subunit RPAC2 OS=Homo sapiens GN=POLR1D PE=1 SV=1	-6.354577541351318	17	15.199999809265137	2		2		7	0.2857142857142857	0.9306977288832501	1	1
b92	b92.a1	b92.a1.a1	sp|Q8NFW8-2|NEUA_HUMAN Isoform 2 of N-acylneuraminate cytidylyltransferase OS=Homo sapiens GN=CMAS	-4.812479496002197	10	29.5	2		2		10	0.2	0.5848931924611136	2	1
b92	b92.a1	b92.a1.a2	sp|Q8NFW8|NEUA_HUMAN N-acylneuraminate cytidylyltransferase OS=Homo sapiens GN=CMAS PE=1 SV=2	-4.812479496002197	6	48.29999923706055	2		2		19	0.10526315789473684	0.2742749857031337	2	1
b93	b93.a1	b93.a1.a1	sp|P35659-2|DEK_HUMAN Isoform 2 of Protein DEK OS=Homo sapiens GN=DEK	-8.97224235534668	7	38.599998474121094	2		2		15	0.13333333333333333	0.35935639087852556	3	1
b93	b93.a1	b93.a1.a2	sp|P35659|DEK_HUMAN Protein DEK OS=Homo sapiens GN=DEK PE=1 SV=1	-8.97224235534668	6	42.599998474121094	2		2		17	0.11764705882352941	0.31113393742156426	3	1
b93	b93.a1	b93.a1.a3	tr|B4DFG0|B4DFG0_HUMAN Protein DEK OS=Homo sapiens GN=DEK PE=2 SV=1	-8.97224235534668	7	39.400001525878906	2		2		15	0.13333333333333333	0.35935639087852556	3	1
b94	b94.a1	b94.a1.a1	sp|Q15233|NONO_HUMAN Non-POU domain-containing octamer-binding protein OS=Homo sapiens GN=NONO PE=1 SV=4	-5.642065525054932	5	54.099998474121094	2		2		18	0.1111111111111111	0.2915496650148839	4	1
b94	b94.a1	b94.a1.a2	tr|C9IZL7|C9IZL7_HUMAN Non-POU domain-containing octamer-binding protein (Fragment) OS=Homo sapiens GN=NONO PE=2 SV=1	-5.642065525054932	12	23.600000381469727	2		2		6	0.3333333333333333	1.1544346900318838	4	1
b94	b94.a1	b94.a1.a3	tr|C9J4X2|C9J4X2_HUMAN Non-POU domain-containing octamer-binding protein (Fragment) OS=Homo sapiens GN=NONO PE=2 SV=1	-5.642065525054932	20	14.399999618530273	2		2		2	1.0	9.0	4	1
b94	b94.a1	b94.a1.a4	tr|C9JYS8|C9JYS8_HUMAN Non-POU domain-containing octamer-binding protein (Fragment) OS=Homo sapiens GN=NONO PE=2 SV=1	-5.642065525054932	10	29.5	2		2		10	0.2	0.5848931924611136	4	1
b95	b95.a1	b95.a1.a1	sp|P52434|RPAB3_HUMAN DNA-directed RNA polymerases I, II, and III subunit RPABC3 OS=Homo sapiens GN=POLR2H PE=1 SV=4	-11.097997665405273	25	17.100000381469727	2		2		7	0.2857142857142857	0.9306977288832501	4	1
b95	b95.a1	b95.a1.a2	tr|C9JBJ6|C9JBJ6_HUMAN DNA-directed RNA polymerases I, II, and III subunit RPABC3 OS=Homo sapiens GN=POLR2H PE=2 SV=1	-11.097997665405273	33	12.899999618530273	2		2		5	0.4	1.5118864315095801	4	1
b95	b95.a1	b95.a1.a3	tr|C9JCU7|C9JCU7_HUMAN DNA-directed RNA polymerases I, II, and III subunit RPABC3 OS=Homo sapiens GN=POLR2H PE=2 SV=1	-11.097997665405273	21	19.700000762939453	2		2		9	0.2222222222222222	0.6681005372000588	4	1
b95	b95.a1	b95.a1.a4	tr|C9JLU1|C9JLU1_HUMAN DNA-directed RNA polymerases I, II, and III subunit RPABC3 (Fragment) OS=Homo sapiens GN=POLR2H PE=2 SV=1	-11.097997665405273	25	16.899999618530273	2		2		7	0.2857142857142857	0.9306977288832501	4	1
b96	b96.a1	b96.a1.a1	sp|Q69YN4-2|VIR_HUMAN Isoform 2 of Protein virilizer homolog OS=Homo sapiens GN=KIAA1429	-7.573814392089844	1	154.1999969482422	2		2		58	0.034482758620689655	0.08263673387405435	4	1
b96	b96.a1	b96.a1.a2	sp|Q69YN4-3|VIR_HUMAN Isoform 3 of Protein virilizer homolog OS=Homo sapiens GN=KIAA1429	-7.573814392089844	1	200.8000030517578	2		2		76	0.02631578947368421	0.062467830894041176	4	1
b96	b96.a1	b96.a1.a3	sp|Q69YN4-4|VIR_HUMAN Isoform 4 of Protein virilizer homolog OS=Homo sapiens GN=KIAA1429	-7.573814392089844	1	128.5	2		2		46	0.043478260869565216	0.10529514112602167	4	1
b96	b96.a1	b96.a1.a4	sp|Q69YN4|VIR_HUMAN Protein virilizer homolog OS=Homo sapiens GN=KIAA1429 PE=1 SV=2	-7.573814392089844	0	201.6999969482422	2		2		80	0.025	0.059253725177288885	4	1
b97	b97.a1	b97.a1.a1	sp|Q9Y3B4|PM14_HUMAN Pre-mRNA branch site protein p14 OS=Homo sapiens GN=SF3B14 PE=1 SV=1	-11.328826904296875	20	14.5	2		2		7	0.2857142857142857	0.9306977288832501	1	1
b98	b98.a1	b98.a1.a1	sp|O00571-2|DDX3X_HUMAN Isoform 2 of ATP-dependent RNA helicase DDX3X OS=Homo sapiens GN=DDX3X	-9.346787452697754	4	71.19999694824219	2		2		32	0.0625	0.15478198468945825	2	1
b98	b98.a1	b98.a1.a2	sp|O00571|DDX3X_HUMAN ATP-dependent RNA helicase DDX3X OS=Homo sapiens GN=DDX3X PE=1 SV=3	-9.346787452697754	3	73.0999984741211	2		2		33	0.06060606060606061	0.1497569953977358	2	1

## Sheet: peptides
MS Sample :	DaPR130924_VB113_O1938.m
Group ID	Peptide ID	SequenceLI	Modifs	Charge	MH+ theo	Number of subgroups	Subgroup ids	Number of spectra
a1	pepa1a1	AEPVEVVAPR		2	1066.589599609375	1	a1.a1	1
a1	pepa1a2	AMVEYEIDIQK	M2:+15.99491	2	1354.65625	1	a1.a1	1
a1	pepa1a3	AQNDIIWNIK		2	1214.6531982421875	1	a1.a1	1
a1	pepa1a4	AQNDIIWNIKDEIK		2	1699.90185546875	1	a1.a1	1
a1	pepa1a5	DPIDVNYEK		2	1092.521240234375	1	a1.a1	1
a1	pepa1a6	DSEEAEIIR		2	1061.5113525390625	1	a1.a1	1
a1	pepa1a7	DVEVDGFSEIR		2	1265.6011962890625	1	a1.a1	1
a1	pepa1a8	EDAIEHFMK	M8:+15.99491	2	1135.50927734375	1	a1.a1	1
a1	pepa1a9	EEIGFRPEYSASQIK		2	1753.8759765625	1	a1.a1	1
a1	pepa1b10	FYPIEIDYGQDEEAVK		2	1915.8963623046875	1	a1.a1	1
a1	pepa1b11	FYTIIPHDFGMK		2	1468.7298583984375	1	a1.a1	1
a1	pepa1b12	FYTIIPHDFGMK	M11:+15.99491	2	1484.7247314453125	1	a1.a1	1
a1	pepa1b13	GDEVDGVDEVAK		2	1232.564453125	1	a1.a1	1
a1	pepa1b14	GGAAVDPDSGIEHSAH		3	1519.6776123046875	1	a1.a1	1
a1	pepa1b15	GGSDDSSKDPIDVNYEK		2	1825.80908203125	1	a1.a1	2
a1	pepa1b16	GIYFADMVSK		2	1130.5555419921875	1	a1.a1	1
a1	pepa1b17	GIYFADMVSK	M7:+15.99491	2	1146.5504150390625	1	a1.a1	1
a1	pepa1b18	GNAWHSK		2	799.385009765625	1	a1.a1	1
a1	pepa1b19	GTNSYYK		2	832.3839721679688	1	a1.a1	1
a1	pepa1b20	HPDVEVDGFSEIR		2	1499.712890625	1	a1.a1	1
a1	pepa1b21	IAPPEAPVTGYMFGK		3	1577.8037109375	1	a1.a1	1
a1	pepa1b22	IEQMPSKEDAIEHFMK		3	1932.9197998046875	1	a1.a1	1
a1	pepa1b23	IEQMPSKEDAIEHFMK	M4:+15.99491	3	1948.9146728515625	1	a1.a1	1
a1	pepa1b24	IFPPETSASVAATPPPSTASAPAAVNSSASADKPISNMK		3	3767.8798828125	1	a1.a1	1
a1	pepa1b25	IQIIEDDK		2	973.5205078125	1	a1.a1	1
a1	pepa1b26	KFYPIEIDYGQDEEAVK		2	2043.991455078125	1	a1.a1	2
a1	pepa1b27	KFYPIEIDYGQDEEAVKK		3	2172.08642578125	1	a1.a1	1
a1	pepa1b28	KPPIINNADSVQAK		2	1494.827880859375	1	a1.a1	2
a1	pepa1b29	MAIMVQSPMFDGK		2	1454.6844482421875	1	a1.a1	1
a1	pepa1b30	MAIMVQSPMFDGK	M9:+15.99491	2	1470.679443359375	1	a1.a1	1
a1	pepa1b31	MAIMVQSPMFDGK	M4:+15.99491 - M9:+15.99491	2	1486.67431640625	1	a1.a1	2
a1	pepa1b32	MAIMVQSPMFDGK	M1:+15.99491 - M4:+15.99491 - M9:+15.99491	2	1502.669189453125	1	a1.a1	1
a1	pepa1b33	MIFDVESMK	M1:+15.99491	2	1115.5115966796875	1	a1.a1	1
a1	pepa1b34	MVDPEKPQIGMIDR		2	1628.8138427734375	1	a1.a1	1
a1	pepa1b35	MVDPEKPQIGMIDR	M1:+15.99491	2	1644.808837890625	1	a1.a1	2
a1	pepa1b36	MVDPEKPQIGMIDR	M1:+15.99491 - M11:+15.99491	2	1660.8037109375	1	a1.a1	1
a1	pepa1b37	NAYDIEVIDIFK		2	1439.7420654296875	1	a1.a1	1
a1	pepa1b38	NTHATTHNAYDIEVIDIFK		3	2202.0830078125	1	a1.a1	2
a1	pepa1b39	PEYSASQIK		2	1022.5156860351562	1	a1.a1	1
a1	pepa1b40	PIDVNYEK		2	977.4943237304688	1	a1.a1	1
a1	pepa1b41	PVQDIIK		2	812.4880981445312	1	a1.a1	1
a1	pepa1b42	QQVPSGESAIIDR	Q1:-17.02655	2	1382.6915283203125	1	a1.a1	1
a1	pepa1b43	RKGDEVDGVDEVAK		3	1516.7606201171875	1	a1.a1	2
a1	pepa1b44	SIQEIFIAH		2	1057.568115234375	1	a1.a1	1
a1	pepa1b45	SIQEIFIAHIISPWGAEVK		3	2138.164794921875	1	a1.a1	1
a1	pepa1b46	TGNAWHSK		2	900.4326782226562	1	a1.a1	1
a1	pepa1b47	VFSATIGIVDIVK		2	1361.8043212890625	1	a1.a1	1
a1	pepa1b48	VVSEDFIQDVSASTK		2	1624.806884765625	1	a1.a1	1
a2	pepa2a1	AIDIMEPEQAVDITIPK		2	1882.9835205078125	1	a2.a1	1
a2	pepa2a2	AIDIMEPEQAVDITIPK	M5:+15.99491	2	1898.9783935546875	1	a2.a1	1
a2	pepa2a3	DIIAVVFYGTEK		2	1354.7257080078125	1	a2.a1	2
a2	pepa2a4	DIISIAEDEDIR		2	1388.6907958984375	1	a2.a1	1
a2	pepa2a5	DSIIFIVDASK		2	1207.6573486328125	1	a2.a1	1
a2	pepa2a6	DTGIFIDIMH		2	1161.561279296875	1	a2.a1	1
a2	pepa2a7	DTGIFIDIMHIK		2	1402.7403564453125	1	a2.a1	1
a2	pepa2a8	DTGIFIDIMHIK	M9:+15.99491	2	1418.7352294921875	1	a2.a1	1
a2	pepa2a9	EETEEIK		2	877.415283203125	1	a2.a1	1
a2	pepa2b10	EIVYPPDYNPEGK		2	1520.7271728515625	1	a2.a1	2
a2	pepa2b11	FDDPGIMIMGFK	M9:+15.99491	2	1386.6435546875	1	a2.a1	1
a2	pepa2b12	FDDPGIMIMGFK	M7:+15.99491 - M9:+15.99491	2	1402.6385498046875	1	a2.a1	1
a2	pepa2b13	FDDPGIMIMGFKPI		2	1580.78564453125	1	a2.a1	1
a2	pepa2b14	FDDPGIMIMGFKPI	M9:+15.99491	2	1596.780517578125	1	a2.a1	1
a2	pepa2b15	FDDPGIMIMGFKPIVIIK	M9:+15.99491	2	2050.112060546875	1	a2.a1	1
a2	pepa2b16	GGFDISIFYR		2	1174.589599609375	1	a2.a1	1
a2	pepa2b17	IGSIVDEFK		2	1007.5411987304688	1	a2.a1	1
a2	pepa2b18	IIEIDQFK		2	1005.5618896484375	1	a2.a1	1
a2	pepa2b19	IMATPEQVGK	M2:+15.99491	2	1089.561279296875	1	a2.a1	2
a2	pepa2b20	IMIFTNEDNPHGNDSAK		2	1902.865478515625	1	a2.a1	2
a2	pepa2b21	IMIFTNEDNPHGNDSAK	M2:+15.99491	2	1918.8603515625	1	a2.a1	3
a2	pepa2b22	IQVTPPGFQIVFIPFADDK		2	2132.14306640625	1	a2.a1	2
a2	pepa2b23	KPGGFDISIFYR		3	1399.7373046875	1	a2.a1	2
a2	pepa2b24	KQEIIEAITK		2	1172.6888427734375	1	a2.a1	1
a2	pepa2b25	NIEAIAIDIMEPEQAVDITIPK	M10:+15.99491	2	2439.26904296875	1	a2.a1	2
a2	pepa2b26	NIPPYFVAIVPQEEEIDDQK		3	2344.171142578125	1	a2.a1	1
a2	pepa2b27	NIYVIQEIDNPGAK		2	1573.822509765625	1	a2.a1	2
a2	pepa2b28	QEIIEAITK	Q1:-17.02655	2	1027.5673828125	1	a2.a1	1
a2	pepa2b29	RNIPPYFVAIVPQEEEIDDQK		3	2500.272216796875	1	a2.a1	1
a2	pepa2b30	SDSFENPVIQQH		2	1400.64453125	1	a2.a1	1
a2	pepa2b31	SDSFENPVIQQHFR		2	1703.81396484375	1	a2.a1	1
a2	pepa2b32	SGWESYYK	S1:+42.01057	2	1061.4578857421875	1	a2.a1	1
a2	pepa2b33	TEGDEEAEEEQEENIEASGDYK		3	2500.99609375	1	a2.a1	2
a2	pepa2b34	TFNTSTGGIIIPSDTK		2	1651.854248046875	1	a2.a1	2
a2	pepa2b35	TFNTSTGGIIIPSDTKR		2	1807.955322265625	1	a2.a1	1
a2	pepa2b36	VEYSEEEIK		2	1125.5313720703125	1	a2.a1	1
a2	pepa2b37	VHFEESSK		2	962.4581909179688	1	a2.a1	1
a3	pepa3a1	AEEIWQQSVIGDYIAR		2	1877.9395751953125	2	a3.a1 a3.a2	1
a3	pepa3a2	AMEMTWNNMEK		2	1384.56982421875	2	a3.a1 a3.a2	1
a3	pepa3a3	AMEMTWNNMEK	M4:+15.99491	2	1400.564697265625	2	a3.a1 a3.a2	2
a3	pepa3a4	AMEMTWNNMEK	M4:+15.99491 - M9:+15.99491	2	1416.5595703125	2	a3.a1 a3.a2	1
a3	pepa3a5	AMEMTWNNMEK	M2:+15.99491 - M4:+15.99491 - M9:+15.99491	2	1432.5545654296875	2	a3.a1 a3.a2	1
a3	pepa3a6	EYEEIMR		2	969.4349975585938	1	a3.a1	1
a3	pepa3a7	FIESIPEEEQQR		3	1504.7281494140625	2	a3.a1 a3.a2	2
a3	pepa3a8	FREDHPDIIQNAK		3	1582.7977294921875	2	a3.a1 a3.a2	3
a3	pepa3a9	FSQEIISNGEINHIPIK		2	1939.02880859375	2	a3.a1 a3.a2	2
a3	pepa3b10	IHPEMSNIDITK	M5:+15.99491	3	1413.7047119140625	2	a3.a1 a3.a2	1
a3	pepa3b11	KKDYEVEIIR		2	1292.7213134765625	2	a3.a1 a3.a2	1
a3	pepa3b12	MWNDISEK		2	1022.4616088867188	2	a3.a1 a3.a2	1
a3	pepa3b13	PEISESEITR		2	1160.579833984375	2	a3.a1 a3.a2	1
a3	pepa3b14	QIQEERPEISESEITR	Q1:-17.02655	2	1926.9407958984375	2	a3.a1 a3.a2	2
a3	pepa3b15	QIQEERPEISESEITR		2	1943.96728515625	2	a3.a1 a3.a2	2
a3	pepa3b16	QWSQISDK	Q1:-17.02655	2	974.4581909179688	1	a3.a1	1
a3	pepa3b17	RAEEIWQQSVIGDYIAR		2	2034.0406494140625	2	a3.a1 a3.a2	2
a3	pepa3b18	RPVSAMFIFSEEK		3	1540.7833251953125	2	a3.a1 a3.a2	2
a3	pepa3b19	RPVSAMFIFSEEK	M6:+15.99491	2	1556.7781982421875	2	a3.a1 a3.a2	1
a3	pepa3b20	SDIPEKPK		2	913.4993286132812	2	a3.a1 a3.a2	1
a3	pepa3b21	SVIGDYIAR		2	993.5368041992188	2	a3.a1 a3.a2	1
a3	pepa3b22	TEIIIDAQEHVK		2	1395.7481689453125	2	a3.a1 a3.a2	1
a3	pepa3b23	TITEIIIDAQEHVK		2	1609.8800048828125	2	a3.a1 a3.a2	1
a3	pepa3b24	TPQQIWYTHEK		2	1430.7066650390625	2	a3.a1 a3.a2	1
a3	pepa3b25	TTESHMDWEK		2	1263.531494140625	2	a3.a1 a3.a2	2
a3	pepa3b26	TTESHMDWEK	M6:+15.99491	2	1279.5263671875	2	a3.a1 a3.a2	3
a3	pepa3b27	VHIDIWVK		2	1009.5833740234375	2	a3.a1 a3.a2	1
a3	pepa3b28	VRPDEIMR		2	1015.5358276367188	1	a3.a2	1
a3	pepa3b29	WVEISNEVR		2	1131.5797119140625	2	a3.a1 a3.a2	2
a3	pepa3b30	YIQDFQR		2	969.4793090820312	2	a3.a1 a3.a2	1
a4	pepa4a1	AIDDIDMVAIVR		2	1330.703857421875	1	a4.a1	1
a4	pepa4a2	ANPQVGVAFPH		2	1136.5850830078125	1	a4.a1	1
a4	pepa4a3	AVDAIIDSMSIAK	M9:+15.99491	2	1349.698486328125	1	a4.a1	1
a4	pepa4a4	DEIAIVIFGTDGTDNPISGGDQYQNITVHR		3	3245.5712890625	1	a4.a1	1
a4	pepa4a5	DQVTAQEIFQDNHED		2	1788.7674560546875	1	a4.a1	1
a4	pepa4a6	DQVTAQEIFQDNHEDGPTAK		2	2243.021484375	1	a4.a1	1
a4	pepa4a7	EDGSGDRGDGPFR		3	1364.5830078125	1	a4.a1	1
a4	pepa4a8	EDIIQGFR	E1:-18.01056	2	959.494873046875	1	a4.a1	1
a4	pepa4a9	EDIIQGFR		2	977.5054931640625	1	a4.a1	1
a4	pepa4b10	EEASGSSVTAEEAK		2	1394.6285400390625	1	a4.a1	2
a4	pepa4b11	EEASGSSVTAEEAKK		2	1522.7235107421875	1	a4.a1	1
a4	pepa4b12	FFMGNQVIK		2	1083.5660400390625	1	a4.a1	1
a4	pepa4b13	HIEIFTDISSR		2	1317.68017578125	1	a4.a1	3
a4	pepa4b14	IGGHGPSFPIK		2	1109.610595703125	1	a4.a1	1
a4	pepa4b15	IWNMINPPAEVTTK		2	1613.8360595703125	1	a4.a1	1
a4	pepa4b16	KVITMFVQR		2	1121.650390625	1	a4.a1	1
a4	pepa4b17	KYAPTEAQINAVDAIIDSMSIAK	M19:+15.99491	3	2465.259521484375	1	a4.a1	1
a4	pepa4b18	RHIEIFTDISSR		3	1473.78125	1	a4.a1	1
a4	pepa4b19	SIAEGSVTSVGSVNPAENFR		2	2020.9937744140625	1	a4.a1	1
a4	pepa4b20	SKVDEEQMK		2	1093.519775390625	1	a4.a1	1
a4	pepa4b21	SQIDIIIH		2	938.531005859375	1	a4.a1	1
a4	pepa4b22	SQIDIIIHSIK		2	1266.741943359375	1	a4.a1	1
a4	pepa4b23	TDTIEDIFPTTKIPNPR		3	1958.0234375	1	a4.a1	1
a4	pepa4b24	TEQGGAHFSVSSIAEGSVTSVGSVNPAENFR		3	3121.482421875	1	a4.a1	2
a4	pepa4b25	VDEEQMK		2	878.392822265625	1	a4.a1	1
a4	pepa4b26	VITMFVQR		2	993.555419921875	1	a4.a1	1
a4	pepa4b27	VITMFVQR	M4:+15.99491	2	1009.55029296875	1	a4.a1	1
a4	pepa4b28	YAPTEAQINAVDAIIDSMSIAK		3	2321.169921875	1	a4.a1	2
a4	pepa4b29	YAPTEAQINAVDAIIDSMSIAK	M18:+15.99491	2	2337.1650390625	1	a4.a1	1
a4	pepa4b30	YGSDIVPFSK		2	1112.562744140625	1	a4.a1	1
a5	pepa5a1	AAINIPEAASYDEVR		2	1618.8076171875	1	a5.a1	1
a5	pepa5a2	DFNMIDIK		2	995.4871215820312	1	a5.a1	1
a5	pepa5a3	DIDNAGEIGR		2	1059.5069580078125	1	a5.a1	1
a5	pepa5a4	DSDGSVVQFIYGEDGIDIPK		2	2154.024169921875	1	a5.a1	1
a5	pepa5a5	DSEPIGIEEAQIGK		2	1485.74365234375	1	a5.a1	1
a5	pepa5a6	DSIIAIDR		2	902.49462890625	1	a5.a1	1
a5	pepa5a7	DVFAVYGIAVDPR		2	1421.7427978515625	1	a5.a1	1
a5	pepa5a8	EEIEQYTTEIVQNNIIGSQGAHVK		3	2700.347900390625	1	a5.a1	1
a5	pepa5a9	EGEENDDEDMQEER		2	1724.619140625	1	a5.a1	1
a5	pepa5b10	EIIMVASANIK	M4:+15.99491	2	1204.6610107421875	1	a5.a1	1
a5	pepa5b11	EIVINTEGINIPEIFK		2	1829.005859375	1	a5.a1	1
a5	pepa5b12	FIEENPDPSASEIR		2	1603.760009765625	1	a5.a1	1
a5	pepa5b13	FKEEVNHYSNEINK		3	1750.83984375	1	a5.a1	1
a5	pepa5b14	FQFIPHAYYQQEK		3	1698.827880859375	1	a5.a1	1
a5	pepa5b15	GEMNVTIGIPR	M3:+15.99491	2	1202.6202392578125	1	a5.a1	1
a5	pepa5b16	GFTIGVEDIIVK		2	1290.7308349609375	1	a5.a1	1
a5	pepa5b17	IFTAYIQIYR		2	1287.7099609375	1	a5.a1	1
a5	pepa5b18	IIAIMAQEQK		2	1144.639892578125	1	a5.a1	1
a5	pepa5b19	IIAIMAQEQK	M5:+15.99491	2	1160.634765625	1	a5.a1	1
a5	pepa5b20	IPEEVATPTTDEEK		2	1558.7486572265625	1	a5.a1	1
a5	pepa5b21	IQSHVNIVFDSEMDK		3	1761.8480224609375	1	a5.a1	1
a5	pepa5b22	KTQEQDEEVGIGTEEDPSIPAIITQPR		3	2980.47509765625	1	a5.a1	1
a5	pepa5b23	QFPENSIQMMVQSGAK	Q1:-17.02655	2	1777.8251953125	1	a5.a1	1
a5	pepa5b24	QFPFIASNYEVIMK	M13:+15.99491 - Q1:-17.02655	2	1685.8248291015625	1	a5.a1	1
a5	pepa5b25	QVVSTIIINIIPEDHIPINISGK		3	2513.43408203125	1	a5.a1	1
a5	pepa5b26	SEISIDR		2	819.4210815429688	1	a5.a1	1
a5	pepa5b27	SPGTQEMIR		2	1018.4990234375	1	a5.a1	1
a5	pepa5b28	SQHIHEVISR		3	1205.6390380859375	1	a5.a1	1
a5	pepa5b29	TAISAVDMTQR	M8:+15.99491	2	1208.5943603515625	1	a5.a1	1
a5	pepa5b30	TPMMSVPVINTK		2	1317.69091796875	1	a5.a1	1
a5	pepa5b31	VDDYSQEWAAQTEK		2	1669.734375	1	a5.a1	1
a5	pepa5b32	VIEVGAIQAVYEIER		3	1688.9222412109375	1	a5.a1	2
a5	pepa5b33	YIDSIGNPSANGIYDIAIGPADSK		2	2451.2041015625	1	a5.a1	1
a6	pepa6a1	AIAIGASTVMMGSIIAATTEAPGEYFFSDGIR	M10:+15.99491 - M11:+15.99491	3	3279.592041015625	1	a6.a1	1
a6	pepa6a2	AMMYSGEIK		2	1029.474853515625	1	a6.a1	1
a6	pepa6a3	AMMYSGEIK	M2:+15.99491 - M3:+15.99491	2	1061.464599609375	1	a6.a1	1
a6	pepa6a4	DKYPNIQVIGGNVVTAAQAK		3	2086.129638671875	1	a6.a1	1
a6	pepa6a5	DVFEAKAR		2	935.494873046875	1	a6.a1	1
a6	pepa6a6	EDIVVAPAGITIK		2	1325.7679443359375	1	a6.a1	1
a6	pepa6a7	FGVPIIADGGIQTVGHVVK		3	1907.0753173828125	1	a6.a2	1
a6	pepa6a8	FGVPVIADGGIQNVGH		2	1579.8231201171875	1	a6.a1	1
a6	pepa6a9	FGVPVIADGGIQNVGHIAK		3	1892.039306640625	1	a6.a1	1
a6	pepa6b10	FVPYIIAGIQH		2	1257.6993408203125	2	a6.a1 a6.a2	1
a6	pepa6b11	GMGSIDAMDK		2	1024.4442138671875	1	a6.a1	1
a6	pepa6b12	GMGSIDAMDK	M2:+15.99491 - M8:+15.99491	2	1056.4339599609375	1	a6.a1	1
a6	pepa6b13	IAQGVSGSIQDK		2	1202.637939453125	1	a6.a2	1
a6	pepa6b14	IEIVVAPAGVTIK		2	1309.8094482421875	1	a6.a2	1
a6	pepa6b15	IPIVNEDDEIVAIIAR		2	1779.9854736328125	1	a6.a1	1
a6	pepa6b16	IQVIGGNVVTAAQAK		2	1468.8486328125	2	a6.a1 a6.a2	1
a6	pepa6b17	IVGIISSR		2	844.5255126953125	1	a6.a1	1
a6	pepa6b18	KYEQGFITDPVVISPK		2	1820.979736328125	1	a6.a1	2
a6	pepa6b19	NIIDAGVDAIR		2	1156.6324462890625	1	a6.a1	1
a6	pepa6b20	NIIDAGVDGIR		2	1142.6168212890625	1	a6.a2	1
a6	pepa6b21	PQATAVYK		2	877.4782104492188	1	a6.a1	1
a6	pepa6b22	REDIVVAPAGITIK		2	1481.8690185546875	1	a6.a1	2
a6	pepa6b23	RFGVPVIADGGIQNVGH		3	1735.92431640625	1	a6.a1	1
a6	pepa6b24	RFGVPVIADGGIQNVGHIAK		3	2048.140380859375	1	a6.a1	1
a6	pepa6b25	TMSAQIEGGVHGIHSYEK	M2:+15.99491	3	1959.92333984375	1	a6.a2	1
a6	pepa6b26	TSSAQVEGGVHSIHSYEK		2	1915.9149169921875	1	a6.a1	2
a6	pepa6b27	VAQGVSGAVQDK		2	1158.61181640625	1	a6.a1	1
a6	pepa6b28	YEQGFITDPVVISPK		2	1692.8846435546875	1	a6.a1	1
a6	pepa6b29	YPHIQVIGGNVVTAAQAK		3	1866.0235595703125	1	a6.a2	1
a6	pepa6b30	YPNIQVIGGNVVTAAQAK		2	1843.007568359375	1	a6.a1	1
a7	pepa7a1	ASKPIPPAPAPDEYIVSPITGEK		3	2377.265380859375	1	a7.a1	1
a7	pepa7a2	FNFINPNDPYHAYYR		3	1930.887451171875	1	a7.a1	1
a7	pepa7a3	IGEEEIQKPEEK		2	1428.7220458984375	1	a7.a1	1
a7	pepa7a4	IHEATGMPAGK	M7:+15.99491	2	1127.5517578125	1	a7.a1	1
a7	pepa7a5	INGQVIVFTIPITDQVSVIK		2	2184.264404296875	1	a7.a1	2
a7	pepa7a6	ITAQFVAR		2	905.5208129882812	1	a7.a1	1
a7	pepa7a7	NGPEFEAR		2	919.4271850585938	1	a7.a1	1
a7	pepa7a8	PAGPVQAVPPPPPVPTEPK		2	1875.037841796875	1	a7.a1	1
a7	pepa7a9	PVVGIIYPPPEVR		2	1435.8311767578125	1	a7.a1	1
a7	pepa7b10	QFITQIMQK	Q1:-17.02655	2	1119.587158203125	1	a7.a1	1
a7	pepa7b11	QFITQIMQK	M7:+15.99491 - Q1:-17.02655	2	1135.58203125	1	a7.a1	1
a7	pepa7b12	QPTEEEASSK	Q1:-17.02655	2	1088.474609375	1	a7.a1	1
a7	pepa7b13	QSDDEVYAPGIDIESSIK		2	1965.92919921875	1	a7.a1	1
a7	pepa7b14	RTDIFGVEETAIGK		2	1535.8067626953125	1	a7.a1	2
a7	pepa7b15	TEDSIMPEEEFIR		2	1595.7261962890625	1	a7.a1	1
a7	pepa7b16	TEDSIMPEEEFIR	M6:+15.99491	2	1611.7210693359375	1	a7.a1	1
a7	pepa7b17	TQQAAQANITIQEQIEAIHK		3	2235.173095703125	1	a7.a1	1
a7	pepa7b18	VMQQQQQTTQQQIPQK		2	1941.9814453125	1	a7.a1	2
a7	pepa7b19	VMQQQQQTTQQQIPQK	M2:+15.99491	2	1957.9764404296875	1	a7.a1	2
a7	pepa7b20	VQAQVIQETIVPK		2	1452.842529296875	1	a7.a1	1
a7	pepa7b21	VTWDGHSGSMAR		2	1303.585205078125	1	a7.a1	1
a8	pepa8a1	AFTNYSSINR	A1:+42.01057	2	1214.5804443359375	1	a8.a1	1
a8	pepa8a2	DFIIFTK		2	883.4927978515625	1	a8.a1	1
a8	pepa8a3	DIQMAETSPEGTKPER		2	1788.84375	1	a8.a1	1
a8	pepa8a4	DIQMAETSPEGTKPER	M4:+15.99491	3	1804.838623046875	1	a8.a1	2
a8	pepa8a5	DSNEISDSAGEEDSADIK		2	1881.7835693359375	1	a8.a1	1
a8	pepa8a6	DSNEISDSAGEEDSADIKR		3	2037.884765625	1	a8.a1	1
a8	pepa8a7	FDYVPTDTTPR		2	1311.6219482421875	1	a8.a1	1
a8	pepa8a8	IIQPPEAPR		2	1020.5841064453125	1	a8.a1	1
a8	pepa8a9	IMDNGEPEIDIISNPR		2	1812.8800048828125	1	a8.a1	1
a8	pepa8b10	IMDNGEPEIDIISNPR	M2:+15.99491	2	1828.875	1	a8.a1	1
a8	pepa8b11	KAPVISSTPK		2	1027.614990234375	1	a8.a1	1
a8	pepa8b12	KIPIEVTTRPSTEEPVR		3	1952.08154296875	1	a8.a1	1
a8	pepa8b13	NAPSRPPSIPTPR		2	1389.7601318359375	1	a8.a1	1
a8	pepa8b14	PAPIVQQISPSIIPNSK		2	1789.022216796875	1	a8.a1	1
a8	pepa8b15	PSTEEPVR		2	914.4581909179688	1	a8.a1	1
a8	pepa8b16	QISAMNSDEIISFPIK	Q1:-17.02655	2	1775.8887939453125	1	a8.a1	1
a8	pepa8b17	QISAMNSDEIISFPIK	M5:+15.99491 - Q1:-17.02655	2	1791.8836669921875	1	a8.a1	1
a8	pepa8b18	QISAMNSDEIISFPIK	M5:+15.99491	2	1808.9102783203125	1	a8.a1	1
a8	pepa8b19	SVAVSDEEEVEEEAER		2	1806.7879638671875	1	a8.a1	1
a8	pepa8b20	TEEEVMTQFMK	M6:+15.99491	2	1388.607666015625	1	a8.a1	1
a8	pepa8b21	TNIVAIIQK		2	999.6201171875	1	a8.a1	1
a8	pepa8b22	TPESTQIGQYGNGIK		2	1592.7918701171875	1	a8.a1	1
a8	pepa8b23	YFIPPSFPISK		2	1295.703857421875	1	a8.a1	1
a9	pepa9a1	AGFDSDYDQAIADIR		2	1656.7503662109375	1	a9.a1	1
a9	pepa9a2	AIMYEETTYSK	M3:+15.99491	2	1351.6090087890625	1	a9.a1	1
a9	pepa9a3	ENEQSIIEYIEK		2	1494.732666015625	1	a9.a1	1
a9	pepa9a4	FFIGQFSDDR		2	1231.5745849609375	1	a9.a1	1
a9	pepa9a5	GMTSESDSIGITPGEK		2	1608.7425537109375	1	a9.a1	1
a9	pepa9a6	GMTSESDSIGITPGEK	M2:+15.99491	2	1624.737548828125	1	a9.a1	1
a9	pepa9a7	GTATFDGTAIANAVVK		2	1535.8067626953125	1	a9.a1	1
a9	pepa9a8	GTQTYSVIEGDPSENYSK		2	1974.89306640625	1	a9.a1	1
a9	pepa9a9	IANIINAEER		2	1142.6168212890625	1	a9.a1	1
a9	pepa9b10	IANIPEEVIQK		2	1253.71044921875	1	a9.a1	1
a9	pepa9b11	IDAIEDIMVVPDK	M8:+15.99491	2	1473.7508544921875	1	a9.a1	1
a9	pepa9b12	ISDGIGVMIPQVIK		2	1469.8399658203125	1	a9.a1	1
a9	pepa9b13	ISEVVEIIK		2	1029.6195068359375	1	a9.a1	1
a9	pepa9b14	PVIIIPEDTPPFIEIK		2	1821.041259765625	1	a9.a1	1
a9	pepa9b15	QSTIYSFFPK	Q1:-17.02655	2	1200.593994140625	1	a9.a1	1
a9	pepa9b16	SPAISDANK		2	902.4581909179688	1	a9.a1	1
a9	pepa9b17	TIIEEEYFR		2	1199.5947265625	1	a9.a1	1
a9	pepa9b18	TIVAHYPPVQVIFEK		3	1740.96875	1	a9.a1	1
a9	pepa9b19	TIVYWGIGR		2	1064.5892333984375	1	a9.a1	1
a9	pepa9b20	VEQTETPEMMEAR		2	1550.682861328125	1	a9.a1	1
a9	pepa9b21	VHVQFFDDSPTR		2	1447.6968994140625	1	a9.a1	2
a9	pepa9b22	YQIEIPENFTTR		2	1510.754150390625	1	a9.a1	1
a9	pepa9b23	YSDSIVQK		2	939.4785766601562	1	a9.a1	1
b10	pepb10a1	APQVIVIAPTR		2	1164.7103271484375	1	b10.a1	1
b10	pepb10a2	DVESYIHR		2	1018.4957275390625	1	b10.a1	1
b10	pepb10a3	EAQEISQNSAIK		2	1317.6649169921875	1	b10.a1	1
b10	pepb10a4	EEPSQNDISPK		2	1243.5804443359375	1	b10.a1	1
b10	pepb10a5	EEYQIVQVEQK		2	1392.7010498046875	1	b10.a1	1
b10	pepb10a6	EGAFSNFPISEETIK		2	1668.81201171875	1	b10.a1	1
b10	pepb10a7	EQIGEEIDSK		2	1147.548095703125	1	b10.a1	1
b10	pepb10a8	GAVEAIAAAIAHISGATSVDQR		3	2108.10986328125	1	b10.a1	1
b10	pepb10a9	GIDIPEVDIVIQSSPPK		2	1806.9852294921875	1	b10.a1	2
b10	pepb10b10	IGVPSATEIIK		2	1127.66748046875	1	b10.a1	1
b10	pepb10b11	IIDSVPPTAISHFK		2	1524.842529296875	1	b10.a1	1
b10	pepb10b12	IKDHIQNGK		2	1052.5850830078125	1	b10.a1	1
b10	pepb10b13	KKEEPSQNDISPK		3	1499.7703857421875	1	b10.a1	1
b10	pepb10b14	NEEPSEEEIDAPK		2	1486.65478515625	1	b10.a1	1
b10	pepb10b15	NGIDIIVGTPGR		2	1211.6746826171875	1	b10.a1	1
b10	pepb10b16	QDAQSIHGDIPQK	Q1:-17.02655	2	1419.6866455078125	1	b10.a1	1
b10	pepb10b17	SDAGIESDTAMK	M11:+15.99491	2	1240.53662109375	1	b10.a1	1
b10	pepb10b18	STYEQVDIIGK		2	1252.6424560546875	1	b10.a1	1
b10	pepb10b19	TEEIAEEEETVFPK		2	1650.77490234375	1	b10.a1	1
b10	pepb10b20	WQISVATEQPEIEGPR		2	1839.9239501953125	1	b10.a1	1
b11	pepb11a1	AAVWEITGAEFSK		2	1408.7110595703125	1	b11.a1	1
b11	pepb11a2	ADFTVVAGDEGSSTTGGSSEENK		2	2244.974365234375	1	b11.a1	1
b11	pepb11a3	AIDIADMITR		2	1118.5877685546875	1	b11.a1	1
b11	pepb11a4	DIEQGDVSETIR		2	1361.6546630859375	1	b11.a1	1
b11	pepb11a5	EDEQQQAIQDIASR		2	1630.76708984375	1	b11.a1	1
b11	pepb11a6	IQNEIDMVK		2	1089.561279296875	1	b11.a1	1
b11	pepb11a7	ITTTGQVTSPVK		2	1231.689697265625	1	b11.a1	1
b11	pepb11a8	IYIPPSTPDFSR		2	1392.7161865234375	1	b11.a1	1
b11	pepb11a9	IYYPDFIVPDPK		2	1466.7569580078125	1	b11.a1	1
b11	pepb11b10	NIQDVVER		2	972.5112915039062	1	b11.a1	1
b11	pepb11b11	NSGEAPSSPTPK		2	1171.5594482421875	1	b11.a1	1
b11	pepb11b12	PNNSGEAPSSPTPK		2	1382.6551513671875	1	b11.a1	1
b11	pepb11b13	SEAHTADGISIR		3	1256.6234130859375	1	b11.a1	1
b11	pepb11b14	TGKPIPFGTIGVHK		3	1451.8372802734375	1	b11.a1	1
b11	pepb11b15	TQIIQDFIR		2	1133.6318359375	1	b11.a1	1
b11	pepb11b16	VIHNAQEVEK		2	1166.6168212890625	1	b11.a1	1
b11	pepb11b17	VIIDIFTGVR		2	1132.6728515625	1	b11.a1	2
b11	pepb11b18	VIQEGIEGIVIK		2	1297.77294921875	1	b11.a1	1
b12	pepb12a1	AAGPSISHTSGGTQSK		2	1485.7296142578125	1	b12.a1	2
b12	pepb12a2	ATAFNEQVDK		2	1122.54296875	1	b12.a1	1
b12	pepb12a3	ATVMDVKPVDYR		2	1393.71484375	1	b12.a1	1
b12	pepb12a4	ATVMDVKPVDYR	M4:+15.99491	3	1409.709716796875	1	b12.a1	1
b12	pepb12a5	DKNEQAFEEVFQNANFR		3	2085.962890625	1	b12.a1	1
b12	pepb12a6	FFPIIEVNK		2	1106.6248779296875	1	b12.a1	1
b12	pepb12a7	IFSIEIVDESGEIR		2	1606.8326416015625	1	b12.a1	1
b12	pepb12a8	NEQAFEEVFQNANFR		2	1842.8409423828125	1	b12.a1	1
b12	pepb12a9	PQPQNGSSGMGSTVSK		2	1561.7279052734375	1	b12.a1	1
b12	pepb12b10	SGGVGGSNTNWK		2	1163.54443359375	1	b12.a1	1
b12	pepb12b11	SISVISSSTIIANPDIPEAYK		2	2205.165283203125	1	b12.a1	1
b12	pepb12b12	VGQISEGAIAAIMQK		2	1515.8204345703125	1	b12.a1	1
b12	pepb12b13	VIDQQNGIYR		2	1205.627685546875	1	b12.a1	1
b12	pepb12b14	VVIIMEIEVIK	M5:+15.99491	2	1301.7752685546875	1	b12.a1	1
b12	pepb12b15	VVPIASITPYQSK		2	1402.7945556640625	1	b12.a1	1
b12	pepb12b16	VVTATIWGEDADK		2	1404.7010498046875	1	b12.a1	1
b13	pepb13a1	AIGPHDVIATIINNIK		3	1688.9698486328125	1	b13.a1	1
b13	pepb13a2	DTPGHGSGWAETPR		2	1467.66162109375	1	b13.a1	2
b13	pepb13a3	EFQSPDEEMK	M9:+15.99491	2	1255.51513671875	1	b13.a1	1
b13	pepb13a4	GDTPGHATPGHGGATSSAR		3	1733.79541015625	1	b13.a1	2
b13	pepb13a5	GSETPGATPGSK		2	1088.5223388671875	1	b13.a1	1
b13	pepb13a6	IIVDVDESTISPEEQK		2	1801.906982421875	1	b13.a1	1
b13	pepb13a7	ISSWDQAETPGHTPSIR		3	1881.909423828125	1	b13.a1	1
b13	pepb13a8	NRPISDEEIDAMFPEGYK		3	2110.975341796875	1	b13.a1	1
b13	pepb13a9	NRPISDEEIDAMFPEGYK	M12:+15.99491	3	2126.97021484375	1	b13.a1	1
b13	pepb13b10	QIVDTTVEIANK	Q1:-17.02655	2	1313.695068359375	1	b13.a1	1
b13	pepb13b11	SVNDQPSGNIPF		2	1274.6015625	1	b13.a1	1
b13	pepb13b12	SVNDQPSGNIPFIKPDDIQYFDK		3	2637.283935546875	1	b13.a1	1
b13	pepb13b13	THEDIEAQIR		2	1211.6019287109375	1	b13.a1	1
b13	pepb13b14	VPEINVQNGVIK		2	1309.7479248046875	1	b13.a1	1
b14	pepb14a1	DYIVVGSDSGR		2	1167.564453125	1	b14.a1	1
b14	pepb14a2	FIAVGIVDNTVR		2	1303.7373046875	1	b14.a1	1
b14	pepb14a3	FSNTGEDWYVIVGVAK		2	1784.8857421875	1	b14.a1	1
b14	pepb14a4	HIANYISGIQTIGHR		3	1679.89794921875	1	b14.a1	1
b14	pepb14a5	IPPNTNDEVDEDPTGNK		2	1854.8355712890625	1	b14.a1	1
b14	pepb14a6	ITIETDEDMVTEIR	M9:+15.99491	2	1680.800048828125	1	b14.a1	1
b14	pepb14a7	MFIYNITIQR	M1:+15.99491	2	1314.6878662109375	1	b14.a1	1
b14	pepb14a8	MQGQEAVIAMSSR		2	1407.6722412109375	1	b14.a1	1
b14	pepb14a9	MQGQEAVIAMSSR	M10:+15.99491	2	1423.667236328125	1	b14.a1	1
b14	pepb14b10	NDIDDPER		2	973.422607421875	1	b14.a1	1
b14	pepb14b11	NENQIIIFADDTYPR		2	1808.8819580078125	1	b14.a1	1
b14	pepb14b12	NVSEEIDR		2	961.4589233398438	1	b14.a1	1
b14	pepb14b13	SWISYSYQSR		2	1276.5960693359375	1	b14.a1	1
b14	pepb14b14	TPVEEVPAAIAPFQGR		2	1681.8912353515625	1	b14.a1	1
b14	pepb14b15	TVIDPVTGDISDTR		2	1488.7545166015625	1	b14.a1	1
b14	pepb14b16	WVTTASIIDYDTVAGADK		2	1925.949462890625	1	b14.a1	1
b15	pepb15a1	AEIDDTPMR	M8:+15.99491	2	1063.472900390625	1	b15.a1	1
b15	pepb15a2	FAQHGTFEYEYSQR		3	1762.7823486328125	1	b15.a1	1
b15	pepb15a3	FATHAAAISVR		2	1143.6273193359375	1	b15.a1	1
b15	pepb15a4	GIVEFASK		2	850.46728515625	1	b15.a1	1
b15	pepb15a5	GMGPGTPAGYGR		2	1120.520751953125	1	b15.a1	1
b15	pepb15a6	GREEYEGPNK		2	1178.5440673828125	1	b15.a1	1
b15	pepb15a7	IFVGNIPADITEDEFK		2	1807.9117431640625	1	b15.a1	1
b15	pepb15a8	ISDSEGFK		2	882.4207763671875	1	b15.a1	1
b15	pepb15a9	MGGGGAMNMGDPYGSGGQK		2	1771.7200927734375	1	b15.a1	1
b15	pepb15b10	MGGGGAMNMGDPYGSGGQK	M1:+15.99491	2	1787.7149658203125	1	b15.a1	1
b15	pepb15b11	MGGGGAMNMGDPYGSGGQK	M7:+15.99491 - M9:+15.99491	2	1803.7099609375	1	b15.a1	1
b15	pepb15b12	PVIVEPIEQIDDEDGIPEK		2	2135.07568359375	1	b15.a1	2
b15	pepb15b13	SPPPGMGINQNR	M6:+15.99491	2	1283.616455078125	1	b15.a1	1
b15	pepb15b14	YGEPGEVFINK		2	1252.621337890625	1	b15.a1	1
b16	pepb16a1	DMIIQFISR		2	1122.5980224609375	2	b16.a1 b16.a2	1
b16	pepb16a2	DMIIQFISR	M2:+15.99491	2	1138.5928955078125	2	b16.a1 b16.a2	1
b16	pepb16a3	FPFEIVK		2	879.4979248046875	2	b16.a1 b16.a2	1
b16	pepb16a4	GMEEIIPIVNK		2	1242.6767578125	2	b16.a1 b16.a2	1
b16	pepb16a5	GMEEIIPIVNK	M2:+15.99491	2	1258.671630859375	2	b16.a1 b16.a2	1
b16	pepb16a6	GYIGVVNR		2	877.489501953125	2	b16.a1 b16.a2	1
b16	pepb16a7	HVFAIFNTEQR		2	1361.696533203125	2	b16.a1 b16.a2	1
b16	pepb16a8	IDIMDEGTDAR		2	1235.5577392578125	2	b16.a1 b16.a2	1
b16	pepb16a9	IEGSGDQVDTIEISGGAR		2	1803.872314453125	2	b16.a1 b16.a2	1
b16	pepb16b10	IQSQIISIEK		2	1158.67333984375	2	b16.a1 b16.a2	1
b16	pepb16b11	TGIFTPDIAFEAIVK		2	1621.884033203125	1	b16.a2	1
b16	pepb16b12	TGIFTPDMAFEAIVK		2	1639.8404541015625	1	b16.a1	1
b16	pepb16b13	TIMHIMINNTK		2	1315.6865234375	2	b16.a1 b16.a2	1
b16	pepb16b14	VINITIIDIPGITK		2	1509.925537109375	2	b16.a1 b16.a2	1
b16	pepb16b15	VPVGDQPPDIEYQIK		2	1697.8748779296875	2	b16.a1 b16.a2	1
b17	pepb17a1	HIDQEQQIK		2	1138.58544921875	1	b17.a1	1
b17	pepb17a2	IFIQFVTGSPR		2	1264.705322265625	1	b17.a1	1
b17	pepb17a3	IIDTNPEINQSDSQDSR		2	1931.89453125	1	b17.a1	1
b17	pepb17a4	IPDIFSVYFR		2	1256.6678466796875	1	b17.a1	1
b17	pepb17a5	IPDYSSIEIMR		2	1323.6617431640625	1	b17.a1	1
b17	pepb17a6	ISTQSNSNNIEPAR		2	1530.7510986328125	1	b17.a1	1
b17	pepb17a7	MADPESNQEAVNSSAAR		2	1776.7821044921875	1	b17.a1	1
b17	pepb17a8	MADPESNQEAVNSSAAR	M1:+15.99491	2	1792.777099609375	1	b17.a1	1
b17	pepb17a9	NTAGAQPQDDSIGGR		2	1486.6884765625	1	b17.a1	1
b17	pepb17b10	SESPPAEIPSIR		2	1282.6641845703125	1	b17.a1	1
b17	pepb17b11	SINPPITIVR		2	1109.6680908203125	1	b17.a1	1
b17	pepb17b12	SNRPNNNPGGSIR	S1:+42.01057	2	1424.6993408203125	1	b17.a1	1
b17	pepb17b13	SSAVVVDAIPVFIEK		2	1573.884033203125	1	b17.a1	1
b17	pepb17b14	SSFIASINPK		2	1063.5787353515625	1	b17.a1	1
b18	pepb18a1	ASGFVFTR		2	884.462890625	1	b18.a1	1
b18	pepb18a2	DPNNPYDK		2	962.4218139648438	1	b18.a1	1
b18	pepb18a3	EIAGAIAYIMDNK		2	1408.7144775390625	1	b18.a1	1
b18	pepb18a4	EYNVNDDSMK		2	1214.499755859375	1	b18.a1	1
b18	pepb18a5	EYNVNDDSMK	M9:+15.99491	2	1230.4947509765625	1	b18.a1	1
b18	pepb18a6	NDIYYNTITNFSEK		2	1721.8021240234375	1	b18.a1	1
b18	pepb18a7	QDIVITTYNIITHDYGTK	Q1:-17.02655	2	2078.0439453125	1	b18.a1	1
b18	pepb18a8	QDIVITTYNIITHDYGTK		3	2095.071044921875	1	b18.a1	1
b18	pepb18a9	TAVQYIESSDSEEIETSEIPQK		2	2483.16796875	1	b18.a1	1
b18	pepb18b10	TIGFNIESGWGSGR		2	1480.71826171875	1	b18.a1	1
b18	pepb18b11	TIQRPVTMGDEGGIR	M8:+15.99491	3	1645.8331298828125	1	b18.a1	1
b18	pepb18b12	VFIQHITISDEER		3	1586.8177490234375	1	b18.a1	1
b18	pepb18b13	YYTGVVNNNEMVAIQR		2	1870.9119873046875	1	b18.a1	1
b18	pepb18b14	YYTGVVNNNEMVAIQR	M11:+15.99491	2	1886.9068603515625	1	b18.a1	1
b19	pepb19a1	ANEIPQPPVPEPANAGK		2	1728.8919677734375	1	b19.a1	1
b19	pepb19a2	APSYIEISSMR		2	1253.619873046875	1	b19.a1	1
b19	pepb19a3	AQVAMSTIPVEDEESSESR	M5:+15.99491 - A1:+42.01057	2	2122.94482421875	1	b19.a1	1
b19	pepb19a4	DQSAVVVQGIPEGVAFK		2	1743.927978515625	1	b19.a1	1
b19	pepb19a5	EQVNDIFSR		2	1107.5433349609375	1	b19.a1	1
b19	pepb19a6	FAEAIGSTEAK		2	1123.5633544921875	1	b19.a1	1
b19	pepb19a7	FGEAIGMGFPVK		2	1252.639892578125	1	b19.a1	1
b19	pepb19a8	MSVDAVEIETIR		2	1362.69384765625	1	b19.a1	1
b19	pepb19a9	RPEIITHSTTEVTQPR		3	1864.988037109375	1	b19.a1	1
b19	pepb19b10	SPSWYGIPR		2	1062.537109375	1	b19.a1	1
b19	pepb19b11	STTEVTQPR		2	1018.5167846679688	1	b19.a1	1
b19	pepb19b12	STVVPVPYEK		2	1118.609619140625	1	b19.a1	1
b19	pepb19b13	TPTQTNGSNVPFKPR		3	1643.850341796875	1	b19.a1	1
b20	pepb20a1	AIYYIQIHPQEIR		3	1643.8907470703125	1	b20.a1	1
b20	pepb20a2	EEQMDGTVTIK	M4:+15.99491	2	1266.588623046875	1	b20.a1	1
b20	pepb20a3	GDFIIVGDIMR		2	1235.645751953125	1	b20.a1	1
b20	pepb20a4	IAVMEIFR		2	978.5444946289062	1	b20.a1	1
b20	pepb20a5	IEVQDTSGGTTAIR		2	1447.7391357421875	1	b20.a1	1
b20	pepb20a6	IEVQDTSGGTTAIRPSASTQAISSSVSSSK		3	2952.47607421875	1	b20.a1	1
b20	pepb20a7	IVVFQYSDGK		2	1155.6048583984375	1	b20.a1	1
b20	pepb20a8	MQEVVANIQYDDGSGMK		2	1884.8470458984375	1	b20.a1	1
b20	pepb20a9	PSASTQAISSSVSSSK		2	1523.7552490234375	1	b20.a1	1
b20	pepb20b10	QSGESIDIITR	Q1:-17.02655	2	1201.6063232421875	1	b20.a1	1
b20	pepb20b11	SVIIIAYKPMEGNFEEIAR		3	2180.142333984375	1	b20.a1	1
b20	pepb20b12	TYEVSIR		2	867.45751953125	1	b20.a1	1
b20	pepb20b13	VVEEITR		2	845.4730834960938	1	b20.a1	1
b21	pepb21a1	APHQVPVQSEK		3	1219.6434326171875	1	b21.a1	1
b21	pepb21a2	EIVSIIEAQTAK		2	1301.7314453125	1	b21.a1	1
b21	pepb21a3	FDNHPSQR		2	1000.4598999023438	1	b21.a1	1
b21	pepb21a4	IASGEITQDDFIVVVHQIR		3	2140.14013671875	1	b21.a1	1
b21	pepb21a5	IPVMYIMDSIVK		2	1408.75830078125	1	b21.a1	1
b21	pepb21a6	ISVDANIQIPK		2	1197.6842041015625	1	b21.a1	1
b21	pepb21a7	NITQEQIIR		2	1114.6219482421875	1	b21.a1	1
b21	pepb21a8	SEQTPAEAGAAGAR	S1:+42.01057	2	1357.6346435546875	1	b21.a1	1
b21	pepb21a9	SRPGPSIQIQDIK		3	1438.8017578125	1	b21.a1	1
b21	pepb21b10	STWDEIFPIK		2	1235.631103515625	1	b21.a1	1
b21	pepb21b11	TPVENPINIMINIVK		2	1694.951416015625	1	b21.a1	1
b21	pepb21b12	TPVENPINIMINIVK	M10:+15.99491	2	1710.9462890625	1	b21.a1	1
b21	pepb21b13	YEDSDKPFVDSPASR		3	1712.776611328125	1	b21.a1	1
b22	pepb22a1	AAIQEITR		2	901.5106201171875	1	b22.a1	1
b22	pepb22a2	DAIIAHGTSFIIHDR		3	1665.8712158203125	1	b22.a1	1
b22	pepb22a3	DIAPGIADSIR		2	1127.60595703125	1	b22.a1	1
b22	pepb22a4	GFAHGSVYK		2	965.484375	1	b22.a1	1
b22	pepb22a5	GKEDDSFIR		2	1066.516845703125	1	b22.a1	1
b22	pepb22a6	ISFTIIDAVISPPTVPK		2	1798.0364990234375	1	b22.a1	2
b22	pepb22a7	ITADINWAVNGISK		2	1501.80126953125	1	b22.a1	1
b22	pepb22a8	QGDSSIVFGIK		2	1150.6107177734375	1	b22.a1	1
b22	pepb22a9	QTMGFPIITYQDR		2	1569.7734375	1	b22.a1	1
b22	pepb22b10	SDTIDTVSVPYVFR		2	1598.8065185546875	1	b22.a1	1
b22	pepb22b11	TSVSMNTDNIMR	M11:+15.99491	2	1384.619873046875	1	b22.a1	1
b22	pepb22b12	TSVSMNTDNIMR	M5:+15.99491 - M11:+15.99491	2	1400.6148681640625	1	b22.a1	1
b23	pepb23a1	AMGIAEEDEHAPR	M2:+15.99491	3	1441.637939453125	1	b23.a1	1
b23	pepb23a2	APPGGAEAGEPTTIIQR		2	1664.8607177734375	1	b23.a1	1
b23	pepb23a3	EVGIGGDQGPHDK		2	1308.6182861328125	1	b23.a1	1
b23	pepb23a4	GAVIAQGQGDGTVSK		2	1387.718017578125	1	b23.a1	1
b23	pepb23a5	GEVDTAPQGNK		2	1115.533203125	1	b23.a1	1
b23	pepb23a6	GSESPEMGPEVTPAPR		2	1640.7589111328125	1	b23.a1	1
b23	pepb23a7	PGPMGEAEK		2	915.4244995117188	1	b23.a1	1
b23	pepb23a8	SFSSIVEVAR		2	1094.58447265625	1	b23.a1	1
b23	pepb23a9	SIIPPIPVSPPIIAPR		2	1667.02587890625	1	b23.a1	1
b23	pepb23b10	TAEVPVSEASGQAPPAK		2	1638.833740234375	1	b23.a1	1
b23	pepb23b11	TIVSMPPIPGIDIK		2	1480.844970703125	1	b23.a1	1
b23	pepb23b12	VEGIIQDVQK		2	1128.6263427734375	1	b23.a1	1
b24	pepb24a1	DEAISDGDDIR		2	1205.5284423828125	1	b24.a1	1
b24	pepb24a2	DVDTYYISNIVK		2	1429.721435546875	1	b24.a1	1
b24	pepb24a3	EDIEFQAK		2	979.4735107421875	1	b24.a1	1
b24	pepb24a4	HMDQPIPTAIGIYK		2	1583.825439453125	1	b24.a1	1
b24	pepb24a5	IIAASWPQNR		2	1155.6273193359375	1	b24.a1	1
b24	pepb24a6	KEDIEFQAK		2	1107.5684814453125	1	b24.a1	1
b24	pepb24a7	PVEIEIETPEQAK		2	1482.76904296875	1	b24.a1	1
b24	pepb24a8	REEEEEDAFEDEKPPK		3	1976.8724365234375	1	b24.a1	1
b24	pepb24a9	SIIPVKPVEIEIETPEQAK		3	2120.185302734375	1	b24.a1	1
b24	pepb24b10	VIKDEAISDGDDIR		2	1545.77587890625	1	b24.a1	2
b24	pepb24b11	YDPVWMTVTR		2	1267.6143798828125	1	b24.a1	1
b25	pepb25a1	ASFNNPDR		2	920.4224853515625	1	b25.a1	1
b25	pepb25a2	AVEYIIMGIPGDR	M7:+15.99491	2	1449.740966796875	1	b25.a1	1
b25	pepb25a3	IDIDPEETVK		2	1158.58935546875	1	b25.a1	1
b25	pepb25a4	IINDDTAIK		2	1002.5469970703125	1	b25.a1	1
b25	pepb25a5	NFVVVMVTK	M6:+15.99491	2	1052.581298828125	1	b25.a1	1
b25	pepb25a6	NFVVVMVTKPK		2	1261.734130859375	1	b25.a1	1
b25	pepb25a7	PAEKPAETPVATSPTATDSTSGDSSR		3	2560.201416015625	1	b25.a1	1
b25	pepb25a8	PAETPVATSPTATDSTSGDSSR		2	2134.973876953125	1	b25.a1	1
b25	pepb25a9	QIIQQNPSIIPAIIQQIGR		2	2130.23974609375	1	b25.a1	2
b25	pepb25b10	TIQQQTFK		2	993.5368041992188	1	b25.a1	1
b26	pepb26a1	GDDQIEIIK		2	1030.5418701171875	1	b26.a1	1
b26	pepb26a2	GFAFVQYVNER		2	1329.6590576171875	1	b26.a1	1
b26	pepb26a3	KSDVEAIFSK		2	1123.599853515625	1	b26.a1	1
b26	pepb26a4	MIAGQVIDINIAAEPK		2	1682.9150390625	1	b26.a1	2
b26	pepb26a5	MIAGQVIDINIAAEPK	M1:+15.99491	2	1698.909912109375	1	b26.a1	1
b26	pepb26a6	NDKSEEEQSSSSVK		2	1553.6929931640625	1	b26.a1	1
b26	pepb26a7	SDVEAIFSK		2	995.5048217773438	1	b26.a1	1
b26	pepb26a8	VDSIIENIEK		2	1159.620849609375	1	b26.a1	1
b26	pepb26a9	VFIGNINTIVVK		2	1316.7940673828125	1	b26.a1	1
b26	pepb26b10	VPPPPPIAR		2	943.5728149414062	1	b26.a1	1
b27	pepb27a1	DSIIIIDEIGR		2	1243.689697265625	1	b27.a1	1
b27	pepb27a2	IDSSAQFGYYFR		2	1453.675048828125	1	b27.a1	1
b27	pepb27a3	IIQEFISK		2	977.5670166015625	1	b27.a1	1
b27	pepb27a4	ITSINEEYTK		2	1197.6002197265625	1	b27.a1	1
b27	pepb27a5	IYQGINQIPNVIQAIEK		2	1941.080810546875	1	b27.a1	1
b27	pepb27a6	NIQSVVISK		2	987.5836791992188	1	b27.a1	1
b27	pepb27a7	NNSFVNEIISR		2	1292.6597900390625	1	b27.a1	1
b27	pepb27a8	QVGVGYVDSIQR		2	1320.6910400390625	1	b27.a1	1
b27	pepb27a9	TEYEEAQDAIVK		2	1395.6641845703125	1	b27.a1	1
b27	pepb27b10	YMGPAGAK	M2:+15.99491	2	810.3818969726562	1	b27.a1	1
b28	pepb28a1	AAIISGPPGVGK		2	1066.6258544921875	1	b28.a1	1
b28	pepb28a2	AIVAESINNTSIK		2	1359.7481689453125	1	b28.a1	1
b28	pepb28a3	EISQNTDESGINDEAIAK		2	1933.89892578125	1	b28.a1	1
b28	pepb28a4	EQVAEETSGDSK		2	1279.5653076171875	1	b28.a1	1
b28	pepb28a5	GGIQEIIGIIK		2	1140.6990966796875	1	b28.a1	1
b28	pepb28a6	IIDEDGIINIIR		2	1383.7845458984375	1	b28.a1	1
b28	pepb28a7	IPPPAMNEIIIGANQDIR		3	1962.048095703125	1	b28.a1	1
b28	pepb28a8	QIHEDEEFAR	Q1:-17.02655	2	1256.5545654296875	1	b28.a1	1
b28	pepb28a9	TNYQAYR		2	915.4323120117188	1	b28.a1	1
b28	pepb28b10	TVNMDYISIIR		2	1324.693359375	1	b28.a1	1
b29	pepb29a1	AIGIFSNDIPHVVR		3	1537.8489990234375	1	b29.a1	1
b29	pepb29a2	EFSGHQGQINDMAFSPDGR		3	2092.91455078125	1	b29.a1	1
b29	pepb29a3	EPIIVTNGADNAIR		2	1482.79150390625	1	b29.a1	1
b29	pepb29a4	ESGPSGIETEIR		2	1274.6226806640625	1	b29.a1	1
b29	pepb29a5	IIIGSEQGSIQIWNVK		2	1784.9908447265625	1	b29.a1	1
b29	pepb29a6	IIYTFPGWK		2	1124.6142578125	1	b29.a1	1
b29	pepb29a7	SAPFFIPTIPGIVPR		2	1611.9261474609375	1	b29.a1	1
b29	pepb29a8	SIGHGIINK		2	938.5421752929688	1	b29.a1	1
b29	pepb29a9	YAAPEQNNDPQQSK		2	1589.719482421875	1	b29.a1	1
b29	pepb29b10	YDTAINIIK		2	1050.5833740234375	1	b29.a1	1
b30	pepb30a1	ESPHEPDPEPYEPIPPK		3	1957.918212890625	1	b30.a1	1
b30	pepb30a2	GIIQEIFINK		2	1174.6834716796875	1	b30.a1	1
b30	pepb30a3	IIPPQPMEGIGFIDAINSAPVPGIK	M7:+15.99491	3	2590.395263671875	1	b30.a1	1
b30	pepb30a4	IPPVIANIMGSMGAGK		2	1555.8338623046875	1	b30.a1	1
b30	pepb30a5	NASTVVVSDK		2	1019.5371704101562	1	b30.a1	1
b30	pepb30a6	PIVIPSPIVTPGSNSQER		2	1891.02880859375	1	b30.a1	1
b30	pepb30a7	PVESPGDPNQITR		2	1409.702392578125	1	b30.a1	1
b30	pepb30a8	QSNVAAPGDATPPAEK		2	1552.7606201171875	1	b30.a1	1
b30	pepb30a9	STGIEIETPSIVPVK		2	1569.873779296875	1	b30.a1	1
b31	pepb31a1	AYSDQEHIK		2	1090.516845703125	1	b31.a1	1
b31	pepb31a2	DEGEIQYIIK		2	1207.620849609375	1	b31.a1	1
b31	pepb31a3	DIVEGFTDAEIR		2	1364.669677734375	1	b31.a1	1
b31	pepb31a4	ENEVSTSATDEIISQFK		2	1897.9029541015625	1	b31.a1	1
b31	pepb31a5	GTVEEEIIER		2	1174.595458984375	1	b31.a1	1
b31	pepb31a6	IIITGTPIQNSIK		2	1397.836669921875	1	b31.a1	1
b31	pepb31a7	QPAYIGGENIEIR	Q1:-17.02655	2	1442.727783203125	1	b31.a1	1
b31	pepb31a8	QPAYIGGENIEIR		2	1459.75439453125	1	b31.a1	1
b31	pepb31a9	VIIFSQMVR		2	1092.623779296875	1	b31.a1	1
b32	pepb32a1	AAEPYETIAFK		2	1239.6259765625	1	b32.a1	1
b32	pepb32a2	DPYFMK		2	800.3651733398438	1	b32.a1	1
b32	pepb32a3	FMSAYEQR		2	1031.4619140625	1	b32.a1	1
b32	pepb32a4	MEKPPAPPSIPAGPPGVK		3	1769.9622802734375	1	b32.a1	1
b32	pepb32a5	QIAIETIDINK	Q1:-17.02655	2	1240.6788330078125	1	b32.a1	1
b32	pepb32a6	QIAIETIDINK		2	1257.705322265625	1	b32.a1	1
b32	pepb32a7	QIAIETIDINKDPYFMK	Q1:-17.02655	2	2022.0257568359375	1	b32.a1	1
b32	pepb32a8	WQYIIMAAEPYETIAFK		2	2074.035888671875	1	b32.a1	1
b32	pepb32a9	WQYIIMAAEPYETIAFK	M6:+15.99491	2	2090.03076171875	1	b32.a1	1
b33	pepb33a1	DAITQAIFIR		2	1147.6474609375	1	b33.a1	1
b33	pepb33a2	DVIGFNMAGIDYIK		2	1555.782958984375	1	b33.a1	1
b33	pepb33a3	DVIGFNMAGIDYIK	M7:+15.99491	2	1571.77783203125	1	b33.a1	1
b33	pepb33a4	EAEYEESVAK		2	1154.5216064453125	1	b33.a1	1
b33	pepb33a5	GNIVFVTIR		2	1018.6047973632812	1	b33.a1	1
b33	pepb33a6	IITGASDSEIR		2	1161.6114501953125	1	b33.a1	1
b33	pepb33a7	IMEAIEIYR		2	1137.59765625	1	b33.a1	1
b33	pepb33a8	TEVWGIVIISEEK		2	1502.810546875	1	b33.a1	1
b33	pepb33a9	YVASAVFGVIGSQK		2	1425.7740478515625	1	b33.a1	1
b34	pepb34a1	AGTIIPVIQFIQK		2	1427.862548828125	1	b34.a1	1
b34	pepb34a2	EEEEEEEEDQEGDR		2	1751.6365966796875	1	b34.a1	1
b34	pepb34a3	FSNIIGTVYR		2	1169.6318359375	1	b34.a1	1
b34	pepb34a4	GEIEVVTSSIPEIYVEK		2	1891.9903564453125	1	b34.a1	1
b34	pepb34a5	IWDMFDSWR		2	1255.556884765625	1	b34.a1	1
b34	pepb34a6	MTEFGNIAIIDQDAGQEDGVAIPIPGVR	M1:+15.99491	3	2942.45703125	1	b34.a1	1
b34	pepb34a7	SDTIPIATR		2	973.5316772460938	1	b34.a1	1
b34	pepb34a8	SVIASASWDK		2	1063.5423583984375	1	b34.a1	1
b34	pepb34a9	VIFDPFEIDTSVTPGR		2	1792.9119873046875	1	b34.a1	1
b35	pepb35a1	FIVFFYPEDVR		2	1431.7310791015625	1	b35.a1	1
b35	pepb35a2	IGSIIFQVASGDITK		2	1548.8636474609375	1	b35.a1	1
b35	pepb35a3	IIEVTNTIR		2	1058.620849609375	1	b35.a1	1
b35	pepb35a4	IIFNFVEQNMK		2	1382.714111328125	1	b35.a1	1
b35	pepb35a5	IIIEFDTIK		2	1091.6351318359375	1	b35.a1	1
b35	pepb35a6	IQNPDIWNSYQAK		2	1576.77587890625	1	b35.a1	1
b35	pepb35a7	SIAFPAIGTGNIGFPK		2	1589.8690185546875	1	b35.a1	1
b35	pepb35a8	TVIAPGVVIIVQQGDIAR		2	1849.0909423828125	1	b35.a1	1
b36	pepb36a1	AAVIIEQER		2	1028.5738525390625	1	b36.a1	1
b36	pepb36a2	FTVAEIK		2	807.4614868164062	1	b36.a1	1
b36	pepb36a3	IAEIGAPIQGNR		2	1238.685546875	1	b36.a1	1
b36	pepb36a4	IAQQQAAIIMQQEER		2	1756.9014892578125	1	b36.a1	2
b36	pepb36a5	VGEPVAISEEER		2	1314.654052734375	1	b36.a1	1
b36	pepb36a6	YGPPPSYPNIK		2	1232.63134765625	1	b36.a1	1
b37	pepb37a1	DDGSWEVIEGYR		2	1425.6285400390625	1	b37.a1	1
b37	pepb37a2	IIAEGANGPTTPEADK		2	1583.7916259765625	1	b37.a1	1
b37	pepb37a3	MVEGFFDR		2	1000.4561157226562	1	b37.a1	1
b37	pepb37a4	MVEGFFDR	M1:+15.99491	2	1016.4509887695312	1	b37.a1	1
b37	pepb37a5	SVQESIER		2	947.4796752929688	1	b37.a1	1
b37	pepb37a6	YNIGIDIR		2	963.5261840820312	1	b37.a1	1
b37	pepb37a7	YSTDVSVDEVK		2	1241.5899658203125	1	b37.a1	1
b38	pepb38a1	IDIVMVIIFK	M5:+15.99491	2	1206.717041015625	3	b38.a1 b38.a2 b38.a3	1
b38	pepb38a2	KPEKPIFSSASPQDSSPR		3	1957.998046875	1	b38.a2	1
b38	pepb38a3	NPPGYIEDSFVK		2	1365.6689453125	1	b38.a2	1
b38	pepb38a4	NWTEDMEGGISSPVK		2	1649.748046875	1	b38.a1	1
b38	pepb38a5	NWTEDMEGGISSPVK	M6:+15.99491	2	1665.742919921875	1	b38.a1	1
b38	pepb38a6	SPFNSPSPQDSPR		2	1415.6553955078125	1	b38.a1	1
b38	pepb38a7	SVEDEMDSPGEEPFYTGQGR		2	2229.924560546875	1	b38.a3	1
b39	pepb39a1	EVDATSPAPSTSSTVK		2	1576.7705078125	1	b39.a1	1
b39	pepb39a2	GEFTYYEIQDNTGK		2	1664.7442626953125	1	b39.a1	1
b39	pepb39a3	MNDFMR		2	813.338623046875	1	b39.a1	1
b39	pepb39a4	TEGAEATPGAQK		2	1159.5594482421875	1	b39.a1	1
b39	pepb39a5	TTIYEIQDDR		2	1253.6011962890625	1	b39.a1	1
b39	pepb39a6	VFNIDIK		2	848.4880981445312	1	b39.a1	1
b40	pepb40a1	EIQEPDPTYEEK		2	1477.669677734375	1	b40.a1	1
b40	pepb40a2	ESEITDEDIDGIIER		2	1733.8079833984375	1	b40.a1	1
b40	pepb40a3	FVFMISTR		2	1000.5288696289062	1	b40.a1	1
b40	pepb40a4	HGATHVFASK		2	1054.5433349609375	1	b40.a1	1
b40	pepb40a5	IVDQNINK		2	943.5211181640625	1	b40.a1	1
b40	pepb40a6	NPEIPNAAQAQK		2	1280.6597900390625	1	b40.a1	1
b41	pepb41a1	DFIEDYVDIIR		2	1397.695068359375	1	b41.a1	1
b41	pepb41a2	EQITDADTK		2	1020.4848022460938	1	b41.a1	1
b41	pepb41a3	IGIHVTPSNVDQVSTPPAAK		3	2031.08740234375	1	b41.a1	1
b41	pepb41a4	ISIQESESK		2	1020.5211791992188	1	b41.a1	1
b41	pepb41a5	PGITYQEAIESEK		2	1464.7220458984375	1	b41.a1	1
b41	pepb41a6	PSSFQNNVQSQDPQVSTK		2	1990.947021484375	1	b41.a1	1
b42	pepb42a1	DVTEAEQAEEQAR		2	1475.6612548828125	1	b42.a1	1
b42	pepb42a2	GTQIISSGSDGIVK		2	1361.7275390625	1	b42.a1	1
b42	pepb42a3	IDDHAITGASDSR		2	1357.6346435546875	1	b42.a1	1
b42	pepb42a4	IIATGSQDR		2	960.5112915039062	1	b42.a1	1
b42	pepb42a5	QFAGYSEEVIDVR	Q1:-17.02655	2	1495.706787109375	1	b42.a1	1
b42	pepb42a6	QQEIDNIIHEK	Q1:-17.02655	2	1349.6700439453125	1	b42.a1	1
b43	pepb43a1	DVAYQYVK		2	985.4993286132812	1	b43.a1	1
b43	pepb43a2	ESETTTSIVIER		2	1364.6907958984375	1	b43.a1	1
b43	pepb43a3	IDYGEYMDK	M7:+15.99491	2	1149.477294921875	1	b43.a1	1
b43	pepb43a4	NPVTIFSIATNEMWR		2	1778.8897705078125	1	b43.a1	1
b43	pepb43a5	SGDSEVYQIGDVSQK		2	1611.7501220703125	1	b43.a1	1
b43	pepb43a6	VGQDPVIR		2	883.5	1	b43.a1	1
b44	pepb44a1	AITFIQSATR		2	1107.6160888671875	1	b44.a1	1
b44	pepb44a2	GVAASAGSSGENKK		2	1262.6339111328125	1	b44.a1	1
b44	pepb44a3	ISDEGIAYIVK		2	1207.6573486328125	1	b44.a1	1
b44	pepb44a4	SIEGADIPNIIFYGPPGTGK		2	2046.0546875	1	b44.a1	1
b44	pepb44a5	TSTIIAAAR		2	903.5261840820312	1	b44.a1	1
b44	pepb44a6	VITDIAGVIPAEK		2	1325.7679443359375	1	b44.a1	1
b45	pepb45a1	DIVIPTQAIPASPAIK		2	1633.9527587890625	1	b45.a1	1
b45	pepb45a2	NDIINIIR		2	970.5684204101562	1	b45.a1	1
b45	pepb45a3	NPPTTIGMMTIK		2	1303.67529296875	1	b45.a1	1
b45	pepb45a4	PTVINQPIPGEK		2	1292.7213134765625	1	b45.a1	1
b45	pepb45a5	QPAPGPVEKPPR	Q1:-17.02655	2	1255.6798095703125	1	b45.a1	1
b45	pepb45a6	TISGAQDSEAAFAK		2	1395.675048828125	1	b45.a1	1
b46	pepb46a1	AIISASPEVVVAVGFPGAGK		2	1869.0484619140625	1	b46.a1	1
b46	pepb46a2	DTIGSWQR		2	962.4694213867188	1	b46.a1	1
b46	pepb46a3	HIVSAGYVHVNR		3	1351.723388671875	1	b46.a1	1
b46	pepb46a4	IVIFTNQMSIGR	M8:+15.99491	2	1394.7464599609375	1	b46.a1	1
b46	pepb46a5	TQVEIVADPETR		2	1357.6961669921875	1	b46.a1	1
b46	pepb46a6	VAGFDIDGTIITTR		2	1478.785400390625	1	b46.a1	1
b47	pepb47a1	AQEPESGISEETQVK		2	1631.7762451171875	1	b47.a1	1
b47	pepb47a2	DQNIIIGTTYR		2	1293.68017578125	1	b47.a1	1
b47	pepb47a3	HGDIPDIQIK		2	1135.6109619140625	1	b47.a1	1
b47	pepb47a4	IIIQGEADQSIITFIDK		2	1904.037841796875	1	b47.a1	1
b47	pepb47a5	MSTSPEAFIAIR		2	1322.677978515625	1	b47.a1	1
b47	pepb47a6	VTEIAITASDR		2	1175.6270751953125	1	b47.a1	1
b48	pepb48a1	EGNVPNIIIAGPPGTGK		2	1633.8912353515625	1	b48.a1	1
b48	pepb48a2	IAEGVNSIIQMAGIIAR	M11:+15.99491	2	1771.973876953125	1	b48.a1	1
b48	pepb48a3	IIIIDEADSMTDGAQQAIR		2	2060.033203125	1	b48.a1	1
b48	pepb48a4	IIIIDEADSMTDGAQQAIR	M10:+15.99491	2	2076.0283203125	1	b48.a1	1
b48	pepb48a5	INEIVGNEDTVSR		2	1445.7235107421875	1	b48.a1	1
b48	pepb48a6	ITDAQIITR		2	1030.589599609375	1	b48.a1	1
b49	pepb49a1	EKPYFPIPEEYTFIQNVPIEDR		3	2724.35595703125	1	b49.a1	1
b49	pepb49a2	GYFEYIEENK		2	1291.58447265625	1	b49.a1	1
b49	pepb49a3	NFIIDQTNVSAAAQR		2	1647.8453369140625	1	b49.a1	1
b49	pepb49a4	SSGPTSIFAVTVAPPGAR		2	1714.9127197265625	1	b49.a1	1
b49	pepb49a5	YNIIGTNTIMDK		2	1382.6988525390625	1	b49.a1	1
b49	pepb49a6	YNIIGTNTIMDK	M10:+15.99491	2	1398.69384765625	1	b49.a1	1
b50	pepb50a1	ANPTQINTVEFIWDPAK		2	1943.986572265625	1	b50.a1	1
b50	pepb50a2	IFTNFSGADIIK		2	1325.71044921875	1	b50.a1	1
b50	pepb50a3	IHDETITYINQGQSYEIR		3	2180.062255859375	1	b50.a1	1
b50	pepb50a4	IIDIDIPMSVGIIDPR		2	1766.9725341796875	1	b50.a1	1
b50	pepb50a5	QEESSIPPDNENK		2	1486.666015625	1	b50.a1	1
b50	pepb50a6	SMSDVIAIPIFK		2	1320.7236328125	1	b50.a1	1
b51	pepb51a1	GAVIVVSHDAR		2	1123.622314453125	1	b51.a1	1
b51	pepb51a2	GFNIPYQDAR		2	1180.574951171875	1	b51.a1	1
b51	pepb51a3	IQGQIEQGDDTAAER		2	1630.76708984375	1	b51.a1	1
b51	pepb51a4	MEETPTEYIQR		2	1396.6417236328125	1	b51.a1	1
b51	pepb51a5	STIIIIITGK		2	1058.682373046875	1	b51.a1	1
b52	pepb52a1	AASQAVEEMR	M9:+15.99491 - A1:+42.01057	2	1149.5208740234375	1	b52.a1	1
b52	pepb52a2	IIIAEVPTMAVEK		2	1413.8026123046875	1	b52.a1	1
b52	pepb52a3	IIPDITIIEPVEGEAAEEISR		2	2294.212890625	1	b52.a1	1
b52	pepb52a4	NQGDEEGTEIDTIQFR		2	1851.8360595703125	1	b52.a1	1
b52	pepb52a5	VVIGEFGVR		2	975.5626220703125	1	b52.a1	1
b53	pepb53a1	DNQISEVANK		2	1117.548828125	1	b53.a1	1
b53	pepb53a2	VADNSFDAK		2	966.453125	1	b53.a1	1
b53	pepb53a3	VAGGAAPSKPASAK		2	1211.6746826171875	1	b53.a1	1
b53	pepb53a4	VREEEIEVDSR		2	1360.670654296875	1	b53.a1	1
b54	pepb54a1	DAVEDIESVGK		2	1161.5638427734375	1	b54.a1	1
b54	pepb54a2	ENAGEDPGIAR		2	1128.5284423828125	1	b54.a1	1
b54	pepb54a3	GAVHDVKDVIDS		2	1254.6329345703125	1	b54.a1	1
b54	pepb54a4	QAPKPRKQ	Q1:-17.02655	2	935.5426025390625	1	b54.a1	1
b55	pepb55a1	EDTGDQQGIIK		2	1203.5855712890625	1	b55.a1	1
b55	pepb55a2	GIISNHTGSPR		2	1138.5968017578125	1	b55.a1	1
b55	pepb55a3	NADIFNSDVVIVER		2	1590.8126220703125	1	b55.a1	1
b55	pepb55a4	SGPTHVSTR		2	941.4802856445312	1	b55.a1	1
b56	pepb56a1	ETANAIVSQQTPQR		2	1542.7874755859375	1	b56.a1	1
b56	pepb56a2	TVAQSQQIETNSQR		2	1589.7882080078125	1	b56.a1	1
b56	pepb56a3	VVIITEVDK		2	1015.6038208007812	1	b56.a1	1
b56	pepb56a4	VVIQEMIK		2	959.559814453125	1	b56.a1	1
b57	pepb57a1	ANSNIVIQADR		2	1200.633544921875	1	b57.a1	1
b57	pepb57a2	EEEVTGPVIAPIFPQK		2	1753.9375	1	b57.a1	1
b57	pepb57a3	MIIQSSEGR		2	1020.5147094726562	1	b57.a1	1
b57	pepb57a4	NIEMTQEDVR		2	1234.57373046875	1	b57.a1	1
b58	pepb58a1	DSPFGISFVR		2	1124.5738525390625	1	b58.a1	1
b58	pepb58a2	TPATAPVPAR		2	980.5527954101562	1	b58.a1	1
b58	pepb58a3	TPSKPPAQISPSVPK		3	1533.8638916015625	1	b58.a1	1
b58	pepb58a4	YSQVIGIGGR		2	1049.57421875	1	b58.a1	1
b59	pepb59a1	GEAVQEEIIK		2	1115.5947265625	1	b59.a1	1
b59	pepb59a2	HINDSAPEVR		2	1137.5650634765625	1	b59.a1	1
b59	pepb59a3	IEDIEEGQQVIR		2	1428.7332763671875	1	b59.a1	1
b59	pepb59a4	NIGIPIITVIGDSK		2	1439.84716796875	1	b59.a1	1
b60	pepb60a1	AIETITGAIFQRPPIIAAVK		3	2109.243408203125	1	b60.a1	1
b60	pepb60a2	APQVVAEAAK		2	983.5524291992188	1	b60.a1	1
b60	pepb60a3	IDTSQWPIIIK		2	1313.746826171875	1	b60.a1	1
b60	pepb60a4	QEYVDYSESAK		2	1318.5802001953125	1	b60.a1	1
b61	pepb61a1	GIQIGQTSTATIQPSQQAQIVTR		3	2426.300048828125	1	b61.a1	1
b61	pepb61a2	GQNPNATFGEVSK		2	1348.649658203125	1	b61.a1	1
b61	pepb61a3	INIQQQPPPIQIK		2	1516.885009765625	1	b61.a1	1
b61	pepb61a4	IVASMWDSIGEEQK		2	1592.762939453125	1	b61.a1	1
b62	pepb62a1	APTNIVYK		2	905.509521484375	1	b62.a1	1
b62	pepb62a2	IDDMTAAPMDVR	M9:+15.99491	2	1350.6031494140625	1	b62.a1	1
b62	pepb62a3	IGNVEISQVTIVGIIR		2	1711.01171875	1	b62.a1	1
b62	pepb62a4	QAVDFISNEGHIYSTVDDDHFK	Q1:-17.02655	3	2520.1318359375	1	b62.a1	1
b63	pepb63a1	GPIISFASTR		2	1048.5789794921875	1	b63.a1	1
b63	pepb63a2	IEHVVEEEK		2	1111.5633544921875	1	b63.a1	1
b63	pepb63a3	IPHIIIYGPPGTGK		3	1462.842041015625	1	b63.a1	1
b63	pepb63a4	IQISSIIAAFQVTR		2	1546.8956298828125	1	b63.a1	1
b64	pepb64a1	EEINSSVAIADTAIEDR		2	1832.8876953125	1	b64.a1	1
b64	pepb64a2	EVQQTIEEIR		2	1244.6485595703125	1	b64.a1	1
b64	pepb64a3	NAPQISDGSEVVVVK		2	1541.8173828125	1	b64.a1	1
b64	pepb64a4	QIIITSPVPGR		2	1180.705322265625	1	b64.a1	1
b65	pepb65a1	AIIVVQQGMTPSAK		2	1442.803955078125	1	b65.a1	1
b65	pepb65a2	AIIVVQQGMTPSAK	M9:+15.99491	2	1458.7989501953125	1	b65.a1	1
b65	pepb65a3	EEVTEIIAR		2	1059.5684814453125	1	b65.a1	1
b65	pepb65a4	GYIVTQDEIDQTIEEFK		2	2027.981201171875	1	b65.a1	1
b66	pepb66a1	IAGIDITDATIR		2	1258.7005615234375	1	b66.a1	1
b66	pepb66a2	IANVTIIDIR		2	1127.6787109375	1	b66.a1	1
b66	pepb66a3	IQAITASSANIR		2	1244.6961669921875	1	b66.a1	1
b66	pepb66a4	ITDQTIIYIR		2	1235.6998291015625	1	b66.a1	1
b67	pepb67a1	DGYIHYGQTVK		2	1280.62744140625	1	b67.a1	1
b67	pepb67a2	MFYGNSDDIGVFISK		2	1692.794189453125	1	b67.a1	1
b67	pepb67a3	QTAIIDADDPVSQIHK	Q1:-17.02655	2	1733.870849609375	1	b67.a1	1
b67	pepb67a4	VWFGDVEAETMYR		2	1602.72607421875	1	b67.a1	1
b68	pepb68a1	IFIVQIQEK		2	1117.6619873046875	1	b68.a1	1
b68	pepb68a2	IMTEIIGR		2	932.5238037109375	1	b68.a1	1
b68	pepb68a3	IPGGEINPGEDEVEGIK		2	1752.865478515625	1	b68.a1	1
b68	pepb68a4	TINIYPITNYTFGTK		2	1745.9112548828125	1	b68.a1	1
b69	pepb69a1	GGEDTNDIQQK		2	1204.5445556640625	1	b69.a1	1
b69	pepb69a2	PGGPPNPPGPSPK		2	1198.6219482421875	1	b69.a1	1
b69	pepb69a3	SAGGEPGPEAGR		2	1084.502197265625	1	b69.a1	1
b70	pepb70a1	IIVESVR		2	815.4990234375	1	b70.a1	1
b70	pepb70a2	SGIITETSSR		2	1050.54296875	1	b70.a1	1
b70	pepb70a3	TGNESGSNISDSGSVK		2	1538.693359375	1	b70.a1	1
b71	pepb71a1	DSYVGDEAQSK		2	1198.522705078125	1	b71.a1	1
b71	pepb71a2	QEYDESGPSIVHR	Q1:-17.02655	2	1499.676513671875	1	b71.a1	1
b71	pepb71a3	VAPEEHPVIITEAPINPK		3	1954.0648193359375	1	b71.a1	1
b72	pepb72a1	AIAAAGYDVEK		2	1107.5684814453125	1	b72.a1	1
b72	pepb72a2	ASGPPVSEIITK		2	1198.668212890625	1	b72.a1	1
b72	pepb72a3	SGVSIAAIK		2	845.509521484375	1	b72.a1	1
b73	pepb73a1	AIPIEAEVAPVK		2	1236.72021484375	1	b73.a1	1
b73	pepb73a2	DGVITIANNVTPAK		2	1412.7747802734375	1	b73.a1	1
b73	pepb73a3	IATNTSAPDIK		2	1130.6055908203125	1	b73.a1	1
b74	pepb74a1	GENIVSMTVEGPPPK		2	1554.7835693359375	1	b74.a1	1
b74	pepb74a2	GENIVSMTVEGPPPK	M7:+15.99491	2	1570.778564453125	1	b74.a1	1
b74	pepb74a3	VIGIVIIR		2	882.6138916015625	1	b74.a1	1
b75	pepb75a1	AVIAIGGSIAGSAAEASHIVTDR		3	2166.151611328125	1	b75.a1	1
b75	pepb75a2	TPEPVVPTAPEPHPTTSTDQPVTPK		3	2623.325439453125	1	b75.a1	1
b75	pepb75a3	TPESIVPIAPEIQPSTSR		2	1922.0234375	1	b75.a1	1
b76	pepb76a1	DAGTIAGINVIR		2	1199.6746826171875	1	b76.a1	1
b76	pepb76a2	FEEINADIFR		2	1253.616455078125	1	b76.a1	1
b76	pepb76a3	TTPSYVAFTDTER		2	1487.7020263671875	1	b76.a1	1
b77	pepb77a1	AIEPIEGIETMR		2	1358.6988525390625	1	b77.a1	1
b77	pepb77a2	IGIEFFDQPAVPIAR		2	1672.9061279296875	1	b77.a1	1
b77	pepb77a3	IVETEAYIGPEDEAAHSR		3	1986.9407958984375	1	b77.a1	1
b78	pepb78a1	IIHDFPQFYPIGIVQHD		3	2039.0389404296875	1	b78.a1	1
b78	pepb78a2	MFIISDGEGK		2	1096.53466796875	1	b78.a1	1
b78	pepb78a3	VDMMDIPR	V1:+42.01057	2	1018.469970703125	1	b78.a1	1
b79	pepb79a1	GGDIMIWNFGIK		2	1350.6878662109375	1	b79.a1	1
b79	pepb79a2	MVVTGDNVGNVIIINMDGK		2	1989.0147705078125	1	b79.a1	1
b79	pepb79a3	YNIIVVGR		2	933.5521240234375	1	b79.a1	1
b80	pepb80a1	HQTEDDFQR		2	1175.508056640625	1	b80.a1	1
b80	pepb80a2	SSSGIGSSGSISQK		2	1281.6285400390625	1	b80.a1	1
b81	pepb81a1	GSSSANPVNSVR		2	1174.58154296875	1	b81.a1	1
b81	pepb81a2	TSGQTFANSNSSR		2	1356.6142578125	1	b81.a1	1
b82	pepb82a1	EAAEQDVEK		2	1018.4691772460938	1	b82.a1	1
b82	pepb82a2	STESIQANVQR		2	1232.6234130859375	1	b82.a1	1
b83	pepb83a1	AASEQQADTSGGDSPK		2	1548.677734375	1	b83.a1	1
b83	pepb83a2	NGVFVDGAFQR		2	1209.6014404296875	1	b83.a1	1
b84	pepb84a1	TAQEVETYR		2	1096.52734375	1	b84.a1	1
b84	pepb84a2	TTYIVIDEADR		2	1295.648193359375	1	b84.a1	1
b85	pepb85a1	APGEQTVPAINIQNAFR		2	1825.9559326171875	1	b85.a1	1
b85	pepb85a2	YEEEEEQSR		2	1198.486328125	1	b85.a1	1
b86	pepb86a1	DPIPYIPPIEK		2	1281.7093505859375	1	b86.a1	1
b86	pepb86a2	VNYDTTESK		2	1056.4847412109375	1	b86.a1	1
b87	pepb87a1	AIAAGGYDVEK		2	1093.5528564453125	1	b87.a1	1
b87	pepb87a2	ATGPPVSEIITK		2	1212.6839599609375	1	b87.a1	1
b88	pepb88a1	DAVTYTEHAK		2	1134.54296875	1	b88.a1	1
b88	pepb88a2	TVTAMDVVYAIK		2	1310.702880859375	1	b88.a1	1
b89	pepb89a1	GDYGPPGR		2	818.3795776367188	1	b89.a1	1
b89	pepb89a2	TPISEAEFEEIMNR		2	1665.779296875	1	b89.a1	1
b90	pepb90a1	AIVEFISNIAR		2	1232.7001953125	1	b90.a1	1
b90	pepb90a2	TQDPSSPGTTPPQAR		2	1539.740234375	1	b90.a1	1
b91	pepb91a1	GTIPAVEPFQR		2	1214.6531982421875	1	b91.a1	1
b91	pepb91a2	TAIEMVQAAGTDR		2	1362.6685791015625	1	b91.a1	1
b92	pepb92a1	EVTEPININPAK		2	1324.7110595703125	1	b92.a1	1
b92	pepb92a2	GVEKPPHIAAIIIAR		3	1584.958740234375	1	b92.a1	1
b93	pepb93a1	NVGQFSGFPFEK		2	1356.65869140625	1	b93.a1	1
b93	pepb93a2	VYENYPTYDITER		2	1662.7650146484375	1	b93.a1	1
b94	pepb94a1	IFVGNIPPDITEEEMR		2	1859.921142578125	1	b94.a1	1
b94	pepb94a2	VEIDNMPIR		2	1086.5616455078125	1	b94.a1	1
b95	pepb95a1	ADQFEYVMYGK		2	1350.6038818359375	1	b95.a1	1
b95	pepb95a2	IVIASTIYEDGTIDDGEYNPTDDRPSR		3	3012.4072265625	1	b95.a1	1
b96	pepb96a1	DDPYPVIFR		2	1121.56298828125	1	b96.a1	1
b96	pepb96a2	ITEIIDIYR		2	1135.63623046875	1	b96.a1	1
b97	pepb97a1	GTAYVVYEDIFDAK		2	1590.76904296875	1	b97.a1	1
b97	pepb97a2	ITAEEMYDIFGK		2	1416.6719970703125	1	b97.a1	1
b98	pepb98a1	SFIIDIINATGK		2	1291.72607421875	1	b98.a1	1
b98	pepb98a2	VGNIGIATSFFNER		2	1524.7808837890625	1	b98.a1	1

## Sheet: spectra
MS Sample :	DaPR130924_VB113_O1938.m
Group ID	Peptide ID	Sample	Scan	Rt (minutes)	Sequence (top)	Modifs (top)	Number of subgroups	Sub-groups Ids	Best E-value	Best hyperscore	Charge	MH+ Obs	MH+ theo	DeltaMH+	Delta-ppm
a1	pepa1b46	DaPR130924_VB113_O1938.m	648	10.100000381469727	TGNAWHSK		1	a1.a1	3.499999875202775E-4	38.900001525878906	2	900.4327392578125	900.4326782226562	9.999999747378752E-5	0.11105771690913668
a1	pepa1b18	DaPR130924_VB113_O1938.m	652	10.109999656677246	GNAWHSK		1	a1.a1	0.003100000089034438	26.600000381469727	2	799.3857421875	799.385009765625	6.99999975040555E-4	0.8756731318314199
a1	pepa1b19	DaPR130924_VB113_O1938.m	952	12.359999656677246	GTNSYYK		1	a1.a1	0.02800000086426735	25.600000381469727	2	832.3848876953125	832.3839721679688	8.999999845400453E-4	1.0812317567768257
a1	pepa1b43	DaPR130924_VB113_O1938.m	1374	14.829999923706055	RKGDEVDGVDEVAK		1	a1.a1	8.300000445160549E-6	55.20000076293945	3	1516.7615966796875	1516.7606201171875	0.0010000000474974513	0.659299848792349
a1	pepa1b43	DaPR130924_VB113_O1938.m	1383	14.899999618530273	RKGDEVDGVDEVAK		1	a1.a1	0.001500000013038516	33.900001525878906	2	1516.762939453125	1516.7606201171875	0.002400000113993883	1.5823196371016377
a1	pepa1b39	DaPR130924_VB113_O1938.m	1650	16.260000228881836	PEYSASQLK		1	a1.a1	0.0034000000450760126	32.0	2	1022.5167236328125	1022.5156860351562	0.0010000000474974513	0.9779801534145551
a1	pepa1b14	DaPR130924_VB113_O1938.m	1665	16.329999923706055	GGAAVDPDSGLEHSAH		1	a1.a1	9.500000160187483E-4	37.400001525878906	3	1519.6788330078125	1519.6776123046875	0.0012000000569969416	0.7896412023712486
a1	pepa1a8	DaPR130924_VB113_O1938.m	1763	16.760000228881836	EDAIEHFMK	M8:+15.99491	1	a1.a1	0.004399999976158142	35.20000076293945	2	1135.51171875	1135.50927734375	0.0024999999441206455	2.20165523435334
a1	pepa1b28	DaPR130924_VB113_O1938.m	1802	16.93000030517578	KPPLLNNADSVQAK		1	a1.a1	6.599999835543713E-8	50.099998474121094	2	1494.8292236328125	1494.827880859375	0.00139999995008111	0.9365626424336235
a1	pepa1b28	DaPR130924_VB113_O1938.m	1792	16.899999618530273	KPPLLNNADSVQAK		1	a1.a1	0.0020000000949949026	45.20000076293945	3	1494.8304443359375	1494.827880859375	0.0026000000070780516	1.7393306884156552
a1	pepa1b40	DaPR130924_VB113_O1938.m	1866	17.200000762939453	PIDVNYEK		1	a1.a1	0.006800000090152025	32.0	2	977.496337890625	977.4943237304688	0.002099999925121665	2.148349994614099
a1	pepa1b13	DaPR130924_VB113_O1938.m	1995	17.75	GDEVDGVDEVAK		1	a1.a1	2.4999999848063226E-9	53.0	2	1232.5635986328125	1232.564453125	-8.999999845400453E-4	-0.7301849264419539
a1	pepa1b15	DaPR130924_VB113_O1938.m	2007	17.799999237060547	GGSDDSSKDPIDVNYEK		1	a1.a1	0.007300000172108412	42.400001525878906	3	1825.8109130859375	1825.80908203125	0.0017999999690800905	0.9858642871233577
a1	pepa1b15	DaPR130924_VB113_O1938.m	2008	17.799999237060547	GGSDDSSKDPIDVNYEK		1	a1.a1	3.5999998999614036E-6	55.5	2	1825.818115234375	1825.80908203125	0.009100000374019146	4.9840919642568595
a1	pepa1b36	DaPR130924_VB113_O1938.m	2123	18.280000686645508	MVDPEKPQLGMIDR	M1:+15.99491 - M11:+15.99491	1	a1.a1	0.0430000014603138	32.599998474121094	2	1660.8011474609375	1660.8037109375	-0.0024999999441206455	-1.505295254132971
a1	pepa1a1	DaPR130924_VB113_O1938.m	2145	18.3799991607666	AEPVEVVAPR		1	a1.a1	0.003100000089034438	33.5	2	1066.59033203125	1066.589599609375	7.999999797903001E-4	0.7500541727420651
a1	pepa1a6	DaPR130924_VB113_O1938.m	2156	18.40999984741211	DSEEAEIIR		1	a1.a1	0.0015999999595806003	41.900001525878906	2	1061.5118408203125	1061.5113525390625	5.000000237487257E-4	0.47102654394864435
a1	pepa1b41	DaPR130924_VB113_O1938.m	2215	18.649999618530273	PVQDLIK		1	a1.a1	5.799999926239252E-4	32.29999923706055	2	812.4894409179688	812.4880981445312	0.00139999995008111	1.7231021023917423
a1	pepa1a5	DaPR130924_VB113_O1938.m	2248	18.799999237060547	DPIDVNYEK		1	a1.a1	1.2000000424450263E-5	46.900001525878906	2	1092.522216796875	1092.521240234375	0.0010999999940395355	1.00684540815294
a1	pepa1b35	DaPR130924_VB113_O1938.m	2344	19.15999984741211	MVDPEKPQLGMIDR	M11:+15.99491	1	a1.a1	0.006200000178068876	31.700000762939453	2	1644.8172607421875	1644.808837890625	0.008500000461935997	5.167774069621835
a1	pepa1b35	DaPR130924_VB113_O1938.m	2496	19.75	MVDPEKPQLGMIDR	M1:+15.99491	1	a1.a1	0.003800000064074993	33.400001525878906	2	1644.8145751953125	1644.808837890625	0.005799999926239252	3.5262455992621162
a1	pepa1b23	DaPR130924_VB113_O1938.m	2452	19.600000381469727	LEQMPSKEDAIEHFMK	M4:+15.99491	1	a1.a1	0.0020000000949949026	41.400001525878906	3	1948.9176025390625	1948.9146728515625	0.002899999963119626	1.4880076606311754
a1	pepa1b25	DaPR130924_VB113_O1938.m	2501	19.780000686645508	LQLLEDDK		1	a1.a1	0.008200000040233135	38.400001525878906	2	973.5224609375	973.5205078125	0.0020000000949949026	2.054399551878883
a1	pepa1b32	DaPR130924_VB113_O1938.m	2564	20.049999237060547	MAIMVQSPMFDGK	M1:+15.99491 - M4:+15.99491 - M9:+15.99491	1	a1.a1	2.700000004551839E-5	41.20000076293945	2	1502.674560546875	1502.669189453125	0.005400000140070915	3.5936054175943863
a1	pepa1b34	DaPR130924_VB113_O1938.m	2668	20.459999084472656	MVDPEKPQLGMIDR		1	a1.a1	2.499999936844688E-5	55.79999923706055	2	1628.818359375	1628.8138427734375	0.0044999998062849045	2.762746538685231
a1	pepa1b17	DaPR130924_VB113_O1938.m	2686	20.530000686645508	GIYFADMVSK	M7:+15.99491	1	a1.a1	5.100000180391362E-6	37.70000076293945	2	1146.5509033203125	1146.5504150390625	6.000000284984708E-4	0.5233088930311268
a1	pepa1a9	DaPR130924_VB113_O1938.m	2729	20.68000030517578	EELGFRPEYSASQLK		1	a1.a1	0.01600000075995922	34.099998474121094	2	1753.8790283203125	1753.8759765625	0.003100000089034438	1.7675138552899659
a1	pepa1b22	DaPR130924_VB113_O1938.m	2766	20.809999465942383	LEQMPSKEDAIEHFMK		1	a1.a1	3.600000054575503E-4	45.29999923706055	3	1932.9232177734375	1932.9197998046875	0.0034000000450760126	1.758996956531547
a1	pepa1b31	DaPR130924_VB113_O1938.m	2776	20.850000381469727	MAIMVQSPMFDGK	M1:+15.99491 - M9:+15.99491	1	a1.a1	9.100000170292333E-5	42.599998474121094	2	1486.6766357421875	1486.67431640625	0.002400000113993883	1.6143415457633135
a1	pepa1b31	DaPR130924_VB113_O1938.m	2917	21.3799991607666	MAIMVQSPMFDGK	M4:+15.99491 - M9:+15.99491	1	a1.a1	2.300000051036477E-5	38.70000076293945	2	1486.6766357421875	1486.67431640625	0.002400000113993883	1.6143415457633135
a1	pepa1a2	DaPR130924_VB113_O1938.m	2779	20.860000610351562	AMVEYEIDLQK	M2:+15.99491	1	a1.a1	2.800000054037355E-8	53.79999923706055	2	1354.655029296875	1354.65625	-0.0012000000569969416	-0.8858336253178188
a1	pepa1b20	DaPR130924_VB113_O1938.m	2810	20.979999542236328	HPDVEVDGFSELR		1	a1.a1	9.699999936856329E-4	31.0	2	1499.715087890625	1499.712890625	0.002199999988079071	1.4669474416281298
a1	pepa1b27	DaPR130924_VB113_O1938.m	2918	21.3799991607666	KFYPLEIDYGQDEEAVKK		1	a1.a1	0.010999999940395355	40.099998474121094	3	2172.09033203125	2172.08642578125	0.0038999998942017555	1.7955086169276226
a1	pepa1b33	DaPR130924_VB113_O1938.m	3000	21.68000030517578	MIFDVESMK	M1:+15.99491	1	a1.a1	1.5999999595806003E-4	38.5	2	1115.513671875	1115.5115966796875	0.002199999988079071	1.9721892579399045
a1	pepa1b24	DaPR130924_VB113_O1938.m	3019	21.760000228881836	IFPPETSASVAATPPPSTASAPAAVNSSASADKPLSNMK		1	a1.a1	0.008200000040233135	36.79999923706055	3	3767.895263671875	3767.8798828125	0.014999999664723873	3.9810185386077808
a1	pepa1b30	DaPR130924_VB113_O1938.m	3116	22.110000610351562	MAIMVQSPMFDGK	M9:+15.99491	1	a1.a1	1.1000000085914508E-4	52.79999923706055	2	1470.6826171875	1470.679443359375	0.0032999999821186066	2.243860820261849
a1	pepa1b42	DaPR130924_VB113_O1938.m	3131	22.18000030517578	QQVPSGESAILDR	Q1:-17.02655	1	a1.a1	9.499999720219421E-8	58.20000076293945	2	1382.6959228515625	1382.6915283203125	0.0044999998062849045	3.2545218612509212
a1	pepa1b26	DaPR130924_VB113_O1938.m	3245	22.6299991607666	KFYPLEIDYGQDEEAVK		1	a1.a1	0.001500000013038516	36.70000076293945	2	2043.9952392578125	2043.991455078125	0.0038999998942017555	1.9080314081120706
a1	pepa1b26	DaPR130924_VB113_O1938.m	3213	22.510000228881836	KFYPLEIDYGQDEEAVK		1	a1.a1	0.009399999864399433	39.20000076293945	3	2043.9991455078125	2043.991455078125	0.007799999788403511	3.8160628162241412
a1	pepa1b12	DaPR130924_VB113_O1938.m	3217	22.530000686645508	FYTLIPHDFGMK	M11:+15.99491	1	a1.a1	0.0013000000035390258	37.0	2	1484.7274169921875	1484.7247314453125	0.00279999990016222	1.8858713947847736
a1	pepa1a7	DaPR130924_VB113_O1938.m	3280	22.760000228881836	DVEVDGFSELR		1	a1.a1	5.599999894911889E-7	53.70000076293945	2	1265.6025390625	1265.6011962890625	0.0013000000035390258	1.0271798156882483
a1	pepa1a3	DaPR130924_VB113_O1938.m	3314	22.899999618530273	AQNDLIWNIK		1	a1.a1	0.0012000000569969416	45.20000076293945	2	1214.6488037109375	1214.6531982421875	-0.004399999976158142	-3.622433121261032
a1	pepa1b16	DaPR130924_VB113_O1938.m	3325	22.959999084472656	GIYFADMVSK		1	a1.a1	2.099999983329326E-4	38.20000076293945	2	1130.55712890625	1130.5555419921875	0.0017000000225380063	1.5036855416606802
a1	pepa1b48	DaPR130924_VB113_O1938.m	3348	23.059999465942383	VVSEDFLQDVSASTK		1	a1.a1	3.000000106112566E-6	50.29999923706055	2	1624.8082275390625	1624.806884765625	0.00139999995008111	0.8616408283394595
a1	pepa1b21	DaPR130924_VB113_O1938.m	3450	23.450000762939453	IAPPEAPVTGYMFGK		1	a1.a1	0.020999999716877937	37.900001525878906	3	1577.8052978515625	1577.8037109375	0.0017000000225380063	1.07744709354746
a1	pepa1a4	DaPR130924_VB113_O1938.m	3461	23.479999542236328	AQNDLIWNIKDELK		1	a1.a1	6.600000197067857E-4	41.900001525878906	2	1699.9085693359375	1699.90185546875	0.006800000090152025	4.0002309946752295
a1	pepa1b29	DaPR130924_VB113_O1938.m	3491	23.600000381469727	MAIMVQSPMFDGK		1	a1.a1	1.3999999737279722E-6	53.400001525878906	2	1454.6865234375	1454.6844482421875	0.002099999925121665	1.4436119996053194
a1	pepa1b11	DaPR130924_VB113_O1938.m	3498	23.6299991607666	FYTLIPHDFGMK		1	a1.a1	3.199999991920777E-5	39.79999923706055	2	1468.7313232421875	1468.7298583984375	0.0015999999595806003	1.089376613698931
a1	pepa1b38	DaPR130924_VB113_O1938.m	3535	23.799999237060547	NTHATTHNAYDLEVIDIFK		1	a1.a1	8.799999704933725E-6	51.79999923706055	3	2202.085205078125	2202.0830078125	0.002300000051036477	1.0444656458801005
a1	pepa1b38	DaPR130924_VB113_O1938.m	3550	23.860000610351562	NTHATTHNAYDLEVIDIFK		1	a1.a1	0.010999999940395355	40.5	2	2202.093994140625	2202.0830078125	0.010999999940395355	4.995270342384826
a1	pepa1b10	DaPR130924_VB113_O1938.m	3624	24.15999984741211	FYPLEIDYGQDEEAVK		1	a1.a1	7.499999810534064E-6	48.5	2	1915.9056396484375	1915.8963623046875	0.00930000003427267	4.854124793621629
a1	pepa1b44	DaPR130924_VB113_O1938.m	3642	24.229999542236328	SLQELFLAH		1	a1.a1	0.009499999694526196	49.400001525878906	2	1057.5684814453125	1057.568115234375	3.9999998989515007E-4	0.37822621931685535
a1	pepa1b47	DaPR130924_VB113_O1938.m	3913	25.780000686645508	VFSATLGLVDIVK		1	a1.a1	1.8000000636675395E-5	51.5	2	1361.8057861328125	1361.8043212890625	0.001500000013038516	1.1014798452237542
a1	pepa1b37	DaPR130924_VB113_O1938.m	4116	27.0	NAYDLEVIDIFK		1	a1.a1	1.2000000104706032E-8	66.0999984741211	2	1439.74169921875	1439.7420654296875	-3.9999998989515007E-4	-0.27782753557024886
a1	pepa1b45	DaPR130924_VB113_O1938.m	4311	27.959999084472656	SLQELFLAHILSPWGAEVK		1	a1.a1	0.04699999839067459	32.29999923706055	3	2138.1669921875	2138.164794921875	0.002099999925121665	0.9821506415731606
a2	pepa2b37	DaPR130924_VB113_O1938.m	911	12.100000381469727	VHFEESSK		1	a2.a1	0.04399999976158142	28.299999237060547	2	962.4595336914062	962.4581909179688	0.0013000000035390258	1.350708026391378
a2	pepa2a9	DaPR130924_VB113_O1938.m	1007	12.699999809265137	EETEELK		1	a2.a1	0.024000000208616257	23.5	2	877.41650390625	877.415283203125	0.0010999999940395355	1.253682281466348
a2	pepa2b19	DaPR130924_VB113_O1938.m	1620	16.1299991607666	IMATPEQVGK	M2:+15.99491	1	a2.a1	0.02500000037252903	38.29999923706055	2	1089.5548095703125	1089.561279296875	-0.006399999838322401	-5.873923715839557
a2	pepa2b19	DaPR130924_VB113_O1938.m	1510	15.609999656677246	IMATPEQVGK	M2:+15.99491	1	a2.a1	0.0027000000700354576	49.5	2	1089.5621337890625	1089.561279296875	8.999999845400453E-4	0.826020529217816
a2	pepa2b36	DaPR130924_VB113_O1938.m	1909	17.360000610351562	VEYSEEELK		1	a2.a1	1.3999999737279722E-7	45.5	2	1125.5343017578125	1125.5313720703125	0.002899999963119626	2.576560756174517
a2	pepa2b21	DaPR130924_VB113_O1938.m	2423	19.479999542236328	IMLFTNEDNPHGNDSAK	M2:+15.99491	1	a2.a1	0.027000000700354576	37.599998474121094	3	1918.8604736328125	1918.8603515625	9.999999747378752E-5	0.05211426532022456
a2	pepa2b21	DaPR130924_VB113_O1938.m	2245	18.780000686645508	IMLFTNEDNPHGNDSAK	M2:+15.99491	1	a2.a1	2.900000062311392E-8	53.79999923706055	2	1918.8638916015625	1918.8603515625	0.003599999938160181	1.8761135666953324
a2	pepa2b21	DaPR130924_VB113_O1938.m	2239	18.75	IMLFTNEDNPHGNDSAK	M2:+15.99491	1	a2.a1	9.299999801442027E-4	52.79999923706055	3	1918.8634033203125	1918.8603515625	0.003100000089034438	1.6155423121386365
a2	pepa2b33	DaPR130924_VB113_O1938.m	2414	19.450000762939453	TEGDEEAEEEQEENLEASGDYK		1	a2.a1	5.300000225361146E-7	56.79999923706055	3	2501.0	2500.99609375	0.003800000064074993	1.5193946418273943
a2	pepa2b33	DaPR130924_VB113_O1938.m	2413	19.450000762939453	TEGDEEAEEEQEENLEASGDYK		1	a2.a1	1.8999999156221747E-5	48.900001525878906	2	2501.0	2500.99609375	0.003800000064074993	1.5193946418273943
a2	pepa2b20	DaPR130924_VB113_O1938.m	2474	19.68000030517578	IMLFTNEDNPHGNDSAK		1	a2.a1	0.028999999165534973	34.29999923706055	3	1902.866455078125	1902.865478515625	0.0010000000474974513	0.5255232483788213
a2	pepa2b20	DaPR130924_VB113_O1938.m	2481	19.700000762939453	IMLFTNEDNPHGNDSAK		1	a2.a1	4.400000079840538E-7	61.29999923706055	2	1902.8690185546875	1902.865478515625	0.003599999938160181	1.891883571805846
a2	pepa2b24	DaPR130924_VB113_O1938.m	2561	20.030000686645508	KQELLEALTK		1	a2.a1	1.3000000035390258E-4	48.0	2	1172.690673828125	1172.6888427734375	0.0017999999690800905	1.534933993934015
a2	pepa2b30	DaPR130924_VB113_O1938.m	2768	20.809999465942383	SDSFENPVLQQH		1	a2.a1	1.1000000085914508E-5	40.29999923706055	2	1400.647216796875	1400.64453125	0.00279999990016222	1.9990795934949823
a2	pepa2b10	DaPR130924_VB113_O1938.m	2947	21.5	ELVYPPDYNPEGK		1	a2.a1	9.100000170292333E-6	45.5	2	1520.727783203125	1520.7271728515625	6.99999975040555E-4	0.4603060874673288
a2	pepa2b10	DaPR130924_VB113_O1938.m	2809	20.979999542236328	ELVYPPDYNPEGK		1	a2.a1	1.0999999631167157E-6	49.099998474121094	2	1520.728271484375	1520.7271728515625	0.0010999999940395355	0.7233381593207752
a2	pepa2b31	DaPR130924_VB113_O1938.m	2835	21.059999465942383	SDSFENPVLQQHFR		1	a2.a1	1.4000000192027073E-5	59.5	2	1703.81640625	1703.81396484375	0.002400000113993883	1.4086045563160867
a2	pepa2b35	DaPR130924_VB113_O1938.m	2855	21.1299991607666	TFNTSTGGLLLPSDTKR		1	a2.a1	1.500000071246177E-4	31.399999618530273	2	1807.9605712890625	1807.955322265625	0.0052999998442828655	2.9314882834832514
a2	pepa2b17	DaPR130924_VB113_O1938.m	3114	22.110000610351562	LGSLVDEFK		1	a2.a1	5.000000237487257E-4	35.599998474121094	2	1007.5419921875	1007.5411987304688	7.999999797903001E-4	0.7940121761753498
a2	pepa2b34	DaPR130924_VB113_O1938.m	3207	22.5	TFNTSTGGLLLPSDTK		1	a2.a1	5.000000237487257E-4	37.0	2	1651.8597412109375	1651.854248046875	0.00559999980032444	3.3901294905078863
a2	pepa2b34	DaPR130924_VB113_O1938.m	3339	23.010000228881836	TFNTSTGGLLLPSDTK		1	a2.a1	7.300000288523734E-4	41.099998474121094	2	1651.855224609375	1651.854248046875	0.0010999999940395355	0.6659183129142037
a2	pepa2b18	DaPR130924_VB113_O1938.m	3219	22.549999237060547	ILELDQFK		1	a2.a1	0.01600000075995922	38.599998474121094	2	1005.5631713867188	1005.5618896484375	0.0012000000569969416	1.1933627053193943
a2	pepa2b32	DaPR130924_VB113_O1938.m	3304	22.850000381469727	SGWESYYK	S1:+42.01057	1	a2.a1	0.0017000000225380063	32.599998474121094	2	1061.4605712890625	1061.4578857421875	0.0027000000700354576	2.543671403550388
a2	pepa2b12	DaPR130924_VB113_O1938.m	3414	23.299999237060547	FDDPGLMLMGFK	M7:+15.99491 - M9:+15.99491	1	a2.a1	3.2000000373955118E-6	48.0	2	1402.6375732421875	1402.6385498046875	-8.999999845400453E-4	-0.6416478319844889
a2	pepa2b27	DaPR130924_VB113_O1938.m	3481	23.559999465942383	NIYVLQELDNPGAK		1	a2.a1	1.2999999853491317E-5	67.5	2	1573.82470703125	1573.822509765625	0.002300000051036477	1.4614100616587287
a2	pepa2b27	DaPR130924_VB113_O1938.m	3510	23.68000030517578	NIYVLQELDNPGAK		1	a2.a1	0.032999999821186066	32.70000076293945	3	1573.82958984375	1573.822509765625	0.0071000000461936	4.5113092500188845
a2	pepa2b23	DaPR130924_VB113_O1938.m	3549	23.860000610351562	KPGGFDISLFYR		1	a2.a1	0.009600000455975533	39.79999923706055	3	1399.739013671875	1399.7373046875	0.0017000000225380063	1.2145136211237448
a2	pepa2b23	DaPR130924_VB113_O1938.m	3526	23.75	KPGGFDISLFYR		1	a2.a1	0.023000000044703484	40.599998474121094	2	1399.739990234375	1399.7373046875	0.00279999990016222	2.00037527812216
a2	pepa2a4	DaPR130924_VB113_O1938.m	3608	24.100000381469727	DIISIAEDEDLR		1	a2.a1	3.400000139208714E-7	68.69999694824219	2	1388.6932373046875	1388.6907958984375	0.0024999999441206455	1.8002567248983798
a2	pepa2a8	DaPR130924_VB113_O1938.m	3682	24.40999984741211	DTGIFLDLMHLK	M9:+15.99491	1	a2.a1	9.599999757483602E-4	45.900001525878906	2	1418.734130859375	1418.7352294921875	-0.0010999999940395355	-0.7753384642695185
a2	pepa2b29	DaPR130924_VB113_O1938.m	3711	24.549999237060547	RNIPPYFVALVPQEEELDDQK		1	a2.a1	0.00139999995008111	45.099998474121094	3	2500.275146484375	2500.272216796875	0.002899999963119626	1.1598736904075375
a2	pepa2a2	DaPR130924_VB113_O1938.m	3752	24.780000686645508	ALDLMEPEQAVDLTLPK	M5:+15.99491	1	a2.a1	1.8999999156221747E-5	45.29999923706055	2	1898.9849853515625	1898.9783935546875	0.0066999997943639755	3.5282127575039346
a2	pepa2b11	DaPR130924_VB113_O1938.m	3762	24.829999923706055	FDDPGLMLMGFK	M9:+15.99491	1	a2.a1	1.8000000068241206E-7	58.79999923706055	2	1386.6446533203125	1386.6435546875	0.0010999999940395355	0.793282448341554
a2	pepa2b16	DaPR130924_VB113_O1938.m	3927	25.829999923706055	GGFDISLFYR		1	a2.a1	0.028999999165534973	38.5	2	1174.5904541015625	1174.589599609375	8.999999845400453E-4	0.7662250583857987
a2	pepa2a1	DaPR130924_VB113_O1938.m	3970	26.100000381469727	ALDLMEPEQAVDLTLPK		1	a2.a1	3.599999942593968E-8	66.0999984741211	2	1882.9849853515625	1882.9835205078125	0.0015999999595806003	0.8497153279116878
a2	pepa2b26	DaPR130924_VB113_O1938.m	4024	26.579999923706055	NIPPYFVALVPQEEELDDQK		1	a2.a1	0.0012000000569969416	42.29999923706055	3	2344.175537109375	2344.171142578125	0.004399999976158142	1.876996050432995
a2	pepa2a7	DaPR130924_VB113_O1938.m	4028	26.579999923706055	DTGIFLDLMHLK		1	a2.a1	3.100000034450545E-9	73.19999694824219	2	1402.7410888671875	1402.7403564453125	7.999999797903001E-4	0.5703122292835304
a2	pepa2b28	DaPR130924_VB113_O1938.m	4073	26.75	QELLEALTK	Q1:-17.02655	1	a2.a1	2.300000051036477E-4	42.099998474121094	2	1027.56787109375	1027.5673828125	5.000000237487257E-4	0.48658611796357554
a2	pepa2b14	DaPR130924_VB113_O1938.m	4089	26.829999923706055	FDDPGLMLMGFKPL	M9:+15.99491	1	a2.a1	7.700000423938036E-6	63.20000076293945	2	1596.783203125	1596.780517578125	0.00279999990016222	1.7535283461555795
a2	pepa2a6	DaPR130924_VB113_O1938.m	4112	26.979999542236328	DTGIFLDLMH		1	a2.a1	4.6999999904073775E-4	37.5	2	1161.5650634765625	1161.561279296875	0.003800000064074993	3.271458968032438
a2	pepa2a3	DaPR130924_VB113_O1938.m	4304	27.93000030517578	DLLAVVFYGTEK		1	a2.a1	6.999999868639861E-7	49.20000076293945	2	1354.71826171875	1354.7257080078125	-0.007400000002235174	-5.462360357150984
a2	pepa2a3	DaPR130924_VB113_O1938.m	4195	27.399999618530273	DLLAVVFYGTEK		1	a2.a1	1.500000053056283E-7	64.9000015258789	2	1354.7264404296875	1354.7257080078125	7.999999797903001E-4	0.5905254289200266
a2	pepa2b15	DaPR130924_VB113_O1938.m	4209	27.459999084472656	FDDPGLMLMGFKPLVLLK	M9:+15.99491	1	a2.a1	0.0038999998942017555	37.599998474121094	2	2050.11865234375	2050.112060546875	0.0066999997943639755	3.2681139354776176
a2	pepa2a5	DaPR130924_VB113_O1938.m	4255	27.709999084472656	DSLIFLVDASK		1	a2.a1	0.014000000432133675	30.5	2	1207.65869140625	1207.6573486328125	0.00139999995008111	1.1592691848114436
a2	pepa2b25	DaPR130924_VB113_O1938.m	4279	27.850000381469727	NLEALALDLMEPEQAVDLTLPK	M10:+15.99491	1	a2.a1	3.099999901223782E-7	78.30000305175781	3	2439.2724609375	2439.26904296875	0.0032999999821186066	1.3528642900753132
a2	pepa2b25	DaPR130924_VB113_O1938.m	4274	27.809999465942383	NLEALALDLMEPEQAVDLTLPK	M10:+15.99491	1	a2.a1	1.8999999351621E-9	55.400001525878906	2	2439.2744140625	2439.26904296875	0.0052999998442828655	2.172781989571933
a2	pepa2b13	DaPR130924_VB113_O1938.m	4306	27.950000762939453	FDDPGLMLMGFKPL		1	a2.a1	3.199999991920777E-5	59.599998474121094	2	1580.78857421875	1580.78564453125	0.003100000089034438	1.9610502535615324
a2	pepa2b22	DaPR130924_VB113_O1938.m	4316	27.979999542236328	IQVTPPGFQLVFLPFADDK		1	a2.a1	1.8000000636675395E-5	57.0	2	2132.148681640625	2132.14306640625	0.00570000009611249	2.673366616865866
a2	pepa2b22	DaPR130924_VB113_O1938.m	4317	27.979999542236328	IQVTPPGFQLVFLPFADDK		1	a2.a1	0.041999999433755875	47.20000076293945	3	2132.1455078125	2132.14306640625	0.0024999999441206455	1.1725291719445554
a3	pepa3b20	DaPR130924_VB113_O1938.m	965	12.430000305175781	SDIPEKPK		2	a3.a1 a3.a2	5.200000032345997E-6	40.099998474121094	2	913.5003662109375	913.4993286132812	0.0010000000474974513	1.0946916064136365
a3	pepa3b26	DaPR130924_VB113_O1938.m	1325	14.609999656677246	TTESHMDWEK	M6:+15.99491	2	a3.a1 a3.a2	0.002199999988079071	31.200000762939453	2	1279.5281982421875	1279.5263671875	0.0019000000320374966	1.4849244851544925
a3	pepa3b26	DaPR130924_VB113_O1938.m	1145	13.5600004196167	TTESHMDWEK	M6:+15.99491	2	a3.a1 a3.a2	3.100000030826777E-4	37.79999923706055	2	1279.53271484375	1279.5263671875	0.006399999838322401	5.001850686664712
a3	pepa3b26	DaPR130924_VB113_O1938.m	1197	13.859999656677246	TTESHMDWEK	M6:+15.99491	2	a3.a1 a3.a2	0.010999999940395355	27.200000762939453	2	1279.5301513671875	1279.5263671875	0.003800000064074993	2.969848970308985
a3	pepa3a5	DaPR130924_VB113_O1938.m	1385	14.90999984741211	AMEMTWNNMEK	M2:+15.99491 - M4:+15.99491 - M9:+15.99491	2	a3.a1 a3.a2	8.099999831756577E-5	41.099998474121094	2	1432.5565185546875	1432.5545654296875	0.0020000000949949026	1.3961074455792284
a3	pepa3b25	DaPR130924_VB113_O1938.m	1615	16.110000610351562	TTESHMDWEK		2	a3.a1 a3.a2	0.009600000455975533	26.799999237060547	2	1263.5380859375	1263.531494140625	0.0066999997943639755	5.302598174587564
a3	pepa3b25	DaPR130924_VB113_O1938.m	1493	15.529999732971191	TTESHMDWEK		2	a3.a1 a3.a2	5.2999999752501026E-5	46.29999923706055	2	1263.5306396484375	1263.531494140625	-7.999999797903001E-4	-0.6331460541348912
a3	pepa3a4	DaPR130924_VB113_O1938.m	1771	16.799999237060547	AMEMTWNNMEK	M4:+15.99491 - M9:+15.99491	2	a3.a1 a3.a2	2.300000051036477E-4	40.599998474121094	2	1416.561767578125	1416.5595703125	0.002199999988079071	1.5530585752872645
a3	pepa3a8	DaPR130924_VB113_O1938.m	2003	17.780000686645508	FREDHPDLIQNAK		2	a3.a1 a3.a2	0.014000000432133675	30.799999237060547	3	1582.7991943359375	1582.7977294921875	0.001500000013038516	0.9476890098394091
a3	pepa3a8	DaPR130924_VB113_O1938.m	1780	16.850000381469727	FREDHPDLIQNAK		2	a3.a1 a3.a2	1.4999999621068127E-5	50.79999923706055	3	1582.8057861328125	1582.7977294921875	0.008100000210106373	5.117520741393225
a3	pepa3a8	DaPR130924_VB113_O1938.m	1790	16.8799991607666	FREDHPDLIQNAK		2	a3.a1 a3.a2	9.800000116229057E-4	42.599998474121094	2	1582.7991943359375	1582.7977294921875	0.0015999999595806003	1.0108682428385412
a3	pepa3b10	DaPR130924_VB113_O1938.m	1905	17.350000381469727	LHPEMSNLDLTK	M5:+15.99491	2	a3.a1 a3.a2	0.0013000000035390258	34.29999923706055	3	1413.705810546875	1413.7047119140625	0.0012000000569969416	0.84883359791043
a3	pepa3b30	DaPR130924_VB113_O1938.m	1922	17.40999984741211	YIQDFQR		2	a3.a1 a3.a2	0.001500000013038516	35.5	2	969.4808959960938	969.4793090820312	0.0015999999595806003	1.6503704045995462
a3	pepa3a6	DaPR130924_VB113_O1938.m	2083	18.110000610351562	EYEEIMR		1	a3.a1	0.04899999871850014	25.799999237060547	2	969.439208984375	969.4349975585938	0.00419999985024333	4.3324202868893
a3	pepa3b11	DaPR130924_VB113_O1938.m	2099	18.18000030517578	KKDYEVELLR		2	a3.a1 a3.a2	0.02500000037252903	34.5	2	1292.7235107421875	1292.7213134765625	0.002300000051036477	1.779192488790181
a3	pepa3b24	DaPR130924_VB113_O1938.m	2139	18.350000381469727	TPQQLWYTHEK		2	a3.a1 a3.a2	5.099999834783375E-4	37.099998474121094	2	1430.70703125	1430.7066650390625	3.9999998989515007E-4	0.2795821111829579
a3	pepa3b13	DaPR130924_VB113_O1938.m	2210	18.610000610351562	PELSESELTR		2	a3.a1 a3.a2	0.024000000208616257	37.29999923706055	2	1160.578369140625	1160.579833984375	-0.00139999995008111	-1.2062935345643429
a3	pepa3a3	DaPR130924_VB113_O1938.m	2283	18.93000030517578	AMEMTWNNMEK	M4:+15.99491	2	a3.a1 a3.a2	5.000000237487257E-4	47.79999923706055	2	1400.5672607421875	1400.564697265625	0.0026000000070780516	1.85639407601386
a3	pepa3a3	DaPR130924_VB113_O1938.m	2460	19.6299991607666	AMEMTWNNMEK	M2:+15.99491	2	a3.a1 a3.a2	0.027000000700354576	28.799999237060547	2	1400.5648193359375	1400.564697265625	9.999999747378752E-5	0.07139977015629571
a3	pepa3b12	DaPR130924_VB113_O1938.m	2297	18.979999542236328	MWNDLSEK		2	a3.a1 a3.a2	0.0010999999940395355	37.099998474121094	2	1022.4623413085938	1022.4616088867188	6.99999975040555E-4	0.6846222576539887
a3	pepa3b15	DaPR130924_VB113_O1938.m	2368	19.260000228881836	QLQEERPELSESELTR		2	a3.a1 a3.a2	0.0019000000320374966	25.200000762939453	2	1943.9757080078125	1943.96728515625	0.008500000461935997	4.37250180434636
a3	pepa3b15	DaPR130924_VB113_O1938.m	2363	19.25	QLQEERPELSESELTR		2	a3.a1 a3.a2	0.009700000286102295	35.29999923706055	3	1943.968994140625	1943.96728515625	0.0017000000225380063	0.8745003249380123
a3	pepa3b29	DaPR130924_VB113_O1938.m	2636	20.329999923706055	WVEISNEVR		2	a3.a1 a3.a2	0.006000000052154064	43.099998474121094	2	1131.5811767578125	1131.5797119140625	0.001500000013038516	1.3255805112494214
a3	pepa3b29	DaPR130924_VB113_O1938.m	2783	20.8799991607666	WVEISNEVR		2	a3.a1 a3.a2	0.026000000536441803	25.600000381469727	2	1131.5758056640625	1131.5797119140625	-0.0038999998942017555	-3.4465092057941913
a3	pepa3a7	DaPR130924_VB113_O1938.m	2721	20.65999984741211	FLESLPEEEQQR		2	a3.a1 a3.a2	9.399999980814755E-4	40.900001525878906	2	1504.7303466796875	1504.7281494140625	0.002199999988079071	1.4620581059347801
a3	pepa3a7	DaPR130924_VB113_O1938.m	2741	20.729999542236328	FLESLPEEEQQR		2	a3.a1 a3.a2	2.4000000848900527E-5	47.5	3	1504.729736328125	1504.7281494140625	0.00139999995008111	0.9304005847343698
a3	pepa3b19	DaPR130924_VB113_O1938.m	2758	20.780000686645508	RPVSAMFIFSEEK	M6:+15.99491	2	a3.a1 a3.a2	0.0026000000070780516	30.600000381469727	2	1556.78076171875	1556.7781982421875	0.0026000000070780516	1.670115890634775
a3	pepa3a2	DaPR130924_VB113_O1938.m	2869	21.18000030517578	AMEMTWNNMEK		2	a3.a1 a3.a2	5.200000014156103E-4	43.70000076293945	2	1384.569091796875	1384.56982421875	-6.99999975040555E-4	-0.5055721732456023
a3	pepa3b14	DaPR130924_VB113_O1938.m	2980	21.610000610351562	QLQEERPELSESELTR	Q1:-17.02655	2	a3.a1 a3.a2	1.5999999959603883E-5	45.5	3	1926.9429931640625	1926.9407958984375	0.002199999988079071	1.1417060621487956
a3	pepa3b14	DaPR130924_VB113_O1938.m	2972	21.579999923706055	QLQEERPELSESELTR	Q1:-17.02655	2	a3.a1 a3.a2	6.300000222836388E-6	46.29999923706055	2	1926.9444580078125	1926.9407958984375	0.003800000064074993	1.9720377876494335
a3	pepa3b21	DaPR130924_VB113_O1938.m	2987	21.649999618530273	SVIGDYLAR		2	a3.a1 a3.a2	6.099999882280827E-4	42.79999923706055	2	993.5371704101562	993.5368041992188	3.9999998989515007E-4	0.4026020860068151
a3	pepa3b27	DaPR130924_VB113_O1938.m	2999	21.68000030517578	VHLDLWVK		2	a3.a1 a3.a2	0.012000000104308128	34.70000076293945	2	1009.5846557617188	1009.5833740234375	0.0013000000035390258	1.2876598773196977
a3	pepa3b16	DaPR130924_VB113_O1938.m	3031	21.799999237060547	QWSQLSDK	Q1:-17.02655	1	a3.a1	0.010999999940395355	30.600000381469727	2	974.4606323242188	974.4581909179688	0.002400000113993883	2.4629072199937188
a3	pepa3b18	DaPR130924_VB113_O1938.m	3206	22.479999542236328	RPVSAMFIFSEEK		2	a3.a1 a3.a2	0.003000000026077032	36.599998474121094	3	1540.781982421875	1540.7833251953125	-0.0013000000035390258	-0.8437266825783148
a3	pepa3b18	DaPR130924_VB113_O1938.m	3210	22.510000228881836	RPVSAMFIFSEEK		2	a3.a1 a3.a2	0.008200000040233135	34.599998474121094	2	1540.7841796875	1540.7833251953125	0.0010000000474974513	0.6490205541202164
a3	pepa3a9	DaPR130924_VB113_O1938.m	3349	23.059999465942383	FSQELLSNGELNHLPLK		2	a3.a1 a3.a2	8.69999985297909E-6	39.099998474121094	2	1939.0301513671875	1939.02880859375	0.00139999995008111	0.7220109076648726
a3	pepa3a9	DaPR130924_VB113_O1938.m	3342	23.030000686645508	FSQELLSNGELNHLPLK		2	a3.a1 a3.a2	6.900000153109431E-4	43.0	3	1939.03125	1939.02880859375	0.002400000113993883	1.2377330874905594
a3	pepa3b23	DaPR130924_VB113_O1938.m	3591	24.030000686645508	TLTELILDAQEHVK		2	a3.a1 a3.a2	1.8000000068241206E-7	66.0	2	1609.88427734375	1609.8800048828125	0.00430000014603138	2.6710066172567863
a3	pepa3b22	DaPR130924_VB113_O1938.m	3600	24.059999465942383	TELILDAQEHVK		2	a3.a1 a3.a2	0.04100000113248825	30.399999618530273	2	1395.751220703125	1395.7481689453125	0.003000000026077032	2.149384891075273
a3	pepa3b17	DaPR130924_VB113_O1938.m	3641	24.229999542236328	RAEEIWQQSVIGDYLAR		2	a3.a1 a3.a2	1.4999999853326784E-10	57.599998474121094	2	2034.0438232421875	2034.0406494140625	0.003100000089034438	1.5240600476334836
a3	pepa3b17	DaPR130924_VB113_O1938.m	3632	24.200000762939453	RAEEIWQQSVIGDYLAR		2	a3.a1 a3.a2	1.5999999959603883E-5	52.79999923706055	3	2034.0465087890625	2034.0406494140625	0.00570000009611249	2.8023039253195186
a3	pepa3a1	DaPR130924_VB113_O1938.m	3896	25.68000030517578	AEEIWQQSVIGDYLAR		2	a3.a1 a3.a2	1.7000000296363282E-9	73.19999694824219	2	1877.94677734375	1877.9395751953125	0.007199999876320362	3.8339891077547246
a3	pepa3b28	DaPR130924_VB113_O1938.m	1734	16.6299991607666	VRPDEIMR		1	a3.a2	0.0066999997943639755	37.099998474121094	2	1015.5376586914062	1015.5358276367188	0.0019000000320374966	1.8709335311773674
a4	pepa4b20	DaPR130924_VB113_O1938.m	800	11.3100004196167	SKVDEEQMK		1	a4.a1	0.002400000113993883	38.0	2	1093.5224609375	1093.519775390625	0.0027000000700354576	2.469091214258991
a4	pepa4b25	DaPR130924_VB113_O1938.m	937	12.279999732971191	VDEEQMK		1	a4.a1	0.02800000086426735	30.200000762939453	2	878.3931884765625	878.392822265625	3.000000142492354E-4	0.34153286165914926
a4	pepa4b11	DaPR130924_VB113_O1938.m	998	12.65999984741211	EEASGSSVTAEEAKK		1	a4.a1	2.500000118743628E-4	50.900001525878906	2	1522.7259521484375	1522.7235107421875	0.0024999999441206455	1.6417950642281247
a4	pepa4b10	DaPR130924_VB113_O1938.m	1213	13.949999809265137	EEASGSSVTAEEAK		1	a4.a1	9.899999895424116E-7	51.599998474121094	2	1394.6302490234375	1394.6285400390625	0.0017000000225380063	1.2189625937888742
a4	pepa4b10	DaPR130924_VB113_O1938.m	1305	14.460000038146973	EEASGSSVTAEEAK		1	a4.a1	1.0999999631167157E-6	49.400001525878906	2	1394.630859375	1394.6285400390625	0.002300000051036477	1.6491847004450775
a4	pepa4a7	DaPR130924_VB113_O1938.m	1352	14.729999542236328	EDGSGDRGDGPFR		1	a4.a1	0.04500000178813934	26.399999618530273	3	1364.5838623046875	1364.5830078125	8.999999845400453E-4	0.6595421307369155
a4	pepa4b14	DaPR130924_VB113_O1938.m	2167	18.450000762939453	LGGHGPSFPLK		1	a4.a1	1.8000000636675395E-5	49.20000076293945	2	1109.611328125	1109.610595703125	6.99999975040555E-4	0.630851920260357
a4	pepa4b27	DaPR130924_VB113_O1938.m	2262	18.850000381469727	VITMFVQR	M4:+15.99491	1	a4.a1	5.000000237487257E-4	45.0	2	1009.5509643554688	1009.55029296875	6.000000284984708E-4	0.5943240596108107
a4	pepa4b16	DaPR130924_VB113_O1938.m	2319	19.079999923706055	KVITMFVQR		1	a4.a1	0.00279999990016222	51.900001525878906	2	1121.6536865234375	1121.650390625	0.0032999999821186066	2.9420931956166827
a4	pepa4b18	DaPR130924_VB113_O1938.m	2587	20.1299991607666	RHIEIFTDLSSR		1	a4.a1	0.014000000432133675	39.29999923706055	3	1473.776611328125	1473.78125	-0.004699999932199717	-3.1890756733400676
a4	pepa4a6	DaPR130924_VB113_O1938.m	2693	20.559999465942383	DQVTAQEIFQDNHEDGPTAK		1	a4.a1	8.399999933317304E-4	42.400001525878906	2	2243.0263671875	2243.021484375	0.004900000058114529	2.1845533323011725
a4	pepa4a2	DaPR130924_VB113_O1938.m	2700	20.579999923706055	ANPQVGVAFPH		1	a4.a1	0.026000000536441803	32.79999923706055	2	1136.5831298828125	1136.5850830078125	-0.0020000000949949026	-1.7596571738405926
a4	pepa4b26	DaPR130924_VB113_O1938.m	2865	21.15999984741211	VITMFVQR		1	a4.a1	8.50000014906982E-6	41.599998474121094	2	993.5606079101562	993.555419921875	0.005200000014156103	5.233729201099812
a4	pepa4a9	DaPR130924_VB113_O1938.m	2879	21.229999542236328	EDIIQGFR		1	a4.a1	0.002300000051036477	42.70000076293945	2	977.5078125	977.5054931640625	0.002300000051036477	2.3529280061554085
a4	pepa4b30	DaPR130924_VB113_O1938.m	2885	21.25	YGSDIVPFSK		1	a4.a1	6.199999916134402E-5	42.599998474121094	2	1112.564453125	1112.562744140625	0.0017999999690800905	1.6178862527618265
a4	pepa4a8	DaPR130924_VB113_O1938.m	2900	21.309999465942383	EDIIQGFR	E1:-18.01056	1	a4.a1	0.0010999999940395355	35.599998474121094	2	959.4989624023438	959.494873046875	0.004000000189989805	4.168860410152906
a4	pepa4a3	DaPR130924_VB113_O1938.m	2936	21.450000762939453	AVDALIDSMSLAK	M9:+15.99491	1	a4.a1	2.100000074278796E-6	53.400001525878906	2	1349.7005615234375	1349.698486328125	0.002099999925121665	1.555903000850765
a4	pepa4b13	DaPR130924_VB113_O1938.m	2951	21.5	HIEIFTDLSSR		1	a4.a1	0.01600000075995922	30.5	3	1317.6839599609375	1317.68017578125	0.003800000064074993	2.883856138931422
a4	pepa4b13	DaPR130924_VB113_O1938.m	2942	21.479999542236328	HIEIFTDLSSR		1	a4.a1	5.200000014156103E-4	46.0	2	1317.6776123046875	1317.68017578125	-0.0024999999441206455	-1.897273701213878
a4	pepa4b13	DaPR130924_VB113_O1938.m	3082	21.979999542236328	HIEIFTDLSSR		1	a4.a1	0.013000000268220901	29.600000381469727	2	1317.6834716796875	1317.68017578125	0.0034000000450760126	2.5802923255335153
a4	pepa4a5	DaPR130924_VB113_O1938.m	3056	21.8799991607666	DQVTAQEIFQDNHED		1	a4.a1	0.014999999664723873	40.70000076293945	2	1788.775634765625	1788.7674560546875	0.008100000210106373	4.528257813886979
a4	pepa4b12	DaPR130924_VB113_O1938.m	3073	21.950000762939453	FFMGNQVLK		1	a4.a1	0.00279999990016222	34.70000076293945	2	1083.567626953125	1083.5660400390625	0.0017000000225380063	1.5688937819394204
a4	pepa4b21	DaPR130924_VB113_O1938.m	3105	22.079999923706055	SQLDIIIH		1	a4.a1	0.02500000037252903	31.799999237060547	2	938.53271484375	938.531005859375	0.0017000000225380063	1.8113413535884035
a4	pepa4b19	DaPR130924_VB113_O1938.m	3133	22.18000030517578	SLAEGSVTSVGSVNPAENFR		1	a4.a1	3.5000000934815034E-5	50.400001525878906	2	2020.9945068359375	2020.9937744140625	6.99999975040555E-4	0.3463642411483938
a4	pepa4b22	DaPR130924_VB113_O1938.m	3447	23.43000030517578	SQLDIIIHSLK		1	a4.a1	3.000000026176508E-9	57.400001525878906	2	1266.7435302734375	1266.741943359375	0.001500000013038516	1.184140164381504
a4	pepa4b24	DaPR130924_VB113_O1938.m	3521	23.729999542236328	TEQGGAHFSVSSLAEGSVTSVGSVNPAENFR		1	a4.a1	0.0013000000035390258	41.79999923706055	3	3121.48828125	3121.482421875	0.00570000009611249	1.8260554844606929
a4	pepa4b24	DaPR130924_VB113_O1938.m	4285	27.860000610351562	TEQGGAHFSVSSLAEGSVTSVGSVNPAENFR		1	a4.a1	0.0017000000225380063	43.29999923706055	3	3121.4921875	3121.482421875	0.009700000286102295	3.1074979689540383
a4	pepa4b15	DaPR130924_VB113_O1938.m	3538	23.799999237060547	IWNMLNPPAEVTTK		1	a4.a1	0.002400000113993883	36.0	2	1613.8427734375	1613.8360595703125	0.006800000090152025	4.213563112453033
a4	pepa4b23	DaPR130924_VB113_O1938.m	3575	23.959999084472656	TDTLEDLFPTTKIPNPR		1	a4.a1	3.600000054575503E-4	41.79999923706055	3	1958.021240234375	1958.0234375	-0.002099999925121665	-1.0725101063156528
a4	pepa4b17	DaPR130924_VB113_O1938.m	3724	24.649999618530273	KYAPTEAQLNAVDALIDSMSLAK	M19:+15.99491	1	a4.a1	9.899999753315569E-8	57.900001525878906	3	2465.265625	2465.259521484375	0.006099999882280827	2.4743844731640716
a4	pepa4a1	DaPR130924_VB113_O1938.m	3802	25.049999237060547	ALDDLDMVAIVR		1	a4.a1	3.7000001611886546E-5	62.70000076293945	2	1330.7083740234375	1330.703857421875	0.0044999998062849045	3.381668867334066
a4	pepa4b29	DaPR130924_VB113_O1938.m	3988	26.209999084472656	YAPTEAQLNAVDALIDSMSLAK	M18:+15.99491	1	a4.a1	0.03700000047683716	20.799999237060547	2	2337.17626953125	2337.1650390625	0.012000000104308128	5.134425641212592
a4	pepa4a4	DaPR130924_VB113_O1938.m	4104	26.90999984741211	DEIALVLFGTDGTDNPLSGGDQYQNITVHR		1	a4.a1	1.2000000424450263E-5	63.79999923706055	3	3245.574462890625	3245.5712890625	0.003100000089034438	0.9551477422422878
a4	pepa4b28	DaPR130924_VB113_O1938.m	4319	28.0	YAPTEAQLNAVDALIDSMSLAK		1	a4.a1	8.70000003487803E-5	45.400001525878906	3	2321.175537109375	2321.169921875	0.00570000009611249	2.455658261980291
a4	pepa4b28	DaPR130924_VB113_O1938.m	4318	27.979999542236328	YAPTEAQLNAVDALIDSMSLAK		1	a4.a1	1.900000061141327E-4	43.400001525878906	2	2321.176025390625	2321.169921875	0.006300000008195639	2.71414856311192
a5	pepa5b28	DaPR130924_VB113_O1938.m	1199	13.880000114440918	SQHLHEVLSR		1	a5.a1	0.005400000140070915	35.20000076293945	3	1205.6400146484375	1205.6390380859375	0.0010000000474974513	0.8294356900428864
a5	pepa5a9	DaPR130924_VB113_O1938.m	1399	15.0	EGEENDDEDMQEER		1	a5.a1	0.014999999664723873	29.600000381469727	2	1724.6197509765625	1724.619140625	6.000000284984708E-4	0.34790291628158054
a5	pepa5b13	DaPR130924_VB113_O1938.m	1642	16.229999542236328	FKEEVNHYSNEINK		1	a5.a1	0.017999999225139618	34.599998474121094	3	1750.8414306640625	1750.83984375	0.0015999999595806003	0.9138471261618502
a5	pepa5b27	DaPR130924_VB113_O1938.m	1678	16.3799991607666	SPGTQEMLR		1	a5.a1	0.010999999940395355	38.29999923706055	2	1018.502197265625	1018.4990234375	0.0031999999191612005	3.1418782399623657
a5	pepa5b29	DaPR130924_VB113_O1938.m	1819	17.0	TALSAVDMTQR	M8:+15.99491	1	a5.a1	1.4000000373926014E-4	45.5	2	1208.595703125	1208.5943603515625	0.00139999995008111	1.1583704144324076
a5	pepa5b26	DaPR130924_VB113_O1938.m	1845	17.110000610351562	SELSLDR		1	a5.a1	0.04399999976158142	32.900001525878906	2	819.4200439453125	819.4210815429688	-0.0010999999940395355	-1.3424111471091726
a5	pepa5a3	DaPR130924_VB113_O1938.m	2121	18.280000686645508	DLDNAGELGR		1	a5.a1	0.0027000000700354576	30.0	2	1059.5076904296875	1059.5069580078125	7.999999797903001E-4	0.7550681699104057
a5	pepa5b20	DaPR130924_VB113_O1938.m	2171	18.459999084472656	LPEEVATPTTDEEK		1	a5.a1	2.399999914359796E-7	50.29999923706055	2	1558.75146484375	1558.7486572265625	0.00279999990016222	1.7963126301222807
a5	pepa5b19	DaPR130924_VB113_O1938.m	2281	18.90999984741211	LLALMAQEQK	M5:+15.99491	1	a5.a1	0.007699999958276749	37.29999923706055	2	1160.635986328125	1160.634765625	0.0012000000569969416	1.0339170362097017
a5	pepa5b31	DaPR130924_VB113_O1938.m	2576	20.079999923706055	VDDYSQEWAAQTEK		1	a5.a1	2.100000074278796E-6	57.5	2	1669.7379150390625	1669.734375	0.0035000001080334187	2.0961418537205465
a5	pepa5b12	DaPR130924_VB113_O1938.m	2661	20.43000030517578	FLEENPDPSASEIR		1	a5.a1	1.8999999156221747E-5	54.599998474121094	2	1603.771240234375	1603.760009765625	0.010999999940395355	6.858881549243085
a5	pepa5b15	DaPR130924_VB113_O1938.m	2665	20.450000762939453	GEMNVTLGIPR	M3:+15.99491	1	a5.a1	2.899999963119626E-4	47.70000076293945	2	1202.622314453125	1202.6202392578125	0.002199999988079071	1.8293389020600415
a5	pepa5b10	DaPR130924_VB113_O1938.m	2761	20.799999237060547	EILMVASANIK	M4:+15.99491	1	a5.a1	0.032999999821186066	38.400001525878906	2	1204.66455078125	1204.6610107421875	0.003599999938160181	2.9883925071520605
a5	pepa5a6	DaPR130924_VB113_O1938.m	2786	20.899999618530273	DSLIAIDR		1	a5.a1	0.017000000923871994	38.0	2	902.4946899414062	902.49462890625	9.999999747378752E-5	0.11080398073391237
a5	pepa5b18	DaPR130924_VB113_O1938.m	2824	21.030000686645508	LLALMAQEQK		1	a5.a1	0.004000000189989805	45.599998474121094	2	1144.645751953125	1144.639892578125	0.005900000222027302	5.15445972159721
a5	pepa5b21	DaPR130924_VB113_O1938.m	2856	21.1299991607666	LQSHVNIVFDSEMDK		1	a5.a1	0.009600000455975533	31.600000381469727	3	1761.8477783203125	1761.8480224609375	-3.000000142492354E-4	-0.17027576182774118
a5	pepa5b14	DaPR130924_VB113_O1938.m	2953	21.510000228881836	FQFLPHAYYQQEK		1	a5.a1	0.017000000923871994	29.100000381469727	3	1698.8310546875	1698.827880859375	0.0031999999191612005	1.8836516372349843
a5	pepa5a5	DaPR130924_VB113_O1938.m	3033	21.799999237060547	DSEPLGIEEAQIGK		1	a5.a1	3.599999942593968E-8	66.19999694824219	2	1485.74658203125	1485.74365234375	0.003100000089034438	2.0864972797590013
a5	pepa5a1	DaPR130924_VB113_O1938.m	3143	22.229999542236328	AALNLPEAASYDEVR		1	a5.a1	4.999999969612645E-9	61.900001525878906	2	1618.81005859375	1618.8076171875	0.0026000000070780516	1.606120442894422
a5	pepa5b30	DaPR130924_VB113_O1938.m	3248	22.6299991607666	TPMMSVPVLNTK		1	a5.a1	3.100000030826777E-4	38.599998474121094	2	1317.693603515625	1317.69091796875	0.0027000000700354576	2.049038991782358
a5	pepa5a2	DaPR130924_VB113_O1938.m	3479	23.549999237060547	DFNMIDLK		1	a5.a1	8.59999970998615E-4	37.70000076293945	2	995.4871826171875	995.4871215820312	9.999999747378752E-5	0.10045333114391998
a5	pepa5b22	DaPR130924_VB113_O1938.m	3568	23.93000030517578	KTQEQDEEVGLGTEEDPSLPALLTQPR		1	a5.a1	4.199999966658652E-4	49.400001525878906	3	2980.473876953125	2980.47509765625	-0.0012000000569969416	-0.40262039362133345
a5	pepa5a8	DaPR130924_VB113_O1938.m	3679	24.399999618530273	EELEQYTTEIVQNNLLGSQGAHVK		1	a5.a1	0.02199999988079071	35.20000076293945	3	2700.34814453125	2700.347900390625	9.999999747378752E-5	0.0370322644201963
a5	pepa5b17	DaPR130924_VB113_O1938.m	3818	25.149999618530273	LFTAYLQLYR		1	a5.a1	3.400000059627928E-5	46.29999923706055	2	1287.7176513671875	1287.7099609375	0.007699999958276749	5.979607358687252
a5	pepa5a7	DaPR130924_VB113_O1938.m	3891	25.649999618530273	DVFAVYGIAVDPR		1	a5.a1	7.999999979801942E-6	55.29999923706055	2	1421.7447509765625	1421.7427978515625	0.0020000000949949026	1.4067242668766542
a5	pepa5b16	DaPR130924_VB113_O1938.m	3904	25.729999542236328	GFTLGVEDILVK		1	a5.a1	4.099999841855606E-6	43.900001525878906	2	1290.72998046875	1290.7308349609375	-7.999999797903001E-4	-0.61980388019049
a5	pepa5b33	DaPR130924_VB113_O1938.m	3952	25.979999542236328	YLDSLGNPSANGLYDLALGPADSK		1	a5.a1	1.2000000424450263E-6	58.599998474121094	2	2451.2119140625	2451.2041015625	0.007699999958276749	3.1413132645169966
a5	pepa5b32	DaPR130924_VB113_O1938.m	3963	26.049999237060547	VLEVGALQAVYELER		1	a5.a1	0.023000000044703484	38.70000076293945	2	1688.9246826171875	1688.9222412109375	0.0024999999441206455	1.4802338930229109
a5	pepa5b32	DaPR130924_VB113_O1938.m	3981	26.149999618530273	VLEVGALQAVYELER		1	a5.a1	0.009700000286102295	39.20000076293945	3	1688.923095703125	1688.9222412109375	8.999999845400453E-4	0.5328842042453985
a5	pepa5b23	DaPR130924_VB113_O1938.m	4038	26.610000610351562	QFPENSLQMMVQSGAK	Q1:-17.02655	1	a5.a1	1.2999999853491317E-5	45.29999923706055	2	1777.825439453125	1777.8251953125	3.000000142492354E-4	0.1687455071737255
a5	pepa5a4	DaPR130924_VB113_O1938.m	4164	27.229999542236328	DSDGSVVQFLYGEDGLDIPK		1	a5.a1	4.500000159168849E-6	46.599998474121094	2	2154.02734375	2154.024169921875	0.0031999999191612005	1.4855914635708394
a5	pepa5b25	DaPR130924_VB113_O1938.m	4168	27.25	QVVSTLLINIIPEDHIPLNLSGK		1	a5.a1	0.04800000041723251	38.599998474121094	3	2513.43994140625	2513.43408203125	0.00570000009611249	2.2678136406529483
a5	pepa5b11	DaPR130924_VB113_O1938.m	4240	27.6299991607666	ELVLNTEGINLPELFK		1	a5.a1	9.999999747378752E-6	55.79999923706055	2	1829.0047607421875	1829.005859375	-0.0010999999940395355	-0.6014196118624917
a5	pepa5b24	DaPR130924_VB113_O1938.m	4329	28.010000228881836	QFPFLASNYEVIMK	M13:+15.99491 - Q1:-17.02655	1	a5.a1	0.014000000432133675	28.700000762939453	2	1685.8226318359375	1685.8248291015625	-0.002099999925121665	-1.2456809799395536
a6	pepa6b12	DaPR130924_VB113_O1938.m	991	12.609999656677246	GMGSLDAMDK	M2:+15.99491 - M8:+15.99491	1	a6.a1	0.002400000113993883	40.20000076293945	2	1056.43310546875	1056.4339599609375	-8.999999845400453E-4	-0.8519226176459942
a6	pepa6b21	DaPR130924_VB113_O1938.m	1205	13.90999984741211	PQATAVYK		1	a6.a1	8.89999955688836E-6	37.599998474121094	2	877.4788208007812	877.4782104492188	6.000000284984708E-4	0.6837776953929203
a6	pepa6b27	DaPR130924_VB113_O1938.m	1322	14.600000381469727	VAQGVSGAVQDK		1	a6.a1	4.600000025334339E-8	60.29999923706055	2	1158.6119384765625	1158.61181640625	1.9999999494757503E-4	0.17262036526429486
a6	pepa6a5	DaPR130924_VB113_O1938.m	1419	15.109999656677246	DVFEAKAR		1	a6.a1	0.03500000014901161	32.20000076293945	2	935.4956665039062	935.494873046875	6.99999975040555E-4	0.7482670351368991
a6	pepa6a3	DaPR130924_VB113_O1938.m	1462	15.359999656677246	AMMYSGELK	M2:+15.99491 - M3:+15.99491	1	a6.a1	0.039000000804662704	27.200000762939453	2	1061.4639892578125	1061.464599609375	-6.000000284984708E-4	-0.5652567487594727
a6	pepa6b26	DaPR130924_VB113_O1938.m	1690	16.450000762939453	TSSAQVEGGVHSLHSYEK		1	a6.a1	0.008799999952316284	37.900001525878906	3	1915.915283203125	1915.9149169921875	3.9999998989515007E-4	0.20877753304573343
a6	pepa6b26	DaPR130924_VB113_O1938.m	1703	16.5	TSSAQVEGGVHSLHSYEK		1	a6.a1	1.1000000199601345E-7	57.900001525878906	2	1915.9173583984375	1915.9149169921875	0.0024999999441206455	1.3048595853334752
a6	pepa6b11	DaPR130924_VB113_O1938.m	2226	18.700000762939453	GMGSLDAMDK		1	a6.a1	1.700000029813964E-5	47.20000076293945	2	1024.43798828125	1024.4442138671875	-0.006200000178068876	-6.052062273517477
a6	pepa6a2	DaPR130924_VB113_O1938.m	2278	18.90999984741211	AMMYSGELK		1	a6.a1	2.300000051036477E-4	40.5	2	1029.4757080078125	1029.474853515625	0.0010000000474974513	0.9713690859786247
a6	pepa6b17	DaPR130924_VB113_O1938.m	2373	19.299999237060547	LVGIISSR		1	a6.a1	0.04899999871850014	39.29999923706055	2	844.5263061523438	844.5255126953125	7.999999797903001E-4	0.9472774567071294
a6	pepa6b16	DaPR130924_VB113_O1938.m	2837	21.079999923706055	LQVIGGNVVTAAQAK		2	a6.a1 a6.a2	4.599999954280065E-7	77.69999694824219	2	1468.848876953125	1468.8486328125	3.000000142492354E-4	0.20424161315710648
a6	pepa6b22	DaPR130924_VB113_O1938.m	3030	21.799999237060547	REDLVVAPAGITLK		1	a6.a1	0.008700000122189522	50.20000076293945	3	1481.871337890625	1481.8690185546875	0.002300000051036477	1.5520940260156988
a6	pepa6b22	DaPR130924_VB113_O1938.m	3041	21.829999923706055	REDLVVAPAGITLK		1	a6.a1	3.199999980552093E-7	58.5	2	1481.8709716796875	1481.8690185546875	0.0020000000949949026	1.349647013300517
a6	pepa6b24	DaPR130924_VB113_O1938.m	3088	22.010000228881836	RFGVPVIADGGIQNVGHIAK		1	a6.a1	3.099999958067201E-6	59.599998474121094	3	2048.142333984375	2048.140380859375	0.0019000000320374966	0.9276708031313163
a6	pepa6b18	DaPR130924_VB113_O1938.m	3150	22.25	KYEQGFITDPVVLSPK		1	a6.a1	2.2000000171829015E-5	48.0	2	1820.984619140625	1820.979736328125	0.004999999888241291	2.745774589630213
a6	pepa6b18	DaPR130924_VB113_O1938.m	3140	22.209999084472656	KYEQGFITDPVVLSPK		1	a6.a1	8.299999753944576E-4	52.400001525878906	3	1820.9794921875	1820.979736328125	-1.9999999494757503E-4	-0.10983098326555828
a6	pepa6b23	DaPR130924_VB113_O1938.m	3168	22.309999465942383	RFGVPVIADGGIQNVGH		1	a6.a1	7.900000014160469E-7	55.099998474121094	3	1735.9227294921875	1735.92431640625	-0.001500000013038516	-0.8640929785140922
a6	pepa6a4	DaPR130924_VB113_O1938.m	3258	22.68000030517578	DKYPNLQVIGGNVVTAAQAK		1	a6.a1	1.199999957179898E-7	76.5	3	2086.133544921875	2086.129638671875	0.004000000189989805	1.9174264704548212
a6	pepa6a9	DaPR130924_VB113_O1938.m	3360	23.100000381469727	FGVPVIADGGIQNVGHIAK		1	a6.a1	0.008700000122189522	30.700000762939453	3	1892.0391845703125	1892.039306640625	-9.999999747378752E-5	-0.05285302325528355
a6	pepa6b19	DaPR130924_VB113_O1938.m	3409	23.280000686645508	NLIDAGVDALR		1	a6.a1	4.4999999227002263E-4	57.599998474121094	2	1156.6341552734375	1156.6324462890625	0.0017000000225380063	1.4697841375557839
a6	pepa6b30	DaPR130924_VB113_O1938.m	3462	23.479999542236328	YPNLQVIGGNVVTAAQAK		1	a6.a1	1.3999999737279722E-6	53.400001525878906	2	1843.0147705078125	1843.007568359375	0.007199999876320362	3.9066577912806526
a6	pepa6a6	DaPR130924_VB113_O1938.m	3468	23.510000228881836	EDLVVAPAGITLK		1	a6.a1	3.1999999191612005E-4	42.29999923706055	2	1325.7706298828125	1325.7679443359375	0.00279999990016222	2.111983407144988
a6	pepa6b28	DaPR130924_VB113_O1938.m	3546	23.850000381469727	YEQGFITDPVVLSPK		1	a6.a1	8.599999823388771E-9	58.400001525878906	2	1692.8861083984375	1692.8846435546875	0.00139999995008111	0.8269907553425591
a6	pepa6a8	DaPR130924_VB113_O1938.m	3587	24.010000228881836	FGVPVIADGGIQNVGH		1	a6.a1	8.699999654027124E-8	66.30000305175781	2	1579.8265380859375	1579.8231201171875	0.0034000000450760126	2.152139693223257
a6	pepa6b10	DaPR130924_VB113_O1938.m	3788	24.959999084472656	FVPYLIAGIQH		2	a6.a1 a6.a2	7.099999929778278E-4	39.900001525878906	2	1257.7093505859375	1257.6993408203125	0.009999999776482582	7.9510256958235
a6	pepa6b15	DaPR130924_VB113_O1938.m	4076	26.760000228881836	LPIVNEDDELVAIIAR		1	a6.a1	2.5000000292152436E-8	63.400001525878906	2	1779.988037109375	1779.9854736328125	0.0026000000070780516	1.4606860817642815
a6	pepa6a1	DaPR130924_VB113_O1938.m	4281	27.850000381469727	ALALGASTVMMGSLLAATTEAPGEYFFSDGIR	M10:+15.99491 - M11:+15.99491	1	a6.a1	0.002199999988079071	39.099998474121094	3	3279.6044921875	3279.592041015625	0.013000000268220901	3.963907737803589
a6	pepa6b13	DaPR130924_VB113_O1938.m	1618	16.1299991607666	IAQGVSGSIQDK		1	a6.a2	8.800000068731606E-5	60.400001525878906	2	1202.638427734375	1202.637939453125	5.000000237487257E-4	0.4157527443181199
a6	pepa6b25	DaPR130924_VB113_O1938.m	1833	17.049999237060547	TMSAQIEGGVHGLHSYEK	M2:+15.99491	1	a6.a2	0.017999999225139618	30.100000381469727	3	1959.9237060546875	1959.92333984375	3.9999998989515007E-4	0.20408960991659963
a6	pepa6b29	DaPR130924_VB113_O1938.m	2949	21.5	YPHLQVIGGNVVTAAQAK		1	a6.a2	0.0430000014603138	35.099998474121094	3	1866.026123046875	1866.0235595703125	0.0024999999441206455	1.3397472562974062
a6	pepa6b20	DaPR130924_VB113_O1938.m	3163	22.309999465942383	NLIDAGVDGLR		1	a6.a2	0.003700000001117587	61.79999923706055	2	1142.62060546875	1142.6168212890625	0.003800000064074993	3.3256993886961674
a6	pepa6a7	DaPR130924_VB113_O1938.m	3552	23.860000610351562	FGVPIIADGGIQTVGHVVK		1	a6.a2	0.014999999664723873	26.600000381469727	3	1907.073486328125	1907.0753173828125	-0.0019000000320374966	-0.9962899811660162
a6	pepa6b14	DaPR130924_VB113_O1938.m	3631	24.200000762939453	IELVVAPAGVTLK		1	a6.a2	0.009800000116229057	46.29999923706055	2	1309.810302734375	1309.8094482421875	0.0010000000474974513	0.7634698687198266
a7	pepa7a4	DaPR130924_VB113_O1938.m	724	10.729999542236328	IHEATGMPAGK	M7:+15.99491	1	a7.a1	0.04800000041723251	27.799999237060547	2	1127.5555419921875	1127.5517578125	0.003800000064074993	3.3701335994075876
a7	pepa7b12	DaPR130924_VB113_O1938.m	1369	14.8100004196167	QPTEEEASSK	Q1:-17.02655	1	a7.a1	0.0010999999940395355	33.099998474121094	2	1088.475341796875	1088.474609375	6.99999975040555E-4	0.6431017949444807
a7	pepa7b19	DaPR130924_VB113_O1938.m	1391	14.949999809265137	VMQQQQQTTQQQLPQK	M2:+15.99491	1	a7.a1	0.013000000268220901	48.0	3	1957.9793701171875	1957.9764404296875	0.002899999963119626	1.4811209691998168
a7	pepa7b19	DaPR130924_VB113_O1938.m	1396	14.979999542236328	VMQQQQQTTQQQLPQK	M2:+15.99491	1	a7.a1	5.700000201613875E-6	55.79999923706055	2	1957.97998046875	1957.9764404296875	0.003599999938160181	1.8386329190815716
a7	pepa7a7	DaPR130924_VB113_O1938.m	1527	15.699999809265137	NGPEFEAR		1	a7.a1	0.0034000000450760126	37.5	2	919.4277954101562	919.4271850585938	5.000000237487257E-4	0.5438168806340672
a7	pepa7a3	DaPR130924_VB113_O1938.m	1557	15.850000381469727	IGEEEIQKPEEK		1	a7.a1	2.300000051036477E-5	50.5	2	1428.72314453125	1428.7220458984375	0.0010999999940395355	0.7699188216472236
a7	pepa7b18	DaPR130924_VB113_O1938.m	1579	15.960000038146973	VMQQQQQTTQQQLPQK		1	a7.a1	9.99999993922529E-9	59.20000076293945	2	1941.9837646484375	1941.9814453125	0.002300000051036477	1.1843573771459825
a7	pepa7b18	DaPR130924_VB113_O1938.m	1577	15.949999809265137	VMQQQQQTTQQQLPQK		1	a7.a1	0.010999999940395355	44.20000076293945	3	1941.982666015625	1941.9814453125	0.0012000000569969416	0.6179256037144267
a7	pepa7b21	DaPR130924_VB113_O1938.m	1709	16.510000228881836	VTWDGHSGSMAR		1	a7.a1	2.5999999706982635E-5	47.20000076293945	2	1303.585205078125	1303.585205078125	0.0	0.0
a7	pepa7a6	DaPR130924_VB113_O1938.m	2146	18.3799991607666	LTAQFVAR		1	a7.a1	7.600000244565308E-4	45.400001525878906	2	905.5216674804688	905.5208129882812	8.999999845400453E-4	0.9939031457156496
a7	pepa7b20	DaPR130924_VB113_O1938.m	2859	21.149999618530273	VQAQVIQETIVPK		1	a7.a1	1.0000000116860974E-7	63.599998474121094	2	1452.84375	1452.842529296875	0.0013000000035390258	0.8947975966591372
a7	pepa7a8	DaPR130924_VB113_O1938.m	2906	21.329999923706055	PAGPVQAVPPPPPVPTEPK		1	a7.a1	5.799999926239252E-4	39.79999923706055	2	1875.04296875	1875.037841796875	0.005100000184029341	2.719945203421569
a7	pepa7b17	DaPR130924_VB113_O1938.m	2933	21.450000762939453	TQQAAQANITLQEQIEAIHK		1	a7.a1	0.0035000001080334187	54.900001525878906	3	2235.17626953125	2235.173095703125	0.003100000089034438	1.3869172347295375
a7	pepa7b14	DaPR130924_VB113_O1938.m	3011	21.729999542236328	RTDIFGVEETAIGK		1	a7.a1	1.1000000085914508E-4	59.20000076293945	3	1535.804931640625	1535.8067626953125	-0.0019000000320374966	-1.2371348259354136
a7	pepa7b14	DaPR130924_VB113_O1938.m	3023	21.760000228881836	RTDIFGVEETAIGK		1	a7.a1	1.500000053056283E-6	41.599998474121094	2	1535.8121337890625	1535.8067626953125	0.005400000140070915	3.516067431943075
a7	pepa7a1	DaPR130924_VB113_O1938.m	3221	22.549999237060547	ASKPLPPAPAPDEYLVSPITGEK		1	a7.a1	0.017999999225139618	33.599998474121094	3	2377.267578125	2377.265380859375	0.002199999988079071	0.925433065148064
a7	pepa7b16	DaPR130924_VB113_O1938.m	3271	22.729999542236328	TEDSLMPEEEFLR	M6:+15.99491	1	a7.a1	3.499999875202775E-4	35.599998474121094	2	1611.7208251953125	1611.7210693359375	-1.9999999494757503E-4	-0.12409094771589675
a7	pepa7a2	DaPR130924_VB113_O1938.m	3350	23.059999465942383	FNFLNPNDPYHAYYR		1	a7.a1	4.400000034365803E-4	48.599998474121094	3	1930.8914794921875	1930.887451171875	0.0038999998942017555	2.0197965924087424
a7	pepa7a9	DaPR130924_VB113_O1938.m	3454	23.459999084472656	PVVGIIYPPPEVR		1	a7.a1	0.00839999970048666	29.299999237060547	2	1435.8321533203125	1435.8311767578125	0.0010000000474974513	0.6964607425195403
a7	pepa7b13	DaPR130924_VB113_O1938.m	3560	23.899999618530273	QSDDEVYAPGLDIESSLK		1	a7.a1	2.499999936844688E-6	49.5	2	1965.9290771484375	1965.92919921875	-9.999999747378752E-5	-0.05086653044958435
a7	pepa7b15	DaPR130924_VB113_O1938.m	3570	23.950000762939453	TEDSLMPEEEFLR		1	a7.a1	0.008100000210106373	31.399999618530273	2	1595.725341796875	1595.7261962890625	-7.999999797903001E-4	-0.5013391280100171
a7	pepa7b11	DaPR130924_VB113_O1938.m	3731	24.68000030517578	QFLTQLMQK	M7:+15.99491 - Q1:-17.02655	1	a7.a1	0.0017999999690800905	39.0	2	1135.58154296875	1135.58203125	-3.9999998989515007E-4	-0.3522422677425137
a7	pepa7b10	DaPR130924_VB113_O1938.m	4105	26.90999984741211	QFLTQLMQK	Q1:-17.02655	1	a7.a1	6.000000284984708E-4	41.900001525878906	2	1119.5882568359375	1119.587158203125	0.0012000000569969416	1.0718237059121638
a7	pepa7a5	DaPR130924_VB113_O1938.m	4305	27.93000030517578	LNGQVLVFTLPLTDQVSVIK		1	a7.a1	5.999999848427251E-5	40.29999923706055	2	2184.266357421875	2184.264404296875	0.002099999925121665	0.9614220334271596
a7	pepa7a5	DaPR130924_VB113_O1938.m	4295	27.899999618530273	LNGQVLVFTLPLTDQVSVIK		1	a7.a1	0.0024999999441206455	48.099998474121094	3	2184.271240234375	2184.264404296875	0.0071000000461936	3.2505222500657487
a8	pepa8b15	DaPR130924_VB113_O1938.m	1008	12.699999809265137	PSTEEPVR		1	a8.a1	0.04399999976158142	35.20000076293945	2	914.4606323242188	914.4581909179688	0.002400000113993883	2.624505021475798
a8	pepa8b11	DaPR130924_VB113_O1938.m	1094	13.25	KAPVISSTPK		1	a8.a1	0.002400000113993883	40.0	2	1027.615966796875	1027.614990234375	0.0010000000474974513	0.9731271507331503
a8	pepa8a4	DaPR130924_VB113_O1938.m	1480	15.449999809265137	DIQMAETSPEGTKPER	M4:+15.99491	1	a8.a1	1.8000000272877514E-4	42.20000076293945	3	1804.839599609375	1804.838623046875	0.0010000000474974513	0.554066183385017
a8	pepa8a4	DaPR130924_VB113_O1938.m	1488	15.5	DIQMAETSPEGTKPER	M4:+15.99491	1	a8.a1	8.800000068731606E-4	44.099998474121094	2	1804.83837890625	1804.838623046875	-1.9999999494757503E-4	-0.11081322861427964
a8	pepa8a3	DaPR130924_VB113_O1938.m	1863	17.18000030517578	DIQMAETSPEGTKPER		1	a8.a1	1.8999999156221747E-5	47.599998474121094	2	1788.84619140625	1788.84375	0.0026000000070780516	1.4534528278828442
a8	pepa8b13	DaPR130924_VB113_O1938.m	1908	17.360000610351562	NAPSRPPSLPTPR		1	a8.a1	0.0038999998942017555	27.700000762939453	2	1389.7611083984375	1389.7601318359375	0.0010000000474974513	0.7195486649745845
a8	pepa8a6	DaPR130924_VB113_O1938.m	1960	17.579999923706055	DSNELSDSAGEEDSADLKR		1	a8.a1	0.014000000432133675	31.899999618530273	3	2037.8870849609375	2037.884765625	0.002400000113993883	1.1776917686794846
a8	pepa8a8	DaPR130924_VB113_O1938.m	2264	18.860000610351562	LLQPPEAPR		1	a8.a1	0.008200000040233135	44.70000076293945	2	1020.5858764648438	1020.5841064453125	0.0017999999690800905	1.7636958656445063
a8	pepa8a5	DaPR130924_VB113_O1938.m	2272	18.8799991607666	DSNELSDSAGEEDSADLK		1	a8.a1	1.6999999843392288E-6	61.099998474121094	2	1881.7862548828125	1881.7835693359375	0.0027000000700354576	1.4348090365079873
a8	pepa8b12	DaPR130924_VB113_O1938.m	2290	18.950000762939453	KLPLEVTTRPSTEEPVR		1	a8.a1	0.029999999329447746	37.5	3	1952.083740234375	1952.08154296875	0.002199999988079071	1.127002094765613
a8	pepa8b22	DaPR130924_VB113_O1938.m	2324	19.100000381469727	TPESTQIGQYGNGLK		1	a8.a1	1.3000000035390258E-4	46.099998474121094	2	1592.7957763671875	1592.7918701171875	0.0038999998942017555	2.448530763730492
a8	pepa8b20	DaPR130924_VB113_O1938.m	2400	19.399999618530273	TEEEVMTQFMK	M6:+15.99491	1	a8.a1	3.299999889350147E-6	44.79999923706055	2	1388.610107421875	1388.607666015625	0.0024999999441206455	1.8003644984144245
a8	pepa8b19	DaPR130924_VB113_O1938.m	2502	19.780000686645508	SVAVSDEEEVEEEAER		1	a8.a1	1.1000000389727038E-11	72.9000015258789	2	1806.7908935546875	1806.7879638671875	0.002899999963119626	1.6050582697665114
a8	pepa8a7	DaPR130924_VB113_O1938.m	2628	20.299999237060547	FDYVPTDTTPR		1	a8.a1	7.200000109151006E-4	33.900001525878906	2	1311.62451171875	1311.6219482421875	0.0026000000070780516	1.9822785144473416
a8	pepa8b10	DaPR130924_VB113_O1938.m	3238	22.600000381469727	LMDNGEPELDIISNPR	M2:+15.99491	1	a8.a1	1.700000069604357E-7	47.099998474121094	2	1828.8828125	1828.875	0.007899999618530273	4.319595171091668
a8	pepa8b21	DaPR130924_VB113_O1938.m	3241	22.610000610351562	TNIVALLQK		1	a8.a1	0.009999999776482582	42.29999923706055	2	999.6232299804688	999.6201171875	0.003100000089034438	3.101178173320983
a8	pepa8a1	DaPR130924_VB113_O1938.m	3297	22.829999923706055	AFTNYSSLNR	A1:+42.01057	1	a8.a1	5.699999746866524E-4	39.0	2	1214.583251953125	1214.5804443359375	0.00279999990016222	2.305322725406713
a8	pepa8a9	DaPR130924_VB113_O1938.m	3426	23.350000381469727	LMDNGEPELDIISNPR		1	a8.a1	2.800000074785203E-4	43.0	2	1812.892578125	1812.8800048828125	0.013000000268220901	7.170910503291276
a8	pepa8b14	DaPR130924_VB113_O1938.m	3577	23.979999542236328	PAPLVQQLSPSLLPNSK		1	a8.a1	1.3000000080864993E-6	50.900001525878906	2	1789.0262451171875	1789.022216796875	0.004100000020116568	2.291754670021563
a8	pepa8a2	DaPR130924_VB113_O1938.m	3691	24.450000762939453	DFILFTK		1	a8.a1	0.0430000014603138	28.0	2	883.4943237304688	883.4927978515625	0.001500000013038516	1.6978067242722834
a8	pepa8b18	DaPR130924_VB113_O1938.m	3712	24.559999465942383	QLSAMNSDELISFPLK	M5:+15.99491	1	a8.a1	0.010999999940395355	33.0	2	1808.9197998046875	1808.9102783203125	0.009600000455975533	5.307062805176684
a8	pepa8b23	DaPR130924_VB113_O1938.m	3725	24.649999618530273	YFLPPSFPISK		1	a8.a1	5.599999894911889E-6	37.599998474121094	2	1295.702880859375	1295.703857421875	-8.999999845400453E-4	-0.6946031528615026
a8	pepa8b17	DaPR130924_VB113_O1938.m	4207	27.459999084472656	QLSAMNSDELISFPLK	M5:+15.99491 - Q1:-17.02655	1	a8.a1	1.2999999853491317E-5	42.5	2	1791.8817138671875	1791.8836669921875	-0.0020000000949949026	-1.1161439393842203
a8	pepa8b16	DaPR130924_VB113_O1938.m	4323	28.0	QLSAMNSDELISFPLK	Q1:-17.02655	1	a8.a1	3.600000127335079E-5	38.20000076293945	2	1775.8939208984375	1775.8887939453125	0.005100000184029341	2.8718015460299102
a9	pepa9b16	DaPR130924_VB113_O1938.m	1055	13.0	SPALSDANK		1	a9.a1	4.1000000783242285E-4	42.29999923706055	2	902.4609985351562	902.4581909179688	0.00279999990016222	3.102636696459142
a9	pepa9b23	DaPR130924_VB113_O1938.m	1631	16.15999984741211	YSDSLVQK		1	a9.a1	0.0020000000949949026	34.099998474121094	2	939.4791259765625	939.4785766601562	5.000000237487257E-4	0.5322101388689717
a9	pepa9a2	DaPR130924_VB113_O1938.m	1957	17.559999465942383	AIMYEETTYSK	M3:+15.99491	1	a9.a1	0.03500000014901161	28.700000762939453	2	1351.6021728515625	1351.6090087890625	-0.006800000090152025	-5.03104081574915
a9	pepa9a6	DaPR130924_VB113_O1938.m	2116	18.25	GMTSESDSIGLTPGEK	M2:+15.99491	1	a9.a1	0.04899999871850014	33.79999923706055	2	1624.7327880859375	1624.737548828125	-0.004600000102072954	-2.831226560493292
a9	pepa9b20	DaPR130924_VB113_O1938.m	2189	18.530000686645508	VEQTETPEMMEAR		1	a9.a1	1.500000071246177E-4	37.900001525878906	2	1550.69091796875	1550.682861328125	0.00800000037997961	5.159017733082953
a9	pepa9a5	DaPR130924_VB113_O1938.m	2463	19.6299991607666	GMTSESDSIGLTPGEK		1	a9.a1	2.3999999393709004E-4	42.29999923706055	2	1608.7452392578125	1608.7425537109375	0.0027000000700354576	1.6783294902016992
a9	pepa9a9	DaPR130924_VB113_O1938.m	2475	19.68000030517578	LANLINAEER		1	a9.a1	2.800000074785203E-4	45.79999923706055	2	1142.618896484375	1142.6168212890625	0.002099999925121665	1.8378864077569894
a9	pepa9b21	DaPR130924_VB113_O1938.m	2653	20.399999618530273	VHVQFFDDSPTR		1	a9.a1	0.014000000432133675	34.79999923706055	3	1447.6929931640625	1447.6968994140625	-0.0038999998942017555	-2.6939339966675573
a9	pepa9b21	DaPR130924_VB113_O1938.m	2659	20.43000030517578	VHVQFFDDSPTR		1	a9.a1	4.6999999904073775E-4	35.70000076293945	2	1447.7003173828125	1447.6968994140625	0.0035000001080334187	2.4176332141417176
a9	pepa9a8	DaPR130924_VB113_O1938.m	2688	20.549999237060547	GTQTYSVLEGDPSENYSK		1	a9.a1	0.0010999999940395355	31.200000762939453	2	1974.8946533203125	1974.89306640625	0.0015999999595806003	0.8101704273498465
a9	pepa9b10	DaPR130924_VB113_O1938.m	2880	21.229999542236328	LANLPEEVIQK		1	a9.a1	3.800000122282654E-4	45.0	2	1253.7109375	1253.71044921875	6.000000284984708E-4	0.478579427069752
a9	pepa9b17	DaPR130924_VB113_O1938.m	3229	22.579999923706055	TLLEEEYFR		1	a9.a1	0.003000000026077032	39.20000076293945	2	1199.5975341796875	1199.5947265625	0.002899999963119626	2.4174830873337734
a9	pepa9a7	DaPR130924_VB113_O1938.m	3267	22.709999084472656	GTATFDGTAIANAVVK		1	a9.a1	5.299999884300632E-6	38.70000076293945	2	1535.81005859375	1535.8067626953125	0.0032999999821186066	2.148707807697869
a9	pepa9b13	DaPR130924_VB113_O1938.m	3303	22.850000381469727	ISEVVELLK		1	a9.a1	0.006000000052154064	43.0	2	1029.6162109375	1029.6195068359375	-0.0031999999191612005	-3.107944146274899
a9	pepa9b19	DaPR130924_VB113_O1938.m	3336	23.010000228881836	TIVYWGIGR		1	a9.a1	0.0044999998062849045	38.900001525878906	2	1064.5927734375	1064.5892333984375	0.003700000001117587	3.475518899722716
a9	pepa9a4	DaPR130924_VB113_O1938.m	3385	23.18000030517578	FFIGQFSDDR		1	a9.a1	1.3000000035390258E-4	49.900001525878906	2	1231.575927734375	1231.5745849609375	0.0013000000035390258	1.055559297352875
a9	pepa9b22	DaPR130924_VB113_O1938.m	3449	23.43000030517578	YQLEIPENFTTR		1	a9.a1	0.003100000089034438	30.5	2	1510.7581787109375	1510.754150390625	0.00419999985024333	2.7800683844935103
a9	pepa9b11	DaPR130924_VB113_O1938.m	3487	23.579999923706055	LDAIEDLMVVPDK	M8:+15.99491	1	a9.a1	0.006599999964237213	31.200000762939453	2	1473.7567138671875	1473.7508544921875	0.005799999926239252	3.935536260121638
a9	pepa9a1	DaPR130924_VB113_O1938.m	3522	23.729999542236328	AGFDSDYDQALADIR		1	a9.a1	7.4000001681895355E-9	73.9000015258789	2	1656.75146484375	1656.7503662109375	0.0010999999940395355	0.6639503551493307
a9	pepa9b18	DaPR130924_VB113_O1938.m	3528	23.760000228881836	TLVAHYPPVQVLFEK		1	a9.a1	0.002099999925121665	47.20000076293945	3	1740.9715576171875	1740.96875	0.00279999990016222	1.6082999193191836
a9	pepa9a3	DaPR130924_VB113_O1938.m	3709	24.549999237060547	ENEQSLLEYLEK		1	a9.a1	0.0020000000949949026	41.70000076293945	2	1494.7313232421875	1494.732666015625	-0.0013000000035390258	-0.8697207421072287
a9	pepa9b12	DaPR130924_VB113_O1938.m	3894	25.65999984741211	LSDGIGVMLPQVLK		1	a9.a1	2.5999999706982635E-5	46.79999923706055	2	1469.850830078125	1469.8399658203125	0.010999999940395355	7.483807894865816
a9	pepa9b15	DaPR130924_VB113_O1938.m	4173	27.280000686645508	QSTLYSFFPK	Q1:-17.02655	1	a9.a1	0.023000000044703484	31.399999618530273	2	1200.5953369140625	1200.593994140625	0.00139999995008111	1.16608941650022
a9	pepa9b14	DaPR130924_VB113_O1938.m	4291	27.899999618530273	PVILLPEDTPPFLELK		1	a9.a1	9.200000050668677E-8	50.5	2	1821.04052734375	1821.041259765625	-6.99999975040555E-4	-0.3843954502879565
b10	pepb10b12	DaPR130924_VB113_O1938.m	615	9.8100004196167	IKDHIQNGK		1	b10.a1	0.024000000208616257	43.70000076293945	2	1052.5865478515625	1052.5850830078125	0.001500000013038516	1.425062959045737
b10	pepb10b13	DaPR130924_VB113_O1938.m	908	12.079999923706055	KKEEPSQNDISPK		1	b10.a1	0.01899999938905239	41.0	3	1499.77197265625	1499.7703857421875	0.0015999999595806003	1.06682994596457
b10	pepb10b17	DaPR130924_VB113_O1938.m	1303	14.449999809265137	SDAGLESDTAMK	M11:+15.99491	1	b10.a1	3.4999999343199306E-7	52.79999923706055	2	1240.538330078125	1240.53662109375	0.0017999999690800905	1.450984951571261
b10	pepb10a4	DaPR130924_VB113_O1938.m	1455	15.329999923706055	EEPSQNDISPK		1	b10.a1	0.007799999788403511	31.600000381469727	2	1243.5811767578125	1243.5804443359375	6.99999975040555E-4	0.5628907870245174
b10	pepb10a3	DaPR130924_VB113_O1938.m	1677	16.3799991607666	EAQELSQNSAIK		1	b10.a1	0.0017000000225380063	37.5	2	1317.6663818359375	1317.6649169921875	0.001500000013038516	1.138377438524008
b10	pepb10a7	DaPR130924_VB113_O1938.m	1881	17.260000228881836	EQLGEEIDSK		1	b10.a1	0.009200000204145908	40.20000076293945	2	1147.5465087890625	1147.548095703125	-0.0015999999595806003	-1.3942770377743943
b10	pepb10b14	DaPR130924_VB113_O1938.m	1900	17.329999923706055	NEEPSEEEIDAPK		1	b10.a1	4.299999854993075E-4	40.70000076293945	2	1486.6541748046875	1486.65478515625	-6.000000284984708E-4	-0.4035906886314631
b10	pepb10a2	DaPR130924_VB113_O1938.m	2035	17.93000030517578	DVESYIHR		1	b10.a1	0.0017000000225380063	50.900001525878906	2	1018.4964599609375	1018.4957275390625	7.999999797903001E-4	0.7854721018057659
b10	pepb10b16	DaPR130924_VB113_O1938.m	2085	18.1299991607666	QDAQSLHGDIPQK	Q1:-17.02655	1	b10.a1	1.500000071246177E-4	47.400001525878906	2	1419.686767578125	1419.6866455078125	9.999999747378752E-5	0.07043807715611651
b10	pepb10a5	DaPR130924_VB113_O1938.m	2531	19.899999618530273	EEYQLVQVEQK		1	b10.a1	4.099999983964153E-8	53.20000076293945	2	1392.7000732421875	1392.7010498046875	-7.999999797903001E-4	-0.5744233336382507
b10	pepb10b18	DaPR130924_VB113_O1938.m	2740	20.729999542236328	STYEQVDLIGK		1	b10.a1	6.100000064179767E-6	49.0	2	1252.6419677734375	1252.6424560546875	-3.9999998989515007E-4	-0.31932495019766993
b10	pepb10b11	DaPR130924_VB113_O1938.m	2956	21.530000686645508	LLDSVPPTAISHFK		1	b10.a1	0.013000000268220901	32.70000076293945	2	1524.8416748046875	1524.842529296875	-7.999999797903001E-4	-0.524644325181034
b10	pepb10a1	DaPR130924_VB113_O1938.m	2963	21.549999237060547	APQVLVLAPTR		1	b10.a1	2.5999999706982635E-5	43.900001525878906	2	1164.7119140625	1164.7103271484375	0.0015999999595806003	1.3737320965444542
b10	pepb10b19	DaPR130924_VB113_O1938.m	3025	21.780000686645508	TEEIAEEEETVFPK		1	b10.a1	2.099999983329326E-4	49.5	2	1650.7738037109375	1650.77490234375	-0.0010999999940395355	-0.6663537181706416
b10	pepb10b10	DaPR130924_VB113_O1938.m	3032	21.799999237060547	IGVPSATEIIK		1	b10.a1	0.007899999618530273	43.29999923706055	2	1127.668701171875	1127.66748046875	0.0013000000035390258	1.1528221094028892
b10	pepb10b15	DaPR130924_VB113_O1938.m	3244	22.6299991607666	NGIDILVGTPGR		1	b10.a1	0.0024999999441206455	40.70000076293945	2	1211.67626953125	1211.6746826171875	0.0015999999595806003	1.320486416473306
b10	pepb10b20	DaPR130924_VB113_O1938.m	3400	23.25	WQLSVATEQPELEGPR		1	b10.a1	4.4999998749517545E-7	56.20000076293945	2	1839.925537109375	1839.9239501953125	0.0015999999595806003	0.8696011372702422
b10	pepb10a6	DaPR130924_VB113_O1938.m	3483	23.579999923706055	EGAFSNFPISEETIK		1	b10.a1	2.300000005561742E-6	43.5	2	1668.80712890625	1668.81201171875	-0.004800000227987766	-2.876297746109899
b10	pepb10a9	DaPR130924_VB113_O1938.m	3930	25.850000381469727	GLDIPEVDLVIQSSPPK		1	b10.a1	4.799999878741801E-4	41.20000076293945	3	1806.9844970703125	1806.9852294921875	-6.000000284984708E-4	-0.33204478858252057
b10	pepb10a9	DaPR130924_VB113_O1938.m	3933	25.860000610351562	GLDIPEVDLVIQSSPPK		1	b10.a1	2.0999999605919584E-7	62.79999923706055	2	1806.9884033203125	1806.9852294921875	0.0032999999821186066	1.8262462405661153
b10	pepb10a8	DaPR130924_VB113_O1938.m	4171	27.260000228881836	GAVEALAAALAHISGATSVDQR		1	b10.a1	2.300000051036477E-5	58.29999923706055	3	2108.103759765625	2108.10986328125	-0.006000000052154064	-2.8461515012387113
b11	pepb11b16	DaPR130924_VB113_O1938.m	950	12.350000381469727	VLHNAQEVEK		1	b11.a1	7.600000244565308E-4	40.70000076293945	2	1166.6138916015625	1166.6168212890625	-0.002899999963119626	-2.4858204598106584
b11	pepb11b11	DaPR130924_VB113_O1938.m	1044	12.90999984741211	NSGEAPSSPTPK		1	b11.a1	0.0035000001080334187	32.599998474121094	2	1171.5537109375	1171.5594482421875	-0.00559999980032444	-4.779953598365583
b11	pepb11b12	DaPR130924_VB113_O1938.m	1112	13.350000381469727	PNNSGEAPSSPTPK		1	b11.a1	3.1999999191612005E-4	43.29999923706055	2	1382.6563720703125	1382.6551513671875	0.0013000000035390258	0.9402199834525398
b11	pepb11b13	DaPR130924_VB113_O1938.m	1590	16.010000228881836	SEAHTADGISIR		1	b11.a1	0.03500000014901161	31.299999237060547	3	1256.6240234375	1256.6234130859375	6.99999975040555E-4	0.5570483310680474
b11	pepb11a7	DaPR130924_VB113_O1938.m	1899	17.329999923706055	LTTTGQVTSPVK		1	b11.a1	9.999999747378752E-6	44.599998474121094	2	1231.6878662109375	1231.689697265625	-0.0017999999690800905	-1.4614070192160618
b11	pepb11b10	DaPR130924_VB113_O1938.m	2119	18.260000228881836	NLQDVVER		1	b11.a1	0.01899999938905239	42.400001525878906	2	972.5126953125	972.5112915039062	0.00139999995008111	1.4395719230325117
b11	pepb11b14	DaPR130924_VB113_O1938.m	2370	19.280000686645508	TGKPLPFGTLGVHK		1	b11.a1	3.099999901223782E-7	50.29999923706055	3	1451.837158203125	1451.8372802734375	-1.9999999494757503E-4	-0.13775648116013886
b11	pepb11a4	DaPR130924_VB113_O1938.m	2451	19.600000381469727	DLEQGDVSETIR		1	b11.a1	1.500000071246177E-4	58.20000076293945	2	1361.65625	1361.6546630859375	0.0015999999595806003	1.17504092847925
b11	pepb11a2	DaPR130924_VB113_O1938.m	2455	19.610000610351562	ADFTVVAGDEGSSTTGGSSEENK		1	b11.a1	3.4000000592726565E-9	49.29999923706055	2	2244.983154296875	2244.974365234375	0.008899999782443047	3.9644104272495277
b11	pepb11a6	DaPR130924_VB113_O1938.m	2488	19.729999542236328	LQNELDMVK		1	b11.a1	0.01899999938905239	35.0	2	1089.563232421875	1089.561279296875	0.0020000000949949026	1.8356012947574274
b11	pepb11a5	DaPR130924_VB113_O1938.m	2710	20.610000610351562	EDEQQQALQDIASR		1	b11.a1	8.600000001024455E-6	61.5	2	1630.76171875	1630.76708984375	-0.005400000140070915	-3.3113251878220753
b11	pepb11a8	DaPR130924_VB113_O1938.m	3214	22.510000228881836	LYLPPSTPDFSR		1	b11.a1	0.0015999999595806003	38.5	2	1392.720458984375	1392.7161865234375	0.00430000014603138	3.0874920444238096
b11	pepb11b18	DaPR130924_VB113_O1938.m	3508	23.68000030517578	VIQEGLEGLVLK		1	b11.a1	6.600000051548705E-5	61.400001525878906	2	1297.77294921875	1297.77294921875	-0.0	-0.0
b11	pepb11b15	DaPR130924_VB113_O1938.m	3518	23.709999084472656	TQIIQDFLR		1	b11.a1	5.600000149570405E-4	45.79999923706055	2	1133.63427734375	1133.6318359375	0.0026000000070780516	2.2935135770317197
b11	pepb11a1	DaPR130924_VB113_O1938.m	3519	23.709999084472656	AAVWEITGAEFSK		1	b11.a1	1.3000000365082087E-7	53.5	2	1408.71484375	1408.7110595703125	0.003800000064074993	2.6975014061677602
b11	pepb11a3	DaPR130924_VB113_O1938.m	3673	24.3799991607666	ALDLADMITR		1	b11.a1	3.7000001611886546E-5	57.900001525878906	2	1118.5889892578125	1118.5877685546875	0.0012000000569969416	1.0727813147353165
b11	pepb11a9	DaPR130924_VB113_O1938.m	3742	24.709999084472656	IYYPDFIVPDPK		1	b11.a1	0.007000000216066837	44.20000076293945	2	1466.7615966796875	1466.7569580078125	0.004600000102072954	3.1361706361501054
b11	pepb11b17	DaPR130924_VB113_O1938.m	3942	25.93000030517578	VLLDIFTGVR		1	b11.a1	7.300000106624793E-6	57.79999923706055	2	1132.6837158203125	1132.6729736328125	0.010999999940395355	9.711540927047238
b11	pepb11b17	DaPR130924_VB113_O1938.m	3967	26.079999923706055	VLLDIFTGVR		1	b11.a1	3.4999999343199306E-7	53.900001525878906	2	1132.6722412109375	1132.6728515625	-6.000000284984708E-4	-0.5297204993222734
b12	pepb12a1	DaPR130924_VB113_O1938.m	955	12.380000114440918	AAGPSLSHTSGGTQSK		1	b12.a1	2.500000118743628E-4	37.599998474121094	3	1485.7305908203125	1485.7296142578125	8.999999845400453E-4	0.6057629705319126
b12	pepb12a1	DaPR130924_VB113_O1938.m	963	12.40999984741211	AAGPSLSHTSGGTQSK		1	b12.a1	8.800000068731606E-5	44.900001525878906	2	1485.734130859375	1485.7296142578125	0.0044999998062849045	3.0288147743039056
b12	pepb12a9	DaPR130924_VB113_O1938.m	1283	14.329999923706055	PQPQNGSSGMGSTVSK		1	b12.a1	0.0024999999441206455	34.70000076293945	2	1561.7288818359375	1561.7279052734375	0.0010000000474974513	0.6403164367626285
b12	pepb12b10	DaPR130924_VB113_O1938.m	1463	15.359999656677246	SGGVGGSNTNWK		1	b12.a1	7.999999797903001E-4	49.5	2	1163.5465087890625	1163.54443359375	0.002199999988079071	1.8907743654310654
b12	pepb12a2	DaPR130924_VB113_O1938.m	1672	16.360000610351562	ATAFNEQVDK		1	b12.a1	0.004699999932199717	40.5	2	1122.5439453125	1122.54296875	0.0010000000474974513	0.8908345384863036
b12	pepb12a4	DaPR130924_VB113_O1938.m	1864	17.18000030517578	ATVMDVKPVDYR	M4:+15.99491	1	b12.a1	0.0015999999595806003	36.400001525878906	3	1409.7115478515625	1409.709716796875	0.0017999999690800905	1.2768585955199545
b12	pepb12b13	DaPR130924_VB113_O1938.m	1921	17.40999984741211	VIDQQNGLYR		1	b12.a1	1.9999999494757503E-4	53.5	2	1205.6246337890625	1205.627685546875	-0.003100000089034438	-2.571274802492838
b12	pepb12a3	DaPR130924_VB113_O1938.m	2364	19.25	ATVMDVKPVDYR		1	b12.a1	6.500000017695129E-4	33.29999923706055	2	1393.7193603515625	1393.71484375	0.004600000102072954	3.300531757052942
b12	pepb12b16	DaPR130924_VB113_O1938.m	2984	21.6299991607666	VVTATLWGEDADK		1	b12.a1	3.899999865097925E-5	41.599998474121094	2	1404.7080078125	1404.7010498046875	0.0071000000461936	5.054456282481456
b12	pepb12b15	DaPR130924_VB113_O1938.m	3129	22.18000030517578	VVPIASLTPYQSK		1	b12.a1	0.023000000044703484	33.400001525878906	2	1402.796142578125	1402.7945556640625	0.0017000000225380063	1.2118667096859748
b12	pepb12b12	DaPR130924_VB113_O1938.m	3536	23.799999237060547	VGQLSEGAIAAIMQK		1	b12.a1	1.400000004814217E-9	61.79999923706055	2	1515.8211669921875	1515.8204345703125	7.999999797903001E-4	0.5277669844958086
b12	pepb12a5	DaPR130924_VB113_O1938.m	3586	24.010000228881836	DKNEQAFEEVFQNANFR		1	b12.a1	1.3000000080864993E-6	52.5	3	2085.962646484375	2085.962890625	-3.000000142492354E-4	-0.14381848095070804
b12	pepb12a6	DaPR130924_VB113_O1938.m	3677	24.399999618530273	FFPLIEVNK		1	b12.a1	4.600000102072954E-5	43.099998474121094	2	1106.62646484375	1106.6248779296875	0.0015999999595806003	1.445837692149065
b12	pepb12a8	DaPR130924_VB113_O1938.m	3701	24.510000228881836	NEQAFEEVFQNANFR		1	b12.a1	3.3999999868683517E-4	42.29999923706055	2	1842.8450927734375	1842.8409423828125	0.00419999985024333	2.279089721553878
b12	pepb12b11	DaPR130924_VB113_O1938.m	3790	24.979999542236328	SLSVLSSSTIIANPDIPEAYK		1	b12.a1	8.10000017281709E-7	51.400001525878906	2	2205.17236328125	2205.165283203125	0.0071000000461936	3.219713325016824
b12	pepb12a7	DaPR130924_VB113_O1938.m	3868	25.530000686645508	LFSLELVDESGEIR		1	b12.a1	8.600000001024455E-6	46.400001525878906	2	1606.833984375	1606.8326416015625	0.0013000000035390258	0.8090450553974866
b12	pepb12b14	DaPR130924_VB113_O1938.m	3922	25.809999465942383	VVILMELEVLK	M5:+15.99491	1	b12.a1	6.199999802447564E-7	49.29999923706055	2	1301.7794189453125	1301.7752685546875	0.00419999985024333	3.226363222360518
b13	pepb13a4	DaPR130924_VB113_O1938.m	767	11.100000381469727	GDTPGHATPGHGGATSSAR		1	b13.a1	0.001500000013038516	39.900001525878906	2	1733.799072265625	1733.79541015625	0.003700000001117587	2.134046485210237
b13	pepb13a4	DaPR130924_VB113_O1938.m	764	11.079999923706055	GDTPGHATPGHGGATSSAR		1	b13.a1	3.1999999191612005E-4	34.400001525878906	3	1733.796875	1733.79541015625	0.001500000013038516	0.8651539877495326
b13	pepb13a5	DaPR130924_VB113_O1938.m	900	12.029999732971191	GSETPGATPGSK		1	b13.a1	0.005799999926239252	36.5	2	1088.5223388671875	1088.5223388671875	9.999999747378752E-5	0.09186765756029991
b13	pepb13a3	DaPR130924_VB113_O1938.m	1508	15.600000381469727	EFQSPDEEMK	M9:+15.99491	1	b13.a1	0.04100000113248825	32.099998474121094	2	1255.5216064453125	1255.51513671875	0.006500000134110451	5.177157920292383
b13	pepb13b13	DaPR130924_VB113_O1938.m	1657	16.299999237060547	THEDIEAQIR		1	b13.a1	1.700000029813964E-5	45.099998474121094	2	1211.6041259765625	1211.6019287109375	0.002300000051036477	1.8983132962519478
b13	pepb13a2	DaPR130924_VB113_O1938.m	1726	16.600000381469727	DTPGHGSGWAETPR		1	b13.a1	0.04500000178813934	30.700000762939453	3	1467.6619873046875	1467.66162109375	3.9999998989515007E-4	0.272542379078535
b13	pepb13a2	DaPR130924_VB113_O1938.m	1744	16.68000030517578	DTPGHGSGWAETPR		1	b13.a1	0.0012000000569969416	34.099998474121094	2	1467.6651611328125	1467.66162109375	0.003700000001117587	2.521017070924172
b13	pepb13a7	DaPR130924_VB113_O1938.m	2508	19.799999237060547	LSSWDQAETPGHTPSLR		1	b13.a1	0.017999999225139618	32.099998474121094	3	1881.9127197265625	1881.909423828125	0.0034000000450760126	1.8066757103324518
b13	pepb13a9	DaPR130924_VB113_O1938.m	2912	21.360000610351562	NRPLSDEELDAMFPEGYK	M12:+15.99491	1	b13.a1	4.600000102072954E-4	37.900001525878906	3	2126.96728515625	2126.97021484375	-0.003000000026077032	-1.4104569989464644
b13	pepb13b14	DaPR130924_VB113_O1938.m	2929	21.40999984741211	VPELNVQNGVLK		1	b13.a1	0.002199999988079071	36.099998474121094	2	1309.7481689453125	1309.7479248046875	3.9999998989515007E-4	0.30540227040619206
b13	pepb13a6	DaPR130924_VB113_O1938.m	3216	22.530000686645508	LLVDVDESTLSPEEQK		1	b13.a1	2.900000062311392E-8	65.0999984741211	2	1801.914794921875	1801.906982421875	0.007899999618530273	4.384243856978779
b13	pepb13a8	DaPR130924_VB113_O1938.m	3365	23.110000610351562	NRPLSDEELDAMFPEGYK		1	b13.a1	0.010999999940395355	33.0	3	2110.97607421875	2110.975341796875	6.000000284984708E-4	0.28422881907646874
b13	pepb13b11	DaPR130924_VB113_O1938.m	3523	23.729999542236328	SVNDQPSGNLPF		1	b13.a1	0.0430000014603138	24.5	2	1274.59912109375	1274.6015625	-0.002400000113993883	-1.882941449786496
b13	pepb13b10	DaPR130924_VB113_O1938.m	3583	24.0	QLVDTTVELANK	Q1:-17.02655	1	b13.a1	3.800000122282654E-4	37.099998474121094	2	1313.6971435546875	1313.695068359375	0.0020000000949949026	1.5224233866483403
b13	pepb13b12	DaPR130924_VB113_O1938.m	3755	24.780000686645508	SVNDQPSGNLPFLKPDDIQYFDK		1	b13.a1	4.600000102072954E-4	45.29999923706055	3	2637.297607421875	2637.283935546875	0.014000000432133675	5.30849190844921
b13	pepb13a1	DaPR130924_VB113_O1938.m	4218	27.510000228881836	AIGPHDVLATLLNNLK		1	b13.a1	0.03700000047683716	38.70000076293945	3	1688.972900390625	1688.9698486328125	0.003100000089034438	1.8354383836655381
b14	pepb14b10	DaPR130924_VB113_O1938.m	1348	14.710000038146973	NDLDDPER		1	b14.a1	0.03999999910593033	36.900001525878906	2	973.423828125	973.422607421875	0.0013000000035390258	1.3354939505484633
b14	pepb14b12	DaPR130924_VB113_O1938.m	1576	15.949999809265137	NVSEELDR		1	b14.a1	0.023000000044703484	29.100000381469727	2	961.4595336914062	961.4589233398438	6.000000284984708E-4	0.6240516510203429
b14	pepb14a9	DaPR130924_VB113_O1938.m	1949	17.530000686645508	MQGQEAVLAMSSR	M10:+15.99491	1	b14.a1	1.3000000080864993E-6	57.400001525878906	2	1423.6707763671875	1423.667236328125	0.003599999938160181	2.528680752283926
b14	pepb14a5	DaPR130924_VB113_O1938.m	1950	17.530000686645508	LPPNTNDEVDEDPTGNK		1	b14.a1	0.0032999999821186066	49.099998474121094	2	1854.83349609375	1854.8355712890625	-0.002099999925121665	-1.132175788316492
b14	pepb14a1	DaPR130924_VB113_O1938.m	2402	19.399999618530273	DYIVVGSDSGR		1	b14.a1	4.90000005015645E-8	53.400001525878906	2	1167.5665283203125	1167.564453125	0.002099999925121665	1.7986158447193135
b14	pepb14a8	DaPR130924_VB113_O1938.m	2575	20.079999923706055	MQGQEAVLAMSSR		1	b14.a1	7.699999748922437E-9	66.0	2	1407.6707763671875	1407.6722412109375	-0.001500000013038516	-1.0655889695943386
b14	pepb14a4	DaPR130924_VB113_O1938.m	2633	20.309999465942383	HIANYISGIQTIGHR		1	b14.a1	1.8000000068241206E-7	52.900001525878906	3	1679.901123046875	1679.89794921875	0.003100000089034438	1.8453502431359703
b14	pepb14a6	DaPR130924_VB113_O1938.m	2958	21.530000686645508	ITLETDEDMVTEIR	M9:+15.99491	1	b14.a1	4.0000000467443897E-7	74.5	2	1680.7996826171875	1680.800048828125	-3.000000142492354E-4	-0.1784864383234634
b14	pepb14b13	DaPR130924_VB113_O1938.m	2995	21.65999984741211	SWLSYSYQSR		1	b14.a1	0.0010000000474974513	41.400001525878906	2	1276.596923828125	1276.5960693359375	8.999999845400453E-4	0.7049998085989793
b14	pepb14b15	DaPR130924_VB113_O1938.m	3061	21.90999984741211	TVLDPVTGDLSDTR		1	b14.a1	2.100000034976901E-11	80.9000015258789	2	1488.756591796875	1488.7545166015625	0.002199999988079071	1.4777452988697533
b14	pepb14b14	DaPR130924_VB113_O1938.m	3402	23.260000228881836	TPVEEVPAAIAPFQGR		1	b14.a1	0.014999999664723873	44.099998474121094	2	1681.89208984375	1681.8912353515625	8.999999845400453E-4	0.5351118821615833
b14	pepb14a2	DaPR130924_VB113_O1938.m	3467	23.510000228881836	FLAVGLVDNTVR		1	b14.a1	8.900000239009387E-7	57.5	2	1303.739501953125	1303.7373046875	0.002300000051036477	1.7641591160788153
b14	pepb14a7	DaPR130924_VB113_O1938.m	3496	23.610000610351562	MFLYNLTLQR	M1:+15.99491	1	b14.a1	8.59999970998615E-4	36.099998474121094	2	1314.69189453125	1314.6878662109375	0.004100000020116568	3.11861098401492
b14	pepb14b11	DaPR130924_VB113_O1938.m	3723	24.649999618530273	NENQLIIFADDTYPR		1	b14.a1	4.200000069953802E-10	60.900001525878906	2	1808.89404296875	1808.8819580078125	0.012000000104308128	6.633932109933898
b14	pepb14b16	DaPR130924_VB113_O1938.m	3793	25.0	WVTTASLLDYDTVAGADK		1	b14.a1	8.800000068731606E-5	42.599998474121094	2	1925.9503173828125	1925.949462890625	7.999999797903001E-4	0.41537952848959686
b14	pepb14a3	DaPR130924_VB113_O1938.m	3903	25.729999542236328	FSNTGEDWYVLVGVAK		1	b14.a1	1.8000000379103653E-9	64.5999984741211	2	1784.8956298828125	1784.8857421875	0.00989999994635582	5.546573493394983
b15	pepb15a6	DaPR130924_VB113_O1938.m	818	11.479999542236328	GREEYEGPNK		1	b15.a1	0.019999999552965164	27.799999237060547	2	1178.54296875	1178.5440673828125	-0.0010000000474974513	-0.8485045872897625
b15	pepb15b13	DaPR130924_VB113_O1938.m	1239	14.0600004196167	SPPPGMGLNQNR	M6:+15.99491	1	b15.a1	0.012000000104308128	26.700000762939453	2	1283.615478515625	1283.616455078125	-0.0010000000474974513	-0.779048946857407
b15	pepb15b11	DaPR130924_VB113_O1938.m	1406	15.029999732971191	MGGGGAMNMGDPYGSGGQK	M7:+15.99491 - M9:+15.99491	1	b15.a1	0.003599999938160181	34.79999923706055	2	1803.7099609375	1803.7099609375	9.999999747378752E-5	0.0554412847073325
b15	pepb15a1	DaPR130924_VB113_O1938.m	1430	15.15999984741211	AELDDTPMR	M8:+15.99491	1	b15.a1	0.00800000037997961	39.20000076293945	2	1063.472412109375	1063.472900390625	-3.9999998989515007E-4	-0.37612617091439354
b15	pepb15a8	DaPR130924_VB113_O1938.m	1461	15.359999656677246	ISDSEGFK		1	b15.a1	0.019999999552965164	27.600000381469727	2	882.4219360351562	882.4207763671875	0.0012000000569969416	1.3598955159886272
b15	pepb15a5	DaPR130924_VB113_O1938.m	1815	16.979999542236328	GMGPGTPAGYGR		1	b15.a1	2.3999999393709004E-4	37.5	2	1120.520751953125	1120.520751953125	-0.0	-0.0
b15	pepb15a3	DaPR130924_VB113_O1938.m	1862	17.18000030517578	FATHAAALSVR		1	b15.a1	2.699999895412475E-4	40.20000076293945	2	1143.62890625	1143.6273193359375	0.0015999999595806003	1.399057133848168
b15	pepb15b10	DaPR130924_VB113_O1938.m	2093	18.149999618530273	MGGGGAMNMGDPYGSGGQK	M1:+15.99491	1	b15.a1	1.5999999959603883E-5	39.599998474121094	2	1787.721435546875	1787.7149658203125	0.006500000134110451	3.635926452698154
b15	pepb15a2	DaPR130924_VB113_O1938.m	2200	18.579999923706055	FAQHGTFEYEYSQR		1	b15.a1	6.300000241026282E-4	40.29999923706055	3	1762.7857666015625	1762.7823486328125	0.0034000000450760126	1.928769055188805
b15	pepb15a9	DaPR130924_VB113_O1938.m	2313	19.049999237060547	MGGGGAMNMGDPYGSGGQK		1	b15.a1	1.199999957179898E-7	55.400001525878906	2	1771.723876953125	1771.7200927734375	0.003800000064074993	2.1448083585971536
b15	pepb15a4	DaPR130924_VB113_O1938.m	2343	19.15999984741211	GIVEFASK		1	b15.a1	0.0015999999595806003	38.599998474121094	2	850.4686279296875	850.46728515625	0.0013000000035390258	1.5285714409345992
b15	pepb15b14	DaPR130924_VB113_O1938.m	2696	20.559999465942383	YGEPGEVFINK		1	b15.a1	1.9999999494757503E-4	47.099998474121094	2	1252.6240234375	1252.621337890625	0.00279999990016222	2.2353123130389365
b15	pepb15b12	DaPR130924_VB113_O1938.m	3766	24.850000381469727	PVIVEPLEQLDDEDGLPEK		1	b15.a1	5.599999908234565E-10	55.099998474121094	2	2135.07861328125	2135.07568359375	0.00279999990016222	1.311428874244529
b15	pepb15b12	DaPR130924_VB113_O1938.m	3772	24.860000610351562	PVIVEPLEQLDDEDGLPEK		1	b15.a1	0.004399999976158142	53.400001525878906	3	2135.077392578125	2135.07568359375	0.001500000013038516	0.7025512137882263
b15	pepb15a7	DaPR130924_VB113_O1938.m	3882	25.600000381469727	LFVGNLPADITEDEFK		1	b15.a1	2.2000000043931323E-8	63.70000076293945	2	1807.910888671875	1807.9117431640625	-6.99999975040555E-4	-0.3871870281762046
b16	pepb16a6	DaPR130924_VB113_O1938.m	2027	17.899999618530273	GYIGVVNR		2	b16.a1 b16.a2	0.009999999776482582	35.20000076293945	2	877.4915771484375	877.489501953125	0.002099999925121665	2.3931909389770065
b16	pepb16b13	DaPR130924_VB113_O1938.m	2534	19.90999984741211	TIMHLMINNTK		2	b16.a1 b16.a2	0.002400000113993883	32.79999923706055	2	1315.68359375	1315.6865234375	-0.002899999963119626	-2.2041724312435633
b16	pepb16a8	DaPR130924_VB113_O1938.m	2690	20.549999237060547	LDLMDEGTDAR		2	b16.a1 b16.a2	5.900000178371556E-5	50.79999923706055	2	1235.55908203125	1235.5577392578125	0.001500000013038516	1.2140266418787935
b16	pepb16a9	DaPR130924_VB113_O1938.m	2749	20.75	IEGSGDQVDTLELSGGAR		2	b16.a1 b16.a2	6.499999926745659E-6	57.29999923706055	2	1803.879638671875	1803.872314453125	0.007300000172108412	4.046849720802735
b16	pepb16a7	DaPR130924_VB113_O1938.m	2851	21.1299991607666	HVFAIFNTEQR		2	b16.a1 b16.a2	0.00139999995008111	32.20000076293945	2	1361.6981201171875	1361.696533203125	0.0017000000225380063	1.2484426456892628
b16	pepb16b10	DaPR130924_VB113_O1938.m	2898	21.299999237060547	LQSQLLSLEK		2	b16.a1 b16.a2	0.04699999839067459	45.70000076293945	2	1158.6754150390625	1158.67333984375	0.002199999988079071	1.8987232314983156
b16	pepb16b15	DaPR130924_VB113_O1938.m	2981	21.610000610351562	VPVGDQPPDIEYQIK		2	b16.a1 b16.a2	2.499999993688107E-7	55.5	2	1697.877197265625	1697.8748779296875	0.002300000051036477	1.3546345970092886
b16	pepb16a5	DaPR130924_VB113_O1938.m	3160	22.299999237060547	GMEELIPLVNK	M2:+15.99491	2	b16.a1 b16.a2	0.005900000222027302	34.099998474121094	2	1258.672119140625	1258.671630859375	6.000000284984708E-4	0.4766930578143027
b16	pepb16a3	DaPR130924_VB113_O1938.m	3471	23.510000228881836	FPFELVK		2	b16.a1 b16.a2	1.500000071246177E-4	30.299999237060547	2	879.4964599609375	879.4979248046875	-0.00139999995008111	-1.591817229576763
b16	pepb16a2	DaPR130924_VB113_O1938.m	3604	24.079999923706055	DMILQFISR	M2:+15.99491	2	b16.a1 b16.a2	0.007499999832361937	35.900001525878906	2	1138.593994140625	1138.5928955078125	0.0010999999940395355	0.9661047406667117
b16	pepb16a4	DaPR130924_VB113_O1938.m	3666	24.350000381469727	GMEELIPLVNK		2	b16.a1 b16.a2	0.0035000001080334187	43.79999923706055	2	1242.6820068359375	1242.6767578125	0.005400000140070915	4.345458387406074
b16	pepb16a1	DaPR130924_VB113_O1938.m	3935	25.860000610351562	DMILQFISR		2	b16.a1 b16.a2	3.699999942909926E-4	45.20000076293945	2	1122.5948486328125	1122.5980224609375	-0.003100000089034438	-2.761451585527185
b16	pepb16b12	DaPR130924_VB113_O1938.m	4181	27.309999465942383	TGLFTPDMAFEAIVK		1	b16.a1	0.02800000086426735	31.200000762939453	2	1639.83837890625	1639.8404541015625	-0.0020000000949949026	-1.2196309037214628
b16	pepb16b14	DaPR130924_VB113_O1938.m	4187	27.350000381469727	VLNLTLIDLPGITK		2	b16.a1 b16.a2	6.8999997893115506E-6	57.0	2	1509.9239501953125	1509.925537109375	-0.001500000013038516	-0.9934264810900141
b16	pepb16b11	DaPR130924_VB113_O1938.m	4227	27.559999465942383	TGLFTPDLAFEAIVK		1	b16.a2	0.0027000000700354576	37.599998474121094	2	1621.8861083984375	1621.884033203125	0.002099999925121665	1.2947904302222455
b17	pepb17a1	DaPR130924_VB113_O1938.m	1051	12.960000038146973	HLDQEQQLK		1	b17.a1	0.0034000000450760126	32.29999923706055	2	1138.589111328125	1138.58544921875	0.003599999938160181	3.1618179738994128
b17	pepb17b12	DaPR130924_VB113_O1938.m	1363	14.779999732971191	SNRPNNNPGGSLR	S1:+42.01057	1	b17.a1	0.008100000210106373	30.0	2	1424.7030029296875	1424.6993408203125	0.003700000001117587	2.597039175288172
b17	pepb17a8	DaPR130924_VB113_O1938.m	1435	15.199999809265137	MADPESNQEAVNSSAAR	M1:+15.99491	1	b17.a1	8.000000093488779E-7	64.0999984741211	2	1792.7821044921875	1792.777099609375	0.005100000184029341	2.8447486222021525
b17	pepb17a9	DaPR130924_VB113_O1938.m	1446	15.25	NTAGAQPQDDSIGGR		1	b17.a1	5.000000237487257E-4	47.0	2	1486.689697265625	1486.6884765625	0.0012000000569969416	0.8071630848794663
b17	pepb17a6	DaPR130924_VB113_O1938.m	1550	15.8100004196167	LSTQSNSNNIEPAR		1	b17.a1	8.999999845400453E-4	43.900001525878906	2	1530.7520751953125	1530.7510986328125	0.0010000000474974513	0.6532741007931332
b17	pepb17a7	DaPR130924_VB113_O1938.m	1675	16.360000610351562	MADPESNQEAVNSSAAR		1	b17.a1	1.6000000186977559E-6	51.5	2	1776.7872314453125	1776.7821044921875	0.005100000184029341	2.870357693909206
b17	pepb17a3	DaPR130924_VB113_O1938.m	2317	19.059999465942383	LLDTNPEINQSDSQDSR		1	b17.a1	1.6000000186977559E-6	53.599998474121094	2	1931.901611328125	1931.89453125	0.0071000000461936	3.6751488921083406
b17	pepb17b10	DaPR130924_VB113_O1938.m	2789	20.899999618530273	SESPPAELPSLR		1	b17.a1	8.099999831756577E-5	44.20000076293945	2	1282.666259765625	1282.6641845703125	0.002099999925121665	1.6372172470264745
b17	pepb17b14	DaPR130924_VB113_O1938.m	3071	21.950000762939453	SSFLASLNPK		1	b17.a1	0.03400000184774399	42.900001525878906	2	1063.5849609375	1063.5787353515625	0.006300000008195639	5.923397863077052
b17	pepb17b11	DaPR130924_VB113_O1938.m	3083	21.979999542236328	SLNPPLTIVR		1	b17.a1	7.200000109151006E-4	38.20000076293945	2	1109.6697998046875	1109.6680908203125	0.0017000000225380063	1.5319896432106073
b17	pepb17a5	DaPR130924_VB113_O1938.m	3411	23.280000686645508	LPDYSSIEIMR		1	b17.a1	0.006300000008195639	37.099998474121094	2	1323.6634521484375	1323.6617431640625	0.0017999999690800905	1.359864012370257
b17	pepb17a2	DaPR130924_VB113_O1938.m	3754	24.780000686645508	LFLQFVTGSPR		1	b17.a1	7.800000021234155E-4	45.5	2	1264.7095947265625	1264.705322265625	0.004399999976158142	3.4790712893307596
b17	pepb17b13	DaPR130924_VB113_O1938.m	3973	26.100000381469727	SSAVVVDAIPVFLEK		1	b17.a1	4.1000000783242285E-4	51.0	2	1573.8956298828125	1573.884033203125	0.012000000104308128	7.624449991964187
b17	pepb17a4	DaPR130924_VB113_O1938.m	4199	27.40999984741211	LPDIFSVYFR		1	b17.a1	0.014000000432133675	27.700000762939453	2	1256.6661376953125	1256.6678466796875	-0.0015999999595806003	-1.2732083213619652
b18	pepb18a2	DaPR130924_VB113_O1938.m	1164	13.680000305175781	DPNNPYDK		1	b18.a1	0.01899999938905239	33.900001525878906	2	962.420166015625	962.4218139648438	-0.0017000000225380063	-1.7663772764403545
b18	pepb18a5	DaPR130924_VB113_O1938.m	1207	13.90999984741211	EYNVNDDSMK	M9:+15.99491	1	b18.a1	0.006099999882280827	31.299999237060547	2	1230.496826171875	1230.4947509765625	0.002099999925121665	1.7066305430844249
b18	pepb18b11	DaPR130924_VB113_O1938.m	1692	16.450000762939453	TIQRPVTMGDEGGLR	M8:+15.99491	1	b18.a1	0.013000000268220901	28.200000762939453	3	1645.8414306640625	1645.8331298828125	0.00839999970048666	5.103797917280206
b18	pepb18a4	DaPR130924_VB113_O1938.m	1698	16.479999542236328	EYNVNDDSMK		1	b18.a1	0.005799999926239252	25.399999618530273	2	1214.500244140625	1214.499755859375	5.000000237487257E-4	0.4116921566566539
b18	pepb18a1	DaPR130924_VB113_O1938.m	2598	20.15999984741211	ASGFVFTR		1	b18.a1	0.017000000923871994	42.0	2	884.464111328125	884.462890625	0.0012000000569969416	1.3567556872272721
b18	pepb18b14	DaPR130924_VB113_O1938.m	2658	20.40999984741211	YYTGVVNNNEMVALQR	M11:+15.99491	1	b18.a1	9.699999936856329E-4	46.599998474121094	2	1886.9066162109375	1886.9068603515625	-3.000000142492354E-4	-0.1589903670143742
b18	pepb18b12	DaPR130924_VB113_O1938.m	2746	20.75	VFIQHITLSDEER		1	b18.a1	0.014999999664723873	42.099998474121094	3	1586.819091796875	1586.8177490234375	0.0013000000035390258	0.81924972438648
b18	pepb18b13	DaPR130924_VB113_O1938.m	3064	21.90999984741211	YYTGVVNNNEMVALQR		1	b18.a1	4.1000000783242285E-4	55.5	2	1870.9132080078125	1870.9119873046875	0.0012000000569969416	0.6413984544113756
b18	pepb18a9	DaPR130924_VB113_O1938.m	3126	22.15999984741211	TAVQYIESSDSEEIETSELPQK		1	b18.a1	1.2999999853491317E-5	44.099998474121094	2	2483.18701171875	2483.16796875	0.01899999938905239	7.651515978041867
b18	pepb18a6	DaPR130924_VB113_O1938.m	3319	22.90999984741211	NDLYYNTITNFSEK		1	b18.a1	1.0999999631167157E-6	47.5	2	1721.8031005859375	1721.8021240234375	0.0010000000474974513	0.5807868590385356
b18	pepb18b10	DaPR130924_VB113_O1938.m	3648	24.260000228881836	TLGFNLESGWGSGR		1	b18.a1	7.600000244565308E-4	38.5	2	1480.720703125	1480.71826171875	0.002400000113993883	1.6208350879714772
b18	pepb18a3	DaPR130924_VB113_O1938.m	3876	25.559999465942383	ELAGALAYIMDNK		1	b18.a1	1.4000000373926014E-4	45.5	2	1408.7152099609375	1408.7144775390625	7.999999797903001E-4	0.5678936310698325
b18	pepb18a8	DaPR130924_VB113_O1938.m	3957	26.0	QDIVLTTYNILTHDYGTK		1	b18.a1	0.01899999938905239	36.5	3	2095.074462890625	2095.071044921875	0.0034000000450760126	1.6228566822672108
b18	pepb18a7	DaPR130924_VB113_O1938.m	4324	28.0	QDIVLTTYNILTHDYGTK	Q1:-17.02655	1	b18.a1	0.004000000189989805	32.79999923706055	2	2078.0546875	2078.0439453125	0.009999999776482582	4.812217662210586
b19	pepb19b11	DaPR130924_VB113_O1938.m	1042	12.899999618530273	STTEVTQPR		1	b19.a1	3.3000000985339284E-4	31.600000381469727	2	1018.5185546875	1018.5167846679688	0.0017999999690800905	1.7672757053943704
b19	pepb19b13	DaPR130924_VB113_O1938.m	1753	16.709999084472656	TPTQTNGSNVPFKPR		1	b19.a1	0.00430000014603138	37.400001525878906	3	1643.8507080078125	1643.850341796875	3.000000142492354E-4	0.1824983738612778
b19	pepb19a9	DaPR130924_VB113_O1938.m	1849	17.1299991607666	RPELLTHSTTEVTQPR		1	b19.a1	0.003599999938160181	45.70000076293945	3	1864.9892578125	1864.988037109375	0.0013000000035390258	0.6970554114405749
b19	pepb19a6	DaPR130924_VB113_O1938.m	1976	17.68000030517578	FAEALGSTEAK		1	b19.a1	1.999999987845058E-8	48.599998474121094	2	1123.56494140625	1123.5633544921875	0.0015999999595806003	1.424040712242476
b19	pepb19b12	DaPR130924_VB113_O1938.m	2509	19.799999237060547	STVVPVPYEK		1	b19.a1	0.012000000104308128	36.599998474121094	2	1118.617431640625	1118.609619140625	0.007899999618530273	7.062338355895304
b19	pepb19a5	DaPR130924_VB113_O1938.m	2716	20.649999618530273	EQVNDLFSR		1	b19.a1	0.03400000184774399	33.0	2	1107.54443359375	1107.5433349609375	0.0010999999940395355	0.9931891234561326
b19	pepb19a1	DaPR130924_VB113_O1938.m	2760	20.780000686645508	ANELPQPPVPEPANAGK		1	b19.a1	1.3999999737279722E-6	51.29999923706055	2	1728.891845703125	1728.8919677734375	-9.999999747378752E-5	-0.05784051250036926
b19	pepb19b10	DaPR130924_VB113_O1938.m	2957	21.530000686645508	SPSWYGIPR		1	b19.a1	7.999999797903001E-4	42.599998474121094	2	1062.53759765625	1062.537109375	5.000000237487257E-4	0.4705718222329506
b19	pepb19a2	DaPR130924_VB113_O1938.m	3021	21.760000228881836	APSYLEISSMR		1	b19.a1	0.007600000128149986	33.099998474121094	2	1253.6195068359375	1253.619873046875	-3.000000142492354E-4	-0.2393070026244055
b19	pepb19a3	DaPR130924_VB113_O1938.m	3179	22.3799991607666	AQVAMSTLPVEDEESSESR	M5:+15.99491 - A1:+42.01057	1	b19.a1	3.600000127335079E-5	50.099998474121094	2	2122.952880859375	2122.94482421875	0.00800000037997961	3.7683505895748537
b19	pepb19a8	DaPR130924_VB113_O1938.m	3316	22.90999984741211	MSVDAVEIETLR		1	b19.a1	9.800000116229057E-4	40.0	2	1362.6949462890625	1362.69384765625	0.0012000000569969416	0.8806086994968593
b19	pepb19a7	DaPR130924_VB113_O1938.m	3557	23.8799991607666	FGEAIGMGFPVK		1	b19.a1	0.0017000000225380063	44.900001525878906	2	1252.6373291015625	1252.639892578125	-0.0024999999441206455	-1.9957850288284067
b19	pepb19a4	DaPR130924_VB113_O1938.m	3605	24.079999923706055	DQSAVVVQGLPEGVAFK		1	b19.a1	2.2000000171829015E-5	51.0	2	1743.9425048828125	1743.927978515625	0.014999999664723873	8.601272443310066
b20	pepb20b13	DaPR130924_VB113_O1938.m	1619	16.1299991607666	VVEELTR		1	b20.a1	3.3999999868683517E-4	43.0	2	845.474853515625	845.4730834960938	0.0017000000225380063	2.0107086265932685
b20	pepb20a2	DaPR130924_VB113_O1938.m	1625	16.149999618530273	EEQMDGTVTLK	M4:+15.99491	1	b20.a1	0.041999999433755875	27.799999237060547	2	1266.589111328125	1266.588623046875	5.000000237487257E-4	0.39476118342665806
b20	pepb20a9	DaPR130924_VB113_O1938.m	1775	16.809999465942383	PSASTQALSSSVSSSK		1	b20.a1	0.0017000000225380063	40.400001525878906	2	1523.753662109375	1523.7552490234375	-0.001500000013038516	-0.9844100711054836
b20	pepb20b12	DaPR130924_VB113_O1938.m	2124	18.299999237060547	TYEVSLR		1	b20.a1	0.006099999882280827	32.70000076293945	2	867.4581909179688	867.45751953125	6.99999975040555E-4	0.8069559134363324
b20	pepb20a5	DaPR130924_VB113_O1938.m	2141	18.350000381469727	IEVQDTSGGTTALR		1	b20.a1	4.3000000005122274E-7	58.400001525878906	2	1447.7431640625	1447.7391357421875	0.004100000020116568	2.832001925550414
b20	pepb20a6	DaPR130924_VB113_O1938.m	2642	20.360000610351562	IEVQDTSGGTTALRPSASTQALSSSVSSSK		1	b20.a1	3.899999865097925E-5	52.79999923706055	3	2952.489990234375	2952.47607421875	0.014000000432133675	4.741782856221178
b20	pepb20a7	DaPR130924_VB113_O1938.m	2836	21.059999465942383	IVVFQYSDGK		1	b20.a1	0.00139999995008111	45.79999923706055	2	1155.6046142578125	1155.6048583984375	-1.9999999494757503E-4	-0.1730695345334189
b20	pepb20a8	DaPR130924_VB113_O1938.m	2937	21.450000762939453	MQEVVANLQYDDGSGMK		1	b20.a1	4.900000058114529E-4	53.099998474121094	2	1884.8460693359375	1884.8470458984375	-8.999999845400453E-4	-0.477492317744567
b20	pepb20a1	DaPR130924_VB113_O1938.m	3201	22.459999084472656	ALYYLQIHPQELR		1	b20.a1	0.0031999999191612005	32.400001525878906	3	1643.892333984375	1643.8907470703125	0.001500000013038516	0.9124694057143191
b20	pepb20b10	DaPR130924_VB113_O1938.m	3327	22.959999084472656	QSGESIDIITR	Q1:-17.02655	1	b20.a1	5.499999970197678E-4	37.599998474121094	2	1201.6107177734375	1201.6063232421875	0.004399999976158142	3.661764998278316
b20	pepb20a4	DaPR130924_VB113_O1938.m	3760	24.809999465942383	IAVMELFR		1	b20.a1	0.014000000432133675	38.5	2	978.5435791015625	978.5444946289062	-0.0010000000474974513	-1.0219259859784728
b20	pepb20b11	DaPR130924_VB113_O1938.m	3770	24.860000610351562	SVLLLAYKPMEGNFEEIAR		1	b20.a1	4.400000034365803E-4	46.0	3	2180.14892578125	2180.142333984375	0.006500000134110451	2.981456775912061
b20	pepb20a3	DaPR130924_VB113_O1938.m	3971	26.100000381469727	GDFILVGDLMR		1	b20.a1	2.5999999706982635E-5	41.599998474121094	2	1235.6475830078125	1235.645751953125	0.0019000000320374966	1.5376575600525144
b21	pepb21a3	DaPR130924_VB113_O1938.m	706	10.550000190734863	FDNHPSQR		1	b21.a1	0.007300000172108412	33.5	2	1000.4617919921875	1000.4598999023438	0.0017999999690800905	1.7991725298093315
b21	pepb21a1	DaPR130924_VB113_O1938.m	972	12.460000038146973	APHQVPVQSEK		1	b21.a1	0.01600000075995922	35.400001525878906	3	1219.6419677734375	1219.6434326171875	-0.00139999995008111	-1.1478764306358802
b21	pepb21a8	DaPR130924_VB113_O1938.m	1809	16.950000762939453	SEQTPAEAGAAGAR	S1:+42.01057	1	b21.a1	4.90000005015645E-8	51.0	2	1357.634033203125	1357.6346435546875	-6.000000284984708E-4	-0.4419451369681418
b21	pepb21b13	DaPR130924_VB113_O1938.m	1985	17.709999084472656	YEDSDKPFVDSPASR		1	b21.a1	1.500000071246177E-4	40.400001525878906	3	1712.7777099609375	1712.776611328125	0.0010000000474974513	0.5838473277154509
b21	pepb21a7	DaPR130924_VB113_O1938.m	2360	19.229999542236328	NLTQEQLIR		1	b21.a1	0.04800000041723251	45.20000076293945	2	1114.622314453125	1114.6219482421875	3.9999998989515007E-4	0.35886606263762283
b21	pepb21a9	DaPR130924_VB113_O1938.m	2456	19.610000610351562	SRPGPSLQIQDLK		1	b21.a1	0.014999999664723873	38.400001525878906	3	1438.8031005859375	1438.8017578125	0.00139999995008111	0.9730318596563415
b21	pepb21a6	DaPR130924_VB113_O1938.m	3070	21.93000030517578	LSVDANLQIPK		1	b21.a1	6.300000241026282E-4	41.20000076293945	2	1197.6865234375	1197.6842041015625	0.002400000113993883	2.0038672178984216
b21	pepb21a2	DaPR130924_VB113_O1938.m	3158	22.280000686645508	EIVSLIEAQTAK		1	b21.a1	0.0015999999595806003	41.79999923706055	2	1301.73486328125	1301.7314453125	0.0034000000450760126	2.611905902188444
b21	pepb21a4	DaPR130924_VB113_O1938.m	3753	24.780000686645508	LASGEITQDDFLVVVHQIR		1	b21.a1	0.002300000051036477	38.20000076293945	3	2140.143798828125	2140.14013671875	0.003700000001117587	1.728858749778136
b21	pepb21b12	DaPR130924_VB113_O1938.m	3813	25.100000381469727	TPVENPLNIMLNIVK	M10:+15.99491	1	b21.a1	0.0012000000569969416	34.29999923706055	2	1710.94677734375	1710.9462890625	5.000000237487257E-4	0.2922359555908075
b21	pepb21b10	DaPR130924_VB113_O1938.m	3901	25.709999084472656	STWDEIFPLK		1	b21.a1	0.041999999433755875	34.5	2	1235.6279296875	1235.631103515625	-0.003100000089034438	-2.50883947499727
b21	pepb21a5	DaPR130924_VB113_O1938.m	4167	27.25	LPVMYLMDSIVK		1	b21.a1	0.006599999964237213	37.70000076293945	2	1408.76611328125	1408.75830078125	0.007899999618530273	5.607775027234409
b21	pepb21b11	DaPR130924_VB113_O1938.m	4322	28.0	TPVENPLNIMLNIVK		1	b21.a1	4.399999852466863E-6	47.70000076293945	2	1694.952392578125	1694.951416015625	0.0010999999940395355	0.6489861500722774
b22	pepb22a4	DaPR130924_VB113_O1938.m	1255	14.149999618530273	GFAHGSVYK		1	b22.a1	0.02199999988079071	29.399999618530273	2	965.4821166992188	965.484375	-0.002300000051036477	-2.382224001332468
b22	pepb22b12	DaPR130924_VB113_O1938.m	1507	15.600000381469727	TSVSMNTDNLMR	M5:+15.99491 - M11:+15.99491	1	b22.a1	0.0071000000461936	29.899999618530273	2	1400.6160888671875	1400.6148681640625	0.0013000000035390258	0.9281637894099157
b22	pepb22a5	DaPR130924_VB113_O1938.m	1659	16.299999237060547	GKEDDSFLR		1	b22.a1	0.004699999932199717	31.5	2	1066.520263671875	1066.516845703125	0.0035000001080334187	3.2817110410721786
b22	pepb22a1	DaPR130924_VB113_O1938.m	2028	17.899999618530273	AALQELTR		1	b22.a1	0.002400000113993883	41.5	2	901.5123291015625	901.5106201171875	0.0017000000225380063	1.8857237891629308
b22	pepb22b11	DaPR130924_VB113_O1938.m	2046	17.959999084472656	TSVSMNTDNLMR	M11:+15.99491	1	b22.a1	0.004800000227987766	35.900001525878906	2	1384.619873046875	1384.619873046875	-0.0	-0.0
b22	pepb22a8	DaPR130924_VB113_O1938.m	3104	22.079999923706055	QGDSSLVFGIK		1	b22.a1	0.003800000064074993	21.399999618530273	2	1150.61328125	1150.6107177734375	0.0026000000070780516	2.2596695536691564
b22	pepb22a3	DaPR130924_VB113_O1938.m	3137	22.200000762939453	DLAPGIADSLR		1	b22.a1	0.014000000432133675	28.100000381469727	2	1127.6075439453125	1127.60595703125	0.0017000000225380063	1.5076188733640161
b22	pepb22a2	DaPR130924_VB113_O1938.m	3178	22.3799991607666	DALLAHGTSFLLHDR		1	b22.a1	0.020999999716877937	37.099998474121094	3	1665.87353515625	1665.8712158203125	0.002400000113993883	1.4406876661303432
b22	pepb22a7	DaPR130924_VB113_O1938.m	3477	23.549999237060547	LTADINWAVNGISK		1	b22.a1	1.8000000636675395E-5	39.5	2	1501.8043212890625	1501.80126953125	0.003000000026077032	1.9976012052602723
b22	pepb22b10	DaPR130924_VB113_O1938.m	3728	24.65999984741211	SDTIDTVSVPYVFR		1	b22.a1	0.010999999940395355	36.20000076293945	2	1598.806884765625	1598.8065185546875	3.9999998989515007E-4	0.25018661436078454
b22	pepb22a9	DaPR130924_VB113_O1938.m	3756	24.799999237060547	QTMGFPLLTYQDR		1	b22.a1	4.400000034365803E-5	39.70000076293945	2	1569.7677001953125	1569.7734375	-0.00570000009611249	-3.631097303563904
b22	pepb22a6	DaPR130924_VB113_O1938.m	4292	27.899999618530273	ISFTILDAVISPPTVPK		1	b22.a1	2.9999999242136255E-5	35.900001525878906	2	1798.038330078125	1798.0364990234375	0.0019000000320374966	1.0567082665282035
b22	pepb22a6	DaPR130924_VB113_O1938.m	4299	27.90999984741211	ISFTILDAVISPPTVPK		1	b22.a1	0.00139999995008111	42.5	3	1798.039794921875	1798.0364990234375	0.0032999999821186066	1.8353353693937393
b23	pepb23a5	DaPR130924_VB113_O1938.m	926	12.210000038146973	GEVDTAPQGNK		1	b23.a1	0.0044999998062849045	41.900001525878906	2	1115.5333251953125	1115.533203125	1.9999999494757503E-4	0.17928645636661
b23	pepb23a7	DaPR130924_VB113_O1938.m	1147	13.579999923706055	PGPMGEAEK		1	b23.a1	0.017000000923871994	32.20000076293945	2	915.428466796875	915.4244995117188	0.004000000189989805	4.369557721170209
b23	pepb23a3	DaPR130924_VB113_O1938.m	1258	14.15999984741211	EVGIGGDQGPHDK		1	b23.a1	0.0430000014603138	30.399999618530273	2	1308.6195068359375	1308.6182861328125	0.0013000000035390258	0.9934142120088699
b23	pepb23a1	DaPR130924_VB113_O1938.m	1416	15.100000381469727	AMGLAEEDEHAPR	M2:+15.99491	1	b23.a1	0.026000000536441803	32.29999923706055	3	1441.6402587890625	1441.637939453125	0.002199999988079071	1.5260419609334264
b23	pepb23a4	DaPR130924_VB113_O1938.m	1578	15.949999809265137	GAVLAQGQGDGTVSK		1	b23.a1	2.1999999599842113E-9	73.69999694824219	2	1387.7218017578125	1387.718017578125	0.003800000064074993	2.7383085150878377
b23	pepb23b10	DaPR130924_VB113_O1938.m	1934	17.459999084472656	TAEVPVSEASGQAPPAK		1	b23.a1	1.9999999949504854E-6	47.400001525878906	2	1638.8336181640625	1638.833740234375	-9.999999747378752E-5	-0.06101900090212091
b23	pepb23a6	DaPR130924_VB113_O1938.m	2237	18.75	GSESPEMGPEVTPAPR		1	b23.a1	3.499999875202775E-4	43.29999923706055	2	1640.757568359375	1640.7589111328125	-0.0013000000035390258	-0.7923162840794691
b23	pepb23b12	DaPR130924_VB113_O1938.m	2585	20.110000610351562	VEGILQDVQK		1	b23.a1	0.006800000090152025	45.900001525878906	2	1128.626953125	1128.6263427734375	6.99999975040555E-4	0.6202229635367232
b23	pepb23a2	DaPR130924_VB113_O1938.m	2652	20.399999618530273	APPGGAEAGEPTTLLQR		1	b23.a1	2.699999895412475E-4	51.70000076293945	2	1664.8587646484375	1664.8607177734375	-0.0017999999690800905	-1.0811715057385618
b23	pepb23a8	DaPR130924_VB113_O1938.m	2950	21.5	SFSSIVEVAR		1	b23.a1	1.6000000186977559E-6	41.400001525878906	2	1094.587890625	1094.58447265625	0.0035000001080334187	3.1975605313858497
b23	pepb23b11	DaPR130924_VB113_O1938.m	4015	26.530000686645508	TLVSMPPLPGLDLK		1	b23.a1	0.006300000008195639	35.900001525878906	2	1480.8587646484375	1480.844970703125	0.014000000432133675	9.454062180112134
b23	pepb23a9	DaPR130924_VB113_O1938.m	4118	27.010000228881836	SLIPPIPVSPPILAPR		1	b23.a1	2.6000000070780516E-4	25.600000381469727	2	1667.028076171875	1667.02587890625	0.002300000051036477	1.3797026669709092
b24	pepb24a6	DaPR130924_VB113_O1938.m	1607	16.079999923706055	KEDLEFQAK		1	b24.a1	0.02199999988079071	33.900001525878906	2	1107.5693359375	1107.5684814453125	8.999999845400453E-4	0.8125908236081236
b24	pepb24a8	DaPR130924_VB113_O1938.m	1715	16.549999237060547	REEEEEDAFEDEKPPK		1	b24.a1	4.199999966658652E-4	39.400001525878906	3	1976.8756103515625	1976.8724365234375	0.0031999999191612005	1.6187184666243697
b24	pepb24b10	DaPR130924_VB113_O1938.m	2078	18.100000381469727	VIKDEALSDGDDLR		1	b24.a1	6.99999975040555E-4	49.599998474121094	2	1545.7716064453125	1545.77587890625	-0.00430000014603138	-2.7817746445066445
b24	pepb24b10	DaPR130924_VB113_O1938.m	2069	18.059999465942383	VIKDEALSDGDDLR		1	b24.a1	0.00800000037997961	41.20000076293945	3	1545.777099609375	1545.77587890625	0.0012000000569969416	0.7763092136267709
b24	pepb24a3	DaPR130924_VB113_O1938.m	2106	18.209999084472656	EDLEFQAK		1	b24.a1	0.01600000075995922	27.899999618530273	2	979.4771728515625	979.4735107421875	0.003599999938160181	3.6754438978470305
b24	pepb24a1	DaPR130924_VB113_O1938.m	2133	18.329999923706055	DEALSDGDDLR		1	b24.a1	5.600000149570405E-4	53.20000076293945	2	1205.5277099609375	1205.5284423828125	-6.99999975040555E-4	-0.5806581996995073
b24	pepb24a5	DaPR130924_VB113_O1938.m	2641	20.350000381469727	ILAASWPQNR		1	b24.a1	0.0019000000320374966	49.70000076293945	2	1155.6285400390625	1155.6273193359375	0.0012000000569969416	1.0383970999288095
b24	pepb24a7	DaPR130924_VB113_O1938.m	2876	21.209999084472656	PVEIEIETPEQAK		1	b24.a1	2.9000000722589903E-5	37.599998474121094	2	1482.76904296875	1482.76904296875	9.999999747378752E-5	0.06744138471731977
b24	pepb24a4	DaPR130924_VB113_O1938.m	3065	21.90999984741211	HMDQPLPTAIGLYK		1	b24.a1	2.2000000171829015E-5	47.599998474121094	2	1583.830810546875	1583.825439453125	0.005400000140070915	3.4094667288179608
b24	pepb24b11	DaPR130924_VB113_O1938.m	3413	23.299999237060547	YDPVWMTVTR		1	b24.a1	7.099999929778278E-4	41.400001525878906	2	1267.6201171875	1267.6143798828125	0.005799999926239252	4.575523927691201
b24	pepb24a9	DaPR130924_VB113_O1938.m	3482	23.559999465942383	SLLPVKPVEIEIETPEQAK		1	b24.a1	2.099999983329326E-4	42.79999923706055	3	2120.185546875	2120.185302734375	1.9999999494757503E-4	0.09433137504049183
b24	pepb24a2	DaPR130924_VB113_O1938.m	3765	24.850000381469727	DVDTYYLSNLVK		1	b24.a1	5.400000009103678E-5	49.599998474121094	2	1429.72119140625	1429.721435546875	-9.999999747378752E-5	-0.06994369321708956
b25	pepb25a1	DaPR130924_VB113_O1938.m	1178	13.760000228881836	ASFNNPDR		1	b25.a1	0.0017999999690800905	38.5	2	920.4232177734375	920.4224853515625	6.99999975040555E-4	0.7605202895202897
b25	pepb25b10	DaPR130924_VB113_O1938.m	1522	15.65999984741211	TLQQQTFK		1	b25.a1	0.0032999999821186066	38.70000076293945	2	993.53955078125	993.5368041992188	0.0027000000700354576	2.717564219688502
b25	pepb25a7	DaPR130924_VB113_O1938.m	1691	16.450000762939453	PAEKPAETPVATSPTATDSTSGDSSR		1	b25.a1	7.000000186963007E-5	46.0	3	2560.19921875	2560.201416015625	-0.0020000000949949026	-0.7811885746502909
b25	pepb25a8	DaPR130924_VB113_O1938.m	1836	17.059999465942383	PAETPVATSPTATDSTSGDSSR		1	b25.a1	1.1000000199601345E-7	67.0999984741211	2	2134.981689453125	2134.973876953125	0.007799999788403511	3.6534403875400514
b25	pepb25a4	DaPR130924_VB113_O1938.m	2044	17.959999084472656	ILNDDTALK		1	b25.a1	0.002099999925121665	37.5	2	1002.5479125976562	1002.5469970703125	8.999999845400453E-4	0.8977135108579102
b25	pepb25a3	DaPR130924_VB113_O1938.m	2621	20.280000686645508	IDIDPEETVK		1	b25.a1	0.0013000000035390258	45.0	2	1158.59033203125	1158.58935546875	0.0010999999940395355	0.9494304335244734
b25	pepb25a6	DaPR130924_VB113_O1938.m	2707	20.600000381469727	NFVVVMVTKPK		1	b25.a1	3.6000000136482413E-7	53.79999923706055	2	1261.7376708984375	1261.734130859375	0.003599999938160181	2.853215943130744
b25	pepb25a5	DaPR130924_VB113_O1938.m	2711	20.610000610351562	NFVVVMVTK	M6:+15.99491	1	b25.a1	0.023000000044703484	28.899999618530273	2	1052.582763671875	1052.581298828125	0.001500000013038516	1.4250680823500452
b25	pepb25a2	DaPR130924_VB113_O1938.m	3473	23.530000686645508	AVEYLLMGIPGDR	M7:+15.99491	1	b25.a1	0.0020000000949949026	41.70000076293945	2	1449.7440185546875	1449.740966796875	0.003000000026077032	2.069335208692744
b25	pepb25a9	DaPR130924_VB113_O1938.m	4222	27.530000686645508	QIIQQNPSLLPALLQQIGR		1	b25.a1	0.028999999165534973	50.0	3	2130.247802734375	2130.23974609375	0.007899999618530273	3.708502591324104
b25	pepb25a9	DaPR130924_VB113_O1938.m	4237	27.610000610351562	QIIQQNPSLLPALLQQIGR		1	b25.a1	1.9999999949504854E-6	50.900001525878906	2	2130.24609375	2130.23974609375	0.006399999838322401	3.004356598856147
b26	pepb26a6	DaPR130924_VB113_O1938.m	685	10.399999618530273	NDKSEEEQSSSSVK		1	b26.a1	1.2999999853491317E-5	45.099998474121094	2	1553.692626953125	1553.6929931640625	-3.000000142492354E-4	-0.19308834857927226
b26	pepb26b10	DaPR130924_VB113_O1938.m	1983	17.700000762939453	VPPPPPIAR		1	b26.a1	0.002099999925121665	37.0	2	943.5739135742188	943.5728149414062	0.0010999999940395355	1.1657817781745259
b26	pepb26a3	DaPR130924_VB113_O1938.m	2269	18.8799991607666	KSDVEAIFSK		1	b26.a1	0.013000000268220901	36.20000076293945	2	1123.6009521484375	1123.599853515625	0.0012000000569969416	1.067995917979402
b26	pepb26a1	DaPR130924_VB113_O1938.m	2759	20.780000686645508	GDDQLELIK		1	b26.a1	0.023000000044703484	35.5	2	1030.5428466796875	1030.5418701171875	0.0010000000474974513	0.9703633365073628
b26	pepb26a7	DaPR130924_VB113_O1938.m	2796	20.93000030517578	SDVEAIFSK		1	b26.a1	0.002899999963119626	36.900001525878906	2	995.5072631835938	995.5048217773438	0.002400000113993883	2.410837257130505
b26	pepb26a8	DaPR130924_VB113_O1938.m	3242	22.610000610351562	VDSLLENLEK		1	b26.a1	1.1000000085914508E-4	51.70000076293945	2	1159.626708984375	1159.620849609375	0.005799999926239252	5.001634739659101
b26	pepb26a2	DaPR130924_VB113_O1938.m	3401	23.260000228881836	GFAFVQYVNER		1	b26.a1	9.000000318337698E-6	56.900001525878906	2	1329.66162109375	1329.6590576171875	0.0026000000070780516	1.9553884826215344
b26	pepb26a5	DaPR130924_VB113_O1938.m	3501	23.6299991607666	MIAGQVLDINLAAEPK	M1:+15.99491	1	b26.a1	3.999999989900971E-6	51.099998474121094	2	1698.9168701171875	1698.909912109375	0.007000000216066837	4.120289231449361
b26	pepb26a9	DaPR130924_VB113_O1938.m	3638	24.209999084472656	VFIGNLNTLVVK		1	b26.a1	3.699999942909926E-4	52.20000076293945	2	1316.7958984375	1316.7940673828125	0.0019000000320374966	1.4428983841139504
b26	pepb26a4	DaPR130924_VB113_O1938.m	3704	24.530000686645508	MIAGQVLDINLAAEPK		1	b26.a1	5.39999979082495E-4	51.099998474121094	3	1682.9169921875	1682.9150390625	0.0020000000949949026	1.188414179309397
b26	pepb26a4	DaPR130924_VB113_O1938.m	3692	24.450000762939453	MIAGQVLDINLAAEPK		1	b26.a1	4.899999961338608E-9	77.9000015258789	2	1682.91845703125	1682.9150390625	0.0035000001080334187	2.0797247792040414
b27	pepb27b10	DaPR130924_VB113_O1938.m	877	11.850000381469727	YMGPAGAK	M2:+15.99491	1	b27.a1	0.006200000178068876	25.700000762939453	2	810.3829956054688	810.3818969726562	0.0010999999940395355	1.3573847073198522
b27	pepb27a4	DaPR130924_VB113_O1938.m	1994	17.75	LTSLNEEYTK		1	b27.a1	1.5999999595806003E-4	36.400001525878906	2	1197.602294921875	1197.6002197265625	0.002199999988079071	1.8370070010352684
b27	pepb27a9	DaPR130924_VB113_O1938.m	2306	19.030000686645508	TEYEEAQDAIVK		1	b27.a1	8.999999749903509E-7	61.70000076293945	2	1395.659423828125	1395.6641845703125	-0.004800000227987766	-3.4392229026537335
b27	pepb27a6	DaPR130924_VB113_O1938.m	2432	19.5	NLQSVVLSK		1	b27.a1	0.039000000804662704	42.70000076293945	2	987.5864868164062	987.5836791992188	0.0027000000700354576	2.733945615853788
b27	pepb27a8	DaPR130924_VB113_O1938.m	2597	20.15999984741211	QVGVGYVDSIQR		1	b27.a1	0.0017999999690800905	38.900001525878906	2	1320.6934814453125	1320.6910400390625	0.0024999999441206455	1.8929483644007323
b27	pepb27a3	DaPR130924_VB113_O1938.m	2804	20.959999084472656	IIQEFLSK		1	b27.a1	0.03400000184774399	32.599998474121094	2	977.567626953125	977.5670166015625	6.000000284984708E-4	0.6137686913622816
b27	pepb27a7	DaPR130924_VB113_O1938.m	3232	22.579999923706055	NNSFVNEIISR		1	b27.a1	7.399999885819852E-4	42.099998474121094	2	1292.6580810546875	1292.6597900390625	-0.0015999999595806003	-1.2377579715172005
b27	pepb27a2	DaPR130924_VB113_O1938.m	3425	23.350000381469727	LDSSAQFGYYFR		1	b27.a1	2.2000000171829015E-4	47.599998474121094	2	1453.6796875	1453.675048828125	0.004699999932199717	3.2331847038226353
b27	pepb27a1	DaPR130924_VB113_O1938.m	3889	25.6299991607666	DSLIIIDELGR		1	b27.a1	9.299999987888441E-7	53.599998474121094	2	1243.6900634765625	1243.689697265625	3.9999998989515007E-4	0.32162362587274756
b27	pepb27a5	DaPR130924_VB113_O1938.m	4081	26.799999237060547	LYQGINQLPNVIQALEK		1	b27.a1	9.200000022246968E-6	47.20000076293945	2	1941.0791015625	1941.080810546875	-0.0017000000225380063	-0.8758007463167146
b28	pepb28a4	DaPR130924_VB113_O1938.m	912	12.100000381469727	EQVAEETSGDSK		1	b28.a1	0.01600000075995922	35.70000076293945	2	1279.5687255859375	1279.5653076171875	0.0035000001080334187	2.7353040030064077
b28	pepb28a9	DaPR130924_VB113_O1938.m	1308	14.460000038146973	TNYQAYR		1	b28.a1	0.03999999910593033	31.100000381469727	2	915.4319458007812	915.4323120117188	-3.9999998989515007E-4	-0.4369520112482435
b28	pepb28a3	DaPR130924_VB113_O1938.m	2366	19.260000228881836	ELSQNTDESGLNDEAIAK		1	b28.a1	1.6999999843392288E-6	41.599998474121094	2	1933.90283203125	1933.89892578125	0.0038999998942017555	2.0166513576329983
b28	pepb28a8	DaPR130924_VB113_O1938.m	2376	19.299999237060547	QLHEDEEFAR	Q1:-17.02655	1	b28.a1	3.7000001611886546E-5	38.0	2	1256.5535888671875	1256.5545654296875	-0.0010000000474974513	-0.7958269978952283
b28	pepb28a2	DaPR130924_VB113_O1938.m	2538	19.93000030517578	AIVAESLNNTSIK		1	b28.a1	4.1000000783242285E-4	44.599998474121094	2	1359.75390625	1359.7481689453125	0.00570000009611249	4.191952764704725
b28	pepb28a1	DaPR130924_VB113_O1938.m	2577	20.100000381469727	AALLSGPPGVGK		1	b28.a1	9.299999801442027E-4	42.0	2	1066.6275634765625	1066.6258544921875	0.0017000000225380063	1.5938110025913104
b28	pepb28a7	DaPR130924_VB113_O1938.m	3768	24.850000381469727	IPPPAMNEIILGANQDIR		1	b28.a1	0.00930000003427267	34.599998474121094	3	1962.043701171875	1962.048095703125	-0.004399999976158142	-2.242554596798172
b28	pepb28b10	DaPR130924_VB113_O1938.m	3874	25.559999465942383	TVNMDYLSLLR		1	b28.a1	8.900000239009387E-7	57.5	2	1324.6961669921875	1324.693359375	0.00279999990016222	2.1136966380531117
b28	pepb28a6	DaPR130924_VB113_O1938.m	4033	26.600000381469727	IIDEDGLLNLIR		1	b28.a1	0.03200000151991844	50.70000076293945	2	1383.7872314453125	1383.7845458984375	0.0026000000070780516	1.8789052203137393
b28	pepb28a5	DaPR130924_VB113_O1938.m	4048	26.649999618530273	GGIQELIGLIK		1	b28.a1	8.900000102585182E-5	50.099998474121094	2	1140.701171875	1140.6990966796875	0.002099999925121665	1.8409762322371266
b29	pepb29a9	DaPR130924_VB113_O1938.m	1262	14.199999809265137	YAAPEQNNDPQQSK		1	b29.a1	0.002099999925121665	35.599998474121094	2	1589.7164306640625	1589.719482421875	-0.003000000026077032	-1.8871254075006052
b29	pepb29a8	DaPR130924_VB113_O1938.m	1537	15.75	SLGHGLINK		1	b29.a1	9.699999645818025E-5	35.099998474121094	2	938.5430908203125	938.5421752929688	8.999999845400453E-4	0.9589339810532302
b29	pepb29a4	DaPR130924_VB113_O1938.m	2409	19.43000030517578	ESGPSGIETELR		1	b29.a1	0.0010999999940395355	42.5	2	1274.6246337890625	1274.6226806640625	0.0020000000949949026	1.569091877411853
b29	pepb29a2	DaPR130924_VB113_O1938.m	2650	20.399999618530273	EFSGHQGQINDMAFSPDGR		1	b29.a1	0.04699999839067459	31.399999618530273	3	2092.91357421875	2092.91455078125	-8.999999845400453E-4	-0.43002232661820344
b29	pepb29a3	DaPR130924_VB113_O1938.m	2964	21.549999237060547	EPLLVTNGADNALR		1	b29.a1	5.199999941396527E-5	44.5	2	1482.7943115234375	1482.79150390625	0.002899999963119626	1.955770555388197
b29	pepb29b10	DaPR130924_VB113_O1938.m	3208	22.5	YDTALNLLK		1	b29.a1	0.04600000008940697	27.299999237060547	2	1050.5863037109375	1050.5833740234375	0.002899999963119626	2.760371080320304
b29	pepb29a1	DaPR130924_VB113_O1938.m	3405	23.260000228881836	ALGLFSNDIPHVVR		1	b29.a1	0.03200000151991844	34.20000076293945	3	1537.8502197265625	1537.8489990234375	0.0013000000035390258	0.8453365735937337
b29	pepb29a6	DaPR130924_VB113_O1938.m	3740	24.709999084472656	LLYTFPGWK		1	b29.a1	0.017000000923871994	35.5	2	1124.6148681640625	1124.6142578125	6.000000284984708E-4	0.5335162917688218
b29	pepb29a5	DaPR130924_VB113_O1938.m	3827	25.200000762939453	ILLGSEQGSLQLWNVK		1	b29.a1	6.900000215637192E-8	58.400001525878906	2	1784.994873046875	1784.9908447265625	0.004000000189989805	2.2409079586077953
b29	pepb29a7	DaPR130924_VB113_O1938.m	4303	27.93000030517578	SAPFFIPTIPGLVPR		1	b29.a1	0.04899999871850014	33.5	2	1611.9293212890625	1611.9261474609375	0.0031999999191612005	1.9852025629100651
b30	pepb30a5	DaPR130924_VB113_O1938.m	1301	14.430000305175781	NASTVVVSDK		1	b30.a1	0.0044999998062849045	34.0	2	1019.536376953125	1019.5371704101562	-7.999999797903001E-4	-0.7846697531081314
b30	pepb30a8	DaPR130924_VB113_O1938.m	1643	16.229999542236328	QSNVAAPGDATPPAEK		1	b30.a1	0.017000000923871994	29.799999237060547	2	1552.7645263671875	1552.7606201171875	0.004000000189989805	2.576057209441545
b30	pepb30a7	DaPR130924_VB113_O1938.m	1989	17.709999084472656	PVESPGDPNQLTR		1	b30.a1	0.0017000000225380063	44.20000076293945	2	1409.7041015625	1409.702392578125	0.0017999999690800905	1.2768652295383938
b30	pepb30a1	DaPR130924_VB113_O1938.m	2334	19.1299991607666	ESPHEPDPEPYEPIPPK		1	b30.a1	0.02199999988079071	32.20000076293945	3	1957.9244384765625	1957.918212890625	0.006200000178068876	3.166628788296187
b30	pepb30a9	DaPR130924_VB113_O1938.m	3564	23.90999984741211	STGLELETPSLVPVK		1	b30.a1	1.6999999843392288E-6	51.70000076293945	2	1569.8763427734375	1569.873779296875	0.0026000000070780516	1.6561841094272918
b30	pepb30a6	DaPR130924_VB113_O1938.m	3574	23.959999084472656	PLVLPSPLVTPGSNSQER		1	b30.a1	9.899999713525176E-4	46.70000076293945	2	1891.0316162109375	1891.02880859375	0.002899999963119626	1.533556733742301
b30	pepb30a2	DaPR130924_VB113_O1938.m	4035	26.600000381469727	GILQELFLNK		1	b30.a1	9.200000204145908E-4	49.5	2	1174.6844482421875	1174.6834716796875	0.0010000000474974513	0.8512931965132231
b30	pepb30a4	DaPR130924_VB113_O1938.m	4189	27.360000610351562	LPPVLANLMGSMGAGK		1	b30.a1	0.0034000000450760126	55.5	2	1555.8330078125	1555.8338623046875	-8.999999845400453E-4	-0.5784679240795398
b30	pepb30a3	DaPR130924_VB113_O1938.m	4248	27.68000030517578	IIPPQPMEGLGFLDALNSAPVPGIK	M7:+15.99491	1	b30.a1	0.005499999970197678	34.900001525878906	3	2590.400634765625	2590.395263671875	0.005400000140070915	2.0846240015187627
b31	pepb31a1	DaPR130924_VB113_O1938.m	989	12.600000381469727	AYSDQEHIK		1	b31.a1	0.024000000208616257	29.799999237060547	2	1090.521728515625	1090.516845703125	0.004999999888241291	4.58498179825684
b31	pepb31a5	DaPR130924_VB113_O1938.m	2537	19.93000030517578	GTVEEEIIER		1	b31.a1	0.002300000051036477	41.400001525878906	2	1174.5946044921875	1174.595458984375	-7.999999797903001E-4	-0.6810855377237944
b31	pepb31a8	DaPR130924_VB113_O1938.m	3037	21.809999465942383	QPAYLGGENLELR		1	b31.a1	0.01899999938905239	30.700000762939453	2	1459.756103515625	1459.75439453125	0.0017999999690800905	1.2330841241674075
b31	pepb31a2	DaPR130924_VB113_O1938.m	3321	22.93000030517578	DEGEIQYLIK		1	b31.a1	0.0020000000949949026	37.0	2	1207.6214599609375	1207.620849609375	6.000000284984708E-4	0.49684470808246706
b31	pepb31a6	DaPR130924_VB113_O1938.m	3394	23.229999542236328	LLITGTPLQNSLK		1	b31.a1	0.013000000268220901	39.599998474121094	2	1397.843505859375	1397.836669921875	0.006899999920278788	4.936198962833353
b31	pepb31a9	DaPR130924_VB113_O1938.m	3517	23.709999084472656	VLIFSQMVR		1	b31.a1	0.001500000013038516	42.900001525878906	2	1092.625244140625	1092.623779296875	0.001500000013038516	1.3728421817835557
b31	pepb31a3	DaPR130924_VB113_O1938.m	3533	23.780000686645508	DLVEGFTDAEIR		1	b31.a1	1.5999999959603883E-5	69.5999984741211	2	1364.6788330078125	1364.669677734375	0.009200000204145908	6.741558308395737
b31	pepb31a4	DaPR130924_VB113_O1938.m	3699	24.5	ENEVSTSATDELLSQFK		1	b31.a1	4.600000011123484E-6	54.099998474121094	2	1897.9034423828125	1897.9029541015625	5.000000237487257E-4	0.2634486777462327
b31	pepb31a7	DaPR130924_VB113_O1938.m	3747	24.75	QPAYLGGENLELR	Q1:-17.02655	1	b31.a1	4.6999999904073775E-4	45.0	2	1442.728271484375	1442.727783203125	5.000000237487257E-4	0.3465657413477075
b32	pepb32a3	DaPR130924_VB113_O1938.m	1878	17.25	FMSAYEQR		1	b32.a1	9.200000204145908E-4	29.600000381469727	2	1031.4625244140625	1031.4619140625	6.99999975040555E-4	0.6786483974803742
b32	pepb32a2	DaPR130924_VB113_O1938.m	2468	19.65999984741211	DPYFMK		1	b32.a1	0.01600000075995922	29.200000762939453	2	800.3662719726562	800.3651733398438	0.0010999999940395355	1.374372637241755
b32	pepb32a4	DaPR130924_VB113_O1938.m	2694	20.559999465942383	MEKPPAPPSLPAGPPGVK		1	b32.a1	0.0038999998942017555	55.099998474121094	3	1769.9630126953125	1769.9622802734375	6.99999975040555E-4	0.39548863997961226
b32	pepb32a1	DaPR130924_VB113_O1938.m	2943	21.479999542236328	AAEPYETIAFK		1	b32.a1	1.1999999696854502E-4	46.599998474121094	2	1239.6246337890625	1239.6259765625	-0.0013000000035390258	-1.0487034219337221
b32	pepb32a6	DaPR130924_VB113_O1938.m	3187	22.40999984741211	QLALETIDINK		1	b32.a1	2.800000074785203E-4	40.599998474121094	2	1257.7066650390625	1257.705322265625	0.00139999995008111	1.1131382886725454
b32	pepb32a5	DaPR130924_VB113_O1938.m	3929	25.850000381469727	QLALETIDINK	Q1:-17.02655	1	b32.a1	0.0017000000225380063	37.900001525878906	2	1240.680908203125	1240.6788330078125	0.002199999988079071	1.7732227950931905
b32	pepb32a7	DaPR130924_VB113_O1938.m	4056	26.68000030517578	QLALETIDINKDPYFMK	Q1:-17.02655	1	b32.a1	0.04800000041723251	27.399999618530273	2	2022.033935546875	2022.0257568359375	0.008299999870359898	4.1047943342461295
b32	pepb32a9	DaPR130924_VB113_O1938.m	4074	26.760000228881836	WQYLLMAAEPYETIAFK	M6:+15.99491	1	b32.a1	1.799999971296984E-8	50.5	2	2090.039306640625	2090.03076171875	0.00860000029206276	4.114772112248958
b32	pepb32a8	DaPR130924_VB113_O1938.m	4263	27.75	WQYLLMAAEPYETIAFK		1	b32.a1	1.9999999949504854E-6	46.599998474121094	2	2074.043212890625	2074.035888671875	0.007400000002235174	3.5679228323159933
b33	pepb33a4	DaPR130924_VB113_O1938.m	1504	15.579999923706055	EAEYEESVAK		1	b33.a1	0.009700000286102295	37.20000076293945	2	1154.523681640625	1154.5216064453125	0.002099999925121665	1.8189351445638258
b33	pepb33a6	DaPR130924_VB113_O1938.m	2114	18.25	LITGASDSELR		1	b33.a1	9.999999747378752E-6	56.70000076293945	2	1161.6121826171875	1161.6114501953125	7.999999797903001E-4	0.6886984280809119
b33	pepb33a7	DaPR130924_VB113_O1938.m	3226	22.559999465942383	IMEAIELYR		1	b33.a1	1.2999999853491317E-5	45.29999923706055	2	1137.6011962890625	1137.59765625	0.003599999938160181	3.1645634274839263
b33	pepb33a5	DaPR130924_VB113_O1938.m	3344	23.049999237060547	GNIVFVTLR		1	b33.a1	0.0012000000569969416	49.20000076293945	2	1018.6065063476562	1018.6047973632812	0.0017000000225380063	1.6689495542712511
b33	pepb33a9	DaPR130924_VB113_O1938.m	3453	23.450000762939453	YVASAVFGVIGSQK		1	b33.a1	3.4999999343199306E-8	55.099998474121094	2	1425.7750244140625	1425.7740478515625	0.0010000000474974513	0.7013734392236332
b33	pepb33a3	DaPR130924_VB113_O1938.m	3839	25.280000686645508	DVIGFNMAGLDYLK	M7:+15.99491	1	b33.a1	1.4999999621068127E-5	47.599998474121094	2	1571.779052734375	1571.77783203125	0.0013000000035390258	0.8270889034355455
b33	pepb33a1	DaPR130924_VB113_O1938.m	3867	25.530000686645508	DAITQALFLR		1	b33.a1	2.800000074785203E-4	57.099998474121094	2	1147.6502685546875	1147.6474609375	0.002899999963119626	2.526908359776834
b33	pepb33a8	DaPR130924_VB113_O1938.m	4037	26.610000610351562	TEVWGLVLLSEEK		1	b33.a1	1.8000000068241206E-7	57.70000076293945	2	1502.815185546875	1502.810546875	0.004699999932199717	3.127473347836872
b33	pepb33a2	DaPR130924_VB113_O1938.m	4143	27.1299991607666	DVIGFNMAGLDYLK		1	b33.a1	0.0017999999690800905	42.20000076293945	2	1555.786376953125	1555.782958984375	0.0035000001080334187	2.2496711947007317
b34	pepb34a2	DaPR130924_VB113_O1938.m	1167	13.699999809265137	EEEEEEEEDQEGDR		1	b34.a1	2.1999999262334313E-6	50.900001525878906	2	1751.6383056640625	1751.6365966796875	0.0017000000225380063	0.9705209549517515
b34	pepb34a7	DaPR130924_VB113_O1938.m	2284	18.93000030517578	SDTLPLATR		1	b34.a1	0.010999999940395355	32.099998474121094	2	973.5294189453125	973.5316772460938	-0.002300000051036477	-2.3625323189715504
b34	pepb34a8	DaPR130924_VB113_O1938.m	2510	19.809999465942383	SVLASASWDK		1	b34.a1	0.013000000268220901	42.70000076293945	2	1063.5458984375	1063.5423583984375	0.003700000001117587	3.478939951850462
b34	pepb34a3	DaPR130924_VB113_O1938.m	3292	22.809999465942383	FSNLLGTVYR		1	b34.a1	0.029999999329447746	33.099998474121094	2	1169.63232421875	1169.6318359375	6.000000284984708E-4	0.5129819572819256
b34	pepb34a4	DaPR130924_VB113_O1938.m	3845	25.329999923706055	GEIEVVTSSLPELYVEK		1	b34.a1	0.017999999225139618	25.899999618530273	2	1891.997314453125	1891.9903564453125	0.007000000216066837	3.699807555688866
b34	pepb34a5	DaPR130924_VB113_O1938.m	4094	26.850000381469727	LWDMFDSWR		1	b34.a1	0.023000000044703484	28.299999237060547	2	1255.5645751953125	1255.556884765625	0.007699999958276749	6.1327368371000635
b34	pepb34a9	DaPR130924_VB113_O1938.m	4135	27.100000381469727	VLFDPFELDTSVTPGR		1	b34.a1	2.100000034976901E-11	78.30000305175781	2	1792.9132080078125	1792.9119873046875	0.0012000000569969416	0.6693022666443991
b34	pepb34a6	DaPR130924_VB113_O1938.m	4160	27.200000762939453	MTEFGNLALIDQDAGQEDGVAIPLPGVR	M1:+15.99491	1	b34.a1	0.00989999994635582	35.400001525878906	3	2942.46923828125	2942.45703125	0.012000000104308128	4.078224414787918
b34	pepb34a1	DaPR130924_VB113_O1938.m	4191	27.3799991607666	AGTLLPVIQFLQK		1	b34.a1	1.1999999696854502E-4	46.400001525878906	2	1427.86474609375	1427.862548828125	0.002300000051036477	1.6107993398413123
b35	pepb35a3	DaPR130924_VB113_O1938.m	2669	20.459999084472656	LLEVTNTIR		1	b35.a1	0.04100000113248825	32.79999923706055	2	1058.62255859375	1058.620849609375	0.0017000000225380063	1.6058629708316217
b35	pepb35a6	DaPR130924_VB113_O1938.m	2931	21.43000030517578	IQNPDLWNSYQAK		1	b35.a1	0.0017000000225380063	33.20000076293945	2	1576.771728515625	1576.77587890625	-0.004100000020116568	-2.6002427326327338
b35	pepb35a5	DaPR130924_VB113_O1938.m	3635	24.200000762939453	ILIEFDTLK		1	b35.a1	0.001500000013038516	29.399999618530273	2	1091.6353759765625	1091.6351318359375	3.000000142492354E-4	0.27481711196367264
b35	pepb35a2	DaPR130924_VB113_O1938.m	3811	25.079999923706055	IGSIIFQVASGDITK		1	b35.a1	1.700000029813964E-5	57.099998474121094	2	1548.86865234375	1548.8636474609375	0.005100000184029341	3.2927367056421044
b35	pepb35a4	DaPR130924_VB113_O1938.m	3837	25.280000686645508	LLFNFVEQNMK		1	b35.a1	2.699999868127634E-7	46.099998474121094	2	1382.717041015625	1382.714111328125	0.003000000026077032	2.1696459170402704
b35	pepb35a7	DaPR130924_VB113_O1938.m	3905	25.729999542236328	SIAFPAIGTGNLGFPK		1	b35.a1	2.7999999474559445E-7	49.79999923706055	2	1589.870849609375	1589.8690185546875	0.0019000000320374966	1.1950670211592285
b35	pepb35a8	DaPR130924_VB113_O1938.m	3954	25.979999542236328	TVLAPGVVLIVQQGDLAR		1	b35.a1	3.299999889350147E-6	45.70000076293945	2	1849.0965576171875	1849.0909423828125	0.00559999980032444	3.0285150783920103
b35	pepb35a1	DaPR130924_VB113_O1938.m	4127	27.059999465942383	FLVFFYPEDVR		1	b35.a1	3.000000142492354E-4	42.400001525878906	2	1431.7352294921875	1431.7310791015625	0.004100000020116568	2.863666284795182
b36	pepb36a1	DaPR130924_VB113_O1938.m	2109	18.229999542236328	AAVLLEQER		1	b36.a1	0.010999999940395355	50.29999923706055	2	1028.5760498046875	1028.5738525390625	0.002199999988079071	2.1388838367301592
b36	pepb36a5	DaPR130924_VB113_O1938.m	2227	18.700000762939453	VGEPVALSEEER		1	b36.a1	1.2999999853491317E-5	51.599998474121094	2	1314.65673828125	1314.654052734375	0.00279999990016222	2.1298378035943712
b36	pepb36a6	DaPR130924_VB113_O1938.m	2454	19.600000381469727	YGPPPSYPNLK		1	b36.a1	0.008200000040233135	32.70000076293945	2	1232.6336669921875	1232.63134765625	0.002300000051036477	1.8659269500242253
b36	pepb36a3	DaPR130924_VB113_O1938.m	2458	19.610000610351562	LAEIGAPIQGNR		1	b36.a1	9.699999936856329E-4	35.79999923706055	2	1238.692138671875	1238.685546875	0.006599999964237213	5.328228767089378
b36	pepb36a2	DaPR130924_VB113_O1938.m	2546	19.959999084472656	FTVAELK		1	b36.a1	0.013000000268220901	31.299999237060547	2	807.4624633789062	807.4614868164062	8.999999845400453E-4	1.1146042247643195
b36	pepb36a4	DaPR130924_VB113_O1938.m	2831	21.049999237060547	LAQQQAALLMQQEER		1	b36.a1	4.900000058114529E-4	46.099998474121094	3	1756.898193359375	1756.9014892578125	-0.0031999999191612005	-1.8213883582698835
b36	pepb36a4	DaPR130924_VB113_O1938.m	2843	21.100000381469727	LAQQQAALLMQQEER		1	b36.a1	1.5999999595806003E-4	38.099998474121094	2	1756.905517578125	1756.9014892578125	0.004100000020116568	2.33365390443637
b37	pepb37a5	DaPR130924_VB113_O1938.m	1473	15.40999984741211	SVQESLER		1	b37.a1	0.03700000047683716	32.0	2	947.477783203125	947.4796752929688	-0.0019000000320374966	-2.005320094544509
b37	pepb37a2	DaPR130924_VB113_O1938.m	1885	17.260000228881836	IIAEGANGPTTPEADK		1	b37.a1	1.700000069604357E-7	57.29999923706055	2	1583.7957763671875	1583.7916259765625	0.00430000014603138	2.715003713559862
b37	pepb37a7	DaPR130924_VB113_O1938.m	2202	18.579999923706055	YSTDVSVDEVK		1	b37.a1	1.4000000192027073E-5	44.20000076293945	2	1241.5908203125	1241.5899658203125	8.999999845400453E-4	0.7248769797728025
b37	pepb37a4	DaPR130924_VB113_O1938.m	2734	20.700000762939453	MVEGFFDR	M1:+15.99491	1	b37.a1	0.03999999910593033	29.299999237060547	2	1016.4530029296875	1016.4509887695312	0.0020000000949949026	1.9676306256694291
b37	pepb37a3	DaPR130924_VB113_O1938.m	3010	21.709999084472656	MVEGFFDR		1	b37.a1	0.005799999926239252	33.900001525878906	2	1000.4585571289062	1000.4561157226562	0.002400000113993883	2.3989059352796285
b37	pepb37a6	DaPR130924_VB113_O1938.m	3171	22.329999923706055	YNLGLDLR		1	b37.a1	0.005900000222027302	39.70000076293945	2	963.5269775390625	963.5261840820312	6.99999975040555E-4	0.7264981342540864
b37	pepb37a1	DaPR130924_VB113_O1938.m	3470	23.510000228881836	DDGSWEVIEGYR		1	b37.a1	0.0010999999940395355	49.599998474121094	2	1425.6287841796875	1425.6285400390625	3.000000142492354E-4	0.21043350762395324
b38	pepb38a6	DaPR130924_VB113_O1938.m	1968	17.6299991607666	SPFNSPSPQDSPR		1	b38.a1	1.500000071246177E-4	44.400001525878906	2	1415.654052734375	1415.6553955078125	-0.0013000000035390258	-0.9183025810265784
b38	pepb38a5	DaPR130924_VB113_O1938.m	2624	20.280000686645508	NWTEDMEGGISSPVK	M6:+15.99491	1	b38.a1	6.799999937356915E-6	50.0	2	1665.7471923828125	1665.742919921875	0.00430000014603138	2.581430840620385
b38	pepb38a4	DaPR130924_VB113_O1938.m	3173	22.350000381469727	NWTEDMEGGISSPVK		1	b38.a1	2.300000051036477E-5	42.79999923706055	2	1649.746826171875	1649.748046875	-0.0010999999940395355	-0.6667684778431392
b38	pepb38a1	DaPR130924_VB113_O1938.m	4261	27.75	LDLVMVILFK	M5:+15.99491	3	b38.a1 b38.a2 b38.a3	0.0010000000474974513	46.400001525878906	2	1206.71923828125	1206.717041015625	0.002199999988079071	1.823128300423649
b38	pepb38a2	DaPR130924_VB113_O1938.m	1693	16.459999084472656	KPEKPLFSSASPQDSSPR		1	b38.a2	0.0034000000450760126	44.5	3	1958.0113525390625	1957.998046875	0.013000000268220901	6.639434747633755
b38	pepb38a3	DaPR130924_VB113_O1938.m	3036	21.809999465942383	NPPGYLEDSFVK		1	b38.a2	9.699999936856329E-4	37.5	2	1365.6724853515625	1365.6689453125	0.003599999938160181	2.636070733333113
b38	pepb38a7	DaPR130924_VB113_O1938.m	3074	21.950000762939453	SVEDEMDSPGEEPFYTGQGR		1	b38.a3	1.1999999696854502E-4	37.400001525878906	2	2229.9296875	2229.924560546875	0.005200000014156103	2.3319174586250737
b39	pepb39a4	DaPR130924_VB113_O1938.m	887	11.949999809265137	TEGAEATPGAQK		1	b39.a1	0.02199999988079071	35.099998474121094	2	1159.5611572265625	1159.5594482421875	0.0017999999690800905	1.552313658268032
b39	pepb39a1	DaPR130924_VB113_O1938.m	1674	16.360000610351562	EVDATSPAPSTSSTVK		1	b39.a1	0.0017999999690800905	46.70000076293945	2	1576.776123046875	1576.7705078125	0.00570000009611249	3.6149839611220704
b39	pepb39a3	DaPR130924_VB113_O1938.m	1998	17.760000228881836	MNDFMR		1	b39.a1	0.017999999225139618	26.600000381469727	2	813.3409423828125	813.338623046875	0.002300000051036477	2.8278505235868057
b39	pepb39a5	DaPR130924_VB113_O1938.m	2399	19.399999618530273	TTIYEIQDDR		1	b39.a1	4.4999999227002263E-4	45.5	2	1253.6080322265625	1253.6011962890625	0.006800000090152025	5.424372687487483
b39	pepb39a2	DaPR130924_VB113_O1938.m	2909	21.350000381469727	GEFTYYEIQDNTGK		1	b39.a1	4.3000000005122274E-7	55.20000076293945	2	1664.7464599609375	1664.7442626953125	0.002199999988079071	1.321524294979188
b39	pepb39a6	DaPR130924_VB113_O1938.m	3044	21.850000381469727	VFNIDLK		1	b39.a1	0.04800000041723251	34.5	2	848.4893798828125	848.4880981445312	0.0013000000035390258	1.5321369932964977
b40	pepb40a4	DaPR130924_VB113_O1938.m	745	10.949999809265137	HGATHVFASK		1	b40.a1	0.014000000432133675	29.0	2	1054.5428466796875	1054.5433349609375	-3.9999998989515007E-4	-0.37931109764205845
b40	pepb40a5	DaPR130924_VB113_O1938.m	1368	14.800000190734863	LVDQNLNK		1	b40.a1	7.699999841861427E-4	38.599998474121094	2	943.5233154296875	943.5211181640625	0.002199999988079071	2.331691305818264
b40	pepb40a6	DaPR130924_VB113_O1938.m	1797	16.90999984741211	NPELPNAAQAQK		1	b40.a1	4.200000148557592E-6	44.20000076293945	2	1280.6610107421875	1280.6597900390625	0.0013000000035390258	1.0151017574303425
b40	pepb40a1	DaPR130924_VB113_O1938.m	2048	17.979999542236328	EIQEPDPTYEEK		1	b40.a1	0.03500000014901161	31.600000381469727	2	1477.6708984375	1477.669677734375	0.0012000000569969416	0.8120895184347505
b40	pepb40a2	DaPR130924_VB113_O1938.m	3531	23.760000228881836	ESEITDEDIDGILER		1	b40.a1	0.004999999888241291	40.099998474121094	2	1733.7998046875	1733.8079833984375	-0.008200000040233135	-4.72947415097277
b40	pepb40a3	DaPR130924_VB113_O1938.m	3558	23.899999618530273	FVFMLSTR		1	b40.a1	0.0020000000949949026	29.299999237060547	2	1000.5323486328125	1000.5288696289062	0.0035000001080334187	3.4981500427184677
b41	pepb41a2	DaPR130924_VB113_O1938.m	1151	13.600000381469727	EQLTDADTK		1	b41.a1	0.004800000227987766	32.400001525878906	2	1020.4846801757812	1020.4848022460938	-1.9999999494757503E-4	-0.1959852753391072
b41	pepb41a4	DaPR130924_VB113_O1938.m	1632	16.15999984741211	LSLQESESK		1	b41.a1	0.013000000268220901	35.70000076293945	2	1020.5223999023438	1020.5211791992188	0.0012000000569969416	1.175869821671468
b41	pepb41a6	DaPR130924_VB113_O1938.m	2009	17.799999237060547	PSSFQNNVQSQDPQVSTK		1	b41.a1	0.014000000432133675	25.600000381469727	2	1990.9580078125	1990.947021484375	0.010999999940395355	5.525008863467482
b41	pepb41a3	DaPR130924_VB113_O1938.m	2631	20.309999465942383	LGLHVTPSNVDQVSTPPAAK		1	b41.a1	0.024000000208616257	36.20000076293945	3	2031.0889892578125	2031.08740234375	0.0015999999595806003	0.7877553460940669
b41	pepb41a5	DaPR130924_VB113_O1938.m	2708	20.610000610351562	PGLTYQEALESEK		1	b41.a1	0.009800000116229057	30.200000762939453	2	1464.725830078125	1464.7220458984375	0.003800000064074993	2.5943489242316504
b41	pepb41a1	DaPR130924_VB113_O1938.m	4284	27.860000610351562	DFIEDYVDILR		1	b41.a1	3.6999999792897142E-6	57.599998474121094	2	1397.6995849609375	1397.695068359375	0.0044999998062849045	3.2195862374809967
b42	pepb42a4	DaPR130924_VB113_O1938.m	1272	14.25	LLATGSQDR		1	b42.a1	0.010999999940395355	40.0	2	960.5120239257812	960.5112915039062	6.99999975040555E-4	0.7287784966531111
b42	pepb42a3	DaPR130924_VB113_O1938.m	1686	16.43000030517578	LDDHALTGASDSR		1	b42.a1	3.600000127335079E-5	40.79999923706055	2	1357.6358642578125	1357.6346435546875	0.0012000000569969416	0.8838902739362836
b42	pepb42a1	DaPR130924_VB113_O1938.m	1858	17.15999984741211	DVTEAEQAEEQAR		1	b42.a1	1.9000000293090125E-6	56.29999923706055	2	1475.66455078125	1475.6612548828125	0.0032999999821186066	2.23628557787178
b42	pepb42a2	DaPR130924_VB113_O1938.m	2705	20.600000381469727	GTQLLSSGSDGLVK		1	b42.a1	1.4000000192027073E-5	53.0	2	1361.7303466796875	1361.7275390625	0.002899999963119626	2.129647730496932
b42	pepb42a6	DaPR130924_VB113_O1938.m	3335	23.010000228881836	QQELDNLLHEK	Q1:-17.02655	1	b42.a1	6.200000061653554E-4	46.0	2	1349.6751708984375	1349.6700439453125	0.005200000014156103	3.852793530895617
b42	pepb42a5	DaPR130924_VB113_O1938.m	3974	26.100000381469727	QFAGYSEEVLDVR	Q1:-17.02655	1	b42.a1	0.008299999870359898	41.29999923706055	2	1495.7078857421875	1495.706787109375	0.0012000000569969416	0.8022963239446679
b43	pepb43a6	DaPR130924_VB113_O1938.m	1662	16.309999465942383	VGQDPVLR		1	b43.a1	0.017000000923871994	40.900001525878906	2	883.5046997070312	883.5	0.004699999932199717	5.319750913638615
b43	pepb43a3	DaPR130924_VB113_O1938.m	1978	17.68000030517578	IDYGEYMDK	M7:+15.99491	1	b43.a1	0.0027000000700354576	33.5	2	1149.47900390625	1149.477294921875	0.0017999999690800905	1.5659291201592884
b43	pepb43a1	DaPR130924_VB113_O1938.m	2151	18.3799991607666	DVAYQYVK		1	b43.a1	0.007699999958276749	38.5	2	985.5012817382812	985.4993286132812	0.0019000000320374966	1.9279566985713024
b43	pepb43a2	DaPR130924_VB113_O1938.m	2536	19.93000030517578	ESETTTSLVLER		1	b43.a1	0.014999999664723873	45.20000076293945	2	1364.6907958984375	1364.6907958984375	9.999999747378752E-5	0.07327667027163688
b43	pepb43a5	DaPR130924_VB113_O1938.m	2582	20.110000610351562	SGDSEVYQLGDVSQK		1	b43.a1	2.499999936844688E-6	61.79999923706055	2	1611.7537841796875	1611.7501220703125	0.003700000001117587	2.2956412104159747
b43	pepb43a4	DaPR130924_VB113_O1938.m	4249	27.68000030517578	NPVTIFSLATNEMWR		1	b43.a1	0.0034000000450760126	32.5	2	1778.89111328125	1778.8897705078125	0.0013000000035390258	0.730792894023962
b44	pepb44a2	DaPR130924_VB113_O1938.m	629	9.949999809265137	GVAASAGSSGENKK		1	b44.a1	7.79999973019585E-5	46.5	2	1262.637939453125	1262.6339111328125	0.004000000189989805	3.1679809600560125
b44	pepb44a5	DaPR130924_VB113_O1938.m	1940	17.479999542236328	TSTILAAAR		1	b44.a1	0.03200000151991844	26.200000762939453	2	903.5274658203125	903.5261840820312	0.0012000000569969416	1.3281298075673627
b44	pepb44a1	DaPR130924_VB113_O1938.m	2921	21.399999618530273	AITFLQSATR		1	b44.a1	0.002899999963119626	36.29999923706055	2	1107.6158447265625	1107.6160888671875	-1.9999999494757503E-4	-0.18056797563506385
b44	pepb44a3	DaPR130924_VB113_O1938.m	3224	22.549999237060547	ISDEGIAYLVK		1	b44.a1	7.999999979801942E-6	60.79999923706055	2	1207.6590576171875	1207.6573486328125	0.0017999999690800905	1.4904889794426113
b44	pepb44a6	DaPR130924_VB113_O1938.m	3309	22.8799991607666	VITDIAGVIPAEK		1	b44.a1	2.099999983329326E-4	44.20000076293945	2	1325.769287109375	1325.7679443359375	0.00139999995008111	1.055991703572494
b44	pepb44a4	DaPR130924_VB113_O1938.m	4077	26.760000228881836	SLEGADLPNLLFYGPPGTGK		1	b44.a1	3.5999998999614036E-6	48.20000076293945	2	2046.0616455078125	2046.0546875	0.007000000216066837	3.42121853283398
b45	pepb45a5	DaPR130924_VB113_O1938.m	1867	17.200000762939453	QPAPGPVEKPPR	Q1:-17.02655	1	b45.a1	0.017000000923871994	28.200000762939453	2	1255.6771240234375	1255.6798095703125	-0.0026000000070780516	-2.070591553086896
b45	pepb45a6	DaPR130924_VB113_O1938.m	2102	18.200000762939453	TLSGAQDSEAAFAK		1	b45.a1	1.3000000035390258E-4	47.29999923706055	2	1395.688720703125	1395.675048828125	0.013000000268220901	9.314489271078049
b45	pepb45a4	DaPR130924_VB113_O1938.m	2591	20.1299991607666	PTVLNQPLPGEK		1	b45.a1	0.005499999970197678	32.0	2	1292.720947265625	1292.7213134765625	-3.000000142492354E-4	-0.2320685913674885
b45	pepb45a3	DaPR130924_VB113_O1938.m	3144	22.229999542236328	NPPTTIGMMTLK		1	b45.a1	0.020999999716877937	29.799999237060547	2	1303.68115234375	1303.67529296875	0.005900000222027302	4.525666976929299
b45	pepb45a2	DaPR130924_VB113_O1938.m	3465	23.5	NDLLNIIR		1	b45.a1	0.008299999870359898	47.400001525878906	2	970.571533203125	970.5684204101562	0.003100000089034438	3.194004692347601
b45	pepb45a1	DaPR130924_VB113_O1938.m	3778	24.899999618530273	DLVLPTQALPASPALK		1	b45.a1	0.023000000044703484	44.70000076293945	2	1633.953369140625	1633.9527587890625	6.99999975040555E-4	0.42840894345031827
b46	pepb46a3	DaPR130924_VB113_O1938.m	1705	16.5	HLVSAGYVHVNR		1	b46.a1	4.999999987376214E-7	56.099998474121094	3	1351.7265625	1351.723388671875	0.0031999999191612005	2.3673481911897185
b46	pepb46a2	DaPR130924_VB113_O1938.m	2318	19.079999923706055	DTLGSWQR		1	b46.a1	0.010999999940395355	37.400001525878906	2	962.4716186523438	962.4694213867188	0.002199999988079071	2.2857868927506577
b46	pepb46a5	DaPR130924_VB113_O1938.m	2480	19.700000762939453	TQVELVADPETR		1	b46.a1	3.7000001611886546E-5	52.0	2	1357.6988525390625	1357.6961669921875	0.0027000000700354576	1.9886629539633915
b46	pepb46a4	DaPR130924_VB113_O1938.m	3094	22.030000686645508	LVIFTNQMSIGR	M8:+15.99491	1	b46.a1	1.1999999696854502E-4	40.900001525878906	2	1394.7479248046875	1394.7464599609375	0.001500000013038516	1.07546429125228
b46	pepb46a6	DaPR130924_VB113_O1938.m	3698	24.5	VAGFDLDGTLITTR		1	b46.a1	1.7000000018807526E-10	63.0	2	1478.7874755859375	1478.785400390625	0.002199999988079071	1.4877074033175708
b46	pepb46a1	DaPR130924_VB113_O1938.m	3906	25.729999542236328	ALLSASPEVVVAVGFPGAGK		1	b46.a1	3.400000139208714E-7	54.79999923706055	2	1869.046142578125	1869.0484619140625	-0.002300000051036477	-1.2305727207742296
b47	pepb47a1	DaPR130924_VB113_O1938.m	2012	17.809999465942383	AQEPESGLSEETQVK		1	b47.a1	2.2000000171829015E-5	48.099998474121094	2	1631.776611328125	1631.7762451171875	3.000000142492354E-4	0.18384874467129567
b47	pepb47a6	DaPR130924_VB113_O1938.m	2418	19.459999084472656	VTELALTASDR		1	b47.a1	7.000000096013537E-6	44.70000076293945	2	1175.62841796875	1175.6270751953125	0.00139999995008111	1.190853783159529
b47	pepb47a3	DaPR130924_VB113_O1938.m	2512	19.809999465942383	HGDLPDIQIK		1	b47.a1	1.9999999494757503E-5	42.400001525878906	2	1135.6131591796875	1135.6109619140625	0.002199999988079071	1.9372831558186003
b47	pepb47a2	DaPR130924_VB113_O1938.m	3110	22.100000381469727	DQNILLGTTYR		1	b47.a1	0.00570000009611249	34.599998474121094	2	1293.679443359375	1293.68017578125	-6.99999975040555E-4	-0.5410919855966927
b47	pepb47a5	DaPR130924_VB113_O1938.m	3598	24.059999465942383	MSTSPEAFLALR		1	b47.a1	0.0012000000569969416	35.900001525878906	2	1322.666748046875	1322.677978515625	-0.010999999940395355	-8.316461088087445
b47	pepb47a4	DaPR130924_VB113_O1938.m	4180	27.309999465942383	LLLQGEADQSLLTFIDK		1	b47.a1	1.5999999959603883E-5	59.099998474121094	2	1904.04345703125	1904.037841796875	0.00559999980032444	2.9411179113118986
b48	pepb48a5	DaPR130924_VB113_O1938.m	2209	18.610000610351562	LNEIVGNEDTVSR		1	b48.a1	0.002099999925121665	44.20000076293945	2	1445.71923828125	1445.7235107421875	-0.00419999985024333	-2.905119698916141
b48	pepb48a6	DaPR130924_VB113_O1938.m	2353	19.200000762939453	LTDAQILTR		1	b48.a1	0.006599999964237213	44.099998474121094	2	1030.5894775390625	1030.589599609375	-0.0	-0.0
b48	pepb48a1	DaPR130924_VB113_O1938.m	3212	22.510000228881836	EGNVPNIIIAGPPGTGK		1	b48.a1	2.5999999706982635E-5	51.29999923706055	2	1633.892822265625	1633.8912353515625	0.0015999999595806003	0.9792573244548498
b48	pepb48a4	DaPR130924_VB113_O1938.m	3332	23.0	IIILDEADSMTDGAQQALR	M10:+15.99491	1	b48.a1	8.299999753944576E-4	39.5	2	2076.0302734375	2076.0283203125	0.002099999925121665	1.0115468582844556
b48	pepb48a3	DaPR130924_VB113_O1938.m	3769	24.850000381469727	IIILDEADSMTDGAQQALR		1	b48.a1	4.999999873689376E-6	51.0	2	2060.026611328125	2060.033203125	-0.006599999964237213	-3.2038318383534974
b48	pepb48a2	DaPR130924_VB113_O1938.m	4064	26.709999084472656	IAEGVNSLLQMAGLLAR	M11:+15.99491	1	b48.a1	1.8000000272877514E-4	49.20000076293945	2	1771.97412109375	1771.973876953125	3.000000142492354E-4	0.16930272965709836
b49	pepb49a6	DaPR130924_VB113_O1938.m	2872	21.200000762939453	YNILGTNTIMDK	M10:+15.99491	1	b49.a1	1.8000000636675395E-5	45.900001525878906	2	1398.6962890625	1398.69384765625	0.0026000000070780516	1.8588771312855883
b49	pepb49a3	DaPR130924_VB113_O1938.m	3050	21.860000610351562	NFILDQTNVSAAAQR		1	b49.a1	6.399999961104186E-7	53.599998474121094	2	1647.84765625	1647.8453369140625	0.002400000113993883	1.4564474348596266
b49	pepb49a2	DaPR130924_VB113_O1938.m	3080	21.979999542236328	GYFEYIEENK		1	b49.a1	4.8000001697801054E-5	37.5	2	1291.5872802734375	1291.58447265625	0.00279999990016222	2.1678798092112315
b49	pepb49a5	DaPR130924_VB113_O1938.m	3263	22.700000762939453	YNILGTNTIMDK		1	b49.a1	4.199999966658652E-4	41.900001525878906	2	1382.7012939453125	1382.6988525390625	0.0024999999441206455	1.8080581606977346
b49	pepb49a4	DaPR130924_VB113_O1938.m	3617	24.1299991607666	SSGPTSLFAVTVAPPGAR		1	b49.a1	3.7999998312443495E-5	39.599998474121094	2	1714.91455078125	1714.9127197265625	0.0019000000320374966	1.1079281237942218
b49	pepb49a1	DaPR130924_VB113_O1938.m	3966	26.059999465942383	EKPYFPIPEEYTFIQNVPLEDR		1	b49.a1	1.1999999696854502E-4	46.900001525878906	3	2724.353271484375	2724.35595703125	-0.00279999990016222	-1.0277658075244323
b50	pepb50a5	DaPR130924_VB113_O1938.m	1387	14.930000305175781	QEESSLPPDNENK		1	b50.a1	0.02500000037252903	27.899999618530273	2	1486.6695556640625	1486.666015625	0.003599999938160181	2.4215256825163434
b50	pepb50a3	DaPR130924_VB113_O1938.m	2965	21.559999465942383	LHDETLTYLNQGQSYEIR		1	b50.a1	4.700000033608376E-7	55.0	3	2180.06640625	2180.062255859375	0.00419999985024333	1.92655041797772
b50	pepb50a2	DaPR130924_VB113_O1938.m	3737	24.709999084472656	LFTNFSGADLLK		1	b50.a1	0.004999999888241291	39.29999923706055	2	1325.71142578125	1325.71044921875	0.0010999999940395355	0.8297437760166806
b50	pepb50a1	DaPR130924_VB113_O1938.m	3958	26.0	ANPTQLNTVEFLWDPAK		1	b50.a1	7.300000288523734E-5	43.099998474121094	2	1943.993408203125	1943.986572265625	0.006899999920278788	3.5494071917570715
b50	pepb50a6	DaPR130924_VB113_O1938.m	4188	27.350000381469727	SMSDVLALPIFK		1	b50.a1	1.4000000373926014E-4	37.5	2	1320.728271484375	1320.7236328125	0.004699999932199717	3.55865513074147
b50	pepb50a4	DaPR130924_VB113_O1938.m	4265	27.760000228881836	ILDIDIPMSVGIIDPR		1	b50.a1	7.400000322377309E-5	39.79999923706055	2	1766.9761962890625	1766.9725341796875	0.003700000001117587	2.0939770876717687
b51	pepb51a1	DaPR130924_VB113_O1938.m	1495	15.550000190734863	GAVIVVSHDAR		1	b51.a1	9.899999713525176E-4	38.70000076293945	2	1123.6234130859375	1123.622314453125	0.0012000000569969416	1.067974569000074
b51	pepb51a3	DaPR130924_VB113_O1938.m	1741	16.65999984741211	LQGQLEQGDDTAAER		1	b51.a1	3.600000127335079E-5	43.29999923706055	2	1630.7728271484375	1630.76708984375	0.00570000009611249	3.4952876665291477
b51	pepb51a4	DaPR130924_VB113_O1938.m	2610	20.209999084472656	MEETPTEYLQR		1	b51.a1	0.010999999940395355	31.5	2	1396.6416015625	1396.6417236328125	-9.999999747378752E-5	-0.07160032224561999
b51	pepb51a2	DaPR130924_VB113_O1938.m	2905	21.329999923706055	GFNLPYQDAR		1	b51.a1	0.0035000001080334187	27.799999237060547	2	1180.576904296875	1180.574951171875	0.0020000000949949026	1.6940898949360572
b51	pepb51a5	DaPR130924_VB113_O1938.m	3991	26.229999542236328	STLLLLLTGK		1	b51.a1	0.005400000140070915	32.0	2	1058.6842041015625	1058.682373046875	0.0019000000320374966	1.7946837317875801
b52	pepb52a1	DaPR130924_VB113_O1938.m	1852	17.1299991607666	AASQAVEEMR	M9:+15.99491 - A1:+42.01057	1	b52.a1	0.01899999938905239	38.70000076293945	2	1149.5189208984375	1149.5208740234375	-0.0019000000320374966	-1.652862575159081
b52	pepb52a5	DaPR130924_VB113_O1938.m	3055	21.8799991607666	VVLGEFGVR		1	b52.a1	7.300000288523734E-5	35.29999923706055	2	975.564453125	975.5626220703125	0.0017999999690800905	1.8450891089494383
b52	pepb52a4	DaPR130924_VB113_O1938.m	3098	22.049999237060547	NQGDEEGTEIDTLQFR		1	b52.a1	7.500000265281415E-8	50.5	2	1851.8392333984375	1851.8360595703125	0.0032999999821186066	1.7820151870702399
b52	pepb52a2	DaPR130924_VB113_O1938.m	3609	24.110000610351562	ILLAEVPTMAVEK		1	b52.a1	0.0012000000569969416	51.599998474121094	2	1413.8060302734375	1413.8026123046875	0.0035000001080334187	2.475593182225028
b52	pepb52a3	DaPR130924_VB113_O1938.m	4293	27.899999618530273	LLPDITLLEPVEGEAAEELSR		1	b52.a1	0.026000000536441803	44.599998474121094	2	2294.221435546875	2294.212890625	0.008500000461935997	3.704974589180513
b53	pepb53a3	DaPR130924_VB113_O1938.m	795	11.300000190734863	VAGGAAPSKPASAK		1	b53.a1	0.002099999925121665	41.29999923706055	2	1211.67431640625	1211.6746826171875	-3.000000142492354E-4	-0.24759122110337634
b53	pepb53a2	DaPR130924_VB113_O1938.m	1337	14.65999984741211	VADNSFDAK		1	b53.a1	5.699999746866524E-4	37.599998474121094	2	966.4542846679688	966.453125	0.0010999999940395355	1.1381824587090403
b53	pepb53a4	DaPR130924_VB113_O1938.m	1596	16.030000686645508	VREEEIEVDSR		1	b53.a1	0.0032999999821186066	38.400001525878906	2	1360.6717529296875	1360.670654296875	0.0010999999940395355	0.808424867961865
b53	pepb53a1	DaPR130924_VB113_O1938.m	1764	16.760000228881836	DNQLSEVANK		1	b53.a1	0.0010999999940395355	41.29999923706055	2	1117.5526123046875	1117.548828125	0.003800000064074993	3.4002989117267957
b54	pepb54a4	DaPR130924_VB113_O1938.m	643	10.0600004196167	QAPKPRKQ	Q1:-17.02655	1	b54.a1	0.003800000064074993	28.100000381469727	2	935.5423583984375	935.5426025390625	-1.9999999494757503E-4	-0.21377967652651528
b54	pepb54a2	DaPR130924_VB113_O1938.m	1438	15.210000038146973	ENAGEDPGLAR		1	b54.a1	0.009999999776482582	33.70000076293945	2	1128.529541015625	1128.5284423828125	0.0012000000569969416	1.0633316910145583
b54	pepb54a3	DaPR130924_VB113_O1938.m	2256	18.829999923706055	GAVHDVKDVLDS		1	b54.a1	3.000000142492354E-4	40.0	2	1254.6375732421875	1254.6329345703125	0.004699999932199717	3.746115539210977
b54	pepb54a1	DaPR130924_VB113_O1938.m	2919	21.3799991607666	DAVEDLESVGK		1	b54.a1	2.6000000070780516E-4	52.0	2	1161.5653076171875	1161.5638427734375	0.0015999999595806003	1.3774533096349828
b55	pepb55a4	DaPR130924_VB113_O1938.m	633	10.0	SGPTHVSTR		1	b55.a1	0.032999999821186066	32.400001525878906	2	941.480224609375	941.4802856445312	-9.999999747378752E-5	-0.10621571051307586
b55	pepb55a2	DaPR130924_VB113_O1938.m	1403	15.010000228881836	GLLSNHTGSPR		1	b55.a1	0.0026000000070780516	33.099998474121094	2	1138.591796875	1138.5968017578125	-0.004900000058114529	-4.303542791047461
b55	pepb55a1	DaPR130924_VB113_O1938.m	1884	17.260000228881836	EDTGDQQGLLK		1	b55.a1	0.014999999664723873	34.400001525878906	2	1203.5867919921875	1203.5855712890625	0.0012000000569969416	0.9970209726855725
b55	pepb55a3	DaPR130924_VB113_O1938.m	3530	23.760000228881836	NADIFNSDVVIVER		1	b55.a1	9.200000204145908E-5	53.5	2	1590.8175048828125	1590.8126220703125	0.004900000058114529	3.080186811528802
b56	pepb56a2	DaPR130924_VB113_O1938.m	1410	15.0600004196167	TVAQSQQLETNSQR		1	b56.a1	0.0034000000450760126	49.099998474121094	2	1589.7935791015625	1589.7882080078125	0.005400000140070915	3.3966789493537233
b56	pepb56a1	DaPR130924_VB113_O1938.m	1847	17.110000610351562	ETANAIVSQQTPQR		1	b56.a1	1.8000000272877514E-4	50.29999923706055	2	1542.7919921875	1542.7874755859375	0.004600000102072954	2.9816161816622953
b56	pepb56a3	DaPR130924_VB113_O1938.m	2811	20.979999542236328	VVLLTEVDK		1	b56.a1	0.035999998450279236	29.100000381469727	2	1015.6047973632812	1015.6038208007812	0.0010000000474974513	0.9846359643556415
b56	pepb56a4	DaPR130924_VB113_O1938.m	2853	21.1299991607666	VVIQEMLK		1	b56.a1	0.035999998450279236	32.099998474121094	2	959.5618896484375	959.559814453125	0.0020000000949949026	2.084289134320145
b57	pepb57a3	DaPR130924_VB113_O1938.m	1873	17.229999542236328	MLLQSSEGR		1	b57.a1	0.028999999165534973	36.29999923706055	2	1020.5143432617188	1020.5147094726562	-3.9999998989515007E-4	-0.39195906358061927
b57	pepb57a4	DaPR130924_VB113_O1938.m	1990	17.729999542236328	NIEMTQEDVR		1	b57.a1	0.0026000000070780516	41.599998474121094	2	1234.57373046875	1234.57373046875	9.999999747378752E-5	0.08099961549952868
b57	pepb57a1	DaPR130924_VB113_O1938.m	2089	18.1299991607666	ANSNLVLQADR		1	b57.a1	0.0012000000569969416	37.099998474121094	2	1200.6279296875	1200.633544921875	-0.00559999980032444	-4.664204014630318
b57	pepb57a2	DaPR130924_VB113_O1938.m	3732	24.68000030517578	EEEVTGPVIAPLFPQK		1	b57.a1	2.2999999771400326E-7	47.29999923706055	2	1753.9403076171875	1753.9375	0.002899999963119626	1.6534226351392942
b58	pepb58a2	DaPR130924_VB113_O1938.m	1475	15.430000305175781	TPATAPVPAR		1	b58.a1	9.999999747378752E-5	50.0	2	980.5535888671875	980.5527954101562	7.999999797903001E-4	0.8158662986174726
b58	pepb58a3	DaPR130924_VB113_O1938.m	1901	17.329999923706055	TPSKPPAQLSPSVPK		1	b58.a1	0.020999999716877937	30.399999618530273	3	1533.864013671875	1533.8638916015625	9.999999747378752E-5	0.06519483118503684
b58	pepb58a4	DaPR130924_VB113_O1938.m	2540	19.93000030517578	YSQVLGLGGR		1	b58.a1	1.6999999934341758E-4	45.400001525878906	2	1049.5765380859375	1049.57421875	0.002300000051036477	2.191364850573105
b58	pepb58a1	DaPR130924_VB113_O1938.m	3787	24.959999084472656	DSPFGLSFVR		1	b58.a1	3.499999875202775E-4	43.0	2	1124.573974609375	1124.5738525390625	9.999999747378752E-5	0.08892257031230769
b59	pepb59a2	DaPR130924_VB113_O1938.m	1240	14.079999923706055	HINDSAPEVR		1	b59.a1	0.002099999925121665	36.400001525878906	2	1137.5654296875	1137.5650634765625	3.000000142492354E-4	0.2637211917640932
b59	pepb59a1	DaPR130924_VB113_O1938.m	2446	19.579999923706055	GEAVQEELLK		1	b59.a1	0.009399999864399433	42.5	2	1115.59521484375	1115.5947265625	6.000000284984708E-4	0.5378297460649178
b59	pepb59a3	DaPR130924_VB113_O1938.m	2599	20.15999984741211	IEDLEEGQQVIR		1	b59.a1	0.03200000151991844	45.099998474121094	2	1428.7369384765625	1428.7332763671875	0.003700000001117587	2.589706603968451
b59	pepb59a4	DaPR130924_VB113_O1938.m	4070	26.729999542236328	NLGIPIITVLGDSK		1	b59.a1	0.02800000086426735	32.79999923706055	2	1439.8499755859375	1439.84716796875	0.00279999990016222	1.94465076742297
b60	pepb60a2	DaPR130924_VB113_O1938.m	1503	15.579999923706055	APQVVAEAAK		1	b60.a1	0.019999999552965164	35.29999923706055	2	983.554931640625	983.5524291992188	0.0024999999441206455	2.5418064862653806
b60	pepb60a4	DaPR130924_VB113_O1938.m	1874	17.229999542236328	QEYVDYSESAK		1	b60.a1	0.023000000044703484	21.5	2	1318.5794677734375	1318.5802001953125	-6.99999975040555E-4	-0.5308740226319708
b60	pepb60a3	DaPR130924_VB113_O1938.m	3915	25.780000686645508	LDTSQWPLLLK		1	b60.a1	0.007499999832361937	34.79999923706055	2	1313.7489013671875	1313.746826171875	0.002199999988079071	1.6745996597302144
b60	pepb60a1	DaPR130924_VB113_O1938.m	3950	25.959999084472656	ALETLTGALFQRPPLIAAVK		1	b60.a1	0.005499999970197678	43.599998474121094	3	2109.248291015625	2109.243408203125	0.004800000227987766	2.275697631349675
b61	pepb61a2	DaPR130924_VB113_O1938.m	1898	17.329999923706055	GQNPNATFGEVSK		1	b61.a1	1.1000000085914508E-4	48.20000076293945	2	1348.6497802734375	1348.649658203125	1.9999999494757503E-4	0.14829647843016938
b61	pepb61a3	DaPR130924_VB113_O1938.m	3015	21.75	INLQQQPPPLQIK		1	b61.a1	0.02500000037252903	33.20000076293945	2	1516.886474609375	1516.885009765625	0.001500000013038516	0.9888686376235482
b61	pepb61a1	DaPR130924_VB113_O1938.m	3043	21.829999923706055	GLQLGQTSTATIQPSQQAQIVTR		1	b61.a1	0.0430000014603138	34.0	3	2426.311767578125	2426.300048828125	0.012000000104308128	4.945802193798739
b61	pepb61a4	DaPR130924_VB113_O1938.m	3354	23.079999923706055	IVASMWDSLGEEQK		1	b61.a1	2.6000000161729986E-6	53.900001525878906	2	1592.769775390625	1592.762939453125	0.006899999920278788	4.332094720039068
b62	pepb62a1	DaPR130924_VB113_O1938.m	1746	16.68000030517578	APTNIVYK		1	b62.a1	5.200000014156103E-4	41.70000076293945	2	905.5103759765625	905.509521484375	7.999999797903001E-4	0.8834804723851868
b62	pepb62a2	DaPR130924_VB113_O1938.m	2178	18.479999542236328	IDDMTAAPMDVR	M9:+15.99491	1	b62.a1	0.014999999664723873	38.79999923706055	2	1350.6009521484375	1350.6031494140625	-0.002199999988079071	-1.6289018643511277
b62	pepb62a4	DaPR130924_VB113_O1938.m	3647	24.260000228881836	QAVDFLSNEGHIYSTVDDDHFK	Q1:-17.02655	1	b62.a1	1.1999999696854502E-4	52.099998474121094	3	2520.135498046875	2520.1318359375	0.003700000001117587	1.4681771597640134
b62	pepb62a3	DaPR130924_VB113_O1938.m	3926	25.829999923706055	IGNVEISQVTIVGIIR		1	b62.a1	7.599999776175537E-7	54.0	2	1711.018798828125	1711.01171875	0.007199999876320362	4.208036565395593
b63	pepb63a2	DaPR130924_VB113_O1938.m	1125	13.449999809265137	LEHVVEEEK		1	b63.a1	0.01600000075995922	36.70000076293945	2	1111.5587158203125	1111.5633544921875	-0.004600000102072954	-4.138315718562387
b63	pepb63a1	DaPR130924_VB113_O1938.m	2982	21.610000610351562	GPILSFASTR		1	b63.a1	2.1999999262334313E-6	45.099998474121094	2	1048.5816650390625	1048.5789794921875	0.0027000000700354576	2.574913404561124
b63	pepb63a3	DaPR130924_VB113_O1938.m	3191	22.43000030517578	LPHLLLYGPPGTGK		1	b63.a1	1.5999999595806003E-4	41.099998474121094	3	1462.84326171875	1462.842041015625	0.0010999999940395355	0.7519608838120522
b63	pepb63a4	DaPR130924_VB113_O1938.m	4277	27.829999923706055	IQLSSLIAAFQVTR		1	b63.a1	1.2000000424450263E-6	54.20000076293945	2	1546.8990478515625	1546.8956298828125	0.0035000001080334187	2.26259615737525
b64	pepb64a2	DaPR130924_VB113_O1938.m	2623	20.280000686645508	EVQQTLEELR		1	b64.a1	0.019999999552965164	32.29999923706055	2	1244.6490478515625	1244.6485595703125	6.000000284984708E-4	0.4820638114148524
b64	pepb64a3	DaPR130924_VB113_O1938.m	2638	20.329999923706055	NAPQISDGSEVVVVK		1	b64.a1	0.020999999716877937	31.5	2	1541.82275390625	1541.8173828125	0.005400000140070915	3.5023603964177177
b64	pepb64a4	DaPR130924_VB113_O1938.m	3059	21.899999618530273	QLLLTSPVPGR		1	b64.a1	0.0013000000035390258	27.399999618530273	2	1180.70654296875	1180.705322265625	0.0013000000035390258	1.1010367947224031
b64	pepb64a1	DaPR130924_VB113_O1938.m	3291	22.799999237060547	EELNSSVAIADTALEDR		1	b64.a1	9.699999645818025E-5	30.799999237060547	2	1832.8961181640625	1832.8876953125	0.008500000461935997	4.637491147806948
b65	pepb65a2	DaPR130924_VB113_O1938.m	2390	19.350000381469727	ALIVVQQGMTPSAK	M9:+15.99491	1	b65.a1	2.4000000848900527E-5	51.5	2	1458.797119140625	1458.7989501953125	-0.0017000000225380063	-1.1653422305454773
b65	pepb65a1	DaPR130924_VB113_O1938.m	2803	20.959999084472656	ALIVVQQGMTPSAK		1	b65.a1	5.700000116348747E-8	61.29999923706055	2	1442.80517578125	1442.803955078125	0.0012000000569969416	0.8317138671358604
b65	pepb65a3	DaPR130924_VB113_O1938.m	2904	21.329999923706055	EEVTELLAR		1	b65.a1	0.02800000086426735	33.29999923706055	2	1059.56689453125	1059.5684814453125	-0.001500000013038516	-1.415670661505927
b65	pepb65a4	DaPR130924_VB113_O1938.m	4032	26.600000381469727	GYLVTQDELDQTLEEFK		1	b65.a1	3.9000000451316907E-10	72.0	2	2027.983642578125	2027.981201171875	0.0024999999441206455	1.2327530169786647
b66	pepb66a3	DaPR130924_VB113_O1938.m	2338	19.149999618530273	LQAITASSANLR		1	b66.a1	1.2999999853491317E-5	44.70000076293945	2	1244.6953125	1244.6961669921875	-7.999999797903001E-4	-0.642727117673627
b66	pepb66a4	DaPR130924_VB113_O1938.m	3293	22.809999465942383	LTDQTLIYLR		1	b66.a1	0.014000000432133675	30.700000762939453	2	1235.708984375	1235.6998291015625	0.009200000204145908	7.445173971444936
b66	pepb66a2	DaPR130924_VB113_O1938.m	3416	23.309999465942383	IANVTLIDLR		1	b66.a1	2.6000000161729986E-6	38.70000076293945	2	1127.6800537109375	1127.6787109375	0.00139999995008111	1.2414883215425916
b66	pepb66a1	DaPR130924_VB113_O1938.m	3452	23.450000762939453	LAGLDITDATLR		1	b66.a1	8.900000102585182E-5	55.400001525878906	2	1258.7025146484375	1258.7005615234375	0.0020000000949949026	1.588940337465371
b67	pepb67a1	DaPR130924_VB113_O1938.m	1951	17.530000686645508	DGYIHYGQTVK		1	b67.a1	0.002199999988079071	35.70000076293945	2	1280.631591796875	1280.62744140625	0.00419999985024333	3.2796422397690725
b67	pepb67a3	DaPR130924_VB113_O1938.m	3495	23.610000610351562	QTALLDADDPVSQLHK	Q1:-17.02655	1	b67.a1	9.699999692358574E-10	59.0	2	1733.8739013671875	1733.870849609375	0.003100000089034438	1.7879071499084487
b67	pepb67a4	DaPR130924_VB113_O1938.m	3700	24.5	VWFGDVEAETMYR		1	b67.a1	7.79999973019585E-5	58.599998474121094	2	1602.7266845703125	1602.72607421875	6.000000284984708E-4	0.374362180880436
b67	pepb67a2	DaPR130924_VB113_O1938.m	3824	25.15999984741211	MFYGNSDDIGVFLSK		1	b67.a1	5.0999999075429514E-5	47.0	2	1692.7864990234375	1692.794189453125	-0.007699999958276749	-4.548692337350422
b68	pepb68a2	DaPR130924_VB113_O1938.m	2911	21.350000381469727	LMTEILGR		1	b68.a1	0.04100000113248825	26.5	2	932.523681640625	932.5238037109375	-9.999999747378752E-5	-0.10723586580400621
b68	pepb68a3	DaPR130924_VB113_O1938.m	3020	21.760000228881836	LPGGELNPGEDEVEGLK		1	b68.a1	5.500000042957254E-5	44.099998474121094	2	1752.8675537109375	1752.865478515625	0.002099999925121665	1.1980382698277583
b68	pepb68a1	DaPR130924_VB113_O1938.m	3404	23.260000228881836	LFLVQLQEK		1	b68.a1	9.500000160187483E-4	46.0	2	1117.6656494140625	1117.6619873046875	0.003700000001117587	3.3104820984744867
b68	pepb68a4	DaPR130924_VB113_O1938.m	3870	25.549999237060547	TINLYPLTNYTFGTK		1	b68.a1	0.002300000051036477	35.20000076293945	2	1745.91796875	1745.9112548828125	0.0066999997943639755	3.8375374324588374
b69	pepb69a3	DaPR130924_VB113_O1938.m	971	12.460000038146973	SAGGEPGPEAGR		1	b69.a1	0.00930000003427267	27.700000762939453	2	1084.50341796875	1084.502197265625	0.0013000000035390258	1.1987066571342495
b69	pepb69a1	DaPR130924_VB113_O1938.m	1052	12.979999542236328	GGEDTNDLQQK		1	b69.a1	5.39999979082495E-4	37.099998474121094	2	1204.543701171875	1204.5445556640625	-6.99999975040555E-4	-0.5811324884156291
b69	pepb69a2	DaPR130924_VB113_O1938.m	1546	15.779999732971191	PGGPPNPPGPSPK		1	b69.a1	0.0017999999690800905	35.20000076293945	2	1198.618896484375	1198.6219482421875	-0.003000000026077032	-2.5028742636296757
b70	pepb70a3	DaPR130924_VB113_O1938.m	1290	14.359999656677246	TGNESGSNLSDSGSVK		1	b70.a1	3.099999958067201E-5	39.20000076293945	2	1538.6920166015625	1538.693359375	-0.0012000000569969416	-0.7798825215469625
b70	pepb70a2	DaPR130924_VB113_O1938.m	1875	17.229999542236328	SGLLTETSSR		1	b70.a1	3.800000122282654E-4	36.29999923706055	2	1050.5509033203125	1050.54296875	0.007899999618530273	7.519920511133566
b70	pepb70a1	DaPR130924_VB113_O1938.m	2174	18.459999084472656	LLVESVR		1	b70.a1	6.300000241026282E-4	33.79999923706055	2	815.5001220703125	815.4990234375	0.0012000000569969416	1.4714917155126548
b71	pepb71a1	DaPR130924_VB113_O1938.m	1411	15.0600004196167	DSYVGDEAQSK		1	b71.a1	5.2999999752501026E-5	52.400001525878906	2	1198.5196533203125	1198.522705078125	-0.003000000026077032	-2.503081513071109
b71	pepb71a2	DaPR130924_VB113_O1938.m	2424	19.479999542236328	QEYDESGPSIVHR	Q1:-17.02655	1	b71.a1	0.009999999776482582	28.399999618530273	2	1499.6783447265625	1499.676513671875	0.0019000000320374966	1.2669399131853119
b71	pepb71a3	DaPR130924_VB113_O1938.m	2941	21.459999084472656	VAPEEHPVLLTEAPLNPK		1	b71.a1	0.01600000075995922	30.700000762939453	3	1954.0679931640625	1954.0648193359375	0.0031999999191612005	1.6376119602054333
b72	pepb72a1	DaPR130924_VB113_O1938.m	2084	18.1299991607666	ALAAAGYDVEK		1	b72.a1	1.6000000186977559E-6	60.099998474121094	2	1107.5692138671875	1107.5684814453125	7.999999797903001E-4	0.7223029484789479
b72	pepb72a3	DaPR130924_VB113_O1938.m	2526	19.8799991607666	SGVSLAALK		1	b72.a1	3.7000001611886546E-5	44.70000076293945	2	845.5101318359375	845.509521484375	6.000000284984708E-4	0.709631308994737
b72	pepb72a2	DaPR130924_VB113_O1938.m	2750	20.75	ASGPPVSELITK		1	b72.a1	1.8000000068241206E-7	47.599998474121094	2	1198.671630859375	1198.668212890625	0.0035000001080334187	2.9199073358198606
b73	pepb73a3	DaPR130924_VB113_O1938.m	1843	17.100000381469727	LATNTSAPDLK		1	b73.a1	1.500000071246177E-4	32.0	2	1130.6099853515625	1130.6055908203125	0.004399999976158142	3.8917196340464897
b73	pepb73a1	DaPR130924_VB113_O1938.m	3093	22.030000686645508	ALPLEAEVAPVK		1	b73.a1	0.023000000044703484	36.20000076293945	2	1236.722900390625	1236.72021484375	0.0027000000700354576	2.1831939331375625
b73	pepb73a2	DaPR130924_VB113_O1938.m	3190	22.43000030517578	DGVLTLANNVTPAK		1	b73.a1	0.0010999999940395355	41.79999923706055	2	1412.774169921875	1412.7747802734375	-6.000000284984708E-4	-0.424696163094264
b74	pepb74a2	DaPR130924_VB113_O1938.m	2441	19.549999237060547	GENLVSMTVEGPPPK	M7:+15.99491	1	b74.a1	5.300000193528831E-4	42.29999923706055	2	1570.7843017578125	1570.778564453125	0.005799999926239252	3.692436386320661
b74	pepb74a1	DaPR130924_VB113_O1938.m	2944	21.479999542236328	GENLVSMTVEGPPPK		1	b74.a1	8.500000348021786E-8	46.29999923706055	2	1554.787353515625	1554.7835693359375	0.003800000064074993	2.4440701194816516
b74	pepb74a3	DaPR130924_VB113_O1938.m	3746	24.75	VLGLVLLR		1	b74.a1	1.4999999621068127E-5	46.20000076293945	2	882.6138305664062	882.6138916015625	-9.999999747378752E-5	-0.11329982274846226
b75	pepb75a2	DaPR130924_VB113_O1938.m	2503	19.780000686645508	TPEPVVPTAPEPHPTTSTDQPVTPK		1	b75.a1	0.0015999999595806003	36.900001525878906	3	2623.333740234375	2623.325439453125	0.008299999870359898	3.163923067086243
b75	pepb75a3	DaPR130924_VB113_O1938.m	3505	23.65999984741211	TPESIVPIAPELQPSTSR		1	b75.a1	6.399999838322401E-4	33.099998474121094	2	1922.0263671875	1922.0234375	0.003100000089034438	1.6128836040972774
b75	pepb75a1	DaPR130924_VB113_O1938.m	3705	24.530000686645508	AVLALGGSLAGSAAEASHLVTDR		1	b75.a1	3.9000000106170774E-4	39.099998474121094	3	2166.149658203125	2166.151611328125	-0.002199999988079071	-1.0156260423203676
b76	pepb76a3	DaPR130924_VB113_O1938.m	2794	20.93000030517578	TTPSYVAFTDTER		1	b76.a1	0.009499999694526196	27.200000762939453	2	1487.6871337890625	1487.7020263671875	-0.014999999664723873	-10.082664000500356
b76	pepb76a1	DaPR130924_VB113_O1938.m	3472	23.510000228881836	DAGTIAGLNVLR		1	b76.a1	3.100000030826777E-4	52.29999923706055	2	1199.6773681640625	1199.6746826171875	0.0027000000700354576	2.250610193877884
b76	pepb76a2	DaPR130924_VB113_O1938.m	3532	23.780000686645508	FEELNADLFR		1	b76.a1	4.900000058114529E-4	37.599998474121094	2	1253.62060546875	1253.616455078125	0.00419999985024333	3.3503068926943746
b77	pepb77a3	DaPR130924_VB113_O1938.m	2422	19.459999084472656	IVETEAYLGPEDEAAHSR		1	b77.a1	0.0052999998442828655	39.0	3	1986.9422607421875	1986.9407958984375	0.001500000013038516	0.7549293950453411
b77	pepb77a1	DaPR130924_VB113_O1938.m	3556	23.8799991607666	ALEPLEGLETMR		1	b77.a1	0.020999999716877937	37.400001525878906	2	1358.7021484375	1358.6988525390625	0.0032999999821186066	2.428794265890301
b77	pepb77a2	DaPR130924_VB113_O1938.m	4051	26.65999984741211	LGLEFFDQPAVPLAR		1	b77.a1	1.6999999934341758E-4	47.79999923706055	2	1672.9078369140625	1672.9061279296875	0.0017000000225380063	1.0161957052795598
b78	pepb78a2	DaPR130924_VB113_O1938.m	2979	21.610000610351562	MFILSDGEGK		1	b78.a1	0.002099999925121665	42.79999923706055	2	1096.5391845703125	1096.53466796875	0.0044999998062849045	4.103837240842393
b78	pepb78a1	DaPR130924_VB113_O1938.m	3881	25.600000381469727	IIHDFPQFYPLGIVQHD		1	b78.a1	0.017999999225139618	34.900001525878906	3	2039.0386962890625	2039.0389404296875	-3.000000142492354E-4	-0.14712814370578733
b78	pepb78a3	DaPR130924_VB113_O1938.m	3931	25.850000381469727	VDMMDLPR	V1:+42.01057	1	b78.a1	7.100000220816582E-5	36.5	2	1018.4695434570312	1018.469970703125	-5.000000237487257E-4	-0.49093251458709064
b79	pepb79a3	DaPR130924_VB113_O1938.m	2934	21.450000762939453	YNLIVVGR		1	b79.a1	0.020999999716877937	30.700000762939453	2	933.5575561523438	933.5521240234375	0.005499999970197678	5.891476039381381
b79	pepb79a2	DaPR130924_VB113_O1938.m	3875	25.559999465942383	MVVTGDNVGNVILLNMDGK		1	b79.a1	0.010999999940395355	32.20000076293945	2	1989.0203857421875	1989.0147705078125	0.00559999980032444	2.8154641601252224
b79	pepb79a1	DaPR130924_VB113_O1938.m	4039	26.610000610351562	GGDIMLWNFGIK		1	b79.a1	7.900000200606883E-4	45.5	2	1350.688720703125	1350.6878662109375	8.999999845400453E-4	0.6663271411956935
b80	pepb80a1	DaPR130924_VB113_O1938.m	993	12.630000114440918	HQTEDDFQR		1	b80.a1	0.006000000052154064	29.299999237060547	2	1175.51123046875	1175.508056640625	0.0032999999821186066	2.807296779870118
b80	pepb80a2	DaPR130924_VB113_O1938.m	1443	15.229999542236328	SSSGLGSSGSLSQK		1	b80.a1	1.9999999494757503E-4	41.29999923706055	2	1281.6273193359375	1281.6285400390625	-0.0012000000569969416	-0.9363087817632143
b81	pepb81a2	DaPR130924_VB113_O1938.m	1067	13.0600004196167	TSGQTFANSNSSR		1	b81.a1	7.099999929778278E-4	39.400001525878906	2	1356.6153564453125	1356.6142578125	0.0010999999940395355	0.8108421297394093
b81	pepb81a1	DaPR130924_VB113_O1938.m	1404	15.029999732971191	GSSSANPVNSVR		1	b81.a1	0.017999999225139618	41.29999923706055	2	1174.580078125	1174.58154296875	-0.00139999995008111	-1.191913799822374
b82	pepb82a1	DaPR130924_VB113_O1938.m	889	11.949999809265137	EAAEQDVEK		1	b82.a1	0.010999999940395355	29.200000762939453	2	1018.4696655273438	1018.4691772460938	5.000000237487257E-4	0.49093289705704085
b82	pepb82a2	DaPR130924_VB113_O1938.m	1599	16.049999237060547	STESLQANVQR		1	b82.a1	8.199999683711212E-6	48.099998474121094	2	1232.622802734375	1232.6234130859375	-5.000000237487257E-4	-0.40563891488719117
b83	pepb83a1	DaPR130924_VB113_O1938.m	856	11.729999542236328	AASEQQADTSGGDSPK		1	b83.a1	2.999999892949745E-8	73.69999694824219	2	1548.6805419921875	1548.677734375	0.002899999963119626	1.8725651559070031
b83	pepb83a2	DaPR130924_VB113_O1938.m	2915	21.360000610351562	NGVFVDGAFQR		1	b83.a1	0.004399999976158142	28.600000381469727	2	1209.5980224609375	1209.6014404296875	-0.0035000001080334187	-2.893515162143087
b84	pepb84a1	DaPR130924_VB113_O1938.m	1417	15.100000381469727	TAQEVETYR		1	b84.a1	1.8000000272877514E-4	41.0	2	1096.5281982421875	1096.52734375	8.999999845400453E-4	0.820772951691425
b84	pepb84a2	DaPR130924_VB113_O1938.m	3001	21.68000030517578	TTYLVLDEADR		1	b84.a1	8.59999970998615E-4	38.599998474121094	2	1295.647705078125	1295.648193359375	-3.9999998989515007E-4	-0.30872577289520575
b85	pepb85a2	DaPR130924_VB113_O1938.m	915	12.109999656677246	YEEEEEQSR		1	b85.a1	1.500000071246177E-4	36.29999923706055	2	1198.4852294921875	1198.486328125	-0.0010000000474974513	-0.8343858615908659
b85	pepb85a1	DaPR130924_VB113_O1938.m	3621	24.149999618530273	APGEQTVPALNLQNAFR		1	b85.a1	0.0032999999821186066	29.100000381469727	2	1825.96142578125	1825.9559326171875	0.005499999970197678	3.0121208688286316
b86	pepb86a2	DaPR130924_VB113_O1938.m	1075	13.130000114440918	VNYDTTESK		1	b86.a1	1.5999999595806003E-4	38.400001525878906	2	1056.4869384765625	1056.4847412109375	0.002199999988079071	2.0823774374227515
b86	pepb86a1	DaPR130924_VB113_O1938.m	3710	24.549999237060547	DPIPYLPPLEK		1	b86.a1	0.026000000536441803	25.299999237060547	2	1281.7122802734375	1281.7093505859375	0.003000000026077032	2.340624280150233
b87	pepb87a1	DaPR130924_VB113_O1938.m	1999	17.760000228881836	ALAAGGYDVEK		1	b87.a1	1.9000000293090125E-6	45.79999923706055	2	1093.5526123046875	1093.5528564453125	-1.9999999494757503E-4	-0.1828901033624403
b87	pepb87a2	DaPR130924_VB113_O1938.m	2801	20.950000762939453	ATGPPVSELITK		1	b87.a1	1.9999999494757503E-4	36.79999923706055	2	1212.689453125	1212.6839599609375	0.00559999980032444	4.617855917303322
b88	pepb88a1	DaPR130924_VB113_O1938.m	1193	13.850000381469727	DAVTYTEHAK		1	b88.a1	4.199999966658652E-4	41.0	2	1134.545166015625	1134.54296875	0.002199999988079071	1.939106802189215
b88	pepb88a2	DaPR130924_VB113_O1938.m	3741	24.709999084472656	TVTAMDVVYALK		1	b88.a1	2.300000051036477E-5	48.5	2	1310.7073974609375	1310.702880859375	0.004600000102072954	3.509567400246286
b89	pepb89a1	DaPR130924_VB113_O1938.m	1294	14.399999618530273	GDYGPPGR		1	b89.a1	0.009999999776482582	33.099998474121094	2	818.3807373046875	818.3795776367188	0.0012000000569969416	1.4663123198433787
b89	pepb89a2	DaPR130924_VB113_O1938.m	3662	24.329999923706055	TPLSEAEFEEIMNR		1	b89.a1	1.999999987845058E-8	48.900001525878906	2	1665.7823486328125	1665.779296875	0.003100000089034438	1.8609908856773731
b90	pepb90a2	DaPR130924_VB113_O1938.m	1448	15.260000228881836	TQDPSSPGTTPPQAR		1	b90.a1	1.500000071246177E-4	44.0	2	1539.744140625	1539.740234375	0.004000000189989805	2.597840921922428
b90	pepb90a1	DaPR130924_VB113_O1938.m	3914	25.780000686645508	AIVEFLSNLAR		1	b90.a1	3.7999998880877683E-7	53.900001525878906	2	1232.700927734375	1232.7001953125	7.999999797903001E-4	0.6489817904080831
b91	pepb91a2	DaPR130924_VB113_O1938.m	2667	20.459999084472656	TALEMVQAAGTDR		1	b91.a1	3.400000059627928E-5	44.79999923706055	2	1362.669677734375	1362.6685791015625	0.0010999999940395355	0.8072395672062753
b91	pepb91a1	DaPR130924_VB113_O1938.m	2974	21.600000381469727	GTLPAVEPFQR		1	b91.a1	0.013000000268220901	34.70000076293945	2	1214.653564453125	1214.6531982421875	3.9999998989515007E-4	0.3293120953981095
b92	pepb92a1	DaPR130924_VB113_O1938.m	2726	20.68000030517578	EVTEPLNLNPAK		1	b92.a1	0.00139999995008111	43.099998474121094	2	1324.7149658203125	1324.7110595703125	0.0038999998942017555	2.9440381478107174
b92	pepb92a2	DaPR130924_VB113_O1938.m	3026	21.780000686645508	GVEKPPHLAALILAR		1	b92.a1	0.010999999940395355	44.599998474121094	3	1584.9620361328125	1584.958740234375	0.0031999999191612005	2.0189799506629442
b93	pepb93a2	DaPR130924_VB113_O1938.m	2888	21.25	VYENYPTYDLTER		1	b93.a1	1.3000000035390258E-4	39.400001525878906	2	1662.7623291015625	1662.7650146484375	-0.0026000000070780516	-1.5636605197805271
b93	pepb93a1	DaPR130924_VB113_O1938.m	3485	23.579999923706055	NVGQFSGFPFEK		1	b93.a1	8.199999683711212E-6	46.900001525878906	2	1356.6607666015625	1356.65869140625	0.002099999925121665	1.5479205922787416
b94	pepb94a2	DaPR130924_VB113_O1938.m	2842	21.100000381469727	VELDNMPLR		1	b94.a1	0.03999999910593033	39.79999923706055	2	1086.5609130859375	1086.5616455078125	-6.99999975040555E-4	-0.6442340183224532
b94	pepb94a1	DaPR130924_VB113_O1938.m	3687	24.43000030517578	LFVGNLPPDITEEEMR		1	b94.a1	5.700000110664405E-5	35.20000076293945	2	1859.9246826171875	1859.921142578125	0.0035000001080334187	1.881800269866228
b95	pepb95a1	DaPR130924_VB113_O1938.m	3108	22.100000381469727	ADQFEYVMYGK		1	b95.a1	5.700000201613875E-6	49.099998474121094	2	1350.6014404296875	1350.6038818359375	-0.002400000113993883	-1.776982982405954
b95	pepb95a2	DaPR130924_VB113_O1938.m	3438	23.399999618530273	LVIASTLYEDGTLDDGEYNPTDDRPSR		1	b95.a1	1.3999999737279722E-6	57.70000076293945	3	3012.404296875	3012.4072265625	-0.003000000026077032	-0.995881300384601
b96	pepb96a1	DaPR130924_VB113_O1938.m	3606	24.100000381469727	DDPYPVLFR		1	b96.a1	9.200000204145908E-4	34.599998474121094	2	1121.56494140625	1121.56298828125	0.0020000000949949026	1.7832258338515805
b96	pepb96a2	DaPR130924_VB113_O1938.m	3626	24.15999984741211	LTELLDLYR		1	b96.a1	2.9000000722589903E-5	40.900001525878906	2	1135.6370849609375	1135.63623046875	0.0010000000474974513	0.8805637057605031
b97	pepb97a1	DaPR130924_VB113_O1938.m	3822	25.15999984741211	GTAYVVYEDIFDAK		1	b97.a1	7.000000096013537E-6	56.79999923706055	2	1590.7734375	1590.76904296875	0.004399999976158142	2.765957758359884
b97	pepb97a2	DaPR130924_VB113_O1938.m	3826	25.18000030517578	ITAEEMYDIFGK		1	b97.a1	6.700000199089118E-7	61.400001525878906	2	1416.673583984375	1416.6719970703125	0.0017000000225380063	1.1999955007606689
b98	pepb98a2	DaPR130924_VB113_O1938.m	3774	24.8799991607666	VGNLGLATSFFNER		1	b98.a1	4.4999999227002263E-4	33.5	2	1524.7813720703125	1524.7808837890625	5.000000237487257E-4	0.3279159839059836
b98	pepb98a1	DaPR130924_VB113_O1938.m	4258	27.729999542236328	SFLLDLLNATGK		1	b98.a1	9.999999974752427E-7	48.400001525878906	2	1291.7286376953125	1291.72607421875	0.0026000000070780516	2.0128106561993495

## Sheet: peptides_pos
MS Sample :	DaPR130924_VB113_O1938.m
Peptide ID	Protein ID	accession	description	Sequence	Modifs	Start	Stop	MH+ theo
pepa1b46	a1.a1.a1	sp|P09874|PARP1_HUMAN	sp|P09874|PARP1_HUMAN Poly [ADP-ribose] polymerase 1 OS=Homo sapiens GN=PARP1 PE=1 SV=4	TGNAWHSK		622	629	900.4326782226562
pepa1b18	a1.a1.a1	sp|P09874|PARP1_HUMAN	sp|P09874|PARP1_HUMAN Poly [ADP-ribose] polymerase 1 OS=Homo sapiens GN=PARP1 PE=1 SV=4	GNAWHSK		623	629	799.385009765625
pepa1b19	a1.a1.a1	sp|P09874|PARP1_HUMAN	sp|P09874|PARP1_HUMAN Poly [ADP-ribose] polymerase 1 OS=Homo sapiens GN=PARP1 PE=1 SV=4	GTNSYYK		565	571	832.3839721679688
pepa1b43	a1.a1.a1	sp|P09874|PARP1_HUMAN	sp|P09874|PARP1_HUMAN Poly [ADP-ribose] polymerase 1 OS=Homo sapiens GN=PARP1 PE=1 SV=4	RKGDEVDGVDEVAK		208	221	1516.7606201171875
pepa1b39	a1.a1.a1	sp|P09874|PARP1_HUMAN	sp|P09874|PARP1_HUMAN Poly [ADP-ribose] polymerase 1 OS=Homo sapiens GN=PARP1 PE=1 SV=4	PEYSASQLK		174	182	1022.5156860351562
pepa1b14	a1.a1.a1	sp|P09874|PARP1_HUMAN	sp|P09874|PARP1_HUMAN Poly [ADP-ribose] polymerase 1 OS=Homo sapiens GN=PARP1 PE=1 SV=4	GGAAVDPDSGLEHSAH		529	544	1519.6776123046875
pepa1a8	a1.a1.a1	sp|P09874|PARP1_HUMAN	sp|P09874|PARP1_HUMAN Poly [ADP-ribose] polymerase 1 OS=Homo sapiens GN=PARP1 PE=1 SV=4	EDAIEHFMK	M8:+15.99491	608	616	1135.50927734375
pepa1b28	a1.a1.a1	sp|P09874|PARP1_HUMAN	sp|P09874|PARP1_HUMAN Poly [ADP-ribose] polymerase 1 OS=Homo sapiens GN=PARP1 PE=1 SV=4	KPPLLNNADSVQAK		748	761	1494.827880859375
pepa1b40	a1.a1.a1	sp|P09874|PARP1_HUMAN	sp|P09874|PARP1_HUMAN Poly [ADP-ribose] polymerase 1 OS=Homo sapiens GN=PARP1 PE=1 SV=4	PIDVNYEK		789	796	977.4943237304688
pepa1b13	a1.a1.a1	sp|P09874|PARP1_HUMAN	sp|P09874|PARP1_HUMAN Poly [ADP-ribose] polymerase 1 OS=Homo sapiens GN=PARP1 PE=1 SV=4	GDEVDGVDEVAK		210	221	1232.564453125
pepa1b15	a1.a1.a1	sp|P09874|PARP1_HUMAN	sp|P09874|PARP1_HUMAN Poly [ADP-ribose] polymerase 1 OS=Homo sapiens GN=PARP1 PE=1 SV=4	GGSDDSSKDPIDVNYEK		780	796	1825.80908203125
pepa1b36	a1.a1.a1	sp|P09874|PARP1_HUMAN	sp|P09874|PARP1_HUMAN Poly [ADP-ribose] polymerase 1 OS=Homo sapiens GN=PARP1 PE=1 SV=4	MVDPEKPQLGMIDR	M1:+15.99491 M11:+15.99491	143	156	1660.8037109375
pepa1a1	a1.a1.a1	sp|P09874|PARP1_HUMAN	sp|P09874|PARP1_HUMAN Poly [ADP-ribose] polymerase 1 OS=Homo sapiens GN=PARP1 PE=1 SV=4	AEPVEVVAPR		487	496	1066.589599609375
pepa1a6	a1.a1.a1	sp|P09874|PARP1_HUMAN	sp|P09874|PARP1_HUMAN Poly [ADP-ribose] polymerase 1 OS=Homo sapiens GN=PARP1 PE=1 SV=4	DSEEAEIIR		807	815	1061.5113525390625
pepa1b41	a1.a1.a1	sp|P09874|PARP1_HUMAN	sp|P09874|PARP1_HUMAN Poly [ADP-ribose] polymerase 1 OS=Homo sapiens GN=PARP1 PE=1 SV=4	PVQDLIK		668	674	812.4880981445312
pepa1a5	a1.a1.a1	sp|P09874|PARP1_HUMAN	sp|P09874|PARP1_HUMAN Poly [ADP-ribose] polymerase 1 OS=Homo sapiens GN=PARP1 PE=1 SV=4	DPIDVNYEK		788	796	1092.521240234375
pepa1b35	a1.a1.a1	sp|P09874|PARP1_HUMAN	sp|P09874|PARP1_HUMAN Poly [ADP-ribose] polymerase 1 OS=Homo sapiens GN=PARP1 PE=1 SV=4	MVDPEKPQLGMIDR	M11:+15.99491	143	156	1644.808837890625
pepa1b23	a1.a1.a1	sp|P09874|PARP1_HUMAN	sp|P09874|PARP1_HUMAN Poly [ADP-ribose] polymerase 1 OS=Homo sapiens GN=PARP1 PE=1 SV=4	LEQMPSKEDAIEHFMK	M4:+15.99491	601	616	1948.9146728515625
pepa1b25	a1.a1.a1	sp|P09874|PARP1_HUMAN	sp|P09874|PARP1_HUMAN Poly [ADP-ribose] polymerase 1 OS=Homo sapiens GN=PARP1 PE=1 SV=4	LQLLEDDK		572	579	973.5205078125
pepa1b32	a1.a1.a1	sp|P09874|PARP1_HUMAN	sp|P09874|PARP1_HUMAN Poly [ADP-ribose] polymerase 1 OS=Homo sapiens GN=PARP1 PE=1 SV=4	MAIMVQSPMFDGK	M1:+15.99491 M4:+15.99491 M9:+15.99491	35	47	1502.669189453125
pepa1b34	a1.a1.a1	sp|P09874|PARP1_HUMAN	sp|P09874|PARP1_HUMAN Poly [ADP-ribose] polymerase 1 OS=Homo sapiens GN=PARP1 PE=1 SV=4	MVDPEKPQLGMIDR		143	156	1628.8138427734375
pepa1b17	a1.a1.a1	sp|P09874|PARP1_HUMAN	sp|P09874|PARP1_HUMAN Poly [ADP-ribose] polymerase 1 OS=Homo sapiens GN=PARP1 PE=1 SV=4	GIYFADMVSK	M7:+15.99491	894	903	1146.5504150390625
pepa1a9	a1.a1.a1	sp|P09874|PARP1_HUMAN	sp|P09874|PARP1_HUMAN Poly [ADP-ribose] polymerase 1 OS=Homo sapiens GN=PARP1 PE=1 SV=4	EELGFRPEYSASQLK		168	182	1753.8759765625
pepa1b22	a1.a1.a1	sp|P09874|PARP1_HUMAN	sp|P09874|PARP1_HUMAN Poly [ADP-ribose] polymerase 1 OS=Homo sapiens GN=PARP1 PE=1 SV=4	LEQMPSKEDAIEHFMK		601	616	1932.9197998046875
pepa1b31	a1.a1.a1	sp|P09874|PARP1_HUMAN	sp|P09874|PARP1_HUMAN Poly [ADP-ribose] polymerase 1 OS=Homo sapiens GN=PARP1 PE=1 SV=4	MAIMVQSPMFDGK	M1:+15.99491 M9:+15.99491	35	47	1486.67431640625
pepa1a2	a1.a1.a1	sp|P09874|PARP1_HUMAN	sp|P09874|PARP1_HUMAN Poly [ADP-ribose] polymerase 1 OS=Homo sapiens GN=PARP1 PE=1 SV=4	AMVEYEIDLQK	M2:+15.99491	685	695	1354.65625
pepa1b20	a1.a1.a1	sp|P09874|PARP1_HUMAN	sp|P09874|PARP1_HUMAN Poly [ADP-ribose] polymerase 1 OS=Homo sapiens GN=PARP1 PE=1 SV=4	HPDVEVDGFSELR		66	78	1499.712890625
pepa1b27	a1.a1.a1	sp|P09874|PARP1_HUMAN	sp|P09874|PARP1_HUMAN Poly [ADP-ribose] polymerase 1 OS=Homo sapiens GN=PARP1 PE=1 SV=4	KFYPLEIDYGQDEEAVKK		637	654	2172.08642578125
pepa1b33	a1.a1.a1	sp|P09874|PARP1_HUMAN	sp|P09874|PARP1_HUMAN Poly [ADP-ribose] polymerase 1 OS=Homo sapiens GN=PARP1 PE=1 SV=4	MIFDVESMK	M1:+15.99491	675	683	1115.5115966796875
pepa1b24	a1.a1.a1	sp|P09874|PARP1_HUMAN	sp|P09874|PARP1_HUMAN Poly [ADP-ribose] polymerase 1 OS=Homo sapiens GN=PARP1 PE=1 SV=4	IFPPETSASVAATPPPSTASAPAAVNSSASADKPLSNMK		356	394	3767.8798828125
pepa1b30	a1.a1.a1	sp|P09874|PARP1_HUMAN	sp|P09874|PARP1_HUMAN Poly [ADP-ribose] polymerase 1 OS=Homo sapiens GN=PARP1 PE=1 SV=4	MAIMVQSPMFDGK	M9:+15.99491	35	47	1470.679443359375
pepa1b42	a1.a1.a1	sp|P09874|PARP1_HUMAN	sp|P09874|PARP1_HUMAN Poly [ADP-ribose] polymerase 1 OS=Homo sapiens GN=PARP1 PE=1 SV=4	QQVPSGESAILDR	Q1:-17.02655	270	282	1382.6915283203125
pepa1b26	a1.a1.a1	sp|P09874|PARP1_HUMAN	sp|P09874|PARP1_HUMAN Poly [ADP-ribose] polymerase 1 OS=Homo sapiens GN=PARP1 PE=1 SV=4	KFYPLEIDYGQDEEAVK		637	653	2043.991455078125
pepa1b12	a1.a1.a1	sp|P09874|PARP1_HUMAN	sp|P09874|PARP1_HUMAN Poly [ADP-ribose] polymerase 1 OS=Homo sapiens GN=PARP1 PE=1 SV=4	FYTLIPHDFGMK	M11:+15.99491	736	747	1484.7247314453125
pepa1a7	a1.a1.a1	sp|P09874|PARP1_HUMAN	sp|P09874|PARP1_HUMAN Poly [ADP-ribose] polymerase 1 OS=Homo sapiens GN=PARP1 PE=1 SV=4	DVEVDGFSELR		68	78	1265.6011962890625
pepa1a3	a1.a1.a1	sp|P09874|PARP1_HUMAN	sp|P09874|PARP1_HUMAN Poly [ADP-ribose] polymerase 1 OS=Homo sapiens GN=PARP1 PE=1 SV=4	AQNDLIWNIK		240	249	1214.6531982421875
pepa1b16	a1.a1.a1	sp|P09874|PARP1_HUMAN	sp|P09874|PARP1_HUMAN Poly [ADP-ribose] polymerase 1 OS=Homo sapiens GN=PARP1 PE=1 SV=4	GIYFADMVSK		894	903	1130.5555419921875
pepa1b48	a1.a1.a1	sp|P09874|PARP1_HUMAN	sp|P09874|PARP1_HUMAN Poly [ADP-ribose] polymerase 1 OS=Homo sapiens GN=PARP1 PE=1 SV=4	VVSEDFLQDVSASTK		453	467	1624.806884765625
pepa1b21	a1.a1.a1	sp|P09874|PARP1_HUMAN	sp|P09874|PARP1_HUMAN Poly [ADP-ribose] polymerase 1 OS=Homo sapiens GN=PARP1 PE=1 SV=4	IAPPEAPVTGYMFGK		879	893	1577.8037109375
pepa1a4	a1.a1.a1	sp|P09874|PARP1_HUMAN	sp|P09874|PARP1_HUMAN Poly [ADP-ribose] polymerase 1 OS=Homo sapiens GN=PARP1 PE=1 SV=4	AQNDLIWNIKDELK		240	253	1699.90185546875
pepa1b29	a1.a1.a1	sp|P09874|PARP1_HUMAN	sp|P09874|PARP1_HUMAN Poly [ADP-ribose] polymerase 1 OS=Homo sapiens GN=PARP1 PE=1 SV=4	MAIMVQSPMFDGK		35	47	1454.6844482421875
pepa1b11	a1.a1.a1	sp|P09874|PARP1_HUMAN	sp|P09874|PARP1_HUMAN Poly [ADP-ribose] polymerase 1 OS=Homo sapiens GN=PARP1 PE=1 SV=4	FYTLIPHDFGMK		736	747	1468.7298583984375
pepa1b38	a1.a1.a1	sp|P09874|PARP1_HUMAN	sp|P09874|PARP1_HUMAN Poly [ADP-ribose] polymerase 1 OS=Homo sapiens GN=PARP1 PE=1 SV=4	NTHATTHNAYDLEVIDIFK		820	838	2202.0830078125
pepa1b10	a1.a1.a1	sp|P09874|PARP1_HUMAN	sp|P09874|PARP1_HUMAN Poly [ADP-ribose] polymerase 1 OS=Homo sapiens GN=PARP1 PE=1 SV=4	FYPLEIDYGQDEEAVK		638	653	1915.8963623046875
pepa1b44	a1.a1.a1	sp|P09874|PARP1_HUMAN	sp|P09874|PARP1_HUMAN Poly [ADP-ribose] polymerase 1 OS=Homo sapiens GN=PARP1 PE=1 SV=4	SLQELFLAH		468	476	1057.568115234375
pepa1b47	a1.a1.a1	sp|P09874|PARP1_HUMAN	sp|P09874|PARP1_HUMAN Poly [ADP-ribose] polymerase 1 OS=Homo sapiens GN=PARP1 PE=1 SV=4	VFSATLGLVDIVK		552	564	1361.8043212890625
pepa1b37	a1.a1.a1	sp|P09874|PARP1_HUMAN	sp|P09874|PARP1_HUMAN Poly [ADP-ribose] polymerase 1 OS=Homo sapiens GN=PARP1 PE=1 SV=4	NAYDLEVIDIFK		827	838	1439.7420654296875
pepa1b45	a1.a1.a1	sp|P09874|PARP1_HUMAN	sp|P09874|PARP1_HUMAN Poly [ADP-ribose] polymerase 1 OS=Homo sapiens GN=PARP1 PE=1 SV=4	SLQELFLAHILSPWGAEVK		468	486	2138.164794921875
pepa2b37	a2.a1.a1	sp|P12956|XRCC6_HUMAN	sp|P12956|XRCC6_HUMAN X-ray repair cross-complementing protein 6 OS=Homo sapiens GN=XRCC6 PE=1 SV=2	VHFEESSK		231	238	962.4581909179688
pepa2a9	a2.a1.a1	sp|P12956|XRCC6_HUMAN	sp|P12956|XRCC6_HUMAN X-ray repair cross-complementing protein 6 OS=Homo sapiens GN=XRCC6 PE=1 SV=2	EETEELK		332	338	877.415283203125
pepa2b19	a2.a1.a1	sp|P12956|XRCC6_HUMAN	sp|P12956|XRCC6_HUMAN X-ray repair cross-complementing protein 6 OS=Homo sapiens GN=XRCC6 PE=1 SV=2	IMATPEQVGK	M2:+15.99491	452	461	1089.561279296875
pepa2b36	a2.a1.a1	sp|P12956|XRCC6_HUMAN	sp|P12956|XRCC6_HUMAN X-ray repair cross-complementing protein 6 OS=Homo sapiens GN=XRCC6 PE=1 SV=2	VEYSEEELK		557	565	1125.5313720703125
pepa2b21	a2.a1.a1	sp|P12956|XRCC6_HUMAN	sp|P12956|XRCC6_HUMAN X-ray repair cross-complementing protein 6 OS=Homo sapiens GN=XRCC6 PE=1 SV=2	IMLFTNEDNPHGNDSAK	M2:+15.99491	166	182	1918.8603515625
pepa2b33	a2.a1.a1	sp|P12956|XRCC6_HUMAN	sp|P12956|XRCC6_HUMAN X-ray repair cross-complementing protein 6 OS=Homo sapiens GN=XRCC6 PE=1 SV=2	TEGDEEAEEEQEENLEASGDYK		10	31	2500.99609375
pepa2b20	a2.a1.a1	sp|P12956|XRCC6_HUMAN	sp|P12956|XRCC6_HUMAN X-ray repair cross-complementing protein 6 OS=Homo sapiens GN=XRCC6 PE=1 SV=2	IMLFTNEDNPHGNDSAK		166	182	1902.865478515625
pepa2b24	a2.a1.a1	sp|P12956|XRCC6_HUMAN	sp|P12956|XRCC6_HUMAN X-ray repair cross-complementing protein 6 OS=Homo sapiens GN=XRCC6 PE=1 SV=2	KQELLEALTK		596	605	1172.6888427734375
pepa2b30	a2.a1.a1	sp|P12956|XRCC6_HUMAN	sp|P12956|XRCC6_HUMAN X-ray repair cross-complementing protein 6 OS=Homo sapiens GN=XRCC6 PE=1 SV=2	SDSFENPVLQQH		475	486	1400.64453125
pepa2b10	a2.a1.a1	sp|P12956|XRCC6_HUMAN	sp|P12956|XRCC6_HUMAN X-ray repair cross-complementing protein 6 OS=Homo sapiens GN=XRCC6 PE=1 SV=2	ELVYPPDYNPEGK		527	539	1520.7271728515625
pepa2b31	a2.a1.a1	sp|P12956|XRCC6_HUMAN	sp|P12956|XRCC6_HUMAN X-ray repair cross-complementing protein 6 OS=Homo sapiens GN=XRCC6 PE=1 SV=2	SDSFENPVLQQHFR		475	488	1703.81396484375
pepa2b35	a2.a1.a1	sp|P12956|XRCC6_HUMAN	sp|P12956|XRCC6_HUMAN X-ray repair cross-complementing protein 6 OS=Homo sapiens GN=XRCC6 PE=1 SV=2	TFNTSTGGLLLPSDTKR		302	318	1807.955322265625
pepa2b17	a2.a1.a1	sp|P12956|XRCC6_HUMAN	sp|P12956|XRCC6_HUMAN X-ray repair cross-complementing protein 6 OS=Homo sapiens GN=XRCC6 PE=1 SV=2	LGSLVDEFK		518	526	1007.5411987304688
pepa2b34	a2.a1.a1	sp|P12956|XRCC6_HUMAN	sp|P12956|XRCC6_HUMAN X-ray repair cross-complementing protein 6 OS=Homo sapiens GN=XRCC6 PE=1 SV=2	TFNTSTGGLLLPSDTK		302	317	1651.854248046875
pepa2b18	a2.a1.a1	sp|P12956|XRCC6_HUMAN	sp|P12956|XRCC6_HUMAN X-ray repair cross-complementing protein 6 OS=Homo sapiens GN=XRCC6 PE=1 SV=2	ILELDQFK		116	123	1005.5618896484375
pepa2b32	a2.a1.a1	sp|P12956|XRCC6_HUMAN	sp|P12956|XRCC6_HUMAN X-ray repair cross-complementing protein 6 OS=Homo sapiens GN=XRCC6 PE=1 SV=2	SGWESYYK	S1:+42.01057	2	9	1061.4578857421875
pepa2b12	a2.a1.a1	sp|P12956|XRCC6_HUMAN	sp|P12956|XRCC6_HUMAN X-ray repair cross-complementing protein 6 OS=Homo sapiens GN=XRCC6 PE=1 SV=2	FDDPGLMLMGFK	M7:+15.99491 M9:+15.99491	340	351	1402.6385498046875
pepa2b27	a2.a1.a1	sp|P12956|XRCC6_HUMAN	sp|P12956|XRCC6_HUMAN X-ray repair cross-complementing protein 6 OS=Homo sapiens GN=XRCC6 PE=1 SV=2	NIYVLQELDNPGAK		101	114	1573.822509765625
pepa2b23	a2.a1.a1	sp|P12956|XRCC6_HUMAN	sp|P12956|XRCC6_HUMAN X-ray repair cross-complementing protein 6 OS=Homo sapiens GN=XRCC6 PE=1 SV=2	KPGGFDISLFYR		207	218	1399.7373046875
pepa2a4	a2.a1.a1	sp|P12956|XRCC6_HUMAN	sp|P12956|XRCC6_HUMAN X-ray repair cross-complementing protein 6 OS=Homo sapiens GN=XRCC6 PE=1 SV=2	DIISIAEDEDLR		219	230	1388.6907958984375
pepa2a8	a2.a1.a1	sp|P12956|XRCC6_HUMAN	sp|P12956|XRCC6_HUMAN X-ray repair cross-complementing protein 6 OS=Homo sapiens GN=XRCC6 PE=1 SV=2	DTGIFLDLMHLK	M9:+15.99491	195	206	1418.7352294921875
pepa2b29	a2.a1.a1	sp|P12956|XRCC6_HUMAN	sp|P12956|XRCC6_HUMAN X-ray repair cross-complementing protein 6 OS=Homo sapiens GN=XRCC6 PE=1 SV=2	RNIPPYFVALVPQEEELDDQK		404	424	2500.272216796875
pepa2a2	a2.a1.a1	sp|P12956|XRCC6_HUMAN	sp|P12956|XRCC6_HUMAN X-ray repair cross-complementing protein 6 OS=Homo sapiens GN=XRCC6 PE=1 SV=2	ALDLMEPEQAVDLTLPK	M5:+15.99491	494	510	1898.9783935546875
pepa2b11	a2.a1.a1	sp|P12956|XRCC6_HUMAN	sp|P12956|XRCC6_HUMAN X-ray repair cross-complementing protein 6 OS=Homo sapiens GN=XRCC6 PE=1 SV=2	FDDPGLMLMGFK	M9:+15.99491	340	351	1386.6435546875
pepa2b16	a2.a1.a1	sp|P12956|XRCC6_HUMAN	sp|P12956|XRCC6_HUMAN X-ray repair cross-complementing protein 6 OS=Homo sapiens GN=XRCC6 PE=1 SV=2	GGFDISLFYR		209	218	1174.589599609375
pepa2a1	a2.a1.a1	sp|P12956|XRCC6_HUMAN	sp|P12956|XRCC6_HUMAN X-ray repair cross-complementing protein 6 OS=Homo sapiens GN=XRCC6 PE=1 SV=2	ALDLMEPEQAVDLTLPK		494	510	1882.9835205078125
pepa2b26	a2.a1.a1	sp|P12956|XRCC6_HUMAN	sp|P12956|XRCC6_HUMAN X-ray repair cross-complementing protein 6 OS=Homo sapiens GN=XRCC6 PE=1 SV=2	NIPPYFVALVPQEEELDDQK		405	424	2344.171142578125
pepa2a7	a2.a1.a1	sp|P12956|XRCC6_HUMAN	sp|P12956|XRCC6_HUMAN X-ray repair cross-complementing protein 6 OS=Homo sapiens GN=XRCC6 PE=1 SV=2	DTGIFLDLMHLK		195	206	1402.7403564453125
pepa2b28	a2.a1.a1	sp|P12956|XRCC6_HUMAN	sp|P12956|XRCC6_HUMAN X-ray repair cross-complementing protein 6 OS=Homo sapiens GN=XRCC6 PE=1 SV=2	QELLEALTK	Q1:-17.02655	597	605	1027.5673828125
pepa2b14	a2.a1.a1	sp|P12956|XRCC6_HUMAN	sp|P12956|XRCC6_HUMAN X-ray repair cross-complementing protein 6 OS=Homo sapiens GN=XRCC6 PE=1 SV=2	FDDPGLMLMGFKPL	M9:+15.99491	340	353	1596.780517578125
pepa2a6	a2.a1.a1	sp|P12956|XRCC6_HUMAN	sp|P12956|XRCC6_HUMAN X-ray repair cross-complementing protein 6 OS=Homo sapiens GN=XRCC6 PE=1 SV=2	DTGIFLDLMH		195	204	1161.561279296875
pepa2a3	a2.a1.a1	sp|P12956|XRCC6_HUMAN	sp|P12956|XRCC6_HUMAN X-ray repair cross-complementing protein 6 OS=Homo sapiens GN=XRCC6 PE=1 SV=2	DLLAVVFYGTEK		81	92	1354.7257080078125
pepa2b15	a2.a1.a1	sp|P12956|XRCC6_HUMAN	sp|P12956|XRCC6_HUMAN X-ray repair cross-complementing protein 6 OS=Homo sapiens GN=XRCC6 PE=1 SV=2	FDDPGLMLMGFKPLVLLK	M9:+15.99491	340	357	2050.112060546875
pepa2a5	a2.a1.a1	sp|P12956|XRCC6_HUMAN	sp|P12956|XRCC6_HUMAN X-ray repair cross-complementing protein 6 OS=Homo sapiens GN=XRCC6 PE=1 SV=2	DSLIFLVDASK		36	46	1207.6573486328125
pepa2b25	a2.a1.a1	sp|P12956|XRCC6_HUMAN	sp|P12956|XRCC6_HUMAN X-ray repair cross-complementing protein 6 OS=Homo sapiens GN=XRCC6 PE=1 SV=2	NLEALALDLMEPEQAVDLTLPK	M10:+15.99491	489	510	2439.26904296875
pepa2b13	a2.a1.a1	sp|P12956|XRCC6_HUMAN	sp|P12956|XRCC6_HUMAN X-ray repair cross-complementing protein 6 OS=Homo sapiens GN=XRCC6 PE=1 SV=2	FDDPGLMLMGFKPL		340	353	1580.78564453125
pepa2b22	a2.a1.a1	sp|P12956|XRCC6_HUMAN	sp|P12956|XRCC6_HUMAN X-ray repair cross-complementing protein 6 OS=Homo sapiens GN=XRCC6 PE=1 SV=2	IQVTPPGFQLVFLPFADDK		425	443	2132.14306640625
pepa3b20	a3.a1.a1	sp|P17480|UBF1_HUMAN	sp|P17480|UBF1_HUMAN Nucleolar transcription factor 1 OS=Homo sapiens GN=UBTF PE=1 SV=1	SDIPEKPK		193	200	913.4993286132812
pepa3b26	a3.a1.a1	sp|P17480|UBF1_HUMAN	sp|P17480|UBF1_HUMAN Nucleolar transcription factor 1 OS=Homo sapiens GN=UBTF PE=1 SV=1	TTESHMDWEK	M6:+15.99491	48	57	1279.5263671875
pepa3a5	a3.a1.a1	sp|P17480|UBF1_HUMAN	sp|P17480|UBF1_HUMAN Nucleolar transcription factor 1 OS=Homo sapiens GN=UBTF PE=1 SV=1	AMEMTWNNMEK	M2:+15.99491 M4:+15.99491 M9:+15.99491	514	524	1432.5545654296875
pepa3b25	a3.a1.a1	sp|P17480|UBF1_HUMAN	sp|P17480|UBF1_HUMAN Nucleolar transcription factor 1 OS=Homo sapiens GN=UBTF PE=1 SV=1	TTESHMDWEK		48	57	1263.531494140625
pepa3a4	a3.a1.a1	sp|P17480|UBF1_HUMAN	sp|P17480|UBF1_HUMAN Nucleolar transcription factor 1 OS=Homo sapiens GN=UBTF PE=1 SV=1	AMEMTWNNMEK	M4:+15.99491 M9:+15.99491	514	524	1416.5595703125
pepa3a8	a3.a1.a1	sp|P17480|UBF1_HUMAN	sp|P17480|UBF1_HUMAN Nucleolar transcription factor 1 OS=Homo sapiens GN=UBTF PE=1 SV=1	FREDHPDLIQNAK		179	191	1582.7977294921875
pepa3b10	a3.a1.a1	sp|P17480|UBF1_HUMAN	sp|P17480|UBF1_HUMAN Nucleolar transcription factor 1 OS=Homo sapiens GN=UBTF PE=1 SV=1	LHPEMSNLDLTK	M5:+15.99491	133	144	1413.7047119140625
pepa3b30	a3.a1.a1	sp|P17480|UBF1_HUMAN	sp|P17480|UBF1_HUMAN Nucleolar transcription factor 1 OS=Homo sapiens GN=UBTF PE=1 SV=1	YIQDFQR		161	167	969.4793090820312
pepa3a6	a3.a1.a1	sp|P17480|UBF1_HUMAN	sp|P17480|UBF1_HUMAN Nucleolar transcription factor 1 OS=Homo sapiens GN=UBTF PE=1 SV=1	EYEEIMR		255	261	969.4349975585938
pepa3b11	a3.a1.a1	sp|P17480|UBF1_HUMAN	sp|P17480|UBF1_HUMAN Nucleolar transcription factor 1 OS=Homo sapiens GN=UBTF PE=1 SV=1	KKDYEVELLR		351	360	1292.7213134765625
pepa3b24	a3.a1.a1	sp|P17480|UBF1_HUMAN	sp|P17480|UBF1_HUMAN Nucleolar transcription factor 1 OS=Homo sapiens GN=UBTF PE=1 SV=1	TPQQLWYTHEK		201	211	1430.7066650390625
pepa3b13	a3.a1.a1	sp|P17480|UBF1_HUMAN	sp|P17480|UBF1_HUMAN Nucleolar transcription factor 1 OS=Homo sapiens GN=UBTF PE=1 SV=1	PELSESELTR		430	439	1160.579833984375
pepa3a3	a3.a1.a1	sp|P17480|UBF1_HUMAN	sp|P17480|UBF1_HUMAN Nucleolar transcription factor 1 OS=Homo sapiens GN=UBTF PE=1 SV=1	AMEMTWNNMEK	M4:+15.99491	514	524	1400.564697265625
pepa3b12	a3.a1.a1	sp|P17480|UBF1_HUMAN	sp|P17480|UBF1_HUMAN Nucleolar transcription factor 1 OS=Homo sapiens GN=UBTF PE=1 SV=1	MWNDLSEK		444	451	1022.4616088867188
pepa3b15	a3.a1.a1	sp|P17480|UBF1_HUMAN	sp|P17480|UBF1_HUMAN Nucleolar transcription factor 1 OS=Homo sapiens GN=UBTF PE=1 SV=1	QLQEERPELSESELTR		424	439	1943.96728515625
pepa3b29	a3.a1.a1	sp|P17480|UBF1_HUMAN	sp|P17480|UBF1_HUMAN Nucleolar transcription factor 1 OS=Homo sapiens GN=UBTF PE=1 SV=1	WVEISNEVR		72	80	1131.5797119140625
pepa3a7	a3.a1.a1	sp|P17480|UBF1_HUMAN	sp|P17480|UBF1_HUMAN Nucleolar transcription factor 1 OS=Homo sapiens GN=UBTF PE=1 SV=1	FLESLPEEEQQR		361	372	1504.7281494140625
pepa3b19	a3.a1.a1	sp|P17480|UBF1_HUMAN	sp|P17480|UBF1_HUMAN Nucleolar transcription factor 1 OS=Homo sapiens GN=UBTF PE=1 SV=1	RPVSAMFIFSEEK	M6:+15.99491	409	421	1556.7781982421875
pepa3a2	a3.a1.a1	sp|P17480|UBF1_HUMAN	sp|P17480|UBF1_HUMAN Nucleolar transcription factor 1 OS=Homo sapiens GN=UBTF PE=1 SV=1	AMEMTWNNMEK		514	524	1384.56982421875
pepa3b14	a3.a1.a1	sp|P17480|UBF1_HUMAN	sp|P17480|UBF1_HUMAN Nucleolar transcription factor 1 OS=Homo sapiens GN=UBTF PE=1 SV=1	QLQEERPELSESELTR	Q1:-17.02655	424	439	1926.9407958984375
pepa3b21	a3.a1.a1	sp|P17480|UBF1_HUMAN	sp|P17480|UBF1_HUMAN Nucleolar transcription factor 1 OS=Homo sapiens GN=UBTF PE=1 SV=1	SVIGDYLAR		495	503	993.5368041992188
pepa3b27	a3.a1.a1	sp|P17480|UBF1_HUMAN	sp|P17480|UBF1_HUMAN Nucleolar transcription factor 1 OS=Homo sapiens GN=UBTF PE=1 SV=1	VHLDLWVK		628	635	1009.5833740234375
pepa3b16	a3.a1.a1	sp|P17480|UBF1_HUMAN	sp|P17480|UBF1_HUMAN Nucleolar transcription factor 1 OS=Homo sapiens GN=UBTF PE=1 SV=1	QWSQLSDK	Q1:-17.02655	233	240	974.4581909179688
pepa3b18	a3.a1.a1	sp|P17480|UBF1_HUMAN	sp|P17480|UBF1_HUMAN Nucleolar transcription factor 1 OS=Homo sapiens GN=UBTF PE=1 SV=1	RPVSAMFIFSEEK		409	421	1540.7833251953125
pepa3a9	a3.a1.a1	sp|P17480|UBF1_HUMAN	sp|P17480|UBF1_HUMAN Nucleolar transcription factor 1 OS=Homo sapiens GN=UBTF PE=1 SV=1	FSQELLSNGELNHLPLK		578	594	1939.02880859375
pepa3b23	a3.a1.a1	sp|P17480|UBF1_HUMAN	sp|P17480|UBF1_HUMAN Nucleolar transcription factor 1 OS=Homo sapiens GN=UBTF PE=1 SV=1	TLTELILDAQEHVK		84	97	1609.8800048828125
pepa3b22	a3.a1.a1	sp|P17480|UBF1_HUMAN	sp|P17480|UBF1_HUMAN Nucleolar transcription factor 1 OS=Homo sapiens GN=UBTF PE=1 SV=1	TELILDAQEHVK		86	97	1395.7481689453125
pepa3b17	a3.a1.a1	sp|P17480|UBF1_HUMAN	sp|P17480|UBF1_HUMAN Nucleolar transcription factor 1 OS=Homo sapiens GN=UBTF PE=1 SV=1	RAEEIWQQSVIGDYLAR		487	503	2034.0406494140625
pepa3a1	a3.a1.a1	sp|P17480|UBF1_HUMAN	sp|P17480|UBF1_HUMAN Nucleolar transcription factor 1 OS=Homo sapiens GN=UBTF PE=1 SV=1	AEEIWQQSVIGDYLAR		488	503	1877.9395751953125
pepa3b20	a3.a2.a1	sp|P17480-2|UBF1_HUMAN	sp|P17480-2|UBF1_HUMAN Isoform UBF2 of Nucleolar transcription factor 1 OS=Homo sapiens GN=UBTF	SDIPEKPK		193	200	913.4993286132812
pepa3b26	a3.a2.a1	sp|P17480-2|UBF1_HUMAN	sp|P17480-2|UBF1_HUMAN Isoform UBF2 of Nucleolar transcription factor 1 OS=Homo sapiens GN=UBTF	TTESHMDWEK	M6:+15.99491	48	57	1279.5263671875
pepa3a5	a3.a2.a1	sp|P17480-2|UBF1_HUMAN	sp|P17480-2|UBF1_HUMAN Isoform UBF2 of Nucleolar transcription factor 1 OS=Homo sapiens GN=UBTF	AMEMTWNNMEK	M2:+15.99491 M4:+15.99491 M9:+15.99491	477	487	1432.5545654296875
pepa3b25	a3.a2.a1	sp|P17480-2|UBF1_HUMAN	sp|P17480-2|UBF1_HUMAN Isoform UBF2 of Nucleolar transcription factor 1 OS=Homo sapiens GN=UBTF	TTESHMDWEK		48	57	1263.531494140625
pepa3b28	a3.a2.a1	sp|P17480-2|UBF1_HUMAN	sp|P17480-2|UBF1_HUMAN Isoform UBF2 of Nucleolar transcription factor 1 OS=Homo sapiens GN=UBTF	VRPDEIMR		217	224	1015.5358276367188
pepa3a4	a3.a2.a1	sp|P17480-2|UBF1_HUMAN	sp|P17480-2|UBF1_HUMAN Isoform UBF2 of Nucleolar transcription factor 1 OS=Homo sapiens GN=UBTF	AMEMTWNNMEK	M4:+15.99491 M9:+15.99491	477	487	1416.5595703125
pepa3a8	a3.a2.a1	sp|P17480-2|UBF1_HUMAN	sp|P17480-2|UBF1_HUMAN Isoform UBF2 of Nucleolar transcription factor 1 OS=Homo sapiens GN=UBTF	FREDHPDLIQNAK		179	191	1582.7977294921875
pepa3b10	a3.a2.a1	sp|P17480-2|UBF1_HUMAN	sp|P17480-2|UBF1_HUMAN Isoform UBF2 of Nucleolar transcription factor 1 OS=Homo sapiens GN=UBTF	LHPEMSNLDLTK	M5:+15.99491	133	144	1413.7047119140625
pepa3b30	a3.a2.a1	sp|P17480-2|UBF1_HUMAN	sp|P17480-2|UBF1_HUMAN Isoform UBF2 of Nucleolar transcription factor 1 OS=Homo sapiens GN=UBTF	YIQDFQR		161	167	969.4793090820312
pepa3b11	a3.a2.a1	sp|P17480-2|UBF1_HUMAN	sp|P17480-2|UBF1_HUMAN Isoform UBF2 of Nucleolar transcription factor 1 OS=Homo sapiens GN=UBTF	KKDYEVELLR		314	323	1292.7213134765625
pepa3b24	a3.a2.a1	sp|P17480-2|UBF1_HUMAN	sp|P17480-2|UBF1_HUMAN Isoform UBF2 of Nucleolar transcription factor 1 OS=Homo sapiens GN=UBTF	TPQQLWYTHEK		201	211	1430.7066650390625
pepa3b13	a3.a2.a1	sp|P17480-2|UBF1_HUMAN	sp|P17480-2|UBF1_HUMAN Isoform UBF2 of Nucleolar transcription factor 1 OS=Homo sapiens GN=UBTF	PELSESELTR		393	402	1160.579833984375
pepa3a3	a3.a2.a1	sp|P17480-2|UBF1_HUMAN	sp|P17480-2|UBF1_HUMAN Isoform UBF2 of Nucleolar transcription factor 1 OS=Homo sapiens GN=UBTF	AMEMTWNNMEK	M4:+15.99491	477	487	1400.564697265625
pepa3b12	a3.a2.a1	sp|P17480-2|UBF1_HUMAN	sp|P17480-2|UBF1_HUMAN Isoform UBF2 of Nucleolar transcription factor 1 OS=Homo sapiens GN=UBTF	MWNDLSEK		407	414	1022.4616088867188
pepa3b15	a3.a2.a1	sp|P17480-2|UBF1_HUMAN	sp|P17480-2|UBF1_HUMAN Isoform UBF2 of Nucleolar transcription factor 1 OS=Homo sapiens GN=UBTF	QLQEERPELSESELTR		387	402	1943.96728515625
pepa3b29	a3.a2.a1	sp|P17480-2|UBF1_HUMAN	sp|P17480-2|UBF1_HUMAN Isoform UBF2 of Nucleolar transcription factor 1 OS=Homo sapiens GN=UBTF	WVEISNEVR		72	80	1131.5797119140625
pepa3a7	a3.a2.a1	sp|P17480-2|UBF1_HUMAN	sp|P17480-2|UBF1_HUMAN Isoform UBF2 of Nucleolar transcription factor 1 OS=Homo sapiens GN=UBTF	FLESLPEEEQQR		324	335	1504.7281494140625
pepa3b19	a3.a2.a1	sp|P17480-2|UBF1_HUMAN	sp|P17480-2|UBF1_HUMAN Isoform UBF2 of Nucleolar transcription factor 1 OS=Homo sapiens GN=UBTF	RPVSAMFIFSEEK	M6:+15.99491	372	384	1556.7781982421875
pepa3a2	a3.a2.a1	sp|P17480-2|UBF1_HUMAN	sp|P17480-2|UBF1_HUMAN Isoform UBF2 of Nucleolar transcription factor 1 OS=Homo sapiens GN=UBTF	AMEMTWNNMEK		477	487	1384.56982421875
pepa3b14	a3.a2.a1	sp|P17480-2|UBF1_HUMAN	sp|P17480-2|UBF1_HUMAN Isoform UBF2 of Nucleolar transcription factor 1 OS=Homo sapiens GN=UBTF	QLQEERPELSESELTR	Q1:-17.02655	387	402	1926.9407958984375
pepa3b21	a3.a2.a1	sp|P17480-2|UBF1_HUMAN	sp|P17480-2|UBF1_HUMAN Isoform UBF2 of Nucleolar transcription factor 1 OS=Homo sapiens GN=UBTF	SVIGDYLAR		458	466	993.5368041992188
pepa3b27	a3.a2.a1	sp|P17480-2|UBF1_HUMAN	sp|P17480-2|UBF1_HUMAN Isoform UBF2 of Nucleolar transcription factor 1 OS=Homo sapiens GN=UBTF	VHLDLWVK		591	598	1009.5833740234375
pepa3b18	a3.a2.a1	sp|P17480-2|UBF1_HUMAN	sp|P17480-2|UBF1_HUMAN Isoform UBF2 of Nucleolar transcription factor 1 OS=Homo sapiens GN=UBTF	RPVSAMFIFSEEK		372	384	1540.7833251953125
pepa3a9	a3.a2.a1	sp|P17480-2|UBF1_HUMAN	sp|P17480-2|UBF1_HUMAN Isoform UBF2 of Nucleolar transcription factor 1 OS=Homo sapiens GN=UBTF	FSQELLSNGELNHLPLK		541	557	1939.02880859375
pepa3b23	a3.a2.a1	sp|P17480-2|UBF1_HUMAN	sp|P17480-2|UBF1_HUMAN Isoform UBF2 of Nucleolar transcription factor 1 OS=Homo sapiens GN=UBTF	TLTELILDAQEHVK		84	97	1609.8800048828125
pepa3b22	a3.a2.a1	sp|P17480-2|UBF1_HUMAN	sp|P17480-2|UBF1_HUMAN Isoform UBF2 of Nucleolar transcription factor 1 OS=Homo sapiens GN=UBTF	TELILDAQEHVK		86	97	1395.7481689453125
pepa3b17	a3.a2.a1	sp|P17480-2|UBF1_HUMAN	sp|P17480-2|UBF1_HUMAN Isoform UBF2 of Nucleolar transcription factor 1 OS=Homo sapiens GN=UBTF	RAEEIWQQSVIGDYLAR		450	466	2034.0406494140625
pepa3a1	a3.a2.a1	sp|P17480-2|UBF1_HUMAN	sp|P17480-2|UBF1_HUMAN Isoform UBF2 of Nucleolar transcription factor 1 OS=Homo sapiens GN=UBTF	AEEIWQQSVIGDYLAR		451	466	1877.9395751953125
pepa3b20	a3.a2.a2	tr|E9PKP7|E9PKP7_HUMAN	tr|E9PKP7|E9PKP7_HUMAN Nucleolar transcription factor 1 OS=Homo sapiens GN=UBTF PE=2 SV=1	SDIPEKPK		193	200	913.4993286132812
pepa3b26	a3.a2.a2	tr|E9PKP7|E9PKP7_HUMAN	tr|E9PKP7|E9PKP7_HUMAN Nucleolar transcription factor 1 OS=Homo sapiens GN=UBTF PE=2 SV=1	TTESHMDWEK	M6:+15.99491	48	57	1279.5263671875
pepa3a5	a3.a2.a2	tr|E9PKP7|E9PKP7_HUMAN	tr|E9PKP7|E9PKP7_HUMAN Nucleolar transcription factor 1 OS=Homo sapiens GN=UBTF PE=2 SV=1	AMEMTWNNMEK	M2:+15.99491 M4:+15.99491 M9:+15.99491	477	487	1432.5545654296875
pepa3b25	a3.a2.a2	tr|E9PKP7|E9PKP7_HUMAN	tr|E9PKP7|E9PKP7_HUMAN Nucleolar transcription factor 1 OS=Homo sapiens GN=UBTF PE=2 SV=1	TTESHMDWEK		48	57	1263.531494140625
pepa3b28	a3.a2.a2	tr|E9PKP7|E9PKP7_HUMAN	tr|E9PKP7|E9PKP7_HUMAN Nucleolar transcription factor 1 OS=Homo sapiens GN=UBTF PE=2 SV=1	VRPDEIMR		217	224	1015.5358276367188
pepa3a4	a3.a2.a2	tr|E9PKP7|E9PKP7_HUMAN	tr|E9PKP7|E9PKP7_HUMAN Nucleolar transcription factor 1 OS=Homo sapiens GN=UBTF PE=2 SV=1	AMEMTWNNMEK	M4:+15.99491 M9:+15.99491	477	487	1416.5595703125
pepa3a8	a3.a2.a2	tr|E9PKP7|E9PKP7_HUMAN	tr|E9PKP7|E9PKP7_HUMAN Nucleolar transcription factor 1 OS=Homo sapiens GN=UBTF PE=2 SV=1	FREDHPDLIQNAK		179	191	1582.7977294921875
pepa3b10	a3.a2.a2	tr|E9PKP7|E9PKP7_HUMAN	tr|E9PKP7|E9PKP7_HUMAN Nucleolar transcription factor 1 OS=Homo sapiens GN=UBTF PE=2 SV=1	LHPEMSNLDLTK	M5:+15.99491	133	144	1413.7047119140625
pepa3b30	a3.a2.a2	tr|E9PKP7|E9PKP7_HUMAN	tr|E9PKP7|E9PKP7_HUMAN Nucleolar transcription factor 1 OS=Homo sapiens GN=UBTF PE=2 SV=1	YIQDFQR		161	167	969.4793090820312
pepa3b11	a3.a2.a2	tr|E9PKP7|E9PKP7_HUMAN	tr|E9PKP7|E9PKP7_HUMAN Nucleolar transcription factor 1 OS=Homo sapiens GN=UBTF PE=2 SV=1	KKDYEVELLR		314	323	1292.7213134765625
pepa3b24	a3.a2.a2	tr|E9PKP7|E9PKP7_HUMAN	tr|E9PKP7|E9PKP7_HUMAN Nucleolar transcription factor 1 OS=Homo sapiens GN=UBTF PE=2 SV=1	TPQQLWYTHEK		201	211	1430.7066650390625
pepa3b13	a3.a2.a2	tr|E9PKP7|E9PKP7_HUMAN	tr|E9PKP7|E9PKP7_HUMAN Nucleolar transcription factor 1 OS=Homo sapiens GN=UBTF PE=2 SV=1	PELSESELTR		393	402	1160.579833984375
pepa3a3	a3.a2.a2	tr|E9PKP7|E9PKP7_HUMAN	tr|E9PKP7|E9PKP7_HUMAN Nucleolar transcription factor 1 OS=Homo sapiens GN=UBTF PE=2 SV=1	AMEMTWNNMEK	M4:+15.99491	477	487	1400.564697265625
pepa3b12	a3.a2.a2	tr|E9PKP7|E9PKP7_HUMAN	tr|E9PKP7|E9PKP7_HUMAN Nucleolar transcription factor 1 OS=Homo sapiens GN=UBTF PE=2 SV=1	MWNDLSEK		407	414	1022.4616088867188
pepa3b15	a3.a2.a2	tr|E9PKP7|E9PKP7_HUMAN	tr|E9PKP7|E9PKP7_HUMAN Nucleolar transcription factor 1 OS=Homo sapiens GN=UBTF PE=2 SV=1	QLQEERPELSESELTR		387	402	1943.96728515625
pepa3b29	a3.a2.a2	tr|E9PKP7|E9PKP7_HUMAN	tr|E9PKP7|E9PKP7_HUMAN Nucleolar transcription factor 1 OS=Homo sapiens GN=UBTF PE=2 SV=1	WVEISNEVR		72	80	1131.5797119140625
pepa3a7	a3.a2.a2	tr|E9PKP7|E9PKP7_HUMAN	tr|E9PKP7|E9PKP7_HUMAN Nucleolar transcription factor 1 OS=Homo sapiens GN=UBTF PE=2 SV=1	FLESLPEEEQQR		324	335	1504.7281494140625
pepa3b19	a3.a2.a2	tr|E9PKP7|E9PKP7_HUMAN	tr|E9PKP7|E9PKP7_HUMAN Nucleolar transcription factor 1 OS=Homo sapiens GN=UBTF PE=2 SV=1	RPVSAMFIFSEEK	M6:+15.99491	372	384	1556.7781982421875
pepa3a2	a3.a2.a2	tr|E9PKP7|E9PKP7_HUMAN	tr|E9PKP7|E9PKP7_HUMAN Nucleolar transcription factor 1 OS=Homo sapiens GN=UBTF PE=2 SV=1	AMEMTWNNMEK		477	487	1384.56982421875
pepa3b14	a3.a2.a2	tr|E9PKP7|E9PKP7_HUMAN	tr|E9PKP7|E9PKP7_HUMAN Nucleolar transcription factor 1 OS=Homo sapiens GN=UBTF PE=2 SV=1	QLQEERPELSESELTR	Q1:-17.02655	387	402	1926.9407958984375
pepa3b21	a3.a2.a2	tr|E9PKP7|E9PKP7_HUMAN	tr|E9PKP7|E9PKP7_HUMAN Nucleolar transcription factor 1 OS=Homo sapiens GN=UBTF PE=2 SV=1	SVIGDYLAR		458	466	993.5368041992188
pepa3b27	a3.a2.a2	tr|E9PKP7|E9PKP7_HUMAN	tr|E9PKP7|E9PKP7_HUMAN Nucleolar transcription factor 1 OS=Homo sapiens GN=UBTF PE=2 SV=1	VHLDLWVK		591	598	1009.5833740234375
pepa3b18	a3.a2.a2	tr|E9PKP7|E9PKP7_HUMAN	tr|E9PKP7|E9PKP7_HUMAN Nucleolar transcription factor 1 OS=Homo sapiens GN=UBTF PE=2 SV=1	RPVSAMFIFSEEK		372	384	1540.7833251953125
pepa3a9	a3.a2.a2	tr|E9PKP7|E9PKP7_HUMAN	tr|E9PKP7|E9PKP7_HUMAN Nucleolar transcription factor 1 OS=Homo sapiens GN=UBTF PE=2 SV=1	FSQELLSNGELNHLPLK		541	557	1939.02880859375
pepa3b23	a3.a2.a2	tr|E9PKP7|E9PKP7_HUMAN	tr|E9PKP7|E9PKP7_HUMAN Nucleolar transcription factor 1 OS=Homo sapiens GN=UBTF PE=2 SV=1	TLTELILDAQEHVK		84	97	1609.8800048828125
pepa3b22	a3.a2.a2	tr|E9PKP7|E9PKP7_HUMAN	tr|E9PKP7|E9PKP7_HUMAN Nucleolar transcription factor 1 OS=Homo sapiens GN=UBTF PE=2 SV=1	TELILDAQEHVK		86	97	1395.7481689453125
pepa3b17	a3.a2.a2	tr|E9PKP7|E9PKP7_HUMAN	tr|E9PKP7|E9PKP7_HUMAN Nucleolar transcription factor 1 OS=Homo sapiens GN=UBTF PE=2 SV=1	RAEEIWQQSVIGDYLAR		450	466	2034.0406494140625
pepa3a1	a3.a2.a2	tr|E9PKP7|E9PKP7_HUMAN	tr|E9PKP7|E9PKP7_HUMAN Nucleolar transcription factor 1 OS=Homo sapiens GN=UBTF PE=2 SV=1	AEEIWQQSVIGDYLAR		451	466	1877.9395751953125
pepa4b20	a4.a1.a1	sp|P13010|XRCC5_HUMAN	sp|P13010|XRCC5_HUMAN X-ray repair cross-complementing protein 5 OS=Homo sapiens GN=XRCC5 PE=1 SV=3	SKVDEEQMK		324	332	1093.519775390625
pepa4b25	a4.a1.a1	sp|P13010|XRCC5_HUMAN	sp|P13010|XRCC5_HUMAN X-ray repair cross-complementing protein 5 OS=Homo sapiens GN=XRCC5 PE=1 SV=3	VDEEQMK		326	332	878.392822265625
pepa4b11	a4.a1.a1	sp|P13010|XRCC5_HUMAN	sp|P13010|XRCC5_HUMAN X-ray repair cross-complementing protein 5 OS=Homo sapiens GN=XRCC5 PE=1 SV=3	EEASGSSVTAEEAKK		689	703	1522.7235107421875
pepa4b10	a4.a1.a1	sp|P13010|XRCC5_HUMAN	sp|P13010|XRCC5_HUMAN X-ray repair cross-complementing protein 5 OS=Homo sapiens GN=XRCC5 PE=1 SV=3	EEASGSSVTAEEAK		689	702	1394.6285400390625
pepa4a7	a4.a1.a1	sp|P13010|XRCC5_HUMAN	sp|P13010|XRCC5_HUMAN X-ray repair cross-complementing protein 5 OS=Homo sapiens GN=XRCC5 PE=1 SV=3	EDGSGDRGDGPFR		172	184	1364.5830078125
pepa4b14	a4.a1.a1	sp|P13010|XRCC5_HUMAN	sp|P13010|XRCC5_HUMAN X-ray repair cross-complementing protein 5 OS=Homo sapiens GN=XRCC5 PE=1 SV=3	LGGHGPSFPLK		185	195	1109.610595703125
pepa4b27	a4.a1.a1	sp|P13010|XRCC5_HUMAN	sp|P13010|XRCC5_HUMAN X-ray repair cross-complementing protein 5 OS=Homo sapiens GN=XRCC5 PE=1 SV=3	VITMFVQR	M4:+15.99491	37	44	1009.55029296875
pepa4b16	a4.a1.a1	sp|P13010|XRCC5_HUMAN	sp|P13010|XRCC5_HUMAN X-ray repair cross-complementing protein 5 OS=Homo sapiens GN=XRCC5 PE=1 SV=3	KVITMFVQR		36	44	1121.650390625
pepa4b18	a4.a1.a1	sp|P13010|XRCC5_HUMAN	sp|P13010|XRCC5_HUMAN X-ray repair cross-complementing protein 5 OS=Homo sapiens GN=XRCC5 PE=1 SV=3	RHIEIFTDLSSR		130	141	1473.78125
pepa4a6	a4.a1.a1	sp|P13010|XRCC5_HUMAN	sp|P13010|XRCC5_HUMAN X-ray repair cross-complementing protein 5 OS=Homo sapiens GN=XRCC5 PE=1 SV=3	DQVTAQEIFQDNHEDGPTAK		546	565	2243.021484375
pepa4a2	a4.a1.a1	sp|P13010|XRCC5_HUMAN	sp|P13010|XRCC5_HUMAN X-ray repair cross-complementing protein 5 OS=Homo sapiens GN=XRCC5 PE=1 SV=3	ANPQVGVAFPH		401	411	1136.5850830078125
pepa4b26	a4.a1.a1	sp|P13010|XRCC5_HUMAN	sp|P13010|XRCC5_HUMAN X-ray repair cross-complementing protein 5 OS=Homo sapiens GN=XRCC5 PE=1 SV=3	VITMFVQR		37	44	993.555419921875
pepa4a9	a4.a1.a1	sp|P13010|XRCC5_HUMAN	sp|P13010|XRCC5_HUMAN X-ray repair cross-complementing protein 5 OS=Homo sapiens GN=XRCC5 PE=1 SV=3	EDIIQGFR		308	315	977.5054931640625
pepa4b30	a4.a1.a1	sp|P13010|XRCC5_HUMAN	sp|P13010|XRCC5_HUMAN X-ray repair cross-complementing protein 5 OS=Homo sapiens GN=XRCC5 PE=1 SV=3	YGSDIVPFSK		316	325	1112.562744140625
pepa4a8	a4.a1.a1	sp|P13010|XRCC5_HUMAN	sp|P13010|XRCC5_HUMAN X-ray repair cross-complementing protein 5 OS=Homo sapiens GN=XRCC5 PE=1 SV=3	EDIIQGFR	E1:-18.01056	308	315	959.494873046875
pepa4a3	a4.a1.a1	sp|P13010|XRCC5_HUMAN	sp|P13010|XRCC5_HUMAN X-ray repair cross-complementing protein 5 OS=Homo sapiens GN=XRCC5 PE=1 SV=3	AVDALIDSMSLAK	M9:+15.99491	453	465	1349.698486328125
pepa4b13	a4.a1.a1	sp|P13010|XRCC5_HUMAN	sp|P13010|XRCC5_HUMAN X-ray repair cross-complementing protein 5 OS=Homo sapiens GN=XRCC5 PE=1 SV=3	HIEIFTDLSSR		131	141	1317.68017578125
pepa4a5	a4.a1.a1	sp|P13010|XRCC5_HUMAN	sp|P13010|XRCC5_HUMAN X-ray repair cross-complementing protein 5 OS=Homo sapiens GN=XRCC5 PE=1 SV=3	DQVTAQEIFQDNHED		546	560	1788.7674560546875
pepa4b12	a4.a1.a1	sp|P13010|XRCC5_HUMAN	sp|P13010|XRCC5_HUMAN X-ray repair cross-complementing protein 5 OS=Homo sapiens GN=XRCC5 PE=1 SV=3	FFMGNQVLK		355	363	1083.5660400390625
pepa4b21	a4.a1.a1	sp|P13010|XRCC5_HUMAN	sp|P13010|XRCC5_HUMAN X-ray repair cross-complementing protein 5 OS=Homo sapiens GN=XRCC5 PE=1 SV=3	SQLDIIIH		145	152	938.531005859375
pepa4b19	a4.a1.a1	sp|P13010|XRCC5_HUMAN	sp|P13010|XRCC5_HUMAN X-ray repair cross-complementing protein 5 OS=Homo sapiens GN=XRCC5 PE=1 SV=3	SLAEGSVTSVGSVNPAENFR		580	599	2020.9937744140625
pepa4b22	a4.a1.a1	sp|P13010|XRCC5_HUMAN	sp|P13010|XRCC5_HUMAN X-ray repair cross-complementing protein 5 OS=Homo sapiens GN=XRCC5 PE=1 SV=3	SQLDIIIHSLK		145	155	1266.741943359375
pepa4b24	a4.a1.a1	sp|P13010|XRCC5_HUMAN	sp|P13010|XRCC5_HUMAN X-ray repair cross-complementing protein 5 OS=Homo sapiens GN=XRCC5 PE=1 SV=3	TEQGGAHFSVSSLAEGSVTSVGSVNPAENFR		569	599	3121.482421875
pepa4b15	a4.a1.a1	sp|P13010|XRCC5_HUMAN	sp|P13010|XRCC5_HUMAN X-ray repair cross-complementing protein 5 OS=Homo sapiens GN=XRCC5 PE=1 SV=3	IWNMLNPPAEVTTK		512	525	1613.8360595703125
pepa4b23	a4.a1.a1	sp|P13010|XRCC5_HUMAN	sp|P13010|XRCC5_HUMAN X-ray repair cross-complementing protein 5 OS=Homo sapiens GN=XRCC5 PE=1 SV=3	TDTLEDLFPTTKIPNPR		470	486	1958.0234375
pepa4b17	a4.a1.a1	sp|P13010|XRCC5_HUMAN	sp|P13010|XRCC5_HUMAN X-ray repair cross-complementing protein 5 OS=Homo sapiens GN=XRCC5 PE=1 SV=3	KYAPTEAQLNAVDALIDSMSLAK	M19:+15.99491	443	465	2465.259521484375
pepa4a1	a4.a1.a1	sp|P13010|XRCC5_HUMAN	sp|P13010|XRCC5_HUMAN X-ray repair cross-complementing protein 5 OS=Homo sapiens GN=XRCC5 PE=1 SV=3	ALDDLDMVAIVR		383	394	1330.703857421875
pepa4b29	a4.a1.a1	sp|P13010|XRCC5_HUMAN	sp|P13010|XRCC5_HUMAN X-ray repair cross-complementing protein 5 OS=Homo sapiens GN=XRCC5 PE=1 SV=3	YAPTEAQLNAVDALIDSMSLAK	M18:+15.99491	444	465	2337.1650390625
pepa4a4	a4.a1.a1	sp|P13010|XRCC5_HUMAN	sp|P13010|XRCC5_HUMAN X-ray repair cross-complementing protein 5 OS=Homo sapiens GN=XRCC5 PE=1 SV=3	DEIALVLFGTDGTDNPLSGGDQYQNITVHR		52	81	3245.5712890625
pepa4b28	a4.a1.a1	sp|P13010|XRCC5_HUMAN	sp|P13010|XRCC5_HUMAN X-ray repair cross-complementing protein 5 OS=Homo sapiens GN=XRCC5 PE=1 SV=3	YAPTEAQLNAVDALIDSMSLAK		444	465	2321.169921875
pepa5b28	a5.a1.a1	sp|O95602|RPA1_HUMAN	sp|O95602|RPA1_HUMAN DNA-directed RNA polymerase I subunit RPA1 OS=Homo sapiens GN=POLR1A PE=1 SV=2	SQHLHEVLSR		1050	1059	1205.6390380859375
pepa5a9	a5.a1.a1	sp|O95602|RPA1_HUMAN	sp|O95602|RPA1_HUMAN DNA-directed RNA polymerase I subunit RPA1 OS=Homo sapiens GN=POLR1A PE=1 SV=2	EGEENDDEDMQEER		1436	1449	1724.619140625
pepa5b13	a5.a1.a1	sp|O95602|RPA1_HUMAN	sp|O95602|RPA1_HUMAN DNA-directed RNA polymerase I subunit RPA1 OS=Homo sapiens GN=POLR1A PE=1 SV=2	FKEEVNHYSNEINK		865	878	1750.83984375
pepa5b27	a5.a1.a1	sp|O95602|RPA1_HUMAN	sp|O95602|RPA1_HUMAN DNA-directed RNA polymerase I subunit RPA1 OS=Homo sapiens GN=POLR1A PE=1 SV=2	SPGTQEMLR		1114	1122	1018.4990234375
pepa5b29	a5.a1.a1	sp|O95602|RPA1_HUMAN	sp|O95602|RPA1_HUMAN DNA-directed RNA polymerase I subunit RPA1 OS=Homo sapiens GN=POLR1A PE=1 SV=2	TALSAVDMTQR	M8:+15.99491	505	515	1208.5943603515625
pepa5b26	a5.a1.a1	sp|O95602|RPA1_HUMAN	sp|O95602|RPA1_HUMAN DNA-directed RNA polymerase I subunit RPA1 OS=Homo sapiens GN=POLR1A PE=1 SV=2	SELSLDR		1185	1191	819.4210815429688
pepa5a3	a5.a1.a1	sp|O95602|RPA1_HUMAN	sp|O95602|RPA1_HUMAN DNA-directed RNA polymerase I subunit RPA1 OS=Homo sapiens GN=POLR1A PE=1 SV=2	DLDNAGELGR		1376	1385	1059.5069580078125
pepa5b20	a5.a1.a1	sp|O95602|RPA1_HUMAN	sp|O95602|RPA1_HUMAN DNA-directed RNA polymerase I subunit RPA1 OS=Homo sapiens GN=POLR1A PE=1 SV=2	LPEEVATPTTDEEK		351	364	1558.7486572265625
pepa5b19	a5.a1.a1	sp|O95602|RPA1_HUMAN	sp|O95602|RPA1_HUMAN DNA-directed RNA polymerase I subunit RPA1 OS=Homo sapiens GN=POLR1A PE=1 SV=2	LLALMAQEQK	M5:+15.99491	341	350	1160.634765625
pepa5b31	a5.a1.a1	sp|O95602|RPA1_HUMAN	sp|O95602|RPA1_HUMAN DNA-directed RNA polymerase I subunit RPA1 OS=Homo sapiens GN=POLR1A PE=1 SV=2	VDDYSQEWAAQTEK		1167	1180	1669.734375
pepa5b12	a5.a1.a1	sp|O95602|RPA1_HUMAN	sp|O95602|RPA1_HUMAN DNA-directed RNA polymerase I subunit RPA1 OS=Homo sapiens GN=POLR1A PE=1 SV=2	FLEENPDPSASEIR		145	158	1603.760009765625
pepa5b15	a5.a1.a1	sp|O95602|RPA1_HUMAN	sp|O95602|RPA1_HUMAN DNA-directed RNA polymerase I subunit RPA1 OS=Homo sapiens GN=POLR1A PE=1 SV=2	GEMNVTLGIPR	M3:+15.99491	1237	1247	1202.6202392578125
pepa5b10	a5.a1.a1	sp|O95602|RPA1_HUMAN	sp|O95602|RPA1_HUMAN DNA-directed RNA polymerase I subunit RPA1 OS=Homo sapiens GN=POLR1A PE=1 SV=2	EILMVASANIK	M4:+15.99491	1250	1260	1204.6610107421875
pepa5a6	a5.a1.a1	sp|O95602|RPA1_HUMAN	sp|O95602|RPA1_HUMAN DNA-directed RNA polymerase I subunit RPA1 OS=Homo sapiens GN=POLR1A PE=1 SV=2	DSLIAIDR		365	372	902.49462890625
pepa5b18	a5.a1.a1	sp|O95602|RPA1_HUMAN	sp|O95602|RPA1_HUMAN DNA-directed RNA polymerase I subunit RPA1 OS=Homo sapiens GN=POLR1A PE=1 SV=2	LLALMAQEQK		341	350	1144.639892578125
pepa5b21	a5.a1.a1	sp|O95602|RPA1_HUMAN	sp|O95602|RPA1_HUMAN DNA-directed RNA polymerase I subunit RPA1 OS=Homo sapiens GN=POLR1A PE=1 SV=2	LQSHVNIVFDSEMDK		394	408	1761.8480224609375
pepa5b14	a5.a1.a1	sp|O95602|RPA1_HUMAN	sp|O95602|RPA1_HUMAN DNA-directed RNA polymerase I subunit RPA1 OS=Homo sapiens GN=POLR1A PE=1 SV=2	FQFLPHAYYQQEK		1319	1331	1698.827880859375
pepa5a5	a5.a1.a1	sp|O95602|RPA1_HUMAN	sp|O95602|RPA1_HUMAN DNA-directed RNA polymerase I subunit RPA1 OS=Homo sapiens GN=POLR1A PE=1 SV=2	DSEPLGIEEAQIGK		239	252	1485.74365234375
pepa5a1	a5.a1.a1	sp|O95602|RPA1_HUMAN	sp|O95602|RPA1_HUMAN DNA-directed RNA polymerase I subunit RPA1 OS=Homo sapiens GN=POLR1A PE=1 SV=2	AALNLPEAASYDEVR		829	843	1618.8076171875
pepa5b30	a5.a1.a1	sp|O95602|RPA1_HUMAN	sp|O95602|RPA1_HUMAN DNA-directed RNA polymerase I subunit RPA1 OS=Homo sapiens GN=POLR1A PE=1 SV=2	TPMMSVPVLNTK		1261	1272	1317.69091796875
pepa5a2	a5.a1.a1	sp|O95602|RPA1_HUMAN	sp|O95602|RPA1_HUMAN DNA-directed RNA polymerase I subunit RPA1 OS=Homo sapiens GN=POLR1A PE=1 SV=2	DFNMIDLK		857	864	995.4871215820312
pepa5b22	a5.a1.a1	sp|O95602|RPA1_HUMAN	sp|O95602|RPA1_HUMAN DNA-directed RNA polymerase I subunit RPA1 OS=Homo sapiens GN=POLR1A PE=1 SV=2	KTQEQDEEVGLGTEEDPSLPALLTQPR		1458	1484	2980.47509765625
pepa5a8	a5.a1.a1	sp|O95602|RPA1_HUMAN	sp|O95602|RPA1_HUMAN DNA-directed RNA polymerase I subunit RPA1 OS=Homo sapiens GN=POLR1A PE=1 SV=2	EELEQYTTEIVQNNLLGSQGAHVK		159	182	2700.347900390625
pepa5b17	a5.a1.a1	sp|O95602|RPA1_HUMAN	sp|O95602|RPA1_HUMAN DNA-directed RNA polymerase I subunit RPA1 OS=Homo sapiens GN=POLR1A PE=1 SV=2	LFTAYLQLYR		784	793	1287.7099609375
pepa5a7	a5.a1.a1	sp|O95602|RPA1_HUMAN	sp|O95602|RPA1_HUMAN DNA-directed RNA polymerase I subunit RPA1 OS=Homo sapiens GN=POLR1A PE=1 SV=2	DVFAVYGIAVDPR		1627	1639	1421.7427978515625
pepa5b16	a5.a1.a1	sp|O95602|RPA1_HUMAN	sp|O95602|RPA1_HUMAN DNA-directed RNA polymerase I subunit RPA1 OS=Homo sapiens GN=POLR1A PE=1 SV=2	GFTLGVEDILVK		794	805	1290.7308349609375
pepa5b33	a5.a1.a1	sp|O95602|RPA1_HUMAN	sp|O95602|RPA1_HUMAN DNA-directed RNA polymerase I subunit RPA1 OS=Homo sapiens GN=POLR1A PE=1 SV=2	YLDSLGNPSANGLYDLALGPADSK		38	61	2451.2041015625
pepa5b32	a5.a1.a1	sp|O95602|RPA1_HUMAN	sp|O95602|RPA1_HUMAN DNA-directed RNA polymerase I subunit RPA1 OS=Homo sapiens GN=POLR1A PE=1 SV=2	VLEVGALQAVYELER		126	140	1688.9222412109375
pepa5b23	a5.a1.a1	sp|O95602|RPA1_HUMAN	sp|O95602|RPA1_HUMAN DNA-directed RNA polymerase I subunit RPA1 OS=Homo sapiens GN=POLR1A PE=1 SV=2	QFPENSLQMMVQSGAK	Q1:-17.02655	888	903	1777.8251953125
pepa5a4	a5.a1.a1	sp|O95602|RPA1_HUMAN	sp|O95602|RPA1_HUMAN DNA-directed RNA polymerase I subunit RPA1 OS=Homo sapiens GN=POLR1A PE=1 SV=2	DSDGSVVQFLYGEDGLDIPK		1009	1028	2154.024169921875
pepa5b25	a5.a1.a1	sp|O95602|RPA1_HUMAN	sp|O95602|RPA1_HUMAN DNA-directed RNA polymerase I subunit RPA1 OS=Homo sapiens GN=POLR1A PE=1 SV=2	QVVSTLLINIIPEDHIPLNLSGK		686	708	2513.43408203125
pepa5b11	a5.a1.a1	sp|O95602|RPA1_HUMAN	sp|O95602|RPA1_HUMAN DNA-directed RNA polymerase I subunit RPA1 OS=Homo sapiens GN=POLR1A PE=1 SV=2	ELVLNTEGINLPELFK		1575	1590	1829.005859375
pepa5b24	a5.a1.a1	sp|O95602|RPA1_HUMAN	sp|O95602|RPA1_HUMAN DNA-directed RNA polymerase I subunit RPA1 OS=Homo sapiens GN=POLR1A PE=1 SV=2	QFPFLASNYEVIMK	M13:+15.99491 Q1:-17.02655	1036	1049	1685.8248291015625
pepa6b12	a6.a1.a1	sp|P12268|IMDH2_HUMAN	sp|P12268|IMDH2_HUMAN Inosine-5'-monophosphate dehydrogenase 2 OS=Homo sapiens GN=IMPDH2 PE=1 SV=2	GMGSLDAMDK	M2:+15.99491 M8:+15.99491	413	422	1056.4339599609375
pepa6b21	a6.a1.a1	sp|P12268|IMDH2_HUMAN	sp|P12268|IMDH2_HUMAN Inosine-5'-monophosphate dehydrogenase 2 OS=Homo sapiens GN=IMPDH2 PE=1 SV=2	PQATAVYK		342	349	877.4782104492188
pepa6b27	a6.a1.a1	sp|P12268|IMDH2_HUMAN	sp|P12268|IMDH2_HUMAN Inosine-5'-monophosphate dehydrogenase 2 OS=Homo sapiens GN=IMPDH2 PE=1 SV=2	VAQGVSGAVQDK		439	450	1158.61181640625
pepa6a5	a6.a1.a1	sp|P12268|IMDH2_HUMAN	sp|P12268|IMDH2_HUMAN Inosine-5'-monophosphate dehydrogenase 2 OS=Homo sapiens GN=IMPDH2 PE=1 SV=2	DVFEAKAR		129	136	935.494873046875
pepa6a3	a6.a1.a1	sp|P12268|IMDH2_HUMAN	sp|P12268|IMDH2_HUMAN Inosine-5'-monophosphate dehydrogenase 2 OS=Homo sapiens GN=IMPDH2 PE=1 SV=2	AMMYSGELK	M2:+15.99491 M3:+15.99491	481	489	1061.464599609375
pepa6b26	a6.a1.a1	sp|P12268|IMDH2_HUMAN	sp|P12268|IMDH2_HUMAN Inosine-5'-monophosphate dehydrogenase 2 OS=Homo sapiens GN=IMPDH2 PE=1 SV=2	TSSAQVEGGVHSLHSYEK		494	511	1915.9149169921875
pepa6b11	a6.a1.a1	sp|P12268|IMDH2_HUMAN	sp|P12268|IMDH2_HUMAN Inosine-5'-monophosphate dehydrogenase 2 OS=Homo sapiens GN=IMPDH2 PE=1 SV=2	GMGSLDAMDK		413	422	1024.4442138671875
pepa6a2	a6.a1.a1	sp|P12268|IMDH2_HUMAN	sp|P12268|IMDH2_HUMAN Inosine-5'-monophosphate dehydrogenase 2 OS=Homo sapiens GN=IMPDH2 PE=1 SV=2	AMMYSGELK		481	489	1029.474853515625
pepa6b17	a6.a1.a1	sp|P12268|IMDH2_HUMAN	sp|P12268|IMDH2_HUMAN Inosine-5'-monophosphate dehydrogenase 2 OS=Homo sapiens GN=IMPDH2 PE=1 SV=2	LVGIISSR		154	161	844.5255126953125
pepa6b16	a6.a1.a1	sp|P12268|IMDH2_HUMAN	sp|P12268|IMDH2_HUMAN Inosine-5'-monophosphate dehydrogenase 2 OS=Homo sapiens GN=IMPDH2 PE=1 SV=2	LQVIGGNVVTAAQAK		297	311	1468.8486328125
pepa6b22	a6.a1.a1	sp|P12268|IMDH2_HUMAN	sp|P12268|IMDH2_HUMAN Inosine-5'-monophosphate dehydrogenase 2 OS=Homo sapiens GN=IMPDH2 PE=1 SV=2	REDLVVAPAGITLK		182	195	1481.8690185546875
pepa6b24	a6.a1.a1	sp|P12268|IMDH2_HUMAN	sp|P12268|IMDH2_HUMAN Inosine-5'-monophosphate dehydrogenase 2 OS=Homo sapiens GN=IMPDH2 PE=1 SV=2	RFGVPVIADGGIQNVGHIAK		356	375	2048.140380859375
pepa6b18	a6.a1.a1	sp|P12268|IMDH2_HUMAN	sp|P12268|IMDH2_HUMAN Inosine-5'-monophosphate dehydrogenase 2 OS=Homo sapiens GN=IMPDH2 PE=1 SV=2	KYEQGFITDPVVLSPK		109	124	1820.979736328125
pepa6b23	a6.a1.a1	sp|P12268|IMDH2_HUMAN	sp|P12268|IMDH2_HUMAN Inosine-5'-monophosphate dehydrogenase 2 OS=Homo sapiens GN=IMPDH2 PE=1 SV=2	RFGVPVIADGGIQNVGH		356	372	1735.92431640625
pepa6a4	a6.a1.a1	sp|P12268|IMDH2_HUMAN	sp|P12268|IMDH2_HUMAN Inosine-5'-monophosphate dehydrogenase 2 OS=Homo sapiens GN=IMPDH2 PE=1 SV=2	DKYPNLQVIGGNVVTAAQAK		292	311	2086.129638671875
pepa6a9	a6.a1.a1	sp|P12268|IMDH2_HUMAN	sp|P12268|IMDH2_HUMAN Inosine-5'-monophosphate dehydrogenase 2 OS=Homo sapiens GN=IMPDH2 PE=1 SV=2	FGVPVIADGGIQNVGHIAK		357	375	1892.039306640625
pepa6b19	a6.a1.a1	sp|P12268|IMDH2_HUMAN	sp|P12268|IMDH2_HUMAN Inosine-5'-monophosphate dehydrogenase 2 OS=Homo sapiens GN=IMPDH2 PE=1 SV=2	NLIDAGVDALR		312	322	1156.6324462890625
pepa6b30	a6.a1.a1	sp|P12268|IMDH2_HUMAN	sp|P12268|IMDH2_HUMAN Inosine-5'-monophosphate dehydrogenase 2 OS=Homo sapiens GN=IMPDH2 PE=1 SV=2	YPNLQVIGGNVVTAAQAK		294	311	1843.007568359375
pepa6a6	a6.a1.a1	sp|P12268|IMDH2_HUMAN	sp|P12268|IMDH2_HUMAN Inosine-5'-monophosphate dehydrogenase 2 OS=Homo sapiens GN=IMPDH2 PE=1 SV=2	EDLVVAPAGITLK		183	195	1325.7679443359375
pepa6b28	a6.a1.a1	sp|P12268|IMDH2_HUMAN	sp|P12268|IMDH2_HUMAN Inosine-5'-monophosphate dehydrogenase 2 OS=Homo sapiens GN=IMPDH2 PE=1 SV=2	YEQGFITDPVVLSPK		110	124	1692.8846435546875
pepa6a8	a6.a1.a1	sp|P12268|IMDH2_HUMAN	sp|P12268|IMDH2_HUMAN Inosine-5'-monophosphate dehydrogenase 2 OS=Homo sapiens GN=IMPDH2 PE=1 SV=2	FGVPVIADGGIQNVGH		357	372	1579.8231201171875
pepa6b10	a6.a1.a1	sp|P12268|IMDH2_HUMAN	sp|P12268|IMDH2_HUMAN Inosine-5'-monophosphate dehydrogenase 2 OS=Homo sapiens GN=IMPDH2 PE=1 SV=2	FVPYLIAGIQH		456	466	1257.6993408203125
pepa6b15	a6.a1.a1	sp|P12268|IMDH2_HUMAN	sp|P12268|IMDH2_HUMAN Inosine-5'-monophosphate dehydrogenase 2 OS=Homo sapiens GN=IMPDH2 PE=1 SV=2	LPIVNEDDELVAIIAR		209	224	1779.9854736328125
pepa6a1	a6.a1.a1	sp|P12268|IMDH2_HUMAN	sp|P12268|IMDH2_HUMAN Inosine-5'-monophosphate dehydrogenase 2 OS=Homo sapiens GN=IMPDH2 PE=1 SV=2	ALALGASTVMMGSLLAATTEAPGEYFFSDGIR	M10:+15.99491 M11:+15.99491	376	407	3279.592041015625
pepa6b12	a6.a1.a2	tr|H0Y4R1|H0Y4R1_HUMAN	tr|H0Y4R1|H0Y4R1_HUMAN Inosine-5'-monophosphate dehydrogenase 2 (Fragment) OS=Homo sapiens GN=IMPDH2 PE=3 SV=1	GMGSLDAMDK	M2:+15.99491 M8:+15.99491	369	378	1056.4339599609375
pepa6b21	a6.a1.a2	tr|H0Y4R1|H0Y4R1_HUMAN	tr|H0Y4R1|H0Y4R1_HUMAN Inosine-5'-monophosphate dehydrogenase 2 (Fragment) OS=Homo sapiens GN=IMPDH2 PE=3 SV=1	PQATAVYK		298	305	877.4782104492188
pepa6b27	a6.a1.a2	tr|H0Y4R1|H0Y4R1_HUMAN	tr|H0Y4R1|H0Y4R1_HUMAN Inosine-5'-monophosphate dehydrogenase 2 (Fragment) OS=Homo sapiens GN=IMPDH2 PE=3 SV=1	VAQGVSGAVQDK		395	406	1158.61181640625
pepa6a5	a6.a1.a2	tr|H0Y4R1|H0Y4R1_HUMAN	tr|H0Y4R1|H0Y4R1_HUMAN Inosine-5'-monophosphate dehydrogenase 2 (Fragment) OS=Homo sapiens GN=IMPDH2 PE=3 SV=1	DVFEAKAR		61	68	935.494873046875
pepa6a3	a6.a1.a2	tr|H0Y4R1|H0Y4R1_HUMAN	tr|H0Y4R1|H0Y4R1_HUMAN Inosine-5'-monophosphate dehydrogenase 2 (Fragment) OS=Homo sapiens GN=IMPDH2 PE=3 SV=1	AMMYSGELK	M2:+15.99491 M3:+15.99491	437	445	1061.464599609375
pepa6b26	a6.a1.a2	tr|H0Y4R1|H0Y4R1_HUMAN	tr|H0Y4R1|H0Y4R1_HUMAN Inosine-5'-monophosphate dehydrogenase 2 (Fragment) OS=Homo sapiens GN=IMPDH2 PE=3 SV=1	TSSAQVEGGVHSLHSYEK		450	467	1915.9149169921875
pepa6b11	a6.a1.a2	tr|H0Y4R1|H0Y4R1_HUMAN	tr|H0Y4R1|H0Y4R1_HUMAN Inosine-5'-monophosphate dehydrogenase 2 (Fragment) OS=Homo sapiens GN=IMPDH2 PE=3 SV=1	GMGSLDAMDK		369	378	1024.4442138671875
pepa6a2	a6.a1.a2	tr|H0Y4R1|H0Y4R1_HUMAN	tr|H0Y4R1|H0Y4R1_HUMAN Inosine-5'-monophosphate dehydrogenase 2 (Fragment) OS=Homo sapiens GN=IMPDH2 PE=3 SV=1	AMMYSGELK		437	445	1029.474853515625
pepa6b17	a6.a1.a2	tr|H0Y4R1|H0Y4R1_HUMAN	tr|H0Y4R1|H0Y4R1_HUMAN Inosine-5'-monophosphate dehydrogenase 2 (Fragment) OS=Homo sapiens GN=IMPDH2 PE=3 SV=1	LVGIISSR		86	93	844.5255126953125
pepa6b16	a6.a1.a2	tr|H0Y4R1|H0Y4R1_HUMAN	tr|H0Y4R1|H0Y4R1_HUMAN Inosine-5'-monophosphate dehydrogenase 2 (Fragment) OS=Homo sapiens GN=IMPDH2 PE=3 SV=1	LQVIGGNVVTAAQAK		229	243	1468.8486328125
pepa6b22	a6.a1.a2	tr|H0Y4R1|H0Y4R1_HUMAN	tr|H0Y4R1|H0Y4R1_HUMAN Inosine-5'-monophosphate dehydrogenase 2 (Fragment) OS=Homo sapiens GN=IMPDH2 PE=3 SV=1	REDLVVAPAGITLK		114	127	1481.8690185546875
pepa6b24	a6.a1.a2	tr|H0Y4R1|H0Y4R1_HUMAN	tr|H0Y4R1|H0Y4R1_HUMAN Inosine-5'-monophosphate dehydrogenase 2 (Fragment) OS=Homo sapiens GN=IMPDH2 PE=3 SV=1	RFGVPVIADGGIQNVGHIAK		312	331	2048.140380859375
pepa6b18	a6.a1.a2	tr|H0Y4R1|H0Y4R1_HUMAN	tr|H0Y4R1|H0Y4R1_HUMAN Inosine-5'-monophosphate dehydrogenase 2 (Fragment) OS=Homo sapiens GN=IMPDH2 PE=3 SV=1	KYEQGFITDPVVLSPK		41	56	1820.979736328125
pepa6b23	a6.a1.a2	tr|H0Y4R1|H0Y4R1_HUMAN	tr|H0Y4R1|H0Y4R1_HUMAN Inosine-5'-monophosphate dehydrogenase 2 (Fragment) OS=Homo sapiens GN=IMPDH2 PE=3 SV=1	RFGVPVIADGGIQNVGH		312	328	1735.92431640625
pepa6a4	a6.a1.a2	tr|H0Y4R1|H0Y4R1_HUMAN	tr|H0Y4R1|H0Y4R1_HUMAN Inosine-5'-monophosphate dehydrogenase 2 (Fragment) OS=Homo sapiens GN=IMPDH2 PE=3 SV=1	DKYPNLQVIGGNVVTAAQAK		224	243	2086.129638671875
pepa6a9	a6.a1.a2	tr|H0Y4R1|H0Y4R1_HUMAN	tr|H0Y4R1|H0Y4R1_HUMAN Inosine-5'-monophosphate dehydrogenase 2 (Fragment) OS=Homo sapiens GN=IMPDH2 PE=3 SV=1	FGVPVIADGGIQNVGHIAK		313	331	1892.039306640625
pepa6b19	a6.a1.a2	tr|H0Y4R1|H0Y4R1_HUMAN	tr|H0Y4R1|H0Y4R1_HUMAN Inosine-5'-monophosphate dehydrogenase 2 (Fragment) OS=Homo sapiens GN=IMPDH2 PE=3 SV=1	NLIDAGVDALR		244	254	1156.6324462890625
pepa6b30	a6.a1.a2	tr|H0Y4R1|H0Y4R1_HUMAN	tr|H0Y4R1|H0Y4R1_HUMAN Inosine-5'-monophosphate dehydrogenase 2 (Fragment) OS=Homo sapiens GN=IMPDH2 PE=3 SV=1	YPNLQVIGGNVVTAAQAK		226	243	1843.007568359375
pepa6a6	a6.a1.a2	tr|H0Y4R1|H0Y4R1_HUMAN	tr|H0Y4R1|H0Y4R1_HUMAN Inosine-5'-monophosphate dehydrogenase 2 (Fragment) OS=Homo sapiens GN=IMPDH2 PE=3 SV=1	EDLVVAPAGITLK		115	127	1325.7679443359375
pepa6b28	a6.a1.a2	tr|H0Y4R1|H0Y4R1_HUMAN	tr|H0Y4R1|H0Y4R1_HUMAN Inosine-5'-monophosphate dehydrogenase 2 (Fragment) OS=Homo sapiens GN=IMPDH2 PE=3 SV=1	YEQGFITDPVVLSPK		42	56	1692.8846435546875
pepa6a8	a6.a1.a2	tr|H0Y4R1|H0Y4R1_HUMAN	tr|H0Y4R1|H0Y4R1_HUMAN Inosine-5'-monophosphate dehydrogenase 2 (Fragment) OS=Homo sapiens GN=IMPDH2 PE=3 SV=1	FGVPVIADGGIQNVGH		313	328	1579.8231201171875
pepa6b10	a6.a1.a2	tr|H0Y4R1|H0Y4R1_HUMAN	tr|H0Y4R1|H0Y4R1_HUMAN Inosine-5'-monophosphate dehydrogenase 2 (Fragment) OS=Homo sapiens GN=IMPDH2 PE=3 SV=1	FVPYLIAGIQH		412	422	1257.6993408203125
pepa6b15	a6.a1.a2	tr|H0Y4R1|H0Y4R1_HUMAN	tr|H0Y4R1|H0Y4R1_HUMAN Inosine-5'-monophosphate dehydrogenase 2 (Fragment) OS=Homo sapiens GN=IMPDH2 PE=3 SV=1	LPIVNEDDELVAIIAR		141	156	1779.9854736328125
pepa6a1	a6.a1.a2	tr|H0Y4R1|H0Y4R1_HUMAN	tr|H0Y4R1|H0Y4R1_HUMAN Inosine-5'-monophosphate dehydrogenase 2 (Fragment) OS=Homo sapiens GN=IMPDH2 PE=3 SV=1	ALALGASTVMMGSLLAATTEAPGEYFFSDGIR	M10:+15.99491 M11:+15.99491	332	363	3279.592041015625
pepa6b13	a6.a2.a1	sp|P20839-2|IMDH1_HUMAN	sp|P20839-2|IMDH1_HUMAN Isoform 2 of Inosine-5'-monophosphate dehydrogenase 1 OS=Homo sapiens GN=IMPDH1	IAQGVSGSIQDK		414	425	1202.637939453125
pepa6b25	a6.a2.a1	sp|P20839-2|IMDH1_HUMAN	sp|P20839-2|IMDH1_HUMAN Isoform 2 of Inosine-5'-monophosphate dehydrogenase 1 OS=Homo sapiens GN=IMPDH1	TMSAQIEGGVHGLHSYEK	M2:+15.99491	469	486	1959.92333984375
pepa6b16	a6.a2.a1	sp|P20839-2|IMDH1_HUMAN	sp|P20839-2|IMDH1_HUMAN Isoform 2 of Inosine-5'-monophosphate dehydrogenase 1 OS=Homo sapiens GN=IMPDH1	LQVIGGNVVTAAQAK		272	286	1468.8486328125
pepa6b29	a6.a2.a1	sp|P20839-2|IMDH1_HUMAN	sp|P20839-2|IMDH1_HUMAN Isoform 2 of Inosine-5'-monophosphate dehydrogenase 1 OS=Homo sapiens GN=IMPDH1	YPHLQVIGGNVVTAAQAK		269	286	1866.0235595703125
pepa6b20	a6.a2.a1	sp|P20839-2|IMDH1_HUMAN	sp|P20839-2|IMDH1_HUMAN Isoform 2 of Inosine-5'-monophosphate dehydrogenase 1 OS=Homo sapiens GN=IMPDH1	NLIDAGVDGLR		287	297	1142.6168212890625
pepa6a7	a6.a2.a1	sp|P20839-2|IMDH1_HUMAN	sp|P20839-2|IMDH1_HUMAN Isoform 2 of Inosine-5'-monophosphate dehydrogenase 1 OS=Homo sapiens GN=IMPDH1	FGVPIIADGGIQTVGHVVK		332	350	1907.0753173828125
pepa6b14	a6.a2.a1	sp|P20839-2|IMDH1_HUMAN	sp|P20839-2|IMDH1_HUMAN Isoform 2 of Inosine-5'-monophosphate dehydrogenase 1 OS=Homo sapiens GN=IMPDH1	IELVVAPAGVTLK		158	170	1309.8094482421875
pepa6b10	a6.a2.a1	sp|P20839-2|IMDH1_HUMAN	sp|P20839-2|IMDH1_HUMAN Isoform 2 of Inosine-5'-monophosphate dehydrogenase 1 OS=Homo sapiens GN=IMPDH1	FVPYLIAGIQH		431	441	1257.6993408203125
pepa6b13	a6.a2.a2	sp|P20839-3|IMDH1_HUMAN	sp|P20839-3|IMDH1_HUMAN Isoform 3 of Inosine-5'-monophosphate dehydrogenase 1 OS=Homo sapiens GN=IMPDH1	IAQGVSGSIQDK		488	499	1202.637939453125
pepa6b25	a6.a2.a2	sp|P20839-3|IMDH1_HUMAN	sp|P20839-3|IMDH1_HUMAN Isoform 3 of Inosine-5'-monophosphate dehydrogenase 1 OS=Homo sapiens GN=IMPDH1	TMSAQIEGGVHGLHSYEK	M2:+15.99491	543	560	1959.92333984375
pepa6b16	a6.a2.a2	sp|P20839-3|IMDH1_HUMAN	sp|P20839-3|IMDH1_HUMAN Isoform 3 of Inosine-5'-monophosphate dehydrogenase 1 OS=Homo sapiens GN=IMPDH1	LQVIGGNVVTAAQAK		346	360	1468.8486328125
pepa6b29	a6.a2.a2	sp|P20839-3|IMDH1_HUMAN	sp|P20839-3|IMDH1_HUMAN Isoform 3 of Inosine-5'-monophosphate dehydrogenase 1 OS=Homo sapiens GN=IMPDH1	YPHLQVIGGNVVTAAQAK		343	360	1866.0235595703125
pepa6b20	a6.a2.a2	sp|P20839-3|IMDH1_HUMAN	sp|P20839-3|IMDH1_HUMAN Isoform 3 of Inosine-5'-monophosphate dehydrogenase 1 OS=Homo sapiens GN=IMPDH1	NLIDAGVDGLR		361	371	1142.6168212890625
pepa6a7	a6.a2.a2	sp|P20839-3|IMDH1_HUMAN	sp|P20839-3|IMDH1_HUMAN Isoform 3 of Inosine-5'-monophosphate dehydrogenase 1 OS=Homo sapiens GN=IMPDH1	FGVPIIADGGIQTVGHVVK		406	424	1907.0753173828125
pepa6b14	a6.a2.a2	sp|P20839-3|IMDH1_HUMAN	sp|P20839-3|IMDH1_HUMAN Isoform 3 of Inosine-5'-monophosphate dehydrogenase 1 OS=Homo sapiens GN=IMPDH1	IELVVAPAGVTLK		232	244	1309.8094482421875
pepa6b10	a6.a2.a2	sp|P20839-3|IMDH1_HUMAN	sp|P20839-3|IMDH1_HUMAN Isoform 3 of Inosine-5'-monophosphate dehydrogenase 1 OS=Homo sapiens GN=IMPDH1	FVPYLIAGIQH		505	515	1257.6993408203125
pepa6b13	a6.a2.a3	sp|P20839-4|IMDH1_HUMAN	sp|P20839-4|IMDH1_HUMAN Isoform 4 of Inosine-5'-monophosphate dehydrogenase 1 OS=Homo sapiens GN=IMPDH1	IAQGVSGSIQDK		434	445	1202.637939453125
pepa6b25	a6.a2.a3	sp|P20839-4|IMDH1_HUMAN	sp|P20839-4|IMDH1_HUMAN Isoform 4 of Inosine-5'-monophosphate dehydrogenase 1 OS=Homo sapiens GN=IMPDH1	TMSAQIEGGVHGLHSYEK	M2:+15.99491	489	506	1959.92333984375
pepa6b16	a6.a2.a3	sp|P20839-4|IMDH1_HUMAN	sp|P20839-4|IMDH1_HUMAN Isoform 4 of Inosine-5'-monophosphate dehydrogenase 1 OS=Homo sapiens GN=IMPDH1	LQVIGGNVVTAAQAK		292	306	1468.8486328125
pepa6b29	a6.a2.a3	sp|P20839-4|IMDH1_HUMAN	sp|P20839-4|IMDH1_HUMAN Isoform 4 of Inosine-5'-monophosphate dehydrogenase 1 OS=Homo sapiens GN=IMPDH1	YPHLQVIGGNVVTAAQAK		289	306	1866.0235595703125
pepa6b20	a6.a2.a3	sp|P20839-4|IMDH1_HUMAN	sp|P20839-4|IMDH1_HUMAN Isoform 4 of Inosine-5'-monophosphate dehydrogenase 1 OS=Homo sapiens GN=IMPDH1	NLIDAGVDGLR		307	317	1142.6168212890625
pepa6a7	a6.a2.a3	sp|P20839-4|IMDH1_HUMAN	sp|P20839-4|IMDH1_HUMAN Isoform 4 of Inosine-5'-monophosphate dehydrogenase 1 OS=Homo sapiens GN=IMPDH1	FGVPIIADGGIQTVGHVVK		352	370	1907.0753173828125
pepa6b14	a6.a2.a3	sp|P20839-4|IMDH1_HUMAN	sp|P20839-4|IMDH1_HUMAN Isoform 4 of Inosine-5'-monophosphate dehydrogenase 1 OS=Homo sapiens GN=IMPDH1	IELVVAPAGVTLK		178	190	1309.8094482421875
pepa6b10	a6.a2.a3	sp|P20839-4|IMDH1_HUMAN	sp|P20839-4|IMDH1_HUMAN Isoform 4 of Inosine-5'-monophosphate dehydrogenase 1 OS=Homo sapiens GN=IMPDH1	FVPYLIAGIQH		451	461	1257.6993408203125
pepa6b13	a6.a2.a4	sp|P20839-5|IMDH1_HUMAN	sp|P20839-5|IMDH1_HUMAN Isoform 5 of Inosine-5'-monophosphate dehydrogenase 1 OS=Homo sapiens GN=IMPDH1	IAQGVSGSIQDK		514	525	1202.637939453125
pepa6b25	a6.a2.a4	sp|P20839-5|IMDH1_HUMAN	sp|P20839-5|IMDH1_HUMAN Isoform 5 of Inosine-5'-monophosphate dehydrogenase 1 OS=Homo sapiens GN=IMPDH1	TMSAQIEGGVHGLHSYEK	M2:+15.99491	569	586	1959.92333984375
pepa6b16	a6.a2.a4	sp|P20839-5|IMDH1_HUMAN	sp|P20839-5|IMDH1_HUMAN Isoform 5 of Inosine-5'-monophosphate dehydrogenase 1 OS=Homo sapiens GN=IMPDH1	LQVIGGNVVTAAQAK		372	386	1468.8486328125
pepa6b29	a6.a2.a4	sp|P20839-5|IMDH1_HUMAN	sp|P20839-5|IMDH1_HUMAN Isoform 5 of Inosine-5'-monophosphate dehydrogenase 1 OS=Homo sapiens GN=IMPDH1	YPHLQVIGGNVVTAAQAK		369	386	1866.0235595703125
pepa6b20	a6.a2.a4	sp|P20839-5|IMDH1_HUMAN	sp|P20839-5|IMDH1_HUMAN Isoform 5 of Inosine-5'-monophosphate dehydrogenase 1 OS=Homo sapiens GN=IMPDH1	NLIDAGVDGLR		387	397	1142.6168212890625
pepa6a7	a6.a2.a4	sp|P20839-5|IMDH1_HUMAN	sp|P20839-5|IMDH1_HUMAN Isoform 5 of Inosine-5'-monophosphate dehydrogenase 1 OS=Homo sapiens GN=IMPDH1	FGVPIIADGGIQTVGHVVK		432	450	1907.0753173828125
pepa6b14	a6.a2.a4	sp|P20839-5|IMDH1_HUMAN	sp|P20839-5|IMDH1_HUMAN Isoform 5 of Inosine-5'-monophosphate dehydrogenase 1 OS=Homo sapiens GN=IMPDH1	IELVVAPAGVTLK		258	270	1309.8094482421875
pepa6b10	a6.a2.a4	sp|P20839-5|IMDH1_HUMAN	sp|P20839-5|IMDH1_HUMAN Isoform 5 of Inosine-5'-monophosphate dehydrogenase 1 OS=Homo sapiens GN=IMPDH1	FVPYLIAGIQH		531	541	1257.6993408203125
pepa6b13	a6.a2.a5	sp|P20839-6|IMDH1_HUMAN	sp|P20839-6|IMDH1_HUMAN Isoform 6 of Inosine-5'-monophosphate dehydrogenase 1 OS=Homo sapiens GN=IMPDH1	IAQGVSGSIQDK		524	535	1202.637939453125
pepa6b25	a6.a2.a5	sp|P20839-6|IMDH1_HUMAN	sp|P20839-6|IMDH1_HUMAN Isoform 6 of Inosine-5'-monophosphate dehydrogenase 1 OS=Homo sapiens GN=IMPDH1	TMSAQIEGGVHGLHSYEK	M2:+15.99491	579	596	1959.92333984375
pepa6b16	a6.a2.a5	sp|P20839-6|IMDH1_HUMAN	sp|P20839-6|IMDH1_HUMAN Isoform 6 of Inosine-5'-monophosphate dehydrogenase 1 OS=Homo sapiens GN=IMPDH1	LQVIGGNVVTAAQAK		382	396	1468.8486328125
pepa6b29	a6.a2.a5	sp|P20839-6|IMDH1_HUMAN	sp|P20839-6|IMDH1_HUMAN Isoform 6 of Inosine-5'-monophosphate dehydrogenase 1 OS=Homo sapiens GN=IMPDH1	YPHLQVIGGNVVTAAQAK		379	396	1866.0235595703125
pepa6b20	a6.a2.a5	sp|P20839-6|IMDH1_HUMAN	sp|P20839-6|IMDH1_HUMAN Isoform 6 of Inosine-5'-monophosphate dehydrogenase 1 OS=Homo sapiens GN=IMPDH1	NLIDAGVDGLR		397	407	1142.6168212890625
pepa6a7	a6.a2.a5	sp|P20839-6|IMDH1_HUMAN	sp|P20839-6|IMDH1_HUMAN Isoform 6 of Inosine-5'-monophosphate dehydrogenase 1 OS=Homo sapiens GN=IMPDH1	FGVPIIADGGIQTVGHVVK		442	460	1907.0753173828125
pepa6b14	a6.a2.a5	sp|P20839-6|IMDH1_HUMAN	sp|P20839-6|IMDH1_HUMAN Isoform 6 of Inosine-5'-monophosphate dehydrogenase 1 OS=Homo sapiens GN=IMPDH1	IELVVAPAGVTLK		268	280	1309.8094482421875
pepa6b10	a6.a2.a5	sp|P20839-6|IMDH1_HUMAN	sp|P20839-6|IMDH1_HUMAN Isoform 6 of Inosine-5'-monophosphate dehydrogenase 1 OS=Homo sapiens GN=IMPDH1	FVPYLIAGIQH		541	551	1257.6993408203125
pepa6b13	a6.a2.a6	sp|P20839-7|IMDH1_HUMAN	sp|P20839-7|IMDH1_HUMAN Isoform 7 of Inosine-5'-monophosphate dehydrogenase 1 OS=Homo sapiens GN=IMPDH1	IAQGVSGSIQDK		491	502	1202.637939453125
pepa6b25	a6.a2.a6	sp|P20839-7|IMDH1_HUMAN	sp|P20839-7|IMDH1_HUMAN Isoform 7 of Inosine-5'-monophosphate dehydrogenase 1 OS=Homo sapiens GN=IMPDH1	TMSAQIEGGVHGLHSYEK	M2:+15.99491	546	563	1959.92333984375
pepa6b16	a6.a2.a6	sp|P20839-7|IMDH1_HUMAN	sp|P20839-7|IMDH1_HUMAN Isoform 7 of Inosine-5'-monophosphate dehydrogenase 1 OS=Homo sapiens GN=IMPDH1	LQVIGGNVVTAAQAK		349	363	1468.8486328125
pepa6b29	a6.a2.a6	sp|P20839-7|IMDH1_HUMAN	sp|P20839-7|IMDH1_HUMAN Isoform 7 of Inosine-5'-monophosphate dehydrogenase 1 OS=Homo sapiens GN=IMPDH1	YPHLQVIGGNVVTAAQAK		346	363	1866.0235595703125
pepa6b20	a6.a2.a6	sp|P20839-7|IMDH1_HUMAN	sp|P20839-7|IMDH1_HUMAN Isoform 7 of Inosine-5'-monophosphate dehydrogenase 1 OS=Homo sapiens GN=IMPDH1	NLIDAGVDGLR		364	374	1142.6168212890625
pepa6a7	a6.a2.a6	sp|P20839-7|IMDH1_HUMAN	sp|P20839-7|IMDH1_HUMAN Isoform 7 of Inosine-5'-monophosphate dehydrogenase 1 OS=Homo sapiens GN=IMPDH1	FGVPIIADGGIQTVGHVVK		409	427	1907.0753173828125
pepa6b14	a6.a2.a6	sp|P20839-7|IMDH1_HUMAN	sp|P20839-7|IMDH1_HUMAN Isoform 7 of Inosine-5'-monophosphate dehydrogenase 1 OS=Homo sapiens GN=IMPDH1	IELVVAPAGVTLK		235	247	1309.8094482421875
pepa6b10	a6.a2.a6	sp|P20839-7|IMDH1_HUMAN	sp|P20839-7|IMDH1_HUMAN Isoform 7 of Inosine-5'-monophosphate dehydrogenase 1 OS=Homo sapiens GN=IMPDH1	FVPYLIAGIQH		508	518	1257.6993408203125
pepa6b13	a6.a2.a7	sp|P20839|IMDH1_HUMAN	sp|P20839|IMDH1_HUMAN Inosine-5'-monophosphate dehydrogenase 1 OS=Homo sapiens GN=IMPDH1 PE=1 SV=2	IAQGVSGSIQDK		439	450	1202.637939453125
pepa6b25	a6.a2.a7	sp|P20839|IMDH1_HUMAN	sp|P20839|IMDH1_HUMAN Inosine-5'-monophosphate dehydrogenase 1 OS=Homo sapiens GN=IMPDH1 PE=1 SV=2	TMSAQIEGGVHGLHSYEK	M2:+15.99491	494	511	1959.92333984375
pepa6b16	a6.a2.a7	sp|P20839|IMDH1_HUMAN	sp|P20839|IMDH1_HUMAN Inosine-5'-monophosphate dehydrogenase 1 OS=Homo sapiens GN=IMPDH1 PE=1 SV=2	LQVIGGNVVTAAQAK		297	311	1468.8486328125
pepa6b29	a6.a2.a7	sp|P20839|IMDH1_HUMAN	sp|P20839|IMDH1_HUMAN Inosine-5'-monophosphate dehydrogenase 1 OS=Homo sapiens GN=IMPDH1 PE=1 SV=2	YPHLQVIGGNVVTAAQAK		294	311	1866.0235595703125
pepa6b20	a6.a2.a7	sp|P20839|IMDH1_HUMAN	sp|P20839|IMDH1_HUMAN Inosine-5'-monophosphate dehydrogenase 1 OS=Homo sapiens GN=IMPDH1 PE=1 SV=2	NLIDAGVDGLR		312	322	1142.6168212890625
pepa6a7	a6.a2.a7	sp|P20839|IMDH1_HUMAN	sp|P20839|IMDH1_HUMAN Inosine-5'-monophosphate dehydrogenase 1 OS=Homo sapiens GN=IMPDH1 PE=1 SV=2	FGVPIIADGGIQTVGHVVK		357	375	1907.0753173828125
pepa6b14	a6.a2.a7	sp|P20839|IMDH1_HUMAN	sp|P20839|IMDH1_HUMAN Inosine-5'-monophosphate dehydrogenase 1 OS=Homo sapiens GN=IMPDH1 PE=1 SV=2	IELVVAPAGVTLK		183	195	1309.8094482421875
pepa6b10	a6.a2.a7	sp|P20839|IMDH1_HUMAN	sp|P20839|IMDH1_HUMAN Inosine-5'-monophosphate dehydrogenase 1 OS=Homo sapiens GN=IMPDH1 PE=1 SV=2	FVPYLIAGIQH		456	466	1257.6993408203125
pepa6b13	a6.a2.a8	tr|C9J381|C9J381_HUMAN	tr|C9J381|C9J381_HUMAN Inosine-5'-monophosphate dehydrogenase 1 OS=Homo sapiens GN=IMPDH1 PE=2 SV=1	IAQGVSGSIQDK		438	449	1202.637939453125
pepa6b25	a6.a2.a8	tr|C9J381|C9J381_HUMAN	tr|C9J381|C9J381_HUMAN Inosine-5'-monophosphate dehydrogenase 1 OS=Homo sapiens GN=IMPDH1 PE=2 SV=1	TMSAQIEGGVHGLHSYEK	M2:+15.99491	493	510	1959.92333984375
pepa6b16	a6.a2.a8	tr|C9J381|C9J381_HUMAN	tr|C9J381|C9J381_HUMAN Inosine-5'-monophosphate dehydrogenase 1 OS=Homo sapiens GN=IMPDH1 PE=2 SV=1	LQVIGGNVVTAAQAK		296	310	1468.8486328125
pepa6b29	a6.a2.a8	tr|C9J381|C9J381_HUMAN	tr|C9J381|C9J381_HUMAN Inosine-5'-monophosphate dehydrogenase 1 OS=Homo sapiens GN=IMPDH1 PE=2 SV=1	YPHLQVIGGNVVTAAQAK		293	310	1866.0235595703125
pepa6b20	a6.a2.a8	tr|C9J381|C9J381_HUMAN	tr|C9J381|C9J381_HUMAN Inosine-5'-monophosphate dehydrogenase 1 OS=Homo sapiens GN=IMPDH1 PE=2 SV=1	NLIDAGVDGLR		311	321	1142.6168212890625
pepa6a7	a6.a2.a8	tr|C9J381|C9J381_HUMAN	tr|C9J381|C9J381_HUMAN Inosine-5'-monophosphate dehydrogenase 1 OS=Homo sapiens GN=IMPDH1 PE=2 SV=1	FGVPIIADGGIQTVGHVVK		356	374	1907.0753173828125
pepa6b14	a6.a2.a8	tr|C9J381|C9J381_HUMAN	tr|C9J381|C9J381_HUMAN Inosine-5'-monophosphate dehydrogenase 1 OS=Homo sapiens GN=IMPDH1 PE=2 SV=1	IELVVAPAGVTLK		182	194	1309.8094482421875
pepa6b10	a6.a2.a8	tr|C9J381|C9J381_HUMAN	tr|C9J381|C9J381_HUMAN Inosine-5'-monophosphate dehydrogenase 1 OS=Homo sapiens GN=IMPDH1 PE=2 SV=1	FVPYLIAGIQH		455	465	1257.6993408203125
pepa6b13	a6.a2.a9	tr|E7EQS0|E7EQS0_HUMAN	tr|E7EQS0|E7EQS0_HUMAN Inosine-5'-monophosphate dehydrogenase 1 OS=Homo sapiens GN=IMPDH1 PE=2 SV=1	IAQGVSGSIQDK		455	466	1202.637939453125
pepa6b25	a6.a2.a9	tr|E7EQS0|E7EQS0_HUMAN	tr|E7EQS0|E7EQS0_HUMAN Inosine-5'-monophosphate dehydrogenase 1 OS=Homo sapiens GN=IMPDH1 PE=2 SV=1	TMSAQIEGGVHGLHSYEK	M2:+15.99491	510	527	1959.92333984375
pepa6b16	a6.a2.a9	tr|E7EQS0|E7EQS0_HUMAN	tr|E7EQS0|E7EQS0_HUMAN Inosine-5'-monophosphate dehydrogenase 1 OS=Homo sapiens GN=IMPDH1 PE=2 SV=1	LQVIGGNVVTAAQAK		313	327	1468.8486328125
pepa6b29	a6.a2.a9	tr|E7EQS0|E7EQS0_HUMAN	tr|E7EQS0|E7EQS0_HUMAN Inosine-5'-monophosphate dehydrogenase 1 OS=Homo sapiens GN=IMPDH1 PE=2 SV=1	YPHLQVIGGNVVTAAQAK		310	327	1866.0235595703125
pepa6b20	a6.a2.a9	tr|E7EQS0|E7EQS0_HUMAN	tr|E7EQS0|E7EQS0_HUMAN Inosine-5'-monophosphate dehydrogenase 1 OS=Homo sapiens GN=IMPDH1 PE=2 SV=1	NLIDAGVDGLR		328	338	1142.6168212890625
pepa6a7	a6.a2.a9	tr|E7EQS0|E7EQS0_HUMAN	tr|E7EQS0|E7EQS0_HUMAN Inosine-5'-monophosphate dehydrogenase 1 OS=Homo sapiens GN=IMPDH1 PE=2 SV=1	FGVPIIADGGIQTVGHVVK		373	391	1907.0753173828125
pepa6b14	a6.a2.a9	tr|E7EQS0|E7EQS0_HUMAN	tr|E7EQS0|E7EQS0_HUMAN Inosine-5'-monophosphate dehydrogenase 1 OS=Homo sapiens GN=IMPDH1 PE=2 SV=1	IELVVAPAGVTLK		199	211	1309.8094482421875
pepa6b10	a6.a2.a9	tr|E7EQS0|E7EQS0_HUMAN	tr|E7EQS0|E7EQS0_HUMAN Inosine-5'-monophosphate dehydrogenase 1 OS=Homo sapiens GN=IMPDH1 PE=2 SV=1	FVPYLIAGIQH		472	482	1257.6993408203125
pepa7a4	a7.a1.a1	sp|Q15459|SF3A1_HUMAN	sp|Q15459|SF3A1_HUMAN Splicing factor 3A subunit 1 OS=Homo sapiens GN=SF3A1 PE=1 SV=1	IHEATGMPAGK	M7:+15.99491	744	754	1127.5517578125
pepa7b12	a7.a1.a1	sp|Q15459|SF3A1_HUMAN	sp|Q15459|SF3A1_HUMAN Splicing factor 3A subunit 1 OS=Homo sapiens GN=SF3A1 PE=1 SV=1	QPTEEEASSK	Q1:-17.02655	21	30	1088.474609375
pepa7b19	a7.a1.a1	sp|Q15459|SF3A1_HUMAN	sp|Q15459|SF3A1_HUMAN Splicing factor 3A subunit 1 OS=Homo sapiens GN=SF3A1 PE=1 SV=1	VMQQQQQTTQQQLPQK	M2:+15.99491	116	131	1957.9764404296875
pepa7a7	a7.a1.a1	sp|Q15459|SF3A1_HUMAN	sp|Q15459|SF3A1_HUMAN Splicing factor 3A subunit 1 OS=Homo sapiens GN=SF3A1 PE=1 SV=1	NGPEFEAR		63	70	919.4271850585938
pepa7a3	a7.a1.a1	sp|Q15459|SF3A1_HUMAN	sp|Q15459|SF3A1_HUMAN Splicing factor 3A subunit 1 OS=Homo sapiens GN=SF3A1 PE=1 SV=1	IGEEEIQKPEEK		488	499	1428.7220458984375
pepa7b18	a7.a1.a1	sp|Q15459|SF3A1_HUMAN	sp|Q15459|SF3A1_HUMAN Splicing factor 3A subunit 1 OS=Homo sapiens GN=SF3A1 PE=1 SV=1	VMQQQQQTTQQQLPQK		116	131	1941.9814453125
pepa7b21	a7.a1.a1	sp|Q15459|SF3A1_HUMAN	sp|Q15459|SF3A1_HUMAN Splicing factor 3A subunit 1 OS=Homo sapiens GN=SF3A1 PE=1 SV=1	VTWDGHSGSMAR		500	511	1303.585205078125
pepa7a6	a7.a1.a1	sp|Q15459|SF3A1_HUMAN	sp|Q15459|SF3A1_HUMAN Splicing factor 3A subunit 1 OS=Homo sapiens GN=SF3A1 PE=1 SV=1	LTAQFVAR		169	176	905.5208129882812
pepa7b20	a7.a1.a1	sp|Q15459|SF3A1_HUMAN	sp|Q15459|SF3A1_HUMAN Splicing factor 3A subunit 1 OS=Homo sapiens GN=SF3A1 PE=1 SV=1	VQAQVIQETIVPK		132	144	1452.842529296875
pepa7a8	a7.a1.a1	sp|Q15459|SF3A1_HUMAN	sp|Q15459|SF3A1_HUMAN Splicing factor 3A subunit 1 OS=Homo sapiens GN=SF3A1 PE=1 SV=1	PAGPVQAVPPPPPVPTEPK		2	20	1875.037841796875
pepa7b17	a7.a1.a1	sp|Q15459|SF3A1_HUMAN	sp|Q15459|SF3A1_HUMAN Splicing factor 3A subunit 1 OS=Homo sapiens GN=SF3A1 PE=1 SV=1	TQQAAQANITLQEQIEAIHK		512	531	2235.173095703125
pepa7b14	a7.a1.a1	sp|Q15459|SF3A1_HUMAN	sp|Q15459|SF3A1_HUMAN Splicing factor 3A subunit 1 OS=Homo sapiens GN=SF3A1 PE=1 SV=1	RTDIFGVEETAIGK		473	486	1535.8067626953125
pepa7a1	a7.a1.a1	sp|Q15459|SF3A1_HUMAN	sp|Q15459|SF3A1_HUMAN Splicing factor 3A subunit 1 OS=Homo sapiens GN=SF3A1 PE=1 SV=1	ASKPLPPAPAPDEYLVSPITGEK		397	419	2377.265380859375
pepa7b16	a7.a1.a1	sp|Q15459|SF3A1_HUMAN	sp|Q15459|SF3A1_HUMAN Splicing factor 3A subunit 1 OS=Homo sapiens GN=SF3A1 PE=1 SV=1	TEDSLMPEEEFLR	M6:+15.99491	687	699	1611.7210693359375
pepa7a2	a7.a1.a1	sp|Q15459|SF3A1_HUMAN	sp|Q15459|SF3A1_HUMAN Splicing factor 3A subunit 1 OS=Homo sapiens GN=SF3A1 PE=1 SV=1	FNFLNPNDPYHAYYR		81	95	1930.887451171875
pepa7a9	a7.a1.a1	sp|Q15459|SF3A1_HUMAN	sp|Q15459|SF3A1_HUMAN Splicing factor 3A subunit 1 OS=Homo sapiens GN=SF3A1 PE=1 SV=1	PVVGIIYPPPEVR		38	50	1435.8311767578125
pepa7b13	a7.a1.a1	sp|Q15459|SF3A1_HUMAN	sp|Q15459|SF3A1_HUMAN Splicing factor 3A subunit 1 OS=Homo sapiens GN=SF3A1 PE=1 SV=1	QSDDEVYAPGLDIESSLK		450	467	1965.92919921875
pepa7b15	a7.a1.a1	sp|Q15459|SF3A1_HUMAN	sp|Q15459|SF3A1_HUMAN Splicing factor 3A subunit 1 OS=Homo sapiens GN=SF3A1 PE=1 SV=1	TEDSLMPEEEFLR		687	699	1595.7261962890625
pepa7b11	a7.a1.a1	sp|Q15459|SF3A1_HUMAN	sp|Q15459|SF3A1_HUMAN Splicing factor 3A subunit 1 OS=Homo sapiens GN=SF3A1 PE=1 SV=1	QFLTQLMQK	M7:+15.99491 Q1:-17.02655	180	188	1135.58203125
pepa7b10	a7.a1.a1	sp|Q15459|SF3A1_HUMAN	sp|Q15459|SF3A1_HUMAN Splicing factor 3A subunit 1 OS=Homo sapiens GN=SF3A1 PE=1 SV=1	QFLTQLMQK	Q1:-17.02655	180	188	1119.587158203125
pepa7a5	a7.a1.a1	sp|Q15459|SF3A1_HUMAN	sp|Q15459|SF3A1_HUMAN Splicing factor 3A subunit 1 OS=Homo sapiens GN=SF3A1 PE=1 SV=1	LNGQVLVFTLPLTDQVSVIK		722	741	2184.264404296875
pepa8b15	a8.a1.a1	sp|Q9Y6X9|MORC2_HUMAN	sp|Q9Y6X9|MORC2_HUMAN MORC family CW-type zinc finger protein 2 OS=Homo sapiens GN=MORC2 PE=1 SV=2	PSTEEPVR		601	608	914.4581909179688
pepa8b11	a8.a1.a1	sp|Q9Y6X9|MORC2_HUMAN	sp|Q9Y6X9|MORC2_HUMAN MORC family CW-type zinc finger protein 2 OS=Homo sapiens GN=MORC2 PE=1 SV=2	KAPVISSTPK		643	652	1027.614990234375
pepa8a4	a8.a1.a1	sp|Q9Y6X9|MORC2_HUMAN	sp|Q9Y6X9|MORC2_HUMAN MORC family CW-type zinc finger protein 2 OS=Homo sapiens GN=MORC2 PE=1 SV=2	DIQMAETSPEGTKPER	M4:+15.99491	222	237	1804.838623046875
pepa8a3	a8.a1.a1	sp|Q9Y6X9|MORC2_HUMAN	sp|Q9Y6X9|MORC2_HUMAN MORC family CW-type zinc finger protein 2 OS=Homo sapiens GN=MORC2 PE=1 SV=2	DIQMAETSPEGTKPER		222	237	1788.84375
pepa8b13	a8.a1.a1	sp|Q9Y6X9|MORC2_HUMAN	sp|Q9Y6X9|MORC2_HUMAN MORC family CW-type zinc finger protein 2 OS=Homo sapiens GN=MORC2 PE=1 SV=2	NAPSRPPSLPTPR		624	636	1389.7601318359375
pepa8a6	a8.a1.a1	sp|Q9Y6X9|MORC2_HUMAN	sp|Q9Y6X9|MORC2_HUMAN MORC family CW-type zinc finger protein 2 OS=Homo sapiens GN=MORC2 PE=1 SV=2	DSNELSDSAGEEDSADLKR		772	790	2037.884765625
pepa8a8	a8.a1.a1	sp|Q9Y6X9|MORC2_HUMAN	sp|Q9Y6X9|MORC2_HUMAN MORC family CW-type zinc finger protein 2 OS=Homo sapiens GN=MORC2 PE=1 SV=2	LLQPPEAPR		667	675	1020.5841064453125
pepa8a5	a8.a1.a1	sp|Q9Y6X9|MORC2_HUMAN	sp|Q9Y6X9|MORC2_HUMAN MORC family CW-type zinc finger protein 2 OS=Homo sapiens GN=MORC2 PE=1 SV=2	DSNELSDSAGEEDSADLK		772	789	1881.7835693359375
pepa8b12	a8.a1.a1	sp|Q9Y6X9|MORC2_HUMAN	sp|Q9Y6X9|MORC2_HUMAN MORC family CW-type zinc finger protein 2 OS=Homo sapiens GN=MORC2 PE=1 SV=2	KLPLEVTTRPSTEEPVR		592	608	1952.08154296875
pepa8b22	a8.a1.a1	sp|Q9Y6X9|MORC2_HUMAN	sp|Q9Y6X9|MORC2_HUMAN MORC family CW-type zinc finger protein 2 OS=Homo sapiens GN=MORC2 PE=1 SV=2	TPESTQIGQYGNGLK		91	105	1592.7918701171875
pepa8b20	a8.a1.a1	sp|Q9Y6X9|MORC2_HUMAN	sp|Q9Y6X9|MORC2_HUMAN MORC family CW-type zinc finger protein 2 OS=Homo sapiens GN=MORC2 PE=1 SV=2	TEEEVMTQFMK	M6:+15.99491	180	190	1388.607666015625
pepa8b19	a8.a1.a1	sp|Q9Y6X9|MORC2_HUMAN	sp|Q9Y6X9|MORC2_HUMAN MORC family CW-type zinc finger protein 2 OS=Homo sapiens GN=MORC2 PE=1 SV=2	SVAVSDEEEVEEEAER		739	754	1806.7879638671875
pepa8a7	a8.a1.a1	sp|Q9Y6X9|MORC2_HUMAN	sp|Q9Y6X9|MORC2_HUMAN MORC family CW-type zinc finger protein 2 OS=Homo sapiens GN=MORC2 PE=1 SV=2	FDYVPTDTTPR		828	838	1311.6219482421875
pepa8b10	a8.a1.a1	sp|Q9Y6X9|MORC2_HUMAN	sp|Q9Y6X9|MORC2_HUMAN MORC family CW-type zinc finger protein 2 OS=Homo sapiens GN=MORC2 PE=1 SV=2	LMDNGEPELDIISNPR	M2:+15.99491	206	221	1828.875
pepa8b21	a8.a1.a1	sp|Q9Y6X9|MORC2_HUMAN	sp|Q9Y6X9|MORC2_HUMAN MORC family CW-type zinc finger protein 2 OS=Homo sapiens GN=MORC2 PE=1 SV=2	TNIVALLQK		999	1007	999.6201171875
pepa8a1	a8.a1.a1	sp|Q9Y6X9|MORC2_HUMAN	sp|Q9Y6X9|MORC2_HUMAN MORC family CW-type zinc finger protein 2 OS=Homo sapiens GN=MORC2 PE=1 SV=2	AFTNYSSLNR	A1:+42.01057	2	11	1214.5804443359375
pepa8a9	a8.a1.a1	sp|Q9Y6X9|MORC2_HUMAN	sp|Q9Y6X9|MORC2_HUMAN MORC family CW-type zinc finger protein 2 OS=Homo sapiens GN=MORC2 PE=1 SV=2	LMDNGEPELDIISNPR		206	221	1812.8800048828125
pepa8b14	a8.a1.a1	sp|Q9Y6X9|MORC2_HUMAN	sp|Q9Y6X9|MORC2_HUMAN MORC family CW-type zinc finger protein 2 OS=Homo sapiens GN=MORC2 PE=1 SV=2	PAPLVQQLSPSLLPNSK		688	704	1789.022216796875
pepa8a2	a8.a1.a1	sp|Q9Y6X9|MORC2_HUMAN	sp|Q9Y6X9|MORC2_HUMAN MORC family CW-type zinc finger protein 2 OS=Homo sapiens GN=MORC2 PE=1 SV=2	DFILFTK		114	120	883.4927978515625
pepa8b18	a8.a1.a1	sp|Q9Y6X9|MORC2_HUMAN	sp|Q9Y6X9|MORC2_HUMAN MORC family CW-type zinc finger protein 2 OS=Homo sapiens GN=MORC2 PE=1 SV=2	QLSAMNSDELISFPLK	M5:+15.99491	933	948	1808.9102783203125
pepa8b23	a8.a1.a1	sp|Q9Y6X9|MORC2_HUMAN	sp|Q9Y6X9|MORC2_HUMAN MORC family CW-type zinc finger protein 2 OS=Homo sapiens GN=MORC2 PE=1 SV=2	YFLPPSFPISK		921	931	1295.703857421875
pepa8b17	a8.a1.a1	sp|Q9Y6X9|MORC2_HUMAN	sp|Q9Y6X9|MORC2_HUMAN MORC family CW-type zinc finger protein 2 OS=Homo sapiens GN=MORC2 PE=1 SV=2	QLSAMNSDELISFPLK	M5:+15.99491 Q1:-17.02655	933	948	1791.8836669921875
pepa8b16	a8.a1.a1	sp|Q9Y6X9|MORC2_HUMAN	sp|Q9Y6X9|MORC2_HUMAN MORC family CW-type zinc finger protein 2 OS=Homo sapiens GN=MORC2 PE=1 SV=2	QLSAMNSDELISFPLK	Q1:-17.02655	933	948	1775.8887939453125
pepa9b16	a9.a1.a1	sp|P52701|MSH6_HUMAN	sp|P52701|MSH6_HUMAN DNA mismatch repair protein Msh6 OS=Homo sapiens GN=MSH6 PE=1 SV=2	SPALSDANK		14	22	902.4581909179688
pepa9b23	a9.a1.a1	sp|P52701|MSH6_HUMAN	sp|P52701|MSH6_HUMAN DNA mismatch repair protein Msh6 OS=Homo sapiens GN=MSH6 PE=1 SV=2	YSDSLVQK		469	476	939.4785766601562
pepa9a2	a9.a1.a1	sp|P52701|MSH6_HUMAN	sp|P52701|MSH6_HUMAN DNA mismatch repair protein Msh6 OS=Homo sapiens GN=MSH6 PE=1 SV=2	AIMYEETTYSK	M3:+15.99491	842	852	1351.6090087890625
pepa9a6	a9.a1.a1	sp|P52701|MSH6_HUMAN	sp|P52701|MSH6_HUMAN DNA mismatch repair protein Msh6 OS=Homo sapiens GN=MSH6 PE=1 SV=2	GMTSESDSIGLTPGEK	M2:+15.99491	661	676	1624.737548828125
pepa9b20	a9.a1.a1	sp|P52701|MSH6_HUMAN	sp|P52701|MSH6_HUMAN DNA mismatch repair protein Msh6 OS=Homo sapiens GN=MSH6 PE=1 SV=2	VEQTETPEMMEAR		483	495	1550.682861328125
pepa9a5	a9.a1.a1	sp|P52701|MSH6_HUMAN	sp|P52701|MSH6_HUMAN DNA mismatch repair protein Msh6 OS=Homo sapiens GN=MSH6 PE=1 SV=2	GMTSESDSIGLTPGEK		661	676	1608.7425537109375
pepa9a9	a9.a1.a1	sp|P52701|MSH6_HUMAN	sp|P52701|MSH6_HUMAN DNA mismatch repair protein Msh6 OS=Homo sapiens GN=MSH6 PE=1 SV=2	LANLINAEER		1015	1024	1142.6168212890625
pepa9b21	a9.a1.a1	sp|P52701|MSH6_HUMAN	sp|P52701|MSH6_HUMAN DNA mismatch repair protein Msh6 OS=Homo sapiens GN=MSH6 PE=1 SV=2	VHVQFFDDSPTR		129	140	1447.6968994140625
pepa9a8	a9.a1.a1	sp|P52701|MSH6_HUMAN	sp|P52701|MSH6_HUMAN DNA mismatch repair protein Msh6 OS=Homo sapiens GN=MSH6 PE=1 SV=2	GTQTYSVLEGDPSENYSK		520	537	1974.89306640625
pepa9b10	a9.a1.a1	sp|P52701|MSH6_HUMAN	sp|P52701|MSH6_HUMAN DNA mismatch repair protein Msh6 OS=Homo sapiens GN=MSH6 PE=1 SV=2	LANLPEEVIQK		1305	1315	1253.71044921875
pepa9b17	a9.a1.a1	sp|P52701|MSH6_HUMAN	sp|P52701|MSH6_HUMAN DNA mismatch repair protein Msh6 OS=Homo sapiens GN=MSH6 PE=1 SV=2	TLLEEEYFR		636	644	1199.5947265625
pepa9a7	a9.a1.a1	sp|P52701|MSH6_HUMAN	sp|P52701|MSH6_HUMAN DNA mismatch repair protein Msh6 OS=Homo sapiens GN=MSH6 PE=1 SV=2	GTATFDGTAIANAVVK		1218	1233	1535.8067626953125
pepa9b13	a9.a1.a1	sp|P52701|MSH6_HUMAN	sp|P52701|MSH6_HUMAN DNA mismatch repair protein Msh6 OS=Homo sapiens GN=MSH6 PE=1 SV=2	ISEVVELLK		805	813	1029.6195068359375
pepa9b19	a9.a1.a1	sp|P52701|MSH6_HUMAN	sp|P52701|MSH6_HUMAN DNA mismatch repair protein Msh6 OS=Homo sapiens GN=MSH6 PE=1 SV=2	TIVYWGIGR		966	974	1064.5892333984375
pepa9a4	a9.a1.a1	sp|P52701|MSH6_HUMAN	sp|P52701|MSH6_HUMAN DNA mismatch repair protein Msh6 OS=Homo sapiens GN=MSH6 PE=1 SV=2	FFIGQFSDDR		568	577	1231.5745849609375
pepa9b22	a9.a1.a1	sp|P52701|MSH6_HUMAN	sp|P52701|MSH6_HUMAN DNA mismatch repair protein Msh6 OS=Homo sapiens GN=MSH6 PE=1 SV=2	YQLEIPENFTTR		977	988	1510.754150390625
pepa9b11	a9.a1.a1	sp|P52701|MSH6_HUMAN	sp|P52701|MSH6_HUMAN DNA mismatch repair protein Msh6 OS=Homo sapiens GN=MSH6 PE=1 SV=2	LDAIEDLMVVPDK	M8:+15.99491	792	804	1473.7508544921875
pepa9a1	a9.a1.a1	sp|P52701|MSH6_HUMAN	sp|P52701|MSH6_HUMAN DNA mismatch repair protein Msh6 OS=Homo sapiens GN=MSH6 PE=1 SV=2	AGFDSDYDQALADIR		931	945	1656.7503662109375
pepa9b18	a9.a1.a1	sp|P52701|MSH6_HUMAN	sp|P52701|MSH6_HUMAN DNA mismatch repair protein Msh6 OS=Homo sapiens GN=MSH6 PE=1 SV=2	TLVAHYPPVQVLFEK		584	598	1740.96875
pepa9a3	a9.a1.a1	sp|P52701|MSH6_HUMAN	sp|P52701|MSH6_HUMAN DNA mismatch repair protein Msh6 OS=Homo sapiens GN=MSH6 PE=1 SV=2	ENEQSLLEYLEK		946	957	1494.732666015625
pepa9b12	a9.a1.a1	sp|P52701|MSH6_HUMAN	sp|P52701|MSH6_HUMAN DNA mismatch repair protein Msh6 OS=Homo sapiens GN=MSH6 PE=1 SV=2	LSDGIGVMLPQVLK		647	660	1469.8399658203125
pepa9b15	a9.a1.a1	sp|P52701|MSH6_HUMAN	sp|P52701|MSH6_HUMAN DNA mismatch repair protein Msh6 OS=Homo sapiens GN=MSH6 PE=1 SV=2	QSTLYSFFPK	Q1:-17.02655	4	13	1200.593994140625
pepa9b14	a9.a1.a1	sp|P52701|MSH6_HUMAN	sp|P52701|MSH6_HUMAN DNA mismatch repair protein Msh6 OS=Homo sapiens GN=MSH6 PE=1 SV=2	PVILLPEDTPPFLELK		1077	1092	1821.041259765625
pepb10b12	b10.a1.a1	sp|Q9NR30|DDX21_HUMAN	sp|Q9NR30|DDX21_HUMAN Nucleolar RNA helicase 2 OS=Homo sapiens GN=DDX21 PE=1 SV=5	IKDHIQNGK		319	327	1052.5850830078125
pepb10b13	b10.a1.a1	sp|Q9NR30|DDX21_HUMAN	sp|Q9NR30|DDX21_HUMAN Nucleolar RNA helicase 2 OS=Homo sapiens GN=DDX21 PE=1 SV=5	KKEEPSQNDISPK		79	91	1499.7703857421875
pepb10b17	b10.a1.a1	sp|Q9NR30|DDX21_HUMAN	sp|Q9NR30|DDX21_HUMAN Nucleolar RNA helicase 2 OS=Homo sapiens GN=DDX21 PE=1 SV=5	SDAGLESDTAMK	M11:+15.99491	7	18	1240.53662109375
pepb10a4	b10.a1.a1	sp|Q9NR30|DDX21_HUMAN	sp|Q9NR30|DDX21_HUMAN Nucleolar RNA helicase 2 OS=Homo sapiens GN=DDX21 PE=1 SV=5	EEPSQNDISPK		81	91	1243.5804443359375
pepb10a3	b10.a1.a1	sp|Q9NR30|DDX21_HUMAN	sp|Q9NR30|DDX21_HUMAN Nucleolar RNA helicase 2 OS=Homo sapiens GN=DDX21 PE=1 SV=5	EAQELSQNSAIK		450	461	1317.6649169921875
pepb10a7	b10.a1.a1	sp|Q9NR30|DDX21_HUMAN	sp|Q9NR30|DDX21_HUMAN Nucleolar RNA helicase 2 OS=Homo sapiens GN=DDX21 PE=1 SV=5	EQLGEEIDSK		659	668	1147.548095703125
pepb10b14	b10.a1.a1	sp|Q9NR30|DDX21_HUMAN	sp|Q9NR30|DDX21_HUMAN Nucleolar RNA helicase 2 OS=Homo sapiens GN=DDX21 PE=1 SV=5	NEEPSEEEIDAPK		117	129	1486.65478515625
pepb10a2	b10.a1.a1	sp|Q9NR30|DDX21_HUMAN	sp|Q9NR30|DDX21_HUMAN Nucleolar RNA helicase 2 OS=Homo sapiens GN=DDX21 PE=1 SV=5	DVESYIHR		517	524	1018.4957275390625
pepb10b16	b10.a1.a1	sp|Q9NR30|DDX21_HUMAN	sp|Q9NR30|DDX21_HUMAN Nucleolar RNA helicase 2 OS=Homo sapiens GN=DDX21 PE=1 SV=5	QDAQSLHGDIPQK	Q1:-17.02655	462	474	1419.6866455078125
pepb10a5	b10.a1.a1	sp|Q9NR30|DDX21_HUMAN	sp|Q9NR30|DDX21_HUMAN Nucleolar RNA helicase 2 OS=Homo sapiens GN=DDX21 PE=1 SV=5	EEYQLVQVEQK		545	555	1392.7010498046875
pepb10b18	b10.a1.a1	sp|Q9NR30|DDX21_HUMAN	sp|Q9NR30|DDX21_HUMAN Nucleolar RNA helicase 2 OS=Homo sapiens GN=DDX21 PE=1 SV=5	STYEQVDLIGK		392	402	1252.6424560546875
pepb10b11	b10.a1.a1	sp|Q9NR30|DDX21_HUMAN	sp|Q9NR30|DDX21_HUMAN Nucleolar RNA helicase 2 OS=Homo sapiens GN=DDX21 PE=1 SV=5	LLDSVPPTAISHFK		582	595	1524.842529296875
pepb10a1	b10.a1.a1	sp|Q9NR30|DDX21_HUMAN	sp|Q9NR30|DDX21_HUMAN Nucleolar RNA helicase 2 OS=Homo sapiens GN=DDX21 PE=1 SV=5	APQVLVLAPTR		260	270	1164.7103271484375
pepb10b19	b10.a1.a1	sp|Q9NR30|DDX21_HUMAN	sp|Q9NR30|DDX21_HUMAN Nucleolar RNA helicase 2 OS=Homo sapiens GN=DDX21 PE=1 SV=5	TEEIAEEEETVFPK		41	54	1650.77490234375
pepb10b10	b10.a1.a1	sp|Q9NR30|DDX21_HUMAN	sp|Q9NR30|DDX21_HUMAN Nucleolar RNA helicase 2 OS=Homo sapiens GN=DDX21 PE=1 SV=5	IGVPSATEIIK		563	573	1127.66748046875
pepb10b15	b10.a1.a1	sp|Q9NR30|DDX21_HUMAN	sp|Q9NR30|DDX21_HUMAN Nucleolar RNA helicase 2 OS=Homo sapiens GN=DDX21 PE=1 SV=5	NGIDILVGTPGR		307	318	1211.6746826171875
pepb10b20	b10.a1.a1	sp|Q9NR30|DDX21_HUMAN	sp|Q9NR30|DDX21_HUMAN Nucleolar RNA helicase 2 OS=Homo sapiens GN=DDX21 PE=1 SV=5	WQLSVATEQPELEGPR		703	718	1839.9239501953125
pepb10a6	b10.a1.a1	sp|Q9NR30|DDX21_HUMAN	sp|Q9NR30|DDX21_HUMAN Nucleolar RNA helicase 2 OS=Homo sapiens GN=DDX21 PE=1 SV=5	EGAFSNFPISEETIK		185	199	1668.81201171875
pepb10a9	b10.a1.a1	sp|Q9NR30|DDX21_HUMAN	sp|Q9NR30|DDX21_HUMAN Nucleolar RNA helicase 2 OS=Homo sapiens GN=DDX21 PE=1 SV=5	GLDIPEVDLVIQSSPPK		500	516	1806.9852294921875
pepb10a8	b10.a1.a1	sp|Q9NR30|DDX21_HUMAN	sp|Q9NR30|DDX21_HUMAN Nucleolar RNA helicase 2 OS=Homo sapiens GN=DDX21 PE=1 SV=5	GAVEALAAALAHISGATSVDQR		606	627	2108.10986328125
pepb11b16	b11.a1.a1	sp|P49916|DNLI3_HUMAN	sp|P49916|DNLI3_HUMAN DNA ligase 3 OS=Homo sapiens GN=LIG3 PE=1 SV=2	VLHNAQEVEK		454	463	1166.6168212890625
pepb11b11	b11.a1.a1	sp|P49916|DNLI3_HUMAN	sp|P49916|DNLI3_HUMAN DNA ligase 3 OS=Homo sapiens GN=LIG3 PE=1 SV=2	NSGEAPSSPTPK		235	246	1171.5594482421875
pepb11b12	b11.a1.a1	sp|P49916|DNLI3_HUMAN	sp|P49916|DNLI3_HUMAN DNA ligase 3 OS=Homo sapiens GN=LIG3 PE=1 SV=2	PNNSGEAPSSPTPK		233	246	1382.6551513671875
pepb11b13	b11.a1.a1	sp|P49916|DNLI3_HUMAN	sp|P49916|DNLI3_HUMAN DNA ligase 3 OS=Homo sapiens GN=LIG3 PE=1 SV=2	SEAHTADGISIR		792	803	1256.6234130859375
pepb11a7	b11.a1.a1	sp|P49916|DNLI3_HUMAN	sp|P49916|DNLI3_HUMAN DNA ligase 3 OS=Homo sapiens GN=LIG3 PE=1 SV=2	LTTTGQVTSPVK		202	213	1231.689697265625
pepb11b10	b11.a1.a1	sp|P49916|DNLI3_HUMAN	sp|P49916|DNLI3_HUMAN DNA ligase 3 OS=Homo sapiens GN=LIG3 PE=1 SV=2	NLQDVVER		446	453	972.5112915039062
pepb11b14	b11.a1.a1	sp|P49916|DNLI3_HUMAN	sp|P49916|DNLI3_HUMAN DNA ligase 3 OS=Homo sapiens GN=LIG3 PE=1 SV=2	TGKPLPFGTLGVHK		568	581	1451.8372802734375
pepb11a4	b11.a1.a1	sp|P49916|DNLI3_HUMAN	sp|P49916|DNLI3_HUMAN DNA ligase 3 OS=Homo sapiens GN=LIG3 PE=1 SV=2	DLEQGDVSETIR		344	355	1361.6546630859375
pepb11a2	b11.a1.a1	sp|P49916|DNLI3_HUMAN	sp|P49916|DNLI3_HUMAN DNA ligase 3 OS=Homo sapiens GN=LIG3 PE=1 SV=2	ADFTVVAGDEGSSTTGGSSEENK		836	858	2244.974365234375
pepb11a6	b11.a1.a1	sp|P49916|DNLI3_HUMAN	sp|P49916|DNLI3_HUMAN DNA ligase 3 OS=Homo sapiens GN=LIG3 PE=1 SV=2	LQNELDMVK		741	749	1089.561279296875
pepb11a5	b11.a1.a1	sp|P49916|DNLI3_HUMAN	sp|P49916|DNLI3_HUMAN DNA ligase 3 OS=Homo sapiens GN=LIG3 PE=1 SV=2	EDEQQQALQDIASR		390	403	1630.76708984375
pepb11a8	b11.a1.a1	sp|P49916|DNLI3_HUMAN	sp|P49916|DNLI3_HUMAN DNA ligase 3 OS=Homo sapiens GN=LIG3 PE=1 SV=2	LYLPPSTPDFSR		943	954	1392.7161865234375
pepb11b18	b11.a1.a1	sp|P49916|DNLI3_HUMAN	sp|P49916|DNLI3_HUMAN DNA ligase 3 OS=Homo sapiens GN=LIG3 PE=1 SV=2	VIQEGLEGLVLK		649	660	1297.77294921875
pepb11b15	b11.a1.a1	sp|P49916|DNLI3_HUMAN	sp|P49916|DNLI3_HUMAN DNA ligase 3 OS=Homo sapiens GN=LIG3 PE=1 SV=2	TQIIQDFLR		283	291	1133.6318359375
pepb11a1	b11.a1.a1	sp|P49916|DNLI3_HUMAN	sp|P49916|DNLI3_HUMAN DNA ligase 3 OS=Homo sapiens GN=LIG3 PE=1 SV=2	AAVWEITGAEFSK		779	791	1408.7110595703125
pepb11a3	b11.a1.a1	sp|P49916|DNLI3_HUMAN	sp|P49916|DNLI3_HUMAN DNA ligase 3 OS=Homo sapiens GN=LIG3 PE=1 SV=2	ALDLADMITR		639	648	1118.5877685546875
pepb11a9	b11.a1.a1	sp|P49916|DNLI3_HUMAN	sp|P49916|DNLI3_HUMAN DNA ligase 3 OS=Homo sapiens GN=LIG3 PE=1 SV=2	IYYPDFIVPDPK		766	777	1466.7569580078125
pepb11b17	b11.a1.a1	sp|P49916|DNLI3_HUMAN	sp|P49916|DNLI3_HUMAN DNA ligase 3 OS=Homo sapiens GN=LIG3 PE=1 SV=2	VLLDIFTGVR		933	942	1132.6729736328125
pepb12a1	b12.a1.a1	sp|P27694|RFA1_HUMAN	sp|P27694|RFA1_HUMAN Replication protein A 70 kDa DNA-binding subunit OS=Homo sapiens GN=RPA1 PE=1 SV=2	AAGPSLSHTSGGTQSK		168	183	1485.7296142578125
pepb12a9	b12.a1.a1	sp|P27694|RFA1_HUMAN	sp|P27694|RFA1_HUMAN Replication protein A 70 kDa DNA-binding subunit OS=Homo sapiens GN=RPA1 PE=1 SV=2	PQPQNGSSGMGSTVSK		142	157	1561.7279052734375
pepb12b10	b12.a1.a1	sp|P27694|RFA1_HUMAN	sp|P27694|RFA1_HUMAN Replication protein A 70 kDa DNA-binding subunit OS=Homo sapiens GN=RPA1 PE=1 SV=2	SGGVGGSNTNWK		432	443	1163.54443359375
pepb12a2	b12.a1.a1	sp|P27694|RFA1_HUMAN	sp|P27694|RFA1_HUMAN Replication protein A 70 kDa DNA-binding subunit OS=Homo sapiens GN=RPA1 PE=1 SV=2	ATAFNEQVDK		235	244	1122.54296875
pepb12a4	b12.a1.a1	sp|P27694|RFA1_HUMAN	sp|P27694|RFA1_HUMAN Replication protein A 70 kDa DNA-binding subunit OS=Homo sapiens GN=RPA1 PE=1 SV=2	ATVMDVKPVDYR	M4:+15.99491	589	600	1409.709716796875
pepb12b13	b12.a1.a1	sp|P27694|RFA1_HUMAN	sp|P27694|RFA1_HUMAN Replication protein A 70 kDa DNA-binding subunit OS=Homo sapiens GN=RPA1 PE=1 SV=2	VIDQQNGLYR		490	499	1205.627685546875
pepb12a3	b12.a1.a1	sp|P27694|RFA1_HUMAN	sp|P27694|RFA1_HUMAN Replication protein A 70 kDa DNA-binding subunit OS=Homo sapiens GN=RPA1 PE=1 SV=2	ATVMDVKPVDYR		589	600	1393.71484375
pepb12b16	b12.a1.a1	sp|P27694|RFA1_HUMAN	sp|P27694|RFA1_HUMAN Replication protein A 70 kDa DNA-binding subunit OS=Homo sapiens GN=RPA1 PE=1 SV=2	VVTATLWGEDADK		355	367	1404.7010498046875
pepb12b15	b12.a1.a1	sp|P27694|RFA1_HUMAN	sp|P27694|RFA1_HUMAN Replication protein A 70 kDa DNA-binding subunit OS=Homo sapiens GN=RPA1 PE=1 SV=2	VVPIASLTPYQSK		184	196	1402.7945556640625
pepb12b12	b12.a1.a1	sp|P27694|RFA1_HUMAN	sp|P27694|RFA1_HUMAN Replication protein A 70 kDa DNA-binding subunit OS=Homo sapiens GN=RPA1 PE=1 SV=2	VGQLSEGAIAAIMQK		2	16	1515.8204345703125
pepb12a5	b12.a1.a1	sp|P27694|RFA1_HUMAN	sp|P27694|RFA1_HUMAN Replication protein A 70 kDa DNA-binding subunit OS=Homo sapiens GN=RPA1 PE=1 SV=2	DKNEQAFEEVFQNANFR		552	568	2085.962890625
pepb12a6	b12.a1.a1	sp|P27694|RFA1_HUMAN	sp|P27694|RFA1_HUMAN Replication protein A 70 kDa DNA-binding subunit OS=Homo sapiens GN=RPA1 PE=1 SV=2	FFPLIEVNK		245	253	1106.6248779296875
pepb12a8	b12.a1.a1	sp|P27694|RFA1_HUMAN	sp|P27694|RFA1_HUMAN Replication protein A 70 kDa DNA-binding subunit OS=Homo sapiens GN=RPA1 PE=1 SV=2	NEQAFEEVFQNANFR		554	568	1842.8409423828125
pepb12b11	b12.a1.a1	sp|P27694|RFA1_HUMAN	sp|P27694|RFA1_HUMAN Replication protein A 70 kDa DNA-binding subunit OS=Homo sapiens GN=RPA1 PE=1 SV=2	SLSVLSSSTIIANPDIPEAYK		390	410	2205.165283203125
pepb12a7	b12.a1.a1	sp|P27694|RFA1_HUMAN	sp|P27694|RFA1_HUMAN Replication protein A 70 kDa DNA-binding subunit OS=Homo sapiens GN=RPA1 PE=1 SV=2	LFSLELVDESGEIR		221	234	1606.8326416015625
pepb12b14	b12.a1.a1	sp|P27694|RFA1_HUMAN	sp|P27694|RFA1_HUMAN Replication protein A 70 kDa DNA-binding subunit OS=Homo sapiens GN=RPA1 PE=1 SV=2	VVILMELEVLK	M5:+15.99491	93	103	1301.7752685546875
pepb13a4	b13.a1.a1	sp|O75533|SF3B1_HUMAN	sp|O75533|SF3B1_HUMAN Splicing factor 3B subunit 1 OS=Homo sapiens GN=SF3B1 PE=1 SV=3	GDTPGHATPGHGGATSSAR		271	289	1733.79541015625
pepb13a5	b13.a1.a1	sp|O75533|SF3B1_HUMAN	sp|O75533|SF3B1_HUMAN Splicing factor 3B subunit 1 OS=Homo sapiens GN=SF3B1 PE=1 SV=3	GSETPGATPGSK		241	252	1088.5223388671875
pepb13a3	b13.a1.a1	sp|O75533|SF3B1_HUMAN	sp|O75533|SF3B1_HUMAN Splicing factor 3B subunit 1 OS=Homo sapiens GN=SF3B1 PE=1 SV=3	EFQSPDEEMK	M9:+15.99491	776	785	1255.51513671875
pepb13b13	b13.a1.a1	sp|O75533|SF3B1_HUMAN	sp|O75533|SF3B1_HUMAN Splicing factor 3B subunit 1 OS=Homo sapiens GN=SF3B1 PE=1 SV=3	THEDIEAQIR		7	16	1211.6019287109375
pepb13a2	b13.a1.a1	sp|O75533|SF3B1_HUMAN	sp|O75533|SF3B1_HUMAN Splicing factor 3B subunit 1 OS=Homo sapiens GN=SF3B1 PE=1 SV=3	DTPGHGSGWAETPR		302	315	1467.66162109375
pepb13a7	b13.a1.a1	sp|O75533|SF3B1_HUMAN	sp|O75533|SF3B1_HUMAN Splicing factor 3B subunit 1 OS=Homo sapiens GN=SF3B1 PE=1 SV=3	LSSWDQAETPGHTPSLR		215	231	1881.909423828125
pepb13a9	b13.a1.a1	sp|O75533|SF3B1_HUMAN	sp|O75533|SF3B1_HUMAN Splicing factor 3B subunit 1 OS=Homo sapiens GN=SF3B1 PE=1 SV=3	NRPLSDEELDAMFPEGYK	M12:+15.99491	396	413	2126.97021484375
pepb13b14	b13.a1.a1	sp|O75533|SF3B1_HUMAN	sp|O75533|SF3B1_HUMAN Splicing factor 3B subunit 1 OS=Homo sapiens GN=SF3B1 PE=1 SV=3	VPELNVQNGVLK		1138	1149	1309.7479248046875
pepb13a6	b13.a1.a1	sp|O75533|SF3B1_HUMAN	sp|O75533|SF3B1_HUMAN Splicing factor 3B subunit 1 OS=Homo sapiens GN=SF3B1 PE=1 SV=3	LLVDVDESTLSPEEQK		478	493	1801.906982421875
pepb13a8	b13.a1.a1	sp|O75533|SF3B1_HUMAN	sp|O75533|SF3B1_HUMAN Splicing factor 3B subunit 1 OS=Homo sapiens GN=SF3B1 PE=1 SV=3	NRPLSDEELDAMFPEGYK		396	413	2110.975341796875
pepb13b11	b13.a1.a1	sp|O75533|SF3B1_HUMAN	sp|O75533|SF3B1_HUMAN Splicing factor 3B subunit 1 OS=Homo sapiens GN=SF3B1 PE=1 SV=3	SVNDQPSGNLPF		455	466	1274.6015625
pepb13b10	b13.a1.a1	sp|O75533|SF3B1_HUMAN	sp|O75533|SF3B1_HUMAN Splicing factor 3B subunit 1 OS=Homo sapiens GN=SF3B1 PE=1 SV=3	QLVDTTVELANK	Q1:-17.02655	832	843	1313.695068359375
pepb13b12	b13.a1.a1	sp|O75533|SF3B1_HUMAN	sp|O75533|SF3B1_HUMAN Splicing factor 3B subunit 1 OS=Homo sapiens GN=SF3B1 PE=1 SV=3	SVNDQPSGNLPFLKPDDIQYFDK		455	477	2637.283935546875
pepb13a1	b13.a1.a1	sp|O75533|SF3B1_HUMAN	sp|O75533|SF3B1_HUMAN Splicing factor 3B subunit 1 OS=Homo sapiens GN=SF3B1 PE=1 SV=3	AIGPHDVLATLLNNLK		1087	1102	1688.9698486328125
pepb14b10	b14.a1.a1	sp|Q15393|SF3B3_HUMAN	sp|Q15393|SF3B3_HUMAN Splicing factor 3B subunit 3 OS=Homo sapiens GN=SF3B3 PE=1 SV=4	NDLDDPER		276	283	973.422607421875
pepb14b12	b14.a1.a1	sp|Q15393|SF3B3_HUMAN	sp|Q15393|SF3B3_HUMAN Splicing factor 3B subunit 3 OS=Homo sapiens GN=SF3B3 PE=1 SV=4	NVSEELDR		1192	1199	961.4589233398438
pepb14a9	b14.a1.a1	sp|Q15393|SF3B3_HUMAN	sp|Q15393|SF3B3_HUMAN Splicing factor 3B subunit 3 OS=Homo sapiens GN=SF3B3 PE=1 SV=4	MQGQEAVLAMSSR	M10:+15.99491	706	718	1423.667236328125
pepb14a5	b14.a1.a1	sp|Q15393|SF3B3_HUMAN	sp|Q15393|SF3B3_HUMAN Splicing factor 3B subunit 3 OS=Homo sapiens GN=SF3B3 PE=1 SV=4	LPPNTNDEVDEDPTGNK		1058	1074	1854.8355712890625
pepb14a1	b14.a1.a1	sp|Q15393|SF3B3_HUMAN	sp|Q15393|SF3B3_HUMAN Splicing factor 3B subunit 3 OS=Homo sapiens GN=SF3B3 PE=1 SV=4	DYIVVGSDSGR		76	86	1167.564453125
pepb14a8	b14.a1.a1	sp|Q15393|SF3B3_HUMAN	sp|Q15393|SF3B3_HUMAN Splicing factor 3B subunit 3 OS=Homo sapiens GN=SF3B3 PE=1 SV=4	MQGQEAVLAMSSR		706	718	1407.6722412109375
pepb14a4	b14.a1.a1	sp|Q15393|SF3B3_HUMAN	sp|Q15393|SF3B3_HUMAN Splicing factor 3B subunit 3 OS=Homo sapiens GN=SF3B3 PE=1 SV=4	HIANYISGIQTIGHR		985	999	1679.89794921875
pepb14a6	b14.a1.a1	sp|Q15393|SF3B3_HUMAN	sp|Q15393|SF3B3_HUMAN Splicing factor 3B subunit 3 OS=Homo sapiens GN=SF3B3 PE=1 SV=4	ITLETDEDMVTEIR	M9:+15.99491	313	326	1680.800048828125
pepb14b13	b14.a1.a1	sp|Q15393|SF3B3_HUMAN	sp|Q15393|SF3B3_HUMAN Splicing factor 3B subunit 3 OS=Homo sapiens GN=SF3B3 PE=1 SV=4	SWLSYSYQSR		719	728	1276.5960693359375
pepb14b15	b14.a1.a1	sp|Q15393|SF3B3_HUMAN	sp|Q15393|SF3B3_HUMAN Splicing factor 3B subunit 3 OS=Homo sapiens GN=SF3B3 PE=1 SV=4	TVLDPVTGDLSDTR		677	690	1488.7545166015625
pepb14b14	b14.a1.a1	sp|Q15393|SF3B3_HUMAN	sp|Q15393|SF3B3_HUMAN Splicing factor 3B subunit 3 OS=Homo sapiens GN=SF3B3 PE=1 SV=4	TPVEEVPAAIAPFQGR		943	958	1681.8912353515625
pepb14a2	b14.a1.a1	sp|Q15393|SF3B3_HUMAN	sp|Q15393|SF3B3_HUMAN Splicing factor 3B subunit 3 OS=Homo sapiens GN=SF3B3 PE=1 SV=4	FLAVGLVDNTVR		604	615	1303.7373046875
pepb14a7	b14.a1.a1	sp|Q15393|SF3B3_HUMAN	sp|Q15393|SF3B3_HUMAN Splicing factor 3B subunit 3 OS=Homo sapiens GN=SF3B3 PE=1 SV=4	MFLYNLTLQR	M1:+15.99491	1	10	1314.6878662109375
pepb14b11	b14.a1.a1	sp|Q15393|SF3B3_HUMAN	sp|Q15393|SF3B3_HUMAN Splicing factor 3B subunit 3 OS=Homo sapiens GN=SF3B3 PE=1 SV=4	NENQLIIFADDTYPR		1017	1031	1808.8819580078125
pepb14b16	b14.a1.a1	sp|Q15393|SF3B3_HUMAN	sp|Q15393|SF3B3_HUMAN Splicing factor 3B subunit 3 OS=Homo sapiens GN=SF3B3 PE=1 SV=4	WVTTASLLDYDTVAGADK		1032	1049	1925.949462890625
pepb14a3	b14.a1.a1	sp|Q15393|SF3B3_HUMAN	sp|Q15393|SF3B3_HUMAN Splicing factor 3B subunit 3 OS=Homo sapiens GN=SF3B3 PE=1 SV=4	FSNTGEDWYVLVGVAK		896	911	1784.8857421875
pepb15a6	b15.a1.a1	sp|P23246|SFPQ_HUMAN	sp|P23246|SFPQ_HUMAN Splicing factor, proline- and glutamine-rich OS=Homo sapiens GN=SFPQ PE=1 SV=2	GREEYEGPNK		694	703	1178.5440673828125
pepb15b13	b15.a1.a1	sp|P23246|SFPQ_HUMAN	sp|P23246|SFPQ_HUMAN Splicing factor, proline- and glutamine-rich OS=Homo sapiens GN=SFPQ PE=1 SV=2	SPPPGMGLNQNR	M6:+15.99491	33	44	1283.616455078125
pepb15b11	b15.a1.a1	sp|P23246|SFPQ_HUMAN	sp|P23246|SFPQ_HUMAN Splicing factor, proline- and glutamine-rich OS=Homo sapiens GN=SFPQ PE=1 SV=2	MGGGGAMNMGDPYGSGGQK	M7:+15.99491 M9:+15.99491	612	630	1803.7099609375
pepb15a1	b15.a1.a1	sp|P23246|SFPQ_HUMAN	sp|P23246|SFPQ_HUMAN Splicing factor, proline- and glutamine-rich OS=Homo sapiens GN=SFPQ PE=1 SV=2	AELDDTPMR	M8:+15.99491	350	358	1063.472900390625
pepb15a8	b15.a1.a1	sp|P23246|SFPQ_HUMAN	sp|P23246|SFPQ_HUMAN Splicing factor, proline- and glutamine-rich OS=Homo sapiens GN=SFPQ PE=1 SV=2	ISDSEGFK		272	279	882.4207763671875
pepb15a5	b15.a1.a1	sp|P23246|SFPQ_HUMAN	sp|P23246|SFPQ_HUMAN Splicing factor, proline- and glutamine-rich OS=Homo sapiens GN=SFPQ PE=1 SV=2	GMGPGTPAGYGR		682	693	1120.520751953125
pepb15a3	b15.a1.a1	sp|P23246|SFPQ_HUMAN	sp|P23246|SFPQ_HUMAN Splicing factor, proline- and glutamine-rich OS=Homo sapiens GN=SFPQ PE=1 SV=2	FATHAAALSVR		366	376	1143.6273193359375
pepb15b10	b15.a1.a1	sp|P23246|SFPQ_HUMAN	sp|P23246|SFPQ_HUMAN Splicing factor, proline- and glutamine-rich OS=Homo sapiens GN=SFPQ PE=1 SV=2	MGGGGAMNMGDPYGSGGQK	M1:+15.99491	612	630	1787.7149658203125
pepb15a2	b15.a1.a1	sp|P23246|SFPQ_HUMAN	sp|P23246|SFPQ_HUMAN Splicing factor, proline- and glutamine-rich OS=Homo sapiens GN=SFPQ PE=1 SV=2	FAQHGTFEYEYSQR		480	493	1762.7823486328125
pepb15a9	b15.a1.a1	sp|P23246|SFPQ_HUMAN	sp|P23246|SFPQ_HUMAN Splicing factor, proline- and glutamine-rich OS=Homo sapiens GN=SFPQ PE=1 SV=2	MGGGGAMNMGDPYGSGGQK		612	630	1771.7200927734375
pepb15a4	b15.a1.a1	sp|P23246|SFPQ_HUMAN	sp|P23246|SFPQ_HUMAN Splicing factor, proline- and glutamine-rich OS=Homo sapiens GN=SFPQ PE=1 SV=2	GIVEFASK		414	421	850.46728515625
pepb15b14	b15.a1.a1	sp|P23246|SFPQ_HUMAN	sp|P23246|SFPQ_HUMAN Splicing factor, proline- and glutamine-rich OS=Homo sapiens GN=SFPQ PE=1 SV=2	YGEPGEVFINK		320	330	1252.621337890625
pepb15b12	b15.a1.a1	sp|P23246|SFPQ_HUMAN	sp|P23246|SFPQ_HUMAN Splicing factor, proline- and glutamine-rich OS=Homo sapiens GN=SFPQ PE=1 SV=2	PVIVEPLEQLDDEDGLPEK		444	462	2135.07568359375
pepb15a7	b15.a1.a1	sp|P23246|SFPQ_HUMAN	sp|P23246|SFPQ_HUMAN Splicing factor, proline- and glutamine-rich OS=Homo sapiens GN=SFPQ PE=1 SV=2	LFVGNLPADITEDEFK		299	314	1807.9117431640625
pepb16a6	b16.a1.a1	sp|P50570-3|DYN2_HUMAN	sp|P50570-3|DYN2_HUMAN Isoform 3 of Dynamin-2 OS=Homo sapiens GN=DNM2	GYIGVVNR		230	237	877.489501953125
pepb16b13	b16.a1.a1	sp|P50570-3|DYN2_HUMAN	sp|P50570-3|DYN2_HUMAN Isoform 3 of Dynamin-2 OS=Homo sapiens GN=DNM2	TIMHLMINNTK		674	684	1315.6865234375
pepb16a8	b16.a1.a1	sp|P50570-3|DYN2_HUMAN	sp|P50570-3|DYN2_HUMAN Isoform 3 of Dynamin-2 OS=Homo sapiens GN=DNM2	LDLMDEGTDAR		207	217	1235.5577392578125
pepb16a9	b16.a1.a1	sp|P50570-3|DYN2_HUMAN	sp|P50570-3|DYN2_HUMAN Isoform 3 of Dynamin-2 OS=Homo sapiens GN=DNM2	IEGSGDQVDTLELSGGAR		344	361	1803.872314453125
pepb16a7	b16.a1.a1	sp|P50570-3|DYN2_HUMAN	sp|P50570-3|DYN2_HUMAN Isoform 3 of Dynamin-2 OS=Homo sapiens GN=DNM2	HVFAIFNTEQR		580	590	1361.696533203125
pepb16b10	b16.a1.a1	sp|P50570-3|DYN2_HUMAN	sp|P50570-3|DYN2_HUMAN Isoform 3 of Dynamin-2 OS=Homo sapiens GN=DNM2	LQSQLLSLEK		300	309	1158.67333984375
pepb16b15	b16.a1.a1	sp|P50570-3|DYN2_HUMAN	sp|P50570-3|DYN2_HUMAN Isoform 3 of Dynamin-2 OS=Homo sapiens GN=DNM2	VPVGDQPPDIEYQIK		143	157	1697.8748779296875
pepb16a5	b16.a1.a1	sp|P50570-3|DYN2_HUMAN	sp|P50570-3|DYN2_HUMAN Isoform 3 of Dynamin-2 OS=Homo sapiens GN=DNM2	GMEELIPLVNK	M2:+15.99491	5	15	1258.671630859375
pepb16a3	b16.a1.a1	sp|P50570-3|DYN2_HUMAN	sp|P50570-3|DYN2_HUMAN Isoform 3 of Dynamin-2 OS=Homo sapiens GN=DNM2	FPFELVK		370	376	879.4979248046875
pepb16a2	b16.a1.a1	sp|P50570-3|DYN2_HUMAN	sp|P50570-3|DYN2_HUMAN Isoform 3 of Dynamin-2 OS=Homo sapiens GN=DNM2	DMILQFISR	M2:+15.99491	158	166	1138.5928955078125
pepb16a4	b16.a1.a1	sp|P50570-3|DYN2_HUMAN	sp|P50570-3|DYN2_HUMAN Isoform 3 of Dynamin-2 OS=Homo sapiens GN=DNM2	GMEELIPLVNK		5	15	1242.6767578125
pepb16a1	b16.a1.a1	sp|P50570-3|DYN2_HUMAN	sp|P50570-3|DYN2_HUMAN Isoform 3 of Dynamin-2 OS=Homo sapiens GN=DNM2	DMILQFISR		158	166	1122.5980224609375
pepb16b12	b16.a1.a1	sp|P50570-3|DYN2_HUMAN	sp|P50570-3|DYN2_HUMAN Isoform 3 of Dynamin-2 OS=Homo sapiens GN=DNM2	TGLFTPDMAFEAIVK		400	414	1639.8404541015625
pepb16b14	b16.a1.a1	sp|P50570-3|DYN2_HUMAN	sp|P50570-3|DYN2_HUMAN Isoform 3 of Dynamin-2 OS=Homo sapiens GN=DNM2	VLNLTLIDLPGITK		129	142	1509.925537109375
pepb16a6	b16.a1.a2	sp|P50570-4|DYN2_HUMAN	sp|P50570-4|DYN2_HUMAN Isoform 4 of Dynamin-2 OS=Homo sapiens GN=DNM2	GYIGVVNR		230	237	877.489501953125
pepb16b13	b16.a1.a2	sp|P50570-4|DYN2_HUMAN	sp|P50570-4|DYN2_HUMAN Isoform 4 of Dynamin-2 OS=Homo sapiens GN=DNM2	TIMHLMINNTK		678	688	1315.6865234375
pepb16a8	b16.a1.a2	sp|P50570-4|DYN2_HUMAN	sp|P50570-4|DYN2_HUMAN Isoform 4 of Dynamin-2 OS=Homo sapiens GN=DNM2	LDLMDEGTDAR		207	217	1235.5577392578125
pepb16a9	b16.a1.a2	sp|P50570-4|DYN2_HUMAN	sp|P50570-4|DYN2_HUMAN Isoform 4 of Dynamin-2 OS=Homo sapiens GN=DNM2	IEGSGDQVDTLELSGGAR		344	361	1803.872314453125
pepb16a7	b16.a1.a2	sp|P50570-4|DYN2_HUMAN	sp|P50570-4|DYN2_HUMAN Isoform 4 of Dynamin-2 OS=Homo sapiens GN=DNM2	HVFAIFNTEQR		584	594	1361.696533203125
pepb16b10	b16.a1.a2	sp|P50570-4|DYN2_HUMAN	sp|P50570-4|DYN2_HUMAN Isoform 4 of Dynamin-2 OS=Homo sapiens GN=DNM2	LQSQLLSLEK		300	309	1158.67333984375
pepb16b15	b16.a1.a2	sp|P50570-4|DYN2_HUMAN	sp|P50570-4|DYN2_HUMAN Isoform 4 of Dynamin-2 OS=Homo sapiens GN=DNM2	VPVGDQPPDIEYQIK		143	157	1697.8748779296875
pepb16a5	b16.a1.a2	sp|P50570-4|DYN2_HUMAN	sp|P50570-4|DYN2_HUMAN Isoform 4 of Dynamin-2 OS=Homo sapiens GN=DNM2	GMEELIPLVNK	M2:+15.99491	5	15	1258.671630859375
pepb16a3	b16.a1.a2	sp|P50570-4|DYN2_HUMAN	sp|P50570-4|DYN2_HUMAN Isoform 4 of Dynamin-2 OS=Homo sapiens GN=DNM2	FPFELVK		370	376	879.4979248046875
pepb16a2	b16.a1.a2	sp|P50570-4|DYN2_HUMAN	sp|P50570-4|DYN2_HUMAN Isoform 4 of Dynamin-2 OS=Homo sapiens GN=DNM2	DMILQFISR	M2:+15.99491	158	166	1138.5928955078125
pepb16a4	b16.a1.a2	sp|P50570-4|DYN2_HUMAN	sp|P50570-4|DYN2_HUMAN Isoform 4 of Dynamin-2 OS=Homo sapiens GN=DNM2	GMEELIPLVNK		5	15	1242.6767578125
pepb16a1	b16.a1.a2	sp|P50570-4|DYN2_HUMAN	sp|P50570-4|DYN2_HUMAN Isoform 4 of Dynamin-2 OS=Homo sapiens GN=DNM2	DMILQFISR		158	166	1122.5980224609375
pepb16b12	b16.a1.a2	sp|P50570-4|DYN2_HUMAN	sp|P50570-4|DYN2_HUMAN Isoform 4 of Dynamin-2 OS=Homo sapiens GN=DNM2	TGLFTPDMAFEAIVK		400	414	1639.8404541015625
pepb16b14	b16.a1.a2	sp|P50570-4|DYN2_HUMAN	sp|P50570-4|DYN2_HUMAN Isoform 4 of Dynamin-2 OS=Homo sapiens GN=DNM2	VLNLTLIDLPGITK		129	142	1509.925537109375
pepb16a6	b16.a1.a3	tr|F5H4R9|F5H4R9_HUMAN	tr|F5H4R9|F5H4R9_HUMAN Dynamin-2 OS=Homo sapiens GN=DNM2 PE=2 SV=1	GYIGVVNR		230	237	877.489501953125
pepb16b13	b16.a1.a3	tr|F5H4R9|F5H4R9_HUMAN	tr|F5H4R9|F5H4R9_HUMAN Dynamin-2 OS=Homo sapiens GN=DNM2 PE=2 SV=1	TIMHLMINNTK		678	688	1315.6865234375
pepb16a8	b16.a1.a3	tr|F5H4R9|F5H4R9_HUMAN	tr|F5H4R9|F5H4R9_HUMAN Dynamin-2 OS=Homo sapiens GN=DNM2 PE=2 SV=1	LDLMDEGTDAR		207	217	1235.5577392578125
pepb16a9	b16.a1.a3	tr|F5H4R9|F5H4R9_HUMAN	tr|F5H4R9|F5H4R9_HUMAN Dynamin-2 OS=Homo sapiens GN=DNM2 PE=2 SV=1	IEGSGDQVDTLELSGGAR		344	361	1803.872314453125
pepb16a7	b16.a1.a3	tr|F5H4R9|F5H4R9_HUMAN	tr|F5H4R9|F5H4R9_HUMAN Dynamin-2 OS=Homo sapiens GN=DNM2 PE=2 SV=1	HVFAIFNTEQR		584	594	1361.696533203125
pepb16b10	b16.a1.a3	tr|F5H4R9|F5H4R9_HUMAN	tr|F5H4R9|F5H4R9_HUMAN Dynamin-2 OS=Homo sapiens GN=DNM2 PE=2 SV=1	LQSQLLSLEK		300	309	1158.67333984375
pepb16b15	b16.a1.a3	tr|F5H4R9|F5H4R9_HUMAN	tr|F5H4R9|F5H4R9_HUMAN Dynamin-2 OS=Homo sapiens GN=DNM2 PE=2 SV=1	VPVGDQPPDIEYQIK		143	157	1697.8748779296875
pepb16a5	b16.a1.a3	tr|F5H4R9|F5H4R9_HUMAN	tr|F5H4R9|F5H4R9_HUMAN Dynamin-2 OS=Homo sapiens GN=DNM2 PE=2 SV=1	GMEELIPLVNK	M2:+15.99491	5	15	1258.671630859375
pepb16a3	b16.a1.a3	tr|F5H4R9|F5H4R9_HUMAN	tr|F5H4R9|F5H4R9_HUMAN Dynamin-2 OS=Homo sapiens GN=DNM2 PE=2 SV=1	FPFELVK		370	376	879.4979248046875
pepb16a2	b16.a1.a3	tr|F5H4R9|F5H4R9_HUMAN	tr|F5H4R9|F5H4R9_HUMAN Dynamin-2 OS=Homo sapiens GN=DNM2 PE=2 SV=1	DMILQFISR	M2:+15.99491	158	166	1138.5928955078125
pepb16a4	b16.a1.a3	tr|F5H4R9|F5H4R9_HUMAN	tr|F5H4R9|F5H4R9_HUMAN Dynamin-2 OS=Homo sapiens GN=DNM2 PE=2 SV=1	GMEELIPLVNK		5	15	1242.6767578125
pepb16a1	b16.a1.a3	tr|F5H4R9|F5H4R9_HUMAN	tr|F5H4R9|F5H4R9_HUMAN Dynamin-2 OS=Homo sapiens GN=DNM2 PE=2 SV=1	DMILQFISR		158	166	1122.5980224609375
pepb16b12	b16.a1.a3	tr|F5H4R9|F5H4R9_HUMAN	tr|F5H4R9|F5H4R9_HUMAN Dynamin-2 OS=Homo sapiens GN=DNM2 PE=2 SV=1	TGLFTPDMAFEAIVK		400	414	1639.8404541015625
pepb16b14	b16.a1.a3	tr|F5H4R9|F5H4R9_HUMAN	tr|F5H4R9|F5H4R9_HUMAN Dynamin-2 OS=Homo sapiens GN=DNM2 PE=2 SV=1	VLNLTLIDLPGITK		129	142	1509.925537109375
pepb16a6	b16.a2.a1	sp|P50570-2|DYN2_HUMAN	sp|P50570-2|DYN2_HUMAN Isoform 2 of Dynamin-2 OS=Homo sapiens GN=DNM2	GYIGVVNR		230	237	877.489501953125
pepb16b13	b16.a2.a1	sp|P50570-2|DYN2_HUMAN	sp|P50570-2|DYN2_HUMAN Isoform 2 of Dynamin-2 OS=Homo sapiens GN=DNM2	TIMHLMINNTK		674	684	1315.6865234375
pepb16a8	b16.a2.a1	sp|P50570-2|DYN2_HUMAN	sp|P50570-2|DYN2_HUMAN Isoform 2 of Dynamin-2 OS=Homo sapiens GN=DNM2	LDLMDEGTDAR		207	217	1235.5577392578125
pepb16a9	b16.a2.a1	sp|P50570-2|DYN2_HUMAN	sp|P50570-2|DYN2_HUMAN Isoform 2 of Dynamin-2 OS=Homo sapiens GN=DNM2	IEGSGDQVDTLELSGGAR		344	361	1803.872314453125
pepb16a7	b16.a2.a1	sp|P50570-2|DYN2_HUMAN	sp|P50570-2|DYN2_HUMAN Isoform 2 of Dynamin-2 OS=Homo sapiens GN=DNM2	HVFAIFNTEQR		580	590	1361.696533203125
pepb16b10	b16.a2.a1	sp|P50570-2|DYN2_HUMAN	sp|P50570-2|DYN2_HUMAN Isoform 2 of Dynamin-2 OS=Homo sapiens GN=DNM2	LQSQLLSLEK		300	309	1158.67333984375
pepb16b15	b16.a2.a1	sp|P50570-2|DYN2_HUMAN	sp|P50570-2|DYN2_HUMAN Isoform 2 of Dynamin-2 OS=Homo sapiens GN=DNM2	VPVGDQPPDIEYQIK		143	157	1697.8748779296875
pepb16a5	b16.a2.a1	sp|P50570-2|DYN2_HUMAN	sp|P50570-2|DYN2_HUMAN Isoform 2 of Dynamin-2 OS=Homo sapiens GN=DNM2	GMEELIPLVNK	M2:+15.99491	5	15	1258.671630859375
pepb16a3	b16.a2.a1	sp|P50570-2|DYN2_HUMAN	sp|P50570-2|DYN2_HUMAN Isoform 2 of Dynamin-2 OS=Homo sapiens GN=DNM2	FPFELVK		370	376	879.4979248046875
pepb16a2	b16.a2.a1	sp|P50570-2|DYN2_HUMAN	sp|P50570-2|DYN2_HUMAN Isoform 2 of Dynamin-2 OS=Homo sapiens GN=DNM2	DMILQFISR	M2:+15.99491	158	166	1138.5928955078125
pepb16a4	b16.a2.a1	sp|P50570-2|DYN2_HUMAN	sp|P50570-2|DYN2_HUMAN Isoform 2 of Dynamin-2 OS=Homo sapiens GN=DNM2	GMEELIPLVNK		5	15	1242.6767578125
pepb16a1	b16.a2.a1	sp|P50570-2|DYN2_HUMAN	sp|P50570-2|DYN2_HUMAN Isoform 2 of Dynamin-2 OS=Homo sapiens GN=DNM2	DMILQFISR		158	166	1122.5980224609375
pepb16b14	b16.a2.a1	sp|P50570-2|DYN2_HUMAN	sp|P50570-2|DYN2_HUMAN Isoform 2 of Dynamin-2 OS=Homo sapiens GN=DNM2	VLNLTLIDLPGITK		129	142	1509.925537109375
pepb16b11	b16.a2.a1	sp|P50570-2|DYN2_HUMAN	sp|P50570-2|DYN2_HUMAN Isoform 2 of Dynamin-2 OS=Homo sapiens GN=DNM2	TGLFTPDLAFEAIVK		400	414	1621.884033203125
pepb16a6	b16.a2.a2	sp|P50570-5|DYN2_HUMAN	sp|P50570-5|DYN2_HUMAN Isoform 5 of Dynamin-2 OS=Homo sapiens GN=DNM2	GYIGVVNR		230	237	877.489501953125
pepb16b13	b16.a2.a2	sp|P50570-5|DYN2_HUMAN	sp|P50570-5|DYN2_HUMAN Isoform 5 of Dynamin-2 OS=Homo sapiens GN=DNM2	TIMHLMINNTK		678	688	1315.6865234375
pepb16a8	b16.a2.a2	sp|P50570-5|DYN2_HUMAN	sp|P50570-5|DYN2_HUMAN Isoform 5 of Dynamin-2 OS=Homo sapiens GN=DNM2	LDLMDEGTDAR		207	217	1235.5577392578125
pepb16a9	b16.a2.a2	sp|P50570-5|DYN2_HUMAN	sp|P50570-5|DYN2_HUMAN Isoform 5 of Dynamin-2 OS=Homo sapiens GN=DNM2	IEGSGDQVDTLELSGGAR		344	361	1803.872314453125
pepb16a7	b16.a2.a2	sp|P50570-5|DYN2_HUMAN	sp|P50570-5|DYN2_HUMAN Isoform 5 of Dynamin-2 OS=Homo sapiens GN=DNM2	HVFAIFNTEQR		584	594	1361.696533203125
pepb16b10	b16.a2.a2	sp|P50570-5|DYN2_HUMAN	sp|P50570-5|DYN2_HUMAN Isoform 5 of Dynamin-2 OS=Homo sapiens GN=DNM2	LQSQLLSLEK		300	309	1158.67333984375
pepb16b15	b16.a2.a2	sp|P50570-5|DYN2_HUMAN	sp|P50570-5|DYN2_HUMAN Isoform 5 of Dynamin-2 OS=Homo sapiens GN=DNM2	VPVGDQPPDIEYQIK		143	157	1697.8748779296875
pepb16a5	b16.a2.a2	sp|P50570-5|DYN2_HUMAN	sp|P50570-5|DYN2_HUMAN Isoform 5 of Dynamin-2 OS=Homo sapiens GN=DNM2	GMEELIPLVNK	M2:+15.99491	5	15	1258.671630859375
pepb16a3	b16.a2.a2	sp|P50570-5|DYN2_HUMAN	sp|P50570-5|DYN2_HUMAN Isoform 5 of Dynamin-2 OS=Homo sapiens GN=DNM2	FPFELVK		370	376	879.4979248046875
pepb16a2	b16.a2.a2	sp|P50570-5|DYN2_HUMAN	sp|P50570-5|DYN2_HUMAN Isoform 5 of Dynamin-2 OS=Homo sapiens GN=DNM2	DMILQFISR	M2:+15.99491	158	166	1138.5928955078125
pepb16a4	b16.a2.a2	sp|P50570-5|DYN2_HUMAN	sp|P50570-5|DYN2_HUMAN Isoform 5 of Dynamin-2 OS=Homo sapiens GN=DNM2	GMEELIPLVNK		5	15	1242.6767578125
pepb16a1	b16.a2.a2	sp|P50570-5|DYN2_HUMAN	sp|P50570-5|DYN2_HUMAN Isoform 5 of Dynamin-2 OS=Homo sapiens GN=DNM2	DMILQFISR		158	166	1122.5980224609375
pepb16b14	b16.a2.a2	sp|P50570-5|DYN2_HUMAN	sp|P50570-5|DYN2_HUMAN Isoform 5 of Dynamin-2 OS=Homo sapiens GN=DNM2	VLNLTLIDLPGITK		129	142	1509.925537109375
pepb16b11	b16.a2.a2	sp|P50570-5|DYN2_HUMAN	sp|P50570-5|DYN2_HUMAN Isoform 5 of Dynamin-2 OS=Homo sapiens GN=DNM2	TGLFTPDLAFEAIVK		400	414	1621.884033203125
pepb16a6	b16.a2.a3	sp|P50570|DYN2_HUMAN	sp|P50570|DYN2_HUMAN Dynamin-2 OS=Homo sapiens GN=DNM2 PE=1 SV=2	GYIGVVNR		230	237	877.489501953125
pepb16b13	b16.a2.a3	sp|P50570|DYN2_HUMAN	sp|P50570|DYN2_HUMAN Dynamin-2 OS=Homo sapiens GN=DNM2 PE=1 SV=2	TIMHLMINNTK		678	688	1315.6865234375
pepb16a8	b16.a2.a3	sp|P50570|DYN2_HUMAN	sp|P50570|DYN2_HUMAN Dynamin-2 OS=Homo sapiens GN=DNM2 PE=1 SV=2	LDLMDEGTDAR		207	217	1235.5577392578125
pepb16a9	b16.a2.a3	sp|P50570|DYN2_HUMAN	sp|P50570|DYN2_HUMAN Dynamin-2 OS=Homo sapiens GN=DNM2 PE=1 SV=2	IEGSGDQVDTLELSGGAR		344	361	1803.872314453125
pepb16a7	b16.a2.a3	sp|P50570|DYN2_HUMAN	sp|P50570|DYN2_HUMAN Dynamin-2 OS=Homo sapiens GN=DNM2 PE=1 SV=2	HVFAIFNTEQR		584	594	1361.696533203125
pepb16b10	b16.a2.a3	sp|P50570|DYN2_HUMAN	sp|P50570|DYN2_HUMAN Dynamin-2 OS=Homo sapiens GN=DNM2 PE=1 SV=2	LQSQLLSLEK		300	309	1158.67333984375
pepb16b15	b16.a2.a3	sp|P50570|DYN2_HUMAN	sp|P50570|DYN2_HUMAN Dynamin-2 OS=Homo sapiens GN=DNM2 PE=1 SV=2	VPVGDQPPDIEYQIK		143	157	1697.8748779296875
pepb16a5	b16.a2.a3	sp|P50570|DYN2_HUMAN	sp|P50570|DYN2_HUMAN Dynamin-2 OS=Homo sapiens GN=DNM2 PE=1 SV=2	GMEELIPLVNK	M2:+15.99491	5	15	1258.671630859375
pepb16a3	b16.a2.a3	sp|P50570|DYN2_HUMAN	sp|P50570|DYN2_HUMAN Dynamin-2 OS=Homo sapiens GN=DNM2 PE=1 SV=2	FPFELVK		370	376	879.4979248046875
pepb16a2	b16.a2.a3	sp|P50570|DYN2_HUMAN	sp|P50570|DYN2_HUMAN Dynamin-2 OS=Homo sapiens GN=DNM2 PE=1 SV=2	DMILQFISR	M2:+15.99491	158	166	1138.5928955078125
pepb16a4	b16.a2.a3	sp|P50570|DYN2_HUMAN	sp|P50570|DYN2_HUMAN Dynamin-2 OS=Homo sapiens GN=DNM2 PE=1 SV=2	GMEELIPLVNK		5	15	1242.6767578125
pepb16a1	b16.a2.a3	sp|P50570|DYN2_HUMAN	sp|P50570|DYN2_HUMAN Dynamin-2 OS=Homo sapiens GN=DNM2 PE=1 SV=2	DMILQFISR		158	166	1122.5980224609375
pepb16b14	b16.a2.a3	sp|P50570|DYN2_HUMAN	sp|P50570|DYN2_HUMAN Dynamin-2 OS=Homo sapiens GN=DNM2 PE=1 SV=2	VLNLTLIDLPGITK		129	142	1509.925537109375
pepb16b11	b16.a2.a3	sp|P50570|DYN2_HUMAN	sp|P50570|DYN2_HUMAN Dynamin-2 OS=Homo sapiens GN=DNM2 PE=1 SV=2	TGLFTPDLAFEAIVK		400	414	1621.884033203125
pepb17a1	b17.a1.a1	sp|Q14669-2|TRIPC_HUMAN	sp|Q14669-2|TRIPC_HUMAN Isoform 2 of E3 ubiquitin-protein ligase TRIP12 OS=Homo sapiens GN=TRIP12	HLDQEQQLK		115	123	1138.58544921875
pepb17b12	b17.a1.a1	sp|Q14669-2|TRIPC_HUMAN	sp|Q14669-2|TRIPC_HUMAN Isoform 2 of E3 ubiquitin-protein ligase TRIP12 OS=Homo sapiens GN=TRIP12	SNRPNNNPGGSLR	S1:+42.01057	2	14	1424.6993408203125
pepb17a8	b17.a1.a1	sp|Q14669-2|TRIPC_HUMAN	sp|Q14669-2|TRIPC_HUMAN Isoform 2 of E3 ubiquitin-protein ligase TRIP12 OS=Homo sapiens GN=TRIP12	MADPESNQEAVNSSAAR	M1:+15.99491	356	372	1792.777099609375
pepb17a9	b17.a1.a1	sp|Q14669-2|TRIPC_HUMAN	sp|Q14669-2|TRIPC_HUMAN Isoform 2 of E3 ubiquitin-protein ligase TRIP12 OS=Homo sapiens GN=TRIP12	NTAGAQPQDDSIGGR		19	33	1486.6884765625
pepb17a6	b17.a1.a1	sp|Q14669-2|TRIPC_HUMAN	sp|Q14669-2|TRIPC_HUMAN Isoform 2 of E3 ubiquitin-protein ligase TRIP12 OS=Homo sapiens GN=TRIP12	LSTQSNSNNIEPAR		1086	1099	1530.7510986328125
pepb17a7	b17.a1.a1	sp|Q14669-2|TRIPC_HUMAN	sp|Q14669-2|TRIPC_HUMAN Isoform 2 of E3 ubiquitin-protein ligase TRIP12 OS=Homo sapiens GN=TRIP12	MADPESNQEAVNSSAAR		356	372	1776.7821044921875
pepb17a3	b17.a1.a1	sp|Q14669-2|TRIPC_HUMAN	sp|Q14669-2|TRIPC_HUMAN Isoform 2 of E3 ubiquitin-protein ligase TRIP12 OS=Homo sapiens GN=TRIP12	LLDTNPEINQSDSQDSR		1598	1614	1931.89453125
pepb17b10	b17.a1.a1	sp|Q14669-2|TRIPC_HUMAN	sp|Q14669-2|TRIPC_HUMAN Isoform 2 of E3 ubiquitin-protein ligase TRIP12 OS=Homo sapiens GN=TRIP12	SESPPAELPSLR		310	321	1282.6641845703125
pepb17b14	b17.a1.a1	sp|Q14669-2|TRIPC_HUMAN	sp|Q14669-2|TRIPC_HUMAN Isoform 2 of E3 ubiquitin-protein ligase TRIP12 OS=Homo sapiens GN=TRIP12	SSFLASLNPK		1072	1081	1063.5787353515625
pepb17b11	b17.a1.a1	sp|Q14669-2|TRIPC_HUMAN	sp|Q14669-2|TRIPC_HUMAN Isoform 2 of E3 ubiquitin-protein ligase TRIP12 OS=Homo sapiens GN=TRIP12	SLNPPLTIVR		1964	1973	1109.6680908203125
pepb17a5	b17.a1.a1	sp|Q14669-2|TRIPC_HUMAN	sp|Q14669-2|TRIPC_HUMAN Isoform 2 of E3 ubiquitin-protein ligase TRIP12 OS=Homo sapiens GN=TRIP12	LPDYSSIEIMR		1998	2008	1323.6617431640625
pepb17a2	b17.a1.a1	sp|Q14669-2|TRIPC_HUMAN	sp|Q14669-2|TRIPC_HUMAN Isoform 2 of E3 ubiquitin-protein ligase TRIP12 OS=Homo sapiens GN=TRIP12	LFLQFVTGSPR		1946	1956	1264.705322265625
pepb17b13	b17.a1.a1	sp|Q14669-2|TRIPC_HUMAN	sp|Q14669-2|TRIPC_HUMAN Isoform 2 of E3 ubiquitin-protein ligase TRIP12 OS=Homo sapiens GN=TRIP12	SSAVVVDAIPVFLEK		521	535	1573.884033203125
pepb17a4	b17.a1.a1	sp|Q14669-2|TRIPC_HUMAN	sp|Q14669-2|TRIPC_HUMAN Isoform 2 of E3 ubiquitin-protein ligase TRIP12 OS=Homo sapiens GN=TRIP12	LPDIFSVYFR		946	955	1256.6678466796875
pepb17a1	b17.a1.a2	sp|Q14669-3|TRIPC_HUMAN	sp|Q14669-3|TRIPC_HUMAN Isoform 3 of E3 ubiquitin-protein ligase TRIP12 OS=Homo sapiens GN=TRIP12	HLDQEQQLK		157	165	1138.58544921875
pepb17b12	b17.a1.a2	sp|Q14669-3|TRIPC_HUMAN	sp|Q14669-3|TRIPC_HUMAN Isoform 3 of E3 ubiquitin-protein ligase TRIP12 OS=Homo sapiens GN=TRIP12	SNRPNNNPGGSLR	S1:+42.01057	2	14	1424.6993408203125
pepb17a8	b17.a1.a2	sp|Q14669-3|TRIPC_HUMAN	sp|Q14669-3|TRIPC_HUMAN Isoform 3 of E3 ubiquitin-protein ligase TRIP12 OS=Homo sapiens GN=TRIP12	MADPESNQEAVNSSAAR	M1:+15.99491	398	414	1792.777099609375
pepb17a9	b17.a1.a2	sp|Q14669-3|TRIPC_HUMAN	sp|Q14669-3|TRIPC_HUMAN Isoform 3 of E3 ubiquitin-protein ligase TRIP12 OS=Homo sapiens GN=TRIP12	NTAGAQPQDDSIGGR		19	33	1486.6884765625
pepb17a6	b17.a1.a2	sp|Q14669-3|TRIPC_HUMAN	sp|Q14669-3|TRIPC_HUMAN Isoform 3 of E3 ubiquitin-protein ligase TRIP12 OS=Homo sapiens GN=TRIP12	LSTQSNSNNIEPAR		1101	1114	1530.7510986328125
pepb17a7	b17.a1.a2	sp|Q14669-3|TRIPC_HUMAN	sp|Q14669-3|TRIPC_HUMAN Isoform 3 of E3 ubiquitin-protein ligase TRIP12 OS=Homo sapiens GN=TRIP12	MADPESNQEAVNSSAAR		398	414	1776.7821044921875
pepb17a3	b17.a1.a2	sp|Q14669-3|TRIPC_HUMAN	sp|Q14669-3|TRIPC_HUMAN Isoform 3 of E3 ubiquitin-protein ligase TRIP12 OS=Homo sapiens GN=TRIP12	LLDTNPEINQSDSQDSR		1613	1629	1931.89453125
pepb17b10	b17.a1.a2	sp|Q14669-3|TRIPC_HUMAN	sp|Q14669-3|TRIPC_HUMAN Isoform 3 of E3 ubiquitin-protein ligase TRIP12 OS=Homo sapiens GN=TRIP12	SESPPAELPSLR		352	363	1282.6641845703125
pepb17b14	b17.a1.a2	sp|Q14669-3|TRIPC_HUMAN	sp|Q14669-3|TRIPC_HUMAN Isoform 3 of E3 ubiquitin-protein ligase TRIP12 OS=Homo sapiens GN=TRIP12	SSFLASLNPK		1087	1096	1063.5787353515625
pepb17b11	b17.a1.a2	sp|Q14669-3|TRIPC_HUMAN	sp|Q14669-3|TRIPC_HUMAN Isoform 3 of E3 ubiquitin-protein ligase TRIP12 OS=Homo sapiens GN=TRIP12	SLNPPLTIVR		1979	1988	1109.6680908203125
pepb17a5	b17.a1.a2	sp|Q14669-3|TRIPC_HUMAN	sp|Q14669-3|TRIPC_HUMAN Isoform 3 of E3 ubiquitin-protein ligase TRIP12 OS=Homo sapiens GN=TRIP12	LPDYSSIEIMR		2013	2023	1323.6617431640625
pepb17a2	b17.a1.a2	sp|Q14669-3|TRIPC_HUMAN	sp|Q14669-3|TRIPC_HUMAN Isoform 3 of E3 ubiquitin-protein ligase TRIP12 OS=Homo sapiens GN=TRIP12	LFLQFVTGSPR		1961	1971	1264.705322265625
pepb17b13	b17.a1.a2	sp|Q14669-3|TRIPC_HUMAN	sp|Q14669-3|TRIPC_HUMAN Isoform 3 of E3 ubiquitin-protein ligase TRIP12 OS=Homo sapiens GN=TRIP12	SSAVVVDAIPVFLEK		563	577	1573.884033203125
pepb17a4	b17.a1.a2	sp|Q14669-3|TRIPC_HUMAN	sp|Q14669-3|TRIPC_HUMAN Isoform 3 of E3 ubiquitin-protein ligase TRIP12 OS=Homo sapiens GN=TRIP12	LPDIFSVYFR		961	970	1256.6678466796875
pepb17a1	b17.a1.a3	sp|Q14669|TRIPC_HUMAN	sp|Q14669|TRIPC_HUMAN E3 ubiquitin-protein ligase TRIP12 OS=Homo sapiens GN=TRIP12 PE=1 SV=1	HLDQEQQLK		115	123	1138.58544921875
pepb17b12	b17.a1.a3	sp|Q14669|TRIPC_HUMAN	sp|Q14669|TRIPC_HUMAN E3 ubiquitin-protein ligase TRIP12 OS=Homo sapiens GN=TRIP12 PE=1 SV=1	SNRPNNNPGGSLR	S1:+42.01057	2	14	1424.6993408203125
pepb17a8	b17.a1.a3	sp|Q14669|TRIPC_HUMAN	sp|Q14669|TRIPC_HUMAN E3 ubiquitin-protein ligase TRIP12 OS=Homo sapiens GN=TRIP12 PE=1 SV=1	MADPESNQEAVNSSAAR	M1:+15.99491	356	372	1792.777099609375
pepb17a9	b17.a1.a3	sp|Q14669|TRIPC_HUMAN	sp|Q14669|TRIPC_HUMAN E3 ubiquitin-protein ligase TRIP12 OS=Homo sapiens GN=TRIP12 PE=1 SV=1	NTAGAQPQDDSIGGR		19	33	1486.6884765625
pepb17a6	b17.a1.a3	sp|Q14669|TRIPC_HUMAN	sp|Q14669|TRIPC_HUMAN E3 ubiquitin-protein ligase TRIP12 OS=Homo sapiens GN=TRIP12 PE=1 SV=1	LSTQSNSNNIEPAR		1053	1066	1530.7510986328125
pepb17a7	b17.a1.a3	sp|Q14669|TRIPC_HUMAN	sp|Q14669|TRIPC_HUMAN E3 ubiquitin-protein ligase TRIP12 OS=Homo sapiens GN=TRIP12 PE=1 SV=1	MADPESNQEAVNSSAAR		356	372	1776.7821044921875
pepb17a3	b17.a1.a3	sp|Q14669|TRIPC_HUMAN	sp|Q14669|TRIPC_HUMAN E3 ubiquitin-protein ligase TRIP12 OS=Homo sapiens GN=TRIP12 PE=1 SV=1	LLDTNPEINQSDSQDSR		1565	1581	1931.89453125
pepb17b10	b17.a1.a3	sp|Q14669|TRIPC_HUMAN	sp|Q14669|TRIPC_HUMAN E3 ubiquitin-protein ligase TRIP12 OS=Homo sapiens GN=TRIP12 PE=1 SV=1	SESPPAELPSLR		310	321	1282.6641845703125
pepb17b14	b17.a1.a3	sp|Q14669|TRIPC_HUMAN	sp|Q14669|TRIPC_HUMAN E3 ubiquitin-protein ligase TRIP12 OS=Homo sapiens GN=TRIP12 PE=1 SV=1	SSFLASLNPK		1039	1048	1063.5787353515625
pepb17b11	b17.a1.a3	sp|Q14669|TRIPC_HUMAN	sp|Q14669|TRIPC_HUMAN E3 ubiquitin-protein ligase TRIP12 OS=Homo sapiens GN=TRIP12 PE=1 SV=1	SLNPPLTIVR		1931	1940	1109.6680908203125
pepb17a5	b17.a1.a3	sp|Q14669|TRIPC_HUMAN	sp|Q14669|TRIPC_HUMAN E3 ubiquitin-protein ligase TRIP12 OS=Homo sapiens GN=TRIP12 PE=1 SV=1	LPDYSSIEIMR		1965	1975	1323.6617431640625
pepb17a2	b17.a1.a3	sp|Q14669|TRIPC_HUMAN	sp|Q14669|TRIPC_HUMAN E3 ubiquitin-protein ligase TRIP12 OS=Homo sapiens GN=TRIP12 PE=1 SV=1	LFLQFVTGSPR		1913	1923	1264.705322265625
pepb17b13	b17.a1.a3	sp|Q14669|TRIPC_HUMAN	sp|Q14669|TRIPC_HUMAN E3 ubiquitin-protein ligase TRIP12 OS=Homo sapiens GN=TRIP12 PE=1 SV=1	SSAVVVDAIPVFLEK		515	529	1573.884033203125
pepb17a4	b17.a1.a3	sp|Q14669|TRIPC_HUMAN	sp|Q14669|TRIPC_HUMAN E3 ubiquitin-protein ligase TRIP12 OS=Homo sapiens GN=TRIP12 PE=1 SV=1	LPDIFSVYFR		913	922	1256.6678466796875
pepb18a2	b18.a1.a1	sp|Q14527|HLTF_HUMAN	sp|Q14527|HLTF_HUMAN Helicase-like transcription factor OS=Homo sapiens GN=HLTF PE=1 SV=2	DPNNPYDK		88	95	962.4218139648438
pepb18a5	b18.a1.a1	sp|Q14527|HLTF_HUMAN	sp|Q14527|HLTF_HUMAN Helicase-like transcription factor OS=Homo sapiens GN=HLTF PE=1 SV=2	EYNVNDDSMK	M9:+15.99491	331	340	1230.4947509765625
pepb18b11	b18.a1.a1	sp|Q14527|HLTF_HUMAN	sp|Q14527|HLTF_HUMAN Helicase-like transcription factor OS=Homo sapiens GN=HLTF PE=1 SV=2	TIQRPVTMGDEGGLR	M8:+15.99491	617	631	1645.8331298828125
pepb18a4	b18.a1.a1	sp|Q14527|HLTF_HUMAN	sp|Q14527|HLTF_HUMAN Helicase-like transcription factor OS=Homo sapiens GN=HLTF PE=1 SV=2	EYNVNDDSMK		331	340	1214.499755859375
pepb18a1	b18.a1.a1	sp|Q14527|HLTF_HUMAN	sp|Q14527|HLTF_HUMAN Helicase-like transcription factor OS=Homo sapiens GN=HLTF PE=1 SV=2	ASGFVFTR		873	880	884.462890625
pepb18b14	b18.a1.a1	sp|Q14527|HLTF_HUMAN	sp|Q14527|HLTF_HUMAN Helicase-like transcription factor OS=Homo sapiens GN=HLTF PE=1 SV=2	YYTGVVNNNEMVALQR	M11:+15.99491	72	87	1886.9068603515625
pepb18b12	b18.a1.a1	sp|Q14527|HLTF_HUMAN	sp|Q14527|HLTF_HUMAN Helicase-like transcription factor OS=Homo sapiens GN=HLTF PE=1 SV=2	VFIQHITLSDEER		663	675	1586.8177490234375
pepb18b13	b18.a1.a1	sp|Q14527|HLTF_HUMAN	sp|Q14527|HLTF_HUMAN Helicase-like transcription factor OS=Homo sapiens GN=HLTF PE=1 SV=2	YYTGVVNNNEMVALQR		72	87	1870.9119873046875
pepb18a9	b18.a1.a1	sp|Q14527|HLTF_HUMAN	sp|Q14527|HLTF_HUMAN Helicase-like transcription factor OS=Homo sapiens GN=HLTF PE=1 SV=2	TAVQYIESSDSEEIETSELPQK		390	411	2483.16796875
pepb18a6	b18.a1.a1	sp|Q14527|HLTF_HUMAN	sp|Q14527|HLTF_HUMAN Helicase-like transcription factor OS=Homo sapiens GN=HLTF PE=1 SV=2	NDLYYNTITNFSEK		268	281	1721.8021240234375
pepb18b10	b18.a1.a1	sp|Q14527|HLTF_HUMAN	sp|Q14527|HLTF_HUMAN Helicase-like transcription factor OS=Homo sapiens GN=HLTF PE=1 SV=2	TLGFNLESGWGSGR		177	190	1480.71826171875
pepb18a3	b18.a1.a1	sp|Q14527|HLTF_HUMAN	sp|Q14527|HLTF_HUMAN Helicase-like transcription factor OS=Homo sapiens GN=HLTF PE=1 SV=2	ELAGALAYIMDNK		114	126	1408.7144775390625
pepb18a8	b18.a1.a1	sp|Q14527|HLTF_HUMAN	sp|Q14527|HLTF_HUMAN Helicase-like transcription factor OS=Homo sapiens GN=HLTF PE=1 SV=2	QDIVLTTYNILTHDYGTK		524	541	2095.071044921875
pepb18a7	b18.a1.a1	sp|Q14527|HLTF_HUMAN	sp|Q14527|HLTF_HUMAN Helicase-like transcription factor OS=Homo sapiens GN=HLTF PE=1 SV=2	QDIVLTTYNILTHDYGTK	Q1:-17.02655	524	541	2078.0439453125
pepb19b11	b19.a1.a1	sp|P78347-2|GTF2I_HUMAN	sp|P78347-2|GTF2I_HUMAN Isoform 2 of General transcription factor II-I OS=Homo sapiens GN=GTF2I	STTEVTQPR		506	514	1018.5167846679688
pepb19b13	b19.a1.a1	sp|P78347-2|GTF2I_HUMAN	sp|P78347-2|GTF2I_HUMAN Isoform 2 of General transcription factor II-I OS=Homo sapiens GN=GTF2I	TPTQTNGSNVPFKPR		662	676	1643.850341796875
pepb19a9	b19.a1.a1	sp|P78347-2|GTF2I_HUMAN	sp|P78347-2|GTF2I_HUMAN Isoform 2 of General transcription factor II-I OS=Homo sapiens GN=GTF2I	RPELLTHSTTEVTQPR		499	514	1864.988037109375
pepb19a6	b19.a1.a1	sp|P78347-2|GTF2I_HUMAN	sp|P78347-2|GTF2I_HUMAN Isoform 2 of General transcription factor II-I OS=Homo sapiens GN=GTF2I	FAEALGSTEAK		437	447	1123.5633544921875
pepb19b12	b19.a1.a1	sp|P78347-2|GTF2I_HUMAN	sp|P78347-2|GTF2I_HUMAN Isoform 2 of General transcription factor II-I OS=Homo sapiens GN=GTF2I	STVVPVPYEK		131	140	1118.609619140625
pepb19a5	b19.a1.a1	sp|P78347-2|GTF2I_HUMAN	sp|P78347-2|GTF2I_HUMAN Isoform 2 of General transcription factor II-I OS=Homo sapiens GN=GTF2I	EQVNDLFSR		829	837	1107.5433349609375
pepb19a1	b19.a1.a1	sp|P78347-2|GTF2I_HUMAN	sp|P78347-2|GTF2I_HUMAN Isoform 2 of General transcription factor II-I OS=Homo sapiens GN=GTF2I	ANELPQPPVPEPANAGK		286	302	1728.8919677734375
pepb19b10	b19.a1.a1	sp|P78347-2|GTF2I_HUMAN	sp|P78347-2|GTF2I_HUMAN Isoform 2 of General transcription factor II-I OS=Homo sapiens GN=GTF2I	SPSWYGIPR		474	482	1062.537109375
pepb19a2	b19.a1.a1	sp|P78347-2|GTF2I_HUMAN	sp|P78347-2|GTF2I_HUMAN Isoform 2 of General transcription factor II-I OS=Homo sapiens GN=GTF2I	APSYLEISSMR		876	886	1253.619873046875
pepb19a3	b19.a1.a1	sp|P78347-2|GTF2I_HUMAN	sp|P78347-2|GTF2I_HUMAN Isoform 2 of General transcription factor II-I OS=Homo sapiens GN=GTF2I	AQVAMSTLPVEDEESSESR	M5:+15.99491 A1:+42.01057	2	20	2122.94482421875
pepb19a8	b19.a1.a1	sp|P78347-2|GTF2I_HUMAN	sp|P78347-2|GTF2I_HUMAN Isoform 2 of General transcription factor II-I OS=Homo sapiens GN=GTF2I	MSVDAVEIETLR		102	113	1362.69384765625
pepb19a7	b19.a1.a1	sp|P78347-2|GTF2I_HUMAN	sp|P78347-2|GTF2I_HUMAN Isoform 2 of General transcription factor II-I OS=Homo sapiens GN=GTF2I	FGEAIGMGFPVK		839	850	1252.639892578125
pepb19a4	b19.a1.a1	sp|P78347-2|GTF2I_HUMAN	sp|P78347-2|GTF2I_HUMAN Isoform 2 of General transcription factor II-I OS=Homo sapiens GN=GTF2I	DQSAVVVQGLPEGVAFK		144	160	1743.927978515625
pepb19b11	b19.a1.a2	sp|P78347-3|GTF2I_HUMAN	sp|P78347-3|GTF2I_HUMAN Isoform 3 of General transcription factor II-I OS=Homo sapiens GN=GTF2I	STTEVTQPR		527	535	1018.5167846679688
pepb19b13	b19.a1.a2	sp|P78347-3|GTF2I_HUMAN	sp|P78347-3|GTF2I_HUMAN Isoform 3 of General transcription factor II-I OS=Homo sapiens GN=GTF2I	TPTQTNGSNVPFKPR		683	697	1643.850341796875
pepb19a9	b19.a1.a2	sp|P78347-3|GTF2I_HUMAN	sp|P78347-3|GTF2I_HUMAN Isoform 3 of General transcription factor II-I OS=Homo sapiens GN=GTF2I	RPELLTHSTTEVTQPR		520	535	1864.988037109375
pepb19a6	b19.a1.a2	sp|P78347-3|GTF2I_HUMAN	sp|P78347-3|GTF2I_HUMAN Isoform 3 of General transcription factor II-I OS=Homo sapiens GN=GTF2I	FAEALGSTEAK		458	468	1123.5633544921875
pepb19b12	b19.a1.a2	sp|P78347-3|GTF2I_HUMAN	sp|P78347-3|GTF2I_HUMAN Isoform 3 of General transcription factor II-I OS=Homo sapiens GN=GTF2I	STVVPVPYEK		131	140	1118.609619140625
pepb19a5	b19.a1.a2	sp|P78347-3|GTF2I_HUMAN	sp|P78347-3|GTF2I_HUMAN Isoform 3 of General transcription factor II-I OS=Homo sapiens GN=GTF2I	EQVNDLFSR		850	858	1107.5433349609375
pepb19a1	b19.a1.a2	sp|P78347-3|GTF2I_HUMAN	sp|P78347-3|GTF2I_HUMAN Isoform 3 of General transcription factor II-I OS=Homo sapiens GN=GTF2I	ANELPQPPVPEPANAGK		307	323	1728.8919677734375
pepb19b10	b19.a1.a2	sp|P78347-3|GTF2I_HUMAN	sp|P78347-3|GTF2I_HUMAN Isoform 3 of General transcription factor II-I OS=Homo sapiens GN=GTF2I	SPSWYGIPR		495	503	1062.537109375
pepb19a2	b19.a1.a2	sp|P78347-3|GTF2I_HUMAN	sp|P78347-3|GTF2I_HUMAN Isoform 3 of General transcription factor II-I OS=Homo sapiens GN=GTF2I	APSYLEISSMR		897	907	1253.619873046875
[truncated: 872 more rows]

## Sheet: X!TandemPipeline informations
X!TandemPipeline version :
3.3.4	Myosine Bodybuildée
[truncated: 7 more rows]
