# Supplementary material for: The human DNA ends proteome uncovers an unexpected entanglement of functional pathways
Source: Nucleic Acids Res. 2016 Feb 25;44(10):4721–33. doi: 10.1093/nar/gkw121 (PMC4889927; doi:10.1093/nar/gkw121)
Supplement: SUPPLEMENTARY DATA [file supp_gkw121_nar-02937-m-2015-File003.zip › berthelot-et-al-spreadsheet-formatted-mass-data/vb104.ods]

## Sheet: proteins
MS Sample :	DaPR130924_VB104_O1928.m
Group ID	Sub-group ID	Protein ID	Description	log(E value)	Coverage	MW	Spectra	Specific	Uniques	Specific uniques	Theoretical number of tryptic peptides	PAI	emPAI	Sub-group proteins	number of MS samples
a1	a1.a1	a1.a1.a1	sp|P78527|PRKDC_HUMAN DNA-dependent protein kinase catalytic subunit OS=Homo sapiens GN=PRKDC PE=1 SV=3	-779.5133056640625	40	468.5	322		191		186	1.7311827956989247	52.84963893812917	1	1
a2	a2.a1	a2.a1.a1	sp|P12956|XRCC6_HUMAN X-ray repair cross-complementing protein 6 OS=Homo sapiens GN=XRCC6 PE=1 SV=2	-216.5945281982422	60	69.69999694824219	84		52		26	3.230769230769231	1700.2542798525892	1	1
a3	a3.a1	a3.a1.a1	sp|P11388-2|TOP2A_HUMAN Isoform 2 of DNA topoisomerase 2-alpha OS=Homo sapiens GN=TOP2A	-132.61903381347656	22	177.1999969482422	44	35	33	28	72	0.6111111111111112	3.0842386526745216	4	1
a3	a3.a1	a3.a1.a2	sp|P11388-3|TOP2A_HUMAN Isoform 3 of DNA topoisomerase 2-alpha OS=Homo sapiens GN=TOP2A	-132.61903381347656	22	178.39999389648438	44	35	33	28	73	0.6027397260273972	3.0062654898716925	4	1
a3	a3.a1	a3.a1.a3	sp|P11388-4|TOP2A_HUMAN Isoform 4 of DNA topoisomerase 2-alpha OS=Homo sapiens GN=TOP2A	-132.61903381347656	22	182.39999389648438	44	35	33	28	74	0.5945945945945946	2.9318287557057694	4	1
a3	a3.a1	a3.a1.a4	sp|P11388|TOP2A_HUMAN DNA topoisomerase 2-alpha OS=Homo sapiens GN=TOP2A PE=1 SV=3	-132.61903381347656	23	174.10000610351562	44	35	33	28	71	0.6197183098591549	3.1659908318871173	4	1
a3	a3.a2	a3.a2.a1	sp|Q02880-2|TOP2B_HUMAN Isoform Beta-1 of DNA topoisomerase 2-beta OS=Homo sapiens GN=TOP2B	-120.02693939208984	20	182.39999389648438	36	27	28	23	78	0.46153846153846156	1.8942661247167512	2	1
a3	a3.a2	a3.a2.a2	sp|Q02880|TOP2B_HUMAN DNA topoisomerase 2-beta OS=Homo sapiens GN=TOP2B PE=1 SV=3	-120.02693939208984	20	183.0	36	27	28	23	77	0.4675324675324675	1.9344888759617103	2	1
a4	a4.a1	a4.a1.a1	sp|P13010|XRCC5_HUMAN X-ray repair cross-complementing protein 5 OS=Homo sapiens GN=XRCC5 PE=1 SV=3	-162.1715545654297	47	82.5	60		37		27	2.2222222222222223	165.81005372000593	1	1
a5	a5.a1	a5.a1.a1	sp|Q14676|MDC1_HUMAN Mediator of DNA damage checkpoint protein 1 OS=Homo sapiens GN=MDC1 PE=1 SV=3	-179.97914123535156	32	226.3000030517578	55		46		68	0.8088235294117647	5.439075678850823	1	1
a6	a6.a1	a6.a1.a1	sp|P50570-3|DYN2_HUMAN Isoform 3 of Dynamin-2 OS=Homo sapiens GN=DNM2	-101.44248962402344	42	97.4000015258789	32	1	29	1	37	0.8648648648648649	6.3259654282152304	3	1
a6	a6.a1	a6.a1.a2	sp|P50570-4|DYN2_HUMAN Isoform 4 of Dynamin-2 OS=Homo sapiens GN=DNM2	-101.44248962402344	41	97.80000305175781	32	1	29	1	37	0.8648648648648649	6.3259654282152304	3	1
a6	a6.a1	a6.a1.a3	tr|F5H4R9|F5H4R9_HUMAN Dynamin-2 OS=Homo sapiens GN=DNM2 PE=2 SV=1	-101.44248962402344	41	97.80000305175781	32	1	29	1	37	0.8648648648648649	6.3259654282152304	3	1
a6	a6.a2	a6.a2.a1	sp|P50570-2|DYN2_HUMAN Isoform 2 of Dynamin-2 OS=Homo sapiens GN=DNM2	-105.02705383300781	42	97.5	32	1	29	1	37	0.8648648648648649	6.3259654282152304	3	1
a6	a6.a2	a6.a2.a2	sp|P50570-5|DYN2_HUMAN Isoform 5 of Dynamin-2 OS=Homo sapiens GN=DNM2	-105.02705383300781	41	97.80000305175781	32	1	29	1	37	0.8648648648648649	6.3259654282152304	3	1
a6	a6.a2	a6.a2.a3	sp|P50570|DYN2_HUMAN Dynamin-2 OS=Homo sapiens GN=DNM2 PE=1 SV=2	-105.02705383300781	41	97.9000015258789	32	1	29	1	37	0.8648648648648649	6.3259654282152304	3	1
a7	a7.a1	a7.a1.a1	sp|P09874|PARP1_HUMAN Poly [ADP-ribose] polymerase 1 OS=Homo sapiens GN=PARP1 PE=1 SV=4	-99.10000610351562	22	112.9000015258789	28		24		42	0.6666666666666666	3.6415888336127784	1	1
a8	a8.a1	a8.a1.a1	sp|Q14527|HLTF_HUMAN Helicase-like transcription factor OS=Homo sapiens GN=HLTF PE=1 SV=2	-71.52027130126953	22	113.69999694824219	20		20		47	0.425531914893617	1.6639858572587722	1	1
a9	a9.a1	a9.a1.a1	sp|P12268|IMDH2_HUMAN Inosine-5'-monophosphate dehydrogenase 2 OS=Homo sapiens GN=IMPDH2 PE=1 SV=2	-79.72001647949219	31	55.70000076293945	20		15		20	1.0	9.0	2	1
a9	a9.a1	a9.a1.a2	tr|H0Y4R1|H0Y4R1_HUMAN Inosine-5'-monophosphate dehydrogenase 2 (Fragment) OS=Homo sapiens GN=IMPDH2 PE=3 SV=1	-79.72001647949219	34	50.79999923706055	20		15		21	0.9523809523809523	7.9615050194660455	2	1
b10	b10.a1	b10.a1.a1	sp|Q9BTC0|DIDO1_HUMAN Death-inducer obliterator 1 OS=Homo sapiens GN=DIDO1 PE=1 SV=5	-61.24294662475586	11	243.5	19		19		94	0.20212765957446807	0.5926768208766646	1	1
b11	b11.a1	b11.a1.a1	sp|P27694|RFA1_HUMAN Replication protein A 70 kDa DNA-binding subunit OS=Homo sapiens GN=RPA1 PE=1 SV=2	-78.10884094238281	39	68.0	18		16		24	0.75	4.623413251903491	1	1
b12	b12.a1	b12.a1.a1	sp|Q9P2D1|CHD7_HUMAN Chromodomain-helicase-DNA-binding protein 7 OS=Homo sapiens GN=CHD7 PE=1 SV=3	-40.59618377685547	5	335.5	12		12		118	0.1016949152542373	0.2638482029342979	1	1
b13	b13.a1	b13.a1.a1	sp|O60264|SMCA5_HUMAN SWI/SNF-related matrix-associated actin-dependent regulator of chromatin subfamily A member 5 OS=Homo sapiens GN=SMARCA5 PE=1 SV=1	-36.59382629394531	12	121.69999694824219	11		11		50	0.22	0.6595869074375607	1	1
b14	b14.a1	b14.a1.a1	sp|Q9UHD8-2|SEPT9_HUMAN Isoform 2 of Septin-9 OS=Homo sapiens GN=SEPT9	-36.472381591796875	25	63.5	11		11		29	0.3793103448275862	1.3950266199874855	4	1
b14	b14.a1	b14.a1.a2	sp|Q9UHD8-5|SEPT9_HUMAN Isoform 5 of Septin-9 OS=Homo sapiens GN=SEPT9	-36.472381591796875	25	64.5	11		11		30	0.36666666666666664	1.3263050671536258	4	1
b14	b14.a1	b14.a1.a3	sp|Q9UHD8-7|SEPT9_HUMAN Isoform 7 of Septin-9 OS=Homo sapiens GN=SEPT9	-36.472381591796875	25	63.400001525878906	11		11		29	0.3793103448275862	1.3950266199874855	4	1
b14	b14.a1	b14.a1.a4	sp|Q9UHD8|SEPT9_HUMAN Septin-9 OS=Homo sapiens GN=SEPT9 PE=1 SV=2	-36.472381591796875	24	65.30000305175781	11		11		30	0.36666666666666664	1.3263050671536258	4	1
b15	b15.a1	b15.a1.a1	sp|Q6PJG2|EMSA1_HUMAN ELM2 and SANT domain-containing protein 1 OS=Homo sapiens GN=ELMSAN1 PE=1 SV=2	-22.895185470581055	8	114.80000305175781	8		6		40	0.2	0.5848931924611136	2	1
b15	b15.a1	b15.a1.a2	tr|F6RU81|F6RU81_HUMAN ELM2 and SANT domain-containing protein 1 (Fragment) OS=Homo sapiens GN=ELMSAN1 PE=2 SV=1	-22.895185470581055	8	111.69999694824219	8		6		39	0.20512820512820512	0.6037187437513303	2	1
b16	b16.a1	b16.a1.a1	sp|Q16181|SEPT7_HUMAN Septin-7 OS=Homo sapiens GN=SEPT7 PE=1 SV=2	-30.736623764038086	26	50.599998474121094	8		8		21	0.38095238095238093	1.4040991835099716	1	1
b17	b17.a1	b17.a1.a1	sp|P49916-2|DNLI3_HUMAN Isoform Beta of DNA ligase 3 OS=Homo sapiens GN=LIG3	-25.154306411743164	8	105.80000305175781	8		8		44	0.18181818181818182	0.5199110829529336	2	1
b17	b17.a1	b17.a1.a2	sp|P49916|DNLI3_HUMAN DNA ligase 3 OS=Homo sapiens GN=LIG3 PE=1 SV=2	-25.154306411743164	8	112.69999694824219	8		8		47	0.1702127659574468	0.47983319823752923	2	1
b18	b18.a1	b18.a1.a1	sp|Q04837|SSBP_HUMAN Single-stranded DNA-binding protein, mitochondrial OS=Homo sapiens GN=SSBP1 PE=1 SV=1	-28.197301864624023	45	17.200000762939453	8		6		8	1.0	9.0	1	1
b19	b19.a1	b19.a1.a1	sp|Q13428-2|TCOF_HUMAN Isoform 2 of Treacle protein OS=Homo sapiens GN=TCOF1	-22.87592124938965	4	144.10000610351562	7		6		45	0.15555555555555556	0.4307229891937576	6	1
b19	b19.a1	b19.a1.a2	sp|Q13428-3|TCOF_HUMAN Isoform 3 of Treacle protein OS=Homo sapiens GN=TCOF1	-22.87592124938965	4	152.0	7		6		47	0.14893617021276595	0.4090816855117314	6	1
b19	b19.a1	b19.a1.a3	sp|Q13428-4|TCOF_HUMAN Isoform 4 of Treacle protein OS=Homo sapiens GN=TCOF1	-22.87592124938965	4	155.6999969482422	7		6		49	0.14285714285714285	0.3894954943731377	6	1
b19	b19.a1	b19.a1.a4	sp|Q13428-8|TCOF_HUMAN Isoform 8 of Treacle protein OS=Homo sapiens GN=TCOF1	-22.87592124938965	4	144.1999969482422	7		6		45	0.15555555555555556	0.4307229891937576	6	1
b19	b19.a1	b19.a1.a5	sp|Q13428|TCOF_HUMAN Treacle protein OS=Homo sapiens GN=TCOF1 PE=1 SV=3	-22.87592124938965	4	151.89999389648438	7		6		47	0.14893617021276595	0.4090816855117314	6	1
b19	b19.a1	b19.a1.a6	tr|E9PHK9|E9PHK9_HUMAN Treacle protein OS=Homo sapiens GN=TCOF1 PE=2 SV=1	-22.87592124938965	4	155.8000030517578	7		6		49	0.14285714285714285	0.3894954943731377	6	1
b20	b20.a1	b20.a1.a1	sp|Q9NRL2-2|BAZ1A_HUMAN Isoform 2 of Bromodomain adjacent to zinc finger domain protein 1A OS=Homo sapiens GN=BAZ1A	-20.2003173828125	4	175.10000610351562	7		7		58	0.1206896551724138	0.32035177971629514	2	1
b20	b20.a1	b20.a1.a2	sp|Q9NRL2|BAZ1A_HUMAN Bromodomain adjacent to zinc finger domain protein 1A OS=Homo sapiens GN=BAZ1A PE=1 SV=2	-20.2003173828125	4	178.39999389648438	7		7		60	0.11666666666666667	0.30817747426019415	2	1
b21	b21.a1	b21.a1.a1	sp|Q15019-2|SEPT2_HUMAN Isoform 2 of Septin-2 OS=Homo sapiens GN=SEPT2	-26.33654022216797	21	45.29999923706055	7		7		19	0.3684210526315789	1.3357214690901222	3	1
b21	b21.a1	b21.a1.a2	sp|Q15019|SEPT2_HUMAN Septin-2 OS=Homo sapiens GN=SEPT2 PE=1 SV=1	-26.33654022216797	23	41.400001525878906	7		7		17	0.4117647058823529	1.5808615404180748	3	1
b21	b21.a1	b21.a1.a3	tr|B5MCX3|B5MCX3_HUMAN Septin-2 OS=Homo sapiens GN=SEPT2 PE=2 SV=1	-26.33654022216797	26	36.79999923706055	7		7		17	0.4117647058823529	1.5808615404180748	3	1
b22	b22.a1	b22.a1.a1	sp|Q14008-2|CKAP5_HUMAN Isoform 2 of Cytoskeleton-associated protein 5 OS=Homo sapiens GN=CKAP5	-16.064937591552734	3	218.1999969482422	6		6		89	0.06741573033707865	0.16792708555606906	3	1
b22	b22.a1	b22.a1.a2	sp|Q14008-3|CKAP5_HUMAN Isoform 3 of Cytoskeleton-associated protein 5 OS=Homo sapiens GN=CKAP5	-16.064937591552734	3	225.89999389648438	6		6		92	0.06521739130434782	0.1620301363862613	3	1
b22	b22.a1	b22.a1.a3	sp|Q14008|CKAP5_HUMAN Cytoskeleton-associated protein 5 OS=Homo sapiens GN=CKAP5 PE=1 SV=3	-16.064937591552734	3	225.1999969482422	6		6		92	0.06521739130434782	0.1620301363862613	3	1
b23	b23.a1	b23.a1.a1	sp|P07910-2|HNRPC_HUMAN Isoform C1 of Heterogeneous nuclear ribonucleoproteins C1/C2 OS=Homo sapiens GN=HNRNPC	-19.087709426879883	19	32.20000076293945	6		5		16	0.375	1.371373705661655	7	1
b23	b23.a1	b23.a1.a2	sp|P07910-4|HNRPC_HUMAN Isoform 4 of Heterogeneous nuclear ribonucleoproteins C1/C2 OS=Homo sapiens GN=HNRNPC	-19.087709426879883	23	27.700000762939453	6		5		15	0.4	1.5118864315095801	7	1
b23	b23.a1	b23.a1.a3	sp|P07910|HNRPC_HUMAN Heterogeneous nuclear ribonucleoproteins C1/C2 OS=Homo sapiens GN=HNRNPC PE=1 SV=4	-19.087709426879883	18	33.599998474121094	6		5		15	0.4	1.5118864315095801	7	1
b23	b23.a1	b23.a1.a4	tr|G3V2Q1|G3V2Q1_HUMAN Heterogeneous nuclear ribonucleoproteins C1/C2 OS=Homo sapiens GN=HNRNPC PE=2 SV=1	-19.087709426879883	18	33.5	6		5		15	0.4	1.5118864315095801	7	1
b23	b23.a1	b23.a1.a5	tr|G3V4C1|G3V4C1_HUMAN Heterogeneous nuclear ribonucleoproteins C1/C2 OS=Homo sapiens GN=HNRNPC PE=2 SV=1	-19.087709426879883	19	32.099998474121094	6		5		16	0.375	1.371373705661655	7	1
b23	b23.a1	b23.a1.a6	tr|G3V4W0|G3V4W0_HUMAN Heterogeneous nuclear ribonucleoproteins C1/C2 (Fragment) OS=Homo sapiens GN=HNRNPC PE=2 SV=1	-19.087709426879883	22	28.799999237060547	6		5		13	0.46153846153846156	1.8942661247167512	7	1
b23	b23.a1	b23.a1.a7	tr|G3V555|G3V555_HUMAN Heterogeneous nuclear ribonucleoproteins C1/C2 (Fragment) OS=Homo sapiens GN=HNRNPC PE=2 SV=1	-19.087709426879883	32	19.100000381469727	6		5		9	0.6666666666666666	3.6415888336127784	7	1
b24	b24.a1	b24.a1.a1	sp|Q9H9B1|EHMT1_HUMAN Histone-lysine N-methyltransferase EHMT1 OS=Homo sapiens GN=EHMT1 PE=1 SV=4	-12.260333061218262	3	141.1999969482422	5		5		44	0.11363636363636363	0.2990813969063477	1	1
b25	b25.a1	b25.a1.a1	sp|O75533|SF3B1_HUMAN Splicing factor 3B subunit 1 OS=Homo sapiens GN=SF3B1 PE=1 SV=3	-11.706317901611328	4	145.60000610351562	5		5		52	0.09615384615384616	0.2478254704700218	1	1
b26	b26.a1	b26.a1.a1	sp|P62805|H4_HUMAN Histone H4 OS=Homo sapiens GN=HIST1H4A PE=1 SV=2	-19.28097152709961	50	11.300000190734863	5		5		5	1.0	9.0	1	1
b27	b27.a1	b27.a1.a1	sp|Q06330-4|SUH_HUMAN Isoform 4 of Recombining binding protein suppressor of hairless OS=Homo sapiens GN=RBPJ	-12.018489837646484	11	54.0	5		4		17	0.29411764705882354	0.9684194472866121	5	1
b27	b27.a1	b27.a1.a2	sp|Q06330-5|SUH_HUMAN Isoform 5 of Recombining binding protein suppressor of hairless OS=Homo sapiens GN=RBPJ	-12.018489837646484	12	51.79999923706055	5		4		17	0.29411764705882354	0.9684194472866121	5	1
b27	b27.a1	b27.a1.a3	sp|Q06330-6|SUH_HUMAN Isoform 6 of Recombining binding protein suppressor of hairless OS=Homo sapiens GN=RBPJ	-12.018489837646484	11	54.29999923706055	5		4		17	0.29411764705882354	0.9684194472866121	5	1
b27	b27.a1	b27.a1.a4	sp|Q06330-7|SUH_HUMAN Isoform 7 of Recombining binding protein suppressor of hairless OS=Homo sapiens GN=RBPJ	-12.018489837646484	11	54.20000076293945	5		4		17	0.29411764705882354	0.9684194472866121	5	1
b27	b27.a1	b27.a1.a5	sp|Q06330|SUH_HUMAN Recombining binding protein suppressor of hairless OS=Homo sapiens GN=RBPJ PE=1 SV=3	-12.018489837646484	11	55.5	5		4		18	0.2777777777777778	0.8957356524063758	5	1
b28	b28.a1	b28.a1.a1	sp|P35527|K1C9_HUMAN Keratin, type I cytoskeletal 9 OS=Homo sapiens GN=KRT9 PE=1 SV=3	-18.68302345275879	8	61.900001525878906	4		4		21	0.19047619047619047	0.5505157798326246	1	1
b29	b29.a1	b29.a1.a1	sp|P17480-2|UBF1_HUMAN Isoform UBF2 of Nucleolar transcription factor 1 OS=Homo sapiens GN=UBTF	-8.327366828918457	4	84.80000305175781	4		3		27	0.14814814814814814	0.40652724210523705	3	1
b29	b29.a1	b29.a1.a2	sp|P17480|UBF1_HUMAN Nucleolar transcription factor 1 OS=Homo sapiens GN=UBTF PE=1 SV=1	-8.327366828918457	4	89.19999694824219	4		3		29	0.13793103448275862	0.37382379588326287	3	1
b29	b29.a1	b29.a1.a3	tr|E9PKP7|E9PKP7_HUMAN Nucleolar transcription factor 1 OS=Homo sapiens GN=UBTF PE=2 SV=1	-8.327366828918457	4	87.30000305175781	4		3		29	0.13793103448275862	0.37382379588326287	3	1
b30	b30.a1	b30.a1.a1	sp|Q16531|DDB1_HUMAN DNA damage-binding protein 1 OS=Homo sapiens GN=DDB1 PE=1 SV=1	-8.286139488220215	3	126.80000305175781	4		4		50	0.08	0.20226443461741295	2	1
b30	b30.a1	b30.a1.a2	tr|F5GY55|F5GY55_HUMAN DNA damage-binding protein 1 OS=Homo sapiens GN=DDB1 PE=2 SV=1	-8.286139488220215	4	121.5	4		4		46	0.08695652173913043	0.22167734899679203	2	1
b31	b31.a1	b31.a1.a1	sp|P15927-2|RFA2_HUMAN Isoform 2 of Replication protein A 32 kDa subunit OS=Homo sapiens GN=RPA2	-17.54424285888672	16	30.100000381469727	4		4		7	0.5714285714285714	2.72759372031494	3	1
b31	b31.a1	b31.a1.a2	sp|P15927-3|RFA2_HUMAN Isoform 3 of Replication protein A 32 kDa subunit OS=Homo sapiens GN=RPA2	-17.54424285888672	12	38.70000076293945	4		4		10	0.4	1.5118864315095801	3	1
b31	b31.a1	b31.a1.a3	sp|P15927|RFA2_HUMAN Replication protein A 32 kDa subunit OS=Homo sapiens GN=RPA2 PE=1 SV=1	-17.54424285888672	16	29.100000381469727	4		4		7	0.5714285714285714	2.72759372031494	3	1
b32	b32.a1	b32.a1.a1	sp|Q86U70-2|LDB1_HUMAN Isoform 3 of LIM domain-binding protein 1 OS=Homo sapiens GN=LDB1	-14.7145414352417	13	42.70000076293945	4		4		14	0.2857142857142857	0.9306977288832501	3	1
b32	b32.a1	b32.a1.a2	sp|Q86U70-3|LDB1_HUMAN Isoform 2 of LIM domain-binding protein 1 OS=Homo sapiens GN=LDB1	-14.7145414352417	16	36.29999923706055	4		4		12	0.3333333333333333	1.1544346900318838	3	1
b32	b32.a1	b32.a1.a3	sp|Q86U70|LDB1_HUMAN LIM domain-binding protein 1 OS=Homo sapiens GN=LDB1 PE=1 SV=2	-14.7145414352417	12	46.400001525878906	4		4		16	0.25	0.7782794100389228	3	1
b33	b33.a1	b33.a1.a1	sp|Q15393|SF3B3_HUMAN Splicing factor 3B subunit 3 OS=Homo sapiens GN=SF3B3 PE=1 SV=4	-14.44648551940918	4	135.39999389648438	4		4		43	0.09302325581395349	0.23886292399377718	1	1
b34	b34.a1	b34.a1.a1	sp|Q00839-2|HNRPU_HUMAN Isoform Short of Heterogeneous nuclear ribonucleoprotein U OS=Homo sapiens GN=HNRNPU	-12.432493209838867	8	88.80000305175781	4		4		23	0.17391304347826086	0.4924955450518296	2	1
b34	b34.a1	b34.a1.a2	sp|Q00839|HNRPU_HUMAN Heterogeneous nuclear ribonucleoprotein U OS=Homo sapiens GN=HNRNPU PE=1 SV=6	-12.432493209838867	7	90.4000015258789	4		4		24	0.16666666666666666	0.46779926762206947	2	1
b35	b35.a1	b35.a1.a1	sp|P35244|RFA3_HUMAN Replication protein A 14 kDa subunit OS=Homo sapiens GN=RPA3 PE=1 SV=1	-12.443697929382324	28	13.5	4		3		7	0.5714285714285714	2.72759372031494	1	1
b36	b36.a1	b36.a1.a1	sp|P50990|TCPQ_HUMAN T-complex protein 1 subunit theta OS=Homo sapiens GN=CCT8 PE=1 SV=4	-8.275290489196777	5	59.5	3		3		33	0.09090909090909091	0.23284673944206613	3	1
b36	b36.a1	b36.a1.a2	tr|B4DEM7|B4DEM7_HUMAN T-complex protein 1 subunit theta OS=Homo sapiens GN=CCT8 PE=2 SV=1	-8.275290489196777	6	57.5	3		3		32	0.09375	0.24093776075171958	3	1
b36	b36.a1	b36.a1.a3	tr|B4DQH4|B4DQH4_HUMAN T-complex protein 1 subunit theta OS=Homo sapiens GN=CCT8 PE=2 SV=1	-8.275290489196777	6	51.5	3		3		28	0.10714285714285714	0.2798022139979537	3	1
b37	b37.a1	b37.a1.a1	sp|Q92878-2|RAD50_HUMAN Isoform 2 of DNA repair protein RAD50 OS=Homo sapiens GN=RAD50	-6.717785835266113	1	154.3000030517578	3		3		63	0.047619047619047616	0.11588399250774839	2	1
b37	b37.a1	b37.a1.a2	sp|Q92878|RAD50_HUMAN DNA repair protein RAD50 OS=Homo sapiens GN=RAD50 PE=1 SV=1	-6.717785835266113	1	153.60000610351562	3		3		62	0.04838709677419355	0.11785917775540367	2	1
b38	b38.a1	b38.a1.a1	sp|Q6P2Q9|PRP8_HUMAN Pre-mRNA-processing-splicing factor 8 OS=Homo sapiens GN=PRPF8 PE=1 SV=2	-6.779055595397949	1	273.20001220703125	3		3		111	0.02702702702702703	0.06420924406472417	1	1
b39	b39.a1	b39.a1.a1	sp|P00367|DHE3_HUMAN Glutamate dehydrogenase 1, mitochondrial OS=Homo sapiens GN=GLUD1 PE=1 SV=2	-7.739928245544434	6	61.29999923706055	3		3		28	0.10714285714285714	0.2798022139979537	2	1
b39	b39.a1	b39.a1.a2	sp|P49448|DHE4_HUMAN Glutamate dehydrogenase 2, mitochondrial OS=Homo sapiens GN=GLUD2 PE=1 SV=2	-7.739928245544434	6	61.29999923706055	3		3		29	0.10344827586206896	0.26896100316792215	2	1
b40	b40.a1	b40.a1.a1	sp|P60709|ACTB_HUMAN Actin, cytoplasmic 1 OS=Homo sapiens GN=ACTB PE=1 SV=1	-7.99653959274292	7	41.599998474121094	3		3		15	0.2	0.5848931924611136	5	1
b40	b40.a1	b40.a1.a2	sp|P63261|ACTG_HUMAN Actin, cytoplasmic 2 OS=Homo sapiens GN=ACTG1 PE=1 SV=1	-7.99653959274292	7	41.70000076293945	3		3		15	0.2	0.5848931924611136	5	1
b40	b40.a1	b40.a1.a3	tr|I3L1U9|I3L1U9_HUMAN Actin, cytoplasmic 2, N-terminally processed (Fragment) OS=Homo sapiens GN=ACTG1 PE=2 SV=1	-7.99653959274292	13	23.799999237060547	3		3		10	0.3	0.9952623149688795	5	1
b40	b40.a1	b40.a1.a4	tr|I3L3I0|I3L3I0_HUMAN Actin, cytoplasmic 2, N-terminally processed (Fragment) OS=Homo sapiens GN=ACTG1 PE=2 SV=1	-7.99653959274292	13	23.799999237060547	3		3		10	0.3	0.9952623149688795	5	1
b40	b40.a1	b40.a1.a5	tr|I3L4N8|I3L4N8_HUMAN Actin, cytoplasmic 2, N-terminally processed (Fragment) OS=Homo sapiens GN=ACTG1 PE=2 SV=1	-7.99653959274292	11	26.799999237060547	3		3		11	0.2727272727272727	0.8738174228603839	5	1
b41	b41.a1	b41.a1.a1	sp|Q14839-2|CHD4_HUMAN Isoform 2 of Chromodomain-helicase-DNA-binding protein 4 OS=Homo sapiens GN=CHD4	-9.230401039123535	1	220.5	3		3		74	0.04054054054054054	0.09784376705924891	3	1
b41	b41.a1	b41.a1.a2	sp|Q14839|CHD4_HUMAN Chromodomain-helicase-DNA-binding protein 4 OS=Homo sapiens GN=CHD4 PE=1 SV=2	-9.230401039123535	1	217.6999969482422	3		3		74	0.04054054054054054	0.09784376705924891	3	1
b41	b41.a1	b41.a1.a3	tr|F5GWX5|F5GWX5_HUMAN Chromodomain-helicase-DNA-binding protein 4 OS=Homo sapiens GN=CHD4 PE=2 SV=1	-9.230401039123535	1	216.8000030517578	3		3		74	0.04054054054054054	0.09784376705924891	3	1
b42	b42.a1	b42.a1.a1	sp|Q96QC0|PP1RA_HUMAN Serine/threonine-protein phosphatase 1 regulatory subunit 10 OS=Homo sapiens GN=PPP1R10 PE=1 SV=1	-9.681936264038086	3	98.9000015258789	3		3		42	0.07142857142857142	0.1787686347935873	1	1
b43	b43.a1	b43.a1.a1	sp|P20839-2|IMDH1_HUMAN Isoform 2 of Inosine-5'-monophosphate dehydrogenase 1 OS=Homo sapiens GN=IMPDH1	-9.13691520690918	7	52.5	3		3		20	0.15	0.4125375446227544	9	1
b43	b43.a1	b43.a1.a2	sp|P20839-3|IMDH1_HUMAN Isoform 3 of Inosine-5'-monophosphate dehydrogenase 1 OS=Homo sapiens GN=IMPDH1	-9.13691520690918	6	60.29999923706055	3		3		21	0.14285714285714285	0.3894954943731377	9	1
b43	b43.a1	b43.a1.a3	sp|P20839-4|IMDH1_HUMAN Isoform 4 of Inosine-5'-monophosphate dehydrogenase 1 OS=Homo sapiens GN=IMPDH1	-9.13691520690918	7	54.70000076293945	3		3		19	0.15789473684210525	0.43844988828766285	9	1
b43	b43.a1	b43.a1.a4	sp|P20839-5|IMDH1_HUMAN Isoform 5 of Inosine-5'-monophosphate dehydrogenase 1 OS=Homo sapiens GN=IMPDH1	-9.13691520690918	6	63.099998474121094	3		3		21	0.14285714285714285	0.3894954943731377	9	1
b43	b43.a1	b43.a1.a5	sp|P20839-6|IMDH1_HUMAN Isoform 6 of Inosine-5'-monophosphate dehydrogenase 1 OS=Homo sapiens GN=IMPDH1	-9.13691520690918	6	64.19999694824219	3		3		24	0.125	0.33352143216332397	9	1
b43	b43.a1	b43.a1.a6	sp|P20839-7|IMDH1_HUMAN Isoform 7 of Inosine-5'-monophosphate dehydrogenase 1 OS=Homo sapiens GN=IMPDH1	-9.13691520690918	6	60.79999923706055	3		3		24	0.125	0.33352143216332397	9	1
b43	b43.a1	b43.a1.a7	sp|P20839|IMDH1_HUMAN Inosine-5'-monophosphate dehydrogenase 1 OS=Homo sapiens GN=IMPDH1 PE=1 SV=2	-9.13691520690918	6	55.29999923706055	3		3		19	0.15789473684210525	0.43844988828766285	9	1
b43	b43.a1	b43.a1.a8	tr|C9J381|C9J381_HUMAN Inosine-5'-monophosphate dehydrogenase 1 OS=Homo sapiens GN=IMPDH1 PE=2 SV=1	-9.13691520690918	7	55.099998474121094	3		3		19	0.15789473684210525	0.43844988828766285	9	1
b43	b43.a1	b43.a1.a9	tr|E7EQS0|E7EQS0_HUMAN Inosine-5'-monophosphate dehydrogenase 1 OS=Homo sapiens GN=IMPDH1 PE=2 SV=1	-9.13691520690918	6	56.900001525878906	3		3		21	0.14285714285714285	0.3894954943731377	9	1
b44	b44.a1	b44.a1.a1	sp|Q9UHB7|AFF4_HUMAN AF4/FMR2 family member 4 OS=Homo sapiens GN=AFF4 PE=1 SV=1	-5.506402492523193	2	127.30000305175781	2		2		46	0.043478260869565216	0.10529514112602167	1	1
b45	b45.a1	b45.a1.a1	sp|Q16666-2|IF16_HUMAN Isoform 2 of Gamma-interferon-inducible protein 16 OS=Homo sapiens GN=IFI16	-5.774432182312012	3	81.9000015258789	2		2		32	0.0625	0.15478198468945825	4	1
b45	b45.a1	b45.a1.a2	sp|Q16666-3|IF16_HUMAN Isoform 3 of Gamma-interferon-inducible protein 16 OS=Homo sapiens GN=IFI16	-5.774432182312012	4	75.80000305175781	2		2		32	0.0625	0.15478198468945825	4	1
b45	b45.a1	b45.a1.a3	sp|Q16666|IF16_HUMAN Gamma-interferon-inducible protein 16 OS=Homo sapiens GN=IFI16 PE=1 SV=3	-5.774432182312012	3	88.0999984741211	2		2		32	0.0625	0.15478198468945825	4	1
b45	b45.a1	b45.a1.a4	tr|H3BM18|H3BM18_HUMAN Gamma-interferon-inducible protein 16 (Fragment) OS=Homo sapiens GN=IFI16 PE=2 SV=1	-5.774432182312012	16	18.200000762939453	2		2		7	0.2857142857142857	0.9306977288832501	4	1
b46	b46.a1	b46.a1.a1	sp|P49368-2|TCPG_HUMAN Isoform 2 of T-complex protein 1 subunit gamma OS=Homo sapiens GN=CCT3	-9.187087059020996	4	56.29999923706055	2		2		25	0.08	0.20226443461741295	2	1
b46	b46.a1	b46.a1.a2	sp|P49368|TCPG_HUMAN T-complex protein 1 subunit gamma OS=Homo sapiens GN=CCT3 PE=1 SV=4	-9.187087059020996	4	60.400001525878906	2		2		26	0.07692307692307693	0.19377664171443643	2	1
b47	b47.a1	b47.a1.a1	sp|Q9H147|TDIF1_HUMAN Deoxynucleotidyltransferase terminal-interacting protein 1 OS=Homo sapiens GN=DNTTIP1 PE=1 SV=2	-6.636012077331543	6	36.900001525878906	2		2		15	0.13333333333333333	0.35935639087852556	2	1
b47	b47.a1	b47.a1.a2	tr|H7C1M5|H7C1M5_HUMAN Deoxynucleotidyltransferase terminal-interacting protein 1 (Fragment) OS=Homo sapiens GN=DNTTIP1 PE=4 SV=1	-6.636012077331543	7	31.600000381469727	2		2		13	0.15384615384615385	0.4251026703029981	2	1
b48	b48.a1	b48.a1.a1	sp|Q92466|DDB2_HUMAN DNA damage-binding protein 2 OS=Homo sapiens GN=DDB2 PE=1 SV=1	-5.789146900177002	4	47.70000076293945	2		2		17	0.11764705882352941	0.31113393742156426	1	1
b49	b49.a1	b49.a1.a1	sp|P18887|XRCC1_HUMAN DNA repair protein XRCC1 OS=Homo sapiens GN=XRCC1 PE=1 SV=2	-4.448062419891357	3	69.30000305175781	2		2		21	0.09523809523809523	0.24519708473503288	2	1
b49	b49.a1	b49.a1.a2	tr|F5H8D7|F5H8D7_HUMAN DNA repair protein XRCC1 OS=Homo sapiens GN=XRCC1 PE=2 SV=1	-4.448062419891357	3	65.80000305175781	2		2		20	0.1	0.2589254117941673	2	1
b50	b50.a1	b50.a1.a1	sp|Q9BWW4-2|SSBP3_HUMAN Isoform 2 of Single-stranded DNA-binding protein 3 OS=Homo sapiens GN=SSBP3	-13.560351371765137	7	37.599998474121094	2		2		9	0.2222222222222222	0.6681005372000588	3	1
b50	b50.a1	b50.a1.a2	sp|Q9BWW4-3|SSBP3_HUMAN Isoform 3 of Single-stranded DNA-binding protein 3 OS=Homo sapiens GN=SSBP3	-13.560351371765137	7	38.099998474121094	2		2		8	0.25	0.7782794100389228	3	1
b50	b50.a1	b50.a1.a3	sp|Q9BWW4|SSBP3_HUMAN Single-stranded DNA-binding protein 3 OS=Homo sapiens GN=SSBP3 PE=1 SV=1	-13.560351371765137	6	40.29999923706055	2		2		9	0.2222222222222222	0.6681005372000588	3	1
b51	b51.a1	b51.a1.a1	sp|Q9NPD3|EXOS4_HUMAN Exosome complex component RRP41 OS=Homo sapiens GN=EXOSC4 PE=1 SV=3	-10.170053482055664	8	26.299999237060547	2		2		9	0.2222222222222222	0.6681005372000588	1	1
b52	b52.a1	b52.a1.a1	sp|P0CG47|UBB_HUMAN Polyubiquitin-B OS=Homo sapiens GN=UBB PE=1 SV=1	-8.644356727600098	10	25.700000762939453	2		2		14	0.14285714285714285	0.3894954943731377	19	1
b52	b52.a1	b52.a1.a2	sp|P0CG48|UBC_HUMAN Polyubiquitin-C OS=Homo sapiens GN=UBC PE=1 SV=3	-8.644356727600098	3	76.9000015258789	2		2		44	0.045454545454545456	0.110336318167638	19	1
b52	b52.a1	b52.a1.a3	sp|P62979|RS27A_HUMAN Ubiquitin-40S ribosomal protein S27a OS=Homo sapiens GN=RPS27A PE=1 SV=2	-8.644356727600098	15	17.899999618530273	2		2		6	0.3333333333333333	1.1544346900318838	19	1
b52	b52.a1	b52.a1.a4	sp|P62987|RL40_HUMAN Ubiquitin-60S ribosomal protein L40 OS=Homo sapiens GN=UBA52 PE=1 SV=2	-8.644356727600098	19	14.600000381469727	2		2		6	0.3333333333333333	1.1544346900318838	19	1
b52	b52.a1	b52.a1.a5	tr|B4DV12|B4DV12_HUMAN Ubiquitin OS=Homo sapiens GN=UBB PE=2 SV=1	-8.644356727600098	16	17.100000381469727	2		2		9	0.2222222222222222	0.6681005372000588	19	1
b52	b52.a1	b52.a1.a6	tr|F5GXK7|F5GXK7_HUMAN Polyubiquitin-C (Fragment) OS=Homo sapiens GN=UBC PE=2 SV=1	-8.644356727600098	14	18.899999618530273	2		2		10	0.2	0.5848931924611136	19	1
b52	b52.a1	b52.a1.a7	tr|F5GYU3|F5GYU3_HUMAN Polyubiquitin-C (Fragment) OS=Homo sapiens GN=UBC PE=2 SV=1	-8.644356727600098	18	14.899999618530273	2		2		7	0.2857142857142857	0.9306977288832501	19	1
b52	b52.a1	b52.a1.a8	tr|F5H041|F5H041_HUMAN Polyubiquitin-C OS=Homo sapiens GN=UBC PE=2 SV=1	-8.644356727600098	4	68.30000305175781	2		2		39	0.05128205128205128	0.12533558260076494	19	1
b52	b52.a1	b52.a1.a9	tr|F5H265|F5H265_HUMAN Polyubiquitin-C (Fragment) OS=Homo sapiens GN=UBC PE=1 SV=1	-8.644356727600098	16	16.799999237060547	2		2		9	0.2222222222222222	0.6681005372000588	19	1
b52	b52.a1	b52.a1.b10	tr|F5H2Z3|F5H2Z3_HUMAN Polyubiquitin-C (Fragment) OS=Homo sapiens GN=UBC PE=2 SV=1	-8.644356727600098	18	15.199999809265137	2		2		7	0.2857142857142857	0.9306977288832501	19	1
b52	b52.a1	b52.a1.b11	tr|F5H388|F5H388_HUMAN Polyubiquitin-C (Fragment) OS=Homo sapiens GN=UBC PE=2 SV=1	-8.644356727600098	16	17.399999618530273	2		2		9	0.2222222222222222	0.6681005372000588	19	1
b52	b52.a1	b52.a1.b12	tr|F5H6Q2|F5H6Q2_HUMAN Polyubiquitin-C (Fragment) OS=Homo sapiens GN=UBC PE=2 SV=1	-8.644356727600098	20	13.699999809265137	2		2		7	0.2857142857142857	0.9306977288832501	19	1
b52	b52.a1	b52.a1.b13	tr|F5H747|F5H747_HUMAN Polyubiquitin-C (Fragment) OS=Homo sapiens GN=UBC PE=1 SV=1	-8.644356727600098	15	18.100000381469727	2		2		10	0.2	0.5848931924611136	19	1
b52	b52.a1	b52.a1.b14	tr|J3QKN0|J3QKN0_HUMAN Ubiquitin (Fragment) OS=Homo sapiens GN=UBB PE=4 SV=1	-8.644356727600098	12	23.100000381469727	2		2		12	0.16666666666666666	0.46779926762206947	19	1
b52	b52.a1	b52.a1.b15	tr|J3QLP7|J3QLP7_HUMAN Protein UBBP4 OS=Homo sapiens GN=UBBP4 PE=4 SV=1	-8.644356727600098	11	25.100000381469727	2		2		14	0.14285714285714285	0.3894954943731377	19	1
b52	b52.a1	b52.a1.b16	tr|J3QRK5|J3QRK5_HUMAN Protein UBBP4 OS=Homo sapiens GN=UBBP4 PE=4 SV=1	-8.644356727600098	10	25.700000762939453	2		2		14	0.14285714285714285	0.3894954943731377	19	1
b52	b52.a1	b52.a1.b17	tr|J3QS39|J3QS39_HUMAN Ubiquitin (Fragment) OS=Homo sapiens GN=UBB PE=4 SV=1	-8.644356727600098	26	10.399999618530273	2		2		5	0.4	1.5118864315095801	19	1
b52	b52.a1	b52.a1.b18	tr|J3QTR3|J3QTR3_HUMAN Ubiquitin (Fragment) OS=Homo sapiens GN=RPS27A PE=1 SV=1	-8.644356727600098	23	12.199999809265137	2		2		4	0.5	2.1622776601683795	19	1
b52	b52.a1	b52.a1.b19	tr|Q96C32|Q96C32_HUMAN Polyubiquitin-C OS=Homo sapiens GN=UBC PE=2 SV=1	-8.644356727600098	8	34.20000076293945	2		2		19	0.10526315789473684	0.2742749857031337	19	1
b53	b53.a1	b53.a1.a1	sp|P52701-2|MSH6_HUMAN Isoform GTBP-alt of DNA mismatch repair protein Msh6 OS=Homo sapiens GN=MSH6	-4.004364967346191	1	120.4000015258789	2		2		47	0.0425531914893617	0.10294331179161298	4	1
b53	b53.a1	b53.a1.a2	sp|P52701|MSH6_HUMAN DNA mismatch repair protein Msh6 OS=Homo sapiens GN=MSH6 PE=1 SV=2	-4.004364967346191	1	152.5	2		2		55	0.03636363636363636	0.08733567271965614	4	1
b53	b53.a1	b53.a1.a3	tr|B4DF41|B4DF41_HUMAN DNA mismatch repair protein Msh6 OS=Homo sapiens GN=MSH6 PE=2 SV=1	-4.004364967346191	1	137.6999969482422	2		2		53	0.03773584905660377	0.09077669151095535	4	1
b53	b53.a1	b53.a1.a4	tr|F5H2F9|F5H2F9_HUMAN DNA mismatch repair protein Msh6 OS=Homo sapiens GN=MSH6 PE=2 SV=1	-4.004364967346191	1	119.5999984741211	2		2		46	0.043478260869565216	0.10529514112602167	4	1
b54	b54.a1	b54.a1.a1	sp|Q15029-2|U5S1_HUMAN Isoform 2 of 116 kDa U5 small nuclear ribonucleoprotein component OS=Homo sapiens GN=EFTUD2	-4.42365837097168	2	105.19999694824219	2		2		43	0.046511627906976744	0.11304219326752252	3	1
b54	b54.a1	b54.a1.a2	sp|Q15029|U5S1_HUMAN 116 kDa U5 small nuclear ribonucleoprotein component OS=Homo sapiens GN=EFTUD2 PE=1 SV=1	-4.42365837097168	2	109.19999694824219	2		2		43	0.046511627906976744	0.11304219326752252	3	1
b54	b54.a1	b54.a1.a3	tr|K7EJ81|K7EJ81_HUMAN 116 kDa U5 small nuclear ribonucleoprotein component OS=Homo sapiens GN=EFTUD2 PE=4 SV=1	-4.42365837097168	2	108.0999984741211	2		2		42	0.047619047619047616	0.11588399250774839	3	1
b55	b55.a1	b55.a1.a1	sp|O75531|BAF_HUMAN Barrier-to-autointegration factor OS=Homo sapiens GN=BANF1 PE=1 SV=1	-13.629117012023926	40	10.0	2		2		4	0.5	2.1622776601683795	1	1
b56	b56.a1	b56.a1.a1	sp|Q460N5-1|PAR14_HUMAN Isoform 1 of Poly [ADP-ribose] polymerase 14 OS=Homo sapiens GN=PARP14	-4.189767360687256	1	193.5	2		2		90	0.022222222222222223	0.05250028527773298	3	1
b56	b56.a1	b56.a1.a2	sp|Q460N5-4|PAR14_HUMAN Isoform 4 of Poly [ADP-ribose] polymerase 14 OS=Homo sapiens GN=PARP14	-4.189767360687256	1	188.89999389648438	2		2		89	0.02247191011235955	0.05310557073618871	3	1
b56	b56.a1	b56.a1.a3	sp|Q460N5|PAR14_HUMAN Poly [ADP-ribose] polymerase 14 OS=Homo sapiens GN=PARP14 PE=1 SV=3	-4.189767360687256	1	202.5	2		2		94	0.02127659574468085	0.0502110796366666	3	1

## Sheet: peptides
MS Sample :	DaPR130924_VB104_O1928.m
Group ID	Peptide ID	SequenceLI	Modifs	Charge	MH+ theo	Number of subgroups	Subgroup ids	Number of spectra
a1	pepa1a1	AAAAEVIGIIIR		2	1196.736572265625	1	a1.a1	1
a1	pepa1a2	AAISAIESFIK		2	1149.65185546875	1	a1.a1	2
a1	pepa1a3	AFIGEIKTQMTSAVR	M10:+15.99491	3	1667.87890625	1	a1.a1	1
a1	pepa1a4	AFQHISEAVQ		2	1129.5640869140625	1	a1.a1	1
a1	pepa1a5	AGIIHNIIPSQSTDIHH		3	1852.966796875	1	a1.a1	1
a1	pepa1a6	AGIIHNIIPSQSTDIHHSVGTEIISIVYK		3	3142.68994140625	1	a1.a1	1
a1	pepa1a7	AIEEWSIYIDR		2	1394.695556640625	1	a1.a1	1
a1	pepa1a8	AIKINSNEAR		2	1115.6171875	1	a1.a1	1
a1	pepa1a9	AIQTSIVFSR		2	1121.6318359375	1	a1.a1	1
a1	pepa1b10	AIVYPFIISSESYSFK		2	1850.9580078125	1	a1.a1	1
a1	pepa1b11	AQEPESGISEETQVK		2	1631.7762451171875	1	a1.a1	2
a1	pepa1b12	AQVVIYR		2	848.4993286132812	1	a1.a1	1
a1	pepa1b13	ASQGTIQTR		2	961.506591796875	1	a1.a1	1
a1	pepa1b14	ATQFIPVPEIMPFR		2	1645.87744140625	1	a1.a1	1
a1	pepa1b15	ATQMPEGGQGAPPMYQIYK	M14:+15.99491	2	2082.962646484375	1	a1.a1	4
a1	pepa1b16	ATQMPEGGQGAPPMYQIYK	M4:+15.99491 - M14:+15.99491	2	2098.957763671875	1	a1.a1	2
a1	pepa1b17	ATQQQHDFTITQTADGR		2	1917.9053955078125	1	a1.a1	2
a1	pepa1b18	ATTIIQHWK		2	1097.610595703125	1	a1.a1	1
a1	pepa1b19	AVAFFIESIAMHDIIAAEK		2	2076.083984375	1	a1.a1	2
a1	pepa1b20	AVAFFIESIAMHDIIAAEK	M11:+15.99491	2	2092.078857421875	1	a1.a1	2
a1	pepa1b21	AVFFIIPK		2	934.5764770507812	1	a1.a1	1
a1	pepa1b22	AYVPAIQMAFK		2	1238.66064453125	1	a1.a1	1
a1	pepa1b23	AYVPAIQMAFK	M8:+15.99491	2	1254.655517578125	1	a1.a1	2
a1	pepa1b24	DFGIIVFVR		2	1065.609619140625	1	a1.a1	1
a1	pepa1b25	DFVQVMR	M6:+15.99491	2	910.4454956054688	1	a1.a1	1
a1	pepa1b26	DIIETHIR		2	996.5477294921875	1	a1.a1	1
a1	pepa1b27	DIIINTMSQEEK		2	1420.69921875	1	a1.a1	1
a1	pepa1b28	DIIINTMSQEEK	M7:+15.99491	2	1436.6942138671875	1	a1.a1	2
a1	pepa1b29	DPESETDNDSQEIFK		2	1753.7403564453125	1	a1.a1	1
a1	pepa1b30	DPTVHDDVIEIEMDEINR		2	2139.98681640625	1	a1.a1	2
a1	pepa1b31	DPTVHDDVIEIEMDEINR	M13:+15.99491	2	2155.981689453125	1	a1.a1	2
a1	pepa1b32	DQAVAVQH		2	867.4323120117188	1	a1.a1	1
a1	pepa1b33	DQNIIIGTTYR		2	1293.68017578125	1	a1.a1	2
a1	pepa1b34	DSPIETKMAVIAIIAK		3	1699.9666748046875	1	a1.a1	1
a1	pepa1b35	DVDFMYVEIIQR		3	1527.7515869140625	1	a1.a1	2
a1	pepa1b36	DVDFMYVEIIQR	M5:+15.99491	2	1543.7464599609375	1	a1.a1	2
a1	pepa1b37	DVIIQGIIDENPGIQIIIR		2	2119.212646484375	1	a1.a1	2
a1	pepa1b38	EEENASVIDSAEIQAYPAIVVEK		2	2504.24072265625	1	a1.a1	2
a1	pepa1b39	EFFSTIVVDAIDVIK		2	1695.9207763671875	1	a1.a1	2
a1	pepa1b40	EFPPGTPR		2	900.4578247070312	1	a1.a1	1
a1	pepa1b41	EHPFIVK	E1:-18.01056	2	851.477783203125	1	a1.a1	2
a1	pepa1b42	EIINPVVEF		2	1059.572509765625	1	a1.a1	1
a1	pepa1b43	EMKPVIFIDVFIPR		2	1703.9556884765625	1	a1.a1	2
a1	pepa1b44	EMKPVIFIDVFIPR	M2:+15.99491	3	1719.9505615234375	1	a1.a1	1
a1	pepa1b45	EQMYNIIMWIHDNYR		3	2025.9310302734375	1	a1.a1	1
a1	pepa1b46	EQQHVMEEIFQSSFR		2	1894.8756103515625	1	a1.a1	1
a1	pepa1b47	EQQHVMEEIFQSSFR	M6:+15.99491	3	1910.87060546875	1	a1.a1	2
a1	pepa1b48	ETGIMYSIMVH		2	1280.601806640625	1	a1.a1	1
a1	pepa1b49	ETGIMYSIMVHAIR		2	1620.8240966796875	1	a1.a1	1
a1	pepa1b50	ETGIMYSIMVHAIR	M9:+15.99491	2	1636.8189697265625	1	a1.a1	1
a1	pepa1b51	ETGIMYSIMVHAIR	M5:+15.99491 - M9:+15.99491	2	1652.8138427734375	1	a1.a1	1
a1	pepa1b52	EVYAAAAEVIGIIIR		2	1587.910888671875	1	a1.a1	2
a1	pepa1b53	FIDAIEISQSPM		2	1350.661376953125	1	a1.a1	1
a1	pepa1b54	FIESIAMHDIIAAEK		2	1687.872802734375	1	a1.a1	1
a1	pepa1b55	FMNAVFFIIPK		2	1326.728271484375	1	a1.a1	1
a1	pepa1b56	FTSITGGSIEEIR		2	1409.7275390625	1	a1.a1	1
a1	pepa1b57	FVETQASQGTIQTR		2	1565.792236328125	1	a1.a1	1
a1	pepa1b58	FYGEIAIKK		2	1068.6092529296875	1	a1.a1	1
a1	pepa1b59	FYQGFIFSEK		2	1265.6204833984375	1	a1.a1	1
a1	pepa1b60	FYQGFIFSEKPEK		2	1619.810791015625	1	a1.a1	1
a1	pepa1b61	GGSWIQEINVAEK		2	1430.727783203125	1	a1.a1	1
a1	pepa1b62	GIFTSEIGTK		2	1052.562744140625	1	a1.a1	1
a1	pepa1b63	GIIAQPTIIYIR		2	1357.820556640625	1	a1.a1	1
a1	pepa1b64	GQAVTIIPFFTSITGGSIEEIR		3	2336.25	1	a1.a1	2
a1	pepa1b65	GQAVTIIPFFTSITGGSIEEIRR		3	2492.35107421875	1	a1.a1	1
a1	pepa1b66	GSATQFIPVPEIMPFR		2	1789.9310302734375	1	a1.a1	1
a1	pepa1b67	HDVGAYMIMYK		2	1327.6177978515625	1	a1.a1	1
a1	pepa1b68	HDVGAYMIMYK	M7:+15.99491 - M9:+15.99491	2	1359.6075439453125	1	a1.a1	1
a1	pepa1b69	HGDIPDIQIK		2	1135.6109619140625	1	a1.a1	1
a1	pepa1b70	HNIEIIK		2	866.5098876953125	1	a1.a1	1
a1	pepa1b71	HSSIITPIQAVAQR		2	1520.8548583984375	1	a1.a1	2
a1	pepa1b72	HVMQPYYK		2	1065.51904296875	1	a1.a1	2
a1	pepa1b73	HWISPIIQIAASEN		2	1578.827880859375	1	a1.a1	1
a1	pepa1b74	IATTIIQHWK		2	1210.6947021484375	1	a1.a1	1
a1	pepa1b75	IGIIEWIENTVTIK		2	1628.9261474609375	1	a1.a1	1
a1	pepa1b76	IGIPGDEVDNK		2	1156.5849609375	1	a1.a1	1
a1	pepa1b77	IGISYTPIAEVGIN		2	1446.7843017578125	1	a1.a1	1
a1	pepa1b78	IGNPIVPINIR		2	1205.7369384765625	1	a1.a1	1
a1	pepa1b79	IIDVMYSR		2	996.5186767578125	1	a1.a1	1
a1	pepa1b80	IIDVMYSR	M5:+15.99491	2	1012.5136108398438	1	a1.a1	1
a1	pepa1b81	IIEEAIIR		2	956.577880859375	1	a1.a1	2
a1	pepa1b82	IIEISGSSSEDSEK		2	1480.70166015625	1	a1.a1	2
a1	pepa1b83	IIIGTTYR		2	936.5516967773438	1	a1.a1	1
a1	pepa1b84	IIIQGEADQSIITFIDK		2	1904.037841796875	1	a1.a1	3
a1	pepa1b85	IINFIMK		2	878.5172119140625	1	a1.a1	1
a1	pepa1b86	IINTWTNR		2	1017.5479736328125	1	a1.a1	2
a1	pepa1b87	IIQDFNR		2	905.484375	1	a1.a1	2
a1	pepa1b88	IIQIIER		2	884.5568237304688	1	a1.a1	1
a1	pepa1b89	IISITVR		2	801.5197143554688	1	a1.a1	1
a1	pepa1b90	IISSESYSFK		2	1160.583740234375	1	a1.a1	1
a1	pepa1b91	IMEFTTTIINTSPEGWK		2	1967.978759765625	1	a1.a1	2
a1	pepa1b92	IMEFTTTIINTSPEGWK	M2:+15.99491	2	1983.9736328125	1	a1.a1	3
a1	pepa1b93	INESTFDTQITK		2	1396.6959228515625	1	a1.a1	1
a1	pepa1b94	INQVFHGS		2	901.453125	1	a1.a1	1
a1	pepa1b95	IPAIDIIIK		2	995.650390625	1	a1.a1	2
a1	pepa1b96	IPKDDVHAK		2	1022.5632934570312	1	a1.a1	1
a1	pepa1b97	IQETISAADR	L1:+42.01056	2	1145.580078125	1	a1.a1	1
a1	pepa1b98	IQSVQAITEIQEF		2	1505.7850341796875	1	a1.a1	1
a1	pepa1b99	IQSVQAITEIQEFISFISK		2	2181.1806640625	1	a1.a1	1
a1	pepa1c100	IQYFMEQFYGIIR		2	1707.8568115234375	1	a1.a1	2
a1	pepa1c101	IQYFMEQFYGIIR	M5:+15.99491	2	1723.8516845703125	1	a1.a1	1
a1	pepa1c102	ISDFNDITNMIIIK		2	1636.8619384765625	1	a1.a1	1
a1	pepa1c103	ISDFNDITNMIIIK	M10:+15.99491	2	1652.8568115234375	1	a1.a1	1
a1	pepa1c104	ISFAVPFR		2	936.5305786132812	1	a1.a1	3
a1	pepa1c105	ISIMYAR		2	853.4605102539062	1	a1.a1	1
a1	pepa1c106	ISIMYAR	M4:+15.99491	2	869.4553833007812	1	a1.a1	1
a1	pepa1c107	ISSNEAISIEEIR		2	1460.759521484375	1	a1.a1	1
a1	pepa1c108	ITPIPEDNSMNVDQDGD		2	1859.7967529296875	1	a1.a1	1
a1	pepa1c109	ITPIPEDNSMNVDQDGDPSDR		3	2315.009521484375	1	a1.a1	2
a1	pepa1c110	ITPIPEDNSMNVDQDGDPSDR	M10:+15.99491	2	2331.00439453125	1	a1.a1	2
a1	pepa1c111	IVINTEEVFRPY		2	1479.7845458984375	1	a1.a1	1
a1	pepa1c112	IVINTEEVFRPYAK		2	1678.916748046875	1	a1.a1	1
a1	pepa1c113	IWSEPFYQETYIPYMIR		2	2236.078857421875	1	a1.a1	2
a1	pepa1c114	IWSEPFYQETYIPYMIR	M15:+15.99491	2	2252.073974609375	1	a1.a1	2
a1	pepa1c115	IYSIAIHPN		2	1027.5574951171875	1	a1.a1	1
a1	pepa1c116	IYSIAIHPNAF		2	1245.6630859375	1	a1.a1	1
a1	pepa1c117	KAAISAIESFIK		2	1277.746826171875	1	a1.a1	2
a1	pepa1c118	KEEENASVIDSAEIQAYPAIVVEK		3	2632.335693359375	1	a1.a1	1
a1	pepa1c119	KFIQTFGK		2	968.5568237304688	1	a1.a1	1
a1	pepa1c120	KGGSWIQEINVAEK		2	1558.82275390625	1	a1.a1	1
a1	pepa1c121	KINESTFDTQITK		2	1524.790771484375	1	a1.a1	1
a1	pepa1c122	KQNNFSIAMK		2	1180.61474609375	1	a1.a1	1
a1	pepa1c123	KSINSIEFR		2	1093.6004638671875	1	a1.a1	1
a1	pepa1c124	MAGENQIIER		2	1160.5732421875	1	a1.a1	1
a1	pepa1c125	MAGENQIIER	M1:+15.99491	2	1176.5682373046875	1	a1.a1	1
a1	pepa1c126	MAVIAIIAK	M1:+15.99491	2	945.5806274414062	1	a1.a1	1
a1	pepa1c127	MDPMNIWDDIITNR		2	1733.7989501953125	1	a1.a1	1
a1	pepa1c128	MDPMNIWDDIITNR	M1:+15.99491	2	1749.7939453125	1	a1.a1	4
a1	pepa1c129	MDPMNIWDDIITNR	M1:+15.99491 - M4:+15.99491	2	1765.788818359375	1	a1.a1	2
a1	pepa1c130	MEVQEQEEDISSIIR		2	1805.8590087890625	1	a1.a1	2
a1	pepa1c131	MEVQEQEEDISSIIR	M1:+15.99491	2	1821.8538818359375	1	a1.a1	2
a1	pepa1c132	MKQDAQVVIYR		2	1350.7203369140625	1	a1.a1	1
a1	pepa1c133	MKQDAQVVIYR	M1:+15.99491	3	1366.7152099609375	1	a1.a1	1
a1	pepa1c134	MQNYSSIDVIIHQSR	M1:+15.99491	3	1806.8807373046875	1	a1.a1	1
a1	pepa1c135	MSTSPEAFIAIR		2	1322.677734375	1	a1.a1	2
a1	pepa1c136	MVSAVINGMIDQSFR		3	1667.8248291015625	1	a1.a1	2
a1	pepa1c137	MVSAVINGMIDQSFR	M1:+15.99491	2	1683.8197021484375	1	a1.a1	5
a1	pepa1c138	MVSAVINGMIDQSFR	M1:+15.99491 - M9:+15.99491	2	1699.8145751953125	1	a1.a1	2
a1	pepa1c139	MYAAIGDPK		2	965.4765014648438	1	a1.a1	1
a1	pepa1c140	MYAAIGDPK	M1:+15.99491	2	981.4713745117188	1	a1.a1	3
a1	pepa1c141	NEIEIPGQYDGR		2	1390.66015625	1	a1.a1	1
a1	pepa1c142	NIDIAVIEIMQSSVDNTK		3	1990.0166015625	1	a1.a1	2
a1	pepa1c143	NIDIAVIEIMQSSVDNTK	M10:+15.99491	2	2006.011474609375	1	a1.a1	1
a1	pepa1c144	NIIIFENIIDIK		2	1444.8414306640625	1	a1.a1	1
a1	pepa1c145	NIIIFENIIDIKR		2	1600.9425048828125	1	a1.a1	1
a1	pepa1c146	NIITVTSSDEMMK		2	1468.70263671875	1	a1.a1	1
a1	pepa1c147	NIITVTSSDEMMK	M11:+15.99491	2	1484.697509765625	1	a1.a1	2
a1	pepa1c148	NIITVTSSDEMMK	M11:+15.99491 - M12:+15.99491	2	1500.6923828125	1	a1.a1	3
a1	pepa1c149	NISSNEAISIEEIR		2	1574.802490234375	1	a1.a1	2
a1	pepa1c150	NKEFVAR		2	863.4738159179688	1	a1.a1	1
a1	pepa1c151	NNWEVSAISR		2	1175.580810546875	1	a1.a1	1
a1	pepa1c152	NSIYSPK		2	808.42041015625	1	a1.a1	1
a1	pepa1c153	NVDSNNKEISIAIR		3	1572.8343505859375	1	a1.a1	1
a1	pepa1c154	PAIDIIIK		2	882.5662841796875	1	a1.a1	1
a1	pepa1c155	PAIQMAFK		2	905.4918212890625	1	a1.a1	1
a1	pepa1c156	PESETDNDSQEIFK		2	1638.71337890625	1	a1.a1	1
a1	pepa1c157	PVIFIDVFIPR		2	1315.7777099609375	1	a1.a1	1
a1	pepa1c158	QDAQVVIYR		2	1091.5848388671875	1	a1.a1	1
a1	pepa1c159	QDWVDGEPTEAEK	Q1:-17.02655	2	1486.6336669921875	1	a1.a1	1
a1	pepa1c160	QDWVDGEPTEAEK		2	1503.66015625	1	a1.a1	2
a1	pepa1c161	QFINIMIPMK	M6:+15.99491 - Q1:-17.02655	2	1233.637451171875	1	a1.a1	1
a1	pepa1c162	QGNISSQVPIK	Q1:-17.02655	2	1153.62158203125	1	a1.a1	1
a1	pepa1c163	QGNISSQVPIK		2	1170.6480712890625	1	a1.a1	1
a1	pepa1c164	QGNISSQVPIKR	Q1:-17.02655	2	1309.72265625	1	a1.a1	1
a1	pepa1c165	QIFSSIFSGIIK	Q1:-17.02655	2	1322.73583984375	1	a1.a1	1
a1	pepa1c166	QITQSAIIAEAR	Q1:-17.02655	2	1283.69580078125	1	a1.a1	1
a1	pepa1c167	QITQSAIIAEAR		2	1300.722412109375	1	a1.a1	1
a1	pepa1c168	QMFITQTDTGDDR	Q1:-17.02655	2	1510.6483154296875	1	a1.a1	1
a1	pepa1c169	QMFITQTDTGDDR	M2:+15.99491 - Q1:-17.02655	2	1526.6431884765625	1	a1.a1	1
a1	pepa1c170	QMFITQTDTGDDR		2	1527.6748046875	1	a1.a1	1
a1	pepa1c171	QMFITQTDTGDDR	M2:+15.99491	2	1543.669677734375	1	a1.a1	2
a1	pepa1c172	QNNFSIAMK	M8:+15.99491 - Q1:-17.02655	2	1051.4881591796875	1	a1.a1	1
a1	pepa1c173	QNNFSIAMK		2	1052.519775390625	1	a1.a1	1
a1	pepa1c174	QVSNMVAK	Q1:-17.02655	2	859.4345703125	1	a1.a1	1
a1	pepa1c175	QVSNMVAK	M5:+15.99491 - Q1:-17.02655	2	875.4295043945312	1	a1.a1	1
a1	pepa1c176	QYDEAINK	Q1:-17.02655	2	963.4421997070312	1	a1.a1	1
a1	pepa1c177	QYDEAINKQDWVDGEPTEAEK		3	2465.110595703125	1	a1.a1	1
a1	pepa1c178	RISFAVPFR		2	1092.6317138671875	1	a1.a1	1
a1	pepa1c179	RIYSIAIHPNAFK		3	1529.859130859375	1	a1.a1	1
a1	pepa1c180	RTFPVIIR		2	1001.6259155273438	1	a1.a1	1
a1	pepa1c181	RYNFPVEVEVPMER		2	1764.8741455078125	1	a1.a1	2
a1	pepa1c182	SDPGIITNTMDVF	M10:+15.99491	2	1425.656982421875	1	a1.a1	1
a1	pepa1c183	SDPGIITNTMDVFVK		2	1636.825439453125	1	a1.a1	2
a1	pepa1c184	SDPGIITNTMDVFVK	M10:+15.99491	2	1652.8204345703125	1	a1.a1	3
a1	pepa1c185	SENPPDINK		2	1013.4901733398438	1	a1.a1	1
a1	pepa1c186	SFSYEIIIQSTR		2	1443.7481689453125	1	a1.a1	1
a1	pepa1c187	SIAIHPNAFK		2	1097.610595703125	1	a1.a1	1
a1	pepa1c188	SIEIFYKFVPIIPGNR		3	1893.06396484375	1	a1.a1	1
a1	pepa1c189	SIGEYDVIR		2	1051.5423583984375	1	a1.a1	1
a1	pepa1c190	SIGPPQGEEDSVPR		2	1467.707763671875	1	a1.a1	2
a1	pepa1c191	SIKHSPEDPEK		2	1266.6329345703125	1	a1.a1	1
a1	pepa1c192	SINSIEFR		2	965.5054931640625	1	a1.a1	1
a1	pepa1c193	SKDFVQVMR		2	1109.57763671875	1	a1.a1	1
a1	pepa1c194	SKDFVQVMR	M8:+15.99491	2	1125.572509765625	1	a1.a1	1
a1	pepa1c195	SMEEDPQTSR		2	1179.4951171875	1	a1.a1	2
a1	pepa1c196	SMNVDQDGDPSDR		2	1435.5758056640625	1	a1.a1	1
a1	pepa1c197	SSFDWITGSSTD		2	1302.5489501953125	1	a1.a1	1
a1	pepa1c198	SSFDWITGSSTDPIVDHTSPSSDSIIFAHK		3	3234.52294921875	1	a1.a1	1
a1	pepa1c199	SSIDVIIHQSR		2	1254.6805419921875	1	a1.a1	1
a1	pepa1c200	SSIITPIQAVAQR		2	1383.7958984375	1	a1.a1	1
a1	pepa1c201	SSSESINHIIYDEFVK		2	1867.90771484375	1	a1.a1	1
a1	pepa1c202	STVITPMFVETQASQGTIQTR		2	2295.165283203125	1	a1.a1	1
a1	pepa1c203	STVITPMFVETQASQGTIQTR	M7:+15.99491	2	2311.160400390625	1	a1.a1	1
a1	pepa1c204	SVEEITDNYPQAIVYPFIISSESYSFK		3	3126.52001953125	1	a1.a1	1
a1	pepa1c205	SVGTEIISIVYK		2	1308.741455078125	1	a1.a1	1
a1	pepa1c206	SYEIIIQSTR		2	1209.6478271484375	1	a1.a1	1
a1	pepa1c207	TGGSIEEIR		2	961.4953002929688	1	a1.a1	1
a1	pepa1c208	TISEKNNITQK		2	1275.690673828125	1	a1.a1	1
a1	pepa1c209	TKNISSNEAISIEEIR		3	1803.945068359375	1	a1.a1	1
a1	pepa1c210	TQEGSISAR		2	948.4749145507812	1	a1.a1	1
a1	pepa1c211	TQMTSAVR	M3:+15.99491	2	909.4462890625	1	a1.a1	1
a1	pepa1c212	TTIIQHWK		2	1026.573486328125	1	a1.a1	1
a1	pepa1c213	TVGAIQVIGTEAQSSIIK		3	1815.0225830078125	1	a1.a1	4
a1	pepa1c214	TVSIIDENNVSSYISK		2	1768.8968505859375	1	a1.a1	1
a1	pepa1c215	TYSVVPMTSR		2	1140.5721435546875	1	a1.a1	1
a1	pepa1c216	TYSVVPMTSR	M7:+15.99491	2	1156.567138671875	1	a1.a1	2
a1	pepa1c217	VEGMTEIYFQIK		2	1457.73486328125	1	a1.a1	3
a1	pepa1c218	VEGMTEIYFQIK	M4:+15.99491	2	1473.7298583984375	1	a1.a1	1
a1	pepa1c219	VEQIFQVMN		2	1107.5506591796875	1	a1.a1	1
a1	pepa1c220	VFIAIAAK		2	832.5294799804688	1	a1.a1	1
a1	pepa1c221	VIAGIYQR		2	919.536376953125	1	a1.a1	1
a1	pepa1c222	VIEQIIVAHFPMQSR		2	1767.9578857421875	1	a1.a1	2
a1	pepa1c223	VIEQIIVAHFPMQSR	M12:+15.99491	2	1783.9527587890625	1	a1.a1	1
a1	pepa1c224	VTEIAITASDR		2	1175.6270751953125	1	a1.a1	2
a1	pepa1c225	VVQMIGSIGGQINK		3	1443.7991943359375	1	a1.a1	2
a1	pepa1c226	VVQMIGSIGGQINK	M4:+15.99491	2	1459.7940673828125	1	a1.a1	2
a1	pepa1c227	YAVPSAGIR		2	933.5156860351562	1	a1.a1	1
a1	pepa1c228	YKEVYAAAAEVIGI		2	1496.800048828125	1	a1.a1	1
a1	pepa1c229	YKEVYAAAAEVIGIIIR		2	1879.0692138671875	1	a1.a1	2
a1	pepa1c230	YNFPVEVEVPMER		2	1608.7730712890625	1	a1.a1	1
a1	pepa1c231	YNFPVEVEVPMER	M11:+15.99491	2	1624.7679443359375	1	a1.a1	2
a1	pepa1c232	YPEETISIMTK		2	1311.6505126953125	1	a1.a1	1
a1	pepa1c233	YPEETISIMTK	M9:+15.99491	2	1327.6453857421875	1	a1.a1	1
a1	pepa1c234	YSIAIHPNAFK		2	1260.6739501953125	1	a1.a1	1
a1	pepa1c235	YSIMVHAIR		2	1089.5877685546875	1	a1.a1	1
a1	pepa1c236	YYIQNGIQSF		2	1232.594970703125	1	a1.a1	1
a1	pepa1c237	YYIQNGIQSFMQNYSSIDVIIHQSR		3	3004.462646484375	1	a1.a1	1
a1	pepa1c238	YYIQNGIQSFMQNYSSIDVIIHQSR	M11:+15.99491	3	3020.4580078125	1	a1.a1	1
a2	pepa2a1	AIDIMEPEQAVDITIPK		2	1882.9835205078125	1	a2.a1	1
a2	pepa2a2	AIDIMEPEQAVDITIPK	M5:+15.99491	2	1898.9783935546875	1	a2.a1	1
a2	pepa2a3	AIKPPPIK		2	863.5717163085938	1	a2.a1	2
a2	pepa2a4	DIIAVVFYGTEK		2	1354.7257080078125	1	a2.a1	3
a2	pepa2a5	DIIAVVFYGTEKDK		2	1597.84765625	1	a2.a1	1
a2	pepa2a6	DIISIAEDEDIR		2	1388.6907958984375	1	a2.a1	2
a2	pepa2a7	DSIIFIVDASK		2	1207.6573486328125	1	a2.a1	5
a2	pepa2a8	DTGIFIDIMHIK		2	1402.7403564453125	1	a2.a1	1
a2	pepa2a9	DTGIFIDIMHIK	M9:+15.99491	2	1418.7349853515625	1	a2.a1	2
a2	pepa2b10	EIVYPPDYNPEGK		2	1520.7271728515625	1	a2.a1	1
a2	pepa2b11	FDDPGIMIMGFK	M9:+15.99491	2	1386.6435546875	1	a2.a1	2
a2	pepa2b12	FDDPGIMIMGFK	M7:+15.99491 - M9:+15.99491	2	1402.6385498046875	1	a2.a1	1
a2	pepa2b13	FDDPGIMIMGFKPI		2	1580.78564453125	1	a2.a1	1
a2	pepa2b14	FDDPGIMIMGFKPI	M9:+15.99491	2	1596.780517578125	1	a2.a1	1
a2	pepa2b15	FDDPGIMIMGFKPI	M7:+15.99491 - M9:+15.99491	2	1612.7750244140625	1	a2.a1	1
a2	pepa2b16	FDDPGIMIMGFKPIVIIK		2	2034.1170654296875	1	a2.a1	2
a2	pepa2b17	FDDPGIMIMGFKPIVIIK	M9:+15.99491	2	2050.112060546875	1	a2.a1	1
a2	pepa2b18	FQDMMGH	M4:+15.99491	2	881.3284912109375	1	a2.a1	1
a2	pepa2b19	FTVPMIK		2	835.4749755859375	1	a2.a1	1
a2	pepa2b20	GGFDISIFYR		2	1174.589599609375	1	a2.a1	1
a2	pepa2b21	GIFIDIMHIK	M7:+15.99491	2	1202.66064453125	1	a2.a1	1
a2	pepa2b22	HFEESSK		2	863.3897705078125	1	a2.a1	1
a2	pepa2b23	IFSDVQFK		2	983.5200805664062	1	a2.a1	1
a2	pepa2b24	IGSIVDEFK		2	1007.5411987304688	1	a2.a1	1
a2	pepa2b25	IGSIVDEFKEIVYPPDYNPEGK		3	2509.25	1	a2.a1	1
a2	pepa2b26	IIEIDQFK		2	1005.5618896484375	1	a2.a1	1
a2	pepa2b27	IMATPEQVGK	M2:+15.99491	2	1089.561279296875	1	a2.a1	2
a2	pepa2b28	IMIFTNEDNPHGND		2	1616.7010498046875	1	a2.a1	1
a2	pepa2b29	IMIFTNEDNPHGNDSAK		2	1902.865478515625	1	a2.a1	1
a2	pepa2b30	IMIFTNEDNPHGNDSAK	M2:+15.99491	2	1918.8603515625	1	a2.a1	1
a2	pepa2b31	IQVTPPGFQIVFIPFADDK		2	2132.14306640625	1	a2.a1	2
a2	pepa2b32	ISIAEDEDIR		2	1160.579833984375	1	a2.a1	1
a2	pepa2b33	IYVIQEIDNPGAK		2	1459.779541015625	1	a2.a1	1
a2	pepa2b34	KPGGFDISIFYR		2	1399.7373046875	1	a2.a1	2
a2	pepa2b35	KQEIIEAITK		2	1172.6888427734375	1	a2.a1	1
a2	pepa2b36	NIEAIAIDIMEPEQAVDITIPK		3	2423.274169921875	1	a2.a1	2
a2	pepa2b37	NIEAIAIDIMEPEQAVDITIPK	M10:+15.99491	3	2439.26904296875	1	a2.a1	2
a2	pepa2b38	NIYVIQEIDNPGAK		2	1573.822509765625	1	a2.a1	3
a2	pepa2b39	NSVNFKNIYVIQEIDNPGAK		3	2263.172119140625	1	a2.a1	1
a2	pepa2b40	PGGFDISIFYR		2	1271.642333984375	1	a2.a1	1
a2	pepa2b41	PPYFVAIVPQEEEIDDQK		2	2117.044189453125	1	a2.a1	1
a2	pepa2b42	PQEEEIDDQK		2	1230.5489501953125	1	a2.a1	1
a2	pepa2b43	PVIQQHFR		2	1024.569091796875	1	a2.a1	1
a2	pepa2b44	QEIIEAITK	Q1:-17.02655	2	1027.5673828125	1	a2.a1	1
a2	pepa2b45	QIIIEKEETEEIK	Q1:-17.02655	2	1584.837158203125	1	a2.a1	1
a2	pepa2b46	QIIIEKEETEEIK		2	1601.8636474609375	1	a2.a1	1
a2	pepa2b47	QIVFIPFADDK		2	1292.6888427734375	1	a2.a1	1
a2	pepa2b48	RIMIFTNEDNPHGNDSAK	M3:+15.99491	3	2074.9609375	1	a2.a1	1
a2	pepa2b49	RNIPPYFVAIVPQEEEIDDQK		3	2500.272216796875	1	a2.a1	2
a2	pepa2b50	SDSFENPVIQQH		2	1400.64453125	1	a2.a1	1
a2	pepa2b51	SDSFENPVIQQHFR		2	1703.81396484375	1	a2.a1	2
a2	pepa2b52	SGWESYYK	S1:+42.01057	2	1061.4578857421875	1	a2.a1	1
a2	pepa2b53	SIIFIVDASK		2	1092.63037109375	1	a2.a1	1
a2	pepa2b54	STIFSAIIIK		2	1092.666748046875	1	a2.a1	1
a2	pepa2b55	TEGDEEAEEEQEENIEASGDYK		3	2500.99609375	1	a2.a1	2
a2	pepa2b56	TFNTSTGGIIIPSDTK		2	1651.854248046875	1	a2.a1	2
a2	pepa2b57	TFNTSTGGIIIPSDTKR		2	1807.955322265625	1	a2.a1	1
a2	pepa2b58	VAIVPQEEEIDDQK		2	1612.806884765625	1	a2.a1	1
a2	pepa2b59	VEYSEEEIK		2	1125.5313720703125	1	a2.a1	2
a2	pepa2b60	VHFEESSK		2	962.4581909179688	1	a2.a1	1
a2	pepa2b61	VHFEESSKIEDIIR		3	1701.881103515625	1	a2.a1	1
a3	pepa3a1	AIIENPTFDSQTK		2	1463.7381591796875	1	a3.a1	1
a3	pepa3a2	DFFEIR		2	826.4097900390625	1	a3.a1	1
a3	pepa3a3	DIIQMIVQR		2	1115.6246337890625	1	a3.a2	1
a3	pepa3a4	DIVAIMTR	M6:+15.99491	2	934.5029907226562	1	a3.a2	1
a3	pepa3a5	DKYGVFPIR		2	1094.5997314453125	1	a3.a1	1
a3	pepa3a6	DPAINSGVSQKPDPAK		3	1623.8341064453125	1	a3.a1	1
a3	pepa3a7	EDVIAGMSGK	M7:+15.99491	2	1022.4827270507812	1	a3.a2	1
a3	pepa3a8	EKQDEQVGIPGK		2	1327.685546875	1	a3.a1	1
a3	pepa3a9	EQVIEPMINGTEK		2	1487.741455078125	1	a3.a1	1
a3	pepa3b10	EWIIGMIGAESAK		2	1404.7196044921875	1	a3.a1	1
a3	pepa3b11	EWITNFMEDR	M7:+15.99491	2	1356.58935546875	2	a3.a1 a3.a2	1
a3	pepa3b12	EWIVGMIGAESTK		2	1420.7144775390625	1	a3.a2	1
a3	pepa3b13	EWIVGMIGAESTK	M6:+15.99491	2	1436.7093505859375	1	a3.a2	1
a3	pepa3b14	FDSNEEDSASVFSPSFGIK		2	2062.92431640625	1	a3.a2	1
a3	pepa3b15	GFQQISFVNSIATSK		2	1626.8489990234375	1	a3.a1	2
a3	pepa3b16	GFQQISFVNSIATTK		2	1640.86474609375	1	a3.a2	1
a3	pepa3b17	GYDSDPVK		2	880.4050903320312	1	a3.a1	1
a3	pepa3b18	HGFIEEFITPIVK		2	1529.836669921875	1	a3.a2	2
a3	pepa3b19	HVDYVADQIVTK		2	1387.7220458984375	1	a3.a1	1
a3	pepa3b20	HVDYVVDQVVGK		2	1357.7115478515625	1	a3.a2	1
a3	pepa3b21	IAQAEAAGIHK		2	1108.6114501953125	1	a3.a2	1
a3	pepa3b22	IDKDIVAIMTR		2	1274.714111328125	1	a3.a2	2
a3	pepa3b23	IFDEIIVNAADNK		2	1461.7587890625	2	a3.a1 a3.a2	2
a3	pepa3b24	IHGIPEQFIYGTATK		3	1674.8853759765625	1	a3.a2	1
a3	pepa3b25	IIFPAVDDNIIK		2	1357.77294921875	1	a3.a2	1
a3	pepa3b26	IMDGEEPIPMIPSYK		2	1719.8336181640625	1	a3.a1	1
a3	pepa3b27	IMDGEEPIPMIPSYK	M10:+15.99491	2	1735.8284912109375	1	a3.a1	1
a3	pepa3b28	IMIMTDQDQDGSHIK		2	1731.804443359375	2	a3.a1 a3.a2	1
a3	pepa3b29	IMIMTDQDQDGSHIK	M2:+15.99491	3	1747.7994384765625	2	a3.a1 a3.a2	1
a3	pepa3b30	IMIMTDQDQDGSHIK	M2:+15.99491 - M4:+15.99491	3	1763.7943115234375	2	a3.a1 a3.a2	1
a3	pepa3b31	IQIEETMPSPYGR	M7:+15.99491	2	1536.7366943359375	1	a3.a2	1
a3	pepa3b32	KEWITNFMEDR		3	1468.689453125	2	a3.a1 a3.a2	1
a3	pepa3b33	KGDIDTAAVK		2	1017.5579223632812	1	a3.a2	1
a3	pepa3b34	KNYEDEDSIK		2	1240.569580078125	1	a3.a1	1
a3	pepa3b35	KYDTVIDIIR		2	1235.6998291015625	1	a3.a1	1
a3	pepa3b36	MEVSPIQPVNENMQVNK	M1:+42.01057	2	1998.962646484375	1	a3.a1	1
a3	pepa3b37	MEVSPIQPVNENMQVNK	M13:+15.99491 - M1:+42.01057	2	2014.9580078125	1	a3.a1	1
a3	pepa3b38	MEVSPIQPVNENMQVNK	M1:+15.99491 - M13:+15.99491 - M1:+42.01057	2	2030.95263671875	1	a3.a1	1
a3	pepa3b39	NTVEITEIPVR		2	1270.7005615234375	1	a3.a2	1
a3	pepa3b40	NYEDEDSIK		2	1112.474609375	1	a3.a1	1
a3	pepa3b41	PSMVDGIKPGQR		2	1284.67333984375	1	a3.a1	1
a3	pepa3b42	QEMAFYSIPEFEEWK		2	1933.8680419921875	1	a3.a1	1
a3	pepa3b43	QIMENAEINNIIK	Q1:-17.02655	2	1512.7730712890625	2	a3.a1 a3.a2	1
a3	pepa3b44	QIMENAEINNIIK		2	1529.799560546875	2	a3.a1 a3.a2	1
a3	pepa3b45	QTTIAFKPIK	Q1:-17.02655	2	1129.6619873046875	1	a3.a1	1
a3	pepa3b46	SIAVSGIGVIGR		2	1128.6739501953125	1	a3.a2	1
a3	pepa3b47	SIPSIVDGFKPGQR		2	1500.8172607421875	1	a3.a2	1
a3	pepa3b48	SIPSMVDGIKPGQR		2	1484.7894287109375	1	a3.a1	1
a3	pepa3b49	SIPSMVDGIKPGQR	M5:+15.99491	2	1500.7843017578125	1	a3.a1	1
a3	pepa3b50	SQDFGNIFSFPSYSQK		2	1851.855224609375	1	a3.a2	1
a3	pepa3b51	SVVSDIEADDVK		2	1276.6270751953125	1	a3.a1	1
a3	pepa3b52	SYDDAESIK		2	1027.458251953125	1	a3.a2	1
a3	pepa3b53	SYVDMYIK		2	1018.4918212890625	1	a3.a1	1
a3	pepa3b54	TIAVSGIGVVGR		2	1128.6739501953125	1	a3.a1	1
a3	pepa3b55	TPAIISDYK		2	1007.5411987304688	1	a3.a2	1
a3	pepa3b56	TQMAEVIPSPR	M3:+15.99491	2	1244.630859375	1	a3.a1	1
a3	pepa3b57	VIHEQVNHR		2	1131.6021728515625	1	a3.a1	1
a3	pepa3b58	VSIDPESNIISIWNNGK		2	1885.9658203125	1	a3.a2	1
a3	pepa3b59	VTIDPENNIISIWNNGK		2	1926.992431640625	1	a3.a1	2
a3	pepa3b60	YAGPEDDAAITIAFSK		2	1668.81201171875	1	a3.a2	1
a3	pepa3b61	YDTVIDIIR		2	1107.6048583984375	1	a3.a1	1
a3	pepa3b62	YIFTMISSIAR		2	1301.692626953125	1	a3.a1	1
a3	pepa3b63	YIFTMISSIAR	M5:+15.99491	2	1317.6876220703125	1	a3.a1	1
a3	pepa3b64	YIFTMISTIAR		2	1315.708251953125	1	a3.a2	1
a3	pepa3b65	YIFTMISTIAR	M5:+15.99491	2	1331.7032470703125	1	a3.a2	1
a3	pepa3b66	YSGPEDDAAISIAFSK		2	1670.791259765625	1	a3.a1	1
a4	pepa4a1	AIDDIDMVAIVR		2	1330.703857421875	1	a4.a1	1
a4	pepa4a2	ANPQVGVAFPH		2	1136.5850830078125	1	a4.a1	1
a4	pepa4a3	AVDAIIDSMSIAK	M9:+15.99491	2	1349.698486328125	1	a4.a1	1
a4	pepa4a4	DDEAAAVAISSIIH		2	1411.706787109375	1	a4.a1	2
a4	pepa4a5	DEIAIVIFGTDGTDNPISGGDQYQNITVHR		3	3245.5712890625	1	a4.a1	1
a4	pepa4a6	DKPSGDTAAVFEEGGDVDDIIDMI	M23:+15.99491	2	2525.1240234375	1	a4.a1	2
a4	pepa4a7	DQVTAQEIFQDNHED		2	1788.7674560546875	1	a4.a1	1
a4	pepa4a8	DQVTAQEIFQDNHEDGPTAK		2	2243.021484375	1	a4.a1	1
a4	pepa4a9	EDGSGDRGDGPFR		2	1364.5830078125	1	a4.a1	2
a4	pepa4b10	EDIIQGFR	E1:-18.01056	2	959.494873046875	1	a4.a1	1
a4	pepa4b11	EDIIQGFR		2	977.5054931640625	1	a4.a1	1
a4	pepa4b12	EEASGSSVTAEEAK		2	1394.6285400390625	1	a4.a1	2
a4	pepa4b13	EEASGSSVTAEEAKK		2	1522.7235107421875	1	a4.a1	1
a4	pepa4b14	FFMGNQVIK		2	1083.5660400390625	1	a4.a1	1
a4	pepa4b15	HIEIFTDISSR		2	1317.68017578125	1	a4.a1	3
a4	pepa4b16	HIMIPDFDIIEDIESK		2	1914.9521484375	1	a4.a1	2
a4	pepa4b17	HIMIPDFDIIEDIESK	M3:+15.99491	2	1930.9471435546875	1	a4.a1	2
a4	pepa4b18	IGGHGPSFPIK		2	1109.610595703125	1	a4.a1	1
a4	pepa4b19	IKTIFPIIEAK		3	1272.79296875	1	a4.a1	1
a4	pepa4b20	ISIEGEDGIDEIYSFSESIR		2	2259.066650390625	1	a4.a1	2
a4	pepa4b21	IWNMINPPAEVTTK	M4:+15.99491	2	1629.8309326171875	1	a4.a1	1
a4	pepa4b22	KDQVTAQEIFQDNHEDGPTAK		3	2371.116455078125	1	a4.a1	1
a4	pepa4b23	KVITMFVQR		2	1121.650390625	1	a4.a1	1
a4	pepa4b24	KVITMFVQR	M5:+15.99491	2	1137.645263671875	1	a4.a1	1
a4	pepa4b25	KYAPTEAQINAVDAIIDSMSIAK		3	2449.2646484375	1	a4.a1	2
a4	pepa4b26	KYAPTEAQINAVDAIIDSMSIAK	M19:+15.99491	3	2465.259521484375	1	a4.a1	1
a4	pepa4b27	MINPPAEVTTK		2	1200.6297607421875	1	a4.a1	1
a4	pepa4b28	MINPPAEVTTK	M1:+15.99491	2	1216.6246337890625	1	a4.a1	1
a4	pepa4b29	PGIESPFEQAK		2	1202.6055908203125	1	a4.a1	1
a4	pepa4b30	RANPQVGVAFPHIK		3	1533.8653564453125	1	a4.a1	1
a4	pepa4b31	RFFMGNQVIK		3	1239.6671142578125	1	a4.a1	2
a4	pepa4b32	RHIEIFTDISSR		3	1473.78125	1	a4.a1	1
a4	pepa4b33	SGGDQYQNITVHR		3	1474.703857421875	1	a4.a1	1
a4	pepa4b34	SKVDEEQMK		2	1093.519775390625	1	a4.a1	1
a4	pepa4b35	SNSIPGIESPFEQAK		2	1603.7967529296875	1	a4.a1	1
a4	pepa4b36	SQIDIIIHSIK		2	1266.741943359375	1	a4.a1	1
a4	pepa4b37	TEQGGAHF		2	846.37451171875	1	a4.a1	1
a4	pepa4b38	TEQGGAHFSVSSIAEGSVTSVGSVNPAENFR		3	3121.482421875	1	a4.a1	3
a4	pepa4b39	VDEEQMK		2	878.392822265625	1	a4.a1	1
a4	pepa4b40	VITMFVQR		2	993.555419921875	1	a4.a1	1
a4	pepa4b41	VITMFVQR	M4:+15.99491	2	1009.55029296875	1	a4.a1	1
a4	pepa4b42	YAPTEAQINAVDAIIDSMSIAK		2	2321.169921875	1	a4.a1	2
a4	pepa4b43	YAPTEAQINAVDAIIDSMSIAK	M18:+15.99491	2	2337.164794921875	1	a4.a1	2
a4	pepa4b44	YGSDIVPFSK		2	1112.562744140625	1	a4.a1	2
a5	pepa5a1	AGFFIPPDEYVVTDPEQEK		3	2181.0390625	1	a5.a1	2
a5	pepa5a2	AHEVGAQGGPPVAQVEQDIPISR		3	2355.20556640625	1	a5.a1	1
a5	pepa5a3	AQPFGFIDSDTDAEEER		2	1926.8355712890625	1	a5.a1	1
a5	pepa5a4	AVIAIGGSIAGSAAEASHIVTDR		2	2166.152099609375	1	a5.a1	2
a5	pepa5a5	DAEEDMPQR		2	1090.4473876953125	1	a5.a1	1
a5	pepa5a6	DSDTDVEEEEIPVENR		2	1875.8094482421875	1	a5.a1	1
a5	pepa5a7	EEDVVTPKPGK		2	1198.6318359375	1	a5.a1	1
a5	pepa5a8	EEEEDTAEKPGK		2	1361.6070556640625	1	a5.a1	1
a5	pepa5a9	ENITDIVVDTDTIGESTQPQR		2	2331.131591796875	1	a5.a1	2
a5	pepa5b10	GAGNGVVPAGVIIER		2	1408.7911376953125	1	a5.a1	1
a5	pepa5b11	GIPIISIDWIHQSR		2	1634.9017333984375	1	a5.a1	1
a5	pepa5b12	HIAPPPIISPIIPSIK		3	1693.04150390625	1	a5.a1	1
a5	pepa5b13	HIAPPPIISPIIPSIKPTVR		3	2146.3115234375	1	a5.a1	1
a5	pepa5b14	HQVSVEGTNQTDVK		2	1541.755859375	1	a5.a1	2
a5	pepa5b15	IDVSIPFVSR		2	1132.636474609375	1	a5.a1	1
a5	pepa5b16	IEPSTSTDQPVTPEPTSQATR		3	2242.083740234375	1	a5.a1	1
a5	pepa5b17	IHIFSGAHGPEK		2	1292.675048828125	1	a5.a1	2
a5	pepa5b18	INQESTAPK		2	987.510986328125	1	a5.a1	1
a5	pepa5b19	IPATPVVIPMK		2	1165.7017822265625	1	a5.a1	1
a5	pepa5b20	IPATPVVIPMK	M10:+15.99491	2	1181.6966552734375	1	a5.a1	1
a5	pepa5b21	KAGFFIPPDEYVVTDPEQEK		3	2309.134033203125	1	a5.a1	1
a5	pepa5b22	KHQVSVEGTNQTDVK		3	1669.850830078125	1	a5.a1	1
a5	pepa5b23	MTPFPATSAAPEPHPSTSTAQPVTPK	M1:+15.99491	3	2664.298095703125	1	a5.a1	1
a5	pepa5b24	NFGFSIQDAISR		2	1354.6754150390625	1	a5.a1	1
a5	pepa5b25	NINSDTDVEEGQQPATEEASSAAR		3	2519.11328125	1	a5.a1	1
a5	pepa5b26	PGIHIER		2	821.4631958007812	1	a5.a1	1
a5	pepa5b27	PVEPAASDIEPFTPTDQSVTPEAIAQGGQSK		3	3167.5380859375	1	a5.a1	1
a5	pepa5b28	PVTSEPTSQATR		2	1273.638671875	1	a5.a1	1
a5	pepa5b29	QDGSQEAPEAPISSEIEPFHPK		3	2393.1259765625	1	a5.a1	1
a5	pepa5b30	QDGSQEAPEAPISSEIEPFHPKPK		3	2618.27392578125	1	a5.a1	1
a5	pepa5b31	QEAKPEAFVISPIEMSST	Q1:-17.02655	2	1946.9420166015625	1	a5.a1	1
a5	pepa5b32	QEAKPEAFVISPIEMSST	M15:+15.99491	2	1979.9635009765625	1	a5.a1	1
a5	pepa5b33	QSEAEVVTEIQIEK	Q1:-17.02655	2	1585.7960205078125	1	a5.a1	1
a5	pepa5b34	QSEAEVVTEIQIEK		2	1602.822509765625	1	a5.a1	1
a5	pepa5b35	SIATMDSPPHQK	M5:+15.99491	2	1327.6314697265625	1	a5.a1	1
a5	pepa5b36	SQAGSDTDVEEGK		2	1322.571044921875	1	a5.a1	1
a5	pepa5b37	SQASMVINSDTDDEEEVSAAITIAHIK		3	2874.36767578125	1	a5.a1	1
a5	pepa5b38	SQASTTVDINTQVEK		2	1620.807861328125	1	a5.a1	1
a5	pepa5b39	SQIPAEGDAGAEWAAAVIK		3	1883.9501953125	1	a5.a1	2
a5	pepa5b40	SSPGIHIER		2	995.5272827148438	1	a5.a1	1
a5	pepa5b41	TPEPVVPTAPEIR		2	1405.76904296875	1	a5.a1	1
a5	pepa5b42	TPEPVVPTAPEPHPTTSTDQPVTPK		3	2623.325439453125	1	a5.a1	1
a5	pepa5b43	TPESIVPIAPEIQPSTSR		2	1922.0234375	1	a5.a1	1
a5	pepa5b44	TPETIVPTAPK		2	1153.646728515625	1	a5.a1	1
a5	pepa5b45	TPETVVPTAIEIQPSTSTDRPVTSEPTSQATR		3	3396.71337890625	1	a5.a1	1
a5	pepa5b46	TPETVVPTAPEIQASASTDQPVTSEPTSR		3	2996.469970703125	1	a5.a1	1
a5	pepa5b47	TPKPVEPAASDIEPFTPTDQSVTPEAIAQGGQSK		3	3493.733642578125	1	a5.a1	1
a5	pepa5b48	VEIETSEEIQEK		2	1433.7010498046875	1	a5.a1	1
a5	pepa5b49	VGIPIISPEFIITGVIK		2	1796.0936279296875	1	a5.a1	1
a6	pepa6a1	AGVYPEKDQAENEDGAQENTFSMDPQIER	M23:+15.99491	3	3284.428955078125	2	a6.a1 a6.a2	1
a6	pepa6a2	AIIQMVQQFGVDFEK		2	1752.8992919921875	2	a6.a1 a6.a2	2
a6	pepa6a3	DMIIQFISR		2	1122.5980224609375	2	a6.a1 a6.a2	1
a6	pepa6a4	DMIIQFISR	M2:+15.99491	2	1138.5928955078125	2	a6.a1 a6.a2	1
a6	pepa6a5	EAINIIGDISTSTVSTPVPPPVDDTWIQSASSHSPTPQR		3	4101.0419921875	2	a6.a1 a6.a2	1
a6	pepa6a6	ESSIIIAVTPANMDIANSDAIK		2	2273.169921875	2	a6.a1 a6.a2	1
a6	pepa6a7	FISHPAYR		2	990.5159912109375	2	a6.a1 a6.a2	1
a6	pepa6a8	FPFEIVK		2	879.4979248046875	2	a6.a1 a6.a2	1
a6	pepa6a9	FTDFDEVR		2	1028.46875	2	a6.a1 a6.a2	1
a6	pepa6b10	GISPVPINIR		2	1065.641845703125	2	a6.a1 a6.a2	1
a6	pepa6b11	GMEEIIPIVNK		2	1242.6767578125	2	a6.a1 a6.a2	1
a6	pepa6b12	GPTPGPPIIPVPVGAAASFSAPPIPSR		3	2550.408203125	2	a6.a1 a6.a2	1
a6	pepa6b13	GWITINNISIMK		2	1389.75634765625	2	a6.a1 a6.a2	1
a6	pepa6b14	GWITINNISIMK	M11:+15.99491	2	1405.751220703125	2	a6.a1 a6.a2	1
a6	pepa6b15	HVFAIFNTEQR		2	1361.696533203125	2	a6.a1 a6.a2	1
a6	pepa6b16	IDIMDEGTDAR		2	1235.5577392578125	2	a6.a1 a6.a2	1
a6	pepa6b17	IEGSGDQVDTIEISGGAR		2	1803.872314453125	2	a6.a1 a6.a2	1
a6	pepa6b18	IREETER		2	932.47998046875	2	a6.a1 a6.a2	1
a6	pepa6b19	KFTDFDEVR		2	1156.563720703125	2	a6.a1 a6.a2	1
a6	pepa6b20	KYMIPIDNIK		2	1234.686767578125	2	a6.a1 a6.a2	1
a6	pepa6b21	NIVDSYVAIINK		2	1348.74755859375	2	a6.a1 a6.a2	1
a6	pepa6b22	QEIEAETDR		2	1090.50146484375	2	a6.a1 a6.a2	1
a6	pepa6b23	RPIIIQIIFSK		2	1327.846435546875	2	a6.a1 a6.a2	1
a6	pepa6b24	RPPAAPSR		2	851.4849853515625	2	a6.a1 a6.a2	1
a6	pepa6b25	SSVIENFVGR		2	1107.5797119140625	2	a6.a1 a6.a2	1
a6	pepa6b26	TGIFTPDIAFEAIVK		2	1621.884033203125	1	a6.a2	1
a6	pepa6b27	TGIFTPDMAFEAIVK		2	1639.8404541015625	1	a6.a1	1
a6	pepa6b28	TIMHIMINNTK		2	1315.6865234375	2	a6.a1 a6.a2	1
a6	pepa6b29	VINITIIDIPGITK		2	1509.925537109375	2	a6.a1 a6.a2	1
a6	pepa6b30	VPVGDQPPDIEYQIK		2	1697.8748779296875	2	a6.a1 a6.a2	1
a6	pepa6b31	VYSPHVINITIIDIPGITK		3	2093.200927734375	2	a6.a1 a6.a2	1
a6	pepa6b32	YMIPIDNIK		2	1106.5919189453125	2	a6.a1 a6.a2	1
a7	pepa7a1	AEPVEVVAPR		2	1066.589599609375	1	a7.a1	1
a7	pepa7a2	AMVEYEIDIQK	M2:+15.99491	2	1354.65625	1	a7.a1	1
a7	pepa7a3	AQNDIIWNIK		2	1214.6531982421875	1	a7.a1	1
a7	pepa7a4	DPIDVNYEK		2	1092.521240234375	1	a7.a1	1
a7	pepa7a5	DSEEAEIIR		2	1061.5113525390625	1	a7.a1	1
a7	pepa7a6	FYPIEIDYGQDEEAVK		2	1915.8963623046875	1	a7.a1	1
a7	pepa7a7	GDEVDGVDEVAK		2	1232.564453125	1	a7.a1	1
a7	pepa7a8	GGSDDSSKDPIDVNYEK		2	1825.80908203125	1	a7.a1	2
a7	pepa7a9	GIYFADMVSK		2	1130.5555419921875	1	a7.a1	1
a7	pepa7b10	GIYFADMVSK	M7:+15.99491	2	1146.5504150390625	1	a7.a1	1
a7	pepa7b11	GTNSYYK		2	832.3839721679688	1	a7.a1	1
a7	pepa7b12	HPDVEVDGFSEIR		2	1499.712890625	1	a7.a1	1
a7	pepa7b13	IEQMPSKEDAIEHFMK		3	1932.9197998046875	1	a7.a1	1
a7	pepa7b14	KFYPIEIDYGQDEEAVK		3	2043.991455078125	1	a7.a1	2
a7	pepa7b15	KGDEVDGVDEVAK		2	1360.6595458984375	1	a7.a1	1
a7	pepa7b16	KPPIINNADSVQAK		3	1494.827880859375	1	a7.a1	1
a7	pepa7b17	MAIMVQSPMFDGK		2	1454.6844482421875	1	a7.a1	1
a7	pepa7b18	MIFDVESMK	M1:+15.99491	2	1115.5115966796875	1	a7.a1	1
a7	pepa7b19	NREEIGFRPEYSASQIK		3	2024.02001953125	1	a7.a1	1
a7	pepa7b20	PVEVVAPR		2	866.5098876953125	1	a7.a1	1
a7	pepa7b21	QQVPSGESAIIDR	Q1:-17.02655	2	1382.6915283203125	1	a7.a1	1
a7	pepa7b22	QQVPSGESAIIDR		2	1399.718017578125	1	a7.a1	1
a7	pepa7b23	RKGDEVDGVDEVAK		3	1516.7606201171875	1	a7.a1	1
a7	pepa7b24	SIQEIFIAH		2	1057.568115234375	1	a7.a1	1
a7	pepa7b25	TGNAWHSK		2	900.4326782226562	1	a7.a1	1
a7	pepa7b26	VVSEDFIQDVSASTK		2	1624.806884765625	1	a7.a1	1
a8	pepa8a1	AGGVGINISAASR		2	1172.6385498046875	1	a8.a1	1
a8	pepa8a2	ASGFVFTR		2	884.462890625	1	a8.a1	1
a8	pepa8a3	DPNNPYDK		2	962.4218139648438	1	a8.a1	1
a8	pepa8a4	DSVEENMIK		2	1064.4932861328125	1	a8.a1	1
a8	pepa8a5	DVEERPR		2	900.4537963867188	1	a8.a1	1
a8	pepa8a6	EIAGAIAYIMDNK	M10:+15.99491	2	1424.7093505859375	1	a8.a1	1
a8	pepa8a7	EYNVNDDSMK	M9:+15.99491	2	1230.4947509765625	1	a8.a1	1
a8	pepa8a8	GKPVIEIPER		2	1137.6630859375	1	a8.a1	1
a8	pepa8a9	ISYPTFFPR		2	1127.5887451171875	1	a8.a1	1
a8	pepa8b10	KTDVEERPR		2	1129.596435546875	1	a8.a1	1
a8	pepa8b11	MSEISSSRPK	M1:+15.99491	2	1137.5572509765625	1	a8.a1	1
a8	pepa8b12	NDIYYNTITNFSEK		2	1721.8021240234375	1	a8.a1	1
a8	pepa8b13	PVTMGDEGGIR		2	1131.5467529296875	1	a8.a1	1
a8	pepa8b14	QDIVITTYNIITHDYGTK		3	2095.071044921875	1	a8.a1	1
a8	pepa8b15	TIGFNIESGWGSGR		2	1480.71826171875	1	a8.a1	1
a8	pepa8b16	TIQRPVTMGDEGGIR		3	1629.838134765625	1	a8.a1	1
a8	pepa8b17	TITAIAVIITNFHDGRPIPIER		3	2447.376953125	1	a8.a1	1
a8	pepa8b18	VFIQHITISDEER		3	1586.8177490234375	1	a8.a1	1
a8	pepa8b19	WVITGTPIQNSIK		2	1456.8162841796875	1	a8.a1	1
a8	pepa8b20	YYTGVVNNNEMVAIQR		2	1870.9119873046875	1	a8.a1	1
a9	pepa9a1	AMMYSGEIK		2	1029.474853515625	1	a9.a1	1
a9	pepa9a2	DKYPNIQVIGGNVVTAAQAK		3	2086.129638671875	1	a9.a1	2
a9	pepa9a3	EDIVVAPAGITIK		2	1325.7679443359375	1	a9.a1	1
a9	pepa9a4	FGVPVIADGGIQNVGHIAK		2	1892.039306640625	1	a9.a1	1
a9	pepa9a5	GMGSIDAMDK		2	1024.4442138671875	1	a9.a1	1
a9	pepa9a6	GMGSIDAMDK	M2:+15.99491 - M8:+15.99491	2	1056.4339599609375	1	a9.a1	1
a9	pepa9a7	IPIVNEDDEIVAIIAR		2	1779.9854736328125	1	a9.a1	1
a9	pepa9a8	IVGIISSR		2	844.5255126953125	1	a9.a1	1
a9	pepa9a9	KYEQGFITDPVVISPK		3	1820.979736328125	1	a9.a1	2
a9	pepa9b10	NIIDAGVDAIR		2	1156.6324462890625	1	a9.a1	1
a9	pepa9b11	PQATAVYK		2	877.4782104492188	1	a9.a1	1
a9	pepa9b12	REDIVVAPAGITIK		2	1481.8690185546875	1	a9.a1	2
a9	pepa9b13	RFGVPVIADGGIQNVGHIAK		3	2048.140380859375	1	a9.a1	1
a9	pepa9b14	TSSAQVEGGVHSIHSYEK		2	1915.9149169921875	1	a9.a1	2
a9	pepa9b15	VAQGVSGAVQDK		2	1158.61181640625	1	a9.a1	1
a9	pepa9b16	YEQGFITDPVVISPK		2	1692.8846435546875	1	a9.a1	1
b10	pepb10a1	AAQDIKDEEPGDIGR		2	1613.7769775390625	1	b10.a1	1
b10	pepb10a2	AIGSAQYEDPR		2	1206.575439453125	1	b10.a1	1
b10	pepb10a3	EEVAYDPEDETIIEEAK		2	1979.89697265625	1	b10.a1	1
b10	pepb10a4	EPPGSTAGIPQEPK		2	1407.7119140625	1	b10.a1	1
b10	pepb10a5	FGVVANNNR		2	990.5120239257812	1	b10.a1	1
b10	pepb10a6	FPGSAAIVGAVR		2	1144.647705078125	1	b10.a1	1
b10	pepb10a7	GAQGAIPER		2	898.4744873046875	1	b10.a1	1
b10	pepb10a8	GGIVGQAPMPVPEEK	M9:+15.99491	2	1524.7730712890625	1	b10.a1	1
b10	pepb10a9	IAIHIEK		2	823.5040283203125	1	b10.a1	1
b10	pepb10b10	IFQPVIEAPGASK		2	1356.7525634765625	1	b10.a1	1
b10	pepb10b11	IGAMSAAPSQPNSQIR		2	1627.822509765625	1	b10.a1	1
b10	pepb10b12	PAEPVAGAATPSIVEQQK		2	1792.9444580078125	1	b10.a1	1
b10	pepb10b13	QAGPAPAAATAASK		2	1211.6383056640625	1	b10.a1	1
b10	pepb10b14	QEPENDQGVVSQAGK		2	1585.7457275390625	1	b10.a1	1
b10	pepb10b15	SGPQSASTAVK		2	1032.5323486328125	1	b10.a1	1
b10	pepb10b16	SPPEGDTTIFISR		2	1419.7119140625	1	b10.a1	1
b10	pepb10b17	STAPIIDVFSSMIK	M12:+15.99491	2	1524.7982177734375	1	b10.a1	1
b10	pepb10b18	VTVDDIPNR		2	1028.5374755859375	1	b10.a1	1
b10	pepb10b19	YISVPPSPNISTSESR		2	1733.8709716796875	1	b10.a1	1
b11	pepb11a1	AAGPSISHTSGGTQSK		2	1485.7296142578125	1	b11.a1	1
b11	pepb11a2	ATAFNEQVDK		2	1122.54296875	1	b11.a1	1
b11	pepb11a3	ATVMDVKPVDYR	M4:+15.99491	2	1409.709716796875	1	b11.a1	1
b11	pepb11a4	FFPIIEVNK		2	1106.6248779296875	1	b11.a1	1
b11	pepb11a5	GWFDAEGQAIDGVSISDIK		2	2007.9661865234375	1	b11.a1	1
b11	pepb11a6	IFSIEIVDESGEIR		2	1606.8326416015625	1	b11.a1	1
b11	pepb11a7	IGNPVPYNEGIGQPQVAPPAPAASPAASSR		3	2913.486083984375	1	b11.a1	1
b11	pepb11a8	NEQAFEEVFQNANFR		2	1842.8409423828125	1	b11.a1	1
b11	pepb11a9	PQPQNGSSGMGSTVSK		2	1561.7279052734375	1	b11.a1	1
b11	pepb11b10	PQPQNGSSGMGSTVSK	M10:+15.99491	2	1577.7227783203125	1	b11.a1	1
b11	pepb11b11	SENIGQGDKPDYFSSVATVVYIR		3	2545.25732421875	1	b11.a1	1
b11	pepb11b12	SGGVGGSNTNWK		2	1163.54443359375	1	b11.a1	1
b11	pepb11b13	SISVISSSTIIANPDIPEAYK		2	2205.165283203125	1	b11.a1	1
b11	pepb11b14	VGQISEGAIAAIMQK		2	1515.8204345703125	1	b11.a1	1
b11	pepb11b15	VGQISEGAIAAIMQK	M13:+15.99491	2	1531.8153076171875	1	b11.a1	1
b11	pepb11b16	VIDQQNGIYR		2	1205.627685546875	1	b11.a1	1
b11	pepb11b17	VVIIMEIEVIK	M5:+15.99491	2	1301.7752685546875	1	b11.a1	1
b11	pepb11b18	VVTATIWGEDADK		2	1404.7010498046875	1	b11.a1	1
b12	pepb12a1	AFEEDIETPPTR		2	1404.66455078125	1	b12.a1	1
b12	pepb12a2	AVIQSMSGR	M6:+15.99491	2	964.488525390625	1	b12.a1	1
b12	pepb12a3	EATSSTSNFSSISSK		2	1532.7078857421875	1	b12.a1	1
b12	pepb12a4	ENATNGVQQISK		2	1288.649658203125	1	b12.a1	1
b12	pepb12a5	FPSETTFMQEFGDIK		2	1776.8153076171875	1	b12.a1	1
b12	pepb12a6	GAGNTSSINPIAVGFVQTPPVISSAHIQDER		3	3162.617919921875	1	b12.a1	1
b12	pepb12a7	PFIGMSSAPR		2	1062.54052734375	1	b12.a1	1
b12	pepb12a8	SFIWDIITPTADGQTR		2	1820.918212890625	1	b12.a1	1
b12	pepb12a9	TFAFSFWPK		2	1130.5673828125	1	b12.a1	1
b12	pepb12b10	TQMEIIQAGISR	M3:+15.99491	2	1362.7049560546875	1	b12.a1	1
b12	pepb12b11	VEEPENPAAK		2	1083.5321044921875	1	b12.a1	1
b12	pepb12b12	VVSTFGVIFDPVK		2	1407.7886962890625	1	b12.a1	1
b13	pepb13a1	DFNQFIK		2	911.4625854492188	1	b13.a1	1
b13	pepb13a2	EIQEPDPTYEEK		2	1477.669677734375	1	b13.a1	1
b13	pepb13a3	HGATHVFASK		2	1054.5433349609375	1	b13.a1	1
b13	pepb13a4	IDEAESINDEEIEEK		2	1762.786865234375	1	b13.a1	1
b13	pepb13a5	IDGQTPHDER		2	1167.539306640625	1	b13.a1	1
b13	pepb13a6	IDSIVIQQGR		2	1128.6375732421875	1	b13.a1	1
b13	pepb13a7	NPEIPNAAQAQK		2	1280.6597900390625	1	b13.a1	1
b13	pepb13a8	QDSINAYNEPNSTK		2	1580.7191162109375	1	b13.a1	1
b13	pepb13a9	QNIISVGDYR		2	1164.6011962890625	1	b13.a1	1
b13	pepb13b10	SAPSKPAASIASGGSNSSNK		3	1817.899169921875	1	b13.a1	1
b13	pepb13b11	YIVIDEAHR		2	1115.5848388671875	1	b13.a1	1
b14	pepb14a1	APVDFGYVGIDSIIEQMR	M17:+15.99491	2	2025.995361328125	1	b14.a1	1
b14	pepb14a2	HVDSISQR		2	941.4802856445312	1	b14.a1	1
b14	pepb14a3	IEPKPQPPVAEATPR		3	1629.896240234375	1	b14.a1	1
b14	pepb14a4	ITADIISNGIDVYPQK		2	1746.927734375	1	b14.a1	1
b14	pepb14a5	KSVQPTSEER		2	1160.5909423828125	1	b14.a1	1
b14	pepb14a6	PAEAPTAPSPAQTIENSEPAPVSQIQSR		3	2873.427978515625	1	b14.a1	1
b14	pepb14a7	PQPPVAEATPR		2	1162.6219482421875	1	b14.a1	1
b14	pepb14a8	QVENAGAIGPSR		2	1198.617919921875	1	b14.a1	1
b14	pepb14a9	SFEVEEVETPNSTPPR		2	1817.8555908203125	1	b14.a1	1
b14	pepb14b10	THMQNIK		2	871.4459228515625	1	b14.a1	1
b14	pepb14b11	VPEVPTAPATDAAPK		2	1463.7745361328125	1	b14.a1	1
b15	pepb15a1	ADIVWQPWEDIESSR		2	1830.8660888671875	1	b15.a1	1
b15	pepb15a2	ASQEANIITIAQK		2	1386.7591552734375	1	b15.a1	1
b15	pepb15a3	EAPAMGSEEGMR	M5:+15.99491	2	1280.5250244140625	1	b15.a1	1
b15	pepb15a4	EAPAMGSEEGMR	M5:+15.99491 - M11:+15.99491	2	1296.5198974609375	1	b15.a1	1
b15	pepb15a5	FQAEIPIMR		2	1104.5875244140625	1	b15.a1	1
b15	pepb15a6	IPGTDAQAQAEDMNVK		2	1687.7960205078125	1	b15.a1	1
b15	pepb15a7	IPGTDAQAQAEDMNVK	M13:+15.99491	2	1703.7908935546875	1	b15.a1	1
b15	pepb15a8	SHESNAPGSAGGQASEKPR		3	1866.8692626953125	1	b15.a1	1
b16	pepb16a1	DVTNNVHYENYR		2	1523.687744140625	1	b16.a1	1
b16	pepb16a2	FEDYINAESR		2	1243.5594482421875	1	b16.a1	1
b16	pepb16a3	IPIAVVGSNTIIEVNGK		2	1723.9957275390625	1	b16.a1	1
b16	pepb16a4	IYEFPETDDEEENK		2	1757.7392578125	1	b16.a1	1
b16	pepb16a5	NIEGYVGFANIPNQVYR		2	1953.982177734375	1	b16.a1	1
b16	pepb16a6	SPIAQMEEER	M6:+15.99491	2	1205.547119140625	1	b16.a1	1
b16	pepb16a7	STIINSIFITDIYSPEYPGPSHR		3	2607.309326171875	1	b16.a1	1
b16	pepb16a8	SVNSSTMVAQQK	M7:+15.99491	2	1295.6263427734375	1	b16.a1	1
b17	pepb17a1	AIDIADMITR		2	1118.5877685546875	1	b17.a1	1
b17	pepb17a2	DIEQGDVSETIR		2	1361.6546630859375	1	b17.a1	1
b17	pepb17a3	EDEQQQAIQDIASR		2	1630.76708984375	1	b17.a1	1
b17	pepb17a4	GASFVTSTNPR		2	1136.5699462890625	1	b17.a1	1
b17	pepb17a5	IIIPGVIK		2	852.5921020507812	1	b17.a1	1
b17	pepb17a6	IYYPDFIVPDPK		2	1466.7569580078125	1	b17.a1	1
b17	pepb17a7	NIQDVVER		2	972.5112915039062	1	b17.a1	1
b17	pepb17a8	TQIIQDFIR		2	1133.6318359375	1	b17.a1	1
b18	pepb18a1	ESETTTSIVIER		2	1364.6907958984375	1	b18.a1	1
b18	pepb18a2	NPVTIFSIATNEMWR		2	1778.8897705078125	1	b18.a1	1
b18	pepb18a3	NPVTIFSIATNEMWR	M13:+15.99491	3	1794.884765625	1	b18.a1	1
b18	pepb18a4	QATTIIADNIIFISDQTK		2	1992.06494140625	1	b18.a1	2
b18	pepb18a5	SGDSEVYQIGDVSQK		2	1611.7501220703125	1	b18.a1	1
b18	pepb18a6	SIATNEMWR		2	1107.525634765625	1	b18.a1	1
b18	pepb18a7	VGQDPVIR		2	883.5	1	b18.a1	1
b19	pepb19a1	ASEAQPPVAR		2	1025.537841796875	1	b19.a1	1
b19	pepb19a2	IDSSPSVSSTIAAK		2	1362.7115478515625	1	b19.a1	1
b19	pepb19a3	ISGDQPAAR		2	914.4694213867188	1	b19.a1	1
b19	pepb19a4	KAEEDAAIQAK		2	1173.6114501953125	1	b19.a1	2
b19	pepb19a5	KQEGPATQVSK		2	1172.62744140625	1	b19.a1	1
b19	pepb19a6	TGPAAAQVQVGK		2	1126.6219482421875	1	b19.a1	1
b20	pepb20a1	APIDASDSGR		2	988.4697875976562	1	b20.a1	1
b20	pepb20a2	DFIEDYVDIIR		2	1397.695068359375	1	b20.a1	1
b20	pepb20a3	EQITDADTK		2	1020.4848022460938	1	b20.a1	1
b20	pepb20a4	HYDDFFER		2	1128.474853515625	1	b20.a1	1
b20	pepb20a5	INSAPPTETK		2	1057.5528564453125	1	b20.a1	1
b20	pepb20a6	ISIQESESK		2	1020.5211791992188	1	b20.a1	1
b20	pepb20a7	IYQGTIGAIK		2	1063.614990234375	1	b20.a1	1
b21	pepb21a1	ASIPFSVVGSNQIIEAK		2	1759.9593505859375	1	b21.a1	1
b21	pepb21a2	KVENEDMNKDQIIIEK		3	1945.9903564453125	1	b21.a1	1
b21	pepb21a3	STIINSIFITDIYPER		2	1881.99609375	1	b21.a1	1
b21	pepb21a4	SVVGSNQIIEAK		2	1244.6849365234375	1	b21.a1	1
b21	pepb21a5	TIISYIDEQFER		2	1513.753662109375	1	b21.a1	1
b21	pepb21a6	TVQIEASTVEIEER		2	1603.8177490234375	1	b21.a1	1
b21	pepb21a7	YIHDESGINR		2	1203.57568359375	1	b21.a1	1
b22	pepb22a1	GKPAAPGGAGNTGTK		2	1283.670654296875	1	b22.a1	1
b22	pepb22a2	HINDSAPEVR		2	1137.5650634765625	1	b22.a1	1
b22	pepb22a3	IDDIFEPVIIPEPK		2	1624.8836669921875	1	b22.a1	1
b22	pepb22a4	NIGIPIITVIGDSK		2	1439.84716796875	1	b22.a1	1
b22	pepb22a5	TAIAATNPAVR		2	1084.6114501953125	1	b22.a1	1
b22	pepb22a6	TSIKEDEDK		2	1064.510986328125	1	b22.a1	1
b23	pepb23a1	GFAFVQYVNER		2	1329.6590576171875	1	b23.a1	1
b23	pepb23a2	KSDVEAIFSK		2	1123.599853515625	1	b23.a1	1
b23	pepb23a3	MIAGQVIDINIAAEPK		2	1682.9150390625	1	b23.a1	1
b23	pepb23a4	MIAGQVIDINIAAEPK	M1:+15.99491	2	1698.909912109375	1	b23.a1	1
b23	pepb23a5	VFIGNINTIVVK		2	1316.7940673828125	1	b23.a1	1
b23	pepb23a6	VPPPPPIAR		2	943.5728149414062	1	b23.a1	1
b24	pepb24a1	FYGNVSR		2	842.416015625	1	b24.a1	1
b24	pepb24a2	KIPAPGADVK		2	995.5888061523438	1	b24.a1	1
b24	pepb24a3	SITHSTVGSK		2	1016.5374755859375	1	b24.a1	1
b24	pepb24a4	SVVGIHAASK		2	968.5527954101562	1	b24.a1	1
b24	pepb24a5	VNPQDGTNTITR		2	1315.6605224609375	1	b24.a1	1
b25	pepb25a1	GAEYVSAR		2	852.42138671875	1	b25.a1	1
b25	pepb25a2	GDTPGHATPGHGGATSSAR		3	1733.79541015625	1	b25.a1	1
b25	pepb25a3	IIVDVDESTISPEEQK		2	1801.906982421875	1	b25.a1	1
b25	pepb25a4	THEDIEAQIR		2	1211.6019287109375	1	b25.a1	1
b25	pepb25a5	VGAAEIISR		2	915.5261840820312	1	b25.a1	1
b26	pepb26a1	DAVTYTEHAK		2	1134.54296875	1	b26.a1	1
b26	pepb26a2	DNIQGITKPAIR		2	1325.7540283203125	1	b26.a1	1
b26	pepb26a3	ISGIIYEETR		2	1180.621337890625	1	b26.a1	1
b26	pepb26a4	TVTAMDVVYAIK		2	1310.702880859375	1	b26.a1	1
b26	pepb26a5	VFIENVIR		2	989.5783081054688	1	b26.a1	1
b27	pepb27a1	ERGDQTVIIIHAK		3	1479.8282470703125	1	b27.a1	1
b27	pepb27a2	MFYGNSDDIGVFISK		2	1692.794189453125	1	b27.a1	1
b27	pepb27a3	QTAIIDADDPVSQIHK		3	1750.8974609375	1	b27.a1	1
b27	pepb27a4	VWFGDVEAETMYR		2	1602.72607421875	1	b27.a1	1
b27	pepb27a5	VWFGDVEAETMYR	M11:+15.99491	2	1618.720947265625	1	b27.a1	1
b28	pepb28a1	FSSSSGYGGGSSR		2	1235.529052734375	1	b28.a1	1
b28	pepb28a2	GGSGGSYGGGGSGGGYGGGSGSR		2	1791.7281494140625	1	b28.a1	1
b28	pepb28a3	SGGGGGGGIGSGGSIR		2	1232.59814453125	1	b28.a1	1
b28	pepb28a4	SRSGGGGGGGIGSGGSIR		2	1475.7314453125	1	b28.a1	1
b29	pepb29a1	FIESIPEEEQQR		2	1504.7281494140625	1	b29.a1	1
b29	pepb29a2	QIQEERPEISESEITR	Q1:-17.02655	2	1926.9407958984375	1	b29.a1	1
b29	pepb29a3	QIQEERPEISESEITR		3	1943.96728515625	1	b29.a1	1
b29	pepb29a4	SDIPEKPK		2	913.4993286132812	1	b29.a1	1
b30	pepb30a1	AIYYIQIHPQEIR		3	1643.8907470703125	1	b30.a1	1
b30	pepb30a2	EEQMDGTVTIK	M4:+15.99491	2	1266.588623046875	1	b30.a1	1
b30	pepb30a3	EMIGGEIIPR	M2:+15.99491	2	1130.5877685546875	1	b30.a1	1
b30	pepb30a4	IVVFQYSDGK		2	1155.6048583984375	1	b30.a1	1
b31	pepb31a1	APTNIVYK		2	905.509521484375	1	b31.a1	1
b31	pepb31a2	IDDMTAAPMDVR	M9:+15.99491	2	1350.6031494140625	1	b31.a1	1
b31	pepb31a3	IGNVEISQVTIVGIIR		2	1711.01171875	1	b31.a1	1
b31	pepb31a4	PEGINFQDIK		2	1160.594970703125	1	b31.a1	1
b32	pepb32a1	DVGPTPMYPPTYIEPGIGR		2	2060.01611328125	1	b32.a1	1
b32	pepb32a2	MVAPPAEPTR	M1:+15.99491	2	1084.5460205078125	1	b32.a1	1
b32	pepb32a3	SIFEGGATEIYYVIK		2	1689.873779296875	1	b32.a1	1
b32	pepb32a4	TYSISPR		2	823.4312744140625	1	b32.a1	1
b33	pepb33a1	DYIVVGSDSGR		2	1167.564453125	1	b33.a1	1
b33	pepb33a2	IGAVFNQVAFPIQYTPR		2	1921.033447265625	1	b33.a1	1
b33	pepb33a3	MQGQEAVIAMSSR		2	1407.6722412109375	1	b33.a1	1
b33	pepb33a4	NENQIIIFADDTYPR		2	1808.8818359375	1	b33.a1	1
b34	pepb34a1	EKPYFPIPEEYTFIQNVPIEDR		3	2724.35595703125	1	b34.a1	1
b34	pepb34a2	NFIIDQTNVSAAAQR		2	1647.8453369140625	1	b34.a1	1
b34	pepb34a3	NGQDIGVAFK		2	1048.5426025390625	1	b34.a1	1
b34	pepb34a4	SSGPTSIFAVTVAPPGAR		2	1714.9127197265625	1	b34.a1	1
b35	pepb35a1	IIHDFPQFYPIGIVQHD		2	2039.0389404296875	1	b35.a1	2
b35	pepb35a2	MFIISDGEGK	M1:+15.99491	2	1112.5296630859375	1	b35.a1	1
b35	pepb35a3	VDMMDIPR	V1:+42.01057	2	1018.469970703125	1	b35.a1	1
b36	pepb36a1	ETEGDVTSVK		2	1064.510986328125	1	b36.a1	1
b36	pepb36a2	IATNAAVTVIR		2	1128.6739501953125	1	b36.a1	1
b36	pepb36a3	PAGGPKPPSGK		2	992.5527954101562	1	b36.a1	1
b37	pepb37a1	GQDIEYIEIR		2	1235.6270751953125	1	b37.a1	1
b37	pepb37a2	NHINNEIK		2	981.5115966796875	1	b37.a1	1
b37	pepb37a3	VAQETDVR		2	917.4691162109375	1	b37.a1	1
b38	pepb38a1	HDVNIGR		2	810.422119140625	1	b38.a1	1
b38	pepb38a2	ISIIQIFR		2	989.6146850585938	1	b38.a1	1
b38	pepb38a3	RQEAIAQNR		2	1085.58154296875	1	b38.a1	1
b39	pepb39a1	DDGSWEVIEGYR		2	1425.6285400390625	1	b39.a1	1
b39	pepb39a2	IIAEGANGPTTPEADK		2	1583.7916259765625	1	b39.a1	1
b39	pepb39a3	NINHVSYGR		2	1059.533447265625	1	b39.a1	1
b40	pepb40a1	AGFAGDDAPR		2	976.44873046875	1	b40.a1	1
b40	pepb40a2	AVFPSIVGR		2	945.5521240234375	1	b40.a1	1
b40	pepb40a3	GYSFTTTAER		2	1132.52734375	1	b40.a1	1
b41	pepb41a1	IDGGITGNMR	M9:+15.99491	2	1049.5047607421875	1	b41.a1	1
b41	pepb41a2	IIEQAIVIEEQIR		2	1553.8902587890625	1	b41.a1	1
b41	pepb41a3	VVVEPPEGEEK		2	1211.6158447265625	1	b41.a1	1
b42	pepb42a1	GIIQEIFINK		2	1174.6834716796875	1	b42.a1	1
b42	pepb42a2	NASTVVVSDK		2	1019.5371704101562	1	b42.a1	1
b42	pepb42a3	QSNVAAPGDATPPAEK		2	1552.7606201171875	1	b42.a1	1
b43	pepb43a1	IAQGVSGSIQDK		2	1202.637939453125	1	b43.a1	1
b43	pepb43a2	IEIVVAPAGVTIK		2	1309.8094482421875	1	b43.a1	1
b43	pepb43a3	NIIDAGVDGIR		2	1142.6168212890625	1	b43.a1	1
b44	pepb44a1	HNADAISDR		2	998.4653930664062	1	b44.a1	1
b44	pepb44a2	NSYNNSQAPSPGIGSK		2	1620.76171875	1	b44.a1	1
b45	pepb45a1	EVDATSPAPSTSSTVK		2	1576.7705078125	1	b45.a1	1
b45	pepb45a2	TEGAEATPGAQK		2	1159.5594482421875	1	b45.a1	1
b46	pepb46a1	AVAQAIEVIPR		2	1166.6895751953125	1	b46.a1	1
b46	pepb46a2	KVQSGNINAAK		2	1129.6328125	1	b46.a1	1
b47	pepb47a1	INESTTFVIGSR		2	1323.690673828125	1	b47.a1	1
b47	pepb47a2	YAADPQDK		2	907.416015625	1	b47.a1	1
b48	pepb48a1	GIGAGGSITGIK		2	1030.589599609375	1	b48.a1	1
b48	pepb48a2	YNIIVVGR		2	933.5521240234375	1	b48.a1	1
b49	pepb49a1	DSPFGISFVR		2	1124.5738525390625	1	b49.a1	1
b49	pepb49a2	TPATAPVPAR		2	980.5527954101562	1	b49.a1	1
b50	pepb50a1	NSPNNISGISNPPGTPR		2	1721.8570556640625	1	b50.a1	1
b50	pepb50a2	SAQTFISEIR		2	1151.60595703125	1	b50.a1	1
b51	pepb51a1	AGIEIISDQGYR	A1:+42.01057	2	1363.685546875	1	b51.a1	1
b51	pepb51a2	VIEAAAQAAR		2	999.55859375	1	b51.a1	1
b52	pepb52a1	ESTIHIVIR		2	1067.6212158203125	1	b52.a1	1
b52	pepb52a2	TITIEVEPSDTIENVK		2	1787.927734375	1	b52.a1	1
b53	pepb53a1	TIVYWGIGR		2	1064.5892333984375	1	b53.a1	1
b53	pepb53a2	YQIEIPENFTTR		2	1510.754150390625	1	b53.a1	1
b54	pepb54a1	AFIPAIDSFGFETDIR		2	1798.9010009765625	1	b54.a1	1
b54	pepb54a2	YDWDIIAAR		2	1122.558349609375	1	b54.a1	1
b55	pepb55a1	AYVVIGQFIVIK		2	1349.819580078125	1	b55.a1	1
b55	pepb55a2	DFVAEPMGEKPVGSIAGIGEVIGK		3	2400.248291015625	1	b55.a1	1
b56	pepb56a1	FIVFFYPEDVR		2	1431.7310791015625	1	b56.a1	1
b56	pepb56a2	TDVVVNSVPIDIVISR		2	1725.9749755859375	1	b56.a1	1

## Sheet: spectra
MS Sample :	DaPR130924_VB104_O1928.m
Group ID	Peptide ID	Sample	Scan	Rt (minutes)	Sequence (top)	Modifs (top)	Number of subgroups	Sub-groups Ids	Best E-value	Best hyperscore	Charge	MH+ Obs	MH+ theo	DeltaMH+	Delta-ppm
a1	pepa1b96	DaPR130924_VB104_O1928.m	846	11.149999618530273	LPKDDVHAK		1	a1.a1	0.035999998450279236	37.20000076293945	2	1022.561279296875	1022.5632934570312	-0.002099999925121665	-2.05366253468975
a1	pepa1c191	DaPR130924_VB104_O1928.m	853	11.180000305175781	SLKHSPEDPEK		1	a1.a1	0.027000000700354576	35.20000076293945	2	1266.63232421875	1266.6329345703125	-5.000000237487257E-4	-0.39474737321459563
a1	pepa1c211	DaPR130924_VB104_O1928.m	871	11.3100004196167	TQMTSAVR	M3:+15.99491	1	a1.a1	7.200000109151006E-4	42.29999923706055	2	909.4461669921875	909.4462890625	-9.999999747378752E-5	-0.10995701304897534
a1	pepa1b13	DaPR130924_VB104_O1928.m	973	11.880000114440918	ASQGTLQTR		1	a1.a1	0.0013000000035390258	32.70000076293945	2	961.5081176757812	961.506591796875	0.001500000013038516	1.5600517207430664
a1	pepa1c150	DaPR130924_VB104_O1928.m	991	11.979999542236328	NKEFVAR		1	a1.a1	0.017000000923871994	26.700000762939453	2	863.47509765625	863.4738159179688	0.0013000000035390258	1.5055465256430283
a1	pepa1c210	DaPR130924_VB104_O1928.m	1091	12.5	TQEGSLSAR		1	a1.a1	0.00279999990016222	31.600000381469727	2	948.4762573242188	948.4749145507812	0.0013000000035390258	1.3706213876565567
a1	pepa1c208	DaPR130924_VB104_O1928.m	1170	12.880000114440918	TLSEKNNITQK		1	a1.a1	1.5999999595806003E-4	37.0	2	1275.6900634765625	1275.690673828125	-6.000000284984708E-4	-0.47033347566771455
a1	pepa1b32	DaPR130924_VB104_O1928.m	1244	13.3100004196167	DQAVAVQH		1	a1.a1	0.04600000008940697	35.900001525878906	2	867.4326782226562	867.4323120117188	3.000000142492354E-4	0.34584832740837823
a1	pepa1c195	DaPR130924_VB104_O1928.m	1353	13.90999984741211	SMEEDPQTSR		1	a1.a1	0.032999999821186066	34.5	2	1179.4912109375	1179.4951171875	-0.003800000064074993	-3.221717503278923
a1	pepa1c195	DaPR130924_VB104_O1928.m	1261	13.399999618530273	SMEEDPQTSR		1	a1.a1	0.0035000001080334187	45.70000076293945	2	1179.49658203125	1179.4951171875	0.0015999999595806003	1.3565125758178564
a1	pepa1a8	DaPR130924_VB104_O1928.m	1341	13.850000381469727	ALKLNSNEAR		1	a1.a1	0.03700000047683716	33.099998474121094	2	1115.6160888671875	1115.6171875	-0.0010000000474974513	-0.8963648630569806
a1	pepa1c185	DaPR130924_VB104_O1928.m	1537	14.829999923706055	SENPPDLNK		1	a1.a1	0.007499999832361937	32.29999923706055	2	1013.4867553710938	1013.4901733398438	-0.0035000001080334187	-3.4534129684746313
a1	pepa1c152	DaPR130924_VB104_O1928.m	1565	14.979999542236328	NSLYSPK		1	a1.a1	0.017000000923871994	25.5	2	808.4278564453125	808.42041015625	0.007499999832361937	9.277350915611285
a1	pepa1b72	DaPR130924_VB104_O1928.m	1731	15.800000190734863	HVMQPYYK		1	a1.a1	7.50000006519258E-4	35.900001525878906	2	1065.5206298828125	1065.51904296875	0.0015999999595806003	1.5016155460935536
a1	pepa1b72	DaPR130924_VB104_O1928.m	1633	15.300000190734863	HVMQPYYK		1	a1.a1	0.02199999988079071	29.600000381469727	2	1065.5189208984375	1065.51904296875	-9.999999747378752E-5	-0.0938509716308471
a1	pepa1c194	DaPR130924_VB104_O1928.m	1697	15.630000114440918	SKDFVQVMR	M8:+15.99491	1	a1.a1	3.800000122282654E-4	36.79999923706055	2	1125.57275390625	1125.572509765625	3.000000142492354E-4	0.26653104233302893
a1	pepa1c175	DaPR130924_VB104_O1928.m	1717	15.729999542236328	QVSNMVAK	M5:+15.99491 - Q1:-17.02655	1	a1.a1	0.03200000151991844	34.5	2	875.4304809570312	875.4295043945312	8.999999845400453E-4	1.0280667718213445
a1	pepa1c196	DaPR130924_VB104_O1928.m	1721	15.75	SMNVDQDGDPSDR		1	a1.a1	2.700000004551839E-5	55.5	2	1435.572509765625	1435.5758056640625	-0.0032999999821186066	-2.298729171318199
a1	pepa1b94	DaPR130924_VB104_O1928.m	1858	16.309999465942383	INQVFHGS		1	a1.a1	0.04899999871850014	27.200000762939453	2	901.4544067382812	901.453125	0.0013000000035390258	1.4421160318669102
a1	pepa1b70	DaPR130924_VB104_O1928.m	1874	16.399999618530273	HNLEIIK		1	a1.a1	0.029999999329447746	35.599998474121094	2	866.5126953125	866.5098876953125	0.00279999990016222	3.2313536636142497
a1	pepa1b41	DaPR130924_VB104_O1928.m	2637	19.459999084472656	EHPFLVK	E1:-18.01056	1	a1.a1	0.03200000151991844	27.399999618530273	2	851.4801635742188	851.477783203125	0.002300000051036477	2.7011862157862065
a1	pepa1b41	DaPR130924_VB104_O1928.m	1918	16.559999465942383	EHPFLVK	E1:-18.01056	1	a1.a1	0.0031999999191612005	30.100000381469727	2	851.4788818359375	851.477783203125	0.0010000000474974513	1.1744288191943295
a1	pepa1c140	DaPR130924_VB104_O1928.m	2267	18.0	MYAALGDPK	M1:+15.99491	1	a1.a1	0.04100000113248825	29.700000762939453	2	981.4745483398438	981.4713745117188	0.003100000089034438	3.1585231821729756
a1	pepa1c140	DaPR130924_VB104_O1928.m	1943	16.65999984741211	MYAALGDPK	M1:+15.99491	1	a1.a1	0.00430000014603138	44.29999923706055	2	981.4716186523438	981.4713745117188	1.9999999494757503E-4	0.2037756781720454
a1	pepa1c140	DaPR130924_VB104_O1928.m	2055	17.18000030517578	MYAALGDPK	M1:+15.99491	1	a1.a1	0.0038999998942017555	34.400001525878906	2	981.4724731445312	981.4713745117188	0.0010000000474974513	1.0188784649933886
a1	pepa1c133	DaPR130924_VB104_O1928.m	2015	17.0	MKQDAQVVLYR	M1:+15.99491	1	a1.a1	2.500000118743628E-4	45.900001525878906	3	1366.7178955078125	1366.7152099609375	0.0027000000700354576	1.975539637195248
a1	pepa1c119	DaPR130924_VB104_O1928.m	2057	17.200000762939453	KFIQTFGK		1	a1.a1	0.013000000268220901	28.700000762939453	2	968.5570068359375	968.5568237304688	1.9999999494757503E-4	0.20649278395175635
a1	pepa1c125	DaPR130924_VB104_O1928.m	2108	17.3799991607666	MAGENQLLER	M1:+15.99491	1	a1.a1	0.0019000000320374966	56.20000076293945	2	1176.5677490234375	1176.5682373046875	-3.9999998989515007E-4	-0.3399717731726978
a1	pepa1c122	DaPR130924_VB104_O1928.m	2123	17.450000762939453	KQNNFSLAMK		1	a1.a1	0.0017999999690800905	41.79999923706055	2	1180.6162109375	1180.61474609375	0.001500000013038516	1.2705245449470308
a1	pepa1b17	DaPR130924_VB104_O1928.m	2154	17.559999465942383	ATQQQHDFTLTQTADGR		1	a1.a1	6.300000222836388E-6	44.400001525878906	2	1917.9068603515625	1917.9053955078125	0.001500000013038516	0.7821032343680092
a1	pepa1b17	DaPR130924_VB104_O1928.m	2131	17.459999084472656	ATQQQHDFTLTQTADGR		1	a1.a1	0.00559999980032444	37.70000076293945	3	1917.9052734375	1917.9053955078125	-9.999999747378752E-5	-0.05214021385414063
a1	pepa1b11	DaPR130924_VB104_O1928.m	2145	17.530000686645508	AQEPESGLSEETQVK		1	a1.a1	3.799999959142042E-8	67.4000015258789	2	1631.773193359375	1631.7762451171875	-0.003100000089034438	-1.899770325932039
a1	pepa1b11	DaPR130924_VB104_O1928.m	2181	17.65999984741211	AQEPESGLSEETQVK		1	a1.a1	0.013000000268220901	40.29999923706055	3	1631.7857666015625	1631.7762451171875	0.009399999864399433	5.760593642987102
a1	pepa1c207	DaPR130924_VB104_O1928.m	2155	17.559999465942383	TGGSLEELR		1	a1.a1	3.800000122282654E-4	45.29999923706055	2	961.4968872070312	961.4953002929688	0.001500000013038516	1.560070041508746
a1	pepa1b57	DaPR130924_VB104_O1928.m	2177	17.649999618530273	FVETQASQGTLQTR		1	a1.a1	1.100000021625469E-10	80.4000015258789	2	1565.7978515625	1565.792236328125	0.00570000009611249	3.640329772920145
a1	pepa1c123	DaPR130924_VB104_O1928.m	2179	17.65999984741211	KSLNSIEFR		1	a1.a1	0.04399999976158142	26.700000762939453	2	1093.600341796875	1093.6004638671875	-9.999999747378752E-5	-0.09144107082779368
a1	pepa1c216	DaPR130924_VB104_O1928.m	2332	18.229999542236328	TYSVVPMTSR	M7:+15.99491	1	a1.a1	0.027000000700354576	32.900001525878906	2	1156.5687255859375	1156.567138671875	0.0017000000225380063	1.4698671315269891
a1	pepa1c216	DaPR130924_VB104_O1928.m	2197	17.729999542236328	TYSVVPMTSR	M7:+15.99491	1	a1.a1	0.017000000923871994	27.299999237060547	2	1156.5675048828125	1156.567138671875	3.9999998989515007E-4	0.34585107644895
a1	pepa1c193	DaPR130924_VB104_O1928.m	2216	17.799999237060547	SKDFVQVMR		1	a1.a1	0.01899999938905239	44.900001525878906	2	1109.5777587890625	1109.57763671875	1.9999999494757503E-4	0.18024876162700637
a1	pepa1c132	DaPR130924_VB104_O1928.m	2218	17.799999237060547	MKQDAQVVLYR		1	a1.a1	8.50000014906982E-6	61.20000076293945	2	1350.7210693359375	1350.7203369140625	8.999999845400453E-4	0.6663111229940016
a1	pepa1b12	DaPR130924_VB104_O1928.m	2244	17.90999984741211	AQVVLYR		1	a1.a1	0.017000000923871994	32.79999923706055	2	848.5003051757812	848.4993286132812	0.0010000000474974513	1.1785513715511955
a1	pepa1b68	DaPR130924_VB104_O1928.m	2284	18.059999465942383	HDVGAYMLMYK	M7:+15.99491 - M9:+15.99491	1	a1.a1	5.799999926239252E-4	40.20000076293945	2	1359.6077880859375	1359.6075439453125	3.000000142492354E-4	0.2206519194345558
a1	pepa1c190	DaPR130924_VB104_O1928.m	2431	18.6299991607666	SLGPPQGEEDSVPR		1	a1.a1	5.299999884300632E-6	52.099998474121094	2	1467.7083740234375	1467.707763671875	6.000000284984708E-4	0.4088007458633356
a1	pepa1c190	DaPR130924_VB104_O1928.m	2303	18.110000610351562	SLGPPQGEEDSVPR		1	a1.a1	4.5000000682193786E-5	59.5	2	1467.7105712890625	1467.707763671875	0.00279999990016222	1.9077366553933388
a1	pepa1c139	DaPR130924_VB104_O1928.m	2306	18.1299991607666	MYAALGDPK		1	a1.a1	0.006599999964237213	40.20000076293945	2	965.477783203125	965.4765014648438	0.0013000000035390258	1.3464853899257363
a1	pepa1b25	DaPR130924_VB104_O1928.m	2338	18.25	DFVQVMR	M6:+15.99491	1	a1.a1	0.0066999997943639755	35.29999923706055	2	910.4462890625	910.4454956054688	6.99999975040555E-4	0.7688543448447045
a1	pepa1c163	DaPR130924_VB104_O1928.m	2357	18.309999465942383	QGNLSSQVPLK		1	a1.a1	0.004999999888241291	24.799999237060547	2	1170.6494140625	1170.6480712890625	0.0013000000035390258	1.1104960025326203
a1	pepa1c121	DaPR130924_VB104_O1928.m	2369	18.350000381469727	KLNESTFDTQITK		1	a1.a1	0.03700000047683716	35.599998474121094	2	1524.7935791015625	1524.790771484375	0.00279999990016222	1.8363174492697356
a1	pepa1c171	DaPR130924_VB104_O1928.m	2379	18.399999618530273	QMFLTQTDTGDDR	M2:+15.99491	1	a1.a1	0.0010999999940395355	34.400001525878906	2	1543.675537109375	1543.669677734375	0.005900000222027302	3.8220613562136294
a1	pepa1c171	DaPR130924_VB104_O1928.m	2492	18.860000610351562	QMFLTQTDTGDDR	M2:+15.99491	1	a1.a1	8.799999704933725E-6	40.0	2	1543.6727294921875	1543.669677734375	0.003000000026077032	1.943420972341761
a1	pepa1a4	DaPR130924_VB104_O1928.m	2390	18.43000030517578	AFQHLSEAVQ		1	a1.a1	0.010999999940395355	30.200000762939453	2	1129.563232421875	1129.5640869140625	-7.999999797903001E-4	-0.7082377963838048
a1	pepa1c221	DaPR130924_VB104_O1928.m	2410	18.510000228881836	VIAGLYQR		1	a1.a1	0.002099999925121665	42.20000076293945	2	919.5379028320312	919.536376953125	0.001500000013038516	1.631256849249131
a1	pepa1b82	DaPR130924_VB104_O1928.m	2562	19.15999984741211	ILELSGSSSEDSEK		1	a1.a1	3.000000106112566E-6	53.0	2	1480.7015380859375	1480.70166015625	-1.9999999494757503E-4	-0.1350710952309395
a1	pepa1b82	DaPR130924_VB104_O1928.m	2428	18.610000610351562	ILELSGSSSEDSEK		1	a1.a1	1.5999999936067155E-11	77.9000015258789	2	1480.702880859375	1480.70166015625	0.0012000000569969416	0.8104266303519322
a1	pepa1b40	DaPR130924_VB104_O1928.m	2432	18.6299991607666	EFPPGTPR		1	a1.a1	0.010999999940395355	26.0	2	900.4588012695312	900.4578247070312	0.0010000000474974513	1.1105462355472415
a1	pepa1b87	DaPR130924_VB104_O1928.m	2437	18.649999618530273	LLQDFNR		1	a1.a1	4.299999854993075E-4	32.79999923706055	2	905.4856567382812	905.484375	0.0013000000035390258	1.4356956778398589
a1	pepa1b87	DaPR130924_VB104_O1928.m	3402	22.18000030517578	LLQDFNR		1	a1.a1	0.014999999664723873	27.100000381469727	2	905.4868774414062	905.484375	0.0024999999441206455	2.7609531573867803
a1	pepa1c124	DaPR130924_VB104_O1928.m	2440	18.65999984741211	MAGENQLLER		1	a1.a1	3.5000000934815034E-5	65.69999694824219	2	1160.57568359375	1160.5732421875	0.0024999999441206455	2.1541078608779007
a1	pepa1c106	DaPR130924_VB104_O1928.m	2471	18.799999237060547	LSLMYAR	M4:+15.99491	1	a1.a1	8.800000068731606E-4	34.5	2	869.4567260742188	869.4553833007812	0.0013000000035390258	1.4951888601847911
a1	pepa1c156	DaPR130924_VB104_O1928.m	2474	18.809999465942383	PESETDNDSQEIFK		1	a1.a1	4.3000000005122274E-8	54.900001525878906	2	1638.715087890625	1638.71337890625	0.0017999999690800905	1.0984226968852175
a1	pepa1c160	DaPR130924_VB104_O1928.m	2476	18.809999465942383	QDWVDGEPTEAEK		1	a1.a1	0.00139999995008111	38.099998474121094	2	1503.66455078125	1503.66015625	0.004399999976158142	2.926193101459419
a1	pepa1c160	DaPR130924_VB104_O1928.m	2605	19.329999923706055	QDWVDGEPTEAEK		1	a1.a1	0.0031999999191612005	32.5	2	1503.65966796875	1503.66015625	-5.000000237487257E-4	-0.3325219609434109
a1	pepa1c227	DaPR130924_VB104_O1928.m	2481	18.829999923706055	YAVPSAGLR		1	a1.a1	0.017000000923871994	27.299999237060547	2	933.515869140625	933.5156860351562	1.9999999494757503E-4	0.21424385035994245
a1	pepa1c158	DaPR130924_VB104_O1928.m	2515	18.959999084472656	QDAQVVLYR		1	a1.a1	0.024000000208616257	24.299999237060547	2	1091.5858154296875	1091.5848388671875	0.0010999999940395355	1.0077091169396242
a1	pepa1b26	DaPR130924_VB104_O1928.m	2540	19.079999923706055	DILETHLR		1	a1.a1	0.02800000086426735	43.29999923706055	2	996.5479125976562	996.5477294921875	1.9999999494757503E-4	0.20069284092342407
a1	pepa1b58	DaPR130924_VB104_O1928.m	2543	19.100000381469727	FYGELALKK		1	a1.a1	0.009999999776482582	37.400001525878906	2	1068.6102294921875	1068.6092529296875	0.0010000000474974513	0.9357957969724313
a1	pepa1c174	DaPR130924_VB104_O1928.m	2554	19.1299991607666	QVSNMVAK	Q1:-17.02655	1	a1.a1	0.007699999958276749	33.400001525878906	2	859.4359741210938	859.4345703125	0.0013000000035390258	1.5126224246091604
a1	pepa1b80	DaPR130924_VB104_O1928.m	2560	19.15999984741211	ILDVMYSR	M5:+15.99491	1	a1.a1	0.014999999664723873	42.20000076293945	2	1012.5139770507812	1012.5136108398438	3.9999998989515007E-4	0.395056407748795
a1	pepa1c176	DaPR130924_VB104_O1928.m	2566	19.18000030517578	QYDEALNK	Q1:-17.02655	1	a1.a1	0.008299999870359898	34.099998474121094	2	963.4427490234375	963.4421997070312	5.000000237487257E-4	0.5189725173972745
a1	pepa1c153	DaPR130924_VB104_O1928.m	2590	19.280000686645508	NVDSNNKELSIAIR		1	a1.a1	0.04800000041723251	36.29999923706055	3	1572.837890625	1572.8343505859375	0.0034000000450760126	2.16170256188097
a1	pepa1c164	DaPR130924_VB104_O1928.m	2604	19.329999923706055	QGNLSSQVPLKR	Q1:-17.02655	1	a1.a1	2.2000000171829015E-5	43.900001525878906	2	1309.7236328125	1309.72265625	0.0010000000474974513	0.7635204619279116
a1	pepa1b86	DaPR130924_VB104_O1928.m	2611	19.360000610351562	LLNTWTNR		1	a1.a1	0.04500000178813934	41.900001525878906	2	1017.549072265625	1017.5479736328125	0.0010000000474974513	0.9827546940389333
a1	pepa1b86	DaPR130924_VB104_O1928.m	2752	19.90999984741211	LLNTWTNR		1	a1.a1	0.029999999329447746	37.599998474121094	2	1017.549072265625	1017.5479736328125	0.0010000000474974513	0.9827546940389333
a1	pepa1c224	DaPR130924_VB104_O1928.m	2779	20.0	VTELALTASDR		1	a1.a1	5.500000042957254E-6	47.099998474121094	2	1175.6259765625	1175.6270751953125	-0.0010000000474974513	-0.8506099158453938
a1	pepa1c224	DaPR130924_VB104_O1928.m	2614	19.3799991607666	VTELALTASDR		1	a1.a1	5.6999999742402E-7	55.900001525878906	2	1175.628173828125	1175.6270751953125	0.0012000000569969416	1.0207318990144727
a1	pepa1b76	DaPR130924_VB104_O1928.m	2622	19.40999984741211	LGLPGDEVDNK		1	a1.a1	1.5999999959603883E-5	40.79999923706055	2	1156.585205078125	1156.5849609375	3.9999998989515007E-4	0.34584574709576
a1	pepa1c148	DaPR130924_VB104_O1928.m	2765	19.950000762939453	NLLTVTSSDEMMK	M11:+15.99491 - M12:+15.99491	1	a1.a1	1.8000000636675395E-5	42.29999923706055	2	1500.6998291015625	1500.6923828125	0.007400000002235174	4.931057215314557
a1	pepa1c148	DaPR130924_VB104_O1928.m	2789	20.030000686645508	NLLTVTSSDEMMK	M11:+15.99491 - M12:+15.99491	1	a1.a1	4.299999854993075E-4	41.70000076293945	2	1500.6842041015625	1500.6923828125	-0.008200000040233135	-5.464144506994318
a1	pepa1c148	DaPR130924_VB104_O1928.m	2631	19.450000762939453	NLLTVTSSDEMMK	M11:+15.99491 - M12:+15.99491	1	a1.a1	6.899999789311551E-7	55.099998474121094	2	1500.692138671875	1500.6923828125	-3.000000142492354E-4	-0.19990773437990994
a1	pepa1b97	DaPR130924_VB104_O1928.m	2635	19.450000762939453	LQETLSAADR	L1:+42.01056	1	a1.a1	2.099999983329326E-5	39.79999923706055	2	1145.5850830078125	1145.580078125	0.004999999888241291	4.364600942105172
a1	pepa1b16	DaPR130924_VB104_O1928.m	2659	19.559999465942383	ATQMPEGGQGAPPMYQLYK	M4:+15.99491 - M14:+15.99491	1	a1.a1	0.03099999949336052	30.799999237060547	3	2098.96044921875	2098.957763671875	0.00279999990016222	1.3339953517044363
a1	pepa1b16	DaPR130924_VB104_O1928.m	2641	19.479999542236328	ATQMPEGGQGAPPMYQLYK	M4:+15.99491 - M14:+15.99491	1	a1.a1	0.002300000051036477	33.900001525878906	2	2098.96240234375	2098.957763671875	0.004800000227987766	2.2868493645106707
a1	pepa1c215	DaPR130924_VB104_O1928.m	2653	19.549999237060547	TYSVVPMTSR		1	a1.a1	0.007699999958276749	33.0	2	1140.57421875	1140.5721435546875	0.002099999925121665	1.841181144909292
a1	pepa1c110	DaPR130924_VB104_O1928.m	2702	19.729999542236328	LTPLPEDNSMNVDQDGDPSDR	M10:+15.99491	1	a1.a1	2.1999999262334313E-6	50.0	2	2331.012451171875	2331.00439453125	0.00800000037997961	3.431997124822392
a1	pepa1c110	DaPR130924_VB104_O1928.m	2703	19.729999542236328	LTPLPEDNSMNVDQDGDPSDR	M10:+15.99491	1	a1.a1	1.9999999494757503E-4	50.900001525878906	3	2331.0048828125	2331.00439453125	3.9999998989515007E-4	0.1715998437555874
a1	pepa1b90	DaPR130924_VB104_O1928.m	2717	19.780000686645508	IISSESYSFK		1	a1.a1	3.9999998989515007E-4	41.5	2	1160.584228515625	1160.583740234375	5.000000237487257E-4	0.4308177052762714
a1	pepa1b69	DaPR130924_VB104_O1928.m	2719	19.780000686645508	HGDLPDIQIK		1	a1.a1	0.014000000432133675	40.0	2	1135.613037109375	1135.6109619140625	0.002099999925121665	1.8492247746377275
a1	pepa1c173	DaPR130924_VB104_O1928.m	2724	19.799999237060547	QNNFSLAMK		1	a1.a1	0.01600000075995922	25.200000762939453	2	1052.5224609375	1052.519775390625	0.0027000000700354576	2.5652725327972083
a1	pepa1a3	DaPR130924_VB104_O1928.m	2733	19.829999923706055	AFLGELKTQMTSAVR	M10:+15.99491	1	a1.a1	0.007300000172108412	32.5	3	1667.8795166015625	1667.87890625	6.000000284984708E-4	0.3597383636486474
a1	pepa1b93	DaPR130924_VB104_O1928.m	2757	19.93000030517578	LNESTFDTQITK		1	a1.a1	1.6999999630229468E-8	60.599998474121094	2	1396.696533203125	1396.6959228515625	6.99999975040555E-4	0.5011828012008519
a1	pepa1b83	DaPR130924_VB104_O1928.m	2773	19.979999542236328	ILLGTTYR		1	a1.a1	1.5999999595806003E-4	30.399999618530273	2	936.5515747070312	936.5516967773438	-1.9999999494757503E-4	-0.21354933810463547
a1	pepa1c226	DaPR130924_VB104_O1928.m	2807	20.100000381469727	VVQMLGSLGGQINK	M4:+15.99491	1	a1.a1	0.013000000268220901	40.20000076293945	3	1459.798828125	1459.7940673828125	0.004699999932199717	3.2196321640257777
a1	pepa1c226	DaPR130924_VB104_O1928.m	2797	20.059999465942383	VVQMLGSLGGQINK	M4:+15.99491	1	a1.a1	3.000000106112566E-6	61.400001525878906	2	1459.795166015625	1459.7940673828125	0.0010999999940395355	0.7535309387930773
a1	pepa1c192	DaPR130924_VB104_O1928.m	2822	20.149999618530273	SLNSIEFR		1	a1.a1	0.012000000104308128	33.900001525878906	2	965.5111083984375	965.5054931640625	0.00559999980032444	5.800070367256694
a1	pepa1c233	DaPR130924_VB104_O1928.m	2840	20.209999084472656	YPEETLSLMTK	M9:+15.99491	1	a1.a1	1.900000061141327E-4	41.79999923706055	2	1327.6446533203125	1327.6453857421875	-6.99999975040555E-4	-0.5272492056673983
a1	pepa1b29	DaPR130924_VB104_O1928.m	2849	20.280000686645508	DPESETDNDSQEIFK		1	a1.a1	3.3000000301819377E-12	78.5999984741211	2	1753.7406005859375	1753.7403564453125	3.000000142492354E-4	0.17106295874795902
a1	pepa1c170	DaPR130924_VB104_O1928.m	2868	20.329999923706055	QMFLTQTDTGDDR		1	a1.a1	3.199999991920777E-5	40.79999923706055	2	1527.6759033203125	1527.6748046875	0.0010999999940395355	0.7200485277784958
a1	pepa1b28	DaPR130924_VB104_O1928.m	3507	22.549999237060547	DLLLNTMSQEEK	M7:+15.99491	1	a1.a1	0.003800000064074993	30.399999618530273	2	1436.69677734375	1436.6942138671875	0.0027000000700354576	1.8793143620783415
a1	pepa1b28	DaPR130924_VB104_O1928.m	2869	20.329999923706055	DLLLNTMSQEEK	M7:+15.99491	1	a1.a1	3.299999889350147E-6	60.5	2	1436.697265625	1436.6942138671875	0.0031999999191612005	2.2273354261987848
a1	pepa1c177	DaPR130924_VB104_O1928.m	2884	20.3799991607666	QYDEALNKQDWVDGEPTEAEK		1	a1.a1	0.008100000210106373	42.0	3	2465.10302734375	2465.110595703125	-0.007600000128149986	-3.083026027877761
a1	pepa1c180	DaPR130924_VB104_O1928.m	2892	20.40999984741211	RTFPVLLR		1	a1.a1	0.00430000014603138	36.5	2	1001.6282348632812	1001.6259155273438	0.002300000051036477	2.2962665156537563
a1	pepa1c105	DaPR130924_VB104_O1928.m	2899	20.43000030517578	LSLMYAR		1	a1.a1	0.008100000210106373	34.5	2	853.461669921875	853.4605102539062	0.0012000000569969416	1.4060405169067978
a1	pepa1c199	DaPR130924_VB104_O1928.m	2908	20.459999084472656	SSIDVLLHQSR		1	a1.a1	1.2000000424450263E-6	57.79999923706055	2	1254.6807861328125	1254.6805419921875	3.000000142492354E-4	0.2391046997292984
a1	pepa1b15	DaPR130924_VB104_O1928.m	2940	20.559999465942383	ATQMPEGGQGAPPMYQLYK	M14:+15.99491	1	a1.a1	0.020999999716877937	38.400001525878906	3	2082.964599609375	2082.962646484375	0.0017999999690800905	0.8641537437640233
a1	pepa1b15	DaPR130924_VB104_O1928.m	3137	21.280000686645508	ATQMPEGGQGAPPMYQLYK	M4:+15.99491	1	a1.a1	1.4999999621068127E-5	46.099998474121094	2	2082.968505859375	2082.962646484375	0.005799999926239252	2.7844954089928082
a1	pepa1b15	DaPR130924_VB104_O1928.m	2931	20.530000686645508	ATQMPEGGQGAPPMYQLYK	M14:+15.99491	1	a1.a1	1.4000000270186774E-8	58.5	2	2082.966796875	2082.962646484375	0.004100000020116568	1.9683502375986188
a1	pepa1b15	DaPR130924_VB104_O1928.m	3142	21.299999237060547	ATQMPEGGQGAPPMYQLYK	M4:+15.99491	1	a1.a1	9.500000160187483E-4	37.5	3	2082.96533203125	2082.962646484375	0.0026000000070780516	1.2482220991654998
a1	pepa1c209	DaPR130924_VB104_O1928.m	2937	20.559999465942383	TKNLSSNEAISLEEIR		1	a1.a1	5.099999834783375E-4	43.70000076293945	3	1803.949951171875	1803.945068359375	0.004800000227987766	2.660835028836659
a1	pepa1c167	DaPR130924_VB104_O1928.m	2949	20.600000381469727	QITQSALLAEAR		1	a1.a1	7.800000275892671E-6	44.70000076293945	2	1300.72412109375	1300.722412109375	0.0017999999690800905	1.3838463551658493
a1	pepa1c172	DaPR130924_VB104_O1928.m	2971	20.68000030517578	QNNFSLAMK	M8:+15.99491 - Q1:-17.02655	1	a1.a1	0.0027000000700354576	33.20000076293945	2	1051.4906005859375	1051.4881591796875	0.0024999999441206455	2.37758259310405
a1	pepa1c179	DaPR130924_VB104_O1928.m	2972	20.68000030517578	RLYSLALHPNAFK		1	a1.a1	0.019999999552965164	34.20000076293945	3	1529.8594970703125	1529.859130859375	3.000000142492354E-4	0.1960964955516623
a1	pepa1b89	DaPR130924_VB104_O1928.m	2976	20.700000762939453	LLSITVR		1	a1.a1	0.009999999776482582	24.0	2	801.5157470703125	801.5197143554688	-0.004000000189989805	-4.99052003132119
a1	pepa1c141	DaPR130924_VB104_O1928.m	2992	20.760000228881836	NELEIPGQYDGR		1	a1.a1	6.500000017695129E-4	44.20000076293945	2	1390.66162109375	1390.66015625	0.001500000013038516	1.0786244261742262
a1	pepa1c147	DaPR130924_VB104_O1928.m	3185	21.459999084472656	NLLTVTSSDEMMK	M11:+15.99491	1	a1.a1	2.099999983329326E-5	45.0	2	1484.6976318359375	1484.697509765625	1.9999999494757503E-4	0.13470757082306087
a1	pepa1c147	DaPR130924_VB104_O1928.m	2999	20.780000686645508	NLLTVTSSDEMMK	M11:+15.99491	1	a1.a1	5.599999894911889E-6	56.900001525878906	2	1484.6990966796875	1484.697509765625	0.0015999999595806003	1.077660566584487
a1	pepa1b62	DaPR130924_VB104_O1928.m	3000	20.780000686645508	GIFTSEIGTK		1	a1.a1	0.02199999988079071	40.29999923706055	2	1052.561767578125	1052.562744140625	-8.999999845400453E-4	-0.8550559000402953
a1	pepa1c151	DaPR130924_VB104_O1928.m	3001	20.780000686645508	NNWEVSALSR		1	a1.a1	4.400000034365803E-4	52.900001525878906	2	1175.5843505859375	1175.580810546875	0.003599999938160181	3.0623160108282788
a1	pepa1b74	DaPR130924_VB104_O1928.m	3024	20.860000610351562	LATTILQHWK		1	a1.a1	1.4000000373926014E-4	45.099998474121094	2	1210.695068359375	1210.6947021484375	3.9999998989515007E-4	0.3303888165904504
a1	pepa1b18	DaPR130924_VB104_O1928.m	3029	20.8799991607666	ATTILQHWK		1	a1.a1	0.0019000000320374966	29.700000762939453	2	1097.613037109375	1097.610595703125	0.0024999999441206455	2.2776747545145146
a1	pepa1c212	DaPR130924_VB104_O1928.m	3031	20.8799991607666	TTILQHWK		1	a1.a1	0.01600000075995922	31.100000381469727	2	1026.5762939453125	1026.573486328125	0.00279999990016222	2.7275201799506172
a1	pepa1b79	DaPR130924_VB104_O1928.m	3060	20.979999542236328	ILDVMYSR		1	a1.a1	1.700000029813964E-5	39.29999923706055	2	996.5184936523438	996.5186767578125	-1.9999999494757503E-4	-0.20069869196860196
a1	pepa1c189	DaPR130924_VB104_O1928.m	3062	21.0	SIGEYDVLR		1	a1.a1	0.0066999997943639755	45.70000076293945	2	1051.54345703125	1051.5423583984375	0.0012000000569969416	1.1411809019511245
a1	pepa1b88	DaPR130924_VB104_O1928.m	3064	21.0	LLQIIER		1	a1.a1	1.3000000035390258E-4	39.400001525878906	2	884.5574340820312	884.5568237304688	6.000000284984708E-4	0.6783058051240531
a1	pepa1b47	DaPR130924_VB104_O1928.m	3078	21.049999237060547	EQQHVMEELFQSSFR	M6:+15.99491	1	a1.a1	0.03200000151991844	30.5	2	1910.8756103515625	1910.87060546875	0.005100000184029341	2.6689406228938637
a1	pepa1b47	DaPR130924_VB104_O1928.m	3076	21.049999237060547	EQQHVMEELFQSSFR	M6:+15.99491	1	a1.a1	0.028999999165534973	34.400001525878906	3	1910.8701171875	1910.87060546875	-3.9999998989515007E-4	-0.20932866346385984
a1	pepa1a5	DaPR130924_VB104_O1928.m	3096	21.1299991607666	AGLLHNILPSQSTDLHH		1	a1.a1	9.299999801442027E-4	44.70000076293945	3	1852.9703369140625	1852.966796875	0.0035000001080334187	1.8888628301036559
a1	pepa1c109	DaPR130924_VB104_O1928.m	3110	21.18000030517578	LTPLPEDNSMNVDQDGDPSDR		1	a1.a1	1.500000071246177E-4	48.5	2	2315.013671875	2315.009521484375	0.004100000020116568	1.7710510397761403
a1	pepa1c109	DaPR130924_VB104_O1928.m	3113	21.200000762939453	LTPLPEDNSMNVDQDGDPSDR		1	a1.a1	9.999999747378752E-5	55.20000076293945	3	2315.011474609375	2315.009521484375	0.0019000000320374966	0.8207309794644921
a1	pepa1c115	DaPR130924_VB104_O1928.m	3115	21.200000762939453	LYSLALHPN		1	a1.a1	5.39999979082495E-4	36.29999923706055	2	1027.559814453125	1027.5574951171875	0.002300000051036477	2.2383176240412457
a1	pepa1b67	DaPR130924_VB104_O1928.m	3152	21.329999923706055	HDVGAYMLMYK		1	a1.a1	6.900000215637192E-8	50.29999923706055	2	1327.6162109375	1327.6177978515625	-0.001500000013038516	-1.1298432541849872
a1	pepa1b71	DaPR130924_VB104_O1928.m	3164	21.3799991607666	HSSLITPLQAVAQR		1	a1.a1	1.9000000293090125E-6	52.0	2	1520.8453369140625	1520.8548583984375	-0.009399999864399433	-6.180734349823668
a1	pepa1b71	DaPR130924_VB104_O1928.m	3154	21.350000381469727	HSSLITPLQAVAQR		1	a1.a1	0.0013000000035390258	56.0	3	1520.8568115234375	1520.8548583984375	0.0020000000949949026	1.315049943096501
a1	pepa1b51	DaPR130924_VB104_O1928.m	3156	21.350000381469727	ETGLMYSIMVHALR	M5:+15.99491 - M9:+15.99491	1	a1.a1	0.003100000089034438	39.900001525878906	2	1652.8197021484375	1652.8138427734375	0.005900000222027302	3.5696701403027005
a1	pepa1c120	DaPR130924_VB104_O1928.m	3165	21.399999618530273	KGGSWIQEINVAEK		1	a1.a1	9.700000191514846E-6	49.0	2	1558.822509765625	1558.82275390625	-3.000000142492354E-4	-0.19245293507389863
a1	pepa1c162	DaPR130924_VB104_O1928.m	3172	21.40999984741211	QGNLSSQVPLK	Q1:-17.02655	1	a1.a1	9.899999713525176E-5	40.400001525878906	2	1153.619140625	1153.62158203125	-0.002400000113993883	-2.080405005745524
a1	pepa1c187	DaPR130924_VB104_O1928.m	3200	21.530000686645508	SLALHPNAFK		1	a1.a1	0.0026000000070780516	38.5	2	1097.6142578125	1097.610595703125	0.003700000001117587	3.3709587130464804
a1	pepa1c234	DaPR130924_VB104_O1928.m	3211	21.579999923706055	YSLALHPNAFK		1	a1.a1	0.005900000222027302	29.0	2	1260.6746826171875	1260.6739501953125	7.999999797903001E-4	0.6345811933897408
a1	pepa1c220	DaPR130924_VB104_O1928.m	3240	21.65999984741211	VFLALAAK		1	a1.a1	3.600000054575503E-4	33.70000076293945	2	832.5304565429688	832.5294799804688	8.999999845400453E-4	1.0810427812852457
a1	pepa1c206	DaPR130924_VB104_O1928.m	3245	21.68000030517578	SYELILQSTR		1	a1.a1	0.0012000000569969416	37.900001525878906	2	1209.6495361328125	1209.6478271484375	0.0017999999690800905	1.4880363761106563
a1	pepa1a9	DaPR130924_VB104_O1928.m	3265	21.75	ALQTSLVFSR		1	a1.a1	2.8000000384054147E-5	47.5	2	1121.6339111328125	1121.6318359375	0.002199999988079071	1.9614279102912877
a1	pepa1c159	DaPR130924_VB104_O1928.m	3295	21.850000381469727	QDWVDGEPTEAEK	Q1:-17.02655	1	a1.a1	0.0017000000225380063	33.70000076293945	2	1486.6324462890625	1486.6336669921875	-0.0012000000569969416	-0.8071928435636913
a1	pepa1c232	DaPR130924_VB104_O1928.m	3313	21.899999618530273	YPEETLSLMTK		1	a1.a1	5.799999926239252E-4	49.79999923706055	2	1311.650390625	1311.6505126953125	-9.999999747378752E-5	-0.07623981884343367
a1	pepa1c134	DaPR130924_VB104_O1928.m	3324	21.93000030517578	MQNYSSIDVLLHQSR	M1:+15.99491	1	a1.a1	1.1999999696854502E-4	46.29999923706055	3	1806.8822021484375	1806.8807373046875	0.00139999995008111	0.7748159140649653
a1	pepa1c107	DaPR130924_VB104_O1928.m	3338	21.959999084472656	LSSNEAISLEEIR		1	a1.a1	0.020999999716877937	45.79999923706055	2	1460.7601318359375	1460.759521484375	6.000000284984708E-4	0.4107452456573898
a1	pepa1b33	DaPR130924_VB104_O1928.m	3362	22.049999237060547	DQNILLGTTYR		1	a1.a1	4.600000011123484E-6	49.20000076293945	2	1293.683837890625	1293.68017578125	0.003700000001117587	2.860057740997049
a1	pepa1b33	DaPR130924_VB104_O1928.m	3631	22.950000762939453	DQNILLGTTYR		1	a1.a1	0.0012000000569969416	35.0	2	1293.684326171875	1293.68017578125	0.00419999985024333	3.246551913580156
a1	pepa1c178	DaPR130924_VB104_O1928.m	3375	22.100000381469727	RLSFAVPFR		1	a1.a1	0.023000000044703484	35.599998474121094	2	1092.6334228515625	1092.6317138671875	0.0017999999690800905	1.6473986122087663
a1	pepa1b81	DaPR130924_VB104_O1928.m	3546	22.65999984741211	LLEEALLR		1	a1.a1	3.600000127335079E-5	46.20000076293945	2	956.5794067382812	956.577880859375	0.001500000013038516	1.5680897949374901
a1	pepa1b81	DaPR130924_VB104_O1928.m	3390	22.149999618530273	LLEEALLR		1	a1.a1	7.50000006519258E-4	46.099998474121094	2	956.57958984375	956.577880859375	0.0015999999595806003	1.6726290578067566
a1	pepa1c169	DaPR130924_VB104_O1928.m	3391	22.149999618530273	QMFLTQTDTGDDR	M2:+15.99491 - Q1:-17.02655	1	a1.a1	1.9999999494757503E-5	42.79999923706055	2	1526.6458740234375	1526.6431884765625	0.0027000000700354576	1.7685861964443623
a1	pepa1c225	DaPR130924_VB104_O1928.m	3399	22.18000030517578	VVQMLGSLGGQINK		1	a1.a1	1.1000000085914508E-5	65.19999694824219	2	1443.7994384765625	1443.7991943359375	3.000000142492354E-4	0.20778513759125464
a1	pepa1c225	DaPR130924_VB104_O1928.m	3411	22.209999084472656	VVQMLGSLGGQINK		1	a1.a1	8.000000093488779E-7	55.0	3	1443.8017578125	1443.7991943359375	0.0026000000070780516	1.800804445159632
a1	pepa1c149	DaPR130924_VB104_O1928.m	3408	22.209999084472656	NLSSNEAISLEEIR		1	a1.a1	1.3999999737279722E-6	69.80000305175781	2	1574.8028564453125	1574.802490234375	3.9999998989515007E-4	0.2540000999335598
a1	pepa1c149	DaPR130924_VB104_O1928.m	3427	22.280000686645508	NLSSNEAISLEEIR		1	a1.a1	0.0012000000569969416	49.0	3	1574.80517578125	1574.802490234375	0.0027000000700354576	1.7145007623359938
a1	pepa1c146	DaPR130924_VB104_O1928.m	3419	22.260000228881836	NLLTVTSSDEMMK		1	a1.a1	4.500000159168849E-6	48.900001525878906	2	1468.703125	1468.70263671875	6.000000284984708E-4	0.4085238315081531
a1	pepa1b60	DaPR130924_VB104_O1928.m	3423	22.280000686645508	FYQGFLFSEKPEK		1	a1.a1	8.89999955688836E-6	51.0	2	1619.8131103515625	1619.810791015625	0.002300000051036477	1.4199189583089342
a1	pepa1b23	DaPR130924_VB104_O1928.m	3443	22.350000381469727	AYVPALQMAFK	M8:+15.99491	1	a1.a1	3.1999999191612005E-4	40.599998474121094	2	1254.65625	1254.655517578125	7.999999797903001E-4	0.6376252035575061
a1	pepa1b23	DaPR130924_VB104_O1928.m	3618	22.899999618530273	AYVPALQMAFK	M8:+15.99491	1	a1.a1	4.6999999904073775E-4	37.20000076293945	2	1254.6568603515625	1254.655517578125	0.00139999995008111	1.1158440946273005
a1	pepa1c138	DaPR130924_VB104_O1928.m	3453	22.3799991607666	MVSAVLNGMLDQSFR	M1:+15.99491 - M9:+15.99491	1	a1.a1	4.3999999199684225E-9	54.400001525878906	2	1699.810791015625	1699.8145751953125	-0.003800000064074993	-2.2355379931004324
a1	pepa1c138	DaPR130924_VB104_O1928.m	3474	22.43000030517578	MVSAVLNGMLDQSFR	M1:+15.99491 - M9:+15.99491	1	a1.a1	0.0012000000569969416	39.900001525878906	3	1699.818603515625	1699.8145751953125	0.004000000189989805	2.3531979595657937
a1	pepa1b56	DaPR130924_VB104_O1928.m	3487	22.479999542236328	FTSLTGGSLEELR		1	a1.a1	4.3999999199684225E-9	58.0	2	1409.728515625	1409.7275390625	0.0010999999940395355	0.7802926193603764
a1	pepa1c112	DaPR130924_VB104_O1928.m	3511	22.559999465942383	LVINTEEVFRPYAK		1	a1.a1	0.002300000051036477	43.599998474121094	2	1678.91943359375	1678.916748046875	0.00279999990016222	1.6677419552932142
a1	pepa1b27	DaPR130924_VB104_O1928.m	3519	22.579999923706055	DLLLNTMSQEEK		1	a1.a1	6.4000000854491645E-9	67.69999694824219	2	1420.70458984375	1420.69921875	0.005400000140070915	3.800945385767226
a1	pepa1c108	DaPR130924_VB104_O1928.m	3534	22.6299991607666	LTPLPEDNSMNVDQDGD		1	a1.a1	3.7999998880877683E-7	47.29999923706055	2	1859.79638671875	1859.7967529296875	-3.9999998989515007E-4	-0.21507726006352085
a1	pepa1c131	DaPR130924_VB104_O1928.m	3558	22.709999084472656	MEVQEQEEDISSLIR	M1:+15.99491	1	a1.a1	8.399999842367833E-7	61.400001525878906	2	1821.857666015625	1821.8538818359375	0.003800000064074993	2.0857875057716577
a1	pepa1c131	DaPR130924_VB104_O1928.m	3562	22.709999084472656	MEVQEQEEDISSLIR	M1:+15.99491	1	a1.a1	1.1000000085914508E-4	63.0	3	1821.8577880859375	1821.8538818359375	0.0038999998942017555	2.140676556492888
a1	pepa1c126	DaPR130924_VB104_O1928.m	3566	22.729999542236328	MAVLALLAK	M1:+15.99491	1	a1.a1	0.002899999963119626	41.20000076293945	2	945.5799560546875	945.5806274414062	-6.000000284984708E-4	-0.6345307963023495
a1	pepa1b50	DaPR130924_VB104_O1928.m	3575	22.75	ETGLMYSIMVHALR	M9:+15.99491	1	a1.a1	6.800000119255856E-5	42.29999923706055	2	1636.82275390625	1636.8189697265625	0.003800000064074993	2.3215762612464097
a1	pepa1c203	DaPR130924_VB104_O1928.m	3612	22.8799991607666	STVLTPMFVETQASQGTLQTR	M7:+15.99491	1	a1.a1	0.010999999940395355	34.0	2	2311.1669921875	2311.160400390625	0.006800000090152025	2.9422449817860805
a1	pepa1c181	DaPR130924_VB104_O1928.m	3622	22.90999984741211	RYNFPVEVEVPMER		1	a1.a1	0.004600000102072954	58.599998474121094	3	1764.8775634765625	1764.8741455078125	0.0034000000450760126	1.926483003748531
a1	pepa1c181	DaPR130924_VB104_O1928.m	3630	22.950000762939453	RYNFPVEVEVPMER		1	a1.a1	2.2000000171829015E-4	45.900001525878906	2	1764.8812255859375	1764.8741455078125	0.0071000000461936	4.022949774784476
a1	pepa1c104	DaPR130924_VB104_O1928.m	3924	23.950000762939453	LSFAVPFR		1	a1.a1	2.699999895412475E-4	37.20000076293945	2	936.53125	936.5305786132812	6.000000284984708E-4	0.6406625071301885
a1	pepa1c104	DaPR130924_VB104_O1928.m	3638	22.959999084472656	LSFAVPFR		1	a1.a1	0.032999999821186066	27.100000381469727	2	936.5291137695312	936.5305786132812	-0.001500000013038516	-1.6016562056730306
a1	pepa1c104	DaPR130924_VB104_O1928.m	4066	24.479999542236328	LSFAVPFR		1	a1.a1	0.0430000014603138	32.0	2	936.5302734375	936.5305786132812	-3.000000142492354E-4	-0.32033125356509423
a1	pepa1b61	DaPR130924_VB104_O1928.m	3641	22.979999542236328	GGSWIQEINVAEK		1	a1.a1	1.7999999499807018E-6	52.900001525878906	2	1430.7301025390625	1430.727783203125	0.002300000051036477	1.6075734867517693
a1	pepa1c218	DaPR130924_VB104_O1928.m	3643	23.0	VEGMTELYFQLK	M4:+15.99491	1	a1.a1	1.9999999494757503E-5	43.29999923706055	2	1473.732421875	1473.7298583984375	0.0027000000700354576	1.83208615517206
a1	pepa1c137	DaPR130924_VB104_O1928.m	3691	23.149999618530273	MVSAVLNGMLDQSFR	M9:+15.99491	1	a1.a1	1.8000000272877514E-4	42.900001525878906	3	1683.8236083984375	1683.8197021484375	0.0038999998942017555	2.3161624069522557
a1	pepa1c137	DaPR130924_VB104_O1928.m	4144	24.75	MVSAVLNGMLDQSFR	M1:+15.99491	1	a1.a1	7.699999696342275E-5	55.099998474121094	3	1683.8218994140625	1683.8197021484375	0.002199999988079071	1.3065531810038944
a1	pepa1c137	DaPR130924_VB104_O1928.m	3678	23.100000381469727	MVSAVLNGMLDQSFR	M9:+15.99491	1	a1.a1	1.4999999464748726E-8	65.4000015258789	2	1683.8211669921875	1683.8197021484375	0.001500000013038516	0.8908317268913172
a1	pepa1c137	DaPR130924_VB104_O1928.m	4280	25.280000686645508	MVSAVLNGMLDQSFR	M9:+15.99491	1	a1.a1	0.0032999999821186066	28.399999618530273	2	1683.8221435546875	1683.8197021484375	0.0024999999441206455	1.4847194987271015
a1	pepa1c137	DaPR130924_VB104_O1928.m	4138	24.729999542236328	MVSAVLNGMLDQSFR	M1:+15.99491	1	a1.a1	7.800000090263381E-10	61.5	2	1683.8221435546875	1683.8197021484375	0.0024999999441206455	1.4847194987271015
a1	pepa1c223	DaPR130924_VB104_O1928.m	3680	23.110000610351562	VLEQLIVAHFPMQSR	M12:+15.99491	1	a1.a1	3.699999942909926E-4	39.099998474121094	2	1783.96142578125	1783.9527587890625	0.008700000122189522	4.87681082322776
a1	pepa1c200	DaPR130924_VB104_O1928.m	3719	23.25	SSLITPLQAVAQR		1	a1.a1	3.199999991920777E-5	49.099998474121094	2	1383.798828125	1383.7958984375	0.003000000026077032	2.1679497890291866
a1	pepa1b78	DaPR130924_VB104_O1928.m	3731	23.280000686645508	LGNPIVPLNIR		1	a1.a1	2.2000000171829015E-4	44.20000076293945	2	1205.7386474609375	1205.7369384765625	0.0017999999690800905	1.4928629219524234
a1	pepa1c184	DaPR130924_VB104_O1928.m	3939	23.979999542236328	SDPGLLTNTMDVFVK	M10:+15.99491	1	a1.a1	0.041999999433755875	30.700000762939453	2	1652.820556640625	1652.8204345703125	1.9999999494757503E-4	0.12100527726084744
a1	pepa1c184	DaPR130924_VB104_O1928.m	4418	25.799999237060547	SDPGLLTNTMDVFVK	M10:+15.99491	1	a1.a1	0.014000000432133675	25.100000381469727	2	1652.825927734375	1652.8204345703125	0.00559999980032444	3.388147728086557
a1	pepa1c184	DaPR130924_VB104_O1928.m	3743	23.329999923706055	SDPGLLTNTMDVFVK	M10:+15.99491	1	a1.a1	5.700000201613875E-6	54.400001525878906	2	1652.8267822265625	1652.8204345703125	0.006399999838322401	3.872168872347118
a1	pepa1c231	DaPR130924_VB104_O1928.m	3956	24.049999237060547	YNFPVEVEVPMER	M11:+15.99491	1	a1.a1	8.199999683711212E-6	44.79999923706055	2	1624.767578125	1624.7679443359375	-3.9999998989515007E-4	-0.2461889965822996
a1	pepa1c231	DaPR130924_VB104_O1928.m	3770	23.40999984741211	YNFPVEVEVPMER	M11:+15.99491	1	a1.a1	9.700000191514846E-6	47.29999923706055	2	1624.7705078125	1624.7679443359375	0.0026000000070780516	1.600228522566466
a1	pepa1b31	DaPR130924_VB104_O1928.m	3776	23.43000030517578	DPTVHDDVLELEMDELNR	M13:+15.99491	1	a1.a1	1.7999999499807018E-6	58.099998474121094	3	2155.982177734375	2155.981689453125	6.000000284984708E-4	0.27829551217137827
a1	pepa1b31	DaPR130924_VB104_O1928.m	3780	23.450000762939453	DPTVHDDVLELEMDELNR	M13:+15.99491	1	a1.a1	1.3000000365082087E-7	71.4000015258789	2	2155.98876953125	2155.981689453125	0.007199999876320362	3.339545930070805
a1	pepa1c130	DaPR130924_VB104_O1928.m	3813	23.559999465942383	MEVQEQEEDISSLIR		1	a1.a1	2.0999999605919584E-7	70.0	2	1805.863037109375	1805.8590087890625	0.004100000020116568	2.270387666014893
a1	pepa1c130	DaPR130924_VB104_O1928.m	3825	23.600000381469727	MEVQEQEEDISSLIR		1	a1.a1	1.2999999853491317E-5	69.5	3	1805.86279296875	1805.8590087890625	0.003800000064074993	2.1042617643905226
a1	pepa1b46	DaPR130924_VB104_O1928.m	3838	23.6299991607666	EQQHVMEELFQSSFR		1	a1.a1	3.3999999686784577E-6	42.29999923706055	2	1894.8798828125	1894.8756103515625	0.00430000014603138	2.269278322302954
a1	pepa1c118	DaPR130924_VB104_O1928.m	3861	23.729999542236328	KEEENASVIDSAELQAYPALVVEK		1	a1.a1	9.999999747378752E-5	52.599998474121094	3	2632.33984375	2632.335693359375	0.00430000014603138	1.6335303118363824
a1	pepa1c116	DaPR130924_VB104_O1928.m	3897	23.850000381469727	LYSLALHPNAF		1	a1.a1	0.010999999940395355	38.099998474121094	2	1245.6654052734375	1245.6630859375	0.002400000113993883	1.9266847842630066
a1	pepa1b54	DaPR130924_VB104_O1928.m	3898	23.850000381469727	FLESIAMHDIIAAEK		1	a1.a1	1.0000000116860974E-7	54.29999923706055	2	1687.8809814453125	1687.872802734375	0.008200000040233135	4.858186011972604
a1	pepa1c214	DaPR130924_VB104_O1928.m	3904	23.860000610351562	TVSLLDENNVSSYLSK		1	a1.a1	2.3000000341777405E-12	83.5	2	1768.8983154296875	1768.8968505859375	0.0015999999595806003	0.9045185190140448
a1	pepa1c135	DaPR130924_VB104_O1928.m	3908	23.8799991607666	MSTSPEAFLALR		1	a1.a1	2.499999936844688E-5	52.0	2	1322.6787109375	1322.677734375	0.0010000000474974513	0.7560420966562785
a1	pepa1c135	DaPR130924_VB104_O1928.m	4035	24.360000610351562	MSTSPEAFLALR		1	a1.a1	3.4999999343199306E-7	69.0	2	1322.6793212890625	1322.677734375	0.0015999999595806003	1.209667266635166
a1	pepa1c117	DaPR130924_VB104_O1928.m	3933	23.959999084472656	KAALSALESFLK		1	a1.a1	1.9999999494757503E-4	44.400001525878906	2	1277.7540283203125	1277.746826171875	0.007300000172108412	5.713182003338789
a1	pepa1c117	DaPR130924_VB104_O1928.m	3948	24.010000228881836	KAALSALESFLK		1	a1.a1	6.300000241026282E-4	39.900001525878906	3	1277.7470703125	1277.746826171875	3.000000142492354E-4	0.23478830712343415
a1	pepa1b22	DaPR130924_VB104_O1928.m	3941	24.0	AYVPALQMAFK		1	a1.a1	0.004000000189989805	36.70000076293945	2	1238.6614990234375	1238.66064453125	8.999999845400453E-4	0.7265912487924688
a1	pepa1c166	DaPR130924_VB104_O1928.m	3944	24.0	QITQSALLAEAR	Q1:-17.02655	1	a1.a1	1.2000000424450263E-6	56.900001525878906	2	1283.69873046875	1283.69580078125	0.003000000026077032	2.337002289990548
a1	pepa1b59	DaPR130924_VB104_O1928.m	3947	24.010000228881836	FYQGFLFSEK		1	a1.a1	7.200000109151006E-4	38.0	2	1265.6226806640625	1265.6204833984375	0.002199999988079071	1.7382777988640343
a1	pepa1c155	DaPR130924_VB104_O1928.m	3964	24.079999923706055	PALQMAFK		1	a1.a1	5.39999979082495E-4	32.70000076293945	2	905.49072265625	905.4918212890625	-0.0010999999940395355	-1.2148094197842343
a1	pepa1c201	DaPR130924_VB104_O1928.m	3967	24.079999923706055	SSSESLNHLLYDEFVK		1	a1.a1	1.3000000187446403E-8	54.599998474121094	2	1867.9122314453125	1867.90771484375	0.004600000102072954	2.4626484839256326
a1	pepa1c222	DaPR130924_VB104_O1928.m	3993	24.200000762939453	VLEQLIVAHFPMQSR		1	a1.a1	2.100000074278796E-6	61.599998474121094	2	1767.9613037109375	1767.9578857421875	0.0035000001080334187	1.9796852268141676
a1	pepa1c222	DaPR130924_VB104_O1928.m	3977	24.1299991607666	VLEQLIVAHFPMQSR		1	a1.a1	0.027000000700354576	35.0	3	1767.9613037109375	1767.9578857421875	0.0034000000450760126	1.9231227578979884
a1	pepa1c236	DaPR130924_VB104_O1928.m	3978	24.1299991607666	YYIQNGIQSF		1	a1.a1	0.004999999888241291	37.599998474121094	2	1232.598388671875	1232.594970703125	0.0034000000450760126	2.758408176155795
a1	pepa1c202	DaPR130924_VB104_O1928.m	3979	24.1299991607666	STVLTPMFVETQASQGTLQTR		1	a1.a1	4.69999993785164E-12	72.5	2	2295.173095703125	2295.165283203125	0.007799999788403511	3.398447966029644
a1	pepa1b48	DaPR130924_VB104_O1928.m	4024	24.309999465942383	ETGLMYSIMVH		1	a1.a1	0.007699999958276749	28.899999618530273	2	1280.6036376953125	1280.601806640625	0.0019000000320374966	1.4836774571025522
a1	pepa1c168	DaPR130924_VB104_O1928.m	4042	24.399999618530273	QMFLTQTDTGDDR	Q1:-17.02655	1	a1.a1	3.7000001611886546E-5	42.20000076293945	2	1510.6461181640625	1510.6483154296875	-0.002099999925121665	-1.3901315770668587
a1	pepa1c111	DaPR130924_VB104_O1928.m	4047	24.40999984741211	LVINTEEVFRPY		1	a1.a1	3.9999998989515007E-5	45.29999923706055	2	1479.78662109375	1479.7845458984375	0.0020000000949949026	1.3515481699943157
a1	pepa1c230	DaPR130924_VB104_O1928.m	4064	24.479999542236328	YNFPVEVEVPMER		1	a1.a1	2.900000026784255E-6	59.5	2	1608.769775390625	1608.7730712890625	-0.0032999999821186066	-2.0512526228913153
a1	pepa1b85	DaPR130924_VB104_O1928.m	4073	24.510000228881836	LLNFLMK		1	a1.a1	0.0071000000461936	35.400001525878906	2	878.5174560546875	878.5172119140625	1.9999999494757503E-4	0.2276563193472631
a1	pepa1c186	DaPR130924_VB104_O1928.m	4086	24.549999237060547	SFSYELILQSTR		1	a1.a1	5.4000001910026185E-6	46.099998474121094	2	1443.7508544921875	1443.7481689453125	0.0027000000700354576	1.8701322904588427
a1	pepa1a7	DaPR130924_VB104_O1928.m	4090	24.559999465942383	ALEEWSIYIDR		1	a1.a1	3.699999942909926E-4	41.79999923706055	2	1394.6934814453125	1394.695556640625	-0.0020000000949949026	-1.4340047800914075
a1	pepa1b30	DaPR130924_VB104_O1928.m	4118	24.649999618530273	DPTVHDDVLELEMDELNR		1	a1.a1	5.299999884300632E-6	49.29999923706055	2	2139.989990234375	2139.98681640625	0.0032999999821186066	1.5420655663946587
a1	pepa1b30	DaPR130924_VB104_O1928.m	4109	24.610000610351562	DPTVHDDVLELEMDELNR		1	a1.a1	0.005400000140070915	42.70000076293945	3	2139.990966796875	2139.98681640625	0.00419999985024333	1.9626288433386367
a1	pepa1c217	DaPR130924_VB104_O1928.m	4119	24.649999618530273	VEGMTELYFQLK		1	a1.a1	5.6999999742402E-7	56.599998474121094	2	1457.7369384765625	1457.73486328125	0.002099999925121665	1.4405911376741896
a1	pepa1c217	DaPR130924_VB104_O1928.m	4887	27.75	VEGMTELYFQLK		1	a1.a1	2.4000000848900527E-5	43.5	2	1457.740478515625	1457.73486328125	0.00559999980032444	3.8415763671311716
a1	pepa1c217	DaPR130924_VB104_O1928.m	4261	25.18000030517578	VEGMTELYFQLK		1	a1.a1	0.001500000013038516	35.0	2	1457.73291015625	1457.73486328125	-0.0019000000320374966	-1.3033920501570098
a1	pepa1b92	DaPR130924_VB104_O1928.m	4171	24.850000381469727	IMEFTTTLLNTSPEGWK	M2:+15.99491	1	a1.a1	8.600000001024455E-6	50.70000076293945	2	1983.9757080078125	1983.9736328125	0.002099999925121665	1.0584817713250982
a1	pepa1b92	DaPR130924_VB104_O1928.m	4307	25.360000610351562	IMEFTTTLLNTSPEGWK	M2:+15.99491	1	a1.a1	1.4000000373926014E-4	44.20000076293945	2	1983.98291015625	1983.9736328125	0.00930000003427267	4.68756231457013
a1	pepa1b92	DaPR130924_VB104_O1928.m	4179	24.860000610351562	IMEFTTTLLNTSPEGWK	M2:+15.99491	1	a1.a1	0.008799999952316284	45.400001525878906	3	1983.9764404296875	1983.9736328125	0.00279999990016222	1.4113090284334644
a1	pepa1c219	DaPR130924_VB104_O1928.m	4173	24.850000381469727	VEQLFQVMN		1	a1.a1	0.027000000700354576	30.899999618530273	2	1107.553955078125	1107.5506591796875	0.0032999999821186066	2.9795476665263934
a1	pepa1c143	DaPR130924_VB104_O1928.m	4220	25.030000686645508	NLDLAVLELMQSSVDNTK	M10:+15.99491	1	a1.a1	7.699999855503847E-7	42.400001525878906	2	2006.020751953125	2006.011474609375	0.00930000003427267	4.636065222948754
a1	pepa1b38	DaPR130924_VB104_O1928.m	4252	25.149999618530273	EEENASVIDSAELQAYPALVVEK		1	a1.a1	6.799999973736703E-4	44.599998474121094	2	2504.24755859375	2504.24072265625	0.006899999920278788	2.755326138519125
a1	pepa1b38	DaPR130924_VB104_O1928.m	4247	25.1299991607666	EEENASVIDSAELQAYPALVVEK		1	a1.a1	7.399999885819852E-4	43.599998474121094	3	2504.24462890625	2504.24072265625	0.004000000189989805	1.5972906094055535
a1	pepa1b36	DaPR130924_VB104_O1928.m	4284	25.299999237060547	DVDFMYVELIQR	M5:+15.99491	1	a1.a1	2.499999993688107E-7	70.9000015258789	2	1543.747802734375	1543.7464599609375	0.0013000000035390258	0.842107196522362
a1	pepa1b36	DaPR130924_VB104_O1928.m	4304	25.350000381469727	DVDFMYVELIQR	M5:+15.99491	1	a1.a1	8.799999704933725E-6	57.099998474121094	3	1543.748779296875	1543.7464599609375	0.002300000051036477	1.4898819920822202
a1	pepa1b21	DaPR130924_VB104_O1928.m	4289	25.309999465942383	AVFFLLPK		1	a1.a1	0.010999999940395355	32.400001525878906	2	934.5778198242188	934.5764770507812	0.0013000000035390258	1.3910044126526724
a1	pepa1c213	DaPR130924_VB104_O1928.m	4606	26.530000686645508	TVGALQVLGTEAQSSLLK		1	a1.a1	0.007799999788403511	36.0	2	1815.0213623046875	1815.0225830078125	-0.0012000000569969416	-0.6611488298995872
a1	pepa1c213	DaPR130924_VB104_O1928.m	4296	25.329999923706055	TVGALQVLGTEAQSSLLK		1	a1.a1	8.600000156455678E-10	74.80000305175781	3	1815.02490234375	1815.0225830078125	0.002199999988079071	1.212106124009368
a1	pepa1c213	DaPR130924_VB104_O1928.m	4456	25.93000030517578	TVGALQVLGTEAQSSLLK		1	a1.a1	1.2999999853491317E-5	46.099998474121094	2	1815.02587890625	1815.0225830078125	0.0032999999821186066	1.818159186014052
a1	pepa1c213	DaPR130924_VB104_O1928.m	4294	25.329999923706055	TVGALQVLGTEAQSSLLK		1	a1.a1	1.2000000424450263E-5	60.5	2	1815.0255126953125	1815.0225830078125	0.002899999963119626	1.5977762427141895
a1	pepa1b63	DaPR130924_VB104_O1928.m	4298	25.329999923706055	GILAQPTLLYLR		1	a1.a1	0.0024999999441206455	53.79999923706055	2	1357.8240966796875	1357.820556640625	0.0035000001080334187	2.5776602739707712
a1	pepa1b49	DaPR130924_VB104_O1928.m	4311	25.3799991607666	ETGLMYSIMVHALR		1	a1.a1	0.002400000113993883	47.70000076293945	2	1620.827880859375	1620.8240966796875	0.0038999998942017555	2.4061833126685594
a1	pepa1c235	DaPR130924_VB104_O1928.m	4321	25.40999984741211	YSIMVHALR		1	a1.a1	9.100000170292333E-6	50.599998474121094	2	1089.5909423828125	1089.5877685546875	0.0031999999191612005	2.9368904566595173
a1	pepa1c198	DaPR130924_VB104_O1928.m	4328	25.450000762939453	SSFDWLTGSSTDPLVDHTSPSSDSLLFAHK		1	a1.a1	0.01600000075995922	38.29999923706055	3	3234.547119140625	3234.52294921875	0.024000000208616257	7.419950510604073
a1	pepa1c101	DaPR130924_VB104_O1928.m	4332	25.459999084472656	LQYFMEQFYGIIR	M5:+15.99491	1	a1.a1	1.700000069604357E-7	70.4000015258789	2	1723.856201171875	1723.8516845703125	0.004600000102072954	2.668443081992608
a1	pepa1b95	DaPR130924_VB104_O1928.m	4468	25.959999084472656	IPALDLLIK		1	a1.a1	5.2999999752501026E-5	27.600000381469727	2	995.652099609375	995.650390625	0.0017000000225380063	1.707426661552219
a1	pepa1b95	DaPR130924_VB104_O1928.m	4333	25.459999084472656	IPALDLLIK		1	a1.a1	0.004000000189989805	32.79999923706055	2	995.65234375	995.650390625	0.0020000000949949026	2.008737317663725
a1	pepa1c154	DaPR130924_VB104_O1928.m	4347	25.510000228881836	PALDLLIK		1	a1.a1	0.0031999999191612005	31.200000762939453	2	882.570556640625	882.5662841796875	0.00419999985024333	4.758849194139649
a1	pepa1c136	DaPR130924_VB104_O1928.m	4350	25.530000686645508	MVSAVLNGMLDQSFR		1	a1.a1	3.099999958067201E-6	62.900001525878906	3	1667.826171875	1667.8248291015625	0.00139999995008111	0.8394166615418919
a1	pepa1c136	DaPR130924_VB104_O1928.m	4352	25.549999237060547	MVSAVLNGMLDQSFR		1	a1.a1	5.700000110664405E-5	61.5	2	1667.8275146484375	1667.8248291015625	0.00279999990016222	1.6788333230837837
a1	pepa1c129	DaPR130924_VB104_O1928.m	4385	25.68000030517578	MDPMNIWDDIITNR	M1:+15.99491 - M4:+15.99491	1	a1.a1	2.699999868127634E-7	55.900001525878906	2	1765.791259765625	1765.788818359375	0.0024999999441206455	1.4157978112260552
a1	pepa1c129	DaPR130924_VB104_O1928.m	4382	25.65999984741211	MDPMNIWDDIITNR	M1:+15.99491 - M4:+15.99491	1	a1.a1	8.900000102585182E-5	48.400001525878906	3	1765.79443359375	1765.788818359375	0.00559999980032444	3.1713870549522998
a1	pepa1c182	DaPR130924_VB104_O1928.m	4399	25.729999542236328	SDPGLLTNTMDVF	M10:+15.99491	1	a1.a1	0.02199999988079071	28.200000762939453	2	1425.655517578125	1425.656982421875	-0.001500000013038516	-1.052146506160513
a1	pepa1c183	DaPR130924_VB104_O1928.m	4408	25.760000228881836	SDPGLLTNTMDVFVK		1	a1.a1	1.4000000373926014E-4	50.79999923706055	2	1636.823486328125	1636.825439453125	-0.0020000000949949026	-1.2218774505747643
a1	pepa1c183	DaPR130924_VB104_O1928.m	4545	26.280000686645508	SDPGLLTNTMDVFVK		1	a1.a1	0.013000000268220901	34.099998474121094	2	1636.8311767578125	1636.825439453125	0.00570000009611249	3.482350627454141
a1	pepa1c103	DaPR130924_VB104_O1928.m	4440	25.8799991607666	LSDFNDITNMLLLK	M10:+15.99491	1	a1.a1	3.299999889350147E-6	53.900001525878906	2	1652.860595703125	1652.8568115234375	0.003800000064074993	2.2990497649778474
a1	pepa1a2	DaPR130924_VB104_O1928.m	4584	26.450000762939453	AALSALESFLK		1	a1.a1	1.2000000424450263E-5	49.29999923706055	2	1149.656005859375	1149.65185546875	0.00419999985024333	3.653279756183976
a1	pepa1a2	DaPR130924_VB104_O1928.m	4459	25.93000030517578	AALSALESFLK		1	a1.a1	1.5999999959603883E-5	56.5	2	1149.6549072265625	1149.65185546875	0.003100000089034438	2.6964685650600444
a1	pepa1a6	DaPR130924_VB104_O1928.m	4487	26.049999237060547	AGLLHNILPSQSTDLHHSVGTELLSLVYK		1	a1.a1	0.019999999552965164	34.599998474121094	3	3142.70068359375	3142.68994140625	0.010999999940395355	3.500186192556183
a1	pepa1b91	DaPR130924_VB104_O1928.m	4494	26.079999923706055	IMEFTTTLLNTSPEGWK		1	a1.a1	0.0013000000035390258	42.599998474121094	3	1967.987548828125	1967.978759765625	0.008799999952316284	4.471592952235071
a1	pepa1b91	DaPR130924_VB104_O1928.m	4493	26.079999923706055	IMEFTTTLLNTSPEGWK		1	a1.a1	1.700000029813964E-5	42.0	2	1967.9837646484375	1967.978759765625	0.005100000184029341	2.591491477599444
a1	pepa1c238	DaPR130924_VB104_O1928.m	4496	26.100000381469727	YYIQNGIQSFMQNYSSIDVLLHQSR	M11:+15.99491	1	a1.a1	0.002099999925121665	40.20000076293945	3	3020.471435546875	3020.4580078125	0.014000000432133675	4.635058787747513
a1	pepa1c197	DaPR130924_VB104_O1928.m	4516	26.15999984741211	SSFDWLTGSSTD		1	a1.a1	0.04600000008940697	27.200000762939453	2	1302.550537109375	1302.5489501953125	0.0017000000225380063	1.3051333097946896
a1	pepa1c114	DaPR130924_VB104_O1928.m	4549	26.299999237060547	IWSEPFYQETYLPYMIR	M15:+15.99491	1	a1.a1	3.3999999686784577E-6	37.099998474121094	2	2252.08447265625	2252.073974609375	0.010999999940395355	4.884386598492316
a1	pepa1c114	DaPR130924_VB104_O1928.m	4554	26.329999923706055	IWSEPFYQETYLPYMIR	M15:+15.99491	1	a1.a1	0.004100000020116568	33.20000076293945	3	2252.07568359375	2252.07373046875	0.0020000000949949026	0.8880704339012114
a1	pepa1b34	DaPR130924_VB104_O1928.m	4567	26.3799991607666	DSPLETKMAVLALLAK		1	a1.a1	0.023000000044703484	39.70000076293945	3	1699.9696044921875	1699.9666748046875	0.002899999963119626	1.7059157724093696
a1	pepa1c228	DaPR130924_VB104_O1928.m	4577	26.43000030517578	YKEVYAAAAEVLGL		1	a1.a1	0.0012000000569969416	36.70000076293945	2	1496.8133544921875	1496.800048828125	0.013000000268220901	8.685194978714
a1	pepa1b98	DaPR130924_VB104_O1928.m	4622	26.600000381469727	LQSVQALTEIQEF		1	a1.a1	0.002099999925121665	31.200000762939453	2	1505.788818359375	1505.7850341796875	0.003800000064074993	2.523600632108244
a1	pepa1c128	DaPR130924_VB104_O1928.m	4648	26.700000762939453	MDPMNIWDDIITNR	M4:+15.99491	1	a1.a1	0.0034000000450760126	34.0	2	1749.797607421875	1749.7939453125	0.003800000064074993	2.1716843141758284
a1	pepa1c128	DaPR130924_VB104_O1928.m	4668	26.780000686645508	MDPMNIWDDIITNR	M4:+15.99491	1	a1.a1	7.50000006519258E-4	46.900001525878906	3	1749.7977294921875	1749.7939453125	0.0038999998942017555	2.228833803345482
a1	pepa1c128	DaPR130924_VB104_O1928.m	4764	27.200000762939453	MDPMNIWDDIITNR	M1:+15.99491	1	a1.a1	7.799999757196474E-9	67.4000015258789	2	1749.7965087890625	1749.7939453125	0.0027000000700354576	1.5430388688156411
a1	pepa1c128	DaPR130924_VB104_O1928.m	4786	27.299999237060547	MDPMNIWDDIITNR	M1:+15.99491	1	a1.a1	0.0015999999595806003	38.400001525878906	3	1749.7977294921875	1749.7939453125	0.0038999998942017555	2.228833803345482
a1	pepa1c205	DaPR130924_VB104_O1928.m	4649	26.700000762939453	SVGTELLSLVYK		1	a1.a1	3.100000030826777E-4	53.400001525878906	2	1308.74609375	1308.741455078125	0.004800000227987766	3.6676458970280206
a1	pepa1b10	DaPR130924_VB104_O1928.m	4650	26.700000762939453	AIVYPFIISSESYSFK		1	a1.a1	3.5000000480067683E-6	43.900001525878906	2	1850.9752197265625	1850.9580078125	0.017000000923871994	9.184433602555329
a1	pepa1c145	DaPR130924_VB104_O1928.m	4663	26.760000228881836	NLLIFENLIDLKR		1	a1.a1	2.300000051036477E-4	58.400001525878906	2	1600.9420166015625	1600.9425048828125	-5.000000237487257E-4	-0.3123160402223971
a1	pepa1b20	DaPR130924_VB104_O1928.m	4678	26.809999465942383	AVAFFLESIAMHDIIAAEK	M11:+15.99491	1	a1.a1	9.399999980814755E-4	29.399999618530273	2	2092.08740234375	2092.078857421875	0.008700000122189522	4.1585431119507446
a1	pepa1b20	DaPR130924_VB104_O1928.m	4673	26.799999237060547	AVAFFLESIAMHDIIAAEK	M11:+15.99491	1	a1.a1	0.0010999999940395355	40.400001525878906	3	2092.08251953125	2092.078857421875	0.003700000001117587	1.7685757819268804
a1	pepa1b45	DaPR130924_VB104_O1928.m	4682	26.829999923706055	EQMYNILMWIHDNYR		1	a1.a1	0.01600000075995922	32.79999923706055	3	2025.9185791015625	2025.9310302734375	-0.013000000268220901	-6.416802977970236
a1	pepa1b44	DaPR130924_VB104_O1928.m	4683	26.829999923706055	EMKPVIFLDVFLPR	M2:+15.99491	1	a1.a1	8.800000068731606E-5	45.599998474121094	3	1719.953369140625	1719.9505615234375	0.00279999990016222	1.6279537114614122
a1	pepa1b35	DaPR130924_VB104_O1928.m	4703	26.90999984741211	DVDFMYVELIQR		1	a1.a1	2.499999993688107E-7	67.0999984741211	3	1527.7537841796875	1527.7515869140625	0.002099999925121665	1.3745689699223282
a1	pepa1b35	DaPR130924_VB104_O1928.m	4694	26.8799991607666	DVDFMYVELIQR		1	a1.a1	1.0999999631167157E-6	61.599998474121094	2	1527.753662109375	1527.7515869140625	0.002099999925121665	1.3745689699223282
a1	pepa1a1	DaPR130924_VB104_O1928.m	4713	26.950000762939453	AAAAEVLGLILR		1	a1.a1	4.600000025334339E-8	57.599998474121094	2	1196.7386474609375	1196.736572265625	0.002099999925121665	1.7547720808314646
a1	pepa1b73	DaPR130924_VB104_O1928.m	4725	27.0	HWLSPLLQLAASEN		1	a1.a1	2.099999983329326E-4	45.29999923706055	2	1578.8359375	1578.827880859375	0.008100000210106373	5.130388377545908
a1	pepa1c188	DaPR130924_VB104_O1928.m	4732	27.030000686645508	SIELFYKFVPLLPGNR		1	a1.a1	0.007199999876320362	38.599998474121094	3	1893.07373046875	1893.06396484375	0.009999999776482582	5.282441566789828
a1	pepa1b53	DaPR130924_VB104_O1928.m	4752	27.149999618530273	FLDALELSQSPM		1	a1.a1	0.002300000051036477	45.79999923706055	2	1350.663818359375	1350.661376953125	0.0024999999441206455	1.8509450161077705
a1	pepa1b84	DaPR130924_VB104_O1928.m	4782	27.280000686645508	LLLQGEADQSLLTFIDK		1	a1.a1	0.012000000104308128	38.5	3	1904.038330078125	1904.037841796875	3.9999998989515007E-4	0.21007985299161008
a1	pepa1b84	DaPR130924_VB104_O1928.m	4781	27.260000228881836	LLLQGEADQSLLTFIDK		1	a1.a1	1.1000000085914508E-4	77.69999694824219	2	1904.0416259765625	1904.037841796875	0.003700000001117587	1.9432386898496878
a1	pepa1b84	DaPR130924_VB104_O1928.m	4909	27.850000381469727	LLLQGEADQSLLTFIDK		1	a1.a1	2.099999996119095E-8	66.0999984741211	2	1904.0396728515625	1904.037841796875	0.0017999999690800905	0.9453593461049062
a1	pepa1c100	DaPR130924_VB104_O1928.m	4791	27.309999465942383	LQYFMEQFYGIIR		1	a1.a1	6.900000215637192E-8	65.5	2	1707.859130859375	1707.8568115234375	0.002400000113993883	1.405270100982905
a1	pepa1c100	DaPR130924_VB104_O1928.m	4795	27.329999923706055	LQYFMEQFYGIIR		1	a1.a1	2.699999895412475E-4	55.0	3	1707.865478515625	1707.8568115234375	0.008799999952316284	5.152656764279046
a1	pepa1b42	DaPR130924_VB104_O1928.m	4807	27.3799991607666	ELLNPVVEF		1	a1.a1	0.01899999938905239	32.70000076293945	2	1059.575439453125	1059.572509765625	0.003000000026077032	2.8313305587180864
a1	pepa1c113	DaPR130924_VB104_O1928.m	4824	27.479999542236328	IWSEPFYQETYLPYMIR		1	a1.a1	0.0012000000569969416	41.79999923706055	3	2236.079833984375	2236.078857421875	0.0012000000569969416	0.5366537289210372
a1	pepa1c113	DaPR130924_VB104_O1928.m	4822	27.459999084472656	IWSEPFYQETYLPYMIR		1	a1.a1	3.600000127335079E-5	47.099998474121094	2	2236.085693359375	2236.078857421875	0.007000000216066837	3.130480033310456
a1	pepa1b77	DaPR130924_VB104_O1928.m	4834	27.510000228881836	LGLSYTPLAEVGLN		1	a1.a1	0.026000000536441803	24.0	2	1446.7840576171875	1446.7843017578125	-1.9999999494757503E-4	-0.13823760370124227
a1	pepa1b14	DaPR130924_VB104_O1928.m	4839	27.549999237060547	ATQFLPVPELMPFR		1	a1.a1	1.1000000199601345E-7	45.20000076293945	2	1645.882568359375	1645.87744140625	0.005100000184029341	3.0986512456673942
a1	pepa1b66	DaPR130924_VB104_O1928.m	4856	27.610000610351562	GSATQFLPVPELMPFR		1	a1.a1	5.400000009103678E-5	40.20000076293945	2	1789.9354248046875	1789.9310302734375	0.0044999998062849045	2.514063240524673
a1	pepa1c237	DaPR130924_VB104_O1928.m	4882	27.729999542236328	YYIQNGIQSFMQNYSSIDVLLHQSR		1	a1.a1	4.600000102072954E-4	47.79999923706055	3	3004.46875	3004.462646484375	0.006099999882280827	2.0303131042147076
a1	pepa1b24	DaPR130924_VB104_O1928.m	4891	27.760000228881836	DFGLLVFVR		1	a1.a1	0.013000000268220901	45.70000076293945	2	1065.609130859375	1065.609619140625	-3.9999998989515007E-4	-0.3753719774205261
a1	pepa1c102	DaPR130924_VB104_O1928.m	4894	27.780000686645508	LSDFNDITNMLLLK		1	a1.a1	1.6000000186977559E-6	55.0	2	1636.8648681640625	1636.8619384765625	0.003000000026077032	1.8327752362970517
a1	pepa1b43	DaPR130924_VB104_O1928.m	4902	27.829999923706055	EMKPVIFLDVFLPR		1	a1.a1	0.027000000700354576	35.79999923706055	3	1703.9598388671875	1703.9556884765625	0.004100000020116568	2.4061658691266854
a1	pepa1b43	DaPR130924_VB104_O1928.m	4913	27.860000610351562	EMKPVIFLDVFLPR		1	a1.a1	0.0015999999595806003	32.900001525878906	2	1703.958740234375	1703.9556884765625	0.003100000089034438	1.819296188274721
a1	pepa1c142	DaPR130924_VB104_O1928.m	4925	27.899999618530273	NLDLAVLELMQSSVDNTK		1	a1.a1	9.200000050668677E-8	59.20000076293945	3	1990.0203857421875	1990.0166015625	0.0038999998942017555	1.959782592335961
a1	pepa1c142	DaPR130924_VB104_O1928.m	4923	27.899999618530273	NLDLAVLELMQSSVDNTK		1	a1.a1	1.6000000186977559E-6	42.099998474121094	2	1990.02099609375	1990.0166015625	0.0044999998062849045	2.261287570541694
a1	pepa1b19	DaPR130924_VB104_O1928.m	4926	27.899999618530273	AVAFFLESIAMHDIIAAEK		1	a1.a1	1.7000000018807526E-10	72.30000305175781	2	2076.08837890625	2076.083984375	0.004600000102072954	2.2157100274812693
a1	pepa1b19	DaPR130924_VB104_O1928.m	4924	27.899999618530273	AVAFFLESIAMHDIIAAEK		1	a1.a1	0.0013000000035390258	37.900001525878906	3	2076.087158203125	2076.083984375	0.0032999999821186066	1.5895310627869725
a1	pepa1b65	DaPR130924_VB104_O1928.m	4933	27.93000030517578	GQAVTLLPFFTSLTGGSLEELRR		1	a1.a1	0.014999999664723873	37.29999923706055	3	2492.36181640625	2492.35107421875	0.010999999940395355	4.413503400135314
a1	pepa1c127	DaPR130924_VB104_O1928.m	4934	27.93000030517578	MDPMNIWDDIITNR		1	a1.a1	4.1000001260727004E-7	66.5	2	1733.79931640625	1733.7989501953125	3.9999998989515007E-4	0.23070725117816576
a1	pepa1c144	DaPR130924_VB104_O1928.m	4940	27.950000762939453	NLLIFENLIDLK		1	a1.a1	2.0999999605919584E-7	65.4000015258789	2	1444.84375	1444.8414306640625	0.002400000113993883	1.6610820143016116
a1	pepa1c204	DaPR130924_VB104_O1928.m	4945	27.959999084472656	SVEEITDNYPQAIVYPFIISSESYSFK		1	a1.a1	0.04399999976158142	36.400001525878906	3	3126.53125	3126.52001953125	0.012000000104308128	3.838133141430277
a1	pepa1c161	DaPR130924_VB104_O1928.m	4948	27.959999084472656	QFINLMLPMK	M6:+15.99491 - Q1:-17.02655	1	a1.a1	0.02199999988079071	43.099998474121094	2	1233.63916015625	1233.637451171875	0.0017999999690800905	1.4590996466345993
a1	pepa1b64	DaPR130924_VB104_O1928.m	4968	28.010000228881836	GQAVTLLPFFTSLTGGSLEELR		1	a1.a1	9.999999974752427E-7	50.0	3	2336.256103515625	2336.25	0.006099999882280827	2.611021886476544
a1	pepa1b64	DaPR130924_VB104_O1928.m	4955	27.979999542236328	GQAVTLLPFFTSLTGGSLEELR		1	a1.a1	9.500000305706635E-5	67.0	2	2336.25830078125	2336.25	0.008299999870359898	3.5527019241775912
a1	pepa1b37	DaPR130924_VB104_O1928.m	4957	28.0	DVLIQGLIDENPGLQLIIR		1	a1.a1	5.399999736255268E-7	55.0	2	2119.221923828125	2119.212646484375	0.009399999864399433	4.435609555272036
a1	pepa1b37	DaPR130924_VB104_O1928.m	4956	27.979999542236328	DVLIQGLIDENPGLQLIIR		1	a1.a1	9.999999747378752E-6	69.80000305175781	3	2119.215087890625	2119.212646484375	0.0024999999441206455	1.179683383009237
a1	pepa1c229	DaPR130924_VB104_O1928.m	4977	28.030000686645508	YKEVYAAAAEVLGLILR		1	a1.a1	6.300000222836388E-6	44.70000076293945	2	1879.0660400390625	1879.0692138671875	-0.003100000089034438	-1.6497530086475813
a1	pepa1c229	DaPR130924_VB104_O1928.m	4958	28.0	YKEVYAAAAEVLGLILR		1	a1.a1	0.041999999433755875	44.599998474121094	3	1879.0711669921875	1879.0692138671875	0.0020000000949949026	1.064356799757703
a1	pepa1c157	DaPR130924_VB104_O1928.m	4961	28.0	PVIFLDVFLPR		1	a1.a1	3.5999998999614036E-6	58.79999923706055	2	1315.7811279296875	1315.7777099609375	0.0035000001080334187	2.66002386386172
a1	pepa1b55	DaPR130924_VB104_O1928.m	4967	28.010000228881836	FMNAVFFLLPK		1	a1.a1	6.0999998822808266E-5	50.099998474121094	2	1326.73046875	1326.728271484375	0.002199999988079071	1.6582144477992158
a1	pepa1b52	DaPR130924_VB104_O1928.m	4970	28.030000686645508	EVYAAAAEVLGLILR		1	a1.a1	9.100000170292333E-5	45.5	3	1587.9141845703125	1587.910888671875	0.0032999999821186066	2.07820225030305
a1	pepa1b52	DaPR130924_VB104_O1928.m	4969	28.010000228881836	EVYAAAAEVLGLILR		1	a1.a1	2.7000000955013093E-6	61.099998474121094	2	1587.9129638671875	1587.910888671875	0.002099999925121665	1.3224923011127534
a1	pepa1b39	DaPR130924_VB104_O1928.m	4975	28.030000686645508	EFFSTIVVDAIDVLK		1	a1.a1	3.799999959142042E-8	53.900001525878906	2	1695.9202880859375	1695.9207763671875	-5.000000237487257E-4	-0.2948251066419329
a1	pepa1b39	DaPR130924_VB104_O1928.m	4991	28.079999923706055	EFFSTIVVDAIDVLK		1	a1.a1	8.999999845400453E-4	36.5	3	1695.921142578125	1695.9207763671875	3.9999998989515007E-4	0.2358600681524673
a1	pepa1b99	DaPR130924_VB104_O1928.m	4981	28.049999237060547	LQSVQALTEIQEFISFISK		1	a1.a1	2.0999999605919584E-7	57.79999923706055	2	2181.189208984375	2181.1806640625	0.008700000122189522	3.988665526671949
a1	pepa1b75	DaPR130924_VB104_O1928.m	4987	28.079999923706055	LGLIEWLENTVTLK		1	a1.a1	6.099999882280827E-4	49.400001525878906	2	1628.9276123046875	1628.9261474609375	0.00139999995008111	0.8594618928938782
a1	pepa1c165	DaPR130924_VB104_O1928.m	4993	28.100000381469727	QLFSSLFSGILK	Q1:-17.02655	1	a1.a1	1.4000000192027073E-5	48.70000076293945	2	1322.7369384765625	1322.73583984375	0.0010999999940395355	0.8316097295507427
a2	pepa2b60	DaPR130924_VB104_O1928.m	1011	12.109999656677246	VHFEESSK		1	a2.a1	0.04899999871850014	31.100000381469727	2	962.4588623046875	962.4581909179688	6.000000284984708E-4	0.6234037324013063
a2	pepa2b22	DaPR130924_VB104_O1928.m	1023	12.180000305175781	HFEESSK		1	a2.a1	0.03999999910593033	28.700000762939453	2	863.385009765625	863.3897705078125	-0.004800000227987766	-5.559482393640813
a2	pepa2b18	DaPR130924_VB104_O1928.m	1543	14.850000381469727	FQDMMGH	M4:+15.99491	1	a2.a1	0.041999999433755875	19.600000381469727	2	881.330322265625	881.3284912109375	0.0019000000320374966	2.155836389025519
a2	pepa2a3	DaPR130924_VB104_O1928.m	1833	16.200000762939453	ALKPPPIK		1	a2.a1	0.002099999925121665	28.700000762939453	2	863.572998046875	863.5717163085938	0.0013000000035390258	1.505375846601345
a2	pepa2a3	DaPR130924_VB104_O1928.m	1711	15.699999809265137	ALKPPPIK		1	a2.a1	0.020999999716877937	28.5	2	863.5723266601562	863.5717163085938	6.000000284984708E-4	0.6947888833868006
a2	pepa2b27	DaPR130924_VB104_O1928.m	1940	16.65999984741211	IMATPEQVGK	M2:+15.99491	1	a2.a1	0.03500000014901161	37.5	2	1089.5584716796875	1089.561279296875	-0.00279999990016222	-2.5698415989682926
a2	pepa2b27	DaPR130924_VB104_O1928.m	1814	16.149999618530273	IMATPEQVGK	M2:+15.99491	1	a2.a1	2.300000051036477E-4	46.20000076293945	2	1089.5531005859375	1089.561279296875	-0.008100000210106373	-7.434185083498502
a2	pepa2b59	DaPR130924_VB104_O1928.m	2107	17.3799991607666	VEYSEEELK		1	a2.a1	9.399999980814755E-4	42.900001525878906	2	1125.5322265625	1125.5313720703125	7.999999797903001E-4	0.710775372097157
a2	pepa2b59	DaPR130924_VB104_O1928.m	2242	17.899999618530273	VEYSEEELK		1	a2.a1	0.017999999225139618	36.29999923706055	2	1125.528564453125	1125.5313720703125	-0.00279999990016222	-2.4877137764821917
a2	pepa2b48	DaPR130924_VB104_O1928.m	2228	17.850000381469727	RIMLFTNEDNPHGNDSAK	M3:+15.99491	1	a2.a1	0.012000000104308128	32.0	3	2074.97509765625	2074.9609375	0.014000000432133675	6.747115176539884
a2	pepa2b30	DaPR130924_VB104_O1928.m	2483	18.829999923706055	IMLFTNEDNPHGNDSAK	M2:+15.99491	1	a2.a1	0.002099999925121665	53.400001525878906	2	1918.861572265625	1918.8603515625	0.0012000000569969416	0.6253712293444382
a2	pepa2b46	DaPR130924_VB104_O1928.m	2599	19.309999465942383	QIILEKEETEELK		1	a2.a1	0.04600000008940697	25.700000762939453	2	1601.866943359375	1601.8636474609375	0.0032999999821186066	2.0601004257443076
a2	pepa2b55	DaPR130924_VB104_O1928.m	2618	19.399999618530273	TEGDEEAEEEQEENLEASGDYK		1	a2.a1	1.3000000035390258E-4	42.900001525878906	2	2501.004150390625	2500.99609375	0.00800000037997961	3.198725659736793
a2	pepa2b55	DaPR130924_VB104_O1928.m	2627	19.43000030517578	TEGDEEAEEEQEENLEASGDYK		1	a2.a1	6.899999789311551E-7	40.20000076293945	3	2500.99853515625	2500.99609375	0.002400000113993883	0.9596176979210378
a2	pepa2b29	DaPR130924_VB104_O1928.m	2718	19.780000686645508	IMLFTNEDNPHGNDSAK		1	a2.a1	7.000000186963007E-5	44.599998474121094	2	1902.8707275390625	1902.865478515625	0.0052999998442828655	2.7852730022814094
a2	pepa2b35	DaPR130924_VB104_O1928.m	2816	20.1299991607666	KQELLEALTK		1	a2.a1	6.699999794363976E-4	40.599998474121094	2	1172.689697265625	1172.6888427734375	7.999999797903001E-4	0.6821928806777771
a2	pepa2b50	DaPR130924_VB104_O1928.m	3010	20.809999465942383	SDSFENPVLQQH		1	a2.a1	7.599999918284084E-8	51.29999923706055	2	1400.650634765625	1400.64453125	0.006200000178068876	4.426533670563586
a2	pepa2b10	DaPR130924_VB104_O1928.m	3054	20.959999084472656	ELVYPPDYNPEGK		1	a2.a1	1.4000000373926014E-4	49.20000076293945	2	1520.728271484375	1520.7271728515625	0.0010999999940395355	0.7233381593207752
a2	pepa2b58	DaPR130924_VB104_O1928.m	3056	20.959999084472656	VALVPQEEELDDQK		1	a2.a1	5.999999848427251E-5	45.099998474121094	2	1612.8114013671875	1612.806884765625	0.004600000102072954	2.8521704275471462
a2	pepa2b51	DaPR130924_VB104_O1928.m	3087	21.100000381469727	SDSFENPVLQQHFR		1	a2.a1	0.0430000014603138	31.700000762939453	3	1703.8155517578125	1703.81396484375	0.0015999999595806003	0.9390696358844141
a2	pepa2b51	DaPR130924_VB104_O1928.m	3100	21.149999618530273	SDSFENPVLQQHFR		1	a2.a1	1.999999987845058E-8	62.70000076293945	2	1703.817626953125	1703.81396484375	0.003599999938160181	2.1129066978215096
a2	pepa2b57	DaPR130924_VB104_O1928.m	3095	21.1299991607666	TFNTSTGGLLLPSDTKR		1	a2.a1	0.00430000014603138	34.900001525878906	2	1807.958251953125	1807.955322265625	0.003000000026077032	1.6593330538265767
a2	pepa2b43	DaPR130924_VB104_O1928.m	3105	21.15999984741211	PVLQQHFR		1	a2.a1	3.9999998989515007E-5	39.70000076293945	2	1024.569091796875	1024.569091796875	0.0	0.0
a2	pepa2b23	DaPR130924_VB104_O1928.m	3191	21.5	LFSDVQFK		1	a2.a1	2.699999895412475E-4	32.900001525878906	2	983.5202026367188	983.5200805664062	9.999999747378752E-5	0.10167560322326903
a2	pepa2b28	DaPR130924_VB104_O1928.m	3315	21.899999618530273	IMLFTNEDNPHGND		1	a2.a1	0.0015999999595806003	41.0	2	1616.7115478515625	1616.7010498046875	0.009999999776482582	6.185435320704885
a2	pepa2b61	DaPR130924_VB104_O1928.m	3380	22.110000610351562	VHFEESSKLEDLLR		1	a2.a1	0.013000000268220901	31.5	3	1701.885498046875	1701.881103515625	0.004399999976158142	2.585374481841848
a2	pepa2b24	DaPR130924_VB104_O1928.m	3395	22.15999984741211	LGSLVDEFK		1	a2.a1	0.00419999985024333	39.0	2	1007.5421142578125	1007.5411987304688	8.999999845400453E-4	0.8932637054187674
a2	pepa2b45	DaPR130924_VB104_O1928.m	3476	22.450000762939453	QIILEKEETEELK	Q1:-17.02655	1	a2.a1	2.100000074278796E-6	53.099998474121094	2	1584.8414306640625	1584.837158203125	0.004399999976158142	2.776310457755057
a2	pepa2b19	DaPR130924_VB104_O1928.m	3495	22.510000228881836	FTVPMLK		1	a2.a1	0.02500000037252903	23.399999618530273	2	835.4754028320312	835.4749755859375	3.000000142492354E-4	0.35907719921693476
a2	pepa2b56	DaPR130924_VB104_O1928.m	3662	23.049999237060547	TFNTSTGGLLLPSDTK		1	a2.a1	1.500000071246177E-4	52.0	2	1651.853515625	1651.854248046875	-6.000000284984708E-4	-0.3632281899010768
a2	pepa2b56	DaPR130924_VB104_O1928.m	3506	22.549999237060547	TFNTSTGGLLLPSDTK		1	a2.a1	0.0019000000320374966	45.20000076293945	2	1651.8551025390625	1651.854248046875	0.0010000000474974513	0.6053803165017947
a2	pepa2b26	DaPR130924_VB104_O1928.m	3515	22.579999923706055	ILELDQFK		1	a2.a1	0.027000000700354576	38.5	2	1005.5633544921875	1005.5618896484375	0.00139999995008111	1.3922563737678793
a2	pepa2b52	DaPR130924_VB104_O1928.m	3603	22.850000381469727	SGWESYYK	S1:+42.01057	1	a2.a1	0.005499999970197678	37.20000076293945	2	1061.45654296875	1061.4578857421875	-0.0013000000035390258	-1.2247306473492785
a2	pepa2b33	DaPR130924_VB104_O1928.m	3699	23.18000030517578	IYVLQELDNPGAK		1	a2.a1	3.800000058618025E-6	50.900001525878906	2	1459.786865234375	1459.779541015625	0.007400000002235174	5.069258606739144
a2	pepa2b12	DaPR130924_VB104_O1928.m	3799	23.510000228881836	FDDPGLMLMGFK	M7:+15.99491 - M9:+15.99491	1	a2.a1	3.599999942593968E-8	47.900001525878906	2	1402.6385498046875	1402.6385498046875	0.0	0.0
a2	pepa2b38	DaPR130924_VB104_O1928.m	3824	23.600000381469727	NIYVLQELDNPGAK		1	a2.a1	7.3999999585794285E-6	59.400001525878906	2	1573.8250732421875	1573.822509765625	0.0026000000070780516	1.6520287331925667
a2	pepa2b38	DaPR130924_VB104_O1928.m	4002	24.229999542236328	NIYVLQELDNPGAK		1	a2.a1	2.500000118743628E-4	47.099998474121094	2	1573.8250732421875	1573.822509765625	0.0026000000070780516	1.6520287331925667
a2	pepa2b38	DaPR130924_VB104_O1928.m	3848	23.68000030517578	NIYVLQELDNPGAK		1	a2.a1	0.002199999988079071	47.900001525878906	3	1573.8238525390625	1573.822509765625	0.00139999995008111	0.8895538991176325
a2	pepa2b34	DaPR130924_VB104_O1928.m	3887	23.809999465942383	KPGGFDISLFYR		1	a2.a1	4.1000000783242285E-4	46.099998474121094	2	1399.73779296875	1399.7373046875	6.000000284984708E-4	0.428651880955923
a2	pepa2b34	DaPR130924_VB104_O1928.m	3886	23.809999465942383	KPGGFDISLFYR		1	a2.a1	0.002099999925121665	42.79999923706055	3	1399.736572265625	1399.7373046875	-6.99999975040555E-4	-0.50009381953054
a2	pepa2b39	DaPR130924_VB104_O1928.m	3938	23.979999542236328	NSVNFKNIYVLQELDNPGAK		1	a2.a1	2.300000051036477E-4	51.29999923706055	3	2263.1748046875	2263.172119140625	0.0026000000070780516	1.148829991801652
a2	pepa2a6	DaPR130924_VB104_O1928.m	3971	24.100000381469727	DIISIAEDEDLR		1	a2.a1	8.199999683711212E-6	65.0999984741211	2	1388.693115234375	1388.6907958984375	0.002400000113993883	1.7282465766190678
a2	pepa2a6	DaPR130924_VB104_O1928.m	4112	24.6299991607666	DIISIAEDEDLR		1	a2.a1	6.900000153109431E-4	53.099998474121094	2	1388.6920166015625	1388.6907958984375	0.0013000000035390258	0.9361335204198342
a2	pepa2b32	DaPR130924_VB104_O1928.m	3987	24.18000030517578	ISIAEDEDLR		1	a2.a1	0.020999999716877937	36.0	2	1160.580322265625	1160.579833984375	6.000000284984708E-4	0.5169829863738169
a2	pepa2a9	DaPR130924_VB104_O1928.m	4084	24.549999237060547	DTGIFLDLMHLK	M9:+15.99491	1	a2.a1	1.4999999621068127E-5	50.5	2	1418.7371826171875	1418.7352294921875	0.0020000000949949026	1.4097063732679487
a2	pepa2a9	DaPR130924_VB104_O1928.m	4057	24.450000762939453	DTGIFLDLMHLK	M9:+15.99491	1	a2.a1	1.2000000424450263E-6	52.099998474121094	2	1418.7230224609375	1418.7349853515625	-0.012000000104308128	-8.458239366906518
a2	pepa2b21	DaPR130924_VB104_O1928.m	4093	24.579999923706055	GIFLDLMHLK	M7:+15.99491	1	a2.a1	0.023000000044703484	32.0	2	1202.662841796875	1202.66064453125	0.002300000051036477	1.912426470006364
a2	pepa2b49	DaPR130924_VB104_O1928.m	4124	24.65999984741211	RNIPPYFVALVPQEEELDDQK		1	a2.a1	0.028999999165534973	33.79999923706055	2	2500.28173828125	2500.272216796875	0.009499999694526196	3.799586153341633
a2	pepa2b49	DaPR130924_VB104_O1928.m	4098	24.579999923706055	RNIPPYFVALVPQEEELDDQK		1	a2.a1	8.499999967170879E-5	48.70000076293945	3	2500.27392578125	2500.272216796875	0.0017999999690800905	0.719921597731502
a2	pepa2b53	DaPR130924_VB104_O1928.m	4115	24.6299991607666	SLIFLVDASK		1	a2.a1	0.001500000013038516	34.70000076293945	2	1092.6304931640625	1092.63037109375	1.9999999494757503E-4	0.1830445137154389
a2	pepa2a2	DaPR130924_VB104_O1928.m	4167	24.829999923706055	ALDLMEPEQAVDLTLPK	M5:+15.99491	1	a2.a1	6.199999957878788E-10	62.400001525878906	2	1898.984130859375	1898.9783935546875	0.005799999926239252	3.05427378527581
a2	pepa2b11	DaPR130924_VB104_O1928.m	4178	24.860000610351562	FDDPGLMLMGFK	M9:+15.99491	1	a2.a1	7.199999885187935E-8	68.0	2	1386.646484375	1386.6435546875	0.002899999963119626	2.0913809849086866
a2	pepa2b11	DaPR130924_VB104_O1928.m	4309	25.3799991607666	FDDPGLMLMGFK	M7:+15.99491	1	a2.a1	2.900000026784255E-6	59.400001525878906	2	1386.6461181640625	1386.6435546875	0.0024999999441206455	1.8029146247927113
a2	pepa2a7	DaPR130924_VB104_O1928.m	4759	27.18000030517578	DSLIFLVDASK		1	a2.a1	0.008299999870359898	38.5	2	1207.6524658203125	1207.6573486328125	-0.004800000227987766	-3.974637535574011
a2	pepa2a7	DaPR130924_VB104_O1928.m	4603	26.510000228881836	DSLIFLVDASK		1	a2.a1	0.013000000268220901	32.099998474121094	2	1207.65869140625	1207.6573486328125	0.00139999995008111	1.1592691848114436
a2	pepa2a7	DaPR130924_VB104_O1928.m	4467	25.959999084472656	DSLIFLVDASK		1	a2.a1	0.001500000013038516	41.0	2	1207.66015625	1207.6573486328125	0.002899999963119626	2.4013433664795008
a2	pepa2a7	DaPR130924_VB104_O1928.m	4326	25.450000762939453	DSLIFLVDASK		1	a2.a1	2.9999999242136255E-5	52.599998474121094	2	1207.659423828125	1207.6573486328125	0.002199999988079071	1.8217087740737787
a2	pepa2a7	DaPR130924_VB104_O1928.m	4874	27.700000762939453	DSLIFLVDASK		1	a2.a1	7.999999797903001E-4	48.599998474121094	2	1207.6563720703125	1207.6573486328125	-8.999999845400453E-4	-0.7452444897213056
a2	pepa2b15	DaPR130924_VB104_O1928.m	4355	25.549999237060547	FDDPGLMLMGFKPL	M7:+15.99491 - M9:+15.99491	1	a2.a1	9.899999895424116E-6	50.900001525878906	2	1612.787109375	1612.7750244140625	0.012000000104308128	7.440591479067486
a2	pepa2a5	DaPR130924_VB104_O1928.m	4397	25.709999084472656	DLLAVVFYGTEKDK		1	a2.a1	8.199999683711212E-6	49.900001525878906	2	1597.8492431640625	1597.84765625	0.0017000000225380063	1.0639312301698076
a2	pepa2b20	DaPR130924_VB104_O1928.m	4435	25.860000610351562	GGFDISLFYR		1	a2.a1	0.003800000064074993	48.900001525878906	2	1174.5911865234375	1174.589599609375	0.0017000000225380063	1.4473140432227252
a2	pepa2b47	DaPR130924_VB104_O1928.m	4472	25.979999542236328	QLVFLPFADDK		1	a2.a1	6.099999882280827E-4	30.799999237060547	2	1292.6893310546875	1292.6888427734375	3.9999998989515007E-4	0.3094325383337867
a2	pepa2b54	DaPR130924_VB104_O1928.m	4476	26.0	STLFSALLIK		1	a2.a1	3.899999967416079E-8	44.900001525878906	2	1092.6673583984375	1092.666748046875	6.99999975040555E-4	0.64063446269578
a2	pepa2b40	DaPR130924_VB104_O1928.m	4501	26.110000610351562	PGGFDISLFYR		1	a2.a1	1.5999999595806003E-4	51.400001525878906	2	1271.6439208984375	1271.642333984375	0.0015999999595806003	1.2582153934490357
a2	pepa2a1	DaPR130924_VB104_O1928.m	4512	26.149999618530273	ALDLMEPEQAVDLTLPK		1	a2.a1	1.1000000021965661E-8	62.29999923706055	2	1882.9879150390625	1882.9835205078125	0.0044999998062849045	2.3898243172469833
a2	pepa2a8	DaPR130924_VB104_O1928.m	4633	26.6299991607666	DTGIFLDLMHLK		1	a2.a1	2.3999999904100733E-11	73.19999694824219	2	1402.7431640625	1402.7403564453125	0.002899999963119626	2.0673818570875957
a2	pepa2b42	DaPR130924_VB104_O1928.m	4639	26.649999618530273	PQEEELDDQK		1	a2.a1	0.0013000000035390258	46.099998474121094	2	1230.5499267578125	1230.5489501953125	0.0010999999940395355	0.8939099853483632
a2	pepa2b41	DaPR130924_VB104_O1928.m	4659	26.75	PPYFVALVPQEEELDDQK		1	a2.a1	3.2000000373955118E-6	50.599998474121094	2	2117.04736328125	2117.044189453125	0.0032999999821186066	1.5587770905108327
a2	pepa2b44	DaPR130924_VB104_O1928.m	4674	26.799999237060547	QELLEALTK	Q1:-17.02655	1	a2.a1	3.300000025774352E-5	38.599998474121094	2	1027.5684814453125	1027.5673828125	0.0010999999940395355	1.0704894028737892
a2	pepa2b25	DaPR130924_VB104_O1928.m	4712	26.950000762939453	LGSLVDEFKELVYPPDYNPEGK		1	a2.a1	0.04699999839067459	35.29999923706055	3	2509.254150390625	2509.25	0.004100000020116568	1.6339543768522735
a2	pepa2b14	DaPR130924_VB104_O1928.m	4714	26.950000762939453	FDDPGLMLMGFKPL	M9:+15.99491	1	a2.a1	1.1999999696854502E-4	60.599998474121094	2	1596.781005859375	1596.780517578125	6.000000284984708E-4	0.37575610542174265
a2	pepa2a4	DaPR130924_VB104_O1928.m	5009	28.149999618530273	DLLAVVFYGTEK		1	a2.a1	7.400000322377309E-5	41.20000076293945	2	1354.72607421875	1354.7257080078125	3.9999998989515007E-4	0.2952627144600133
a2	pepa2a4	DaPR130924_VB104_O1928.m	4825	27.479999542236328	DLLAVVFYGTEK		1	a2.a1	0.006599999964237213	41.29999923706055	3	1354.7274169921875	1354.7257080078125	0.0017000000225380063	1.254866584792235
a2	pepa2a4	DaPR130924_VB104_O1928.m	4816	27.43000030517578	DLLAVVFYGTEK		1	a2.a1	4.199999903420348E-9	64.5	2	1354.727783203125	1354.7257080078125	0.002099999925121665	1.5501292348026767
a2	pepa2b17	DaPR130924_VB104_O1928.m	4838	27.530000686645508	FDDPGLMLMGFKPLVLLK	M9:+15.99491	1	a2.a1	9.599999757483602E-4	40.5	2	2050.120849609375	2050.112060546875	0.008899999782443047	4.341226001113783
a2	pepa2b37	DaPR130924_VB104_O1928.m	4907	27.850000381469727	NLEALALDLMEPEQAVDLTLPK	M10:+15.99491	1	a2.a1	1.4000000192027073E-5	58.0	2	2439.2724609375	2439.26904296875	0.0034000000450760126	1.3938602036854408
a2	pepa2b37	DaPR130924_VB104_O1928.m	4906	27.850000381469727	NLEALALDLMEPEQAVDLTLPK	M10:+15.99491	1	a2.a1	3.3000000598804036E-7	68.0999984741211	3	2439.270263671875	2439.26904296875	0.0010999999940395355	0.4509547633584377
a2	pepa2b16	DaPR130924_VB104_O1928.m	4936	27.93000030517578	FDDPGLMLMGFKPLVLLK		1	a2.a1	0.003100000089034438	40.5	2	2034.1168212890625	2034.1170654296875	-1.9999999494757503E-4	-0.09832275553193247
a2	pepa2b16	DaPR130924_VB104_O1928.m	4931	27.90999984741211	FDDPGLMLMGFKPLVLLK		1	a2.a1	0.007499999832361937	45.70000076293945	3	2034.12158203125	2034.1170654296875	0.0044999998062849045	2.2122619601219085
a2	pepa2b13	DaPR130924_VB104_O1928.m	4946	27.959999084472656	FDDPGLMLMGFKPL		1	a2.a1	8.29999979856666E-9	58.599998474121094	2	1580.788818359375	1580.78564453125	0.0032999999821186066	2.087569553490698
a2	pepa2b31	DaPR130924_VB104_O1928.m	4950	27.979999542236328	IQVTPPGFQLVFLPFADDK		1	a2.a1	2.500000118743628E-4	45.70000076293945	2	2132.148193359375	2132.14306640625	0.005200000014156103	2.4388607387968384
a2	pepa2b31	DaPR130924_VB104_O1928.m	4951	27.979999542236328	IQVTPPGFQLVFLPFADDK		1	a2.a1	5.39999979082495E-4	54.20000076293945	3	2132.147705078125	2132.14306640625	0.0044999998062849045	2.110552465820083
a2	pepa2b36	DaPR130924_VB104_O1928.m	4953	27.979999542236328	NLEALALDLMEPEQAVDLTLPK		1	a2.a1	2.099999951710174E-9	75.80000305175781	3	2423.27392578125	2423.274169921875	-3.000000142492354E-4	-0.12379945198644494
a2	pepa2b36	DaPR130924_VB104_O1928.m	4952	27.979999542236328	NLEALALDLMEPEQAVDLTLPK		1	a2.a1	9.000000136438757E-5	38.599998474121094	2	2423.279296875	2423.274169921875	0.005100000184029341	2.1045906597493103
a3	pepa3b57	DaPR130924_VB104_O1928.m	746	10.460000038146973	VIHEQVNHR		1	a3.a1	7.999999797903001E-4	48.5	2	1131.6038818359375	1131.6021728515625	0.0017000000225380063	1.5022947669445692
a3	pepa3b34	DaPR130924_VB104_O1928.m	1414	14.210000038146973	KNYEDEDSLK		1	a3.a1	4.600000102072954E-4	38.900001525878906	2	1240.5712890625	1240.569580078125	0.0017000000225380063	1.370338310593549
a3	pepa3b17	DaPR130924_VB104_O1928.m	1486	14.600000381469727	GYDSDPVK		1	a3.a1	0.0038999998942017555	25.5	2	880.4059448242188	880.4050903320312	7.999999797903001E-4	0.9086725969389755
a3	pepa3a8	DaPR130924_VB104_O1928.m	1684	15.5600004196167	EKQDEQVGLPGK		1	a3.a1	2.9999999242136255E-5	42.599998474121094	2	1327.6866455078125	1327.685546875	0.0010000000474974513	0.7531904296549521
a3	pepa3a6	DaPR130924_VB104_O1928.m	1792	16.059999465942383	DPALNSGVSQKPDPAK		1	a3.a1	7.800000275892671E-6	59.29999923706055	3	1623.8345947265625	1623.8341064453125	5.000000237487257E-4	0.30791324173086926
a3	pepa3b40	DaPR130924_VB104_O1928.m	1838	16.229999542236328	NYEDEDSLK		1	a3.a1	7.800000021234155E-4	35.29999923706055	2	1112.47412109375	1112.474609375	-5.000000237487257E-4	-0.44944848137220045
a3	pepa3b30	DaPR130924_VB104_O1928.m	1985	16.860000610351562	IMIMTDQDQDGSHIK	M2:+15.99491 - M4:+15.99491	2	a3.a1 a3.a2	2.899999963119626E-4	46.5	3	1763.7957763671875	1763.7943115234375	0.001500000013038516	0.8504393075986989
a3	pepa3b56	DaPR130924_VB104_O1928.m	2257	17.950000762939453	TQMAEVLPSPR	M3:+15.99491	1	a3.a1	7.3000001599154984E-9	58.5	2	1244.632080078125	1244.630859375	0.00139999995008111	1.1248314627070468
a3	pepa3b49	DaPR130924_VB104_O1928.m	2276	18.049999237060547	SIPSMVDGLKPGQR	M5:+15.99491	1	a3.a1	0.017999999225139618	31.299999237060547	2	1500.792236328125	1500.7843017578125	0.00800000037997961	5.330546415370623
a3	pepa3b29	DaPR130924_VB104_O1928.m	2304	18.110000610351562	IMIMTDQDQDGSHIK	M2:+15.99491	2	a3.a1 a3.a2	0.001500000013038516	46.29999923706055	3	1747.802490234375	1747.7994384765625	0.003100000089034438	1.7736589340802722
a3	pepa3b19	DaPR130924_VB104_O1928.m	2433	18.6299991607666	HVDYVADQIVTK		1	a3.a1	2.699999868127634E-7	57.599998474121094	2	1387.7216796875	1387.7220458984375	-3.000000142492354E-4	-0.216181630273813
a3	pepa3b28	DaPR130924_VB104_O1928.m	2521	19.0	IMIMTDQDQDGSHIK		2	a3.a1 a3.a2	1.199999957179898E-7	67.69999694824219	2	1731.8070068359375	1731.804443359375	0.0026000000070780516	1.5013242500028123
a3	pepa3b48	DaPR130924_VB104_O1928.m	2890	20.399999618530273	SIPSMVDGLKPGQR		1	a3.a1	0.003599999938160181	32.599998474121094	2	1484.7906494140625	1484.7894287109375	0.0013000000035390258	0.8755450290804252
a3	pepa3b41	DaPR130924_VB104_O1928.m	2905	20.450000762939453	PSMVDGLKPGQR		1	a3.a1	0.035999998450279236	23.899999618530273	2	1284.6761474609375	1284.67333984375	0.002899999963119626	2.2573831597317513
a3	pepa3a1	DaPR130924_VB104_O1928.m	2964	20.65999984741211	ALIENPTFDSQTK		1	a3.a1	9.200000204145908E-5	41.099998474121094	2	1463.7354736328125	1463.7381591796875	-0.0026000000070780516	-1.776273980952407
a3	pepa3b51	DaPR130924_VB104_O1928.m	3065	21.0	SVVSDLEADDVK		1	a3.a1	2.399999914359796E-7	61.20000076293945	2	1276.6253662109375	1276.6270751953125	-0.0017000000225380063	-1.331634003045033
a3	pepa3a5	DaPR130924_VB104_O1928.m	3083	21.079999923706055	DKYGVFPLR		1	a3.a1	0.002099999925121665	35.20000076293945	2	1094.605712890625	1094.5997314453125	0.006000000052154064	5.481455805065517
a3	pepa3a9	DaPR130924_VB104_O1928.m	3129	21.25	EQVLEPMLNGTEK		1	a3.a1	0.004100000020116568	33.400001525878906	2	1487.7469482421875	1487.741455078125	0.00559999980032444	3.764094749937831
a3	pepa3b45	DaPR130924_VB104_O1928.m	3232	21.6299991607666	QTTLAFKPIK	Q1:-17.02655	1	a3.a1	0.026000000536441803	31.100000381469727	2	1129.66455078125	1129.6619873046875	0.0026000000070780516	2.3015734231099616
a3	pepa3b53	DaPR130924_VB104_O1928.m	3272	21.760000228881836	SYVDMYLK		1	a3.a1	0.013000000268220901	30.799999237060547	2	1018.493408203125	1018.4918212890625	0.0015999999595806003	1.570950228697514
a3	pepa3b38	DaPR130924_VB104_O1928.m	3277	21.780000686645508	MEVSPLQPVNENMQVNK	M1:+15.99491 - M13:+15.99491 - M1:+42.01057	1	a3.a1	2.099999983329326E-5	36.79999923706055	2	2030.9561767578125	2030.95263671875	0.003700000001117587	1.821805163854232
a3	pepa3b54	DaPR130924_VB104_O1928.m	3323	21.93000030517578	TLAVSGLGVVGR		1	a3.a1	3.3999999686784577E-6	65.69999694824219	2	1128.6754150390625	1128.6739501953125	0.001500000013038516	1.3289932072756239
a3	pepa3b44	DaPR130924_VB104_O1928.m	3525	22.600000381469727	QIMENAEINNIIK		2	a3.a1 a3.a2	0.0013000000035390258	39.900001525878906	2	1529.8038330078125	1529.799560546875	0.00430000014603138	2.810825847337941
a3	pepa3b11	DaPR130924_VB104_O1928.m	3581	22.760000228881836	EWLTNFMEDR	M7:+15.99491	2	a3.a1 a3.a2	0.002099999925121665	35.599998474121094	2	1356.5875244140625	1356.58935546875	-0.0017000000225380063	-1.2531426814495354
a3	pepa3b32	DaPR130924_VB104_O1928.m	3590	22.799999237060547	KEWLTNFMEDR		2	a3.a1 a3.a2	0.0015999999595806003	38.5	3	1468.69384765625	1468.689453125	0.004399999976158142	2.9958681645027507
a3	pepa3b66	DaPR130924_VB104_O1928.m	3762	23.3799991607666	YSGPEDDAAISLAFSK		1	a3.a1	2.300000005561742E-6	55.70000076293945	2	1670.7969970703125	1670.791259765625	0.005799999926239252	3.4714090658176318
a3	pepa3b35	DaPR130924_VB104_O1928.m	3766	23.399999618530273	KYDTVLDILR		1	a3.a1	0.00570000009611249	38.20000076293945	2	1235.7030029296875	1235.6998291015625	0.0031999999191612005	2.589625606315587
a3	pepa3b27	DaPR130924_VB104_O1928.m	3785	23.459999084472656	LMDGEEPLPMLPSYK	M10:+15.99491	1	a3.a1	6.99999975040555E-4	37.70000076293945	2	1735.8319091796875	1735.8284912109375	0.0034000000450760126	1.9587188839746066
a3	pepa3a2	DaPR130924_VB104_O1928.m	3807	23.549999237060547	DFFELR		1	a3.a1	0.04100000113248825	28.600000381469727	2	826.4115600585938	826.4097900390625	0.0017000000225380063	2.0570908561691303
a3	pepa3b23	DaPR130924_VB104_O1928.m	3862	23.729999542236328	IFDEILVNAADNK		2	a3.a1 a3.a2	5.599999894911889E-7	57.5	2	1461.7607421875	1461.7587890625	0.0020000000949949026	1.3682148586755574
a3	pepa3b23	DaPR130924_VB104_O1928.m	3866	23.729999542236328	IFDEILVNAADNK		2	a3.a1 a3.a2	1.3000000080864993E-6	59.099998474121094	3	1461.760009765625	1461.7587890625	0.0010999999940395355	0.7525181324512653
a3	pepa3b15	DaPR130924_VB104_O1928.m	3870	23.75	GFQQISFVNSIATSK		1	a3.a1	0.023000000044703484	37.79999923706055	3	1626.8551025390625	1626.8489990234375	0.006099999882280827	3.749579638886292
a3	pepa3b15	DaPR130924_VB104_O1928.m	3869	23.75	GFQQISFVNSIATSK		1	a3.a1	9.200000050668677E-8	44.70000076293945	2	1626.8631591796875	1626.8489990234375	0.014000000432133675	8.605593045536232
a3	pepa3b37	DaPR130924_VB104_O1928.m	3878	23.780000686645508	MEVSPLQPVNENMQVNK	M13:+15.99491 - M1:+42.01057	1	a3.a1	2.699999895412475E-4	41.20000076293945	2	2014.9705810546875	2014.9580078125	0.013000000268220901	6.451747489434829
a3	pepa3b63	DaPR130924_VB104_O1928.m	4015	24.280000686645508	YIFTMLSSLAR	M5:+15.99491	1	a3.a1	7.000000096013537E-6	42.29999923706055	2	1317.686767578125	1317.6876220703125	-6.99999975040555E-4	-0.5312336272391597
a3	pepa3b26	DaPR130924_VB104_O1928.m	4105	24.610000610351562	LMDGEEPLPMLPSYK		1	a3.a1	2.099999983329326E-4	46.099998474121094	2	1719.8365478515625	1719.8336181640625	0.003000000026077032	1.7443547994366797
a3	pepa3b36	DaPR130924_VB104_O1928.m	4174	24.850000381469727	MEVSPLQPVNENMQVNK	M1:+42.01057	1	a3.a1	4.800000169780105E-6	39.599998474121094	2	1998.964111328125	1998.962646484375	0.00139999995008111	0.7003632371737033
a3	pepa3b61	DaPR130924_VB104_O1928.m	4278	25.260000228881836	YDTVLDILR		1	a3.a1	0.002899999963119626	40.900001525878906	2	1107.607421875	1107.6048583984375	0.0026000000070780516	2.3474075500513525
a3	pepa3b59	DaPR130924_VB104_O1928.m	4438	25.860000610351562	VTIDPENNLISIWNNGK		1	a3.a1	2.2000000171829015E-5	51.0	2	1927.0001220703125	1926.992431640625	0.007799999788403511	4.047758392991018
a3	pepa3b59	DaPR130924_VB104_O1928.m	4461	25.950000762939453	VTIDPENNLISIWNNGK		1	a3.a1	0.005400000140070915	39.400001525878906	3	1926.9940185546875	1926.992431640625	0.0017000000225380063	0.8822037879467127
a3	pepa3b43	DaPR130924_VB104_O1928.m	4466	25.959999084472656	QIMENAEINNIIK	Q1:-17.02655	2	a3.a1 a3.a2	1.900000061141327E-4	49.79999923706055	2	1512.7742919921875	1512.7730712890625	0.0013000000035390258	0.8593489851265472
a3	pepa3b62	DaPR130924_VB104_O1928.m	4587	26.459999084472656	YIFTMLSSLAR		1	a3.a1	7.599999776175537E-7	53.5	2	1301.6881103515625	1301.692626953125	-0.0044999998062849045	-3.4570371784451637
a3	pepa3b10	DaPR130924_VB104_O1928.m	4595	26.5	EWLLGMLGAESAK		1	a3.a1	2.5999999706982635E-5	46.599998474121094	2	1404.7205810546875	1404.7196044921875	0.0010000000474974513	0.7118858769390891
a3	pepa3b42	DaPR130924_VB104_O1928.m	4680	26.809999465942383	QEMAFYSLPEFEEWK		1	a3.a1	0.006099999882280827	31.200000762939453	2	1933.865478515625	1933.8680419921875	-0.0026000000070780516	-1.3444557491108047
a3	pepa3b33	DaPR130924_VB104_O1928.m	1255	13.359999656677246	KGDLDTAAVK		1	a3.a2	0.004900000058114529	36.79999923706055	2	1017.552734375	1017.5579223632812	-0.005200000014156103	-5.110274216212762
a3	pepa3b21	DaPR130924_VB104_O1928.m	1452	14.399999618530273	LAQAEAAGLHK		1	a3.a2	9.999999747378752E-6	47.5	2	1108.6141357421875	1108.6114501953125	0.00279999990016222	2.5256819236973627
a3	pepa3a7	DaPR130924_VB104_O1928.m	1648	15.380000114440918	EDVLAGMSGK	M7:+15.99491	1	a3.a2	0.002400000113993883	36.599998474121094	2	1022.4857177734375	1022.4827270507812	0.003000000026077032	2.9340349198173183
a3	pepa3b52	DaPR130924_VB104_O1928.m	1871	16.3799991607666	SYDDAESLK		1	a3.a2	9.599999657439184E-7	37.20000076293945	2	1027.4581298828125	1027.458251953125	-9.999999747378752E-5	-0.09732755300149144
a3	pepa3b55	DaPR130924_VB104_O1928.m	2676	19.6299991607666	TPALISDYK		1	a3.a2	3.100000030826777E-4	43.900001525878906	2	1007.5433349609375	1007.5411987304688	0.002099999925121665	2.084281940795797
a3	pepa3b20	DaPR130924_VB104_O1928.m	2689	19.68000030517578	HVDYVVDQVVGK		1	a3.a2	3.199999991920777E-5	49.70000076293945	2	1357.70556640625	1357.7115478515625	-0.005900000222027302	-4.345547646967751
a3	pepa3a4	DaPR130924_VB104_O1928.m	2722	19.799999237060547	DIVALMTR	M6:+15.99491	1	a3.a2	0.004399999976158142	32.0	2	934.506591796875	934.5029907226562	0.0035000001080334187	3.7453064813916215
a3	pepa3b31	DaPR130924_VB104_O1928.m	2764	19.950000762939453	LQLEETMPSPYGR	M7:+15.99491	1	a3.a2	8.200000156648457E-4	40.099998474121094	2	1536.739990234375	1536.7366943359375	0.0032999999821186066	2.147407551522429
a3	pepa3b47	DaPR130924_VB104_O1928.m	3255	21.709999084472656	SIPSLVDGFKPGQR		1	a3.a2	5.299999884300632E-6	43.400001525878906	2	1500.8204345703125	1500.8172607421875	0.0031999999191612005	2.132171586018893
a3	pepa3b39	DaPR130924_VB104_O1928.m	3260	21.729999542236328	NTVEITELPVR		1	a3.a2	3.100000030826777E-4	54.29999923706055	2	1270.7034912109375	1270.7005615234375	0.003000000026077032	2.3609024162862924
a3	pepa3b24	DaPR130924_VB104_O1928.m	3439	22.329999923706055	LHGLPEQFLYGTATK		1	a3.a2	1.3000000080864993E-6	53.20000076293945	3	1674.885986328125	1674.8853759765625	6.000000284984708E-4	0.35823348696243373
a3	pepa3b22	DaPR130924_VB104_O1928.m	3461	22.399999618530273	LDKDIVALMTR		1	a3.a2	0.00430000014603138	37.20000076293945	3	1274.7166748046875	1274.714111328125	0.0026000000070780516	2.039673040387943
a3	pepa3b22	DaPR130924_VB104_O1928.m	3468	22.40999984741211	LDKDIVALMTR		1	a3.a2	3.5000000934815034E-5	42.599998474121094	2	1274.7119140625	1274.714111328125	-0.002099999925121665	-1.6474281617026068
a3	pepa3b46	DaPR130924_VB104_O1928.m	3578	22.760000228881836	SLAVSGLGVIGR		1	a3.a2	4.4999999227002263E-4	65.5	2	1128.674560546875	1128.6739501953125	6.000000284984708E-4	0.531597303538939
a3	pepa3b13	DaPR130924_VB104_O1928.m	3692	23.149999618530273	EWLVGMLGAESTK	M6:+15.99491	1	a3.a2	0.004699999932199717	33.20000076293945	2	1436.708251953125	1436.7093505859375	-0.0010999999940395355	-0.7656385013370444
a3	pepa3b16	DaPR130924_VB104_O1928.m	3905	23.860000610351562	GFQQISFVNSIATTK		1	a3.a2	2.800000009628434E-9	57.099998474121094	2	1640.863037109375	1640.86474609375	-0.0015999999595806003	-0.9750955789558935
a3	pepa3b60	DaPR130924_VB104_O1928.m	3906	23.860000610351562	YAGPEDDAAITLAFSK		1	a3.a2	2.4000000209412065E-8	56.5	2	1668.8145751953125	1668.81201171875	0.0027000000700354576	1.6179174473071187
a3	pepa3b65	DaPR130924_VB104_O1928.m	4049	24.43000030517578	YIFTMLSTLAR	M5:+15.99491	1	a3.a2	9.999999974752427E-7	49.79999923706055	2	1331.7083740234375	1331.7032470703125	0.005200000014156103	3.904773849276008
a3	pepa3b14	DaPR130924_VB104_O1928.m	4123	24.65999984741211	FDSNEEDSASVFSPSFGLK		1	a3.a2	3.699999942909926E-4	37.79999923706055	2	2062.918212890625	2062.92431640625	-0.006200000178068876	-3.005442385239651
a3	pepa3b12	DaPR130924_VB104_O1928.m	4235	25.079999923706055	EWLVGMLGAESTK		1	a3.a2	4.70000013592653E-5	49.599998474121094	2	1420.716064453125	1420.7144775390625	0.0015999999595806003	1.1261938868618364
a3	pepa3b18	DaPR130924_VB104_O1928.m	4398	25.729999542236328	HGFLEEFITPIVK		1	a3.a2	9.899999713525176E-4	39.20000076293945	3	1529.83837890625	1529.836669921875	0.0017000000225380063	1.1112297514902825
a3	pepa3b18	DaPR130924_VB104_O1928.m	4394	25.709999084472656	HGFLEEFITPIVK		1	a3.a2	2.899999963119626E-4	44.0	2	1529.8388671875	1529.836669921875	0.002199999988079071	1.4380620044827528
a3	pepa3b50	DaPR130924_VB104_O1928.m	4410	25.760000228881836	SQDFGNLFSFPSYSQK		1	a3.a2	3.1999999191612005E-4	39.099998474121094	2	1851.8568115234375	1851.855224609375	0.0015999999595806003	0.8639984045826798
a3	pepa3b25	DaPR130924_VB104_O1928.m	4465	25.959999084472656	LLFPAVDDNLLK		1	a3.a2	0.04699999839067459	45.5	2	1357.77490234375	1357.77294921875	0.0019000000320374966	1.3993503355113526
a3	pepa3b58	DaPR130924_VB104_O1928.m	4479	26.010000228881836	VSIDPESNIISIWNNGK		1	a3.a2	6.199999916134402E-6	52.5	2	1885.967529296875	1885.9658203125	0.0017000000225380063	0.9013949267947605
a3	pepa3a3	DaPR130924_VB104_O1928.m	4527	26.209999084472656	DLIQMLVQR		1	a3.a2	0.005100000184029341	54.20000076293945	2	1115.621826171875	1115.6246337890625	-0.0027000000700354576	-2.420168924439474
a3	pepa3b64	DaPR130924_VB104_O1928.m	4614	26.559999465942383	YIFTMLSTLAR		1	a3.a2	4.800000169780105E-6	45.79999923706055	2	1315.7098388671875	1315.708251953125	0.0015999999595806003	1.216075035788104
a4	pepa4b34	DaPR130924_VB104_O1928.m	876	11.329999923706055	SKVDEEQMK		1	a4.a1	4.099999932805076E-5	37.79999923706055	2	1093.5211181640625	1093.519775390625	0.0013000000035390258	1.1888216681537764
a4	pepa4b39	DaPR130924_VB104_O1928.m	1036	12.229999542236328	VDEEQMK		1	a4.a1	0.00279999990016222	33.0	2	878.394287109375	878.392822265625	0.00139999995008111	1.5938198885438428
a4	pepa4b13	DaPR130924_VB104_O1928.m	1116	12.609999656677246	EEASGSSVTAEEAKK		1	a4.a1	3.800000058618025E-6	53.400001525878906	2	1522.724609375	1522.7235107421875	0.0010999999940395355	0.7223898404927016
a4	pepa4b12	DaPR130924_VB104_O1928.m	1448	14.380000114440918	EEASGSSVTAEEAK		1	a4.a1	1.4999999621068127E-5	49.79999923706055	2	1394.630126953125	1394.6285400390625	0.0015999999595806003	1.147258867609138
a4	pepa4b12	DaPR130924_VB104_O1928.m	1343	13.859999656677246	EEASGSSVTAEEAK		1	a4.a1	4.299999854993075E-4	42.900001525878906	2	1394.63232421875	1394.6285400390625	0.003800000064074993	2.7247399253485507
a4	pepa4b37	DaPR130924_VB104_O1928.m	1345	13.880000114440918	TEQGGAHF		1	a4.a1	0.023000000044703484	26.399999618530273	2	846.375244140625	846.37451171875	6.99999975040555E-4	0.827057012408196
a4	pepa4a9	DaPR130924_VB104_O1928.m	1500	14.680000305175781	EDGSGDRGDGPFR		1	a4.a1	0.03099999949336052	24.399999618530273	3	1364.585205078125	1364.5830078125	0.002199999988079071	1.6122141163151296
a4	pepa4a9	DaPR130924_VB104_O1928.m	1498	14.65999984741211	EDGSGDRGDGPFR		1	a4.a1	0.004000000189989805	29.399999618530273	2	1364.582275390625	1364.5830078125	-6.000000284984708E-4	-0.43969478226194764
a4	pepa4b33	DaPR130924_VB104_O1928.m	1878	16.399999618530273	SGGDQYQNITVHR		1	a4.a1	5.200000014156103E-4	36.099998474121094	3	1474.7052001953125	1474.703857421875	0.001500000013038516	1.0171533799747867
a4	pepa4b24	DaPR130924_VB104_O1928.m	2037	17.100000381469727	KVITMFVQR	M5:+15.99491	1	a4.a1	0.014999999664723873	44.0	2	1137.64599609375	1137.645263671875	6.99999975040555E-4	0.6153060162015954
a4	pepa4b28	DaPR130924_VB104_O1928.m	2168	17.610000610351562	MLNPPAEVTTK	M1:+15.99491	1	a4.a1	0.005799999926239252	39.900001525878906	2	1216.6329345703125	1216.6246337890625	0.00839999970048666	6.9043478713115105
a4	pepa4b18	DaPR130924_VB104_O1928.m	2404	18.479999542236328	LGGHGPSFPLK		1	a4.a1	0.003000000026077032	34.79999923706055	2	1109.6146240234375	1109.610595703125	0.004000000189989805	3.6048684155319664
a4	pepa4b27	DaPR130924_VB104_O1928.m	2438	18.649999618530273	MLNPPAEVTTK		1	a4.a1	0.009200000204145908	40.0	2	1200.6309814453125	1200.6297607421875	0.0013000000035390258	1.0827651004881065
a4	pepa4b41	DaPR130924_VB104_O1928.m	2499	18.899999618530273	VITMFVQR	M4:+15.99491	1	a4.a1	6.399999838322401E-4	45.400001525878906	2	1009.5508422851562	1009.55029296875	5.000000237487257E-4	0.49527004967567556
a4	pepa4b22	DaPR130924_VB104_O1928.m	2504	18.90999984741211	KDQVTAQEIFQDNHEDGPTAK		1	a4.a1	0.019999999552965164	36.20000076293945	3	2371.12451171875	2371.116455078125	0.007899999618530273	3.3317636515115745
a4	pepa4b23	DaPR130924_VB104_O1928.m	2571	19.200000762939453	KVITMFVQR		1	a4.a1	0.01899999938905239	42.099998474121094	2	1121.6546630859375	1121.650390625	0.00430000014603138	3.83363673919407
a4	pepa4b30	DaPR130924_VB104_O1928.m	2690	19.68000030517578	RANPQVGVAFPHIK		1	a4.a1	7.900000127847306E-6	59.900001525878906	3	1533.8648681640625	1533.8653564453125	-3.9999998989515007E-4	-0.26077907569549535
a4	pepa4b32	DaPR130924_VB104_O1928.m	2850	20.280000686645508	RHIEIFTDLSSR		1	a4.a1	8.199999865610152E-5	54.599998474121094	3	1473.7821044921875	1473.78125	7.999999797903001E-4	0.5428213853245182
a4	pepa4b31	DaPR130924_VB104_O1928.m	2903	20.450000762939453	RFFMGNQVLK		1	a4.a1	9.699999645818025E-5	39.599998474121094	3	1239.6676025390625	1239.6671142578125	5.000000237487257E-4	0.40333410316210183
a4	pepa4b31	DaPR130924_VB104_O1928.m	2889	20.399999618530273	RFFMGNQVLK		1	a4.a1	0.008100000210106373	37.5	2	1239.66748046875	1239.6671142578125	3.9999998989515007E-4	0.3226672590525479
a4	pepa4a8	DaPR130924_VB104_O1928.m	2947	20.600000381469727	DQVTAQEIFQDNHEDGPTAK		1	a4.a1	1.8999999156221747E-5	40.79999923706055	2	2243.0263671875	2243.021484375	0.004900000058114529	2.1845533323011725
a4	pepa4a2	DaPR130924_VB104_O1928.m	2957	20.6299991607666	ANPQVGVAFPH		1	a4.a1	8.699999889358878E-4	39.400001525878906	2	1136.5792236328125	1136.5850830078125	-0.005900000222027302	-5.190988611616986
a4	pepa4b11	DaPR130924_VB104_O1928.m	3128	21.25	EDIIQGFR		1	a4.a1	4.400000034365803E-4	42.79999923706055	2	977.5072021484375	977.5054931640625	0.0017000000225380063	1.739120684667786
a4	pepa4b44	DaPR130924_VB104_O1928.m	3279	21.780000686645508	YGSDIVPFSK		1	a4.a1	0.004000000189989805	28.200000762939453	2	1112.5703125	1112.562744140625	0.007699999958276749	6.9209579404211015
a4	pepa4b44	DaPR130924_VB104_O1928.m	3134	21.260000228881836	YGSDIVPFSK		1	a4.a1	3.2999999177718564E-8	42.400001525878906	2	1112.5665283203125	1112.562744140625	0.0038999998942017555	3.5054201794382625
a4	pepa4b10	DaPR130924_VB104_O1928.m	3150	21.309999465942383	EDIIQGFR	E1:-18.01056	1	a4.a1	0.013000000268220901	35.0	2	959.4953002929688	959.494873046875	3.9999998989515007E-4	0.4168860106828403
a4	pepa4a3	DaPR130924_VB104_O1928.m	3192	21.5	AVDALIDSMSLAK	M9:+15.99491	1	a4.a1	4.3999999199684225E-9	52.900001525878906	2	1349.7012939453125	1349.698486328125	0.00279999990016222	2.0745373344676867
a4	pepa4b15	DaPR130924_VB104_O1928.m	3222	21.600000381469727	HIEIFTDLSSR		1	a4.a1	0.014999999664723873	31.700000762939453	3	1317.680908203125	1317.68017578125	7.999999797903001E-4	0.607127582621467
a4	pepa4b15	DaPR130924_VB104_O1928.m	3499	22.510000228881836	HIEIFTDLSSR		1	a4.a1	0.00559999980032444	30.399999618530273	2	1317.6810302734375	1317.68017578125	8.999999845400453E-4	0.6830185359709438
a4	pepa4b15	DaPR130924_VB104_O1928.m	3212	21.579999923706055	HIEIFTDLSSR		1	a4.a1	3.5999998999614036E-6	46.400001525878906	2	1317.6802978515625	1317.68017578125	1.9999999494757503E-4	0.15178189565536676
a4	pepa4b21	DaPR130924_VB104_O1928.m	3257	21.709999084472656	IWNMLNPPAEVTTK	M4:+15.99491	1	a4.a1	6.299999949987978E-5	49.70000076293945	2	1629.830322265625	1629.8309326171875	-6.000000284984708E-4	-0.36813636095063484
a4	pepa4a7	DaPR130924_VB104_O1928.m	3290	21.829999923706055	DQVTAQEIFQDNHED		1	a4.a1	2.9999999242136255E-5	54.400001525878906	2	1788.7640380859375	1788.7674560546875	-0.0035000001080334187	-1.9566546205804933
a4	pepa4b40	DaPR130924_VB104_O1928.m	3301	21.860000610351562	VITMFVQR		1	a4.a1	0.009600000455975533	34.29999923706055	2	993.5603637695312	993.555419921875	0.004900000058114529	4.931783330717298
a4	pepa4b14	DaPR130924_VB104_O1928.m	3344	22.0	FFMGNQVLK		1	a4.a1	2.099999983329326E-4	33.900001525878906	2	1083.566162109375	1083.5660400390625	1.9999999494757503E-4	0.18457573194188057
a4	pepa4b35	DaPR130924_VB104_O1928.m	3539	22.649999618530273	SNSIPGIESPFEQAK		1	a4.a1	0.014999999664723873	31.200000762939453	2	1603.80224609375	1603.7967529296875	0.00559999980032444	3.4917141402704606
a4	pepa4b29	DaPR130924_VB104_O1928.m	3551	22.68000030517578	PGIESPFEQAK		1	a4.a1	4.900000058114529E-4	35.20000076293945	2	1202.595703125	1202.6055908203125	-0.00989999994635582	-8.232125330136627
a4	pepa4b19	DaPR130924_VB104_O1928.m	3732	23.280000686645508	IKTLFPLIEAK		1	a4.a1	0.006800000090152025	34.400001525878906	3	1272.7955322265625	1272.79296875	0.0024999999441206455	1.964184282519942
a4	pepa4b36	DaPR130924_VB104_O1928.m	3796	23.510000228881836	SQLDIIIHSLK		1	a4.a1	4.200000148557592E-6	60.599998474121094	2	1266.741455078125	1266.741943359375	-5.000000237487257E-4	-0.3947134034440632
a4	pepa4b38	DaPR130924_VB104_O1928.m	3875	23.760000228881836	TEQGGAHFSVSSLAEGSVTSVGSVNPAENFR		1	a4.a1	4.400000034365803E-5	53.400001525878906	3	3121.486328125	3121.482421875	0.0038999998942017555	1.2494063291438042
a4	pepa4b38	DaPR130924_VB104_O1928.m	4290	25.309999465942383	TEQGGAHFSVSSLAEGSVTSVGSVNPAENFR		1	a4.a1	0.00419999985024333	38.5	3	3121.4892578125	3121.482421875	0.006800000090152025	2.1784521490489213
a4	pepa4b38	DaPR130924_VB104_O1928.m	4890	27.760000228881836	TEQGGAHFSVSSLAEGSVTSVGSVNPAENFR		1	a4.a1	4.799999878741801E-4	49.20000076293945	3	3121.49267578125	3121.48291015625	0.009999999776482582	3.203605486336627
a4	pepa4b26	DaPR130924_VB104_O1928.m	4121	24.65999984741211	KYAPTEAQLNAVDALIDSMSLAK	M19:+15.99491	1	a4.a1	0.00419999985024333	46.099998474121094	3	2465.2685546875	2465.259521484375	0.008999999612569809	3.6507311032108927
a4	pepa4a1	DaPR130924_VB104_O1928.m	4238	25.100000381469727	ALDDLDMVAIVR		1	a4.a1	1.1000000199601345E-7	67.19999694824219	2	1330.705078125	1330.703857421875	0.0012000000569969416	0.9017784462741688
a4	pepa4b43	DaPR130924_VB104_O1928.m	4531	26.229999542236328	YAPTEAQLNAVDALIDSMSLAK	M18:+15.99491	1	a4.a1	6.99999975040555E-4	52.599998474121094	3	2337.1669921875	2337.164794921875	0.002300000051036477	0.9840983639809445
a4	pepa4b43	DaPR130924_VB104_O1928.m	4537	26.25	YAPTEAQLNAVDALIDSMSLAK	M18:+15.99491	1	a4.a1	3.000000106112566E-7	52.20000076293945	2	2337.169189453125	2337.164794921875	0.004600000102072954	1.968196727961889
a4	pepa4a4	DaPR130924_VB104_O1928.m	4559	26.350000381469727	DDEAAAVALSSLIH		1	a4.a1	4.1000000783242285E-4	40.20000076293945	3	1411.7088623046875	1411.706787109375	0.0020000000949949026	1.4167248562218242
a4	pepa4a4	DaPR130924_VB104_O1928.m	4550	26.299999237060547	DDEAAAVALSSLIH		1	a4.a1	8.799999839936845E-9	57.0	2	1411.710205078125	1411.706787109375	0.0035000001080334187	2.479268457156074
a4	pepa4a5	DaPR130924_VB104_O1928.m	4706	26.93000030517578	DEIALVLFGTDGTDNPLSGGDQYQNITVHR		1	a4.a1	4.70000013592653E-5	53.29999923706055	3	3245.571044921875	3245.5712890625	-1.9999999494757503E-4	-0.061622431656815045
a4	pepa4b17	DaPR130924_VB104_O1928.m	4721	26.979999542236328	HLMLPDFDLLEDIESK	M3:+15.99491	1	a4.a1	4.3999999199684225E-9	55.0	2	1930.95263671875	1930.9471435546875	0.00559999980032444	2.9001310672934215
a4	pepa4b17	DaPR130924_VB104_O1928.m	4716	26.950000762939453	HLMLPDFDLLEDIESK	M3:+15.99491	1	a4.a1	9.000000136438757E-5	61.20000076293945	3	1930.9461669921875	1930.9471435546875	-8.999999845400453E-4	-0.46609250157061893
a4	pepa4b25	DaPR130924_VB104_O1928.m	4802	27.360000610351562	KYAPTEAQLNAVDALIDSMSLAK		1	a4.a1	5.6000000768108293E-5	46.29999923706055	2	2449.261962890625	2449.2646484375	-0.0027000000700354576	-1.102371714611532
a4	pepa4b25	DaPR130924_VB104_O1928.m	4784	27.280000686645508	KYAPTEAQLNAVDALIDSMSLAK		1	a4.a1	3.199999991920777E-5	63.400001525878906	3	2449.267333984375	2449.2646484375	0.0027000000700354576	1.102371714611532
a4	pepa4b16	DaPR130924_VB104_O1928.m	4829	27.5	HLMLPDFDLLEDIESK		1	a4.a1	1.500000053056283E-6	50.599998474121094	2	1914.95556640625	1914.9521484375	0.0034000000450760126	1.7755013084009612
a4	pepa4b16	DaPR130924_VB104_O1928.m	4828	27.5	HLMLPDFDLLEDIESK		1	a4.a1	0.04800000041723251	47.0	3	1914.9539794921875	1914.9521484375	0.0017999999690800905	0.9399712523097747
a4	pepa4b20	DaPR130924_VB104_O1928.m	4896	27.799999237060547	ISLEGEDGLDEIYSFSESLR		1	a4.a1	5.200000014156103E-4	38.900001525878906	2	2259.071044921875	2259.066650390625	0.004399999976158142	1.9477070211263219
a4	pepa4b20	DaPR130924_VB104_O1928.m	4908	27.850000381469727	ISLEGEDGLDEIYSFSESLR		1	a4.a1	0.006300000008195639	32.5	3	2259.07080078125	2259.066650390625	0.004100000020116568	1.8149088338795223
a4	pepa4a6	DaPR130924_VB104_O1928.m	4904	27.829999923706055	DKPSGDTAAVFEEGGDVDDLLDMI	M23:+15.99491	1	a4.a1	2.399999914359796E-7	57.20000076293945	2	2525.13134765625	2525.1240234375	0.007400000002235174	2.9305491269143333
a4	pepa4a6	DaPR130924_VB104_O1928.m	4905	27.850000381469727	DKPSGDTAAVFEEGGDVDDLLDMI	M23:+15.99491	1	a4.a1	9.699999936856329E-4	46.79999923706055	3	2525.126953125	2525.1240234375	0.002899999963119626	1.1484584266763262
a4	pepa4b42	DaPR130924_VB104_O1928.m	4942	27.950000762939453	YAPTEAQLNAVDALIDSMSLAK		1	a4.a1	7.500000265281415E-7	62.0	3	2321.173583984375	2321.169921875	0.0038999998942017555	1.6801871579704963
a4	pepa4b42	DaPR130924_VB104_O1928.m	4941	27.950000762939453	YAPTEAQLNAVDALIDSMSLAK		1	a4.a1	9.200000206099901E-10	57.0	2	2321.17822265625	2321.169921875	0.008500000461935997	3.6619466682860713
a5	pepa5a8	DaPR130924_VB104_O1928.m	819	10.960000038146973	EEEEDTAEKPGK		1	a5.a1	0.0032999999821186066	33.5	2	1361.6080322265625	1361.6070556640625	0.0010000000474974513	0.7344263114219443
a5	pepa5b18	DaPR130924_VB104_O1928.m	929	11.649999618530273	LNQESTAPK		1	a5.a1	0.035999998450279236	43.099998474121094	2	987.51220703125	987.510986328125	0.0012000000569969416	1.215176411817875
a5	pepa5b36	DaPR130924_VB104_O1928.m	1128	12.65999984741211	SQAGSDTDVEEGK		1	a5.a1	2.7999999474559445E-6	56.5	2	1322.5728759765625	1322.571044921875	0.0019000000320374966	1.4365958179204887
a5	pepa5b22	DaPR130924_VB104_O1928.m	1162	12.829999923706055	KHQVSVEGTNQTDVK		1	a5.a1	5.200000146032835E-7	68.5999984741211	3	1669.8511962890625	1669.850830078125	3.9999998989515007E-4	0.23954234874766378
a5	pepa5b35	DaPR130924_VB104_O1928.m	1205	13.079999923706055	SLATMDSPPHQK	M5:+15.99491	1	a5.a1	9.999999747378752E-5	42.599998474121094	2	1327.6353759765625	1327.6314697265625	0.0038999998942017555	2.937562104493497
a5	pepa5b28	DaPR130924_VB104_O1928.m	1327	13.779999732971191	PVTSEPTSQATR		1	a5.a1	0.008999999612569809	38.29999923706055	2	1273.6385498046875	1273.638671875	-9.999999747378752E-5	-0.0785152019030417
a5	pepa5b14	DaPR130924_VB104_O1928.m	1421	14.229999542236328	HQVSVEGTNQTDVK		1	a5.a1	4.199999903420348E-9	57.099998474121094	2	1541.759765625	1541.755859375	0.004000000189989805	2.5944446169391133
a5	pepa5b14	DaPR130924_VB104_O1928.m	1415	14.210000038146973	HQVSVEGTNQTDVK		1	a5.a1	6.799999973736703E-4	36.5	3	1541.7554931640625	1541.755859375	-3.000000142492354E-4	-0.19458334627043347
a5	pepa5a7	DaPR130924_VB104_O1928.m	1423	14.229999542236328	EEDVVTPKPGK		1	a5.a1	0.012000000104308128	30.899999618530273	2	1198.6326904296875	1198.6318359375	8.999999845400453E-4	0.750856065687691
a5	pepa5a5	DaPR130924_VB104_O1928.m	1641	15.329999923706055	DAEEDMPQR		1	a5.a1	0.00139999995008111	38.79999923706055	2	1090.4447021484375	1090.4473876953125	-0.0026000000070780516	-2.3843424601834444
a5	pepa5b40	DaPR130924_VB104_O1928.m	1735	15.8100004196167	SSPGIHLER		1	a5.a1	2.3999999393709004E-4	34.400001525878906	2	995.52783203125	995.5272827148438	5.000000237487257E-4	0.5022464300377636
a5	pepa5b26	DaPR130924_VB104_O1928.m	1743	15.829999923706055	PGIHLER		1	a5.a1	0.041999999433755875	40.099998474121094	2	821.458251953125	821.4631958007812	-0.004999999888241291	-6.086699822707426
a5	pepa5b17	DaPR130924_VB104_O1928.m	1960	16.75	LHIFSGAHGPEK		1	a5.a1	5.199999941396527E-5	42.20000076293945	2	1292.678955078125	1292.675048828125	0.004000000189989805	3.094358627573114
a5	pepa5b17	DaPR130924_VB104_O1928.m	1963	16.760000228881836	LHIFSGAHGPEK		1	a5.a1	0.006200000178068876	35.29999923706055	3	1292.676513671875	1292.675048828125	0.001500000013038516	1.1603844403110755
a5	pepa5b38	DaPR130924_VB104_O1928.m	2334	18.25	SQASTTVDINTQVEK		1	a5.a1	4.799999953064571E-9	65.0	2	1620.81005859375	1620.807861328125	0.002199999988079071	1.3573478020253082
a5	pepa5b25	DaPR130924_VB104_O1928.m	2358	18.309999465942383	NLNSDTDVEEGQQPATEEASSAAR		1	a5.a1	8.800000068731606E-5	47.900001525878906	3	2519.108154296875	2519.11328125	-0.005200000014156103	-2.064218410843291
a5	pepa5b48	DaPR130924_VB104_O1928.m	2373	18.360000610351562	VEIETSEEIQEK		1	a5.a1	5.200000032345997E-6	64.0999984741211	2	1433.7066650390625	1433.7010498046875	0.00570000009611249	3.975724295444296
a5	pepa5b16	DaPR130924_VB104_O1928.m	2389	18.43000030517578	LEPSTSTDQPVTPEPTSQATR		1	a5.a1	0.0012000000569969416	38.29999923706055	3	2242.08447265625	2242.083740234375	6.99999975040555E-4	0.3122095586703558
a5	pepa5b44	DaPR130924_VB104_O1928.m	2574	19.200000762939453	TPETLVPTAPK		1	a5.a1	0.002199999988079071	43.70000076293945	2	1153.6505126953125	1153.646728515625	0.003800000064074993	3.293902691480242
a5	pepa5b23	DaPR130924_VB104_O1928.m	2663	19.579999923706055	MTPFPATSAAPEPHPSTSTAQPVTPK	M1:+15.99491	1	a5.a1	6.8999997893115506E-6	37.79999923706055	3	2664.30908203125	2664.298095703125	0.010999999940395355	4.128667118043481
a5	pepa5b42	DaPR130924_VB104_O1928.m	2707	19.75	TPEPVVPTAPEPHPTTSTDQPVTPK		1	a5.a1	2.099999983329326E-4	40.599998474121094	3	2623.328369140625	2623.325439453125	0.003000000026077032	1.1435866785565236
a5	pepa5a6	DaPR130924_VB104_O1928.m	2987	20.729999542236328	DSDTDVEEEELPVENR		1	a5.a1	6.099999882280827E-4	47.099998474121094	2	1875.8087158203125	1875.8094482421875	-6.99999975040555E-4	-0.3731722194365327
a5	pepa5b20	DaPR130924_VB104_O1928.m	3058	20.979999542236328	IPATPVVIPMK	M10:+15.99491	1	a5.a1	0.002199999988079071	37.400001525878906	2	1181.69775390625	1181.6966552734375	0.0010999999940395355	0.9308649467108817
a5	pepa5b30	DaPR130924_VB104_O1928.m	3143	21.299999237060547	QDGSQEAPEAPLSSELEPFHPKPK		1	a5.a1	0.002199999988079071	37.29999923706055	3	2618.29345703125	2618.27392578125	0.019999999552965164	7.638619991602862
a5	pepa5b41	DaPR130924_VB104_O1928.m	3189	21.479999542236328	TPEPVVPTAPELR		1	a5.a1	1.8000000272877514E-4	36.900001525878906	2	1405.774658203125	1405.76904296875	0.00570000009611249	4.054720172294475
a5	pepa5b34	DaPR130924_VB104_O1928.m	3305	21.8799991607666	QSEAEVVTEIQLEK		1	a5.a1	9.99999993922529E-9	54.599998474121094	2	1602.8245849609375	1602.822509765625	0.002099999925121665	1.3101886904675057
a5	pepa5a2	DaPR130924_VB104_O1928.m	3349	22.010000228881836	AHEVGAQGGPPVAQVEQDLPISR		1	a5.a1	6.399999838322401E-4	62.900001525878906	3	2355.205810546875	2355.20556640625	1.9999999494757503E-4	0.08491827541523268
a5	pepa5b10	DaPR130924_VB104_O1928.m	3400	22.18000030517578	GAGNGVVPAGVILER		1	a5.a1	0.009800000116229057	42.5	2	1408.7918701171875	1408.7911376953125	7.999999797903001E-4	0.5678627288208572
a5	pepa5b46	DaPR130924_VB104_O1928.m	3404	22.200000762939453	TPETVVPTAPELQASASTDQPVTSEPTSR		1	a5.a1	0.03099999949336052	40.0	3	2996.4765625	2996.469970703125	0.006800000090152025	2.26933697204928
a5	pepa5b45	DaPR130924_VB104_O1928.m	3414	22.229999542236328	TPETVVPTALELQPSTSTDRPVTSEPTSQATR		1	a5.a1	0.004600000102072954	34.5	3	3396.720703125	3396.71337890625	0.007400000002235174	2.1785765169912548
a5	pepa5b29	DaPR130924_VB104_O1928.m	3471	22.43000030517578	QDGSQEAPEAPLSSELEPFHPK		1	a5.a1	0.020999999716877937	33.29999923706055	3	2393.128662109375	2393.1259765625	0.0026000000070780516	1.08644510675226
a5	pepa5b19	DaPR130924_VB104_O1928.m	3484	22.459999084472656	IPATPVVIPMK		1	a5.a1	0.007799999788403511	31.399999618530273	2	1165.7042236328125	1165.7017822265625	0.0024999999441206455	2.144630798578253
a5	pepa5b47	DaPR130924_VB104_O1928.m	3636	22.959999084472656	TPKPVEPAASDLEPFTPTDQSVTPEAIAQGGQSK		1	a5.a1	1.3999999737279722E-6	55.20000076293945	3	3493.740478515625	3493.733642578125	0.006800000090152025	1.9463418754310398
a5	pepa5a3	DaPR130924_VB104_O1928.m	3669	23.079999923706055	AQPFGFIDSDTDAEEER		1	a5.a1	0.020999999716877937	39.599998474121094	2	1926.8385009765625	1926.8355712890625	0.002899999963119626	1.5050583486890434
a5	pepa5b21	DaPR130924_VB104_O1928.m	3790	23.479999542236328	KAGFFLPPDEYVVTDPEQEK		1	a5.a1	0.00839999970048666	35.5	3	2309.135986328125	2309.134033203125	0.002099999925121665	0.9094318021066284
a5	pepa5b43	DaPR130924_VB104_O1928.m	3836	23.6299991607666	TPESIVPIAPELQPSTSR		1	a5.a1	3.400000059627928E-5	31.100000381469727	2	1922.0255126953125	1922.0234375	0.002199999988079071	1.1446270347986176
a5	pepa5b32	DaPR130924_VB104_O1928.m	3937	23.979999542236328	QEAKPEAFVLSPLEMSST	M15:+15.99491	1	a5.a1	2.300000051036477E-5	38.70000076293945	2	1979.968994140625	1979.9635009765625	0.00559999980032444	2.8283348645378537
a5	pepa5b27	DaPR130924_VB104_O1928.m	3986	24.18000030517578	PVEPAASDLEPFTPTDQSVTPEAIAQGGQSK		1	a5.a1	0.009999999776482582	36.5	3	3167.55712890625	3167.5380859375	0.01899999938905239	5.9983491511607
a5	pepa5b33	DaPR130924_VB104_O1928.m	4089	24.559999465942383	QSEAEVVTEIQLEK	Q1:-17.02655	1	a5.a1	6.299999881775875E-7	49.099998474121094	2	1585.8009033203125	1585.7960205078125	0.004999999888241291	3.1529905634648796
a5	pepa5a4	DaPR130924_VB104_O1928.m	4111	24.6299991607666	AVLALGGSLAGSAAEASHLVTDR		1	a5.a1	5.900000044078979E-9	61.79999923706055	2	2166.166015625	2166.152099609375	0.014000000432133675	6.463073592412237
a5	pepa5a4	DaPR130924_VB104_O1928.m	4101	24.600000381469727	AVLALGGSLAGSAAEASHLVTDR		1	a5.a1	8.200000156648457E-4	51.70000076293945	3	2166.15478515625	2166.151611328125	0.003100000089034438	1.431109472126813
a5	pepa5a9	DaPR130924_VB104_O1928.m	4146	24.75	ENLTDLVVDTDTLGESTQPQR		1	a5.a1	6.900000215637192E-8	54.29999923706055	2	2331.141357421875	2331.131591796875	0.00989999994635582	4.246864476116826
a5	pepa5a9	DaPR130924_VB104_O1928.m	4147	24.760000228881836	ENLTDLVVDTDTLGESTQPQR		1	a5.a1	0.0010999999940395355	44.20000076293945	3	2331.136962890625	2331.131591796875	0.005499999970197678	2.359369153398237
a5	pepa5b13	DaPR130924_VB104_O1928.m	4182	24.8799991607666	HLAPPPLLSPLLPSIKPTVR		1	a5.a1	2.899999963119626E-4	52.900001525878906	3	2146.315673828125	2146.3115234375	0.00430000014603138	2.003437105506737
a5	pepa5b24	DaPR130924_VB104_O1928.m	4193	24.90999984741211	NFGFSLQDALSR		1	a5.a1	9.999999747378752E-6	61.900001525878906	2	1354.6748046875	1354.6754150390625	-6.000000284984708E-4	-0.4429105465689503
a5	pepa5b15	DaPR130924_VB104_O1928.m	4200	24.959999084472656	LDVSLPFVSR		1	a5.a1	0.0015999999595806003	48.20000076293945	2	1132.6370849609375	1132.636474609375	6.000000284984708E-4	0.5297375123871051
a5	pepa5b39	DaPR130924_VB104_O1928.m	4211	25.0	SQLPAEGDAGAEWAAAVLK		1	a5.a1	5.80000005356851E-7	67.19999694824219	3	1883.949462890625	1883.9501953125	-7.999999797903001E-4	-0.42463966498732214
a5	pepa5b39	DaPR130924_VB104_O1928.m	4201	24.959999084472656	SQLPAEGDAGAEWAAAVLK		1	a5.a1	7.699999855503847E-7	59.400001525878906	2	1883.9527587890625	1883.9501953125	0.0026000000070780516	1.3800789498295505
a5	pepa5a1	DaPR130924_VB104_O1928.m	4320	25.40999984741211	AGFFLPPDEYVVTDPEQEK		1	a5.a1	5.900000178371556E-5	41.79999923706055	3	2181.04345703125	2181.0390625	0.0044999998062849045	2.0632366855120936
a5	pepa5a1	DaPR130924_VB104_O1928.m	4310	25.3799991607666	AGFFLPPDEYVVTDPEQEK		1	a5.a1	1.5999999595806003E-4	41.400001525878906	2	2181.04248046875	2181.0390625	0.0035000001080334187	1.6047397629007016
a5	pepa5b37	DaPR130924_VB104_O1928.m	4358	25.559999465942383	SQASMVINSDTDDEEEVSAALTLAHLK		1	a5.a1	5.699999746866524E-4	44.5	3	2874.366455078125	2874.36767578125	-0.00139999995008111	-0.48706362859462354
a5	pepa5b12	DaPR130924_VB104_O1928.m	4442	25.8799991607666	HLAPPPLLSPLLPSIK		1	a5.a1	0.005100000184029341	39.29999923706055	3	1693.0452880859375	1693.04150390625	0.003800000064074993	2.2444813404204726
a5	pepa5b11	DaPR130924_VB104_O1928.m	4580	26.43000030517578	GIPILSLDWLHQSR		1	a5.a1	7.500000265281415E-7	62.599998474121094	2	1634.904052734375	1634.9017333984375	0.002400000113993883	1.4679782062528315
a5	pepa5b31	DaPR130924_VB104_O1928.m	4860	27.6299991607666	QEAKPEAFVLSPLEMSST	Q1:-17.02655	1	a5.a1	5.100000180391362E-6	44.5	2	1946.944580078125	1946.9420166015625	0.0026000000070780516	1.3354275499259185
a5	pepa5b49	DaPR130924_VB104_O1928.m	4971	28.030000686645508	VGLPLLSPEFLLTGVLK		1	a5.a1	0.003599999938160181	54.20000076293945	2	1796.09716796875	1796.0936279296875	0.003599999938160181	2.0043498190625018
a6	pepa6b18	DaPR130924_VB104_O1928.m	712	10.180000305175781	LREETER		2	a6.a1 a6.a2	0.03099999949336052	31.399999618530273	2	932.4850463867188	932.47998046875	0.004999999888241291	5.362045291018293
a6	pepa6b24	DaPR130924_VB104_O1928.m	772	10.630000114440918	RPPAAPSR		2	a6.a1 a6.a2	0.03200000151991844	28.899999618530273	2	851.4856567382812	851.4849853515625	6.000000284984708E-4	0.7046513312865309
a6	pepa6b22	DaPR130924_VB104_O1928.m	1400	14.130000114440918	QEIEAETDR		2	a6.a1 a6.a2	0.04600000008940697	22.799999237060547	2	1090.5057373046875	1090.50146484375	0.00430000014603138	3.943140183353624
a6	pepa6b19	DaPR130924_VB104_O1928.m	2494	18.8799991607666	KFTDFDEVR		2	a6.a1 a6.a2	0.008700000122189522	32.70000076293945	2	1156.56591796875	1156.563720703125	0.002199999988079071	1.9021865796910837
a6	pepa6a7	DaPR130924_VB104_O1928.m	2684	19.65999984741211	FLSHPAYR		2	a6.a1 a6.a2	0.04899999871850014	25.600000381469727	2	990.5171508789062	990.5159912109375	0.0010999999940395355	1.1105322920579508
a6	pepa6a9	DaPR130924_VB104_O1928.m	2755	19.90999984741211	FTDFDEVR		2	a6.a1 a6.a2	0.0010999999940395355	38.0	2	1028.4697265625	1028.46875	0.0010000000474974513	0.9723193315280132
a6	pepa6b28	DaPR130924_VB104_O1928.m	2775	20.0	TIMHLMINNTK		2	a6.a1 a6.a2	1.3000000035390258E-4	42.70000076293945	2	1315.6878662109375	1315.6865234375	0.00139999995008111	1.0640832182603222
a6	pepa6a1	DaPR130924_VB104_O1928.m	2787	20.030000686645508	AGVYPEKDQAENEDGAQENTFSMDPQLER	M23:+15.99491	2	a6.a1 a6.a2	6.600000197067857E-4	45.79999923706055	3	3284.44189453125	3284.428955078125	0.013000000268220901	3.9580701686731046
a6	pepa6b16	DaPR130924_VB104_O1928.m	2946	20.600000381469727	LDLMDEGTDAR		2	a6.a1 a6.a2	4.600000102072954E-5	53.599998474121094	2	1235.5594482421875	1235.5577392578125	0.0017999999690800905	1.4568319325662054
a6	pepa6b17	DaPR130924_VB104_O1928.m	2989	20.729999542236328	IEGSGDQVDTLELSGGAR		2	a6.a1 a6.a2	2.7999999474559445E-6	57.70000076293945	2	1803.8782958984375	1803.872314453125	0.006000000052154064	3.326177803207245
a6	pepa6b15	DaPR130924_VB104_O1928.m	3114	21.200000762939453	HVFAIFNTEQR		2	a6.a1 a6.a2	2.6000000730164174E-7	53.70000076293945	2	1361.6983642578125	1361.696533203125	0.0019000000320374966	1.3953182560934614
a6	pepa6b20	DaPR130924_VB104_O1928.m	3217	21.579999923706055	KYMLPLDNLK		2	a6.a1 a6.a2	0.001500000013038516	36.79999923706055	2	1234.689208984375	1234.686767578125	0.002400000113993883	1.9438129386464187
a6	pepa6b30	DaPR130924_VB104_O1928.m	3229	21.6299991607666	VPVGDQPPDIEYQIK		2	a6.a1 a6.a2	3.6000000203095794E-10	59.70000076293945	2	1697.8719482421875	1697.8748779296875	-0.002899999963119626	-1.7080174757375266
a6	pepa6b10	DaPR130924_VB104_O1928.m	3385	22.1299991607666	GISPVPINLR		2	a6.a1 a6.a2	0.0430000014603138	32.099998474121094	2	1065.64013671875	1065.641845703125	-0.0017000000225380063	-1.5952827203555648
a6	pepa6b25	DaPR130924_VB104_O1928.m	3470	22.43000030517578	SSVLENFVGR		2	a6.a1 a6.a2	3.299999889350147E-6	61.29999923706055	2	1107.5816650390625	1107.5797119140625	0.0020000000949949026	1.8057391928375115
a6	pepa6b32	DaPR130924_VB104_O1928.m	3805	23.530000686645508	YMLPLDNLK		2	a6.a1 a6.a2	0.0027000000700354576	29.399999618530273	2	1106.593505859375	1106.5919189453125	0.0017000000225380063	1.5362483616889848
a6	pepa6a8	DaPR130924_VB104_O1928.m	3820	23.579999923706055	FPFELVK		2	a6.a1 a6.a2	0.002199999988079071	32.79999923706055	2	879.4954833984375	879.4979248046875	-0.002400000113993883	-2.7288297633298653
a6	pepa6a4	DaPR130924_VB104_O1928.m	3969	24.100000381469727	DMILQFISR	M2:+15.99491	2	a6.a1 a6.a2	0.014999999664723873	36.099998474121094	2	1138.5953369140625	1138.5928955078125	0.0024999999441206455	2.1956925552443796
a6	pepa6b11	DaPR130924_VB104_O1928.m	4041	24.399999618530273	GMEELIPLVNK		2	a6.a1 a6.a2	1.8000000272877514E-4	43.70000076293945	2	1242.677978515625	1242.6767578125	0.00139999995008111	1.1266002532674289
a6	pepa6b14	DaPR130924_VB104_O1928.m	4071	24.5	GWLTINNISLMK	M11:+15.99491	2	a6.a1 a6.a2	9.300000237999484E-5	46.29999923706055	2	1405.75048828125	1405.751220703125	-6.99999975040555E-4	-0.4979543782223648
a6	pepa6b21	DaPR130924_VB104_O1928.m	4103	24.600000381469727	NLVDSYVAIINK		2	a6.a1 a6.a2	6.199999916134402E-6	65.9000015258789	2	1348.7513427734375	1348.74755859375	0.0038999998942017555	2.891571420724593
a6	pepa6b13	DaPR130924_VB104_O1928.m	4417	25.799999237060547	GWLTINNISLMK		2	a6.a1 a6.a2	1.8000000272877514E-4	52.79999923706055	2	1389.7601318359375	1389.75634765625	0.0038999998942017555	2.806247225118919
a6	pepa6a3	DaPR130924_VB104_O1928.m	4453	25.90999984741211	DMILQFISR		2	a6.a1 a6.a2	0.005400000140070915	45.79999923706055	2	1122.599609375	1122.5980224609375	0.0015999999595806003	1.4252652575256737
a6	pepa6a6	DaPR130924_VB104_O1928.m	4520	26.18000030517578	ESSLILAVTPANMDLANSDALK		2	a6.a1 a6.a2	0.0010999999940395355	32.099998474121094	2	2273.178466796875	2273.169921875	0.008799999952316284	3.871245993373737
a6	pepa6b23	DaPR130924_VB104_O1928.m	4566	26.3799991607666	RPLILQLIFSK		2	a6.a1 a6.a2	0.006300000008195639	34.20000076293945	2	1327.8485107421875	1327.846435546875	0.002099999925121665	1.5815081239095075
a6	pepa6a5	DaPR130924_VB104_O1928.m	4583	26.450000762939453	EALNIIGDISTSTVSTPVPPPVDDTWLQSASSHSPTPQR		2	a6.a1 a6.a2	0.00279999990016222	45.20000076293945	3	4101.0615234375	4101.0419921875	0.019999999552965164	4.876809257516806
a6	pepa6b31	DaPR130924_VB104_O1928.m	4593	26.479999542236328	VYSPHVLNLTLIDLPGITK		2	a6.a1 a6.a2	0.009100000374019146	41.29999923706055	3	2093.207763671875	2093.200927734375	0.006899999920278788	3.2963868058988317
a6	pepa6b12	DaPR130924_VB104_O1928.m	4662	26.75	GPTPGPPLIPVPVGAAASFSAPPIPSR		2	a6.a1 a6.a2	3.100000030826777E-4	40.79999923706055	3	2550.41748046875	2550.408203125	0.009200000204145908	3.6072657674458553
a6	pepa6b27	DaPR130924_VB104_O1928.m	4805	27.3799991607666	TGLFTPDMAFEAIVK		1	a6.a1	0.007300000172108412	37.70000076293945	2	1639.8394775390625	1639.8404541015625	-8.999999845400453E-4	-0.548833871178729
a6	pepa6b29	DaPR130924_VB104_O1928.m	4810	27.399999618530273	VLNLTLIDLPGITK		2	a6.a1 a6.a2	3.600000127335079E-5	47.29999923706055	2	1509.9285888671875	1509.925537109375	0.0031999999191612005	2.1193097543653248
a6	pepa6a2	DaPR130924_VB104_O1928.m	4872	27.68000030517578	ALLQMVQQFGVDFEK		2	a6.a1 a6.a2	1.9999999494757503E-4	44.900001525878906	3	1752.899169921875	1752.8992919921875	-9.999999747378752E-5	-0.05704834152801586
a6	pepa6a2	DaPR130924_VB104_O1928.m	4863	27.649999618530273	ALLQMVQQFGVDFEK		2	a6.a1 a6.a2	1.5999999547489097E-8	58.29999923706055	2	1752.901123046875	1752.8992919921875	0.0017999999690800905	1.0268701558059121
a6	pepa6b26	DaPR130924_VB104_O1928.m	4857	27.610000610351562	TGLFTPDLAFEAIVK		1	a6.a2	1.9000000293090125E-6	41.900001525878906	2	1621.891845703125	1621.884033203125	0.007899999618530273	4.8708782235979236
a7	pepa7b25	DaPR130924_VB104_O1928.m	709	10.15999984741211	TGNAWHSK		1	a7.a1	3.1999999191612005E-4	38.79999923706055	2	900.4337768554688	900.4326782226562	0.0010999999940395355	1.2216349102420412
a7	pepa7b11	DaPR130924_VB104_O1928.m	1068	12.380000114440918	GTNSYYK		1	a7.a1	0.00430000014603138	28.799999237060547	2	832.3845825195312	832.3839721679688	6.000000284984708E-4	0.7208212178037894
a7	pepa7b23	DaPR130924_VB104_O1928.m	1556	14.930000305175781	RKGDEVDGVDEVAK		1	a7.a1	8.200000156648457E-4	40.20000076293945	3	1516.7603759765625	1516.7606201171875	-3.000000142492354E-4	-0.1977899546377047
a7	pepa7b15	DaPR130924_VB104_O1928.m	1815	16.149999618530273	KGDEVDGVDEVAK		1	a7.a1	1.6000000186977559E-6	58.400001525878906	2	1360.6640625	1360.6595458984375	0.004600000102072954	3.3807135046670287
a7	pepa7b16	DaPR130924_VB104_O1928.m	2007	16.959999084472656	KPPLLNNADSVQAK		1	a7.a1	0.007600000128149986	34.400001525878906	3	1494.8304443359375	1494.827880859375	0.0026000000070780516	1.7393306884156552
a7	pepa7a7	DaPR130924_VB104_O1928.m	2212	17.780000686645508	GDEVDGVDEVAK		1	a7.a1	3.7000000840947678E-9	49.29999923706055	2	1232.5635986328125	1232.564453125	-8.999999845400453E-4	-0.7301849264419539
a7	pepa7a8	DaPR130924_VB104_O1928.m	2233	17.860000610351562	GGSDDSSKDPIDVNYEK		1	a7.a1	2.500000118743628E-4	49.900001525878906	3	1825.810302734375	1825.80908203125	0.0013000000035390258	0.7120131104248584
a7	pepa7a8	DaPR130924_VB104_O1928.m	2243	17.899999618530273	GGSDDSSKDPIDVNYEK		1	a7.a1	2.3999999765322855E-9	63.099998474121094	2	1825.8154296875	1825.80908203125	0.006399999838322401	3.505295214767072
a7	pepa7a5	DaPR130924_VB104_O1928.m	2396	18.459999084472656	DSEEAEIIR		1	a7.a1	0.012000000104308128	41.900001525878906	2	1061.5125732421875	1061.5113525390625	0.0013000000035390258	1.2246689594317712
a7	pepa7a1	DaPR130924_VB104_O1928.m	2399	18.459999084472656	AEPVEVVAPR		1	a7.a1	0.0044999998062849045	39.5	2	1066.5908203125	1066.589599609375	0.0013000000035390258	1.2188380648143713
a7	pepa7b20	DaPR130924_VB104_O1928.m	2411	18.510000228881836	PVEVVAPR		1	a7.a1	0.017000000923871994	31.399999618530273	2	866.5081176757812	866.5098876953125	-0.0017000000225380063	-1.9618933917298482
a7	pepa7a4	DaPR130924_VB104_O1928.m	2491	18.860000610351562	DPIDVNYEK		1	a7.a1	1.2000000424450263E-6	46.400001525878906	2	1092.522216796875	1092.521240234375	0.0010999999940395355	1.00684540815294
a7	pepa7b22	DaPR130924_VB104_O1928.m	2620	19.399999618530273	QQVPSGESAILDR		1	a7.a1	9.600000339560211E-5	33.79999923706055	2	1399.7164306640625	1399.718017578125	-0.001500000013038516	-1.0716444270924688
a7	pepa7b19	DaPR130924_VB104_O1928.m	2671	19.600000381469727	NREELGFRPEYSASQLK		1	a7.a1	0.007499999832361937	42.70000076293945	3	2024.02197265625	2024.02001953125	0.0020000000949949026	0.9881325657332627
a7	pepa7b10	DaPR130924_VB104_O1928.m	2953	20.610000610351562	GIYFADMVSK	M7:+15.99491	1	a7.a1	1.500000053056283E-6	34.599998474121094	2	1146.550048828125	1146.5504150390625	-3.000000142492354E-4	-0.2616544465155634
a7	pepa7b13	DaPR130924_VB104_O1928.m	3044	20.93000030517578	LEQMPSKEDAIEHFMK		1	a7.a1	0.01600000075995922	43.5	3	1932.92578125	1932.9197998046875	0.005900000222027302	3.052377146027202
a7	pepa7a2	DaPR130924_VB104_O1928.m	3055	20.959999084472656	AMVEYEIDLQK	M2:+15.99491	1	a7.a1	2.8000000384054147E-5	48.099998474121094	2	1354.6611328125	1354.65625	0.004900000058114529	3.6171538411420086
a7	pepa7b12	DaPR130924_VB104_O1928.m	3088	21.100000381469727	HPDVEVDGFSELR		1	a7.a1	1.500000071246177E-4	33.099998474121094	2	1499.71240234375	1499.712890625	-5.000000237487257E-4	-0.3333971634666369
a7	pepa7b18	DaPR130924_VB104_O1928.m	3285	21.809999465942383	MIFDVESMK	M1:+15.99491	1	a7.a1	1.500000071246177E-4	35.29999923706055	2	1115.510498046875	1115.5115966796875	-0.0010000000474974513	-0.8964497101365368
a7	pepa7b21	DaPR130924_VB104_O1928.m	3429	22.299999237060547	QQVPSGESAILDR	Q1:-17.02655	1	a7.a1	1.6999999934341758E-4	40.20000076293945	2	1382.6949462890625	1382.6915283203125	0.0035000001080334187	2.53129496807231
a7	pepa7b14	DaPR130924_VB104_O1928.m	3550	22.68000030517578	KFYPLEIDYGQDEEAVK		1	a7.a1	0.010999999940395355	30.799999237060547	2	2043.99951171875	2043.991455078125	0.008200000040233135	4.01175847377489
a7	pepa7b14	DaPR130924_VB104_O1928.m	3537	22.6299991607666	KFYPLEIDYGQDEEAVK		1	a7.a1	8.900000248104334E-4	49.400001525878906	3	2043.9920654296875	2043.991455078125	6.99999975040555E-4	0.3424671728942231
a7	pepa7a9	DaPR130924_VB104_O1928.m	3613	22.8799991607666	GIYFADMVSK		1	a7.a1	0.010999999940395355	34.79999923706055	2	1130.5570068359375	1130.5555419921875	0.0015999999595806003	1.4152333964602837
a7	pepa7a3	DaPR130924_VB104_O1928.m	3657	23.030000686645508	AQNDLIWNIK		1	a7.a1	7.999999797903001E-4	43.29999923706055	2	1214.6553955078125	1214.6531982421875	0.002199999988079071	1.811216560630516
a7	pepa7b26	DaPR130924_VB104_O1928.m	3681	23.110000610351562	VVSEDFLQDVSASTK		1	a7.a1	7.39999990173601E-8	66.80000305175781	2	1624.8074951171875	1624.806884765625	6.99999975040555E-4	0.43082041416972977
a7	pepa7b17	DaPR130924_VB104_O1928.m	3863	23.729999542236328	MAIMVQSPMFDGK		1	a7.a1	1.1000000199601345E-7	50.099998474121094	2	1454.6868896484375	1454.6844482421875	0.0024999999441206455	1.7185857366809667
a7	pepa7a6	DaPR130924_VB104_O1928.m	4021	24.299999237060547	FYPLEIDYGQDEEAVK		1	a7.a1	1.4000000373926014E-4	38.099998474121094	2	1915.901123046875	1915.8963623046875	0.004699999932199717	2.453159797509062
a7	pepa7b24	DaPR130924_VB104_O1928.m	4028	24.329999923706055	SLQELFLAH		1	a7.a1	6.699999794363976E-4	45.70000076293945	2	1057.5660400390625	1057.568115234375	-0.0020000000949949026	-1.8911312341821773
a8	pepa8b10	DaPR130924_VB104_O1928.m	727	10.300000190734863	KTDVEERPR		1	a8.a1	0.006800000090152025	42.400001525878906	2	1129.59814453125	1129.596435546875	0.0017999999690800905	1.5934894201473386
a8	pepa8a5	DaPR130924_VB104_O1928.m	886	11.399999618530273	DVEERPR		1	a8.a1	0.0017000000225380063	37.0	2	900.4548950195312	900.4537963867188	0.0010999999940395355	1.2216062594811
a8	pepa8b11	DaPR130924_VB104_O1928.m	911	11.550000190734863	MSELSSSRPK	M1:+15.99491	1	a8.a1	0.006099999882280827	33.0	2	1137.5555419921875	1137.5572509765625	-0.0017000000225380063	-1.4944302988518614
a8	pepa8a3	DaPR130924_VB104_O1928.m	1294	13.579999923706055	DPNNPYDK		1	a8.a1	0.005200000014156103	36.0	2	962.4159545898438	962.4218139648438	-0.005900000222027302	-6.1303683441269365
a8	pepa8a7	DaPR130924_VB104_O1928.m	1338	13.829999923706055	EYNVNDDSMK	M9:+15.99491	1	a8.a1	0.0044999998062849045	27.399999618530273	2	1230.4979248046875	1230.4947509765625	0.0031999999191612005	2.60057990220728
a8	pepa8b13	DaPR130924_VB104_O1928.m	2271	18.010000228881836	PVTMGDEGGLR		1	a8.a1	0.00419999985024333	28.899999618530273	2	1131.5465087890625	1131.5467529296875	-1.9999999494757503E-4	-0.1767492102555684
a8	pepa8b16	DaPR130924_VB104_O1928.m	2341	18.260000228881836	TIQRPVTMGDEGGLR		1	a8.a1	1.8000000272877514E-4	46.29999923706055	3	1629.840087890625	1629.838134765625	0.0019000000320374966	1.165759955856427
a8	pepa8a8	DaPR130924_VB104_O1928.m	2487	18.850000381469727	GKPVLELPER		1	a8.a1	0.0010000000474974513	39.599998474121094	2	1137.6617431640625	1137.6630859375	-0.0013000000035390258	-1.1426933154535386
a8	pepa8a4	DaPR130924_VB104_O1928.m	2538	19.059999465942383	DSVEENMLK		1	a8.a1	0.012000000104308128	34.79999923706055	2	1064.494140625	1064.4932861328125	8.999999845400453E-4	0.8454726734911092
a8	pepa8a1	DaPR130924_VB104_O1928.m	2727	19.809999465942383	AGGVGLNLSAASR		1	a8.a1	4.799999953064571E-9	64.80000305175781	2	1172.6400146484375	1172.6385498046875	0.00139999995008111	1.1938887309429589
a8	pepa8a2	DaPR130924_VB104_O1928.m	2837	20.209999084472656	ASGFVFTR		1	a8.a1	0.002199999988079071	37.0	2	884.4629516601562	884.462890625	0.0	0.0
a8	pepa8b18	DaPR130924_VB104_O1928.m	3006	20.799999237060547	VFIQHITLSDEER		1	a8.a1	0.0013000000035390258	42.099998474121094	3	1586.816162109375	1586.8177490234375	-0.0015999999595806003	-1.0083073248741232
a8	pepa8b20	DaPR130924_VB104_O1928.m	3339	21.979999542236328	YYTGVVNNNEMVALQR		1	a8.a1	1.9999999494757503E-4	45.79999923706055	2	1870.9150390625	1870.9119873046875	0.003100000089034438	1.6569459761174685
a8	pepa8b12	DaPR130924_VB104_O1928.m	3637	22.959999084472656	NDLYYNTITNFSEK		1	a8.a1	3.000000106112566E-7	53.5	2	1721.806396484375	1721.8021240234375	0.00430000014603138	2.4973834600594595
a8	pepa8a6	DaPR130924_VB104_O1928.m	3713	23.229999542236328	ELAGALAYIMDNK	M10:+15.99491	1	a8.a1	0.026000000536441803	36.70000076293945	2	1424.709716796875	1424.7093505859375	3.9999998989515007E-4	0.2807590121666871
a8	pepa8b19	DaPR130924_VB104_O1928.m	3833	23.610000610351562	WVLTGTPIQNSLK		1	a8.a1	2.500000118743628E-4	41.79999923706055	2	1456.823974609375	1456.8162841796875	0.007799999788403511	5.354140994377737
a8	pepa8a9	DaPR130924_VB104_O1928.m	3936	23.979999542236328	LSYPTFFPR		1	a8.a1	0.039000000804662704	35.70000076293945	2	1127.58935546875	1127.5887451171875	6.000000284984708E-4	0.5321089192284499
a8	pepa8b15	DaPR130924_VB104_O1928.m	4004	24.25	TLGFNLESGWGSGR		1	a8.a1	7.700000081989344E-10	71.19999694824219	2	1480.7208251953125	1480.71826171875	0.0024999999441206455	1.688369765372354
a8	pepa8b14	DaPR130924_VB104_O1928.m	4482	26.030000686645508	QDIVLTTYNILTHDYGTK		1	a8.a1	1.8999999156221747E-5	56.900001525878906	3	2095.079833984375	2095.071044921875	0.008899999782443047	4.248065861067221
a8	pepa8b17	DaPR130924_VB104_O1928.m	4718	26.959999084472656	TLTAIAVILTNFHDGRPLPIER		1	a8.a1	6.600000051548705E-5	44.29999923706055	3	2447.398193359375	2447.376953125	0.020999999716877937	8.580615131667198
a9	pepa9a6	DaPR130924_VB104_O1928.m	1120	12.630000114440918	GMGSLDAMDK	M2:+15.99491 - M8:+15.99491	1	a9.a1	2.000000026702864E-10	50.599998474121094	2	1056.4342041015625	1056.4339599609375	1.9999999494757503E-4	0.18931613572415848
a9	pepa9b11	DaPR130924_VB104_O1928.m	1372	13.979999542236328	PQATAVYK		1	a9.a1	0.007799999788403511	37.099998474121094	2	877.4804077148438	877.4782104492188	0.002199999988079071	2.507184750437047
a9	pepa9b15	DaPR130924_VB104_O1928.m	1482	14.579999923706055	VAQGVSGAVQDK		1	a9.a1	1.9999999494757503E-5	41.099998474121094	2	1158.615234375	1158.61181640625	0.0035000001080334187	3.020856561682257
a9	pepa9b14	DaPR130924_VB104_O1928.m	1922	16.579999923706055	TSSAQVEGGVHSLHSYEK		1	a9.a1	5.400000009103678E-5	54.099998474121094	2	1915.918701171875	1915.9149169921875	0.0038999998942017555	2.03558094339826
a9	pepa9b14	DaPR130924_VB104_O1928.m	1911	16.530000686645508	TSSAQVEGGVHSLHSYEK		1	a9.a1	9.800000116229057E-4	39.5	3	1915.915771484375	1915.9149169921875	8.999999845400453E-4	0.4697494531505415
a9	pepa9a5	DaPR130924_VB104_O1928.m	2464	18.760000228881836	GMGSLDAMDK		1	a9.a1	2.700000004551839E-5	50.900001525878906	2	1024.4423828125	1024.4442138671875	-0.0017999999690800905	-1.757050256826819
a9	pepa9a1	DaPR130924_VB104_O1928.m	2533	19.049999237060547	AMMYSGELK		1	a9.a1	2.899999963119626E-4	39.79999923706055	2	1029.475830078125	1029.474853515625	0.0010999999940395355	1.0685059380353676
a9	pepa9a8	DaPR130924_VB104_O1928.m	2615	19.3799991607666	LVGIISSR		1	a9.a1	0.02500000037252903	29.200000762939453	2	844.527099609375	844.5255126953125	0.0015999999595806003	1.8945549134142587
a9	pepa9b12	DaPR130924_VB104_O1928.m	3306	21.8799991607666	REDLVVAPAGITLK		1	a9.a1	0.04500000178813934	44.20000076293945	3	1481.871826171875	1481.8690185546875	0.00279999990016222	1.88950566150114
a9	pepa9b12	DaPR130924_VB104_O1928.m	3311	21.899999618530273	REDLVVAPAGITLK		1	a9.a1	6.899999789311551E-7	49.599998474121094	2	1481.8721923828125	1481.8690185546875	0.0031999999191612005	2.1594350641612436
a9	pepa9b13	DaPR130924_VB104_O1928.m	3401	22.18000030517578	RFGVPVIADGGIQNVGHIAK		1	a9.a1	4.199999966658652E-5	56.70000076293945	3	2048.14453125	2048.140380859375	0.004100000020116568	2.0018159196667256
a9	pepa9a9	DaPR130924_VB104_O1928.m	3450	22.360000610351562	KYEQGFITDPVVLSPK		1	a9.a1	0.0010999999940395355	41.599998474121094	2	1820.98583984375	1820.979736328125	0.006200000178068876	3.4047606650311946
a9	pepa9a9	DaPR130924_VB104_O1928.m	3438	22.329999923706055	KYEQGFITDPVVLSPK		1	a9.a1	3.600000054575503E-4	53.70000076293945	3	1820.982421875	1820.979736328125	0.0027000000700354576	1.4827183500019687
a9	pepa9a2	DaPR130924_VB104_O1928.m	3572	22.75	DKYPNLQVIGGNVVTAAQAK		1	a9.a1	4.799999842042268E-10	85.69999694824219	3	2086.12890625	2086.129638671875	-6.99999975040555E-4	-0.33554960442736764
a9	pepa9a2	DaPR130924_VB104_O1928.m	3597	22.829999923706055	DKYPNLQVIGGNVVTAAQAK		1	a9.a1	0.00570000009611249	34.20000076293945	2	2086.1376953125	2086.129638671875	0.008200000040233135	3.9307240970190267
a9	pepa9a4	DaPR130924_VB104_O1928.m	3720	23.25	FGVPVIADGGIQNVGHIAK		1	a9.a1	8.800000159681076E-7	51.099998474121094	2	1892.04638671875	1892.039306640625	0.007199999876320362	3.805417705144925
a9	pepa9b10	DaPR130924_VB104_O1928.m	3744	23.329999923706055	NLIDAGVDALR		1	a9.a1	0.00279999990016222	46.0	2	1156.635986328125	1156.6324462890625	0.0035000001080334187	3.0260262188414417
a9	pepa9a3	DaPR130924_VB104_O1928.m	3815	23.559999465942383	EDLVVAPAGITLK		1	a9.a1	3.000000106112566E-6	39.29999923706055	2	1325.767333984375	1325.7679443359375	-5.000000237487257E-4	-0.3771399254936505
a9	pepa9b16	DaPR130924_VB104_O1928.m	3922	23.93000030517578	YEQGFITDPVVLSPK		1	a9.a1	4.3000000005122274E-8	49.20000076293945	2	1692.887451171875	1692.8846435546875	0.00279999990016222	1.6539815106851181
a9	pepa9a7	DaPR130924_VB104_O1928.m	4690	26.860000610351562	LPIVNEDDELVAIIAR		1	a9.a1	9.799999700632611E-10	61.5	2	1779.9912109375	1779.9854736328125	0.00570000009611249	3.2022733783772015
b10	pepb10b15	DaPR130924_VB104_O1928.m	1055	12.3100004196167	SGPQSASTAVK		1	b10.a1	7.900000200606883E-4	34.70000076293945	2	1032.5335693359375	1032.5323486328125	0.0012000000569969416	1.1621912461976371
b10	pepb10b13	DaPR130924_VB104_O1928.m	1432	14.300000190734863	QAGPAPAAATAASK		1	b10.a1	0.0044999998062849045	24.100000381469727	2	1211.638427734375	1211.6383056640625	1.9999999494757503E-4	0.16506575767094211
b10	pepb10a7	DaPR130924_VB104_O1928.m	1450	14.399999618530273	GAQGALPER		1	b10.a1	0.006500000134110451	36.400001525878906	2	898.473876953125	898.4744873046875	-6.99999975040555E-4	-0.779098332708888
b10	pepb10b14	DaPR130924_VB104_O1928.m	1709	15.680000305175781	QEPENDQGVVSQAGK		1	b10.a1	0.002899999963119626	34.20000076293945	2	1585.7493896484375	1585.7457275390625	0.003800000064074993	2.396348921571593
b10	pepb10a5	DaPR130924_VB104_O1928.m	1816	16.149999618530273	FGVVANNNR		1	b10.a1	3.5000000934815034E-5	46.79999923706055	2	990.513916015625	990.5120239257812	0.0019000000320374966	1.9181998664761923
b10	pepb10a2	DaPR130924_VB104_O1928.m	1983	16.860000610351562	ALGSAQYEDPR		1	b10.a1	1.500000071246177E-4	44.900001525878906	2	1206.577392578125	1206.575439453125	0.002099999925121665	1.7404630132977683
b10	pepb10a9	DaPR130924_VB104_O1928.m	1996	16.90999984741211	IALHIEK		1	b10.a1	0.04600000008940697	30.299999237060547	2	823.50439453125	823.5040283203125	3.000000142492354E-4	0.364296960223911
b10	pepb10a1	DaPR130924_VB104_O1928.m	2083	17.280000686645508	AAQDIKDEEPGDLGR		1	b10.a1	2.0999999605919584E-7	42.0	2	1613.7735595703125	1613.7769775390625	-0.0034000000450760126	-2.1068586876613273
b10	pepb10a4	DaPR130924_VB104_O1928.m	2256	17.950000762939453	EPPGSTAGLPQEPK		1	b10.a1	0.0066999997943639755	32.0	2	1407.712646484375	1407.7119140625	7.999999797903001E-4	0.568298081303858
b10	pepb10b18	DaPR130924_VB104_O1928.m	2286	18.059999465942383	VTVDDLPNR		1	b10.a1	0.008500000461935997	37.5	2	1028.5357666015625	1028.5374755859375	-0.0017000000225380063	-1.6528323594330385
b10	pepb10b11	DaPR130924_VB104_O1928.m	2415	18.549999237060547	LGAMSAAPSQPNSQIR		1	b10.a1	0.0019000000320374966	41.900001525878906	2	1627.828369140625	1627.822509765625	0.005900000222027302	3.624473913238113
b10	pepb10a8	DaPR130924_VB104_O1928.m	2596	19.299999237060547	GGLVGQAPMPVPEEK	M9:+15.99491	1	b10.a1	0.0010999999940395355	47.900001525878906	2	1524.77490234375	1524.7730712890625	0.0019000000320374966	1.2460870852285006
b10	pepb10b12	DaPR130924_VB104_O1928.m	2810	20.100000381469727	PAEPVAGAATPSLVEQQK		1	b10.a1	1.1999999696854502E-4	39.79999923706055	2	1792.9515380859375	1792.9444580078125	0.007199999876320362	4.015740612690518
b10	pepb10b19	DaPR130924_VB104_O1928.m	3050	20.950000762939453	YLSVPPSPNISTSESR		1	b10.a1	0.0019000000320374966	34.79999923706055	2	1733.8809814453125	1733.8709716796875	0.009999999776482582	5.7674417184544495
b10	pepb10b10	DaPR130924_VB104_O1928.m	3275	21.780000686645508	IFQPVIEAPGASK		1	b10.a1	8.299999899463728E-5	49.900001525878906	2	1356.753662109375	1356.7525634765625	0.0010999999940395355	0.8107594735040555
b10	pepb10a6	DaPR130924_VB104_O1928.m	3345	22.0	FPGSAALVGAVR		1	b10.a1	4.799999878741801E-4	36.0	2	1144.6484375	1144.647705078125	6.99999975040555E-4	0.611541849894137
b10	pepb10b16	DaPR130924_VB104_O1928.m	3359	22.030000686645508	SPPEGDTTLFLSR		1	b10.a1	6.099999882280827E-4	45.599998474121094	2	1419.7174072265625	1419.7119140625	0.00559999980032444	3.9444620735062106
b10	pepb10a3	DaPR130924_VB104_O1928.m	3574	22.75	EEVAYDPEDETILEEAK		1	b10.a1	1.6999999934341758E-4	37.0	2	1979.9090576171875	1979.89697265625	0.012000000104308128	6.060921487348306
b10	pepb10b17	DaPR130924_VB104_O1928.m	4617	26.579999923706055	STAPLLDVFSSMLK	M12:+15.99491	1	b10.a1	1.500000071246177E-4	42.5	2	1524.80517578125	1524.7982177734375	0.007000000216066837	4.590771509615533
b11	pepb11b10	DaPR130924_VB104_O1928.m	932	11.65999984741211	PQPQNGSSGMGSTVSK	M10:+15.99491	1	b11.a1	0.005799999926239252	34.79999923706055	2	1577.7264404296875	1577.7227783203125	0.003700000001117587	2.3451521724600504
b11	pepb11a1	DaPR130924_VB104_O1928.m	1080	12.449999809265137	AAGPSLSHTSGGTQSK		1	b11.a1	3.199999991920777E-5	49.29999923706055	2	1485.731689453125	1485.7296142578125	0.002099999925121665	1.4134469051225769
b11	pepb11a9	DaPR130924_VB104_O1928.m	1435	14.3100004196167	PQPQNGSSGMGSTVSK		1	b11.a1	0.04699999839067459	33.5	2	1561.7310791015625	1561.7279052734375	0.0031999999191612005	2.04901244855513
b11	pepb11b12	DaPR130924_VB104_O1928.m	1647	15.380000114440918	SGGVGGSNTNWK		1	b11.a1	1.9999999494757503E-4	52.599998474121094	2	1163.5482177734375	1163.54443359375	0.0038999998942017555	3.3518272114079277
b11	pepb11a2	DaPR130924_VB104_O1928.m	1857	16.309999465942383	ATAFNEQVDK		1	b11.a1	9.999999747378752E-6	47.400001525878906	2	1122.54296875	1122.54296875	0.0	0.0
b11	pepb11a3	DaPR130924_VB104_O1928.m	2061	17.209999084472656	ATVMDVKPVDYR	M4:+15.99491	1	b11.a1	9.399999980814755E-4	33.20000076293945	2	1409.7081298828125	1409.709716796875	-0.0015999999595806003	-1.1349854090642864
b11	pepb11b16	DaPR130924_VB104_O1928.m	2124	17.450000762939453	VIDQQNGLYR		1	b11.a1	4.300000000512227E-6	57.599998474121094	2	1205.6285400390625	1205.627685546875	8.999999845400453E-4	0.746499101944398
b11	pepb11b15	DaPR130924_VB104_O1928.m	3221	21.600000381469727	VGQLSEGAIAAIMQK	M13:+15.99491	1	b11.a1	1.7000000018807526E-10	53.5	2	1531.8114013671875	1531.8153076171875	-0.003800000064074993	-2.4807168626523755
b11	pepb11b18	DaPR130924_VB104_O1928.m	3250	21.700000762939453	VVTATLWGEDADK		1	b11.a1	8.500000348021786E-8	45.400001525878906	2	1404.7015380859375	1404.7010498046875	6.000000284984708E-4	0.42713716814114716
b11	pepb11a7	DaPR130924_VB104_O1928.m	3409	22.209999084472656	IGNPVPYNEGLGQPQVAPPAPAASPAASSR		1	b11.a1	0.004600000102072954	38.599998474121094	3	2913.4990234375	2913.486083984375	0.013000000268220901	4.462008704857991
b11	pepb11b14	DaPR130924_VB104_O1928.m	3907	23.860000610351562	VGQLSEGAIAAIMQK		1	b11.a1	1.7000000018807526E-10	62.0	2	1515.8251953125	1515.8204345703125	0.004900000058114529	3.2325729000371504
b11	pepb11a4	DaPR130924_VB104_O1928.m	4076	24.510000228881836	FFPLIEVNK		1	b11.a1	3.1999999191612005E-4	39.70000076293945	2	1106.62646484375	1106.6248779296875	0.0015999999595806003	1.445837692149065
b11	pepb11a8	DaPR130924_VB104_O1928.m	4081	24.530000686645508	NEQAFEEVFQNANFR		1	b11.a1	7.999999951380232E-8	60.5	2	1842.8416748046875	1842.8409423828125	6.99999975040555E-4	0.3798482869256463
b11	pepb11b11	DaPR130924_VB104_O1928.m	4120	24.649999618530273	SENLGQGDKPDYFSSVATVVYLR		1	b11.a1	0.003800000064074993	41.20000076293945	3	2545.25830078125	2545.25732421875	8.999999845400453E-4	0.3535988192534892
b11	pepb11b13	DaPR130924_VB104_O1928.m	4215	25.010000228881836	SLSVLSSSTIIANPDIPEAYK		1	b11.a1	3.3000000985339284E-4	34.20000076293945	2	2205.173828125	2205.165283203125	0.008500000461935997	3.854586559420741
b11	pepb11a6	DaPR130924_VB104_O1928.m	4357	25.559999465942383	LFSLELVDESGEIR		1	b11.a1	1.7000000296363282E-9	65.5	2	1606.842529296875	1606.8326416015625	0.00989999994635582	6.161189217869193
b11	pepb11b17	DaPR130924_VB104_O1928.m	4455	25.93000030517578	VVILMELEVLK	M5:+15.99491	1	b11.a1	0.010999999940395355	45.20000076293945	2	1301.7828369140625	1301.7752685546875	0.007600000128149986	5.838181375644033
b11	pepb11a5	DaPR130924_VB104_O1928.m	4591	26.479999542236328	GWFDAEGQALDGVSISDLK		1	b11.a1	1.3000000187446403E-8	57.599998474121094	2	2007.97119140625	2007.9661865234375	0.004999999888241291	2.4900817164148643
b12	pepb12a2	DaPR130924_VB104_O1928.m	1190	13.0	AVLQSMSGR	M6:+15.99491	1	b12.a1	0.0012000000569969416	41.400001525878906	2	964.4902954101562	964.488525390625	0.0017999999690800905	1.8662741149264344
b12	pepb12b11	DaPR130924_VB104_O1928.m	1524	14.760000228881836	VEEPENPAAK		1	b12.a1	0.026000000536441803	33.599998474121094	2	1083.53466796875	1083.5321044921875	0.0026000000070780516	2.399559732746985
b12	pepb12a4	DaPR130924_VB104_O1928.m	1797	16.079999923706055	ENATNGVQQLSK		1	b12.a1	0.007300000172108412	38.0	2	1288.65087890625	1288.649658203125	0.0013000000035390258	1.00880793725715
b12	pepb12a3	DaPR130924_VB104_O1928.m	2209	17.780000686645508	EATSSTSNFSSLSSK		1	b12.a1	9.699999736767495E-7	56.70000076293945	2	1532.7066650390625	1532.7078857421875	-0.0012000000569969416	-0.7829280896639101
b12	pepb12a1	DaPR130924_VB104_O1928.m	2776	20.0	AFEEDIETPPTR		1	b12.a1	0.017000000923871994	35.29999923706055	2	1404.66748046875	1404.66455078125	0.003000000026077032	2.1357412518230667
b12	pepb12a7	DaPR130924_VB104_O1928.m	2820	20.1299991607666	PFIGMSSAPR		1	b12.a1	0.00430000014603138	37.400001525878906	2	1062.541015625	1062.54052734375	6.000000284984708E-4	0.5646843702031898
b12	pepb12b10	DaPR130924_VB104_O1928.m	2904	20.450000762939453	TQMELLQAGLSR	M3:+15.99491	1	b12.a1	4.8999998398358E-5	57.20000076293945	2	1362.708251953125	1362.7049560546875	0.0032999999821186066	2.421654054647888
b12	pepb12a6	DaPR130924_VB104_O1928.m	4229	25.059999465942383	GAGNTSSLNPLAVGFVQTPPVISSAHIQDER		1	b12.a1	0.012000000104308128	43.79999923706055	3	3162.637451171875	3162.617919921875	0.01899999938905239	6.007680937165417
b12	pepb12b12	DaPR130924_VB104_O1928.m	4373	25.6299991607666	VVSTFGVIFDPVK		1	b12.a1	5.700000116348747E-8	50.29999923706055	2	1407.79443359375	1407.7886962890625	0.005799999926239252	4.119936423362454
b12	pepb12a5	DaPR130924_VB104_O1928.m	4528	26.209999084472656	FPSETTFMQEFGDLK		1	b12.a1	7.60000011723605E-6	40.5	2	1776.81396484375	1776.8153076171875	-0.0013000000035390258	-0.7316461074856458
b12	pepb12a9	DaPR130924_VB104_O1928.m	4538	26.25	TFAFSFWPK		1	b12.a1	0.00139999995008111	34.20000076293945	2	1130.5682373046875	1130.5673828125	8.999999845400453E-4	0.7960604544429057
b12	pepb12a8	DaPR130924_VB104_O1928.m	4794	27.309999465942383	SFIWDLITPTADGQTR		1	b12.a1	0.004399999976158142	37.70000076293945	2	1820.9224853515625	1820.918212890625	0.004399999976158142	2.4163633187969173
b13	pepb13a3	DaPR130924_VB104_O1928.m	859	11.210000038146973	HGATHVFASK		1	b13.a1	7.3999999585794285E-6	39.70000076293945	2	1054.5440673828125	1054.5433349609375	7.999999797903001E-4	0.7586221952841169
b13	pepb13a5	DaPR130924_VB104_O1928.m	914	11.5600004196167	LDGQTPHDER		1	b13.a1	0.012000000104308128	30.0	2	1167.541259765625	1167.539306640625	0.0020000000949949026	1.7130045075309088
b13	pepb13b10	DaPR130924_VB104_O1928.m	1268	13.430000305175781	SAPSKPAASIASGGSNSSNK		1	b13.a1	0.0010999999940395355	44.0	3	1817.9052734375	1817.899169921875	0.006099999882280827	3.355521573038056
b13	pepb13a8	DaPR130924_VB104_O1928.m	1902	16.5	QDSINAYNEPNSTK		1	b13.a1	0.0027000000700354576	34.599998474121094	2	1580.7216796875	1580.7191162109375	0.0026000000070780516	1.6448210060939739
b13	pepb13a7	DaPR130924_VB104_O1928.m	1986	16.8799991607666	NPELPNAAQAQK		1	b13.a1	2.3999999393709004E-4	44.099998474121094	2	1280.6602783203125	1280.6597900390625	6.000000284984708E-4	0.46850852440691504
b13	pepb13a2	DaPR130924_VB104_O1928.m	2262	17.959999084472656	EIQEPDPTYEEK		1	b13.a1	0.017000000923871994	44.099998474121094	2	1477.663330078125	1477.669677734375	-0.006300000008195639	-4.263469774824819
b13	pepb13b11	DaPR130924_VB104_O1928.m	2335	18.25	YLVIDEAHR		1	b13.a1	0.012000000104308128	29.700000762939453	2	1115.5830078125	1115.5848388671875	-0.0017999999690800905	-1.6135034345822477
b13	pepb13a6	DaPR130924_VB104_O1928.m	2634	19.450000762939453	LDSIVIQQGR		1	b13.a1	1.8000000636675395E-5	48.29999923706055	2	1128.6357421875	1128.6375732421875	-0.0017999999690800905	-1.5948432089756766
b13	pepb13a4	DaPR130924_VB104_O1928.m	2783	20.010000228881836	IDEAESLNDEELEEK		1	b13.a1	2.7000000457633178E-8	67.4000015258789	2	1762.795166015625	1762.786865234375	0.008299999870359898	4.7084534347584635
b13	pepb13a9	DaPR130924_VB104_O1928.m	3169	21.399999618530273	QNLLSVGDYR		1	b13.a1	0.002899999963119626	37.29999923706055	2	1164.5999755859375	1164.6011962890625	-0.0012000000569969416	-1.0303956932387461
b13	pepb13a1	DaPR130924_VB104_O1928.m	3291	21.829999923706055	DFNQFIK		1	b13.a1	0.014000000432133675	31.0	2	911.4595336914062	911.4625854492188	-0.003000000026077032	-3.2914132450082607
b14	pepb14a5	DaPR130924_VB104_O1928.m	760	10.550000190734863	KSVQPTSEER		1	b14.a1	0.03799999877810478	30.600000381469727	2	1160.5960693359375	1160.5909423828125	0.005100000184029341	4.394313274200225
b14	pepb14b10	DaPR130924_VB104_O1928.m	773	10.630000114440918	THMQNIK		1	b14.a1	8.999999845400453E-4	27.5	2	871.447265625	871.4459228515625	0.00139999995008111	1.6065253314858625
b14	pepb14a2	DaPR130924_VB104_O1928.m	875	11.329999923706055	HVDSLSQR		1	b14.a1	0.012000000104308128	29.0	2	941.4810791015625	941.4802856445312	6.99999975040555E-4	0.7435099658633209
b14	pepb14a8	DaPR130924_VB104_O1928.m	1726	15.779999732971191	QVENAGAIGPSR		1	b14.a1	0.0044999998062849045	28.200000762939453	2	1198.617431640625	1198.617919921875	-3.9999998989515007E-4	-0.33371767870884306
b14	pepb14a7	DaPR130924_VB104_O1928.m	1888	16.450000762939453	PQPPVAEATPR		1	b14.a1	0.023000000044703484	25.299999237060547	2	1162.6231689453125	1162.6219482421875	0.0013000000035390258	1.1181622757978598
b14	pepb14a3	DaPR130924_VB104_O1928.m	2087	17.299999237060547	LEPKPQPPVAEATPR		1	b14.a1	0.028999999165534973	35.79999923706055	3	1629.898681640625	1629.896240234375	0.002300000051036477	1.4111328035861612
b14	pepb14b11	DaPR130924_VB104_O1928.m	2601	19.309999465942383	VPEVPTAPATDAAPK		1	b14.a1	5.8999999055231456E-6	59.70000076293945	2	1463.775390625	1463.7745361328125	0.0010000000474974513	0.6831653528687415
b14	pepb14a9	DaPR130924_VB104_O1928.m	3037	20.90999984741211	SFEVEEVETPNSTPPR		1	b14.a1	4.799999878741801E-4	33.400001525878906	2	1817.85888671875	1817.8555908203125	0.0032999999821186066	1.8153257050685043
b14	pepb14a6	DaPR130924_VB104_O1928.m	3516	22.579999923706055	PAEAPTAPSPAQTLENSEPAPVSQLQSR		1	b14.a1	4.199999921183917E-7	56.20000076293945	3	2873.435302734375	2873.427978515625	0.007300000172108412	2.540519625579582
b14	pepb14a4	DaPR130924_VB104_O1928.m	3942	24.0	ITADLLSNGIDVYPQK		1	b14.a1	9.999999747378752E-6	57.900001525878906	2	1746.9315185546875	1746.927734375	0.0038999998942017555	2.23249068490922
b14	pepb14a1	DaPR130924_VB104_O1928.m	4644	26.68000030517578	APVDFGYVGIDSILEQMR	M17:+15.99491	1	b14.a1	2.300000051036477E-5	47.79999923706055	2	2026.00244140625	2025.995361328125	0.0071000000461936	3.504450297230321
b15	pepb15a8	DaPR130924_VB104_O1928.m	815	10.90999984741211	SHESNAPGSAGGQASEKPR		1	b15.a1	3.000000142492354E-4	52.0	3	1866.870849609375	1866.8692626953125	0.001500000013038516	0.8034842305308916
b15	pepb15a4	DaPR130924_VB104_O1928.m	937	11.699999809265137	EAPAMGSEEGMR	M5:+15.99491 - M11:+15.99491	1	b15.a1	0.003100000089034438	30.600000381469727	2	1296.521240234375	1296.5198974609375	0.00139999995008111	1.0798137019129628
b15	pepb15a3	DaPR130924_VB104_O1928.m	1370	13.979999542236328	EAPAMGSEEGMR	M5:+15.99491	1	b15.a1	3.400000059627928E-5	37.29999923706055	2	1280.5218505859375	1280.5250244140625	-0.003100000089034438	-2.4208820834664464
b15	pepb15a7	DaPR130924_VB104_O1928.m	2001	16.93000030517578	IPGTDAQAQAEDMNVK	M13:+15.99491	1	b15.a1	2.0000000233721948E-7	54.0	2	1703.7945556640625	1703.7908935546875	0.003700000001117587	2.1716279944413417
b15	pepb15a6	DaPR130924_VB104_O1928.m	2497	18.899999618530273	IPGTDAQAQAEDMNVK		1	b15.a1	1.1000000085914508E-5	47.900001525878906	2	1687.79931640625	1687.7960205078125	0.0034000000450760126	2.0144614655822237
b15	pepb15a2	DaPR130924_VB104_O1928.m	3314	21.899999618530273	ASQEANLLTLAQK		1	b15.a1	1.1999999696854502E-4	40.400001525878906	2	1386.7620849609375	1386.7591552734375	0.003000000026077032	2.1633172672189787
b15	pepb15a5	DaPR130924_VB104_O1928.m	3695	23.15999984741211	FQAEIPLMR		1	b15.a1	0.019999999552965164	27.100000381469727	2	1104.57861328125	1104.5875244140625	-0.008799999952316284	-7.966774708038022
b15	pepb15a1	DaPR130924_VB104_O1928.m	4596	26.5	ADLVWQPWEDLESSR		1	b15.a1	0.0026000000070780516	36.599998474121094	2	1830.8634033203125	1830.8660888671875	-0.0027000000700354576	-1.4747119335778565
b16	pepb16a8	DaPR130924_VB104_O1928.m	1126	12.649999618530273	SVNSSTMVAQQK	M7:+15.99491	1	b16.a1	0.00139999995008111	33.599998474121094	2	1295.63232421875	1295.6263427734375	0.006000000052154064	4.630964850027959
b16	pepb16a6	DaPR130924_VB104_O1928.m	1527	14.779999732971191	SPLAQMEEER	M6:+15.99491	1	b16.a1	4.099999932805076E-5	53.900001525878906	2	1205.5467529296875	1205.547119140625	-3.000000142492354E-4	-0.24884967952400777
b16	pepb16a1	DaPR130924_VB104_O1928.m	2089	17.309999465942383	DVTNNVHYENYR		1	b16.a1	9.600000339560211E-5	46.099998474121094	2	1523.690673828125	1523.687744140625	0.003000000026077032	1.968907368070393
b16	pepb16a2	DaPR130924_VB104_O1928.m	2843	20.229999542236328	FEDYLNAESR		1	b16.a1	0.00139999995008111	39.5	2	1243.5611572265625	1243.5594482421875	0.0017999999690800905	1.4474579173713409
b16	pepb16a4	DaPR130924_VB104_O1928.m	2965	20.65999984741211	IYEFPETDDEEENK		1	b16.a1	1.1999999696854502E-4	46.599998474121094	2	1757.7393798828125	1757.7392578125	1.9999999494757503E-4	0.11378251584166943
b16	pepb16a3	DaPR130924_VB104_O1928.m	4032	24.350000381469727	LPLAVVGSNTIIEVNGK		1	b16.a1	9.899999713525176E-5	42.5	2	1723.998291015625	1723.9957275390625	0.0027000000700354576	1.5661292118685257
b16	pepb16a5	DaPR130924_VB104_O1928.m	4142	24.729999542236328	NLEGYVGFANLPNQVYR		1	b16.a1	2.2999999771400326E-7	62.599998474121094	2	1953.9912109375	1953.982177734375	0.009100000374019146	4.657156282034525
b16	pepb16a7	DaPR130924_VB104_O1928.m	4691	26.860000610351562	STLINSLFLTDLYSPEYPGPSHR		1	b16.a1	0.008700000122189522	45.0	3	2607.313232421875	2607.309326171875	0.0038999998942017555	1.495794862179949
b17	pepb17a4	DaPR130924_VB104_O1928.m	1995	16.90999984741211	GASFVTSTNPR		1	b17.a1	0.0012000000569969416	36.79999923706055	2	1136.572509765625	1136.5699462890625	0.0027000000700354576	2.3755687706252
b17	pepb17a7	DaPR130924_VB104_O1928.m	2370	18.350000381469727	NLQDVVER		1	b17.a1	0.008100000210106373	38.5	2	972.5127563476562	972.5112915039062	0.00139999995008111	1.4395719230325117
b17	pepb17a2	DaPR130924_VB104_O1928.m	2677	19.6299991607666	DLEQGDVSETIR		1	b17.a1	1.3000000080864993E-6	53.900001525878906	2	1361.6551513671875	1361.6546630859375	5.000000237487257E-4	0.36720031686710375
b17	pepb17a3	DaPR130924_VB104_O1928.m	2967	20.65999984741211	EDEQQQALQDIASR		1	b17.a1	5.39999979082495E-4	40.400001525878906	2	1630.7652587890625	1630.76708984375	-0.0017999999690800905	-1.1037750150161267
b17	pepb17a5	DaPR130924_VB104_O1928.m	3689	23.1299991607666	LLLPGVIK		1	b17.a1	0.04500000178813934	26.899999618530273	2	852.5943603515625	852.5921020507812	0.002199999988079071	2.580366370726757
b17	pepb17a8	DaPR130924_VB104_O1928.m	3893	23.829999923706055	TQIIQDFLR		1	b17.a1	8.900000248104334E-4	29.100000381469727	2	1133.630859375	1133.6318359375	-8.999999845400453E-4	-0.7939085300967716
b17	pepb17a1	DaPR130924_VB104_O1928.m	4072	24.5	ALDLADMITR		1	b17.a1	9.500000160187483E-4	58.0	2	1118.591064453125	1118.5877685546875	0.0032999999821186066	2.9501484594119005
b17	pepb17a6	DaPR130924_VB104_O1928.m	4169	24.829999923706055	IYYPDFIVPDPK		1	b17.a1	2.699999895412475E-4	39.900001525878906	2	1466.7576904296875	1466.7569580078125	6.99999975040555E-4	0.47724333006833886
b18	pepb18a7	DaPR130924_VB104_O1928.m	1866	16.360000610351562	VGQDPVLR		1	b18.a1	1.500000071246177E-4	45.20000076293945	2	883.4989013671875	883.5	-0.0010999999940395355	-1.2450480973848732
b18	pepb18a1	DaPR130924_VB104_O1928.m	2769	19.959999084472656	ESETTTSLVLER		1	b18.a1	0.003800000064074993	35.900001525878906	2	1364.6922607421875	1364.6907958984375	0.001500000013038516	1.0991500913956105
b18	pepb18a5	DaPR130924_VB104_O1928.m	2814	20.110000610351562	SGDSEVYQLGDVSQK		1	b18.a1	2.6000000730164174E-7	61.599998474121094	2	1611.75390625	1611.7501220703125	0.0038999998942017555	2.4197298581197924
b18	pepb18a6	DaPR130924_VB104_O1928.m	2896	20.40999984741211	SLATNEMWR		1	b18.a1	0.019999999552965164	38.900001525878906	2	1107.5264892578125	1107.525634765625	0.0010000000474974513	0.9029136808278679
b18	pepb18a3	DaPR130924_VB104_O1928.m	4518	26.18000030517578	NPVTIFSLATNEMWR	M13:+15.99491	1	b18.a1	0.01899999938905239	30.200000762939453	3	1794.8858642578125	1794.884765625	0.0010999999940395355	0.6128527107178954
b18	pepb18a4	DaPR130924_VB104_O1928.m	4536	26.25	QATTIIADNIIFLSDQTK		1	b18.a1	0.014000000432133675	40.599998474121094	3	1992.0675048828125	1992.065185546875	0.002300000051036477	1.1545807174001015
b18	pepb18a4	DaPR130924_VB104_O1928.m	4532	26.229999542236328	QATTIIADNIIFLSDQTK		1	b18.a1	6.3000000771751274E-9	45.5	2	1992.0819091796875	1992.06494140625	0.017000000923871994	8.533858796727408
b18	pepb18a2	DaPR130924_VB104_O1928.m	4883	27.729999542236328	NPVTIFSLATNEMWR		1	b18.a1	3.3999999686784577E-6	58.29999923706055	2	1778.889892578125	1778.8897705078125	9.999999747378752E-5	0.05621483642870177
b19	pepb19a5	DaPR130924_VB104_O1928.m	832	11.050000190734863	KQEGPATQVSK		1	b19.a1	1.1000000085914508E-5	48.400001525878906	2	1172.63525390625	1172.62744140625	0.007899999618530273	6.737007287716512
b19	pepb19a3	DaPR130924_VB104_O1928.m	1006	12.100000381469727	LSGDQPAAR		1	b19.a1	0.02800000086426735	35.79999923706055	2	914.4694213867188	914.4694213867188	-0.0	-0.0
b19	pepb19a4	DaPR130924_VB104_O1928.m	1152	12.800000190734863	KAEEDAALQAK		1	b19.a1	5.6000000768108293E-5	39.900001525878906	2	1173.6126708984375	1173.6114501953125	0.0013000000035390258	1.1076919906692115
b19	pepb19a4	DaPR130924_VB104_O1928.m	1130	12.65999984741211	KAEEDAALQAK		1	b19.a1	9.400000067216752E-7	45.79999923706055	2	1173.6126708984375	1173.6114501953125	0.0013000000035390258	1.1076919906692115
b19	pepb19a1	DaPR130924_VB104_O1928.m	1389	14.0600004196167	ASEAQPPVAR		1	b19.a1	0.004900000058114529	42.79999923706055	2	1025.54541015625	1025.537841796875	0.007600000128149986	7.410745677442582
b19	pepb19a6	DaPR130924_VB104_O1928.m	1801	16.100000381469727	TGPAAAQVQVGK		1	b19.a1	6.70000008540228E-5	41.400001525878906	2	1126.6287841796875	1126.6219482421875	0.006899999920278788	6.124503371378941
b19	pepb19a2	DaPR130924_VB104_O1928.m	2469	18.780000686645508	LDSSPSVSSTLAAK		1	b19.a1	1.4000000373926014E-4	39.79999923706055	2	1362.7103271484375	1362.7115478515625	-0.0012000000569969416	-0.8805972613124544
b20	pepb20a5	DaPR130924_VB104_O1928.m	1287	13.529999732971191	INSAPPTETK		1	b20.a1	0.027000000700354576	30.5	2	1057.5518798828125	1057.5528564453125	-8.999999845400453E-4	-0.851021279035792
b20	pepb20a3	DaPR130924_VB104_O1928.m	1290	13.550000190734863	EQLTDADTK		1	b20.a1	0.0024999999441206455	29.0	2	1020.484130859375	1020.4848022460938	-6.99999975040555E-4	-0.6859484565569722
b20	pepb20a1	DaPR130924_VB104_O1928.m	1349	13.899999618530273	APLDASDSGR		1	b20.a1	0.007499999832361937	43.099998474121094	2	988.4712524414062	988.4697875976562	0.00139999995008111	1.4163305420630234
b20	pepb20a6	DaPR130924_VB104_O1928.m	1826	16.18000030517578	LSLQESESK		1	b20.a1	0.007400000002235174	46.79999923706055	2	1020.5210571289062	1020.5211791992188	-1.9999999494757503E-4	-0.1959782893526137
b20	pepb20a7	DaPR130924_VB104_O1928.m	2643	19.479999542236328	IYQGTLGAIK		1	b20.a1	3.000000142492354E-4	38.0	2	1063.61376953125	1063.614990234375	-0.0012000000569969416	-1.1282278531374528
b20	pepb20a4	DaPR130924_VB104_O1928.m	2710	19.75	HYDDFFER		1	b20.a1	0.005100000184029341	28.5	2	1128.47607421875	1128.474853515625	0.0012000000569969416	1.063382186371711
b20	pepb20a2	DaPR130924_VB104_O1928.m	4928	27.90999984741211	DFIEDYVDILR		1	b20.a1	1.0999999631167157E-6	45.5	2	1397.70458984375	1397.695068359375	0.009499999694526196	6.7969043531629305
b21	pepb21a7	DaPR130924_VB104_O1928.m	1587	15.0600004196167	YLHDESGLNR		1	b21.a1	3.800000122282654E-4	34.79999923706055	2	1203.5731201171875	1203.57568359375	-0.0024999999441206455	-2.077143945494071
b21	pepb21a2	DaPR130924_VB104_O1928.m	2308	18.1299991607666	KVENEDMNKDQILLEK		1	b21.a1	2.6000000070780516E-4	44.099998474121094	3	1945.994384765625	1945.9903564453125	0.004000000189989805	2.05550874224089
b21	pepb21a4	DaPR130924_VB104_O1928.m	2549	19.110000610351562	SVVGSNQLIEAK		1	b21.a1	0.007300000172108412	38.70000076293945	2	1244.69091796875	1244.6849365234375	0.006000000052154064	4.82049703992789
b21	pepb21a6	DaPR130924_VB104_O1928.m	3079	21.049999237060547	TVQIEASTVEIEER		1	b21.a1	1.4999999621068127E-5	49.400001525878906	2	1603.82275390625	1603.8177490234375	0.004999999888241291	3.1175611389048314
b21	pepb21a1	DaPR130924_VB104_O1928.m	4059	24.459999084472656	ASIPFSVVGSNQLIEAK		1	b21.a1	0.0026000000070780516	42.29999923706055	2	1759.96435546875	1759.9593505859375	0.005100000184029341	2.8977943054942803
b21	pepb21a5	DaPR130924_VB104_O1928.m	4341	25.5	TIISYIDEQFER		1	b21.a1	7.800000275892671E-6	44.20000076293945	2	1513.754638671875	1513.753662109375	0.0010000000474974513	0.6606094984463841
b21	pepb21a3	DaPR130924_VB104_O1928.m	4916	27.8799991607666	STLINSLFLTDLYPER		1	b21.a1	2.099999983329326E-5	46.70000076293945	2	1882.003662109375	1881.99609375	0.007600000128149986	4.038265623073898
b22	pepb22a6	DaPR130924_VB104_O1928.m	787	10.710000038146973	TSLKEDEDK		1	b22.a1	0.013000000268220901	42.599998474121094	2	1064.5113525390625	1064.510986328125	3.9999998989515007E-4	0.3757593815681429
b22	pepb22a1	DaPR130924_VB104_O1928.m	805	10.859999656677246	GKPAAPGGAGNTGTK		1	b22.a1	0.024000000208616257	37.400001525878906	2	1283.669189453125	1283.670654296875	-0.00139999995008111	-1.0906223846395817
b22	pepb22a2	DaPR130924_VB104_O1928.m	1398	14.109999656677246	HINDSAPEVR		1	b22.a1	1.9999999494757503E-4	36.0	2	1137.5660400390625	1137.5650634765625	0.0010000000474974513	0.879070639213644
b22	pepb22a5	DaPR130924_VB104_O1928.m	2030	17.059999465942383	TALAATNPAVR		1	b22.a1	0.006000000052154064	36.79999923706055	2	1084.6109619140625	1084.6114501953125	-3.000000142492354E-4	-0.27659676116752463
b22	pepb22a3	DaPR130924_VB104_O1928.m	4609	26.549999237060547	LDDIFEPVLIPEPK		1	b22.a1	5.000000237487257E-4	48.599998474121094	2	1624.887939453125	1624.8836669921875	0.00430000014603138	2.6463433865336863
b22	pepb22a4	DaPR130924_VB104_O1928.m	4684	26.829999923706055	NLGIPIITVLGDSK		1	b22.a1	4.600000102072954E-4	40.900001525878906	2	1439.8507080078125	1439.84716796875	0.0035000001080334187	2.430813620983822
b23	pepb23a6	DaPR130924_VB104_O1928.m	2205	17.760000228881836	VPPPPPIAR		1	b23.a1	0.002400000113993883	35.099998474121094	2	943.5734252929688	943.5728149414062	6.000000284984708E-4	0.6358810035616905
b23	pepb23a2	DaPR130924_VB104_O1928.m	2530	19.030000686645508	KSDVEAIFSK		1	b23.a1	0.013000000268220901	29.399999618530273	2	1123.5997314453125	1123.599853515625	-0.0	-0.0
b23	pepb23a1	DaPR130924_VB104_O1928.m	3747	23.329999923706055	GFAFVQYVNER		1	b23.a1	2.700000004551839E-5	52.79999923706055	2	1329.6605224609375	1329.6590576171875	0.001500000013038516	1.12810874670879
b23	pepb23a4	DaPR130924_VB104_O1928.m	3867	23.729999542236328	MIAGQVLDINLAAEPK	M1:+15.99491	1	b23.a1	1.900000061141327E-4	45.900001525878906	2	1698.9140625	1698.909912109375	0.00419999985024333	2.4721733744131194
b23	pepb23a5	DaPR130924_VB104_O1928.m	4030	24.350000381469727	VFIGNLNTLVVK		1	b23.a1	9.999999747378752E-5	45.0	2	1316.796142578125	1316.7940673828125	0.002099999925121665	1.5947823407919124
b23	pepb23a3	DaPR130924_VB104_O1928.m	4096	24.579999923706055	MIAGQVLDINLAAEPK		1	b23.a1	9.699999736767495E-7	65.5	2	1682.9180908203125	1682.9150390625	0.003100000089034438	1.842041943342162
b24	pepb24a3	DaPR130924_VB104_O1928.m	802	10.850000381469727	SITHSTVGSK		1	b24.a1	0.02199999988079071	44.5	2	1016.5382080078125	1016.5374755859375	6.99999975040555E-4	0.6886120697489007
b24	pepb24a4	DaPR130924_VB104_O1928.m	1377	14.0	SVVGLHAASK		1	b24.a1	9.999999747378752E-6	45.5	2	968.5540161132812	968.5527954101562	0.0012000000569969416	1.2389619468175441
b24	pepb24a2	DaPR130924_VB104_O1928.m	1621	15.229999542236328	KLPAPGADVK		1	b24.a1	0.0038999998942017555	35.400001525878906	2	995.5940551757812	995.5888061523438	0.005200000014156103	5.22303985543245
b24	pepb24a1	DaPR130924_VB104_O1928.m	1759	15.90999984741211	FYGNVSR		1	b24.a1	0.01600000075995922	34.400001525878906	2	842.4176635742188	842.416015625	0.0017000000225380063	2.0180053453479907
b24	pepb24a5	DaPR130924_VB104_O1928.m	1872	16.3799991607666	VNPQDGTNTLTR		1	b24.a1	0.03999999910593033	27.100000381469727	2	1315.6690673828125	1315.6605224609375	0.00860000029206276	6.536640831919541
b25	pepb25a2	DaPR130924_VB104_O1928.m	849	11.15999984741211	GDTPGHATPGHGGATSSAR		1	b25.a1	0.007300000172108412	36.400001525878906	3	1733.797119140625	1733.79541015625	0.0017000000225380063	0.9805078572591226
b25	pepb25a1	DaPR130924_VB104_O1928.m	1323	13.760000228881836	GAEYVSAR		1	b25.a1	0.023000000044703484	34.0	2	852.4234008789062	852.42138671875	0.0020000000949949026	2.346257527270122
b25	pepb25a4	DaPR130924_VB104_O1928.m	1867	16.360000610351562	THEDIEAQIR		1	b25.a1	0.006099999882280827	31.200000762939453	2	1211.6038818359375	1211.6019287109375	0.0020000000949949026	1.6507072559076952
b25	pepb25a5	DaPR130924_VB104_O1928.m	2347	18.280000686645508	VGAAEIISR		1	b25.a1	0.01600000075995922	53.0	2	915.5282592773438	915.5261840820312	0.0020000000949949026	2.1845362041722907
b25	pepb25a3	DaPR130924_VB104_O1928.m	3520	22.579999923706055	LLVDVDESTLSPEEQK		1	b25.a1	1.1999999696854502E-4	38.70000076293945	2	1801.921630859375	1801.906982421875	0.014999999664723873	8.32451386839233
b26	pepb26a1	DaPR130924_VB104_O1928.m	1334	13.8100004196167	DAVTYTEHAK		1	b26.a1	0.0027000000700354576	42.0	2	1134.5430908203125	1134.54296875	9.999999747378752E-5	0.08814121653229585
b26	pepb26a2	DaPR130924_VB104_O1928.m	2364	18.329999923706055	DNIQGITKPAIR		1	b26.a1	4.199999966658652E-4	51.70000076293945	2	1325.754638671875	1325.7540283203125	6.99999975040555E-4	0.5280013939896773
b26	pepb26a3	DaPR130924_VB104_O1928.m	2929	20.530000686645508	ISGLIYEETR		1	b26.a1	2.5999999706982635E-5	53.099998474121094	2	1180.62255859375	1180.621337890625	0.00139999995008111	1.185816235188872
b26	pepb26a5	DaPR130924_VB104_O1928.m	3569	22.729999542236328	VFLENVIR		1	b26.a1	2.3999999393709004E-4	44.900001525878906	2	989.580810546875	989.5783081054688	0.0024999999441206455	2.5263285620183553
b26	pepb26a4	DaPR130924_VB104_O1928.m	4154	24.780000686645508	TVTAMDVVYALK		1	b26.a1	7.3999999585794285E-6	52.400001525878906	2	1310.7042236328125	1310.702880859375	0.00139999995008111	1.0681291469834768
b27	pepb27a1	DaPR130924_VB104_O1928.m	2239	17.8799991607666	ERGDQTVLILHAK		1	b27.a1	0.010999999940395355	35.400001525878906	3	1479.830810546875	1479.8282470703125	0.0026000000070780516	1.7569606555526949
b27	pepb27a3	DaPR130924_VB104_O1928.m	3125	21.229999542236328	QTALLDADDPVSQLHK		1	b27.a1	0.010999999940395355	36.400001525878906	3	1750.8941650390625	1750.8974609375	-0.0031999999191612005	-1.827634107966433
b27	pepb27a5	DaPR130924_VB104_O1928.m	3818	23.579999923706055	VWFGDVEAETMYR	M11:+15.99491	1	b27.a1	3.600000054575503E-4	42.5	2	1618.72509765625	1618.720947265625	0.004100000020116568	2.53286400416475
b27	pepb27a4	DaPR130924_VB104_O1928.m	4095	24.579999923706055	VWFGDVEAETMYR		1	b27.a1	4.600000102072954E-4	57.0	2	1602.7286376953125	1602.72607421875	0.0026000000070780516	1.6222360445127366
b27	pepb27a2	DaPR130924_VB104_O1928.m	4288	25.299999237060547	MFYGNSDDIGVFLSK		1	b27.a1	2.2000000171829015E-5	43.20000076293945	2	1692.79931640625	1692.794189453125	0.005200000014156103	3.071844200880686
b28	pepb28a4	DaPR130924_VB104_O1928.m	1246	13.329999923706055	SRSGGGGGGGLGSGGSIR		1	b28.a1	1.1999999696854502E-4	49.099998474121094	2	1475.739990234375	1475.7314453125	0.008700000122189522	5.895381676540216
b28	pepb28a2	DaPR130924_VB104_O1928.m	1311	13.680000305175781	GGSGGSYGGGGSGGGYGGGSGSR		1	b28.a1	9.099999687123272E-8	59.5	2	1791.7327880859375	1791.7281494140625	0.004699999932199717	2.623165759681081
b28	pepb28a1	DaPR130924_VB104_O1928.m	1385	14.029999732971191	FSSSSGYGGGSSR		1	b28.a1	0.007600000128149986	32.900001525878906	2	1235.5274658203125	1235.529052734375	-0.0015999999595806003	-1.2949917737989303
b28	pepb28a3	DaPR130924_VB104_O1928.m	1636	15.3100004196167	SGGGGGGGLGSGGSIR		1	b28.a1	2.499999936844688E-6	48.20000076293945	2	1232.598876953125	1232.59814453125	6.99999975040555E-4	0.5679060755902412
b29	pepb29a4	DaPR130924_VB104_O1928.m	1089	12.479999542236328	SDIPEKPK		1	b29.a1	0.006899999920278788	27.899999618530273	2	913.4990844726562	913.4993286132812	-3.000000142492354E-4	-0.32840748192409097
b29	pepb29a3	DaPR130924_VB104_O1928.m	2606	19.350000381469727	QLQEERPELSESELTR		1	b29.a1	0.00430000014603138	29.0	3	1943.968505859375	1943.96728515625	0.0012000000569969416	0.6172943681511025
b29	pepb29a1	DaPR130924_VB104_O1928.m	2993	20.760000228881836	FLESLPEEEQQR		1	b29.a1	0.003100000089034438	39.79999923706055	2	1504.7283935546875	1504.7281494140625	1.9999999494757503E-4	0.13291437062930905
b29	pepb29a2	DaPR130924_VB104_O1928.m	3243	21.65999984741211	QLQEERPELSESELTR	Q1:-17.02655	1	b29.a1	2.2000000171829015E-4	43.5	2	1926.947265625	1926.9407958984375	0.006599999964237213	3.4251181864463867
b30	pepb30a2	DaPR130924_VB104_O1928.m	1810	16.1299991607666	EEQMDGTVTLK	M4:+15.99491	1	b30.a1	0.009600000455975533	29.299999237060547	2	1266.59130859375	1266.588623046875	0.0027000000700354576	2.131710344547705
b30	pepb30a3	DaPR130924_VB104_O1928.m	2997	20.760000228881836	EMLGGEIIPR	M2:+15.99491	1	b30.a1	0.010999999940395355	30.299999237060547	2	1130.5859375	1130.5877685546875	-0.0019000000320374966	-1.6805418251308384
b30	pepb30a4	DaPR130924_VB104_O1928.m	3093	21.110000610351562	IVVFQYSDGK		1	b30.a1	0.0035000001080334187	35.79999923706055	2	1155.6055908203125	1155.6048583984375	7.999999797903001E-4	0.6922781381336756
b30	pepb30a1	DaPR130924_VB104_O1928.m	3512	22.559999465942383	ALYYLQIHPQELR		1	b30.a1	0.014000000432133675	32.400001525878906	3	1643.890625	1643.8907470703125	-1.9999999494757503E-4	-0.12166258329758736
b31	pepb31a1	DaPR130924_VB104_O1928.m	1947	16.68000030517578	APTNIVYK		1	b31.a1	6.799999973736703E-4	41.70000076293945	2	905.5093383789062	905.509521484375	-1.9999999494757503E-4	-0.2208701180962967
b31	pepb31a2	DaPR130924_VB104_O1928.m	2401	18.479999542236328	IDDMTAAPMDVR	M9:+15.99491	1	b31.a1	2.9999999242136255E-5	45.599998474121094	2	1350.6048583984375	1350.6031494140625	0.0017000000225380063	1.258696918688161
b31	pepb31a4	DaPR130924_VB104_O1928.m	3296	21.850000381469727	PEGLNFQDLK		1	b31.a1	6.99999975040555E-4	35.900001525878906	2	1160.5980224609375	1160.594970703125	0.003000000026077032	2.5848811185693297
b31	pepb31a3	DaPR130924_VB104_O1928.m	4431	25.850000381469727	IGNVEISQVTIVGIIR		1	b31.a1	2.0000000233721948E-7	54.0	2	1711.01416015625	1711.01171875	0.0024999999441206455	1.4611237998691502
b32	pepb32a2	DaPR130924_VB104_O1928.m	1753	15.899999618530273	MVAPPAEPTR	M1:+15.99491	1	b32.a1	0.01899999938905239	40.400001525878906	2	1084.55126953125	1084.5460205078125	0.0052999998442828655	4.886837205673641
b32	pepb32a4	DaPR130924_VB104_O1928.m	1936	16.6299991607666	TYSLSPR		1	b32.a1	0.041999999433755875	26.799999237060547	2	823.43115234375	823.4312744140625	-9.999999747378752E-5	-0.12144304033745323
b32	pepb32a1	DaPR130924_VB104_O1928.m	4223	25.049999237060547	DVGPTPMYPPTYLEPGIGR		1	b32.a1	9.299999801442027E-4	36.599998474121094	2	2060.021240234375	2060.01611328125	0.005100000184029341	2.4757088797261497
b32	pepb32a3	DaPR130924_VB104_O1928.m	4621	26.600000381469727	SIFEGGATELYYVLK		1	b32.a1	2.5999999930803597E-9	57.900001525878906	2	1689.8741455078125	1689.873779296875	3.9999998989515007E-4	0.23670406322393062
b33	pepb33a1	DaPR130924_VB104_O1928.m	2624	19.40999984741211	DYIVVGSDSGR		1	b33.a1	4.8000001697801054E-5	45.400001525878906	2	1167.5623779296875	1167.564453125	-0.0020000000949949026	-1.7129676136010126
b33	pepb33a3	DaPR130924_VB104_O1928.m	2829	20.15999984741211	MQGQEAVLAMSSR		1	b33.a1	2.300000051036477E-4	51.20000076293945	2	1407.67236328125	1407.6722412109375	9.999999747378752E-5	0.07103926222752209
b33	pepb33a4	DaPR130924_VB104_O1928.m	4134	24.709999084472656	NENQLIIFADDTYPR		1	b33.a1	0.012000000104308128	42.0	2	1808.88671875	1808.8818359375	0.004999999888241291	2.764138479863673
b33	pepb33a2	DaPR130924_VB104_O1928.m	4508	26.1299991607666	LGAVFNQVAFPLQYTPR		1	b33.a1	2.700000004551839E-5	45.900001525878906	2	1921.029541015625	1921.033447265625	-0.0038999998942017555	-2.0301572050986234
b34	pepb34a3	DaPR130924_VB104_O1928.m	2691	19.68000030517578	NGQDLGVAFK		1	b34.a1	0.006399999838322401	37.0	2	1048.54345703125	1048.5426025390625	8.999999845400453E-4	0.8583342082245214
b34	pepb34a2	DaPR130924_VB104_O1928.m	3335	21.959999084472656	NFILDQTNVSAAAQR		1	b34.a1	1.199999957179898E-7	65.69999694824219	2	1647.847412109375	1647.8453369140625	0.002099999925121665	1.27439139953168
b34	pepb34a4	DaPR130924_VB104_O1928.m	4000	24.229999542236328	SSGPTSLFAVTVAPPGAR		1	b34.a1	0.03700000047683716	24.399999618530273	2	1714.9168701171875	1714.9127197265625	0.00419999985024333	2.4491041450278628
b34	pepb34a1	DaPR130924_VB104_O1928.m	4506	26.1299991607666	EKPYFPIPEEYTFIQNVPLEDR		1	b34.a1	0.013000000268220901	35.099998474121094	3	2724.3701171875	2724.35595703125	0.014000000432133675	5.138829379472709
b35	pepb35a2	DaPR130924_VB104_O1928.m	2763	19.950000762939453	MFILSDGEGK	M1:+15.99491	1	b35.a1	0.002400000113993883	34.900001525878906	2	1112.5316162109375	1112.5296630859375	0.0020000000949949026	1.7977049613646232
b35	pepb35a1	DaPR130924_VB104_O1928.m	4396	25.709999084472656	IIHDFPQFYPLGIVQHD		1	b35.a1	3.000000106112566E-7	43.70000076293945	2	2039.0477294921875	2039.0389404296875	0.008799999952316284	4.315758653663503
b35	pepb35a1	DaPR130924_VB104_O1928.m	4371	25.6299991607666	IIHDFPQFYPLGIVQHD		1	b35.a1	4.1000000783242285E-4	41.900001525878906	3	2039.044677734375	2039.0389404296875	0.005799999926239252	2.8444772736988613
b35	pepb35a3	DaPR130924_VB104_O1928.m	4443	25.8799991607666	VDMMDLPR	V1:+42.01057	1	b35.a1	5.000000237487257E-4	37.79999923706055	2	1018.4717407226562	1018.469970703125	0.0017000000225380063	1.669170492444044
b36	pepb36a3	DaPR130924_VB104_O1928.m	852	11.180000305175781	PAGGPKPPSGK		1	b36.a1	0.0052999998442828655	37.79999923706055	2	992.5531616210938	992.5527954101562	3.9999998989515007E-4	0.40300122244868253
b36	pepb36a1	DaPR130924_VB104_O1928.m	1464	14.5	ETEGDVTSVK		1	b36.a1	0.009100000374019146	31.899999618530273	2	1064.513671875	1064.510986328125	0.0027000000700354576	2.5363759554504113
b36	pepb36a2	DaPR130924_VB104_O1928.m	2885	20.3799991607666	LATNAAVTVLR		1	b36.a1	1.1000000085914508E-4	38.5	2	1128.6728515625	1128.6739501953125	-0.0010999999940395355	-0.9745950049163311
b37	pepb37a2	DaPR130924_VB104_O1928.m	960	11.829999923706055	NHINNELK		1	b37.a1	0.01600000075995922	29.0	2	981.5149536132812	981.5115966796875	0.0032999999821186066	3.3621609701627895
b37	pepb37a3	DaPR130924_VB104_O1928.m	1027	12.199999809265137	VAQETDVR		1	b37.a1	0.020999999716877937	37.79999923706055	2	917.4646606445312	917.4691162109375	-0.0044999998062849045	-4.904797040874233
b37	pepb37a1	DaPR130924_VB104_O1928.m	3269	21.760000228881836	GQDIEYIEIR		1	b37.a1	5.699999746866524E-4	44.29999923706055	2	1235.6331787109375	1235.6270751953125	0.006200000178068876	5.017695308342817
b38	pepb38a3	DaPR130924_VB104_O1928.m	767	10.600000381469727	RQEAIAQNR		1	b38.a1	0.002099999925121665	32.20000076293945	2	1085.581787109375	1085.58154296875	3.9999998989515007E-4	0.36846609311472484
b38	pepb38a1	DaPR130924_VB104_O1928.m	1020	12.15999984741211	HDVNLGR		1	b38.a1	0.035999998450279236	27.200000762939453	2	810.4259643554688	810.422119140625	0.0038999998942017555	4.812306823926933
b38	pepb38a2	DaPR130924_VB104_O1928.m	4449	25.899999618530273	ISLIQIFR		1	b38.a1	0.002199999988079071	42.0	2	989.6181640625	989.6146850585938	0.0035000001080334187	3.5367301646561446
b39	pepb39a3	DaPR130924_VB104_O1928.m	1368	13.960000038146973	NLNHVSYGR		1	b39.a1	0.0020000000949949026	38.099998474121094	2	1059.536865234375	1059.533447265625	0.0035000001080334187	3.3033408403160758
b39	pepb39a2	DaPR130924_VB104_O1928.m	2091	17.309999465942383	IIAEGANGPTTPEADK		1	b39.a1	6.99999975040555E-4	67.19999694824219	2	1583.7955322265625	1583.7916259765625	0.004000000189989805	2.5255848840111237
b39	pepb39a1	DaPR130924_VB104_O1928.m	3816	23.559999465942383	DDGSWEVIEGYR		1	b39.a1	0.013000000268220901	36.70000076293945	2	1425.6290283203125	1425.6285400390625	6.000000284984708E-4	0.4208670152479065
b40	pepb40a1	DaPR130924_VB104_O1928.m	1762	15.930000305175781	AGFAGDDAPR		1	b40.a1	0.0020000000949949026	49.0	2	976.4480590820312	976.44873046875	-6.99999975040555E-4	-0.7168834913682727
b40	pepb40a3	DaPR130924_VB104_O1928.m	2343	18.260000228881836	GYSFTTTAER		1	b40.a1	0.017999999225139618	27.100000381469727	2	1132.529541015625	1132.52734375	0.002199999988079071	1.9425579437177019
b40	pepb40a2	DaPR130924_VB104_O1928.m	3365	22.059999465942383	AVFPSIVGR		1	b40.a1	2.800000074785203E-4	42.599998474121094	2	945.54931640625	945.5521240234375	-0.0027000000700354576	-2.8554745967325776
b41	pepb41a1	DaPR130924_VB104_O1928.m	1608	15.180000305175781	IDGGITGNMR	M9:+15.99491	1	b41.a1	0.003000000026077032	35.29999923706055	2	1049.5106201171875	1049.5047607421875	0.005799999926239252	5.526416023246636
b41	pepb41a3	DaPR130924_VB104_O1928.m	2035	17.079999923706055	VVVEPPEGEEK		1	b41.a1	0.003700000001117587	30.799999237060547	2	1211.6201171875	1211.6158447265625	0.00430000014603138	3.5489797898787003
b41	pepb41a2	DaPR130924_VB104_O1928.m	4299	25.329999923706055	LLEQALVIEEQLR		1	b41.a1	5.2999999752501026E-5	46.29999923706055	2	1553.8936767578125	1553.8902587890625	0.003599999938160181	2.3167658834322316
b42	pepb42a2	DaPR130924_VB104_O1928.m	1461	14.479999542236328	NASTVVVSDK		1	b42.a1	0.0020000000949949026	30.799999237060547	2	1019.53466796875	1019.5371704101562	-0.0024999999441206455	-2.4520929855994407
b42	pepb42a3	DaPR130924_VB104_O1928.m	1845	16.260000228881836	QSNVAAPGDATPPAEK		1	b42.a1	1.3000000035390258E-4	42.5	2	1552.76416015625	1552.7606201171875	0.003599999938160181	2.3184513385511334
b42	pepb42a1	DaPR130924_VB104_O1928.m	4654	26.729999542236328	GILQELFLNK		1	b42.a1	7.999999797903001E-4	42.900001525878906	2	1174.68994140625	1174.6834716796875	0.006500000134110451	5.5334056286806
b43	pepb43a1	DaPR130924_VB104_O1928.m	1811	16.1299991607666	IAQGVSGSIQDK		1	b43.a1	7.999999979801942E-6	47.70000076293945	2	1202.6407470703125	1202.637939453125	0.00279999990016222	2.3282151745815227
b43	pepb43a3	DaPR130924_VB104_O1928.m	3449	22.360000610351562	NLIDAGVDGLR		1	b43.a1	0.04800000041723251	46.70000076293945	2	1142.618896484375	1142.6168212890625	0.002099999925121665	1.8378864077569894
b43	pepb43a2	DaPR130924_VB104_O1928.m	4005	24.25	IELVVAPAGVTLK		1	b43.a1	0.0019000000320374966	36.0	2	1309.809814453125	1309.8094482421875	5.000000237487257E-4	0.3817349343599133
b44	pepb44a1	DaPR130924_VB104_O1928.m	908	11.529999732971191	HNADALSDR		1	b44.a1	7.600000244565308E-4	35.20000076293945	2	998.4647216796875	998.4653930664062	-6.99999975040555E-4	-0.7010758509023248
b44	pepb44a2	DaPR130924_VB104_O1928.m	1931	16.610000610351562	NSYNNSQAPSPGLGSK		1	b44.a1	0.004100000020116568	32.29999923706055	2	1620.7684326171875	1620.76171875	0.006800000090152025	4.195558181986476
b45	pepb45a2	DaPR130924_VB104_O1928.m	979	11.930000305175781	TEGAEATPGAQK		1	b45.a1	4.099999932805076E-5	48.599998474121094	2	1159.5604248046875	1159.5594482421875	0.0010999999940395355	0.9486361356522599
b45	pepb45a1	DaPR130924_VB104_O1928.m	1882	16.40999984741211	EVDATSPAPSTSSTVK		1	b45.a1	0.04100000113248825	33.900001525878906	2	1576.7701416015625	1576.7705078125	-3.000000142492354E-4	-0.190262319572069
b46	pepb46a2	DaPR130924_VB104_O1928.m	810	10.899999618530273	KVQSGNINAAK		1	b46.a1	4.999999873689376E-5	44.70000076293945	2	1129.635009765625	1129.6328125	0.002199999988079071	1.947535485632922
b46	pepb46a1	DaPR130924_VB104_O1928.m	3354	22.010000228881836	AVAQALEVIPR		1	b46.a1	1.2999999853491317E-5	47.099998474121094	2	1166.693115234375	1166.6895751953125	0.003599999938160181	3.0856536431788326
b47	pepb47a2	DaPR130924_VB104_O1928.m	1031	12.210000038146973	YAADPQDK		1	b47.a1	0.006800000090152025	29.799999237060547	2	907.4155883789062	907.416015625	-3.9999998989515007E-4	-0.4408121335831201
b47	pepb47a1	DaPR130924_VB104_O1928.m	3139	21.280000686645508	LNESTTFVLGSR		1	b47.a1	3.400000059627928E-5	43.20000076293945	2	1323.695068359375	1323.690673828125	0.004399999976158142	3.3240394173310173
b48	pepb48a1	DaPR130924_VB104_O1928.m	2597	19.309999465942383	GIGAGGSITGLK		1	b48.a1	0.0024999999441206455	53.099998474121094	2	1030.5863037109375	1030.589599609375	-0.0031999999191612005	-3.105018642119131
b48	pepb48a2	DaPR130924_VB104_O1928.m	3216	21.579999923706055	YNLIVVGR		1	b48.a1	6.500000017695129E-4	32.20000076293945	2	933.5552978515625	933.5521240234375	0.0031999999191612005	3.4277678094392745
b49	pepb49a2	DaPR130924_VB104_O1928.m	1663	15.479999542236328	TPATAPVPAR		1	b49.a1	0.005400000140070915	44.099998474121094	2	980.5525512695312	980.5527954101562	-1.9999999494757503E-4	-0.20396657465436815
b49	pepb49a1	DaPR130924_VB104_O1928.m	4231	25.059999465942383	DSPFGLSFVR		1	b49.a1	0.006599999964237213	41.900001525878906	2	1124.5738525390625	1124.5738525390625	-0.0	-0.0
b50	pepb50a1	DaPR130924_VB104_O1928.m	2477	18.809999465942383	NSPNNISGISNPPGTPR		1	b50.a1	3.199999987213431E-10	54.29999923706055	2	1721.85986328125	1721.8570556640625	0.002899999963119626	1.6842280568994117
b50	pepb50a2	DaPR130924_VB104_O1928.m	3437	22.309999465942383	SAQTFLSEIR		1	b50.a1	8.600000001024455E-5	39.79999923706055	2	1151.605224609375	1151.60595703125	-6.99999975040555E-4	-0.6078467819366792
b51	pepb51a2	DaPR130924_VB104_O1928.m	1790	16.049999237060547	VLEAAAQAAR		1	b51.a1	2.5999999706982635E-5	44.5	2	999.5570068359375	999.55859375	-0.0015999999595806003	-1.6007065214435812
b51	pepb51a1	DaPR130924_VB104_O1928.m	4540	26.260000228881836	AGLELLSDQGYR	A1:+42.01057	1	b51.a1	2.6000000161729986E-6	42.5	2	1363.685791015625	1363.685546875	1.9999999494757503E-4	0.14666137322192188
b52	pepb52a1	DaPR130924_VB104_O1928.m	2798	20.059999465942383	ESTLHLVLR		1	b52.a1	0.003599999938160181	30.5	2	1067.6217041015625	1067.6212158203125	6.000000284984708E-4	0.5619971012260725
b52	pepb52a2	DaPR130924_VB104_O1928.m	3601	22.829999923706055	TITLEVEPSDTIENVK		1	b52.a1	6.299999881775875E-7	43.70000076293945	2	1787.9248046875	1787.927734375	-0.002899999963119626	-1.6219894727083977
b53	pepb53a1	DaPR130924_VB104_O1928.m	3675	23.100000381469727	TIVYWGIGR		1	b53.a1	0.04500000178813934	30.100000381469727	2	1064.59326171875	1064.5892333984375	0.004100000020116568	3.8512506903985235
b53	pepb53a2	DaPR130924_VB104_O1928.m	3810	23.549999237060547	YQLEIPENFTTR		1	b53.a1	0.002199999988079071	27.299999237060547	2	1510.7593994140625	1510.754150390625	0.005400000140070915	3.574373857370953
b54	pepb54a2	DaPR130924_VB104_O1928.m	4060	24.459999084472656	YDWDLLAAR		1	b54.a1	0.002899999963119626	43.29999923706055	2	1122.5577392578125	1122.558349609375	-5.000000237487257E-4	-0.44541116630838334
b54	pepb54a1	DaPR130924_VB104_O1928.m	4811	27.399999618530273	AFIPAIDSFGFETDLR		1	b54.a1	0.013000000268220901	40.5	2	1798.912353515625	1798.9010009765625	0.010999999940395355	6.114844526977208
b55	pepb55a2	DaPR130924_VB104_O1928.m	4291	25.309999465942383	DFVAEPMGEKPVGSLAGIGEVLGK		1	b55.a1	8.100000314925637E-8	65.19999694824219	3	2400.258056640625	2400.248291015625	0.009600000455975533	3.9995864144177573
b55	pepb55a1	DaPR130924_VB104_O1928.m	4745	27.100000381469727	AYVVLGQFLVLK		1	b55.a1	2.900000026784255E-7	45.20000076293945	2	1349.820556640625	1349.819580078125	0.0010000000474974513	0.7408397850026543
b56	pepb56a2	DaPR130924_VB104_O1928.m	4611	26.549999237060547	TDVVVNSVPLDLVLSR		1	b56.a1	0.003800000064074993	29.899999618530273	2	1725.9805908203125	1725.9749755859375	0.00570000009611249	3.3024813086745026
b56	pepb56a1	DaPR130924_VB104_O1928.m	4750	27.1299991607666	FLVFFYPEDVR		1	b56.a1	0.017000000923871994	35.70000076293945	2	1431.7362060546875	1431.7310791015625	0.005100000184029341	3.5621215872674106

## Sheet: peptides_pos
MS Sample :	DaPR130924_VB104_O1928.m
Peptide ID	Protein ID	accession	description	Sequence	Modifs	Start	Stop	MH+ theo
pepa1b96	a1.a1.a1	sp|P78527|PRKDC_HUMAN	sp|P78527|PRKDC_HUMAN DNA-dependent protein kinase catalytic subunit OS=Homo sapiens GN=PRKDC PE=1 SV=3	LPKDDVHAK		1884	1892	1022.5632934570312
pepa1c191	a1.a1.a1	sp|P78527|PRKDC_HUMAN	sp|P78527|PRKDC_HUMAN DNA-dependent protein kinase catalytic subunit OS=Homo sapiens GN=PRKDC PE=1 SV=3	SLKHSPEDPEK		690	700	1266.6329345703125
pepa1c211	a1.a1.a1	sp|P78527|PRKDC_HUMAN	sp|P78527|PRKDC_HUMAN DNA-dependent protein kinase catalytic subunit OS=Homo sapiens GN=PRKDC PE=1 SV=3	TQMTSAVR	M3:+15.99491	206	213	909.4462890625
pepa1b13	a1.a1.a1	sp|P78527|PRKDC_HUMAN	sp|P78527|PRKDC_HUMAN DNA-dependent protein kinase catalytic subunit OS=Homo sapiens GN=PRKDC PE=1 SV=3	ASQGTLQTR		2611	2619	961.506591796875
pepa1c150	a1.a1.a1	sp|P78527|PRKDC_HUMAN	sp|P78527|PRKDC_HUMAN DNA-dependent protein kinase catalytic subunit OS=Homo sapiens GN=PRKDC PE=1 SV=3	NKEFVAR		3551	3557	863.4738159179688
pepa1c210	a1.a1.a1	sp|P78527|PRKDC_HUMAN	sp|P78527|PRKDC_HUMAN DNA-dependent protein kinase catalytic subunit OS=Homo sapiens GN=PRKDC PE=1 SV=3	TQEGSLSAR		2620	2628	948.4749145507812
pepa1c208	a1.a1.a1	sp|P78527|PRKDC_HUMAN	sp|P78527|PRKDC_HUMAN DNA-dependent protein kinase catalytic subunit OS=Homo sapiens GN=PRKDC PE=1 SV=3	TLSEKNNITQK		2825	2835	1275.690673828125
pepa1b32	a1.a1.a1	sp|P78527|PRKDC_HUMAN	sp|P78527|PRKDC_HUMAN DNA-dependent protein kinase catalytic subunit OS=Homo sapiens GN=PRKDC PE=1 SV=3	DQAVAVQH		3509	3516	867.4323120117188
pepa1c195	a1.a1.a1	sp|P78527|PRKDC_HUMAN	sp|P78527|PRKDC_HUMAN DNA-dependent protein kinase catalytic subunit OS=Homo sapiens GN=PRKDC PE=1 SV=3	SMEEDPQTSR		237	246	1179.4951171875
pepa1a8	a1.a1.a1	sp|P78527|PRKDC_HUMAN	sp|P78527|PRKDC_HUMAN DNA-dependent protein kinase catalytic subunit OS=Homo sapiens GN=PRKDC PE=1 SV=3	ALKLNSNEAR		3453	3462	1115.6171875
pepa1c185	a1.a1.a1	sp|P78527|PRKDC_HUMAN	sp|P78527|PRKDC_HUMAN DNA-dependent protein kinase catalytic subunit OS=Homo sapiens GN=PRKDC PE=1 SV=3	SENPPDLNK		3021	3029	1013.4901733398438
pepa1c152	a1.a1.a1	sp|P78527|PRKDC_HUMAN	sp|P78527|PRKDC_HUMAN DNA-dependent protein kinase catalytic subunit OS=Homo sapiens GN=PRKDC PE=1 SV=3	NSLYSPK		2543	2549	808.42041015625
pepa1b72	a1.a1.a1	sp|P78527|PRKDC_HUMAN	sp|P78527|PRKDC_HUMAN DNA-dependent protein kinase catalytic subunit OS=Homo sapiens GN=PRKDC PE=1 SV=3	HVMQPYYK		783	790	1065.51904296875
pepa1c194	a1.a1.a1	sp|P78527|PRKDC_HUMAN	sp|P78527|PRKDC_HUMAN DNA-dependent protein kinase catalytic subunit OS=Homo sapiens GN=PRKDC PE=1 SV=3	SKDFVQVMR	M8:+15.99491	2417	2425	1125.572509765625
pepa1c175	a1.a1.a1	sp|P78527|PRKDC_HUMAN	sp|P78527|PRKDC_HUMAN DNA-dependent protein kinase catalytic subunit OS=Homo sapiens GN=PRKDC PE=1 SV=3	QVSNMVAK	M5:+15.99491 Q1:-17.02655	322	329	875.4295043945312
pepa1c196	a1.a1.a1	sp|P78527|PRKDC_HUMAN	sp|P78527|PRKDC_HUMAN DNA-dependent protein kinase catalytic subunit OS=Homo sapiens GN=PRKDC PE=1 SV=3	SMNVDQDGDPSDR		3205	3217	1435.5758056640625
pepa1b94	a1.a1.a1	sp|P78527|PRKDC_HUMAN	sp|P78527|PRKDC_HUMAN DNA-dependent protein kinase catalytic subunit OS=Homo sapiens GN=PRKDC PE=1 SV=3	INQVFHGS		1896	1903	901.453125
pepa1b70	a1.a1.a1	sp|P78527|PRKDC_HUMAN	sp|P78527|PRKDC_HUMAN DNA-dependent protein kinase catalytic subunit OS=Homo sapiens GN=PRKDC PE=1 SV=3	HNLEIIK		2233	2239	866.5098876953125
pepa1b41	a1.a1.a1	sp|P78527|PRKDC_HUMAN	sp|P78527|PRKDC_HUMAN DNA-dependent protein kinase catalytic subunit OS=Homo sapiens GN=PRKDC PE=1 SV=3	EHPFLVK	E1:-18.01056	3747	3753	851.477783203125
pepa1c140	a1.a1.a1	sp|P78527|PRKDC_HUMAN	sp|P78527|PRKDC_HUMAN DNA-dependent protein kinase catalytic subunit OS=Homo sapiens GN=PRKDC PE=1 SV=3	MYAALGDPK	M1:+15.99491	3613	3621	981.4713745117188
pepa1c133	a1.a1.a1	sp|P78527|PRKDC_HUMAN	sp|P78527|PRKDC_HUMAN DNA-dependent protein kinase catalytic subunit OS=Homo sapiens GN=PRKDC PE=1 SV=3	MKQDAQVVLYR	M1:+15.99491	2763	2773	1366.7152099609375
pepa1c119	a1.a1.a1	sp|P78527|PRKDC_HUMAN	sp|P78527|PRKDC_HUMAN DNA-dependent protein kinase catalytic subunit OS=Homo sapiens GN=PRKDC PE=1 SV=3	KFIQTFGK		3631	3638	968.5568237304688
pepa1c125	a1.a1.a1	sp|P78527|PRKDC_HUMAN	sp|P78527|PRKDC_HUMAN DNA-dependent protein kinase catalytic subunit OS=Homo sapiens GN=PRKDC PE=1 SV=3	MAGENQLLER	M1:+15.99491	1927	1936	1176.5682373046875
pepa1c122	a1.a1.a1	sp|P78527|PRKDC_HUMAN	sp|P78527|PRKDC_HUMAN DNA-dependent protein kinase catalytic subunit OS=Homo sapiens GN=PRKDC PE=1 SV=3	KQNNFSLAMK		3248	3257	1180.61474609375
pepa1b17	a1.a1.a1	sp|P78527|PRKDC_HUMAN	sp|P78527|PRKDC_HUMAN DNA-dependent protein kinase catalytic subunit OS=Homo sapiens GN=PRKDC PE=1 SV=3	ATQQQHDFTLTQTADGR		2637	2653	1917.9053955078125
pepa1b11	a1.a1.a1	sp|P78527|PRKDC_HUMAN	sp|P78527|PRKDC_HUMAN DNA-dependent protein kinase catalytic subunit OS=Homo sapiens GN=PRKDC PE=1 SV=3	AQEPESGLSEETQVK		4091	4105	1631.7762451171875
pepa1c207	a1.a1.a1	sp|P78527|PRKDC_HUMAN	sp|P78527|PRKDC_HUMAN DNA-dependent protein kinase catalytic subunit OS=Homo sapiens GN=PRKDC PE=1 SV=3	TGGSLEELR		1703	1711	961.4953002929688
pepa1b57	a1.a1.a1	sp|P78527|PRKDC_HUMAN	sp|P78527|PRKDC_HUMAN DNA-dependent protein kinase catalytic subunit OS=Homo sapiens GN=PRKDC PE=1 SV=3	FVETQASQGTLQTR		2606	2619	1565.792236328125
pepa1c123	a1.a1.a1	sp|P78527|PRKDC_HUMAN	sp|P78527|PRKDC_HUMAN DNA-dependent protein kinase catalytic subunit OS=Homo sapiens GN=PRKDC PE=1 SV=3	KSLNSIEFR		71	79	1093.6004638671875
pepa1c216	a1.a1.a1	sp|P78527|PRKDC_HUMAN	sp|P78527|PRKDC_HUMAN DNA-dependent protein kinase catalytic subunit OS=Homo sapiens GN=PRKDC PE=1 SV=3	TYSVVPMTSR	M7:+15.99491	3790	3799	1156.567138671875
pepa1c193	a1.a1.a1	sp|P78527|PRKDC_HUMAN	sp|P78527|PRKDC_HUMAN DNA-dependent protein kinase catalytic subunit OS=Homo sapiens GN=PRKDC PE=1 SV=3	SKDFVQVMR		2417	2425	1109.57763671875
pepa1c132	a1.a1.a1	sp|P78527|PRKDC_HUMAN	sp|P78527|PRKDC_HUMAN DNA-dependent protein kinase catalytic subunit OS=Homo sapiens GN=PRKDC PE=1 SV=3	MKQDAQVVLYR		2763	2773	1350.7203369140625
pepa1b12	a1.a1.a1	sp|P78527|PRKDC_HUMAN	sp|P78527|PRKDC_HUMAN DNA-dependent protein kinase catalytic subunit OS=Homo sapiens GN=PRKDC PE=1 SV=3	AQVVLYR		2767	2773	848.4993286132812
pepa1b68	a1.a1.a1	sp|P78527|PRKDC_HUMAN	sp|P78527|PRKDC_HUMAN DNA-dependent protein kinase catalytic subunit OS=Homo sapiens GN=PRKDC PE=1 SV=3	HDVGAYMLMYK	M7:+15.99491 M9:+15.99491	3850	3860	1359.6075439453125
pepa1c190	a1.a1.a1	sp|P78527|PRKDC_HUMAN	sp|P78527|PRKDC_HUMAN DNA-dependent protein kinase catalytic subunit OS=Homo sapiens GN=PRKDC PE=1 SV=3	SLGPPQGEEDSVPR		2107	2120	1467.707763671875
pepa1c139	a1.a1.a1	sp|P78527|PRKDC_HUMAN	sp|P78527|PRKDC_HUMAN DNA-dependent protein kinase catalytic subunit OS=Homo sapiens GN=PRKDC PE=1 SV=3	MYAALGDPK		3613	3621	965.4765014648438
pepa1b25	a1.a1.a1	sp|P78527|PRKDC_HUMAN	sp|P78527|PRKDC_HUMAN DNA-dependent protein kinase catalytic subunit OS=Homo sapiens GN=PRKDC PE=1 SV=3	DFVQVMR	M6:+15.99491	2419	2425	910.4454956054688
pepa1c163	a1.a1.a1	sp|P78527|PRKDC_HUMAN	sp|P78527|PRKDC_HUMAN DNA-dependent protein kinase catalytic subunit OS=Homo sapiens GN=PRKDC PE=1 SV=3	QGNLSSQVPLK		3148	3158	1170.6480712890625
pepa1c121	a1.a1.a1	sp|P78527|PRKDC_HUMAN	sp|P78527|PRKDC_HUMAN DNA-dependent protein kinase catalytic subunit OS=Homo sapiens GN=PRKDC PE=1 SV=3	KLNESTFDTQITK		1857	1869	1524.790771484375
pepa1c171	a1.a1.a1	sp|P78527|PRKDC_HUMAN	sp|P78527|PRKDC_HUMAN DNA-dependent protein kinase catalytic subunit OS=Homo sapiens GN=PRKDC PE=1 SV=3	QMFLTQTDTGDDR	M2:+15.99491	394	406	1543.669677734375
pepa1a4	a1.a1.a1	sp|P78527|PRKDC_HUMAN	sp|P78527|PRKDC_HUMAN DNA-dependent protein kinase catalytic subunit OS=Homo sapiens GN=PRKDC PE=1 SV=3	AFQHLSEAVQ		3381	3390	1129.5640869140625
pepa1c221	a1.a1.a1	sp|P78527|PRKDC_HUMAN	sp|P78527|PRKDC_HUMAN DNA-dependent protein kinase catalytic subunit OS=Homo sapiens GN=PRKDC PE=1 SV=3	VIAGLYQR		3373	3380	919.536376953125
pepa1b82	a1.a1.a1	sp|P78527|PRKDC_HUMAN	sp|P78527|PRKDC_HUMAN DNA-dependent protein kinase catalytic subunit OS=Homo sapiens GN=PRKDC PE=1 SV=3	ILELSGSSSEDSEK		3359	3372	1480.70166015625
pepa1b40	a1.a1.a1	sp|P78527|PRKDC_HUMAN	sp|P78527|PRKDC_HUMAN DNA-dependent protein kinase catalytic subunit OS=Homo sapiens GN=PRKDC PE=1 SV=3	EFPPGTPR		1728	1735	900.4578247070312
pepa1b87	a1.a1.a1	sp|P78527|PRKDC_HUMAN	sp|P78527|PRKDC_HUMAN DNA-dependent protein kinase catalytic subunit OS=Homo sapiens GN=PRKDC PE=1 SV=3	LLQDFNR		2836	2842	905.484375
pepa1c124	a1.a1.a1	sp|P78527|PRKDC_HUMAN	sp|P78527|PRKDC_HUMAN DNA-dependent protein kinase catalytic subunit OS=Homo sapiens GN=PRKDC PE=1 SV=3	MAGENQLLER		1927	1936	1160.5732421875
pepa1c106	a1.a1.a1	sp|P78527|PRKDC_HUMAN	sp|P78527|PRKDC_HUMAN DNA-dependent protein kinase catalytic subunit OS=Homo sapiens GN=PRKDC PE=1 SV=3	LSLMYAR	M4:+15.99491	2739	2745	869.4553833007812
pepa1c156	a1.a1.a1	sp|P78527|PRKDC_HUMAN	sp|P78527|PRKDC_HUMAN DNA-dependent protein kinase catalytic subunit OS=Homo sapiens GN=PRKDC PE=1 SV=3	PESETDNDSQEIFK		2487	2500	1638.71337890625
pepa1c160	a1.a1.a1	sp|P78527|PRKDC_HUMAN	sp|P78527|PRKDC_HUMAN DNA-dependent protein kinase catalytic subunit OS=Homo sapiens GN=PRKDC PE=1 SV=3	QDWVDGEPTEAEK		2979	2991	1503.66015625
pepa1c227	a1.a1.a1	sp|P78527|PRKDC_HUMAN	sp|P78527|PRKDC_HUMAN DNA-dependent protein kinase catalytic subunit OS=Homo sapiens GN=PRKDC PE=1 SV=3	YAVPSAGLR		265	273	933.5156860351562
pepa1c158	a1.a1.a1	sp|P78527|PRKDC_HUMAN	sp|P78527|PRKDC_HUMAN DNA-dependent protein kinase catalytic subunit OS=Homo sapiens GN=PRKDC PE=1 SV=3	QDAQVVLYR		2765	2773	1091.5848388671875
pepa1b26	a1.a1.a1	sp|P78527|PRKDC_HUMAN	sp|P78527|PRKDC_HUMAN DNA-dependent protein kinase catalytic subunit OS=Homo sapiens GN=PRKDC PE=1 SV=3	DILETHLR		1413	1420	996.5477294921875
pepa1b58	a1.a1.a1	sp|P78527|PRKDC_HUMAN	sp|P78527|PRKDC_HUMAN DNA-dependent protein kinase catalytic subunit OS=Homo sapiens GN=PRKDC PE=1 SV=3	FYGELALKK		156	164	1068.6092529296875
pepa1c174	a1.a1.a1	sp|P78527|PRKDC_HUMAN	sp|P78527|PRKDC_HUMAN DNA-dependent protein kinase catalytic subunit OS=Homo sapiens GN=PRKDC PE=1 SV=3	QVSNMVAK	Q1:-17.02655	322	329	859.4345703125
pepa1b80	a1.a1.a1	sp|P78527|PRKDC_HUMAN	sp|P78527|PRKDC_HUMAN DNA-dependent protein kinase catalytic subunit OS=Homo sapiens GN=PRKDC PE=1 SV=3	ILDVMYSR	M5:+15.99491	1876	1883	1012.5136108398438
pepa1c176	a1.a1.a1	sp|P78527|PRKDC_HUMAN	sp|P78527|PRKDC_HUMAN DNA-dependent protein kinase catalytic subunit OS=Homo sapiens GN=PRKDC PE=1 SV=3	QYDEALNK	Q1:-17.02655	2971	2978	963.4421997070312
pepa1c153	a1.a1.a1	sp|P78527|PRKDC_HUMAN	sp|P78527|PRKDC_HUMAN DNA-dependent protein kinase catalytic subunit OS=Homo sapiens GN=PRKDC PE=1 SV=3	NVDSNNKELSIAIR		351	364	1572.8343505859375
pepa1c164	a1.a1.a1	sp|P78527|PRKDC_HUMAN	sp|P78527|PRKDC_HUMAN DNA-dependent protein kinase catalytic subunit OS=Homo sapiens GN=PRKDC PE=1 SV=3	QGNLSSQVPLKR	Q1:-17.02655	3148	3159	1309.72265625
pepa1b86	a1.a1.a1	sp|P78527|PRKDC_HUMAN	sp|P78527|PRKDC_HUMAN DNA-dependent protein kinase catalytic subunit OS=Homo sapiens GN=PRKDC PE=1 SV=3	LLNTWTNR		3160	3167	1017.5479736328125
pepa1c224	a1.a1.a1	sp|P78527|PRKDC_HUMAN	sp|P78527|PRKDC_HUMAN DNA-dependent protein kinase catalytic subunit OS=Homo sapiens GN=PRKDC PE=1 SV=3	VTELALTASDR		914	924	1175.6270751953125
pepa1b76	a1.a1.a1	sp|P78527|PRKDC_HUMAN	sp|P78527|PRKDC_HUMAN DNA-dependent protein kinase catalytic subunit OS=Homo sapiens GN=PRKDC PE=1 SV=3	LGLPGDEVDNK		2705	2715	1156.5849609375
pepa1c148	a1.a1.a1	sp|P78527|PRKDC_HUMAN	sp|P78527|PRKDC_HUMAN DNA-dependent protein kinase catalytic subunit OS=Homo sapiens GN=PRKDC PE=1 SV=3	NLLTVTSSDEMMK	M11:+15.99491 M12:+15.99491	869	881	1500.6923828125
pepa1b97	a1.a1.a1	sp|P78527|PRKDC_HUMAN	sp|P78527|PRKDC_HUMAN DNA-dependent protein kinase catalytic subunit OS=Homo sapiens GN=PRKDC PE=1 SV=3	LQETLSAADR	L1:+42.01056	15	24	1145.580078125
pepa1b16	a1.a1.a1	sp|P78527|PRKDC_HUMAN	sp|P78527|PRKDC_HUMAN DNA-dependent protein kinase catalytic subunit OS=Homo sapiens GN=PRKDC PE=1 SV=3	ATQMPEGGQGAPPMYQLYK	M4:+15.99491 M14:+15.99491	945	963	2098.957763671875
pepa1c215	a1.a1.a1	sp|P78527|PRKDC_HUMAN	sp|P78527|PRKDC_HUMAN DNA-dependent protein kinase catalytic subunit OS=Homo sapiens GN=PRKDC PE=1 SV=3	TYSVVPMTSR		3790	3799	1140.5721435546875
pepa1c110	a1.a1.a1	sp|P78527|PRKDC_HUMAN	sp|P78527|PRKDC_HUMAN DNA-dependent protein kinase catalytic subunit OS=Homo sapiens GN=PRKDC PE=1 SV=3	LTPLPEDNSMNVDQDGDPSDR	M10:+15.99491	3197	3217	2331.00439453125
pepa1b90	a1.a1.a1	sp|P78527|PRKDC_HUMAN	sp|P78527|PRKDC_HUMAN DNA-dependent protein kinase catalytic subunit OS=Homo sapiens GN=PRKDC PE=1 SV=3	IISSESYSFK		3534	3543	1160.583740234375
pepa1b69	a1.a1.a1	sp|P78527|PRKDC_HUMAN	sp|P78527|PRKDC_HUMAN DNA-dependent protein kinase catalytic subunit OS=Homo sapiens GN=PRKDC PE=1 SV=3	HGDLPDIQIK		2777	2786	1135.6109619140625
pepa1c173	a1.a1.a1	sp|P78527|PRKDC_HUMAN	sp|P78527|PRKDC_HUMAN DNA-dependent protein kinase catalytic subunit OS=Homo sapiens GN=PRKDC PE=1 SV=3	QNNFSLAMK		3249	3257	1052.519775390625
pepa1a3	a1.a1.a1	sp|P78527|PRKDC_HUMAN	sp|P78527|PRKDC_HUMAN DNA-dependent protein kinase catalytic subunit OS=Homo sapiens GN=PRKDC PE=1 SV=3	AFLGELKTQMTSAVR	M10:+15.99491	199	213	1667.87890625
pepa1b93	a1.a1.a1	sp|P78527|PRKDC_HUMAN	sp|P78527|PRKDC_HUMAN DNA-dependent protein kinase catalytic subunit OS=Homo sapiens GN=PRKDC PE=1 SV=3	LNESTFDTQITK		1858	1869	1396.6959228515625
pepa1b83	a1.a1.a1	sp|P78527|PRKDC_HUMAN	sp|P78527|PRKDC_HUMAN DNA-dependent protein kinase catalytic subunit OS=Homo sapiens GN=PRKDC PE=1 SV=3	ILLGTTYR		3328	3335	936.5516967773438
pepa1c226	a1.a1.a1	sp|P78527|PRKDC_HUMAN	sp|P78527|PRKDC_HUMAN DNA-dependent protein kinase catalytic subunit OS=Homo sapiens GN=PRKDC PE=1 SV=3	VVQMLGSLGGQINK	M4:+15.99491	855	868	1459.7940673828125
pepa1c192	a1.a1.a1	sp|P78527|PRKDC_HUMAN	sp|P78527|PRKDC_HUMAN DNA-dependent protein kinase catalytic subunit OS=Homo sapiens GN=PRKDC PE=1 SV=3	SLNSIEFR		72	79	965.5054931640625
pepa1c233	a1.a1.a1	sp|P78527|PRKDC_HUMAN	sp|P78527|PRKDC_HUMAN DNA-dependent protein kinase catalytic subunit OS=Homo sapiens GN=PRKDC PE=1 SV=3	YPEETLSLMTK	M9:+15.99491	3475	3485	1327.6453857421875
pepa1b29	a1.a1.a1	sp|P78527|PRKDC_HUMAN	sp|P78527|PRKDC_HUMAN DNA-dependent protein kinase catalytic subunit OS=Homo sapiens GN=PRKDC PE=1 SV=3	DPESETDNDSQEIFK		2486	2500	1753.7403564453125
pepa1c170	a1.a1.a1	sp|P78527|PRKDC_HUMAN	sp|P78527|PRKDC_HUMAN DNA-dependent protein kinase catalytic subunit OS=Homo sapiens GN=PRKDC PE=1 SV=3	QMFLTQTDTGDDR		394	406	1527.6748046875
pepa1b28	a1.a1.a1	sp|P78527|PRKDC_HUMAN	sp|P78527|PRKDC_HUMAN DNA-dependent protein kinase catalytic subunit OS=Homo sapiens GN=PRKDC PE=1 SV=3	DLLLNTMSQEEK	M7:+15.99491	3814	3825	1436.6942138671875
pepa1c177	a1.a1.a1	sp|P78527|PRKDC_HUMAN	sp|P78527|PRKDC_HUMAN DNA-dependent protein kinase catalytic subunit OS=Homo sapiens GN=PRKDC PE=1 SV=3	QYDEALNKQDWVDGEPTEAEK		2971	2991	2465.110595703125
pepa1c180	a1.a1.a1	sp|P78527|PRKDC_HUMAN	sp|P78527|PRKDC_HUMAN DNA-dependent protein kinase catalytic subunit OS=Homo sapiens GN=PRKDC PE=1 SV=3	RTFPVLLR		964	971	1001.6259155273438
pepa1c105	a1.a1.a1	sp|P78527|PRKDC_HUMAN	sp|P78527|PRKDC_HUMAN DNA-dependent protein kinase catalytic subunit OS=Homo sapiens GN=PRKDC PE=1 SV=3	LSLMYAR		2739	2745	853.4605102539062
pepa1c199	a1.a1.a1	sp|P78527|PRKDC_HUMAN	sp|P78527|PRKDC_HUMAN DNA-dependent protein kinase catalytic subunit OS=Homo sapiens GN=PRKDC PE=1 SV=3	SSIDVLLHQSR		3115	3125	1254.6805419921875
pepa1b15	a1.a1.a1	sp|P78527|PRKDC_HUMAN	sp|P78527|PRKDC_HUMAN DNA-dependent protein kinase catalytic subunit OS=Homo sapiens GN=PRKDC PE=1 SV=3	ATQMPEGGQGAPPMYQLYK	M14:+15.99491	945	963	2082.962646484375
pepa1c209	a1.a1.a1	sp|P78527|PRKDC_HUMAN	sp|P78527|PRKDC_HUMAN DNA-dependent protein kinase catalytic subunit OS=Homo sapiens GN=PRKDC PE=1 SV=3	TKNLSSNEAISLEEIR		837	852	1803.945068359375
pepa1c167	a1.a1.a1	sp|P78527|PRKDC_HUMAN	sp|P78527|PRKDC_HUMAN DNA-dependent protein kinase catalytic subunit OS=Homo sapiens GN=PRKDC PE=1 SV=3	QITQSALLAEAR		2951	2962	1300.722412109375
pepa1c172	a1.a1.a1	sp|P78527|PRKDC_HUMAN	sp|P78527|PRKDC_HUMAN DNA-dependent protein kinase catalytic subunit OS=Homo sapiens GN=PRKDC PE=1 SV=3	QNNFSLAMK	M8:+15.99491 Q1:-17.02655	3249	3257	1051.4881591796875
pepa1c179	a1.a1.a1	sp|P78527|PRKDC_HUMAN	sp|P78527|PRKDC_HUMAN DNA-dependent protein kinase catalytic subunit OS=Homo sapiens GN=PRKDC PE=1 SV=3	RLYSLALHPNAFK		1062	1074	1529.859130859375
pepa1b89	a1.a1.a1	sp|P78527|PRKDC_HUMAN	sp|P78527|PRKDC_HUMAN DNA-dependent protein kinase catalytic subunit OS=Homo sapiens GN=PRKDC PE=1 SV=3	LLSITVR		669	675	801.5197143554688
pepa1c141	a1.a1.a1	sp|P78527|PRKDC_HUMAN	sp|P78527|PRKDC_HUMAN DNA-dependent protein kinase catalytic subunit OS=Homo sapiens GN=PRKDC PE=1 SV=3	NELEIPGQYDGR		3697	3708	1390.66015625
pepa1c147	a1.a1.a1	sp|P78527|PRKDC_HUMAN	sp|P78527|PRKDC_HUMAN DNA-dependent protein kinase catalytic subunit OS=Homo sapiens GN=PRKDC PE=1 SV=3	NLLTVTSSDEMMK	M11:+15.99491	869	881	1484.697509765625
pepa1b62	a1.a1.a1	sp|P78527|PRKDC_HUMAN	sp|P78527|PRKDC_HUMAN DNA-dependent protein kinase catalytic subunit OS=Homo sapiens GN=PRKDC PE=1 SV=3	GIFTSEIGTK		2941	2950	1052.562744140625
pepa1c151	a1.a1.a1	sp|P78527|PRKDC_HUMAN	sp|P78527|PRKDC_HUMAN DNA-dependent protein kinase catalytic subunit OS=Homo sapiens GN=PRKDC PE=1 SV=3	NNWEVSALSR		811	820	1175.580810546875
pepa1b74	a1.a1.a1	sp|P78527|PRKDC_HUMAN	sp|P78527|PRKDC_HUMAN DNA-dependent protein kinase catalytic subunit OS=Homo sapiens GN=PRKDC PE=1 SV=3	LATTILQHWK		1618	1627	1210.6947021484375
pepa1b18	a1.a1.a1	sp|P78527|PRKDC_HUMAN	sp|P78527|PRKDC_HUMAN DNA-dependent protein kinase catalytic subunit OS=Homo sapiens GN=PRKDC PE=1 SV=3	ATTILQHWK		1619	1627	1097.610595703125
pepa1c212	a1.a1.a1	sp|P78527|PRKDC_HUMAN	sp|P78527|PRKDC_HUMAN DNA-dependent protein kinase catalytic subunit OS=Homo sapiens GN=PRKDC PE=1 SV=3	TTILQHWK		1620	1627	1026.573486328125
pepa1b79	a1.a1.a1	sp|P78527|PRKDC_HUMAN	sp|P78527|PRKDC_HUMAN DNA-dependent protein kinase catalytic subunit OS=Homo sapiens GN=PRKDC PE=1 SV=3	ILDVMYSR		1876	1883	996.5186767578125
pepa1c189	a1.a1.a1	sp|P78527|PRKDC_HUMAN	sp|P78527|PRKDC_HUMAN DNA-dependent protein kinase catalytic subunit OS=Homo sapiens GN=PRKDC PE=1 SV=3	SIGEYDVLR		2932	2940	1051.5423583984375
pepa1b88	a1.a1.a1	sp|P78527|PRKDC_HUMAN	sp|P78527|PRKDC_HUMAN DNA-dependent protein kinase catalytic subunit OS=Homo sapiens GN=PRKDC PE=1 SV=3	LLQIIER		3468	3474	884.5568237304688
pepa1b47	a1.a1.a1	sp|P78527|PRKDC_HUMAN	sp|P78527|PRKDC_HUMAN DNA-dependent protein kinase catalytic subunit OS=Homo sapiens GN=PRKDC PE=1 SV=3	EQQHVMEELFQSSFR	M6:+15.99491	1769	1783	1910.87060546875
pepa1a5	a1.a1.a1	sp|P78527|PRKDC_HUMAN	sp|P78527|PRKDC_HUMAN DNA-dependent protein kinase catalytic subunit OS=Homo sapiens GN=PRKDC PE=1 SV=3	AGLLHNILPSQSTDLHH		1461	1477	1852.966796875
pepa1c109	a1.a1.a1	sp|P78527|PRKDC_HUMAN	sp|P78527|PRKDC_HUMAN DNA-dependent protein kinase catalytic subunit OS=Homo sapiens GN=PRKDC PE=1 SV=3	LTPLPEDNSMNVDQDGDPSDR		3197	3217	2315.009521484375
pepa1c115	a1.a1.a1	sp|P78527|PRKDC_HUMAN	sp|P78527|PRKDC_HUMAN DNA-dependent protein kinase catalytic subunit OS=Homo sapiens GN=PRKDC PE=1 SV=3	LYSLALHPN		1063	1071	1027.5574951171875
pepa1b67	a1.a1.a1	sp|P78527|PRKDC_HUMAN	sp|P78527|PRKDC_HUMAN DNA-dependent protein kinase catalytic subunit OS=Homo sapiens GN=PRKDC PE=1 SV=3	HDVGAYMLMYK		3850	3860	1327.6177978515625
pepa1b71	a1.a1.a1	sp|P78527|PRKDC_HUMAN	sp|P78527|PRKDC_HUMAN DNA-dependent protein kinase catalytic subunit OS=Homo sapiens GN=PRKDC PE=1 SV=3	HSSLITPLQAVAQR		2787	2800	1520.8548583984375
pepa1b51	a1.a1.a1	sp|P78527|PRKDC_HUMAN	sp|P78527|PRKDC_HUMAN DNA-dependent protein kinase catalytic subunit OS=Homo sapiens GN=PRKDC PE=1 SV=3	ETGLMYSIMVHALR	M5:+15.99491 M9:+15.99491	3976	3989	1652.8138427734375
pepa1c120	a1.a1.a1	sp|P78527|PRKDC_HUMAN	sp|P78527|PRKDC_HUMAN DNA-dependent protein kinase catalytic subunit OS=Homo sapiens GN=PRKDC PE=1 SV=3	KGGSWIQEINVAEK		4023	4036	1558.82275390625
pepa1c162	a1.a1.a1	sp|P78527|PRKDC_HUMAN	sp|P78527|PRKDC_HUMAN DNA-dependent protein kinase catalytic subunit OS=Homo sapiens GN=PRKDC PE=1 SV=3	QGNLSSQVPLK	Q1:-17.02655	3148	3158	1153.62158203125
pepa1c187	a1.a1.a1	sp|P78527|PRKDC_HUMAN	sp|P78527|PRKDC_HUMAN DNA-dependent protein kinase catalytic subunit OS=Homo sapiens GN=PRKDC PE=1 SV=3	SLALHPNAFK		1065	1074	1097.610595703125
pepa1c234	a1.a1.a1	sp|P78527|PRKDC_HUMAN	sp|P78527|PRKDC_HUMAN DNA-dependent protein kinase catalytic subunit OS=Homo sapiens GN=PRKDC PE=1 SV=3	YSLALHPNAFK		1064	1074	1260.6739501953125
pepa1c220	a1.a1.a1	sp|P78527|PRKDC_HUMAN	sp|P78527|PRKDC_HUMAN DNA-dependent protein kinase catalytic subunit OS=Homo sapiens GN=PRKDC PE=1 SV=3	VFLALAAK		464	471	832.5294799804688
pepa1c206	a1.a1.a1	sp|P78527|PRKDC_HUMAN	sp|P78527|PRKDC_HUMAN DNA-dependent protein kinase catalytic subunit OS=Homo sapiens GN=PRKDC PE=1 SV=3	SYELILQSTR		650	659	1209.6478271484375
pepa1a9	a1.a1.a1	sp|P78527|PRKDC_HUMAN	sp|P78527|PRKDC_HUMAN DNA-dependent protein kinase catalytic subunit OS=Homo sapiens GN=PRKDC PE=1 SV=3	ALQTSLVFSR		52	61	1121.6318359375
pepa1c159	a1.a1.a1	sp|P78527|PRKDC_HUMAN	sp|P78527|PRKDC_HUMAN DNA-dependent protein kinase catalytic subunit OS=Homo sapiens GN=PRKDC PE=1 SV=3	QDWVDGEPTEAEK	Q1:-17.02655	2979	2991	1486.6336669921875
pepa1c232	a1.a1.a1	sp|P78527|PRKDC_HUMAN	sp|P78527|PRKDC_HUMAN DNA-dependent protein kinase catalytic subunit OS=Homo sapiens GN=PRKDC PE=1 SV=3	YPEETLSLMTK		3475	3485	1311.6505126953125
pepa1c134	a1.a1.a1	sp|P78527|PRKDC_HUMAN	sp|P78527|PRKDC_HUMAN DNA-dependent protein kinase catalytic subunit OS=Homo sapiens GN=PRKDC PE=1 SV=3	MQNYSSIDVLLHQSR	M1:+15.99491	3111	3125	1806.8807373046875
pepa1c107	a1.a1.a1	sp|P78527|PRKDC_HUMAN	sp|P78527|PRKDC_HUMAN DNA-dependent protein kinase catalytic subunit OS=Homo sapiens GN=PRKDC PE=1 SV=3	LSSNEAISLEEIR		840	852	1460.759521484375
pepa1b33	a1.a1.a1	sp|P78527|PRKDC_HUMAN	sp|P78527|PRKDC_HUMAN DNA-dependent protein kinase catalytic subunit OS=Homo sapiens GN=PRKDC PE=1 SV=3	DQNILLGTTYR		3325	3335	1293.68017578125
pepa1c178	a1.a1.a1	sp|P78527|PRKDC_HUMAN	sp|P78527|PRKDC_HUMAN DNA-dependent protein kinase catalytic subunit OS=Homo sapiens GN=PRKDC PE=1 SV=3	RLSFAVPFR		891	899	1092.6317138671875
pepa1b81	a1.a1.a1	sp|P78527|PRKDC_HUMAN	sp|P78527|PRKDC_HUMAN DNA-dependent protein kinase catalytic subunit OS=Homo sapiens GN=PRKDC PE=1 SV=3	LLEEALLR		2892	2899	956.577880859375
pepa1c169	a1.a1.a1	sp|P78527|PRKDC_HUMAN	sp|P78527|PRKDC_HUMAN DNA-dependent protein kinase catalytic subunit OS=Homo sapiens GN=PRKDC PE=1 SV=3	QMFLTQTDTGDDR	M2:+15.99491 Q1:-17.02655	394	406	1526.6431884765625
pepa1c225	a1.a1.a1	sp|P78527|PRKDC_HUMAN	sp|P78527|PRKDC_HUMAN DNA-dependent protein kinase catalytic subunit OS=Homo sapiens GN=PRKDC PE=1 SV=3	VVQMLGSLGGQINK		855	868	1443.7991943359375
pepa1c149	a1.a1.a1	sp|P78527|PRKDC_HUMAN	sp|P78527|PRKDC_HUMAN DNA-dependent protein kinase catalytic subunit OS=Homo sapiens GN=PRKDC PE=1 SV=3	NLSSNEAISLEEIR		839	852	1574.802490234375
pepa1c146	a1.a1.a1	sp|P78527|PRKDC_HUMAN	sp|P78527|PRKDC_HUMAN DNA-dependent protein kinase catalytic subunit OS=Homo sapiens GN=PRKDC PE=1 SV=3	NLLTVTSSDEMMK		869	881	1468.70263671875
pepa1b60	a1.a1.a1	sp|P78527|PRKDC_HUMAN	sp|P78527|PRKDC_HUMAN DNA-dependent protein kinase catalytic subunit OS=Homo sapiens GN=PRKDC PE=1 SV=3	FYQGFLFSEKPEK		1961	1973	1619.810791015625
pepa1b23	a1.a1.a1	sp|P78527|PRKDC_HUMAN	sp|P78527|PRKDC_HUMAN DNA-dependent protein kinase catalytic subunit OS=Homo sapiens GN=PRKDC PE=1 SV=3	AYVPALQMAFK	M8:+15.99491	747	757	1254.655517578125
pepa1c138	a1.a1.a1	sp|P78527|PRKDC_HUMAN	sp|P78527|PRKDC_HUMAN DNA-dependent protein kinase catalytic subunit OS=Homo sapiens GN=PRKDC PE=1 SV=3	MVSAVLNGMLDQSFR	M1:+15.99491 M9:+15.99491	1592	1606	1699.8145751953125
pepa1b56	a1.a1.a1	sp|P78527|PRKDC_HUMAN	sp|P78527|PRKDC_HUMAN DNA-dependent protein kinase catalytic subunit OS=Homo sapiens GN=PRKDC PE=1 SV=3	FTSLTGGSLEELR		1699	1711	1409.7275390625
pepa1c112	a1.a1.a1	sp|P78527|PRKDC_HUMAN	sp|P78527|PRKDC_HUMAN DNA-dependent protein kinase catalytic subunit OS=Homo sapiens GN=PRKDC PE=1 SV=3	LVINTEEVFRPYAK		2149	2162	1678.916748046875
pepa1b27	a1.a1.a1	sp|P78527|PRKDC_HUMAN	sp|P78527|PRKDC_HUMAN DNA-dependent protein kinase catalytic subunit OS=Homo sapiens GN=PRKDC PE=1 SV=3	DLLLNTMSQEEK		3814	3825	1420.69921875
pepa1c108	a1.a1.a1	sp|P78527|PRKDC_HUMAN	sp|P78527|PRKDC_HUMAN DNA-dependent protein kinase catalytic subunit OS=Homo sapiens GN=PRKDC PE=1 SV=3	LTPLPEDNSMNVDQDGD		3197	3213	1859.7967529296875
pepa1c131	a1.a1.a1	sp|P78527|PRKDC_HUMAN	sp|P78527|PRKDC_HUMAN DNA-dependent protein kinase catalytic subunit OS=Homo sapiens GN=PRKDC PE=1 SV=3	MEVQEQEEDISSLIR	M1:+15.99491	3218	3232	1821.8538818359375
pepa1c126	a1.a1.a1	sp|P78527|PRKDC_HUMAN	sp|P78527|PRKDC_HUMAN DNA-dependent protein kinase catalytic subunit OS=Homo sapiens GN=PRKDC PE=1 SV=3	MAVLALLAK	M1:+15.99491	1643	1651	945.5806274414062
pepa1b50	a1.a1.a1	sp|P78527|PRKDC_HUMAN	sp|P78527|PRKDC_HUMAN DNA-dependent protein kinase catalytic subunit OS=Homo sapiens GN=PRKDC PE=1 SV=3	ETGLMYSIMVHALR	M9:+15.99491	3976	3989	1636.8189697265625
pepa1c203	a1.a1.a1	sp|P78527|PRKDC_HUMAN	sp|P78527|PRKDC_HUMAN DNA-dependent protein kinase catalytic subunit OS=Homo sapiens GN=PRKDC PE=1 SV=3	STVLTPMFVETQASQGTLQTR	M7:+15.99491	2599	2619	2311.160400390625
pepa1c181	a1.a1.a1	sp|P78527|PRKDC_HUMAN	sp|P78527|PRKDC_HUMAN DNA-dependent protein kinase catalytic subunit OS=Homo sapiens GN=PRKDC PE=1 SV=3	RYNFPVEVEVPMER		1987	2000	1764.8741455078125
pepa1c104	a1.a1.a1	sp|P78527|PRKDC_HUMAN	sp|P78527|PRKDC_HUMAN DNA-dependent protein kinase catalytic subunit OS=Homo sapiens GN=PRKDC PE=1 SV=3	LSFAVPFR		892	899	936.5305786132812
pepa1b61	a1.a1.a1	sp|P78527|PRKDC_HUMAN	sp|P78527|PRKDC_HUMAN DNA-dependent protein kinase catalytic subunit OS=Homo sapiens GN=PRKDC PE=1 SV=3	GGSWIQEINVAEK		4024	4036	1430.727783203125
pepa1c218	a1.a1.a1	sp|P78527|PRKDC_HUMAN	sp|P78527|PRKDC_HUMAN DNA-dependent protein kinase catalytic subunit OS=Homo sapiens GN=PRKDC PE=1 SV=3	VEGMTELYFQLK	M4:+15.99491	2405	2416	1473.7298583984375
pepa1c137	a1.a1.a1	sp|P78527|PRKDC_HUMAN	sp|P78527|PRKDC_HUMAN DNA-dependent protein kinase catalytic subunit OS=Homo sapiens GN=PRKDC PE=1 SV=3	MVSAVLNGMLDQSFR	M9:+15.99491	1592	1606	1683.8197021484375
pepa1c223	a1.a1.a1	sp|P78527|PRKDC_HUMAN	sp|P78527|PRKDC_HUMAN DNA-dependent protein kinase catalytic subunit OS=Homo sapiens GN=PRKDC PE=1 SV=3	VLEQLIVAHFPMQSR	M12:+15.99491	1713	1727	1783.9527587890625
pepa1c200	a1.a1.a1	sp|P78527|PRKDC_HUMAN	sp|P78527|PRKDC_HUMAN DNA-dependent protein kinase catalytic subunit OS=Homo sapiens GN=PRKDC PE=1 SV=3	SSLITPLQAVAQR		2788	2800	1383.7958984375
pepa1b78	a1.a1.a1	sp|P78527|PRKDC_HUMAN	sp|P78527|PRKDC_HUMAN DNA-dependent protein kinase catalytic subunit OS=Homo sapiens GN=PRKDC PE=1 SV=3	LGNPIVPLNIR		2133	2143	1205.7369384765625
pepa1c184	a1.a1.a1	sp|P78527|PRKDC_HUMAN	sp|P78527|PRKDC_HUMAN DNA-dependent protein kinase catalytic subunit OS=Homo sapiens GN=PRKDC PE=1 SV=3	SDPGLLTNTMDVFVK	M10:+15.99491	3993	4007	1652.8204345703125
pepa1c231	a1.a1.a1	sp|P78527|PRKDC_HUMAN	sp|P78527|PRKDC_HUMAN DNA-dependent protein kinase catalytic subunit OS=Homo sapiens GN=PRKDC PE=1 SV=3	YNFPVEVEVPMER	M11:+15.99491	1988	2000	1624.7679443359375
pepa1b31	a1.a1.a1	sp|P78527|PRKDC_HUMAN	sp|P78527|PRKDC_HUMAN DNA-dependent protein kinase catalytic subunit OS=Homo sapiens GN=PRKDC PE=1 SV=3	DPTVHDDVLELEMDELNR	M13:+15.99491	2073	2090	2155.981689453125
pepa1c130	a1.a1.a1	sp|P78527|PRKDC_HUMAN	sp|P78527|PRKDC_HUMAN DNA-dependent protein kinase catalytic subunit OS=Homo sapiens GN=PRKDC PE=1 SV=3	MEVQEQEEDISSLIR		3218	3232	1805.8590087890625
pepa1b46	a1.a1.a1	sp|P78527|PRKDC_HUMAN	sp|P78527|PRKDC_HUMAN DNA-dependent protein kinase catalytic subunit OS=Homo sapiens GN=PRKDC PE=1 SV=3	EQQHVMEELFQSSFR		1769	1783	1894.8756103515625
pepa1c118	a1.a1.a1	sp|P78527|PRKDC_HUMAN	sp|P78527|PRKDC_HUMAN DNA-dependent protein kinase catalytic subunit OS=Homo sapiens GN=PRKDC PE=1 SV=3	KEEENASVIDSAELQAYPALVVEK		3426	3449	2632.335693359375
pepa1c116	a1.a1.a1	sp|P78527|PRKDC_HUMAN	sp|P78527|PRKDC_HUMAN DNA-dependent protein kinase catalytic subunit OS=Homo sapiens GN=PRKDC PE=1 SV=3	LYSLALHPNAF		1063	1073	1245.6630859375
pepa1b54	a1.a1.a1	sp|P78527|PRKDC_HUMAN	sp|P78527|PRKDC_HUMAN DNA-dependent protein kinase catalytic subunit OS=Homo sapiens GN=PRKDC PE=1 SV=3	FLESIAMHDIIAAEK		1297	1311	1687.872802734375
pepa1c214	a1.a1.a1	sp|P78527|PRKDC_HUMAN	sp|P78527|PRKDC_HUMAN DNA-dependent protein kinase catalytic subunit OS=Homo sapiens GN=PRKDC PE=1 SV=3	TVSLLDENNVSSYLSK		3303	3318	1768.8968505859375
pepa1c135	a1.a1.a1	sp|P78527|PRKDC_HUMAN	sp|P78527|PRKDC_HUMAN DNA-dependent protein kinase catalytic subunit OS=Homo sapiens GN=PRKDC PE=1 SV=3	MSTSPEAFLALR		3890	3901	1322.677734375
pepa1c117	a1.a1.a1	sp|P78527|PRKDC_HUMAN	sp|P78527|PRKDC_HUMAN DNA-dependent protein kinase catalytic subunit OS=Homo sapiens GN=PRKDC PE=1 SV=3	KAALSALESFLK		310	321	1277.746826171875
pepa1b22	a1.a1.a1	sp|P78527|PRKDC_HUMAN	sp|P78527|PRKDC_HUMAN DNA-dependent protein kinase catalytic subunit OS=Homo sapiens GN=PRKDC PE=1 SV=3	AYVPALQMAFK		747	757	1238.66064453125
pepa1c166	a1.a1.a1	sp|P78527|PRKDC_HUMAN	sp|P78527|PRKDC_HUMAN DNA-dependent protein kinase catalytic subunit OS=Homo sapiens GN=PRKDC PE=1 SV=3	QITQSALLAEAR	Q1:-17.02655	2951	2962	1283.69580078125
pepa1b59	a1.a1.a1	sp|P78527|PRKDC_HUMAN	sp|P78527|PRKDC_HUMAN DNA-dependent protein kinase catalytic subunit OS=Homo sapiens GN=PRKDC PE=1 SV=3	FYQGFLFSEK		1961	1970	1265.6204833984375
pepa1c155	a1.a1.a1	sp|P78527|PRKDC_HUMAN	sp|P78527|PRKDC_HUMAN DNA-dependent protein kinase catalytic subunit OS=Homo sapiens GN=PRKDC PE=1 SV=3	PALQMAFK		750	757	905.4918212890625
pepa1c201	a1.a1.a1	sp|P78527|PRKDC_HUMAN	sp|P78527|PRKDC_HUMAN DNA-dependent protein kinase catalytic subunit OS=Homo sapiens GN=PRKDC PE=1 SV=3	SSSESLNHLLYDEFVK		555	570	1867.90771484375
pepa1c222	a1.a1.a1	sp|P78527|PRKDC_HUMAN	sp|P78527|PRKDC_HUMAN DNA-dependent protein kinase catalytic subunit OS=Homo sapiens GN=PRKDC PE=1 SV=3	VLEQLIVAHFPMQSR		1713	1727	1767.9578857421875
pepa1c236	a1.a1.a1	sp|P78527|PRKDC_HUMAN	sp|P78527|PRKDC_HUMAN DNA-dependent protein kinase catalytic subunit OS=Homo sapiens GN=PRKDC PE=1 SV=3	YYIQNGIQSF		3101	3110	1232.594970703125
pepa1c202	a1.a1.a1	sp|P78527|PRKDC_HUMAN	sp|P78527|PRKDC_HUMAN DNA-dependent protein kinase catalytic subunit OS=Homo sapiens GN=PRKDC PE=1 SV=3	STVLTPMFVETQASQGTLQTR		2599	2619	2295.165283203125
pepa1b48	a1.a1.a1	sp|P78527|PRKDC_HUMAN	sp|P78527|PRKDC_HUMAN DNA-dependent protein kinase catalytic subunit OS=Homo sapiens GN=PRKDC PE=1 SV=3	ETGLMYSIMVH		3976	3986	1280.601806640625
pepa1c168	a1.a1.a1	sp|P78527|PRKDC_HUMAN	sp|P78527|PRKDC_HUMAN DNA-dependent protein kinase catalytic subunit OS=Homo sapiens GN=PRKDC PE=1 SV=3	QMFLTQTDTGDDR	Q1:-17.02655	394	406	1510.6483154296875
pepa1c111	a1.a1.a1	sp|P78527|PRKDC_HUMAN	sp|P78527|PRKDC_HUMAN DNA-dependent protein kinase catalytic subunit OS=Homo sapiens GN=PRKDC PE=1 SV=3	LVINTEEVFRPY		2149	2160	1479.7845458984375
pepa1c230	a1.a1.a1	sp|P78527|PRKDC_HUMAN	sp|P78527|PRKDC_HUMAN DNA-dependent protein kinase catalytic subunit OS=Homo sapiens GN=PRKDC PE=1 SV=3	YNFPVEVEVPMER		1988	2000	1608.7730712890625
pepa1b85	a1.a1.a1	sp|P78527|PRKDC_HUMAN	sp|P78527|PRKDC_HUMAN DNA-dependent protein kinase catalytic subunit OS=Homo sapiens GN=PRKDC PE=1 SV=3	LLNFLMK		2215	2221	878.5172119140625
pepa1c186	a1.a1.a1	sp|P78527|PRKDC_HUMAN	sp|P78527|PRKDC_HUMAN DNA-dependent protein kinase catalytic subunit OS=Homo sapiens GN=PRKDC PE=1 SV=3	SFSYELILQSTR		648	659	1443.7481689453125
pepa1a7	a1.a1.a1	sp|P78527|PRKDC_HUMAN	sp|P78527|PRKDC_HUMAN DNA-dependent protein kinase catalytic subunit OS=Homo sapiens GN=PRKDC PE=1 SV=3	ALEEWSIYIDR		772	782	1394.695556640625
pepa1b30	a1.a1.a1	sp|P78527|PRKDC_HUMAN	sp|P78527|PRKDC_HUMAN DNA-dependent protein kinase catalytic subunit OS=Homo sapiens GN=PRKDC PE=1 SV=3	DPTVHDDVLELEMDELNR		2073	2090	2139.98681640625
pepa1c217	a1.a1.a1	sp|P78527|PRKDC_HUMAN	sp|P78527|PRKDC_HUMAN DNA-dependent protein kinase catalytic subunit OS=Homo sapiens GN=PRKDC PE=1 SV=3	VEGMTELYFQLK		2405	2416	1457.73486328125
pepa1b92	a1.a1.a1	sp|P78527|PRKDC_HUMAN	sp|P78527|PRKDC_HUMAN DNA-dependent protein kinase catalytic subunit OS=Homo sapiens GN=PRKDC PE=1 SV=3	IMEFTTTLLNTSPEGWK	M2:+15.99491	1341	1357	1983.9736328125
pepa1c219	a1.a1.a1	sp|P78527|PRKDC_HUMAN	sp|P78527|PRKDC_HUMAN DNA-dependent protein kinase catalytic subunit OS=Homo sapiens GN=PRKDC PE=1 SV=3	VEQLFQVMN		3764	3772	1107.5506591796875
pepa1c143	a1.a1.a1	sp|P78527|PRKDC_HUMAN	sp|P78527|PRKDC_HUMAN DNA-dependent protein kinase catalytic subunit OS=Homo sapiens GN=PRKDC PE=1 SV=3	NLDLAVLELMQSSVDNTK	M10:+15.99491	1574	1591	2006.011474609375
pepa1b38	a1.a1.a1	sp|P78527|PRKDC_HUMAN	sp|P78527|PRKDC_HUMAN DNA-dependent protein kinase catalytic subunit OS=Homo sapiens GN=PRKDC PE=1 SV=3	EEENASVIDSAELQAYPALVVEK		3427	3449	2504.24072265625
pepa1b36	a1.a1.a1	sp|P78527|PRKDC_HUMAN	sp|P78527|PRKDC_HUMAN DNA-dependent protein kinase catalytic subunit OS=Homo sapiens GN=PRKDC PE=1 SV=3	DVDFMYVELIQR	M5:+15.99491	380	391	1543.7464599609375
pepa1b21	a1.a1.a1	sp|P78527|PRKDC_HUMAN	sp|P78527|PRKDC_HUMAN DNA-dependent protein kinase catalytic subunit OS=Homo sapiens GN=PRKDC PE=1 SV=3	AVFFLLPK		2381	2388	934.5764770507812
pepa1c213	a1.a1.a1	sp|P78527|PRKDC_HUMAN	sp|P78527|PRKDC_HUMAN DNA-dependent protein kinase catalytic subunit OS=Homo sapiens GN=PRKDC PE=1 SV=3	TVGALQVLGTEAQSSLLK		1275	1292	1815.0225830078125
pepa1b63	a1.a1.a1	sp|P78527|PRKDC_HUMAN	sp|P78527|PRKDC_HUMAN DNA-dependent protein kinase catalytic subunit OS=Homo sapiens GN=PRKDC PE=1 SV=3	GILAQPTLLYLR		1234	1245	1357.820556640625
pepa1b49	a1.a1.a1	sp|P78527|PRKDC_HUMAN	sp|P78527|PRKDC_HUMAN DNA-dependent protein kinase catalytic subunit OS=Homo sapiens GN=PRKDC PE=1 SV=3	ETGLMYSIMVHALR		3976	3989	1620.8240966796875
pepa1c235	a1.a1.a1	sp|P78527|PRKDC_HUMAN	sp|P78527|PRKDC_HUMAN DNA-dependent protein kinase catalytic subunit OS=Homo sapiens GN=PRKDC PE=1 SV=3	YSIMVHALR		3981	3989	1089.5877685546875
pepa1c198	a1.a1.a1	sp|P78527|PRKDC_HUMAN	sp|P78527|PRKDC_HUMAN DNA-dependent protein kinase catalytic subunit OS=Homo sapiens GN=PRKDC PE=1 SV=3	SSFDWLTGSSTDPLVDHTSPSSDSLLFAHK		2654	2683	3234.52294921875
pepa1c101	a1.a1.a1	sp|P78527|PRKDC_HUMAN	sp|P78527|PRKDC_HUMAN DNA-dependent protein kinase catalytic subunit OS=Homo sapiens GN=PRKDC PE=1 SV=3	LQYFMEQFYGIIR	M5:+15.99491	338	350	1723.8516845703125
pepa1b95	a1.a1.a1	sp|P78527|PRKDC_HUMAN	sp|P78527|PRKDC_HUMAN DNA-dependent protein kinase catalytic subunit OS=Homo sapiens GN=PRKDC PE=1 SV=3	IPALDLLIK		125	133	995.650390625
pepa1c154	a1.a1.a1	sp|P78527|PRKDC_HUMAN	sp|P78527|PRKDC_HUMAN DNA-dependent protein kinase catalytic subunit OS=Homo sapiens GN=PRKDC PE=1 SV=3	PALDLLIK		126	133	882.5662841796875
pepa1c136	a1.a1.a1	sp|P78527|PRKDC_HUMAN	sp|P78527|PRKDC_HUMAN DNA-dependent protein kinase catalytic subunit OS=Homo sapiens GN=PRKDC PE=1 SV=3	MVSAVLNGMLDQSFR		1592	1606	1667.8248291015625
pepa1c129	a1.a1.a1	sp|P78527|PRKDC_HUMAN	sp|P78527|PRKDC_HUMAN DNA-dependent protein kinase catalytic subunit OS=Homo sapiens GN=PRKDC PE=1 SV=3	MDPMNIWDDIITNR	M1:+15.99491 M4:+15.99491	3173	3186	1765.788818359375
pepa1c182	a1.a1.a1	sp|P78527|PRKDC_HUMAN	sp|P78527|PRKDC_HUMAN DNA-dependent protein kinase catalytic subunit OS=Homo sapiens GN=PRKDC PE=1 SV=3	SDPGLLTNTMDVF	M10:+15.99491	3993	4005	1425.656982421875
pepa1c183	a1.a1.a1	sp|P78527|PRKDC_HUMAN	sp|P78527|PRKDC_HUMAN DNA-dependent protein kinase catalytic subunit OS=Homo sapiens GN=PRKDC PE=1 SV=3	SDPGLLTNTMDVFVK		3993	4007	1636.825439453125
pepa1c103	a1.a1.a1	sp|P78527|PRKDC_HUMAN	sp|P78527|PRKDC_HUMAN DNA-dependent protein kinase catalytic subunit OS=Homo sapiens GN=PRKDC PE=1 SV=3	LSDFNDITNMLLLK	M10:+15.99491	3656	3669	1652.8568115234375
pepa1a2	a1.a1.a1	sp|P78527|PRKDC_HUMAN	sp|P78527|PRKDC_HUMAN DNA-dependent protein kinase catalytic subunit OS=Homo sapiens GN=PRKDC PE=1 SV=3	AALSALESFLK		311	321	1149.65185546875
pepa1a6	a1.a1.a1	sp|P78527|PRKDC_HUMAN	sp|P78527|PRKDC_HUMAN DNA-dependent protein kinase catalytic subunit OS=Homo sapiens GN=PRKDC PE=1 SV=3	AGLLHNILPSQSTDLHHSVGTELLSLVYK		1461	1489	3142.68994140625
pepa1b91	a1.a1.a1	sp|P78527|PRKDC_HUMAN	sp|P78527|PRKDC_HUMAN DNA-dependent protein kinase catalytic subunit OS=Homo sapiens GN=PRKDC PE=1 SV=3	IMEFTTTLLNTSPEGWK		1341	1357	1967.978759765625
pepa1c238	a1.a1.a1	sp|P78527|PRKDC_HUMAN	sp|P78527|PRKDC_HUMAN DNA-dependent protein kinase catalytic subunit OS=Homo sapiens GN=PRKDC PE=1 SV=3	YYIQNGIQSFMQNYSSIDVLLHQSR	M11:+15.99491	3101	3125	3020.4580078125
pepa1c197	a1.a1.a1	sp|P78527|PRKDC_HUMAN	sp|P78527|PRKDC_HUMAN DNA-dependent protein kinase catalytic subunit OS=Homo sapiens GN=PRKDC PE=1 SV=3	SSFDWLTGSSTD		2654	2665	1302.5489501953125
pepa1c114	a1.a1.a1	sp|P78527|PRKDC_HUMAN	sp|P78527|PRKDC_HUMAN DNA-dependent protein kinase catalytic subunit OS=Homo sapiens GN=PRKDC PE=1 SV=3	IWSEPFYQETYLPYMIR	M15:+15.99491	3030	3046	2252.073974609375
pepa1b34	a1.a1.a1	sp|P78527|PRKDC_HUMAN	sp|P78527|PRKDC_HUMAN DNA-dependent protein kinase catalytic subunit OS=Homo sapiens GN=PRKDC PE=1 SV=3	DSPLETKMAVLALLAK		1636	1651	1699.9666748046875
pepa1c228	a1.a1.a1	sp|P78527|PRKDC_HUMAN	sp|P78527|PRKDC_HUMAN DNA-dependent protein kinase catalytic subunit OS=Homo sapiens GN=PRKDC PE=1 SV=3	YKEVYAAAAEVLGL		2312	2325	1496.800048828125
pepa1b98	a1.a1.a1	sp|P78527|PRKDC_HUMAN	sp|P78527|PRKDC_HUMAN DNA-dependent protein kinase catalytic subunit OS=Homo sapiens GN=PRKDC PE=1 SV=3	LQSVQALTEIQEF		3129	3141	1505.7850341796875
pepa1c128	a1.a1.a1	sp|P78527|PRKDC_HUMAN	sp|P78527|PRKDC_HUMAN DNA-dependent protein kinase catalytic subunit OS=Homo sapiens GN=PRKDC PE=1 SV=3	MDPMNIWDDIITNR	M4:+15.99491	3173	3186	1749.7939453125
pepa1c205	a1.a1.a1	sp|P78527|PRKDC_HUMAN	sp|P78527|PRKDC_HUMAN DNA-dependent protein kinase catalytic subunit OS=Homo sapiens GN=PRKDC PE=1 SV=3	SVGTELLSLVYK		1478	1489	1308.741455078125
pepa1b10	a1.a1.a1	sp|P78527|PRKDC_HUMAN	sp|P78527|PRKDC_HUMAN DNA-dependent protein kinase catalytic subunit OS=Homo sapiens GN=PRKDC PE=1 SV=3	AIVYPFIISSESYSFK		3528	3543	1850.9580078125
pepa1c145	a1.a1.a1	sp|P78527|PRKDC_HUMAN	sp|P78527|PRKDC_HUMAN DNA-dependent protein kinase catalytic subunit OS=Homo sapiens GN=PRKDC PE=1 SV=3	NLLIFENLIDLKR		1974	1986	1600.9425048828125
pepa1b20	a1.a1.a1	sp|P78527|PRKDC_HUMAN	sp|P78527|PRKDC_HUMAN DNA-dependent protein kinase catalytic subunit OS=Homo sapiens GN=PRKDC PE=1 SV=3	AVAFFLESIAMHDIIAAEK	M11:+15.99491	1293	1311	2092.078857421875
pepa1b45	a1.a1.a1	sp|P78527|PRKDC_HUMAN	sp|P78527|PRKDC_HUMAN DNA-dependent protein kinase catalytic subunit OS=Homo sapiens GN=PRKDC PE=1 SV=3	EQMYNILMWIHDNYR		2471	2485	2025.9310302734375
pepa1b44	a1.a1.a1	sp|P78527|PRKDC_HUMAN	sp|P78527|PRKDC_HUMAN DNA-dependent protein kinase catalytic subunit OS=Homo sapiens GN=PRKDC PE=1 SV=3	EMKPVIFLDVFLPR	M2:+15.99491	900	913	1719.9505615234375
pepa1b35	a1.a1.a1	sp|P78527|PRKDC_HUMAN	sp|P78527|PRKDC_HUMAN DNA-dependent protein kinase catalytic subunit OS=Homo sapiens GN=PRKDC PE=1 SV=3	DVDFMYVELIQR		380	391	1527.7515869140625
pepa1a1	a1.a1.a1	sp|P78527|PRKDC_HUMAN	sp|P78527|PRKDC_HUMAN DNA-dependent protein kinase catalytic subunit OS=Homo sapiens GN=PRKDC PE=1 SV=3	AAAAEVLGLILR		2317	2328	1196.736572265625
pepa1b73	a1.a1.a1	sp|P78527|PRKDC_HUMAN	sp|P78527|PRKDC_HUMAN DNA-dependent protein kinase catalytic subunit OS=Homo sapiens GN=PRKDC PE=1 SV=3	HWLSPLLQLAASEN		2163	2176	1578.827880859375
pepa1c188	a1.a1.a1	sp|P78527|PRKDC_HUMAN	sp|P78527|PRKDC_HUMAN DNA-dependent protein kinase catalytic subunit OS=Homo sapiens GN=PRKDC PE=1 SV=3	SIELFYKFVPLLPGNR		1187	1202	1893.06396484375
pepa1b53	a1.a1.a1	sp|P78527|PRKDC_HUMAN	sp|P78527|PRKDC_HUMAN DNA-dependent protein kinase catalytic subunit OS=Homo sapiens GN=PRKDC PE=1 SV=3	FLDALELSQSPM		1746	1757	1350.661376953125
pepa1b84	a1.a1.a1	sp|P78527|PRKDC_HUMAN	sp|P78527|PRKDC_HUMAN DNA-dependent protein kinase catalytic subunit OS=Homo sapiens GN=PRKDC PE=1 SV=3	LLLQGEADQSLLTFIDK		3051	3067	1904.037841796875
pepa1c100	a1.a1.a1	sp|P78527|PRKDC_HUMAN	sp|P78527|PRKDC_HUMAN DNA-dependent protein kinase catalytic subunit OS=Homo sapiens GN=PRKDC PE=1 SV=3	LQYFMEQFYGIIR		338	350	1707.8568115234375
pepa1b42	a1.a1.a1	sp|P78527|PRKDC_HUMAN	sp|P78527|PRKDC_HUMAN DNA-dependent protein kinase catalytic subunit OS=Homo sapiens GN=PRKDC PE=1 SV=3	ELLNPVVEF		2453	2461	1059.572509765625
pepa1c113	a1.a1.a1	sp|P78527|PRKDC_HUMAN	sp|P78527|PRKDC_HUMAN DNA-dependent protein kinase catalytic subunit OS=Homo sapiens GN=PRKDC PE=1 SV=3	IWSEPFYQETYLPYMIR		3030	3046	2236.078857421875
pepa1b77	a1.a1.a1	sp|P78527|PRKDC_HUMAN	sp|P78527|PRKDC_HUMAN DNA-dependent protein kinase catalytic subunit OS=Homo sapiens GN=PRKDC PE=1 SV=3	LGLSYTPLAEVGLN		758	771	1446.7843017578125
pepa1b14	a1.a1.a1	sp|P78527|PRKDC_HUMAN	sp|P78527|PRKDC_HUMAN DNA-dependent protein kinase catalytic subunit OS=Homo sapiens GN=PRKDC PE=1 SV=3	ATQFLPVPELMPFR		3949	3962	1645.87744140625
pepa1b66	a1.a1.a1	sp|P78527|PRKDC_HUMAN	sp|P78527|PRKDC_HUMAN DNA-dependent protein kinase catalytic subunit OS=Homo sapiens GN=PRKDC PE=1 SV=3	GSATQFLPVPELMPFR		3947	3962	1789.9310302734375
pepa1c237	a1.a1.a1	sp|P78527|PRKDC_HUMAN	sp|P78527|PRKDC_HUMAN DNA-dependent protein kinase catalytic subunit OS=Homo sapiens GN=PRKDC PE=1 SV=3	YYIQNGIQSFMQNYSSIDVLLHQSR		3101	3125	3004.462646484375
pepa1b24	a1.a1.a1	sp|P78527|PRKDC_HUMAN	sp|P78527|PRKDC_HUMAN DNA-dependent protein kinase catalytic subunit OS=Homo sapiens GN=PRKDC PE=1 SV=3	DFGLLVFVR		62	70	1065.609619140625
pepa1c102	a1.a1.a1	sp|P78527|PRKDC_HUMAN	sp|P78527|PRKDC_HUMAN DNA-dependent protein kinase catalytic subunit OS=Homo sapiens GN=PRKDC PE=1 SV=3	LSDFNDITNMLLLK		3656	3669	1636.8619384765625
pepa1b43	a1.a1.a1	sp|P78527|PRKDC_HUMAN	sp|P78527|PRKDC_HUMAN DNA-dependent protein kinase catalytic subunit OS=Homo sapiens GN=PRKDC PE=1 SV=3	EMKPVIFLDVFLPR		900	913	1703.9556884765625
pepa1c142	a1.a1.a1	sp|P78527|PRKDC_HUMAN	sp|P78527|PRKDC_HUMAN DNA-dependent protein kinase catalytic subunit OS=Homo sapiens GN=PRKDC PE=1 SV=3	NLDLAVLELMQSSVDNTK		1574	1591	1990.0166015625
pepa1b19	a1.a1.a1	sp|P78527|PRKDC_HUMAN	sp|P78527|PRKDC_HUMAN DNA-dependent protein kinase catalytic subunit OS=Homo sapiens GN=PRKDC PE=1 SV=3	AVAFFLESIAMHDIIAAEK		1293	1311	2076.083984375
pepa1b65	a1.a1.a1	sp|P78527|PRKDC_HUMAN	sp|P78527|PRKDC_HUMAN DNA-dependent protein kinase catalytic subunit OS=Homo sapiens GN=PRKDC PE=1 SV=3	GQAVTLLPFFTSLTGGSLEELRR		1690	1712	2492.35107421875
pepa1c127	a1.a1.a1	sp|P78527|PRKDC_HUMAN	sp|P78527|PRKDC_HUMAN DNA-dependent protein kinase catalytic subunit OS=Homo sapiens GN=PRKDC PE=1 SV=3	MDPMNIWDDIITNR		3173	3186	1733.7989501953125
pepa1c144	a1.a1.a1	sp|P78527|PRKDC_HUMAN	sp|P78527|PRKDC_HUMAN DNA-dependent protein kinase catalytic subunit OS=Homo sapiens GN=PRKDC PE=1 SV=3	NLLIFENLIDLK		1974	1985	1444.8414306640625
pepa1c204	a1.a1.a1	sp|P78527|PRKDC_HUMAN	sp|P78527|PRKDC_HUMAN DNA-dependent protein kinase catalytic subunit OS=Homo sapiens GN=PRKDC PE=1 SV=3	SVEEITDNYPQAIVYPFIISSESYSFK		3517	3543	3126.52001953125
pepa1c161	a1.a1.a1	sp|P78527|PRKDC_HUMAN	sp|P78527|PRKDC_HUMAN DNA-dependent protein kinase catalytic subunit OS=Homo sapiens GN=PRKDC PE=1 SV=3	QFINLMLPMK	M6:+15.99491 Q1:-17.02655	3966	3975	1233.637451171875
pepa1b64	a1.a1.a1	sp|P78527|PRKDC_HUMAN	sp|P78527|PRKDC_HUMAN DNA-dependent protein kinase catalytic subunit OS=Homo sapiens GN=PRKDC PE=1 SV=3	GQAVTLLPFFTSLTGGSLEELR		1690	1711	2336.25
pepa1b37	a1.a1.a1	sp|P78527|PRKDC_HUMAN	sp|P78527|PRKDC_HUMAN DNA-dependent protein kinase catalytic subunit OS=Homo sapiens GN=PRKDC PE=1 SV=3	DVLIQGLIDENPGLQLIIR		2504	2522	2119.212646484375
pepa1c229	a1.a1.a1	sp|P78527|PRKDC_HUMAN	sp|P78527|PRKDC_HUMAN DNA-dependent protein kinase catalytic subunit OS=Homo sapiens GN=PRKDC PE=1 SV=3	YKEVYAAAAEVLGLILR		2312	2328	1879.0692138671875
pepa1c157	a1.a1.a1	sp|P78527|PRKDC_HUMAN	sp|P78527|PRKDC_HUMAN DNA-dependent protein kinase catalytic subunit OS=Homo sapiens GN=PRKDC PE=1 SV=3	PVIFLDVFLPR		903	913	1315.7777099609375
pepa1b55	a1.a1.a1	sp|P78527|PRKDC_HUMAN	sp|P78527|PRKDC_HUMAN DNA-dependent protein kinase catalytic subunit OS=Homo sapiens GN=PRKDC PE=1 SV=3	FMNAVFFLLPK		2378	2388	1326.728271484375
pepa1b52	a1.a1.a1	sp|P78527|PRKDC_HUMAN	sp|P78527|PRKDC_HUMAN DNA-dependent protein kinase catalytic subunit OS=Homo sapiens GN=PRKDC PE=1 SV=3	EVYAAAAEVLGLILR		2314	2328	1587.910888671875
pepa1b39	a1.a1.a1	sp|P78527|PRKDC_HUMAN	sp|P78527|PRKDC_HUMAN DNA-dependent protein kinase catalytic subunit OS=Homo sapiens GN=PRKDC PE=1 SV=3	EFFSTIVVDAIDVLK		1838	1852	1695.9207763671875
pepa1b99	a1.a1.a1	sp|P78527|PRKDC_HUMAN	sp|P78527|PRKDC_HUMAN DNA-dependent protein kinase catalytic subunit OS=Homo sapiens GN=PRKDC PE=1 SV=3	LQSVQALTEIQEFISFISK		3129	3147	2181.1806640625
pepa1b75	a1.a1.a1	sp|P78527|PRKDC_HUMAN	sp|P78527|PRKDC_HUMAN DNA-dependent protein kinase catalytic subunit OS=Homo sapiens GN=PRKDC PE=1 SV=3	LGLIEWLENTVTLK		3800	3813	1628.9261474609375
pepa1c165	a1.a1.a1	sp|P78527|PRKDC_HUMAN	sp|P78527|PRKDC_HUMAN DNA-dependent protein kinase catalytic subunit OS=Homo sapiens GN=PRKDC PE=1 SV=3	QLFSSLFSGILK	Q1:-17.02655	2807	2818	1322.73583984375
pepa2b60	a2.a1.a1	sp|P12956|XRCC6_HUMAN	sp|P12956|XRCC6_HUMAN X-ray repair cross-complementing protein 6 OS=Homo sapiens GN=XRCC6 PE=1 SV=2	VHFEESSK		231	238	962.4581909179688
pepa2b22	a2.a1.a1	sp|P12956|XRCC6_HUMAN	sp|P12956|XRCC6_HUMAN X-ray repair cross-complementing protein 6 OS=Homo sapiens GN=XRCC6 PE=1 SV=2	HFEESSK		232	238	863.3897705078125
pepa2b18	a2.a1.a1	sp|P12956|XRCC6_HUMAN	sp|P12956|XRCC6_HUMAN X-ray repair cross-complementing protein 6 OS=Homo sapiens GN=XRCC6 PE=1 SV=2	FQDMMGH	M4:+15.99491	131	137	881.3284912109375
pepa2a3	a2.a1.a1	sp|P12956|XRCC6_HUMAN	sp|P12956|XRCC6_HUMAN X-ray repair cross-complementing protein 6 OS=Homo sapiens GN=XRCC6 PE=1 SV=2	ALKPPPIK		280	287	863.5717163085938
pepa2b27	a2.a1.a1	sp|P12956|XRCC6_HUMAN	sp|P12956|XRCC6_HUMAN X-ray repair cross-complementing protein 6 OS=Homo sapiens GN=XRCC6 PE=1 SV=2	IMATPEQVGK	M2:+15.99491	452	461	1089.561279296875
pepa2b59	a2.a1.a1	sp|P12956|XRCC6_HUMAN	sp|P12956|XRCC6_HUMAN X-ray repair cross-complementing protein 6 OS=Homo sapiens GN=XRCC6 PE=1 SV=2	VEYSEEELK		557	565	1125.5313720703125
pepa2b48	a2.a1.a1	sp|P12956|XRCC6_HUMAN	sp|P12956|XRCC6_HUMAN X-ray repair cross-complementing protein 6 OS=Homo sapiens GN=XRCC6 PE=1 SV=2	RIMLFTNEDNPHGNDSAK	M3:+15.99491	165	182	2074.9609375
pepa2b30	a2.a1.a1	sp|P12956|XRCC6_HUMAN	sp|P12956|XRCC6_HUMAN X-ray repair cross-complementing protein 6 OS=Homo sapiens GN=XRCC6 PE=1 SV=2	IMLFTNEDNPHGNDSAK	M2:+15.99491	166	182	1918.8603515625
pepa2b46	a2.a1.a1	sp|P12956|XRCC6_HUMAN	sp|P12956|XRCC6_HUMAN X-ray repair cross-complementing protein 6 OS=Homo sapiens GN=XRCC6 PE=1 SV=2	QIILEKEETEELK		326	338	1601.8636474609375
pepa2b55	a2.a1.a1	sp|P12956|XRCC6_HUMAN	sp|P12956|XRCC6_HUMAN X-ray repair cross-complementing protein 6 OS=Homo sapiens GN=XRCC6 PE=1 SV=2	TEGDEEAEEEQEENLEASGDYK		10	31	2500.99609375
pepa2b29	a2.a1.a1	sp|P12956|XRCC6_HUMAN	sp|P12956|XRCC6_HUMAN X-ray repair cross-complementing protein 6 OS=Homo sapiens GN=XRCC6 PE=1 SV=2	IMLFTNEDNPHGNDSAK		166	182	1902.865478515625
pepa2b35	a2.a1.a1	sp|P12956|XRCC6_HUMAN	sp|P12956|XRCC6_HUMAN X-ray repair cross-complementing protein 6 OS=Homo sapiens GN=XRCC6 PE=1 SV=2	KQELLEALTK		596	605	1172.6888427734375
pepa2b50	a2.a1.a1	sp|P12956|XRCC6_HUMAN	sp|P12956|XRCC6_HUMAN X-ray repair cross-complementing protein 6 OS=Homo sapiens GN=XRCC6 PE=1 SV=2	SDSFENPVLQQH		475	486	1400.64453125
pepa2b10	a2.a1.a1	sp|P12956|XRCC6_HUMAN	sp|P12956|XRCC6_HUMAN X-ray repair cross-complementing protein 6 OS=Homo sapiens GN=XRCC6 PE=1 SV=2	ELVYPPDYNPEGK		527	539	1520.7271728515625
pepa2b58	a2.a1.a1	sp|P12956|XRCC6_HUMAN	sp|P12956|XRCC6_HUMAN X-ray repair cross-complementing protein 6 OS=Homo sapiens GN=XRCC6 PE=1 SV=2	VALVPQEEELDDQK		411	424	1612.806884765625
pepa2b51	a2.a1.a1	sp|P12956|XRCC6_HUMAN	sp|P12956|XRCC6_HUMAN X-ray repair cross-complementing protein 6 OS=Homo sapiens GN=XRCC6 PE=1 SV=2	SDSFENPVLQQHFR		475	488	1703.81396484375
pepa2b57	a2.a1.a1	sp|P12956|XRCC6_HUMAN	sp|P12956|XRCC6_HUMAN X-ray repair cross-complementing protein 6 OS=Homo sapiens GN=XRCC6 PE=1 SV=2	TFNTSTGGLLLPSDTKR		302	318	1807.955322265625
pepa2b43	a2.a1.a1	sp|P12956|XRCC6_HUMAN	sp|P12956|XRCC6_HUMAN X-ray repair cross-complementing protein 6 OS=Homo sapiens GN=XRCC6 PE=1 SV=2	PVLQQHFR		481	488	1024.569091796875
pepa2b23	a2.a1.a1	sp|P12956|XRCC6_HUMAN	sp|P12956|XRCC6_HUMAN X-ray repair cross-complementing protein 6 OS=Homo sapiens GN=XRCC6 PE=1 SV=2	LFSDVQFK		153	160	983.5200805664062
pepa2b28	a2.a1.a1	sp|P12956|XRCC6_HUMAN	sp|P12956|XRCC6_HUMAN X-ray repair cross-complementing protein 6 OS=Homo sapiens GN=XRCC6 PE=1 SV=2	IMLFTNEDNPHGND		166	179	1616.7010498046875
pepa2b61	a2.a1.a1	sp|P12956|XRCC6_HUMAN	sp|P12956|XRCC6_HUMAN X-ray repair cross-complementing protein 6 OS=Homo sapiens GN=XRCC6 PE=1 SV=2	VHFEESSKLEDLLR		231	244	1701.881103515625
pepa2b24	a2.a1.a1	sp|P12956|XRCC6_HUMAN	sp|P12956|XRCC6_HUMAN X-ray repair cross-complementing protein 6 OS=Homo sapiens GN=XRCC6 PE=1 SV=2	LGSLVDEFK		518	526	1007.5411987304688
pepa2b45	a2.a1.a1	sp|P12956|XRCC6_HUMAN	sp|P12956|XRCC6_HUMAN X-ray repair cross-complementing protein 6 OS=Homo sapiens GN=XRCC6 PE=1 SV=2	QIILEKEETEELK	Q1:-17.02655	326	338	1584.837158203125
pepa2b19	a2.a1.a1	sp|P12956|XRCC6_HUMAN	sp|P12956|XRCC6_HUMAN X-ray repair cross-complementing protein 6 OS=Homo sapiens GN=XRCC6 PE=1 SV=2	FTVPMLK		576	582	835.4749755859375
pepa2b56	a2.a1.a1	sp|P12956|XRCC6_HUMAN	sp|P12956|XRCC6_HUMAN X-ray repair cross-complementing protein 6 OS=Homo sapiens GN=XRCC6 PE=1 SV=2	TFNTSTGGLLLPSDTK		302	317	1651.854248046875
pepa2b26	a2.a1.a1	sp|P12956|XRCC6_HUMAN	sp|P12956|XRCC6_HUMAN X-ray repair cross-complementing protein 6 OS=Homo sapiens GN=XRCC6 PE=1 SV=2	ILELDQFK		116	123	1005.5618896484375
pepa2b52	a2.a1.a1	sp|P12956|XRCC6_HUMAN	sp|P12956|XRCC6_HUMAN X-ray repair cross-complementing protein 6 OS=Homo sapiens GN=XRCC6 PE=1 SV=2	SGWESYYK	S1:+42.01057	2	9	1061.4578857421875
pepa2b33	a2.a1.a1	sp|P12956|XRCC6_HUMAN	sp|P12956|XRCC6_HUMAN X-ray repair cross-complementing protein 6 OS=Homo sapiens GN=XRCC6 PE=1 SV=2	IYVLQELDNPGAK		102	114	1459.779541015625
pepa2b12	a2.a1.a1	sp|P12956|XRCC6_HUMAN	sp|P12956|XRCC6_HUMAN X-ray repair cross-complementing protein 6 OS=Homo sapiens GN=XRCC6 PE=1 SV=2	FDDPGLMLMGFK	M7:+15.99491 M9:+15.99491	340	351	1402.6385498046875
pepa2b38	a2.a1.a1	sp|P12956|XRCC6_HUMAN	sp|P12956|XRCC6_HUMAN X-ray repair cross-complementing protein 6 OS=Homo sapiens GN=XRCC6 PE=1 SV=2	NIYVLQELDNPGAK		101	114	1573.822509765625
pepa2b34	a2.a1.a1	sp|P12956|XRCC6_HUMAN	sp|P12956|XRCC6_HUMAN X-ray repair cross-complementing protein 6 OS=Homo sapiens GN=XRCC6 PE=1 SV=2	KPGGFDISLFYR		207	218	1399.7373046875
pepa2b39	a2.a1.a1	sp|P12956|XRCC6_HUMAN	sp|P12956|XRCC6_HUMAN X-ray repair cross-complementing protein 6 OS=Homo sapiens GN=XRCC6 PE=1 SV=2	NSVNFKNIYVLQELDNPGAK		95	114	2263.172119140625
pepa2a6	a2.a1.a1	sp|P12956|XRCC6_HUMAN	sp|P12956|XRCC6_HUMAN X-ray repair cross-complementing protein 6 OS=Homo sapiens GN=XRCC6 PE=1 SV=2	DIISIAEDEDLR		219	230	1388.6907958984375
pepa2b32	a2.a1.a1	sp|P12956|XRCC6_HUMAN	sp|P12956|XRCC6_HUMAN X-ray repair cross-complementing protein 6 OS=Homo sapiens GN=XRCC6 PE=1 SV=2	ISIAEDEDLR		221	230	1160.579833984375
pepa2a9	a2.a1.a1	sp|P12956|XRCC6_HUMAN	sp|P12956|XRCC6_HUMAN X-ray repair cross-complementing protein 6 OS=Homo sapiens GN=XRCC6 PE=1 SV=2	DTGIFLDLMHLK	M9:+15.99491	195	206	1418.7349853515625
pepa2b21	a2.a1.a1	sp|P12956|XRCC6_HUMAN	sp|P12956|XRCC6_HUMAN X-ray repair cross-complementing protein 6 OS=Homo sapiens GN=XRCC6 PE=1 SV=2	GIFLDLMHLK	M7:+15.99491	197	206	1202.66064453125
pepa2b49	a2.a1.a1	sp|P12956|XRCC6_HUMAN	sp|P12956|XRCC6_HUMAN X-ray repair cross-complementing protein 6 OS=Homo sapiens GN=XRCC6 PE=1 SV=2	RNIPPYFVALVPQEEELDDQK		404	424	2500.272216796875
pepa2b53	a2.a1.a1	sp|P12956|XRCC6_HUMAN	sp|P12956|XRCC6_HUMAN X-ray repair cross-complementing protein 6 OS=Homo sapiens GN=XRCC6 PE=1 SV=2	SLIFLVDASK		37	46	1092.63037109375
pepa2a2	a2.a1.a1	sp|P12956|XRCC6_HUMAN	sp|P12956|XRCC6_HUMAN X-ray repair cross-complementing protein 6 OS=Homo sapiens GN=XRCC6 PE=1 SV=2	ALDLMEPEQAVDLTLPK	M5:+15.99491	494	510	1898.9783935546875
pepa2b11	a2.a1.a1	sp|P12956|XRCC6_HUMAN	sp|P12956|XRCC6_HUMAN X-ray repair cross-complementing protein 6 OS=Homo sapiens GN=XRCC6 PE=1 SV=2	FDDPGLMLMGFK	M9:+15.99491	340	351	1386.6435546875
pepa2a7	a2.a1.a1	sp|P12956|XRCC6_HUMAN	sp|P12956|XRCC6_HUMAN X-ray repair cross-complementing protein 6 OS=Homo sapiens GN=XRCC6 PE=1 SV=2	DSLIFLVDASK		36	46	1207.6573486328125
pepa2b15	a2.a1.a1	sp|P12956|XRCC6_HUMAN	sp|P12956|XRCC6_HUMAN X-ray repair cross-complementing protein 6 OS=Homo sapiens GN=XRCC6 PE=1 SV=2	FDDPGLMLMGFKPL	M7:+15.99491 M9:+15.99491	340	353	1612.7750244140625
pepa2a5	a2.a1.a1	sp|P12956|XRCC6_HUMAN	sp|P12956|XRCC6_HUMAN X-ray repair cross-complementing protein 6 OS=Homo sapiens GN=XRCC6 PE=1 SV=2	DLLAVVFYGTEKDK		81	94	1597.84765625
pepa2b20	a2.a1.a1	sp|P12956|XRCC6_HUMAN	sp|P12956|XRCC6_HUMAN X-ray repair cross-complementing protein 6 OS=Homo sapiens GN=XRCC6 PE=1 SV=2	GGFDISLFYR		209	218	1174.589599609375
pepa2b47	a2.a1.a1	sp|P12956|XRCC6_HUMAN	sp|P12956|XRCC6_HUMAN X-ray repair cross-complementing protein 6 OS=Homo sapiens GN=XRCC6 PE=1 SV=2	QLVFLPFADDK		433	443	1292.6888427734375
pepa2b54	a2.a1.a1	sp|P12956|XRCC6_HUMAN	sp|P12956|XRCC6_HUMAN X-ray repair cross-complementing protein 6 OS=Homo sapiens GN=XRCC6 PE=1 SV=2	STLFSALLIK		379	388	1092.666748046875
pepa2b40	a2.a1.a1	sp|P12956|XRCC6_HUMAN	sp|P12956|XRCC6_HUMAN X-ray repair cross-complementing protein 6 OS=Homo sapiens GN=XRCC6 PE=1 SV=2	PGGFDISLFYR		208	218	1271.642333984375
pepa2a1	a2.a1.a1	sp|P12956|XRCC6_HUMAN	sp|P12956|XRCC6_HUMAN X-ray repair cross-complementing protein 6 OS=Homo sapiens GN=XRCC6 PE=1 SV=2	ALDLMEPEQAVDLTLPK		494	510	1882.9835205078125
pepa2a8	a2.a1.a1	sp|P12956|XRCC6_HUMAN	sp|P12956|XRCC6_HUMAN X-ray repair cross-complementing protein 6 OS=Homo sapiens GN=XRCC6 PE=1 SV=2	DTGIFLDLMHLK		195	206	1402.7403564453125
pepa2b42	a2.a1.a1	sp|P12956|XRCC6_HUMAN	sp|P12956|XRCC6_HUMAN X-ray repair cross-complementing protein 6 OS=Homo sapiens GN=XRCC6 PE=1 SV=2	PQEEELDDQK		415	424	1230.5489501953125
pepa2b41	a2.a1.a1	sp|P12956|XRCC6_HUMAN	sp|P12956|XRCC6_HUMAN X-ray repair cross-complementing protein 6 OS=Homo sapiens GN=XRCC6 PE=1 SV=2	PPYFVALVPQEEELDDQK		407	424	2117.044189453125
pepa2b44	a2.a1.a1	sp|P12956|XRCC6_HUMAN	sp|P12956|XRCC6_HUMAN X-ray repair cross-complementing protein 6 OS=Homo sapiens GN=XRCC6 PE=1 SV=2	QELLEALTK	Q1:-17.02655	597	605	1027.5673828125
pepa2b25	a2.a1.a1	sp|P12956|XRCC6_HUMAN	sp|P12956|XRCC6_HUMAN X-ray repair cross-complementing protein 6 OS=Homo sapiens GN=XRCC6 PE=1 SV=2	LGSLVDEFKELVYPPDYNPEGK		518	539	2509.25
pepa2b14	a2.a1.a1	sp|P12956|XRCC6_HUMAN	sp|P12956|XRCC6_HUMAN X-ray repair cross-complementing protein 6 OS=Homo sapiens GN=XRCC6 PE=1 SV=2	FDDPGLMLMGFKPL	M9:+15.99491	340	353	1596.780517578125
pepa2a4	a2.a1.a1	sp|P12956|XRCC6_HUMAN	sp|P12956|XRCC6_HUMAN X-ray repair cross-complementing protein 6 OS=Homo sapiens GN=XRCC6 PE=1 SV=2	DLLAVVFYGTEK		81	92	1354.7257080078125
pepa2b17	a2.a1.a1	sp|P12956|XRCC6_HUMAN	sp|P12956|XRCC6_HUMAN X-ray repair cross-complementing protein 6 OS=Homo sapiens GN=XRCC6 PE=1 SV=2	FDDPGLMLMGFKPLVLLK	M9:+15.99491	340	357	2050.112060546875
pepa2b37	a2.a1.a1	sp|P12956|XRCC6_HUMAN	sp|P12956|XRCC6_HUMAN X-ray repair cross-complementing protein 6 OS=Homo sapiens GN=XRCC6 PE=1 SV=2	NLEALALDLMEPEQAVDLTLPK	M10:+15.99491	489	510	2439.26904296875
pepa2b16	a2.a1.a1	sp|P12956|XRCC6_HUMAN	sp|P12956|XRCC6_HUMAN X-ray repair cross-complementing protein 6 OS=Homo sapiens GN=XRCC6 PE=1 SV=2	FDDPGLMLMGFKPLVLLK		340	357	2034.1170654296875
pepa2b13	a2.a1.a1	sp|P12956|XRCC6_HUMAN	sp|P12956|XRCC6_HUMAN X-ray repair cross-complementing protein 6 OS=Homo sapiens GN=XRCC6 PE=1 SV=2	FDDPGLMLMGFKPL		340	353	1580.78564453125
pepa2b31	a2.a1.a1	sp|P12956|XRCC6_HUMAN	sp|P12956|XRCC6_HUMAN X-ray repair cross-complementing protein 6 OS=Homo sapiens GN=XRCC6 PE=1 SV=2	IQVTPPGFQLVFLPFADDK		425	443	2132.14306640625
pepa2b36	a2.a1.a1	sp|P12956|XRCC6_HUMAN	sp|P12956|XRCC6_HUMAN X-ray repair cross-complementing protein 6 OS=Homo sapiens GN=XRCC6 PE=1 SV=2	NLEALALDLMEPEQAVDLTLPK		489	510	2423.274169921875
pepa3b57	a3.a1.a1	sp|P11388-2|TOP2A_HUMAN	sp|P11388-2|TOP2A_HUMAN Isoform 2 of DNA topoisomerase 2-alpha OS=Homo sapiens GN=TOP2A	VIHEQVNHR		288	296	1131.6021728515625
pepa3b34	a3.a1.a1	sp|P11388-2|TOP2A_HUMAN	sp|P11388-2|TOP2A_HUMAN Isoform 2 of DNA topoisomerase 2-alpha OS=Homo sapiens GN=TOP2A	KNYEDEDSLK		546	555	1240.569580078125
pepa3b17	a3.a1.a1	sp|P11388-2|TOP2A_HUMAN	sp|P11388-2|TOP2A_HUMAN Isoform 2 of DNA topoisomerase 2-alpha OS=Homo sapiens GN=TOP2A	GYDSDPVK		1107	1114	880.4050903320312
pepa3a8	a3.a1.a1	sp|P11388-2|TOP2A_HUMAN	sp|P11388-2|TOP2A_HUMAN Isoform 2 of DNA topoisomerase 2-alpha OS=Homo sapiens GN=TOP2A	EKQDEQVGLPGK		1211	1222	1327.685546875
pepa3a6	a3.a1.a1	sp|P11388-2|TOP2A_HUMAN	sp|P11388-2|TOP2A_HUMAN Isoform 2 of DNA topoisomerase 2-alpha OS=Homo sapiens GN=TOP2A	DPALNSGVSQKPDPAK		1470	1485	1623.8341064453125
pepa3b40	a3.a1.a1	sp|P11388-2|TOP2A_HUMAN	sp|P11388-2|TOP2A_HUMAN Isoform 2 of DNA topoisomerase 2-alpha OS=Homo sapiens GN=TOP2A	NYEDEDSLK		547	555	1112.474609375
pepa3b30	a3.a1.a1	sp|P11388-2|TOP2A_HUMAN	sp|P11388-2|TOP2A_HUMAN Isoform 2 of DNA topoisomerase 2-alpha OS=Homo sapiens GN=TOP2A	IMIMTDQDQDGSHIK	M2:+15.99491 M4:+15.99491	562	576	1763.7943115234375
pepa3b56	a3.a1.a1	sp|P11388-2|TOP2A_HUMAN	sp|P11388-2|TOP2A_HUMAN Isoform 2 of DNA topoisomerase 2-alpha OS=Homo sapiens GN=TOP2A	TQMAEVLPSPR	M3:+15.99491	1231	1241	1244.630859375
pepa3b49	a3.a1.a1	sp|P11388-2|TOP2A_HUMAN	sp|P11388-2|TOP2A_HUMAN Isoform 2 of DNA topoisomerase 2-alpha OS=Homo sapiens GN=TOP2A	SIPSMVDGLKPGQR	M5:+15.99491	740	753	1500.7843017578125
pepa3b29	a3.a1.a1	sp|P11388-2|TOP2A_HUMAN	sp|P11388-2|TOP2A_HUMAN Isoform 2 of DNA topoisomerase 2-alpha OS=Homo sapiens GN=TOP2A	IMIMTDQDQDGSHIK	M2:+15.99491	562	576	1747.7994384765625
pepa3b19	a3.a1.a1	sp|P11388-2|TOP2A_HUMAN	sp|P11388-2|TOP2A_HUMAN Isoform 2 of DNA topoisomerase 2-alpha OS=Homo sapiens GN=TOP2A	HVDYVADQIVTK		325	336	1387.7220458984375
pepa3b28	a3.a1.a1	sp|P11388-2|TOP2A_HUMAN	sp|P11388-2|TOP2A_HUMAN Isoform 2 of DNA topoisomerase 2-alpha OS=Homo sapiens GN=TOP2A	IMIMTDQDQDGSHIK		562	576	1731.804443359375
pepa3b48	a3.a1.a1	sp|P11388-2|TOP2A_HUMAN	sp|P11388-2|TOP2A_HUMAN Isoform 2 of DNA topoisomerase 2-alpha OS=Homo sapiens GN=TOP2A	SIPSMVDGLKPGQR		740	753	1484.7894287109375
pepa3b41	a3.a1.a1	sp|P11388-2|TOP2A_HUMAN	sp|P11388-2|TOP2A_HUMAN Isoform 2 of DNA topoisomerase 2-alpha OS=Homo sapiens GN=TOP2A	PSMVDGLKPGQR		742	753	1284.67333984375
pepa3a1	a3.a1.a1	sp|P11388-2|TOP2A_HUMAN	sp|P11388-2|TOP2A_HUMAN Isoform 2 of DNA topoisomerase 2-alpha OS=Homo sapiens GN=TOP2A	ALIENPTFDSQTK		366	378	1463.7381591796875
pepa3b51	a3.a1.a1	sp|P11388-2|TOP2A_HUMAN	sp|P11388-2|TOP2A_HUMAN Isoform 2 of DNA topoisomerase 2-alpha OS=Homo sapiens GN=TOP2A	SVVSDLEADDVK		1400	1411	1276.6270751953125
pepa3a5	a3.a1.a1	sp|P11388-2|TOP2A_HUMAN	sp|P11388-2|TOP2A_HUMAN Isoform 2 of DNA topoisomerase 2-alpha OS=Homo sapiens GN=TOP2A	DKYGVFPLR		505	513	1094.5997314453125
pepa3a9	a3.a1.a1	sp|P11388-2|TOP2A_HUMAN	sp|P11388-2|TOP2A_HUMAN Isoform 2 of DNA topoisomerase 2-alpha OS=Homo sapiens GN=TOP2A	EQVLEPMLNGTEK		963	975	1487.741455078125
pepa3b45	a3.a1.a1	sp|P11388-2|TOP2A_HUMAN	sp|P11388-2|TOP2A_HUMAN Isoform 2 of DNA topoisomerase 2-alpha OS=Homo sapiens GN=TOP2A	QTTLAFKPIK	Q1:-17.02655	1303	1312	1129.6619873046875
pepa3b53	a3.a1.a1	sp|P11388-2|TOP2A_HUMAN	sp|P11388-2|TOP2A_HUMAN Isoform 2 of DNA topoisomerase 2-alpha OS=Homo sapiens GN=TOP2A	SYVDMYLK		269	276	1018.4918212890625
pepa3b38	a3.a1.a1	sp|P11388-2|TOP2A_HUMAN	sp|P11388-2|TOP2A_HUMAN Isoform 2 of DNA topoisomerase 2-alpha OS=Homo sapiens GN=TOP2A	MEVSPLQPVNENMQVNK	M1:+15.99491 M13:+15.99491 M1:+42.01057	1	17	2030.95263671875
pepa3b54	a3.a1.a1	sp|P11388-2|TOP2A_HUMAN	sp|P11388-2|TOP2A_HUMAN Isoform 2 of DNA topoisomerase 2-alpha OS=Homo sapiens GN=TOP2A	TLAVSGLGVVGR		493	504	1128.6739501953125
pepa3b44	a3.a1.a1	sp|P11388-2|TOP2A_HUMAN	sp|P11388-2|TOP2A_HUMAN Isoform 2 of DNA topoisomerase 2-alpha OS=Homo sapiens GN=TOP2A	QIMENAEINNIIK		526	538	1529.799560546875
pepa3b11	a3.a1.a1	sp|P11388-2|TOP2A_HUMAN	sp|P11388-2|TOP2A_HUMAN Isoform 2 of DNA topoisomerase 2-alpha OS=Homo sapiens GN=TOP2A	EWLTNFMEDR	M7:+15.99491	689	698	1356.58935546875
pepa3b32	a3.a1.a1	sp|P11388-2|TOP2A_HUMAN	sp|P11388-2|TOP2A_HUMAN Isoform 2 of DNA topoisomerase 2-alpha OS=Homo sapiens GN=TOP2A	KEWLTNFMEDR		688	698	1468.689453125
pepa3b66	a3.a1.a1	sp|P11388-2|TOP2A_HUMAN	sp|P11388-2|TOP2A_HUMAN Isoform 2 of DNA topoisomerase 2-alpha OS=Homo sapiens GN=TOP2A	YSGPEDDAAISLAFSK		666	681	1670.791259765625
pepa3b35	a3.a1.a1	sp|P11388-2|TOP2A_HUMAN	sp|P11388-2|TOP2A_HUMAN Isoform 2 of DNA topoisomerase 2-alpha OS=Homo sapiens GN=TOP2A	KYDTVLDILR		1037	1046	1235.6998291015625
pepa3b27	a3.a1.a1	sp|P11388-2|TOP2A_HUMAN	sp|P11388-2|TOP2A_HUMAN Isoform 2 of DNA topoisomerase 2-alpha OS=Homo sapiens GN=TOP2A	LMDGEEPLPMLPSYK	M10:+15.99491	905	919	1735.8284912109375
pepa3a2	a3.a1.a1	sp|P11388-2|TOP2A_HUMAN	sp|P11388-2|TOP2A_HUMAN Isoform 2 of DNA topoisomerase 2-alpha OS=Homo sapiens GN=TOP2A	DFFELR		1047	1052	826.4097900390625
pepa3b23	a3.a1.a1	sp|P11388-2|TOP2A_HUMAN	sp|P11388-2|TOP2A_HUMAN Isoform 2 of DNA topoisomerase 2-alpha OS=Homo sapiens GN=TOP2A	IFDEILVNAADNK		84	96	1461.7587890625
pepa3b15	a3.a1.a1	sp|P11388-2|TOP2A_HUMAN	sp|P11388-2|TOP2A_HUMAN Isoform 2 of DNA topoisomerase 2-alpha OS=Homo sapiens GN=TOP2A	GFQQISFVNSIATSK		307	321	1626.8489990234375
pepa3b37	a3.a1.a1	sp|P11388-2|TOP2A_HUMAN	sp|P11388-2|TOP2A_HUMAN Isoform 2 of DNA topoisomerase 2-alpha OS=Homo sapiens GN=TOP2A	MEVSPLQPVNENMQVNK	M13:+15.99491 M1:+42.01057	1	17	2014.9580078125
pepa3b63	a3.a1.a1	sp|P11388-2|TOP2A_HUMAN	sp|P11388-2|TOP2A_HUMAN Isoform 2 of DNA topoisomerase 2-alpha OS=Homo sapiens GN=TOP2A	YIFTMLSSLAR	M5:+15.99491	831	841	1317.6876220703125
pepa3b26	a3.a1.a1	sp|P11388-2|TOP2A_HUMAN	sp|P11388-2|TOP2A_HUMAN Isoform 2 of DNA topoisomerase 2-alpha OS=Homo sapiens GN=TOP2A	LMDGEEPLPMLPSYK		905	919	1719.8336181640625
pepa3b36	a3.a1.a1	sp|P11388-2|TOP2A_HUMAN	sp|P11388-2|TOP2A_HUMAN Isoform 2 of DNA topoisomerase 2-alpha OS=Homo sapiens GN=TOP2A	MEVSPLQPVNENMQVNK	M1:+42.01057	1	17	1998.962646484375
pepa3b61	a3.a1.a1	sp|P11388-2|TOP2A_HUMAN	sp|P11388-2|TOP2A_HUMAN Isoform 2 of DNA topoisomerase 2-alpha OS=Homo sapiens GN=TOP2A	YDTVLDILR		1038	1046	1107.6048583984375
pepa3b59	a3.a1.a1	sp|P11388-2|TOP2A_HUMAN	sp|P11388-2|TOP2A_HUMAN Isoform 2 of DNA topoisomerase 2-alpha OS=Homo sapiens GN=TOP2A	VTIDPENNLISIWNNGK		107	123	1926.992431640625
pepa3b43	a3.a1.a1	sp|P11388-2|TOP2A_HUMAN	sp|P11388-2|TOP2A_HUMAN Isoform 2 of DNA topoisomerase 2-alpha OS=Homo sapiens GN=TOP2A	QIMENAEINNIIK	Q1:-17.02655	526	538	1512.7730712890625
pepa3b62	a3.a1.a1	sp|P11388-2|TOP2A_HUMAN	sp|P11388-2|TOP2A_HUMAN Isoform 2 of DNA topoisomerase 2-alpha OS=Homo sapiens GN=TOP2A	YIFTMLSSLAR		831	841	1301.692626953125
pepa3b10	a3.a1.a1	sp|P11388-2|TOP2A_HUMAN	sp|P11388-2|TOP2A_HUMAN Isoform 2 of DNA topoisomerase 2-alpha OS=Homo sapiens GN=TOP2A	EWLLGMLGAESAK		1061	1073	1404.7196044921875
pepa3b42	a3.a1.a1	sp|P11388-2|TOP2A_HUMAN	sp|P11388-2|TOP2A_HUMAN Isoform 2 of DNA topoisomerase 2-alpha OS=Homo sapiens GN=TOP2A	QEMAFYSLPEFEEWK		611	625	1933.8680419921875
pepa3b57	a3.a1.a2	sp|P11388-3|TOP2A_HUMAN	sp|P11388-3|TOP2A_HUMAN Isoform 3 of DNA topoisomerase 2-alpha OS=Homo sapiens GN=TOP2A	VIHEQVNHR		288	296	1131.6021728515625
pepa3b34	a3.a1.a2	sp|P11388-3|TOP2A_HUMAN	sp|P11388-3|TOP2A_HUMAN Isoform 3 of DNA topoisomerase 2-alpha OS=Homo sapiens GN=TOP2A	KNYEDEDSLK		556	565	1240.569580078125
pepa3b17	a3.a1.a2	sp|P11388-3|TOP2A_HUMAN	sp|P11388-3|TOP2A_HUMAN Isoform 3 of DNA topoisomerase 2-alpha OS=Homo sapiens GN=TOP2A	GYDSDPVK		1117	1124	880.4050903320312
pepa3a8	a3.a1.a2	sp|P11388-3|TOP2A_HUMAN	sp|P11388-3|TOP2A_HUMAN Isoform 3 of DNA topoisomerase 2-alpha OS=Homo sapiens GN=TOP2A	EKQDEQVGLPGK		1221	1232	1327.685546875
pepa3a6	a3.a1.a2	sp|P11388-3|TOP2A_HUMAN	sp|P11388-3|TOP2A_HUMAN Isoform 3 of DNA topoisomerase 2-alpha OS=Homo sapiens GN=TOP2A	DPALNSGVSQKPDPAK		1480	1495	1623.8341064453125
pepa3b40	a3.a1.a2	sp|P11388-3|TOP2A_HUMAN	sp|P11388-3|TOP2A_HUMAN Isoform 3 of DNA topoisomerase 2-alpha OS=Homo sapiens GN=TOP2A	NYEDEDSLK		557	565	1112.474609375
pepa3b30	a3.a1.a2	sp|P11388-3|TOP2A_HUMAN	sp|P11388-3|TOP2A_HUMAN Isoform 3 of DNA topoisomerase 2-alpha OS=Homo sapiens GN=TOP2A	IMIMTDQDQDGSHIK	M2:+15.99491 M4:+15.99491	572	586	1763.7943115234375
pepa3b56	a3.a1.a2	sp|P11388-3|TOP2A_HUMAN	sp|P11388-3|TOP2A_HUMAN Isoform 3 of DNA topoisomerase 2-alpha OS=Homo sapiens GN=TOP2A	TQMAEVLPSPR	M3:+15.99491	1241	1251	1244.630859375
pepa3b49	a3.a1.a2	sp|P11388-3|TOP2A_HUMAN	sp|P11388-3|TOP2A_HUMAN Isoform 3 of DNA topoisomerase 2-alpha OS=Homo sapiens GN=TOP2A	SIPSMVDGLKPGQR	M5:+15.99491	750	763	1500.7843017578125
pepa3b29	a3.a1.a2	sp|P11388-3|TOP2A_HUMAN	sp|P11388-3|TOP2A_HUMAN Isoform 3 of DNA topoisomerase 2-alpha OS=Homo sapiens GN=TOP2A	IMIMTDQDQDGSHIK	M2:+15.99491	572	586	1747.7994384765625
pepa3b19	a3.a1.a2	sp|P11388-3|TOP2A_HUMAN	sp|P11388-3|TOP2A_HUMAN Isoform 3 of DNA topoisomerase 2-alpha OS=Homo sapiens GN=TOP2A	HVDYVADQIVTK		361	372	1387.7220458984375
pepa3b28	a3.a1.a2	sp|P11388-3|TOP2A_HUMAN	sp|P11388-3|TOP2A_HUMAN Isoform 3 of DNA topoisomerase 2-alpha OS=Homo sapiens GN=TOP2A	IMIMTDQDQDGSHIK		572	586	1731.804443359375
pepa3b48	a3.a1.a2	sp|P11388-3|TOP2A_HUMAN	sp|P11388-3|TOP2A_HUMAN Isoform 3 of DNA topoisomerase 2-alpha OS=Homo sapiens GN=TOP2A	SIPSMVDGLKPGQR		750	763	1484.7894287109375
pepa3b41	a3.a1.a2	sp|P11388-3|TOP2A_HUMAN	sp|P11388-3|TOP2A_HUMAN Isoform 3 of DNA topoisomerase 2-alpha OS=Homo sapiens GN=TOP2A	PSMVDGLKPGQR		752	763	1284.67333984375
pepa3a1	a3.a1.a2	sp|P11388-3|TOP2A_HUMAN	sp|P11388-3|TOP2A_HUMAN Isoform 3 of DNA topoisomerase 2-alpha OS=Homo sapiens GN=TOP2A	ALIENPTFDSQTK		402	414	1463.7381591796875
pepa3b51	a3.a1.a2	sp|P11388-3|TOP2A_HUMAN	sp|P11388-3|TOP2A_HUMAN Isoform 3 of DNA topoisomerase 2-alpha OS=Homo sapiens GN=TOP2A	SVVSDLEADDVK		1410	1421	1276.6270751953125
pepa3a5	a3.a1.a2	sp|P11388-3|TOP2A_HUMAN	sp|P11388-3|TOP2A_HUMAN Isoform 3 of DNA topoisomerase 2-alpha OS=Homo sapiens GN=TOP2A	DKYGVFPLR		515	523	1094.5997314453125
pepa3a9	a3.a1.a2	sp|P11388-3|TOP2A_HUMAN	sp|P11388-3|TOP2A_HUMAN Isoform 3 of DNA topoisomerase 2-alpha OS=Homo sapiens GN=TOP2A	EQVLEPMLNGTEK		973	985	1487.741455078125
pepa3b45	a3.a1.a2	sp|P11388-3|TOP2A_HUMAN	sp|P11388-3|TOP2A_HUMAN Isoform 3 of DNA topoisomerase 2-alpha OS=Homo sapiens GN=TOP2A	QTTLAFKPIK	Q1:-17.02655	1313	1322	1129.6619873046875
pepa3b53	a3.a1.a2	sp|P11388-3|TOP2A_HUMAN	sp|P11388-3|TOP2A_HUMAN Isoform 3 of DNA topoisomerase 2-alpha OS=Homo sapiens GN=TOP2A	SYVDMYLK		269	276	1018.4918212890625
pepa3b38	a3.a1.a2	sp|P11388-3|TOP2A_HUMAN	sp|P11388-3|TOP2A_HUMAN Isoform 3 of DNA topoisomerase 2-alpha OS=Homo sapiens GN=TOP2A	MEVSPLQPVNENMQVNK	M1:+15.99491 M13:+15.99491 M1:+42.01057	1	17	2030.95263671875
pepa3b54	a3.a1.a2	sp|P11388-3|TOP2A_HUMAN	sp|P11388-3|TOP2A_HUMAN Isoform 3 of DNA topoisomerase 2-alpha OS=Homo sapiens GN=TOP2A	TLAVSGLGVVGR		503	514	1128.6739501953125
pepa3b44	a3.a1.a2	sp|P11388-3|TOP2A_HUMAN	sp|P11388-3|TOP2A_HUMAN Isoform 3 of DNA topoisomerase 2-alpha OS=Homo sapiens GN=TOP2A	QIMENAEINNIIK		536	548	1529.799560546875
pepa3b11	a3.a1.a2	sp|P11388-3|TOP2A_HUMAN	sp|P11388-3|TOP2A_HUMAN Isoform 3 of DNA topoisomerase 2-alpha OS=Homo sapiens GN=TOP2A	EWLTNFMEDR	M7:+15.99491	699	708	1356.58935546875
pepa3b32	a3.a1.a2	sp|P11388-3|TOP2A_HUMAN	sp|P11388-3|TOP2A_HUMAN Isoform 3 of DNA topoisomerase 2-alpha OS=Homo sapiens GN=TOP2A	KEWLTNFMEDR		698	708	1468.689453125
pepa3b66	a3.a1.a2	sp|P11388-3|TOP2A_HUMAN	sp|P11388-3|TOP2A_HUMAN Isoform 3 of DNA topoisomerase 2-alpha OS=Homo sapiens GN=TOP2A	YSGPEDDAAISLAFSK		676	691	1670.791259765625
pepa3b35	a3.a1.a2	sp|P11388-3|TOP2A_HUMAN	sp|P11388-3|TOP2A_HUMAN Isoform 3 of DNA topoisomerase 2-alpha OS=Homo sapiens GN=TOP2A	KYDTVLDILR		1047	1056	1235.6998291015625
pepa3b27	a3.a1.a2	sp|P11388-3|TOP2A_HUMAN	sp|P11388-3|TOP2A_HUMAN Isoform 3 of DNA topoisomerase 2-alpha OS=Homo sapiens GN=TOP2A	LMDGEEPLPMLPSYK	M10:+15.99491	915	929	1735.8284912109375
pepa3a2	a3.a1.a2	sp|P11388-3|TOP2A_HUMAN	sp|P11388-3|TOP2A_HUMAN Isoform 3 of DNA topoisomerase 2-alpha OS=Homo sapiens GN=TOP2A	DFFELR		1057	1062	826.4097900390625
pepa3b23	a3.a1.a2	sp|P11388-3|TOP2A_HUMAN	sp|P11388-3|TOP2A_HUMAN Isoform 3 of DNA topoisomerase 2-alpha OS=Homo sapiens GN=TOP2A	IFDEILVNAADNK		84	96	1461.7587890625
pepa3b15	a3.a1.a2	sp|P11388-3|TOP2A_HUMAN	sp|P11388-3|TOP2A_HUMAN Isoform 3 of DNA topoisomerase 2-alpha OS=Homo sapiens GN=TOP2A	GFQQISFVNSIATSK		307	321	1626.8489990234375
pepa3b37	a3.a1.a2	sp|P11388-3|TOP2A_HUMAN	sp|P11388-3|TOP2A_HUMAN Isoform 3 of DNA topoisomerase 2-alpha OS=Homo sapiens GN=TOP2A	MEVSPLQPVNENMQVNK	M13:+15.99491 M1:+42.01057	1	17	2014.9580078125
pepa3b63	a3.a1.a2	sp|P11388-3|TOP2A_HUMAN	sp|P11388-3|TOP2A_HUMAN Isoform 3 of DNA topoisomerase 2-alpha OS=Homo sapiens GN=TOP2A	YIFTMLSSLAR	M5:+15.99491	841	851	1317.6876220703125
pepa3b26	a3.a1.a2	sp|P11388-3|TOP2A_HUMAN	sp|P11388-3|TOP2A_HUMAN Isoform 3 of DNA topoisomerase 2-alpha OS=Homo sapiens GN=TOP2A	LMDGEEPLPMLPSYK		915	929	1719.8336181640625
pepa3b36	a3.a1.a2	sp|P11388-3|TOP2A_HUMAN	sp|P11388-3|TOP2A_HUMAN Isoform 3 of DNA topoisomerase 2-alpha OS=Homo sapiens GN=TOP2A	MEVSPLQPVNENMQVNK	M1:+42.01057	1	17	1998.962646484375
pepa3b61	a3.a1.a2	sp|P11388-3|TOP2A_HUMAN	sp|P11388-3|TOP2A_HUMAN Isoform 3 of DNA topoisomerase 2-alpha OS=Homo sapiens GN=TOP2A	YDTVLDILR		1048	1056	1107.6048583984375
pepa3b59	a3.a1.a2	sp|P11388-3|TOP2A_HUMAN	sp|P11388-3|TOP2A_HUMAN Isoform 3 of DNA topoisomerase 2-alpha OS=Homo sapiens GN=TOP2A	VTIDPENNLISIWNNGK		107	123	1926.992431640625
pepa3b43	a3.a1.a2	sp|P11388-3|TOP2A_HUMAN	sp|P11388-3|TOP2A_HUMAN Isoform 3 of DNA topoisomerase 2-alpha OS=Homo sapiens GN=TOP2A	QIMENAEINNIIK	Q1:-17.02655	536	548	1512.7730712890625
pepa3b62	a3.a1.a2	sp|P11388-3|TOP2A_HUMAN	sp|P11388-3|TOP2A_HUMAN Isoform 3 of DNA topoisomerase 2-alpha OS=Homo sapiens GN=TOP2A	YIFTMLSSLAR		841	851	1301.692626953125
pepa3b10	a3.a1.a2	sp|P11388-3|TOP2A_HUMAN	sp|P11388-3|TOP2A_HUMAN Isoform 3 of DNA topoisomerase 2-alpha OS=Homo sapiens GN=TOP2A	EWLLGMLGAESAK		1071	1083	1404.7196044921875
pepa3b42	a3.a1.a2	sp|P11388-3|TOP2A_HUMAN	sp|P11388-3|TOP2A_HUMAN Isoform 3 of DNA topoisomerase 2-alpha OS=Homo sapiens GN=TOP2A	QEMAFYSLPEFEEWK		621	635	1933.8680419921875
pepa3b57	a3.a1.a3	sp|P11388-4|TOP2A_HUMAN	sp|P11388-4|TOP2A_HUMAN Isoform 4 of DNA topoisomerase 2-alpha OS=Homo sapiens GN=TOP2A	VIHEQVNHR		288	296	1131.6021728515625
pepa3b34	a3.a1.a3	sp|P11388-4|TOP2A_HUMAN	sp|P11388-4|TOP2A_HUMAN Isoform 4 of DNA topoisomerase 2-alpha OS=Homo sapiens GN=TOP2A	KNYEDEDSLK		601	610	1240.569580078125
pepa3b17	a3.a1.a3	sp|P11388-4|TOP2A_HUMAN	sp|P11388-4|TOP2A_HUMAN Isoform 4 of DNA topoisomerase 2-alpha OS=Homo sapiens GN=TOP2A	GYDSDPVK		1162	1169	880.4050903320312
pepa3a8	a3.a1.a3	sp|P11388-4|TOP2A_HUMAN	sp|P11388-4|TOP2A_HUMAN Isoform 4 of DNA topoisomerase 2-alpha OS=Homo sapiens GN=TOP2A	EKQDEQVGLPGK		1266	1277	1327.685546875
pepa3a6	a3.a1.a3	sp|P11388-4|TOP2A_HUMAN	sp|P11388-4|TOP2A_HUMAN Isoform 4 of DNA topoisomerase 2-alpha OS=Homo sapiens GN=TOP2A	DPALNSGVSQKPDPAK		1525	1540	1623.8341064453125
pepa3b40	a3.a1.a3	sp|P11388-4|TOP2A_HUMAN	sp|P11388-4|TOP2A_HUMAN Isoform 4 of DNA topoisomerase 2-alpha OS=Homo sapiens GN=TOP2A	NYEDEDSLK		602	610	1112.474609375
pepa3b30	a3.a1.a3	sp|P11388-4|TOP2A_HUMAN	sp|P11388-4|TOP2A_HUMAN Isoform 4 of DNA topoisomerase 2-alpha OS=Homo sapiens GN=TOP2A	IMIMTDQDQDGSHIK	M2:+15.99491 M4:+15.99491	617	631	1763.7943115234375
pepa3b56	a3.a1.a3	sp|P11388-4|TOP2A_HUMAN	sp|P11388-4|TOP2A_HUMAN Isoform 4 of DNA topoisomerase 2-alpha OS=Homo sapiens GN=TOP2A	TQMAEVLPSPR	M3:+15.99491	1286	1296	1244.630859375
pepa3b49	a3.a1.a3	sp|P11388-4|TOP2A_HUMAN	sp|P11388-4|TOP2A_HUMAN Isoform 4 of DNA topoisomerase 2-alpha OS=Homo sapiens GN=TOP2A	SIPSMVDGLKPGQR	M5:+15.99491	795	808	1500.7843017578125
pepa3b29	a3.a1.a3	sp|P11388-4|TOP2A_HUMAN	sp|P11388-4|TOP2A_HUMAN Isoform 4 of DNA topoisomerase 2-alpha OS=Homo sapiens GN=TOP2A	IMIMTDQDQDGSHIK	M2:+15.99491	617	631	1747.7994384765625
pepa3b19	a3.a1.a3	sp|P11388-4|TOP2A_HUMAN	sp|P11388-4|TOP2A_HUMAN Isoform 4 of DNA topoisomerase 2-alpha OS=Homo sapiens GN=TOP2A	HVDYVADQIVTK		325	336	1387.7220458984375
pepa3b28	a3.a1.a3	sp|P11388-4|TOP2A_HUMAN	sp|P11388-4|TOP2A_HUMAN Isoform 4 of DNA topoisomerase 2-alpha OS=Homo sapiens GN=TOP2A	IMIMTDQDQDGSHIK		617	631	1731.804443359375
pepa3b48	a3.a1.a3	sp|P11388-4|TOP2A_HUMAN	sp|P11388-4|TOP2A_HUMAN Isoform 4 of DNA topoisomerase 2-alpha OS=Homo sapiens GN=TOP2A	SIPSMVDGLKPGQR		795	808	1484.7894287109375
pepa3b41	a3.a1.a3	sp|P11388-4|TOP2A_HUMAN	sp|P11388-4|TOP2A_HUMAN Isoform 4 of DNA topoisomerase 2-alpha OS=Homo sapiens GN=TOP2A	PSMVDGLKPGQR		797	808	1284.67333984375
pepa3a1	a3.a1.a3	sp|P11388-4|TOP2A_HUMAN	sp|P11388-4|TOP2A_HUMAN Isoform 4 of DNA topoisomerase 2-alpha OS=Homo sapiens GN=TOP2A	ALIENPTFDSQTK		447	459	1463.7381591796875
pepa3b51	a3.a1.a3	sp|P11388-4|TOP2A_HUMAN	sp|P11388-4|TOP2A_HUMAN Isoform 4 of DNA topoisomerase 2-alpha OS=Homo sapiens GN=TOP2A	SVVSDLEADDVK		1455	1466	1276.6270751953125
pepa3a5	a3.a1.a3	sp|P11388-4|TOP2A_HUMAN	sp|P11388-4|TOP2A_HUMAN Isoform 4 of DNA topoisomerase 2-alpha OS=Homo sapiens GN=TOP2A	DKYGVFPLR		560	568	1094.5997314453125
pepa3a9	a3.a1.a3	sp|P11388-4|TOP2A_HUMAN	sp|P11388-4|TOP2A_HUMAN Isoform 4 of DNA topoisomerase 2-alpha OS=Homo sapiens GN=TOP2A	EQVLEPMLNGTEK		1018	1030	1487.741455078125
pepa3b45	a3.a1.a3	sp|P11388-4|TOP2A_HUMAN	sp|P11388-4|TOP2A_HUMAN Isoform 4 of DNA topoisomerase 2-alpha OS=Homo sapiens GN=TOP2A	QTTLAFKPIK	Q1:-17.02655	1358	1367	1129.6619873046875
pepa3b53	a3.a1.a3	sp|P11388-4|TOP2A_HUMAN	sp|P11388-4|TOP2A_HUMAN Isoform 4 of DNA topoisomerase 2-alpha OS=Homo sapiens GN=TOP2A	SYVDMYLK		269	276	1018.4918212890625
pepa3b38	a3.a1.a3	sp|P11388-4|TOP2A_HUMAN	sp|P11388-4|TOP2A_HUMAN Isoform 4 of DNA topoisomerase 2-alpha OS=Homo sapiens GN=TOP2A	MEVSPLQPVNENMQVNK	M1:+15.99491 M13:+15.99491 M1:+42.01057	1	17	2030.95263671875
pepa3b54	a3.a1.a3	sp|P11388-4|TOP2A_HUMAN	sp|P11388-4|TOP2A_HUMAN Isoform 4 of DNA topoisomerase 2-alpha OS=Homo sapiens GN=TOP2A	TLAVSGLGVVGR		548	559	1128.6739501953125
pepa3b44	a3.a1.a3	sp|P11388-4|TOP2A_HUMAN	sp|P11388-4|TOP2A_HUMAN Isoform 4 of DNA topoisomerase 2-alpha OS=Homo sapiens GN=TOP2A	QIMENAEINNIIK		581	593	1529.799560546875
pepa3b11	a3.a1.a3	sp|P11388-4|TOP2A_HUMAN	sp|P11388-4|TOP2A_HUMAN Isoform 4 of DNA topoisomerase 2-alpha OS=Homo sapiens GN=TOP2A	EWLTNFMEDR	M7:+15.99491	744	753	1356.58935546875
pepa3b32	a3.a1.a3	sp|P11388-4|TOP2A_HUMAN	sp|P11388-4|TOP2A_HUMAN Isoform 4 of DNA topoisomerase 2-alpha OS=Homo sapiens GN=TOP2A	KEWLTNFMEDR		743	753	1468.689453125
pepa3b66	a3.a1.a3	sp|P11388-4|TOP2A_HUMAN	sp|P11388-4|TOP2A_HUMAN Isoform 4 of DNA topoisomerase 2-alpha OS=Homo sapiens GN=TOP2A	YSGPEDDAAISLAFSK		721	736	1670.791259765625
pepa3b35	a3.a1.a3	sp|P11388-4|TOP2A_HUMAN	sp|P11388-4|TOP2A_HUMAN Isoform 4 of DNA topoisomerase 2-alpha OS=Homo sapiens GN=TOP2A	KYDTVLDILR		1092	1101	1235.6998291015625
pepa3b27	a3.a1.a3	sp|P11388-4|TOP2A_HUMAN	sp|P11388-4|TOP2A_HUMAN Isoform 4 of DNA topoisomerase 2-alpha OS=Homo sapiens GN=TOP2A	LMDGEEPLPMLPSYK	M10:+15.99491	960	974	1735.8284912109375
pepa3a2	a3.a1.a3	sp|P11388-4|TOP2A_HUMAN	sp|P11388-4|TOP2A_HUMAN Isoform 4 of DNA topoisomerase 2-alpha OS=Homo sapiens GN=TOP2A	DFFELR		1102	1107	826.4097900390625
pepa3b23	a3.a1.a3	sp|P11388-4|TOP2A_HUMAN	sp|P11388-4|TOP2A_HUMAN Isoform 4 of DNA topoisomerase 2-alpha OS=Homo sapiens GN=TOP2A	IFDEILVNAADNK		84	96	1461.7587890625
pepa3b15	a3.a1.a3	sp|P11388-4|TOP2A_HUMAN	sp|P11388-4|TOP2A_HUMAN Isoform 4 of DNA topoisomerase 2-alpha OS=Homo sapiens GN=TOP2A	GFQQISFVNSIATSK		307	321	1626.8489990234375
pepa3b37	a3.a1.a3	sp|P11388-4|TOP2A_HUMAN	sp|P11388-4|TOP2A_HUMAN Isoform 4 of DNA topoisomerase 2-alpha OS=Homo sapiens GN=TOP2A	MEVSPLQPVNENMQVNK	M13:+15.99491 M1:+42.01057	1	17	2014.9580078125
pepa3b63	a3.a1.a3	sp|P11388-4|TOP2A_HUMAN	sp|P11388-4|TOP2A_HUMAN Isoform 4 of DNA topoisomerase 2-alpha OS=Homo sapiens GN=TOP2A	YIFTMLSSLAR	M5:+15.99491	886	896	1317.6876220703125
pepa3b26	a3.a1.a3	sp|P11388-4|TOP2A_HUMAN	sp|P11388-4|TOP2A_HUMAN Isoform 4 of DNA topoisomerase 2-alpha OS=Homo sapiens GN=TOP2A	LMDGEEPLPMLPSYK		960	974	1719.8336181640625
pepa3b36	a3.a1.a3	sp|P11388-4|TOP2A_HUMAN	sp|P11388-4|TOP2A_HUMAN Isoform 4 of DNA topoisomerase 2-alpha OS=Homo sapiens GN=TOP2A	MEVSPLQPVNENMQVNK	M1:+42.01057	1	17	1998.962646484375
pepa3b61	a3.a1.a3	sp|P11388-4|TOP2A_HUMAN	sp|P11388-4|TOP2A_HUMAN Isoform 4 of DNA topoisomerase 2-alpha OS=Homo sapiens GN=TOP2A	YDTVLDILR		1093	1101	1107.6048583984375
pepa3b59	a3.a1.a3	sp|P11388-4|TOP2A_HUMAN	sp|P11388-4|TOP2A_HUMAN Isoform 4 of DNA topoisomerase 2-alpha OS=Homo sapiens GN=TOP2A	VTIDPENNLISIWNNGK		107	123	1926.992431640625
pepa3b43	a3.a1.a3	sp|P11388-4|TOP2A_HUMAN	sp|P11388-4|TOP2A_HUMAN Isoform 4 of DNA topoisomerase 2-alpha OS=Homo sapiens GN=TOP2A	QIMENAEINNIIK	Q1:-17.02655	581	593	1512.7730712890625
pepa3b62	a3.a1.a3	sp|P11388-4|TOP2A_HUMAN	sp|P11388-4|TOP2A_HUMAN Isoform 4 of DNA topoisomerase 2-alpha OS=Homo sapiens GN=TOP2A	YIFTMLSSLAR		886	896	1301.692626953125
pepa3b10	a3.a1.a3	sp|P11388-4|TOP2A_HUMAN	sp|P11388-4|TOP2A_HUMAN Isoform 4 of DNA topoisomerase 2-alpha OS=Homo sapiens GN=TOP2A	EWLLGMLGAESAK		1116	1128	1404.7196044921875
pepa3b42	a3.a1.a3	sp|P11388-4|TOP2A_HUMAN	sp|P11388-4|TOP2A_HUMAN Isoform 4 of DNA topoisomerase 2-alpha OS=Homo sapiens GN=TOP2A	QEMAFYSLPEFEEWK		666	680	1933.8680419921875
pepa3b57	a3.a1.a4	sp|P11388|TOP2A_HUMAN	sp|P11388|TOP2A_HUMAN DNA topoisomerase 2-alpha OS=Homo sapiens GN=TOP2A PE=1 SV=3	VIHEQVNHR		288	296	1131.6021728515625
pepa3b34	a3.a1.a4	sp|P11388|TOP2A_HUMAN	sp|P11388|TOP2A_HUMAN DNA topoisomerase 2-alpha OS=Homo sapiens GN=TOP2A PE=1 SV=3	KNYEDEDSLK		520	529	1240.569580078125
pepa3b17	a3.a1.a4	sp|P11388|TOP2A_HUMAN	sp|P11388|TOP2A_HUMAN DNA topoisomerase 2-alpha OS=Homo sapiens GN=TOP2A PE=1 SV=3	GYDSDPVK		1081	1088	880.4050903320312
pepa3a8	a3.a1.a4	sp|P11388|TOP2A_HUMAN	sp|P11388|TOP2A_HUMAN DNA topoisomerase 2-alpha OS=Homo sapiens GN=TOP2A PE=1 SV=3	EKQDEQVGLPGK		1185	1196	1327.685546875
pepa3a6	a3.a1.a4	sp|P11388|TOP2A_HUMAN	sp|P11388|TOP2A_HUMAN DNA topoisomerase 2-alpha OS=Homo sapiens GN=TOP2A PE=1 SV=3	DPALNSGVSQKPDPAK		1444	1459	1623.8341064453125
pepa3b40	a3.a1.a4	sp|P11388|TOP2A_HUMAN	sp|P11388|TOP2A_HUMAN DNA topoisomerase 2-alpha OS=Homo sapiens GN=TOP2A PE=1 SV=3	NYEDEDSLK		521	529	1112.474609375
pepa3b30	a3.a1.a4	sp|P11388|TOP2A_HUMAN	sp|P11388|TOP2A_HUMAN DNA topoisomerase 2-alpha OS=Homo sapiens GN=TOP2A PE=1 SV=3	IMIMTDQDQDGSHIK	M2:+15.99491 M4:+15.99491	536	550	1763.7943115234375
pepa3b56	a3.a1.a4	sp|P11388|TOP2A_HUMAN	sp|P11388|TOP2A_HUMAN DNA topoisomerase 2-alpha OS=Homo sapiens GN=TOP2A PE=1 SV=3	TQMAEVLPSPR	M3:+15.99491	1205	1215	1244.630859375
pepa3b49	a3.a1.a4	sp|P11388|TOP2A_HUMAN	sp|P11388|TOP2A_HUMAN DNA topoisomerase 2-alpha OS=Homo sapiens GN=TOP2A PE=1 SV=3	SIPSMVDGLKPGQR	M5:+15.99491	714	727	1500.7843017578125
pepa3b29	a3.a1.a4	sp|P11388|TOP2A_HUMAN	sp|P11388|TOP2A_HUMAN DNA topoisomerase 2-alpha OS=Homo sapiens GN=TOP2A PE=1 SV=3	IMIMTDQDQDGSHIK	M2:+15.99491	536	550	1747.7994384765625
pepa3b19	a3.a1.a4	sp|P11388|TOP2A_HUMAN	sp|P11388|TOP2A_HUMAN DNA topoisomerase 2-alpha OS=Homo sapiens GN=TOP2A PE=1 SV=3	HVDYVADQIVTK		325	336	1387.7220458984375
pepa3b28	a3.a1.a4	sp|P11388|TOP2A_HUMAN	sp|P11388|TOP2A_HUMAN DNA topoisomerase 2-alpha OS=Homo sapiens GN=TOP2A PE=1 SV=3	IMIMTDQDQDGSHIK		536	550	1731.804443359375
pepa3b48	a3.a1.a4	sp|P11388|TOP2A_HUMAN	sp|P11388|TOP2A_HUMAN DNA topoisomerase 2-alpha OS=Homo sapiens GN=TOP2A PE=1 SV=3	SIPSMVDGLKPGQR		714	727	1484.7894287109375
pepa3b41	a3.a1.a4	sp|P11388|TOP2A_HUMAN	sp|P11388|TOP2A_HUMAN DNA topoisomerase 2-alpha OS=Homo sapiens GN=TOP2A PE=1 SV=3	PSMVDGLKPGQR		716	727	1284.67333984375
pepa3a1	a3.a1.a4	sp|P11388|TOP2A_HUMAN	sp|P11388|TOP2A_HUMAN DNA topoisomerase 2-alpha OS=Homo sapiens GN=TOP2A PE=1 SV=3	ALIENPTFDSQTK		366	378	1463.7381591796875
pepa3b51	a3.a1.a4	sp|P11388|TOP2A_HUMAN	sp|P11388|TOP2A_HUMAN DNA topoisomerase 2-alpha OS=Homo sapiens GN=TOP2A PE=1 SV=3	SVVSDLEADDVK		1374	1385	1276.6270751953125
pepa3a5	a3.a1.a4	sp|P11388|TOP2A_HUMAN	sp|P11388|TOP2A_HUMAN DNA topoisomerase 2-alpha OS=Homo sapiens GN=TOP2A PE=1 SV=3	DKYGVFPLR		479	487	1094.5997314453125
pepa3a9	a3.a1.a4	sp|P11388|TOP2A_HUMAN	sp|P11388|TOP2A_HUMAN DNA topoisomerase 2-alpha OS=Homo sapiens GN=TOP2A PE=1 SV=3	EQVLEPMLNGTEK		937	949	1487.741455078125
pepa3b45	a3.a1.a4	sp|P11388|TOP2A_HUMAN	sp|P11388|TOP2A_HUMAN DNA topoisomerase 2-alpha OS=Homo sapiens GN=TOP2A PE=1 SV=3	QTTLAFKPIK	Q1:-17.02655	1277	1286	1129.6619873046875
pepa3b53	a3.a1.a4	sp|P11388|TOP2A_HUMAN	sp|P11388|TOP2A_HUMAN DNA topoisomerase 2-alpha OS=Homo sapiens GN=TOP2A PE=1 SV=3	SYVDMYLK		269	276	1018.4918212890625
pepa3b38	a3.a1.a4	sp|P11388|TOP2A_HUMAN	sp|P11388|TOP2A_HUMAN DNA topoisomerase 2-alpha OS=Homo sapiens GN=TOP2A PE=1 SV=3	MEVSPLQPVNENMQVNK	M1:+15.99491 M13:+15.99491 M1:+42.01057	1	17	2030.95263671875
pepa3b54	a3.a1.a4	sp|P11388|TOP2A_HUMAN	sp|P11388|TOP2A_HUMAN DNA topoisomerase 2-alpha OS=Homo sapiens GN=TOP2A PE=1 SV=3	TLAVSGLGVVGR		467	478	1128.6739501953125
pepa3b44	a3.a1.a4	sp|P11388|TOP2A_HUMAN	sp|P11388|TOP2A_HUMAN DNA topoisomerase 2-alpha OS=Homo sapiens GN=TOP2A PE=1 SV=3	QIMENAEINNIIK		500	512	1529.799560546875
pepa3b11	a3.a1.a4	sp|P11388|TOP2A_HUMAN	sp|P11388|TOP2A_HUMAN DNA topoisomerase 2-alpha OS=Homo sapiens GN=TOP2A PE=1 SV=3	EWLTNFMEDR	M7:+15.99491	663	672	1356.58935546875
pepa3b32	a3.a1.a4	sp|P11388|TOP2A_HUMAN	sp|P11388|TOP2A_HUMAN DNA topoisomerase 2-alpha OS=Homo sapiens GN=TOP2A PE=1 SV=3	KEWLTNFMEDR		662	672	1468.689453125
pepa3b66	a3.a1.a4	sp|P11388|TOP2A_HUMAN	sp|P11388|TOP2A_HUMAN DNA topoisomerase 2-alpha OS=Homo sapiens GN=TOP2A PE=1 SV=3	YSGPEDDAAISLAFSK		640	655	1670.791259765625
pepa3b35	a3.a1.a4	sp|P11388|TOP2A_HUMAN	sp|P11388|TOP2A_HUMAN DNA topoisomerase 2-alpha OS=Homo sapiens GN=TOP2A PE=1 SV=3	KYDTVLDILR		1011	1020	1235.6998291015625
pepa3b27	a3.a1.a4	sp|P11388|TOP2A_HUMAN	sp|P11388|TOP2A_HUMAN DNA topoisomerase 2-alpha OS=Homo sapiens GN=TOP2A PE=1 SV=3	LMDGEEPLPMLPSYK	M10:+15.99491	879	893	1735.8284912109375
pepa3a2	a3.a1.a4	sp|P11388|TOP2A_HUMAN	sp|P11388|TOP2A_HUMAN DNA topoisomerase 2-alpha OS=Homo sapiens GN=TOP2A PE=1 SV=3	DFFELR		1021	1026	826.4097900390625
pepa3b23	a3.a1.a4	sp|P11388|TOP2A_HUMAN	sp|P11388|TOP2A_HUMAN DNA topoisomerase 2-alpha OS=Homo sapiens GN=TOP2A PE=1 SV=3	IFDEILVNAADNK		84	96	1461.7587890625
pepa3b15	a3.a1.a4	sp|P11388|TOP2A_HUMAN	sp|P11388|TOP2A_HUMAN DNA topoisomerase 2-alpha OS=Homo sapiens GN=TOP2A PE=1 SV=3	GFQQISFVNSIATSK		307	321	1626.8489990234375
pepa3b37	a3.a1.a4	sp|P11388|TOP2A_HUMAN	sp|P11388|TOP2A_HUMAN DNA topoisomerase 2-alpha OS=Homo sapiens GN=TOP2A PE=1 SV=3	MEVSPLQPVNENMQVNK	M13:+15.99491 M1:+42.01057	1	17	2014.9580078125
pepa3b63	a3.a1.a4	sp|P11388|TOP2A_HUMAN	sp|P11388|TOP2A_HUMAN DNA topoisomerase 2-alpha OS=Homo sapiens GN=TOP2A PE=1 SV=3	YIFTMLSSLAR	M5:+15.99491	805	815	1317.6876220703125
pepa3b26	a3.a1.a4	sp|P11388|TOP2A_HUMAN	sp|P11388|TOP2A_HUMAN DNA topoisomerase 2-alpha OS=Homo sapiens GN=TOP2A PE=1 SV=3	LMDGEEPLPMLPSYK		879	893	1719.8336181640625
pepa3b36	a3.a1.a4	sp|P11388|TOP2A_HUMAN	sp|P11388|TOP2A_HUMAN DNA topoisomerase 2-alpha OS=Homo sapiens GN=TOP2A PE=1 SV=3	MEVSPLQPVNENMQVNK	M1:+42.01057	1	17	1998.962646484375
pepa3b61	a3.a1.a4	sp|P11388|TOP2A_HUMAN	sp|P11388|TOP2A_HUMAN DNA topoisomerase 2-alpha OS=Homo sapiens GN=TOP2A PE=1 SV=3	YDTVLDILR		1012	1020	1107.6048583984375
pepa3b59	a3.a1.a4	sp|P11388|TOP2A_HUMAN	sp|P11388|TOP2A_HUMAN DNA topoisomerase 2-alpha OS=Homo sapiens GN=TOP2A PE=1 SV=3	VTIDPENNLISIWNNGK		107	123	1926.992431640625
pepa3b43	a3.a1.a4	sp|P11388|TOP2A_HUMAN	sp|P11388|TOP2A_HUMAN DNA topoisomerase 2-alpha OS=Homo sapiens GN=TOP2A PE=1 SV=3	QIMENAEINNIIK	Q1:-17.02655	500	512	1512.7730712890625
pepa3b62	a3.a1.a4	sp|P11388|TOP2A_HUMAN	sp|P11388|TOP2A_HUMAN DNA topoisomerase 2-alpha OS=Homo sapiens GN=TOP2A PE=1 SV=3	YIFTMLSSLAR		805	815	1301.692626953125
pepa3b10	a3.a1.a4	sp|P11388|TOP2A_HUMAN	sp|P11388|TOP2A_HUMAN DNA topoisomerase 2-alpha OS=Homo sapiens GN=TOP2A PE=1 SV=3	EWLLGMLGAESAK		1035	1047	1404.7196044921875
pepa3b42	a3.a1.a4	sp|P11388|TOP2A_HUMAN	sp|P11388|TOP2A_HUMAN DNA topoisomerase 2-alpha OS=Homo sapiens GN=TOP2A PE=1 SV=3	QEMAFYSLPEFEEWK		585	599	1933.8680419921875
pepa3b33	a3.a2.a1	sp|Q02880-2|TOP2B_HUMAN	sp|Q02880-2|TOP2B_HUMAN Isoform Beta-1 of DNA topoisomerase 2-beta OS=Homo sapiens GN=TOP2B	KGDLDTAAVK		1257	1266	1017.5579223632812
pepa3b21	a3.a2.a1	sp|Q02880-2|TOP2B_HUMAN	sp|Q02880-2|TOP2B_HUMAN Isoform Beta-1 of DNA topoisomerase 2-beta OS=Homo sapiens GN=TOP2B	LAQAEAAGLHK		993	1003	1108.6114501953125
pepa3a7	a3.a2.a1	sp|Q02880-2|TOP2B_HUMAN	sp|Q02880-2|TOP2B_HUMAN Isoform Beta-1 of DNA topoisomerase 2-beta OS=Homo sapiens GN=TOP2B	EDVLAGMSGK	M7:+15.99491	1200	1209	1022.4827270507812
pepa3b52	a3.a2.a1	sp|Q02880-2|TOP2B_HUMAN	sp|Q02880-2|TOP2B_HUMAN Isoform Beta-1 of DNA topoisomerase 2-beta OS=Homo sapiens GN=TOP2B	SYDDAESLK		537	545	1027.458251953125
pepa3b30	a3.a2.a1	sp|Q02880-2|TOP2B_HUMAN	sp|Q02880-2|TOP2B_HUMAN Isoform Beta-1 of DNA topoisomerase 2-beta OS=Homo sapiens GN=TOP2B	IMIMTDQDQDGSHIK	M2:+15.99491 M4:+15.99491	552	566	1763.7943115234375
pepa3b29	a3.a2.a1	sp|Q02880-2|TOP2B_HUMAN	sp|Q02880-2|TOP2B_HUMAN Isoform Beta-1 of DNA topoisomerase 2-beta OS=Homo sapiens GN=TOP2B	IMIMTDQDQDGSHIK	M2:+15.99491	552	566	1747.7994384765625
pepa3b28	a3.a2.a1	sp|Q02880-2|TOP2B_HUMAN	sp|Q02880-2|TOP2B_HUMAN Isoform Beta-1 of DNA topoisomerase 2-beta OS=Homo sapiens GN=TOP2B	IMIMTDQDQDGSHIK		552	566	1731.804443359375
pepa3b55	a3.a2.a1	sp|Q02880-2|TOP2B_HUMAN	sp|Q02880-2|TOP2B_HUMAN Isoform Beta-1 of DNA topoisomerase 2-beta OS=Homo sapiens GN=TOP2B	TPALISDYK		966	974	1007.5411987304688
pepa3b20	a3.a2.a1	sp|Q02880-2|TOP2B_HUMAN	sp|Q02880-2|TOP2B_HUMAN Isoform Beta-1 of DNA topoisomerase 2-beta OS=Homo sapiens GN=TOP2B	HVDYVVDQVVGK		341	352	1357.7115478515625
pepa3a4	a3.a2.a1	sp|Q02880-2|TOP2B_HUMAN	sp|Q02880-2|TOP2B_HUMAN Isoform Beta-1 of DNA topoisomerase 2-beta OS=Homo sapiens GN=TOP2B	DIVALMTR	M6:+15.99491	250	257	934.5029907226562
pepa3b31	a3.a2.a1	sp|Q02880-2|TOP2B_HUMAN	sp|Q02880-2|TOP2B_HUMAN Isoform Beta-1 of DNA topoisomerase 2-beta OS=Homo sapiens GN=TOP2B	LQLEETMPSPYGR	M7:+15.99491	1223	1235	1536.7366943359375
pepa3b47	a3.a2.a1	sp|Q02880-2|TOP2B_HUMAN	sp|Q02880-2|TOP2B_HUMAN Isoform Beta-1 of DNA topoisomerase 2-beta OS=Homo sapiens GN=TOP2B	SIPSLVDGFKPGQR		730	743	1500.8172607421875
pepa3b39	a3.a2.a1	sp|Q02880-2|TOP2B_HUMAN	sp|Q02880-2|TOP2B_HUMAN Isoform Beta-1 of DNA topoisomerase 2-beta OS=Homo sapiens GN=TOP2B	NTVEITELPVR		935	945	1270.7005615234375
pepa3b24	a3.a2.a1	sp|Q02880-2|TOP2B_HUMAN	sp|Q02880-2|TOP2B_HUMAN Isoform Beta-1 of DNA topoisomerase 2-beta OS=Homo sapiens GN=TOP2B	LHGLPEQFLYGTATK		693	707	1674.8853759765625
pepa3b22	a3.a2.a1	sp|Q02880-2|TOP2B_HUMAN	sp|Q02880-2|TOP2B_HUMAN Isoform Beta-1 of DNA topoisomerase 2-beta OS=Homo sapiens GN=TOP2B	LDKDIVALMTR		247	257	1274.714111328125
pepa3b44	a3.a2.a1	sp|Q02880-2|TOP2B_HUMAN	sp|Q02880-2|TOP2B_HUMAN Isoform Beta-1 of DNA topoisomerase 2-beta OS=Homo sapiens GN=TOP2B	QIMENAEINNIIK		516	528	1529.799560546875
pepa3b46	a3.a2.a1	sp|Q02880-2|TOP2B_HUMAN	sp|Q02880-2|TOP2B_HUMAN Isoform Beta-1 of DNA topoisomerase 2-beta OS=Homo sapiens GN=TOP2B	SLAVSGLGVIGR		483	494	1128.6739501953125
pepa3b11	a3.a2.a1	sp|Q02880-2|TOP2B_HUMAN	sp|Q02880-2|TOP2B_HUMAN Isoform Beta-1 of DNA topoisomerase 2-beta OS=Homo sapiens GN=TOP2B	EWLTNFMEDR	M7:+15.99491	679	688	1356.58935546875
pepa3b32	a3.a2.a1	sp|Q02880-2|TOP2B_HUMAN	sp|Q02880-2|TOP2B_HUMAN Isoform Beta-1 of DNA topoisomerase 2-beta OS=Homo sapiens GN=TOP2B	KEWLTNFMEDR		678	688	1468.689453125
pepa3b13	a3.a2.a1	sp|Q02880-2|TOP2B_HUMAN	sp|Q02880-2|TOP2B_HUMAN Isoform Beta-1 of DNA topoisomerase 2-beta OS=Homo sapiens GN=TOP2B	EWLVGMLGAESTK	M6:+15.99491	1051	1063	1436.7093505859375
pepa3b23	a3.a2.a1	sp|Q02880-2|TOP2B_HUMAN	sp|Q02880-2|TOP2B_HUMAN Isoform Beta-1 of DNA topoisomerase 2-beta OS=Homo sapiens GN=TOP2B	IFDEILVNAADNK		100	112	1461.7587890625
pepa3b16	a3.a2.a1	sp|Q02880-2|TOP2B_HUMAN	sp|Q02880-2|TOP2B_HUMAN Isoform Beta-1 of DNA topoisomerase 2-beta OS=Homo sapiens GN=TOP2B	GFQQISFVNSIATTK		323	337	1640.86474609375
pepa3b60	a3.a2.a1	sp|Q02880-2|TOP2B_HUMAN	sp|Q02880-2|TOP2B_HUMAN Isoform Beta-1 of DNA topoisomerase 2-beta OS=Homo sapiens GN=TOP2B	YAGPEDDAAITLAFSK		656	671	1668.81201171875
pepa3b65	a3.a2.a1	sp|Q02880-2|TOP2B_HUMAN	sp|Q02880-2|TOP2B_HUMAN Isoform Beta-1 of DNA topoisomerase 2-beta OS=Homo sapiens GN=TOP2B	YIFTMLSTLAR	M5:+15.99491	821	831	1331.7032470703125
pepa3b14	a3.a2.a1	sp|Q02880-2|TOP2B_HUMAN	sp|Q02880-2|TOP2B_HUMAN Isoform Beta-1 of DNA topoisomerase 2-beta OS=Homo sapiens GN=TOP2B	FDSNEEDSASVFSPSFGLK		1459	1477	2062.92431640625
pepa3b12	a3.a2.a1	sp|Q02880-2|TOP2B_HUMAN	sp|Q02880-2|TOP2B_HUMAN Isoform Beta-1 of DNA topoisomerase 2-beta OS=Homo sapiens GN=TOP2B	EWLVGMLGAESTK		1051	1063	1420.7144775390625
pepa3b18	a3.a2.a1	sp|Q02880-2|TOP2B_HUMAN	sp|Q02880-2|TOP2B_HUMAN Isoform Beta-1 of DNA topoisomerase 2-beta OS=Homo sapiens GN=TOP2B	HGFLEEFITPIVK		583	595	1529.836669921875
pepa3b50	a3.a2.a1	sp|Q02880-2|TOP2B_HUMAN	sp|Q02880-2|TOP2B_HUMAN Isoform Beta-1 of DNA topoisomerase 2-beta OS=Homo sapiens GN=TOP2B	SQDFGNLFSFPSYSQK		1436	1451	1851.855224609375
pepa3b25	a3.a2.a1	sp|Q02880-2|TOP2B_HUMAN	sp|Q02880-2|TOP2B_HUMAN Isoform Beta-1 of DNA topoisomerase 2-beta OS=Homo sapiens GN=TOP2B	LLFPAVDDNLLK		832	843	1357.77294921875
pepa3b43	a3.a2.a1	sp|Q02880-2|TOP2B_HUMAN	sp|Q02880-2|TOP2B_HUMAN Isoform Beta-1 of DNA topoisomerase 2-beta OS=Homo sapiens GN=TOP2B	QIMENAEINNIIK	Q1:-17.02655	516	528	1512.7730712890625
pepa3b58	a3.a2.a1	sp|Q02880-2|TOP2B_HUMAN	sp|Q02880-2|TOP2B_HUMAN Isoform Beta-1 of DNA topoisomerase 2-beta OS=Homo sapiens GN=TOP2B	VSIDPESNIISIWNNGK		123	139	1885.9658203125
pepa3a3	a3.a2.a1	sp|Q02880-2|TOP2B_HUMAN	sp|Q02880-2|TOP2B_HUMAN Isoform Beta-1 of DNA topoisomerase 2-beta OS=Homo sapiens GN=TOP2B	DLIQMLVQR		1088	1096	1115.6246337890625
pepa3b64	a3.a2.a1	sp|Q02880-2|TOP2B_HUMAN	sp|Q02880-2|TOP2B_HUMAN Isoform Beta-1 of DNA topoisomerase 2-beta OS=Homo sapiens GN=TOP2B	YIFTMLSTLAR		821	831	1315.708251953125
pepa3b33	a3.a2.a2	sp|Q02880|TOP2B_HUMAN	sp|Q02880|TOP2B_HUMAN DNA topoisomerase 2-beta OS=Homo sapiens GN=TOP2B PE=1 SV=3	KGDLDTAAVK		1262	1271	1017.5579223632812
pepa3b21	a3.a2.a2	sp|Q02880|TOP2B_HUMAN	sp|Q02880|TOP2B_HUMAN DNA topoisomerase 2-beta OS=Homo sapiens GN=TOP2B PE=1 SV=3	LAQAEAAGLHK		998	1008	1108.6114501953125
pepa3a7	a3.a2.a2	sp|Q02880|TOP2B_HUMAN	sp|Q02880|TOP2B_HUMAN DNA topoisomerase 2-beta OS=Homo sapiens GN=TOP2B PE=1 SV=3	EDVLAGMSGK	M7:+15.99491	1205	1214	1022.4827270507812
pepa3b52	a3.a2.a2	sp|Q02880|TOP2B_HUMAN	sp|Q02880|TOP2B_HUMAN DNA topoisomerase 2-beta OS=Homo sapiens GN=TOP2B PE=1 SV=3	SYDDAESLK		542	550	1027.458251953125
pepa3b30	a3.a2.a2	sp|Q02880|TOP2B_HUMAN	sp|Q02880|TOP2B_HUMAN DNA topoisomerase 2-beta OS=Homo sapiens GN=TOP2B PE=1 SV=3	IMIMTDQDQDGSHIK	M2:+15.99491 M4:+15.99491	557	571	1763.7943115234375
pepa3b29	a3.a2.a2	sp|Q02880|TOP2B_HUMAN	sp|Q02880|TOP2B_HUMAN DNA topoisomerase 2-beta OS=Homo sapiens GN=TOP2B PE=1 SV=3	IMIMTDQDQDGSHIK	M2:+15.99491	557	571	1747.7994384765625
pepa3b28	a3.a2.a2	sp|Q02880|TOP2B_HUMAN	sp|Q02880|TOP2B_HUMAN DNA topoisomerase 2-beta OS=Homo sapiens GN=TOP2B PE=1 SV=3	IMIMTDQDQDGSHIK		557	571	1731.804443359375
pepa3b55	a3.a2.a2	sp|Q02880|TOP2B_HUMAN	sp|Q02880|TOP2B_HUMAN DNA topoisomerase 2-beta OS=Homo sapiens GN=TOP2B PE=1 SV=3	TPALISDYK		971	979	1007.5411987304688
pepa3b20	a3.a2.a2	sp|Q02880|TOP2B_HUMAN	sp|Q02880|TOP2B_HUMAN DNA topoisomerase 2-beta OS=Homo sapiens GN=TOP2B PE=1 SV=3	HVDYVVDQVVGK		346	357	1357.7115478515625
pepa3a4	a3.a2.a2	sp|Q02880|TOP2B_HUMAN	sp|Q02880|TOP2B_HUMAN DNA topoisomerase 2-beta OS=Homo sapiens GN=TOP2B PE=1 SV=3	DIVALMTR	M6:+15.99491	255	262	934.5029907226562
pepa3b31	a3.a2.a2	sp|Q02880|TOP2B_HUMAN	sp|Q02880|TOP2B_HUMAN DNA topoisomerase 2-beta OS=Homo sapiens GN=TOP2B PE=1 SV=3	LQLEETMPSPYGR	M7:+15.99491	1228	1240	1536.7366943359375
pepa3b47	a3.a2.a2	sp|Q02880|TOP2B_HUMAN	sp|Q02880|TOP2B_HUMAN DNA topoisomerase 2-beta OS=Homo sapiens GN=TOP2B PE=1 SV=3	SIPSLVDGFKPGQR		735	748	1500.8172607421875
pepa3b39	a3.a2.a2	sp|Q02880|TOP2B_HUMAN	sp|Q02880|TOP2B_HUMAN DNA topoisomerase 2-beta OS=Homo sapiens GN=TOP2B PE=1 SV=3	NTVEITELPVR		940	950	1270.7005615234375
pepa3b24	a3.a2.a2	sp|Q02880|TOP2B_HUMAN	sp|Q02880|TOP2B_HUMAN DNA topoisomerase 2-beta OS=Homo sapiens GN=TOP2B PE=1 SV=3	LHGLPEQFLYGTATK		698	712	1674.8853759765625
pepa3b22	a3.a2.a2	sp|Q02880|TOP2B_HUMAN	sp|Q02880|TOP2B_HUMAN DNA topoisomerase 2-beta OS=Homo sapiens GN=TOP2B PE=1 SV=3	LDKDIVALMTR		252	262	1274.714111328125
pepa3b44	a3.a2.a2	sp|Q02880|TOP2B_HUMAN	sp|Q02880|TOP2B_HUMAN DNA topoisomerase 2-beta OS=Homo sapiens GN=TOP2B PE=1 SV=3	QIMENAEINNIIK		521	533	1529.799560546875
pepa3b46	a3.a2.a2	sp|Q02880|TOP2B_HUMAN	sp|Q02880|TOP2B_HUMAN DNA topoisomerase 2-beta OS=Homo sapiens GN=TOP2B PE=1 SV=3	SLAVSGLGVIGR		488	499	1128.6739501953125
pepa3b11	a3.a2.a2	sp|Q02880|TOP2B_HUMAN	sp|Q02880|TOP2B_HUMAN DNA topoisomerase 2-beta OS=Homo sapiens GN=TOP2B PE=1 SV=3	EWLTNFMEDR	M7:+15.99491	684	693	1356.58935546875
pepa3b32	a3.a2.a2	sp|Q02880|TOP2B_HUMAN	sp|Q02880|TOP2B_HUMAN DNA topoisomerase 2-beta OS=Homo sapiens GN=TOP2B PE=1 SV=3	KEWLTNFMEDR		683	693	1468.689453125
pepa3b13	a3.a2.a2	sp|Q02880|TOP2B_HUMAN	sp|Q02880|TOP2B_HUMAN DNA topoisomerase 2-beta OS=Homo sapiens GN=TOP2B PE=1 SV=3	EWLVGMLGAESTK	M6:+15.99491	1056	1068	1436.7093505859375
pepa3b23	a3.a2.a2	sp|Q02880|TOP2B_HUMAN	sp|Q02880|TOP2B_HUMAN DNA topoisomerase 2-beta OS=Homo sapiens GN=TOP2B PE=1 SV=3	IFDEILVNAADNK		105	117	1461.7587890625
pepa3b16	a3.a2.a2	sp|Q02880|TOP2B_HUMAN	sp|Q02880|TOP2B_HUMAN DNA topoisomerase 2-beta OS=Homo sapiens GN=TOP2B PE=1 SV=3	GFQQISFVNSIATTK		328	342	1640.86474609375
pepa3b60	a3.a2.a2	sp|Q02880|TOP2B_HUMAN	sp|Q02880|TOP2B_HUMAN DNA topoisomerase 2-beta OS=Homo sapiens GN=TOP2B PE=1 SV=3	YAGPEDDAAITLAFSK		661	676	1668.81201171875
pepa3b65	a3.a2.a2	sp|Q02880|TOP2B_HUMAN	sp|Q02880|TOP2B_HUMAN DNA topoisomerase 2-beta OS=Homo sapiens GN=TOP2B PE=1 SV=3	YIFTMLSTLAR	M5:+15.99491	826	836	1331.7032470703125
pepa3b14	a3.a2.a2	sp|Q02880|TOP2B_HUMAN	sp|Q02880|TOP2B_HUMAN DNA topoisomerase 2-beta OS=Homo sapiens GN=TOP2B PE=1 SV=3	FDSNEEDSASVFSPSFGLK		1464	1482	2062.92431640625
pepa3b12	a3.a2.a2	sp|Q02880|TOP2B_HUMAN	sp|Q02880|TOP2B_HUMAN DNA topoisomerase 2-beta OS=Homo sapiens GN=TOP2B PE=1 SV=3	EWLVGMLGAESTK		1056	1068	1420.7144775390625
pepa3b18	a3.a2.a2	sp|Q02880|TOP2B_HUMAN	sp|Q02880|TOP2B_HUMAN DNA topoisomerase 2-beta OS=Homo sapiens GN=TOP2B PE=1 SV=3	HGFLEEFITPIVK		588	600	1529.836669921875
pepa3b50	a3.a2.a2	sp|Q02880|TOP2B_HUMAN	sp|Q02880|TOP2B_HUMAN DNA topoisomerase 2-beta OS=Homo sapiens GN=TOP2B PE=1 SV=3	SQDFGNLFSFPSYSQK		1441	1456	1851.855224609375
pepa3b25	a3.a2.a2	sp|Q02880|TOP2B_HUMAN	sp|Q02880|TOP2B_HUMAN DNA topoisomerase 2-beta OS=Homo sapiens GN=TOP2B PE=1 SV=3	LLFPAVDDNLLK		837	848	1357.77294921875
pepa3b43	a3.a2.a2	sp|Q02880|TOP2B_HUMAN	sp|Q02880|TOP2B_HUMAN DNA topoisomerase 2-beta OS=Homo sapiens GN=TOP2B PE=1 SV=3	QIMENAEINNIIK	Q1:-17.02655	521	533	1512.7730712890625
pepa3b58	a3.a2.a2	sp|Q02880|TOP2B_HUMAN	sp|Q02880|TOP2B_HUMAN DNA topoisomerase 2-beta OS=Homo sapiens GN=TOP2B PE=1 SV=3	VSIDPESNIISIWNNGK		128	144	1885.9658203125
pepa3a3	a3.a2.a2	sp|Q02880|TOP2B_HUMAN	sp|Q02880|TOP2B_HUMAN DNA topoisomerase 2-beta OS=Homo sapiens GN=TOP2B PE=1 SV=3	DLIQMLVQR		1093	1101	1115.6246337890625
pepa3b64	a3.a2.a2	sp|Q02880|TOP2B_HUMAN	sp|Q02880|TOP2B_HUMAN DNA topoisomerase 2-beta OS=Homo sapiens GN=TOP2B PE=1 SV=3	YIFTMLSTLAR		826	836	1315.708251953125
pepa4b34	a4.a1.a1	sp|P13010|XRCC5_HUMAN	sp|P13010|XRCC5_HUMAN X-ray repair cross-complementing protein 5 OS=Homo sapiens GN=XRCC5 PE=1 SV=3	SKVDEEQMK		324	332	1093.519775390625
pepa4b39	a4.a1.a1	sp|P13010|XRCC5_HUMAN	sp|P13010|XRCC5_HUMAN X-ray repair cross-complementing protein 5 OS=Homo sapiens GN=XRCC5 PE=1 SV=3	VDEEQMK		326	332	878.392822265625
pepa4b13	a4.a1.a1	sp|P13010|XRCC5_HUMAN	sp|P13010|XRCC5_HUMAN X-ray repair cross-complementing protein 5 OS=Homo sapiens GN=XRCC5 PE=1 SV=3	EEASGSSVTAEEAKK		689	703	1522.7235107421875
pepa4b12	a4.a1.a1	sp|P13010|XRCC5_HUMAN	sp|P13010|XRCC5_HUMAN X-ray repair cross-complementing protein 5 OS=Homo sapiens GN=XRCC5 PE=1 SV=3	EEASGSSVTAEEAK		689	702	1394.6285400390625
pepa4b37	a4.a1.a1	sp|P13010|XRCC5_HUMAN	sp|P13010|XRCC5_HUMAN X-ray repair cross-complementing protein 5 OS=Homo sapiens GN=XRCC5 PE=1 SV=3	TEQGGAHF		569	576	846.37451171875
pepa4a9	a4.a1.a1	sp|P13010|XRCC5_HUMAN	sp|P13010|XRCC5_HUMAN X-ray repair cross-complementing protein 5 OS=Homo sapiens GN=XRCC5 PE=1 SV=3	EDGSGDRGDGPFR		172	184	1364.5830078125
pepa4b33	a4.a1.a1	sp|P13010|XRCC5_HUMAN	sp|P13010|XRCC5_HUMAN X-ray repair cross-complementing protein 5 OS=Homo sapiens GN=XRCC5 PE=1 SV=3	SGGDQYQNITVHR		69	81	1474.703857421875
pepa4b24	a4.a1.a1	sp|P13010|XRCC5_HUMAN	sp|P13010|XRCC5_HUMAN X-ray repair cross-complementing protein 5 OS=Homo sapiens GN=XRCC5 PE=1 SV=3	KVITMFVQR	M5:+15.99491	36	44	1137.645263671875
pepa4b28	a4.a1.a1	sp|P13010|XRCC5_HUMAN	sp|P13010|XRCC5_HUMAN X-ray repair cross-complementing protein 5 OS=Homo sapiens GN=XRCC5 PE=1 SV=3	MLNPPAEVTTK	M1:+15.99491	515	525	1216.6246337890625
pepa4b18	a4.a1.a1	sp|P13010|XRCC5_HUMAN	sp|P13010|XRCC5_HUMAN X-ray repair cross-complementing protein 5 OS=Homo sapiens GN=XRCC5 PE=1 SV=3	LGGHGPSFPLK		185	195	1109.610595703125
pepa4b27	a4.a1.a1	sp|P13010|XRCC5_HUMAN	sp|P13010|XRCC5_HUMAN X-ray repair cross-complementing protein 5 OS=Homo sapiens GN=XRCC5 PE=1 SV=3	MLNPPAEVTTK		515	525	1200.6297607421875
pepa4b41	a4.a1.a1	sp|P13010|XRCC5_HUMAN	sp|P13010|XRCC5_HUMAN X-ray repair cross-complementing protein 5 OS=Homo sapiens GN=XRCC5 PE=1 SV=3	VITMFVQR	M4:+15.99491	37	44	1009.55029296875
pepa4b22	a4.a1.a1	sp|P13010|XRCC5_HUMAN	sp|P13010|XRCC5_HUMAN X-ray repair cross-complementing protein 5 OS=Homo sapiens GN=XRCC5 PE=1 SV=3	KDQVTAQEIFQDNHEDGPTAK		545	565	2371.116455078125
pepa4b23	a4.a1.a1	sp|P13010|XRCC5_HUMAN	sp|P13010|XRCC5_HUMAN X-ray repair cross-complementing protein 5 OS=Homo sapiens GN=XRCC5 PE=1 SV=3	KVITMFVQR		36	44	1121.650390625
pepa4b30	a4.a1.a1	sp|P13010|XRCC5_HUMAN	sp|P13010|XRCC5_HUMAN X-ray repair cross-complementing protein 5 OS=Homo sapiens GN=XRCC5 PE=1 SV=3	RANPQVGVAFPHIK		400	413	1533.8653564453125
pepa4b32	a4.a1.a1	sp|P13010|XRCC5_HUMAN	sp|P13010|XRCC5_HUMAN X-ray repair cross-complementing protein 5 OS=Homo sapiens GN=XRCC5 PE=1 SV=3	RHIEIFTDLSSR		130	141	1473.78125
pepa4b31	a4.a1.a1	sp|P13010|XRCC5_HUMAN	sp|P13010|XRCC5_HUMAN X-ray repair cross-complementing protein 5 OS=Homo sapiens GN=XRCC5 PE=1 SV=3	RFFMGNQVLK		354	363	1239.6671142578125
pepa4a8	a4.a1.a1	sp|P13010|XRCC5_HUMAN	sp|P13010|XRCC5_HUMAN X-ray repair cross-complementing protein 5 OS=Homo sapiens GN=XRCC5 PE=1 SV=3	DQVTAQEIFQDNHEDGPTAK		546	565	2243.021484375
pepa4a2	a4.a1.a1	sp|P13010|XRCC5_HUMAN	sp|P13010|XRCC5_HUMAN X-ray repair cross-complementing protein 5 OS=Homo sapiens GN=XRCC5 PE=1 SV=3	ANPQVGVAFPH		401	411	1136.5850830078125
pepa4b11	a4.a1.a1	sp|P13010|XRCC5_HUMAN	sp|P13010|XRCC5_HUMAN X-ray repair cross-complementing protein 5 OS=Homo sapiens GN=XRCC5 PE=1 SV=3	EDIIQGFR		308	315	977.5054931640625
pepa4b44	a4.a1.a1	sp|P13010|XRCC5_HUMAN	sp|P13010|XRCC5_HUMAN X-ray repair cross-complementing protein 5 OS=Homo sapiens GN=XRCC5 PE=1 SV=3	YGSDIVPFSK		316	325	1112.562744140625
pepa4b10	a4.a1.a1	sp|P13010|XRCC5_HUMAN	sp|P13010|XRCC5_HUMAN X-ray repair cross-complementing protein 5 OS=Homo sapiens GN=XRCC5 PE=1 SV=3	EDIIQGFR	E1:-18.01056	308	315	959.494873046875
pepa4a3	a4.a1.a1	sp|P13010|XRCC5_HUMAN	sp|P13010|XRCC5_HUMAN X-ray repair cross-complementing protein 5 OS=Homo sapiens GN=XRCC5 PE=1 SV=3	AVDALIDSMSLAK	M9:+15.99491	453	465	1349.698486328125
pepa4b15	a4.a1.a1	sp|P13010|XRCC5_HUMAN	sp|P13010|XRCC5_HUMAN X-ray repair cross-complementing protein 5 OS=Homo sapiens GN=XRCC5 PE=1 SV=3	HIEIFTDLSSR		131	141	1317.68017578125
pepa4b21	a4.a1.a1	sp|P13010|XRCC5_HUMAN	sp|P13010|XRCC5_HUMAN X-ray repair cross-complementing protein 5 OS=Homo sapiens GN=XRCC5 PE=1 SV=3	IWNMLNPPAEVTTK	M4:+15.99491	512	525	1629.8309326171875
pepa4a7	a4.a1.a1	sp|P13010|XRCC5_HUMAN	sp|P13010|XRCC5_HUMAN X-ray repair cross-complementing protein 5 OS=Homo sapiens GN=XRCC5 PE=1 SV=3	DQVTAQEIFQDNHED		546	560	1788.7674560546875
pepa4b40	a4.a1.a1	sp|P13010|XRCC5_HUMAN	sp|P13010|XRCC5_HUMAN X-ray repair cross-complementing protein 5 OS=Homo sapiens GN=XRCC5 PE=1 SV=3	VITMFVQR		37	44	993.555419921875
pepa4b14	a4.a1.a1	sp|P13010|XRCC5_HUMAN	sp|P13010|XRCC5_HUMAN X-ray repair cross-complementing protein 5 OS=Homo sapiens GN=XRCC5 PE=1 SV=3	FFMGNQVLK		355	363	1083.5660400390625
pepa4b35	a4.a1.a1	sp|P13010|XRCC5_HUMAN	sp|P13010|XRCC5_HUMAN X-ray repair cross-complementing protein 5 OS=Homo sapiens GN=XRCC5 PE=1 SV=3	SNSIPGIESPFEQAK		21	35	1603.7967529296875
pepa4b29	a4.a1.a1	sp|P13010|XRCC5_HUMAN	sp|P13010|XRCC5_HUMAN X-ray repair cross-complementing protein 5 OS=Homo sapiens GN=XRCC5 PE=1 SV=3	PGIESPFEQAK		25	35	1202.6055908203125
pepa4b19	a4.a1.a1	sp|P13010|XRCC5_HUMAN	sp|P13010|XRCC5_HUMAN X-ray repair cross-complementing protein 5 OS=Homo sapiens GN=XRCC5 PE=1 SV=3	IKTLFPLIEAK		533	543	1272.79296875
pepa4b36	a4.a1.a1	sp|P13010|XRCC5_HUMAN	sp|P13010|XRCC5_HUMAN X-ray repair cross-complementing protein 5 OS=Homo sapiens GN=XRCC5 PE=1 SV=3	SQLDIIIHSLK		145	155	1266.741943359375
pepa4b38	a4.a1.a1	sp|P13010|XRCC5_HUMAN	sp|P13010|XRCC5_HUMAN X-ray repair cross-complementing protein 5 OS=Homo sapiens GN=XRCC5 PE=1 SV=3	TEQGGAHFSVSSLAEGSVTSVGSVNPAENFR		569	599	3121.482421875
pepa4b26	a4.a1.a1	sp|P13010|XRCC5_HUMAN	sp|P13010|XRCC5_HUMAN X-ray repair cross-complementing protein 5 OS=Homo sapiens GN=XRCC5 PE=1 SV=3	KYAPTEAQLNAVDALIDSMSLAK	M19:+15.99491	443	465	2465.259521484375
pepa4a1	a4.a1.a1	sp|P13010|XRCC5_HUMAN	sp|P13010|XRCC5_HUMAN X-ray repair cross-complementing protein 5 OS=Homo sapiens GN=XRCC5 PE=1 SV=3	ALDDLDMVAIVR		383	394	1330.703857421875
pepa4b43	a4.a1.a1	sp|P13010|XRCC5_HUMAN	sp|P13010|XRCC5_HUMAN X-ray repair cross-complementing protein 5 OS=Homo sapiens GN=XRCC5 PE=1 SV=3	YAPTEAQLNAVDALIDSMSLAK	M18:+15.99491	444	465	2337.164794921875
pepa4a4	a4.a1.a1	sp|P13010|XRCC5_HUMAN	sp|P13010|XRCC5_HUMAN X-ray repair cross-complementing protein 5 OS=Homo sapiens GN=XRCC5 PE=1 SV=3	DDEAAAVALSSLIH		369	382	1411.706787109375
pepa4a5	a4.a1.a1	sp|P13010|XRCC5_HUMAN	sp|P13010|XRCC5_HUMAN X-ray repair cross-complementing protein 5 OS=Homo sapiens GN=XRCC5 PE=1 SV=3	DEIALVLFGTDGTDNPLSGGDQYQNITVHR		52	81	3245.5712890625
pepa4b17	a4.a1.a1	sp|P13010|XRCC5_HUMAN	sp|P13010|XRCC5_HUMAN X-ray repair cross-complementing protein 5 OS=Homo sapiens GN=XRCC5 PE=1 SV=3	HLMLPDFDLLEDIESK	M3:+15.99491	82	97	1930.9471435546875
pepa4b25	a4.a1.a1	sp|P13010|XRCC5_HUMAN	sp|P13010|XRCC5_HUMAN X-ray repair cross-complementing protein 5 OS=Homo sapiens GN=XRCC5 PE=1 SV=3	KYAPTEAQLNAVDALIDSMSLAK		443	465	2449.2646484375
pepa4b16	a4.a1.a1	sp|P13010|XRCC5_HUMAN	sp|P13010|XRCC5_HUMAN X-ray repair cross-complementing protein 5 OS=Homo sapiens GN=XRCC5 PE=1 SV=3	HLMLPDFDLLEDIESK		82	97	1914.9521484375
pepa4b20	a4.a1.a1	sp|P13010|XRCC5_HUMAN	sp|P13010|XRCC5_HUMAN X-ray repair cross-complementing protein 5 OS=Homo sapiens GN=XRCC5 PE=1 SV=3	ISLEGEDGLDEIYSFSESLR		213	232	2259.066650390625
pepa4a6	a4.a1.a1	sp|P13010|XRCC5_HUMAN	sp|P13010|XRCC5_HUMAN X-ray repair cross-complementing protein 5 OS=Homo sapiens GN=XRCC5 PE=1 SV=3	DKPSGDTAAVFEEGGDVDDLLDMI	M23:+15.99491	709	732	2525.1240234375
pepa4b42	a4.a1.a1	sp|P13010|XRCC5_HUMAN	sp|P13010|XRCC5_HUMAN X-ray repair cross-complementing protein 5 OS=Homo sapiens GN=XRCC5 PE=1 SV=3	YAPTEAQLNAVDALIDSMSLAK		444	465	2321.169921875
pepa5a8	a5.a1.a1	sp|Q14676|MDC1_HUMAN	sp|Q14676|MDC1_HUMAN Mediator of DNA damage checkpoint protein 1 OS=Homo sapiens GN=MDC1 PE=1 SV=3	EEEEDTAEKPGK		1841	1852	1361.6070556640625
pepa5b18	a5.a1.a1	sp|Q14676|MDC1_HUMAN	sp|Q14676|MDC1_HUMAN Mediator of DNA damage checkpoint protein 1 OS=Homo sapiens GN=MDC1 PE=1 SV=3	LNQESTAPK		1886	1894	987.510986328125
pepa5b36	a5.a1.a1	sp|Q14676|MDC1_HUMAN	sp|Q14676|MDC1_HUMAN Mediator of DNA damage checkpoint protein 1 OS=Homo sapiens GN=MDC1 PE=1 SV=3	SQAGSDTDVEEGK		372	384	1322.571044921875
pepa5b22	a5.a1.a1	sp|Q14676|MDC1_HUMAN	sp|Q14676|MDC1_HUMAN Mediator of DNA damage checkpoint protein 1 OS=Homo sapiens GN=MDC1 PE=1 SV=3	KHQVSVEGTNQTDVK		540	554	1669.850830078125
pepa5b35	a5.a1.a1	sp|Q14676|MDC1_HUMAN	sp|Q14676|MDC1_HUMAN Mediator of DNA damage checkpoint protein 1 OS=Homo sapiens GN=MDC1 PE=1 SV=3	SLATMDSPPHQK	M5:+15.99491	1814	1825	1327.6314697265625
pepa5b28	a5.a1.a1	sp|Q14676|MDC1_HUMAN	sp|Q14676|MDC1_HUMAN Mediator of DNA damage checkpoint protein 1 OS=Homo sapiens GN=MDC1 PE=1 SV=3	PVTSEPTSQATR		1218	1229	1273.638671875
pepa5b14	a5.a1.a1	sp|Q14676|MDC1_HUMAN	sp|Q14676|MDC1_HUMAN Mediator of DNA damage checkpoint protein 1 OS=Homo sapiens GN=MDC1 PE=1 SV=3	HQVSVEGTNQTDVK		541	554	1541.755859375
pepa5a7	a5.a1.a1	sp|Q14676|MDC1_HUMAN	sp|Q14676|MDC1_HUMAN Mediator of DNA damage checkpoint protein 1 OS=Homo sapiens GN=MDC1 PE=1 SV=3	EEDVVTPKPGK		1853	1863	1198.6318359375
pepa5a5	a5.a1.a1	sp|Q14676|MDC1_HUMAN	sp|Q14676|MDC1_HUMAN Mediator of DNA damage checkpoint protein 1 OS=Homo sapiens GN=MDC1 PE=1 SV=3	DAEEDMPQR		430	438	1090.4473876953125
pepa5b40	a5.a1.a1	sp|Q14676|MDC1_HUMAN	sp|Q14676|MDC1_HUMAN Mediator of DNA damage checkpoint protein 1 OS=Homo sapiens GN=MDC1 PE=1 SV=3	SSPGIHLER		504	512	995.5272827148438
pepa5b26	a5.a1.a1	sp|Q14676|MDC1_HUMAN	sp|Q14676|MDC1_HUMAN Mediator of DNA damage checkpoint protein 1 OS=Homo sapiens GN=MDC1 PE=1 SV=3	PGIHLER		506	512	821.4631958007812
pepa5b17	a5.a1.a1	sp|Q14676|MDC1_HUMAN	sp|Q14676|MDC1_HUMAN Mediator of DNA damage checkpoint protein 1 OS=Homo sapiens GN=MDC1 PE=1 SV=3	LHIFSGAHGPEK		34	45	1292.675048828125
pepa5b38	a5.a1.a1	sp|Q14676|MDC1_HUMAN	sp|Q14676|MDC1_HUMAN Mediator of DNA damage checkpoint protein 1 OS=Homo sapiens GN=MDC1 PE=1 SV=3	SQASTTVDINTQVEK		513	527	1620.807861328125
pepa5b25	a5.a1.a1	sp|Q14676|MDC1_HUMAN	sp|Q14676|MDC1_HUMAN Mediator of DNA damage checkpoint protein 1 OS=Homo sapiens GN=MDC1 PE=1 SV=3	NLNSDTDVEEGQQPATEEASSAAR		215	238	2519.11328125
pepa5b48	a5.a1.a1	sp|Q14676|MDC1_HUMAN	sp|Q14676|MDC1_HUMAN Mediator of DNA damage checkpoint protein 1 OS=Homo sapiens GN=MDC1 PE=1 SV=3	VEIETSEEIQEK		892	903	1433.7010498046875
pepa5b16	a5.a1.a1	sp|Q14676|MDC1_HUMAN	sp|Q14676|MDC1_HUMAN Mediator of DNA damage checkpoint protein 1 OS=Homo sapiens GN=MDC1 PE=1 SV=3	LEPSTSTDQPVTPEPTSQATR		1414	1434	2242.083740234375
pepa5b44	a5.a1.a1	sp|Q14676|MDC1_HUMAN	sp|Q14676|MDC1_HUMAN Mediator of DNA damage checkpoint protein 1 OS=Homo sapiens GN=MDC1 PE=1 SV=3	TPETLVPTAPK		1403	1413	1153.646728515625
pepa5b23	a5.a1.a1	sp|Q14676|MDC1_HUMAN	sp|Q14676|MDC1_HUMAN Mediator of DNA damage checkpoint protein 1 OS=Homo sapiens GN=MDC1 PE=1 SV=3	MTPFPATSAAPEPHPSTSTAQPVTPK	M1:+15.99491	1115	1140	2664.298095703125
pepa5b42	a5.a1.a1	sp|Q14676|MDC1_HUMAN	sp|Q14676|MDC1_HUMAN Mediator of DNA damage checkpoint protein 1 OS=Homo sapiens GN=MDC1 PE=1 SV=3	TPEPVVPTAPEPHPTTSTDQPVTPK		1608	1632	2623.325439453125
pepa5a6	a5.a1.a1	sp|Q14676|MDC1_HUMAN	sp|Q14676|MDC1_HUMAN Mediator of DNA damage checkpoint protein 1 OS=Homo sapiens GN=MDC1 PE=1 SV=3	DSDTDVEEEELPVENR		452	467	1875.8094482421875
pepa5b20	a5.a1.a1	sp|Q14676|MDC1_HUMAN	sp|Q14676|MDC1_HUMAN Mediator of DNA damage checkpoint protein 1 OS=Homo sapiens GN=MDC1 PE=1 SV=3	IPATPVVIPMK	M10:+15.99491	338	348	1181.6966552734375
pepa5b30	a5.a1.a1	sp|Q14676|MDC1_HUMAN	sp|Q14676|MDC1_HUMAN Mediator of DNA damage checkpoint protein 1 OS=Homo sapiens GN=MDC1 PE=1 SV=3	QDGSQEAPEAPLSSELEPFHPKPK		1083	1106	2618.27392578125
pepa5b41	a5.a1.a1	sp|Q14676|MDC1_HUMAN	sp|Q14676|MDC1_HUMAN Mediator of DNA damage checkpoint protein 1 OS=Homo sapiens GN=MDC1 PE=1 SV=3	TPEPVVPTAPELR		1280	1292	1405.76904296875
pepa5b34	a5.a1.a1	sp|Q14676|MDC1_HUMAN	sp|Q14676|MDC1_HUMAN Mediator of DNA damage checkpoint protein 1 OS=Homo sapiens GN=MDC1 PE=1 SV=3	QSEAEVVTEIQLEK		247	260	1602.822509765625
pepa5a2	a5.a1.a1	sp|Q14676|MDC1_HUMAN	sp|Q14676|MDC1_HUMAN Mediator of DNA damage checkpoint protein 1 OS=Homo sapiens GN=MDC1 PE=1 SV=3	AHEVGAQGGPPVAQVEQDLPISR		620	642	2355.20556640625
pepa5b10	a5.a1.a1	sp|Q14676|MDC1_HUMAN	sp|Q14676|MDC1_HUMAN Mediator of DNA damage checkpoint protein 1 OS=Homo sapiens GN=MDC1 PE=1 SV=3	GAGNGVVPAGVILER		277	291	1408.7911376953125
pepa5b46	a5.a1.a1	sp|Q14676|MDC1_HUMAN	sp|Q14676|MDC1_HUMAN Mediator of DNA damage checkpoint protein 1 OS=Homo sapiens GN=MDC1 PE=1 SV=3	TPETVVPTAPELQASASTDQPVTSEPTSR		1485	1513	2996.469970703125
pepa5b45	a5.a1.a1	sp|Q14676|MDC1_HUMAN	sp|Q14676|MDC1_HUMAN Mediator of DNA damage checkpoint protein 1 OS=Homo sapiens GN=MDC1 PE=1 SV=3	TPETVVPTALELQPSTSTDRPVTSEPTSQATR		1198	1229	3396.71337890625
pepa5b29	a5.a1.a1	sp|Q14676|MDC1_HUMAN	sp|Q14676|MDC1_HUMAN Mediator of DNA damage checkpoint protein 1 OS=Homo sapiens GN=MDC1 PE=1 SV=3	QDGSQEAPEAPLSSELEPFHPK		1083	1104	2393.1259765625
pepa5b19	a5.a1.a1	sp|Q14676|MDC1_HUMAN	sp|Q14676|MDC1_HUMAN Mediator of DNA damage checkpoint protein 1 OS=Homo sapiens GN=MDC1 PE=1 SV=3	IPATPVVIPMK		338	348	1165.7017822265625
pepa5b47	a5.a1.a1	sp|Q14676|MDC1_HUMAN	sp|Q14676|MDC1_HUMAN Mediator of DNA damage checkpoint protein 1 OS=Homo sapiens GN=MDC1 PE=1 SV=3	TPKPVEPAASDLEPFTPTDQSVTPEAIAQGGQSK		1649	1682	3493.733642578125
pepa5a3	a5.a1.a1	sp|Q14676|MDC1_HUMAN	sp|Q14676|MDC1_HUMAN Mediator of DNA damage checkpoint protein 1 OS=Homo sapiens GN=MDC1 PE=1 SV=3	AQPFGFIDSDTDAEEER		321	337	1926.8355712890625
pepa5b21	a5.a1.a1	sp|Q14676|MDC1_HUMAN	sp|Q14676|MDC1_HUMAN Mediator of DNA damage checkpoint protein 1 OS=Homo sapiens GN=MDC1 PE=1 SV=3	KAGFFLPPDEYVVTDPEQEK		1958	1977	2309.134033203125
pepa5b43	a5.a1.a1	sp|Q14676|MDC1_HUMAN	sp|Q14676|MDC1_HUMAN Mediator of DNA damage checkpoint protein 1 OS=Homo sapiens GN=MDC1 PE=1 SV=3	TPESIVPIAPELQPSTSR		1567	1584	1922.0234375
pepa5b32	a5.a1.a1	sp|Q14676|MDC1_HUMAN	sp|Q14676|MDC1_HUMAN Mediator of DNA damage checkpoint protein 1 OS=Homo sapiens GN=MDC1 PE=1 SV=3	QEAKPEAFVLSPLEMSST	M15:+15.99491	2072	2089	1979.9635009765625
pepa5b27	a5.a1.a1	sp|Q14676|MDC1_HUMAN	sp|Q14676|MDC1_HUMAN Mediator of DNA damage checkpoint protein 1 OS=Homo sapiens GN=MDC1 PE=1 SV=3	PVEPAASDLEPFTPTDQSVTPEAIAQGGQSK		1652	1682	3167.5380859375
pepa5b33	a5.a1.a1	sp|Q14676|MDC1_HUMAN	sp|Q14676|MDC1_HUMAN Mediator of DNA damage checkpoint protein 1 OS=Homo sapiens GN=MDC1 PE=1 SV=3	QSEAEVVTEIQLEK	Q1:-17.02655	247	260	1585.7960205078125
pepa5a4	a5.a1.a1	sp|Q14676|MDC1_HUMAN	sp|Q14676|MDC1_HUMAN Mediator of DNA damage checkpoint protein 1 OS=Homo sapiens GN=MDC1 PE=1 SV=3	AVLALGGSLAGSAAEASHLVTDR		1908	1930	2166.151611328125
pepa5a9	a5.a1.a1	sp|Q14676|MDC1_HUMAN	sp|Q14676|MDC1_HUMAN Mediator of DNA damage checkpoint protein 1 OS=Homo sapiens GN=MDC1 PE=1 SV=3	ENLTDLVVDTDTLGESTQPQR		643	663	2331.131591796875
pepa5b13	a5.a1.a1	sp|Q14676|MDC1_HUMAN	sp|Q14676|MDC1_HUMAN Mediator of DNA damage checkpoint protein 1 OS=Homo sapiens GN=MDC1 PE=1 SV=3	HLAPPPLLSPLLPSIKPTVR		1060	1079	2146.3115234375
pepa5b24	a5.a1.a1	sp|Q14676|MDC1_HUMAN	sp|Q14676|MDC1_HUMAN Mediator of DNA damage checkpoint protein 1 OS=Homo sapiens GN=MDC1 PE=1 SV=3	NFGFSLQDALSR		1978	1989	1354.6754150390625
pepa5b15	a5.a1.a1	sp|Q14676|MDC1_HUMAN	sp|Q14676|MDC1_HUMAN Mediator of DNA damage checkpoint protein 1 OS=Homo sapiens GN=MDC1 PE=1 SV=3	LDVSLPFVSR		133	142	1132.636474609375
pepa5b39	a5.a1.a1	sp|Q14676|MDC1_HUMAN	sp|Q14676|MDC1_HUMAN Mediator of DNA damage checkpoint protein 1 OS=Homo sapiens GN=MDC1 PE=1 SV=3	SQLPAEGDAGAEWAAAVLK		598	616	1883.9501953125
pepa5a1	a5.a1.a1	sp|Q14676|MDC1_HUMAN	sp|Q14676|MDC1_HUMAN Mediator of DNA damage checkpoint protein 1 OS=Homo sapiens GN=MDC1 PE=1 SV=3	AGFFLPPDEYVVTDPEQEK		1959	1977	2181.0390625
pepa5b37	a5.a1.a1	sp|Q14676|MDC1_HUMAN	sp|Q14676|MDC1_HUMAN Mediator of DNA damage checkpoint protein 1 OS=Homo sapiens GN=MDC1 PE=1 SV=3	SQASMVINSDTDDEEEVSAALTLAHLK		394	420	2874.36767578125
pepa5b12	a5.a1.a1	sp|Q14676|MDC1_HUMAN	sp|Q14676|MDC1_HUMAN Mediator of DNA damage checkpoint protein 1 OS=Homo sapiens GN=MDC1 PE=1 SV=3	HLAPPPLLSPLLPSIK		1060	1075	1693.04150390625
pepa5b11	a5.a1.a1	sp|Q14676|MDC1_HUMAN	sp|Q14676|MDC1_HUMAN Mediator of DNA damage checkpoint protein 1 OS=Homo sapiens GN=MDC1 PE=1 SV=3	GIPILSLDWLHQSR		1944	1957	1634.9017333984375
pepa5b31	a5.a1.a1	sp|Q14676|MDC1_HUMAN	sp|Q14676|MDC1_HUMAN Mediator of DNA damage checkpoint protein 1 OS=Homo sapiens GN=MDC1 PE=1 SV=3	QEAKPEAFVLSPLEMSST	Q1:-17.02655	2072	2089	1946.9420166015625
pepa5b49	a5.a1.a1	sp|Q14676|MDC1_HUMAN	sp|Q14676|MDC1_HUMAN Mediator of DNA damage checkpoint protein 1 OS=Homo sapiens GN=MDC1 PE=1 SV=3	VGLPLLSPEFLLTGVLK		2055	2071	1796.0936279296875
pepa6b18	a6.a1.a1	sp|P50570-3|DYN2_HUMAN	sp|P50570-3|DYN2_HUMAN Isoform 3 of Dynamin-2 OS=Homo sapiens GN=DNM2	LREETER		452	458	932.47998046875
pepa6b24	a6.a1.a1	sp|P50570-3|DYN2_HUMAN	sp|P50570-3|DYN2_HUMAN Isoform 3 of Dynamin-2 OS=Homo sapiens GN=DNM2	RPPAAPSR		846	853	851.4849853515625
pepa6b22	a6.a1.a1	sp|P50570-3|DYN2_HUMAN	sp|P50570-3|DYN2_HUMAN Isoform 3 of Dynamin-2 OS=Homo sapiens GN=DNM2	QEIEAETDR		99	107	1090.50146484375
pepa6b19	a6.a1.a1	sp|P50570-3|DYN2_HUMAN	sp|P50570-3|DYN2_HUMAN Isoform 3 of Dynamin-2 OS=Homo sapiens GN=DNM2	KFTDFDEVR		90	98	1156.563720703125
pepa6a7	a6.a1.a1	sp|P50570-3|DYN2_HUMAN	sp|P50570-3|DYN2_HUMAN Isoform 3 of Dynamin-2 OS=Homo sapiens GN=DNM2	FLSHPAYR		259	266	990.5159912109375
pepa6a9	a6.a1.a1	sp|P50570-3|DYN2_HUMAN	sp|P50570-3|DYN2_HUMAN Isoform 3 of Dynamin-2 OS=Homo sapiens GN=DNM2	FTDFDEVR		91	98	1028.46875
pepa6b28	a6.a1.a1	sp|P50570-3|DYN2_HUMAN	sp|P50570-3|DYN2_HUMAN Isoform 3 of Dynamin-2 OS=Homo sapiens GN=DNM2	TIMHLMINNTK		674	684	1315.6865234375
pepa6a1	a6.a1.a1	sp|P50570-3|DYN2_HUMAN	sp|P50570-3|DYN2_HUMAN Isoform 3 of Dynamin-2 OS=Homo sapiens GN=DNM2	AGVYPEKDQAENEDGAQENTFSMDPQLER	M23:+15.99491	619	647	3284.428955078125
pepa6b16	a6.a1.a1	sp|P50570-3|DYN2_HUMAN	sp|P50570-3|DYN2_HUMAN Isoform 3 of Dynamin-2 OS=Homo sapiens GN=DNM2	LDLMDEGTDAR		207	217	1235.5577392578125
pepa6b17	a6.a1.a1	sp|P50570-3|DYN2_HUMAN	sp|P50570-3|DYN2_HUMAN Isoform 3 of Dynamin-2 OS=Homo sapiens GN=DNM2	IEGSGDQVDTLELSGGAR		344	361	1803.872314453125
pepa6b15	a6.a1.a1	sp|P50570-3|DYN2_HUMAN	sp|P50570-3|DYN2_HUMAN Isoform 3 of Dynamin-2 OS=Homo sapiens GN=DNM2	HVFAIFNTEQR		580	590	1361.696533203125
pepa6b20	a6.a1.a1	sp|P50570-3|DYN2_HUMAN	sp|P50570-3|DYN2_HUMAN Isoform 3 of Dynamin-2 OS=Homo sapiens GN=DNM2	KYMLPLDNLK		558	567	1234.686767578125
pepa6b30	a6.a1.a1	sp|P50570-3|DYN2_HUMAN	sp|P50570-3|DYN2_HUMAN Isoform 3 of Dynamin-2 OS=Homo sapiens GN=DNM2	VPVGDQPPDIEYQIK		143	157	1697.8748779296875
pepa6b10	a6.a1.a1	sp|P50570-3|DYN2_HUMAN	sp|P50570-3|DYN2_HUMAN Isoform 3 of Dynamin-2 OS=Homo sapiens GN=DNM2	GISPVPINLR		114	123	1065.641845703125
pepa6b25	a6.a1.a1	sp|P50570-3|DYN2_HUMAN	sp|P50570-3|DYN2_HUMAN Isoform 3 of Dynamin-2 OS=Homo sapiens GN=DNM2	SSVLENFVGR		45	54	1107.5797119140625
pepa6b32	a6.a1.a1	sp|P50570-3|DYN2_HUMAN	sp|P50570-3|DYN2_HUMAN Isoform 3 of Dynamin-2 OS=Homo sapiens GN=DNM2	YMLPLDNLK		559	567	1106.5919189453125
pepa6a8	a6.a1.a1	sp|P50570-3|DYN2_HUMAN	sp|P50570-3|DYN2_HUMAN Isoform 3 of Dynamin-2 OS=Homo sapiens GN=DNM2	FPFELVK		370	376	879.4979248046875
pepa6a4	a6.a1.a1	sp|P50570-3|DYN2_HUMAN	sp|P50570-3|DYN2_HUMAN Isoform 3 of Dynamin-2 OS=Homo sapiens GN=DNM2	DMILQFISR	M2:+15.99491	158	166	1138.5928955078125
pepa6b11	a6.a1.a1	sp|P50570-3|DYN2_HUMAN	sp|P50570-3|DYN2_HUMAN Isoform 3 of Dynamin-2 OS=Homo sapiens GN=DNM2	GMEELIPLVNK		5	15	1242.6767578125
pepa6b14	a6.a1.a1	sp|P50570-3|DYN2_HUMAN	sp|P50570-3|DYN2_HUMAN Isoform 3 of Dynamin-2 OS=Homo sapiens GN=DNM2	GWLTINNISLMK	M11:+15.99491	520	531	1405.751220703125
pepa6b21	a6.a1.a1	sp|P50570-3|DYN2_HUMAN	sp|P50570-3|DYN2_HUMAN Isoform 3 of Dynamin-2 OS=Homo sapiens GN=DNM2	NLVDSYVAIINK		654	665	1348.74755859375
pepa6b13	a6.a1.a1	sp|P50570-3|DYN2_HUMAN	sp|P50570-3|DYN2_HUMAN Isoform 3 of Dynamin-2 OS=Homo sapiens GN=DNM2	GWLTINNISLMK		520	531	1389.75634765625
pepa6a3	a6.a1.a1	sp|P50570-3|DYN2_HUMAN	sp|P50570-3|DYN2_HUMAN Isoform 3 of Dynamin-2 OS=Homo sapiens GN=DNM2	DMILQFISR		158	166	1122.5980224609375
pepa6a6	a6.a1.a1	sp|P50570-3|DYN2_HUMAN	sp|P50570-3|DYN2_HUMAN Isoform 3 of Dynamin-2 OS=Homo sapiens GN=DNM2	ESSLILAVTPANMDLANSDALK		167	188	2273.169921875
pepa6b23	a6.a1.a1	sp|P50570-3|DYN2_HUMAN	sp|P50570-3|DYN2_HUMAN Isoform 3 of Dynamin-2 OS=Homo sapiens GN=DNM2	RPLILQLIFSK		67	77	1327.846435546875
pepa6a5	a6.a1.a1	sp|P50570-3|DYN2_HUMAN	sp|P50570-3|DYN2_HUMAN Isoform 3 of Dynamin-2 OS=Homo sapiens GN=DNM2	EALNIIGDISTSTVSTPVPPPVDDTWLQSASSHSPTPQR		727	765	4101.0419921875
pepa6b31	a6.a1.a1	sp|P50570-3|DYN2_HUMAN	sp|P50570-3|DYN2_HUMAN Isoform 3 of Dynamin-2 OS=Homo sapiens GN=DNM2	VYSPHVLNLTLIDLPGITK		124	142	2093.200927734375
pepa6b12	a6.a1.a1	sp|P50570-3|DYN2_HUMAN	sp|P50570-3|DYN2_HUMAN Isoform 3 of Dynamin-2 OS=Homo sapiens GN=DNM2	GPTPGPPLIPVPVGAAASFSAPPIPSR		782	808	2550.408203125
pepa6b27	a6.a1.a1	sp|P50570-3|DYN2_HUMAN	sp|P50570-3|DYN2_HUMAN Isoform 3 of Dynamin-2 OS=Homo sapiens GN=DNM2	TGLFTPDMAFEAIVK		400	414	1639.8404541015625
pepa6b29	a6.a1.a1	sp|P50570-3|DYN2_HUMAN	sp|P50570-3|DYN2_HUMAN Isoform 3 of Dynamin-2 OS=Homo sapiens GN=DNM2	VLNLTLIDLPGITK		129	142	1509.925537109375
pepa6a2	a6.a1.a1	sp|P50570-3|DYN2_HUMAN	sp|P50570-3|DYN2_HUMAN Isoform 3 of Dynamin-2 OS=Homo sapiens GN=DNM2	ALLQMVQQFGVDFEK		328	342	1752.8992919921875
pepa6b18	a6.a1.a2	sp|P50570-4|DYN2_HUMAN	sp|P50570-4|DYN2_HUMAN Isoform 4 of Dynamin-2 OS=Homo sapiens GN=DNM2	LREETER		452	458	932.47998046875
pepa6b24	a6.a1.a2	sp|P50570-4|DYN2_HUMAN	sp|P50570-4|DYN2_HUMAN Isoform 4 of Dynamin-2 OS=Homo sapiens GN=DNM2	RPPAAPSR		850	857	851.4849853515625
pepa6b22	a6.a1.a2	sp|P50570-4|DYN2_HUMAN	sp|P50570-4|DYN2_HUMAN Isoform 4 of Dynamin-2 OS=Homo sapiens GN=DNM2	QEIEAETDR		99	107	1090.50146484375
pepa6b19	a6.a1.a2	sp|P50570-4|DYN2_HUMAN	sp|P50570-4|DYN2_HUMAN Isoform 4 of Dynamin-2 OS=Homo sapiens GN=DNM2	KFTDFDEVR		90	98	1156.563720703125
pepa6a7	a6.a1.a2	sp|P50570-4|DYN2_HUMAN	sp|P50570-4|DYN2_HUMAN Isoform 4 of Dynamin-2 OS=Homo sapiens GN=DNM2	FLSHPAYR		259	266	990.5159912109375
pepa6a9	a6.a1.a2	sp|P50570-4|DYN2_HUMAN	sp|P50570-4|DYN2_HUMAN Isoform 4 of Dynamin-2 OS=Homo sapiens GN=DNM2	FTDFDEVR		91	98	1028.46875
pepa6b28	a6.a1.a2	sp|P50570-4|DYN2_HUMAN	sp|P50570-4|DYN2_HUMAN Isoform 4 of Dynamin-2 OS=Homo sapiens GN=DNM2	TIMHLMINNTK		678	688	1315.6865234375
pepa6a1	a6.a1.a2	sp|P50570-4|DYN2_HUMAN	sp|P50570-4|DYN2_HUMAN Isoform 4 of Dynamin-2 OS=Homo sapiens GN=DNM2	AGVYPEKDQAENEDGAQENTFSMDPQLER	M23:+15.99491	623	651	3284.428955078125
pepa6b16	a6.a1.a2	sp|P50570-4|DYN2_HUMAN	sp|P50570-4|DYN2_HUMAN Isoform 4 of Dynamin-2 OS=Homo sapiens GN=DNM2	LDLMDEGTDAR		207	217	1235.5577392578125
pepa6b17	a6.a1.a2	sp|P50570-4|DYN2_HUMAN	sp|P50570-4|DYN2_HUMAN Isoform 4 of Dynamin-2 OS=Homo sapiens GN=DNM2	IEGSGDQVDTLELSGGAR		344	361	1803.872314453125
pepa6b15	a6.a1.a2	sp|P50570-4|DYN2_HUMAN	sp|P50570-4|DYN2_HUMAN Isoform 4 of Dynamin-2 OS=Homo sapiens GN=DNM2	HVFAIFNTEQR		584	594	1361.696533203125
pepa6b20	a6.a1.a2	sp|P50570-4|DYN2_HUMAN	sp|P50570-4|DYN2_HUMAN Isoform 4 of Dynamin-2 OS=Homo sapiens GN=DNM2	KYMLPLDNLK		562	571	1234.686767578125
pepa6b30	a6.a1.a2	sp|P50570-4|DYN2_HUMAN	sp|P50570-4|DYN2_HUMAN Isoform 4 of Dynamin-2 OS=Homo sapiens GN=DNM2	VPVGDQPPDIEYQIK		143	157	1697.8748779296875
pepa6b10	a6.a1.a2	sp|P50570-4|DYN2_HUMAN	sp|P50570-4|DYN2_HUMAN Isoform 4 of Dynamin-2 OS=Homo sapiens GN=DNM2	GISPVPINLR		114	123	1065.641845703125
pepa6b25	a6.a1.a2	sp|P50570-4|DYN2_HUMAN	sp|P50570-4|DYN2_HUMAN Isoform 4 of Dynamin-2 OS=Homo sapiens GN=DNM2	SSVLENFVGR		45	54	1107.5797119140625
pepa6b32	a6.a1.a2	sp|P50570-4|DYN2_HUMAN	sp|P50570-4|DYN2_HUMAN Isoform 4 of Dynamin-2 OS=Homo sapiens GN=DNM2	YMLPLDNLK		563	571	1106.5919189453125
pepa6a8	a6.a1.a2	sp|P50570-4|DYN2_HUMAN	sp|P50570-4|DYN2_HUMAN Isoform 4 of Dynamin-2 OS=Homo sapiens GN=DNM2	FPFELVK		370	376	879.4979248046875
pepa6a4	a6.a1.a2	sp|P50570-4|DYN2_HUMAN	sp|P50570-4|DYN2_HUMAN Isoform 4 of Dynamin-2 OS=Homo sapiens GN=DNM2	DMILQFISR	M2:+15.99491	158	166	1138.5928955078125
pepa6b11	a6.a1.a2	sp|P50570-4|DYN2_HUMAN	sp|P50570-4|DYN2_HUMAN Isoform 4 of Dynamin-2 OS=Homo sapiens GN=DNM2	GMEELIPLVNK		5	15	1242.6767578125
pepa6b14	a6.a1.a2	sp|P50570-4|DYN2_HUMAN	sp|P50570-4|DYN2_HUMAN Isoform 4 of Dynamin-2 OS=Homo sapiens GN=DNM2	GWLTINNISLMK	M11:+15.99491	524	535	1405.751220703125
pepa6b21	a6.a1.a2	sp|P50570-4|DYN2_HUMAN	sp|P50570-4|DYN2_HUMAN Isoform 4 of Dynamin-2 OS=Homo sapiens GN=DNM2	NLVDSYVAIINK		658	669	1348.74755859375
pepa6b13	a6.a1.a2	sp|P50570-4|DYN2_HUMAN	sp|P50570-4|DYN2_HUMAN Isoform 4 of Dynamin-2 OS=Homo sapiens GN=DNM2	GWLTINNISLMK		524	535	1389.75634765625
pepa6a3	a6.a1.a2	sp|P50570-4|DYN2_HUMAN	sp|P50570-4|DYN2_HUMAN Isoform 4 of Dynamin-2 OS=Homo sapiens GN=DNM2	DMILQFISR		158	166	1122.5980224609375
pepa6a6	a6.a1.a2	sp|P50570-4|DYN2_HUMAN	sp|P50570-4|DYN2_HUMAN Isoform 4 of Dynamin-2 OS=Homo sapiens GN=DNM2	ESSLILAVTPANMDLANSDALK		167	188	2273.169921875
pepa6b23	a6.a1.a2	sp|P50570-4|DYN2_HUMAN	sp|P50570-4|DYN2_HUMAN Isoform 4 of Dynamin-2 OS=Homo sapiens GN=DNM2	RPLILQLIFSK		67	77	1327.846435546875
pepa6a5	a6.a1.a2	sp|P50570-4|DYN2_HUMAN	sp|P50570-4|DYN2_HUMAN Isoform 4 of Dynamin-2 OS=Homo sapiens GN=DNM2	EALNIIGDISTSTVSTPVPPPVDDTWLQSASSHSPTPQR		731	769	4101.0419921875
pepa6b31	a6.a1.a2	sp|P50570-4|DYN2_HUMAN	sp|P50570-4|DYN2_HUMAN Isoform 4 of Dynamin-2 OS=Homo sapiens GN=DNM2	VYSPHVLNLTLIDLPGITK		124	142	2093.200927734375
pepa6b12	a6.a1.a2	sp|P50570-4|DYN2_HUMAN	sp|P50570-4|DYN2_HUMAN Isoform 4 of Dynamin-2 OS=Homo sapiens GN=DNM2	GPTPGPPLIPVPVGAAASFSAPPIPSR		786	812	2550.408203125
pepa6b27	a6.a1.a2	sp|P50570-4|DYN2_HUMAN	sp|P50570-4|DYN2_HUMAN Isoform 4 of Dynamin-2 OS=Homo sapiens GN=DNM2	TGLFTPDMAFEAIVK		400	414	1639.8404541015625
pepa6b29	a6.a1.a2	sp|P50570-4|DYN2_HUMAN	sp|P50570-4|DYN2_HUMAN Isoform 4 of Dynamin-2 OS=Homo sapiens GN=DNM2	VLNLTLIDLPGITK		129	142	1509.925537109375
pepa6a2	a6.a1.a2	sp|P50570-4|DYN2_HUMAN	sp|P50570-4|DYN2_HUMAN Isoform 4 of Dynamin-2 OS=Homo sapiens GN=DNM2	ALLQMVQQFGVDFEK		328	342	1752.8992919921875
pepa6b18	a6.a1.a3	tr|F5H4R9|F5H4R9_HUMAN	tr|F5H4R9|F5H4R9_HUMAN Dynamin-2 OS=Homo sapiens GN=DNM2 PE=2 SV=1	LREETER		452	458	932.47998046875
pepa6b24	a6.a1.a3	tr|F5H4R9|F5H4R9_HUMAN	tr|F5H4R9|F5H4R9_HUMAN Dynamin-2 OS=Homo sapiens GN=DNM2 PE=2 SV=1	RPPAAPSR		850	857	851.4849853515625
pepa6b22	a6.a1.a3	tr|F5H4R9|F5H4R9_HUMAN	tr|F5H4R9|F5H4R9_HUMAN Dynamin-2 OS=Homo sapiens GN=DNM2 PE=2 SV=1	QEIEAETDR		99	107	1090.50146484375
pepa6b19	a6.a1.a3	tr|F5H4R9|F5H4R9_HUMAN	tr|F5H4R9|F5H4R9_HUMAN Dynamin-2 OS=Homo sapiens GN=DNM2 PE=2 SV=1	KFTDFDEVR		90	98	1156.563720703125
pepa6a7	a6.a1.a3	tr|F5H4R9|F5H4R9_HUMAN	tr|F5H4R9|F5H4R9_HUMAN Dynamin-2 OS=Homo sapiens GN=DNM2 PE=2 SV=1	FLSHPAYR		259	266	990.5159912109375
pepa6a9	a6.a1.a3	tr|F5H4R9|F5H4R9_HUMAN	tr|F5H4R9|F5H4R9_HUMAN Dynamin-2 OS=Homo sapiens GN=DNM2 PE=2 SV=1	FTDFDEVR		91	98	1028.46875
pepa6b28	a6.a1.a3	tr|F5H4R9|F5H4R9_HUMAN	tr|F5H4R9|F5H4R9_HUMAN Dynamin-2 OS=Homo sapiens GN=DNM2 PE=2 SV=1	TIMHLMINNTK		678	688	1315.6865234375
pepa6a1	a6.a1.a3	tr|F5H4R9|F5H4R9_HUMAN	tr|F5H4R9|F5H4R9_HUMAN Dynamin-2 OS=Homo sapiens GN=DNM2 PE=2 SV=1	AGVYPEKDQAENEDGAQENTFSMDPQLER	M23:+15.99491	623	651	3284.428955078125
pepa6b16	a6.a1.a3	tr|F5H4R9|F5H4R9_HUMAN	tr|F5H4R9|F5H4R9_HUMAN Dynamin-2 OS=Homo sapiens GN=DNM2 PE=2 SV=1	LDLMDEGTDAR		207	217	1235.5577392578125
pepa6b17	a6.a1.a3	tr|F5H4R9|F5H4R9_HUMAN	tr|F5H4R9|F5H4R9_HUMAN Dynamin-2 OS=Homo sapiens GN=DNM2 PE=2 SV=1	IEGSGDQVDTLELSGGAR		344	361	1803.872314453125
pepa6b15	a6.a1.a3	tr|F5H4R9|F5H4R9_HUMAN	tr|F5H4R9|F5H4R9_HUMAN Dynamin-2 OS=Homo sapiens GN=DNM2 PE=2 SV=1	HVFAIFNTEQR		584	594	1361.696533203125
pepa6b20	a6.a1.a3	tr|F5H4R9|F5H4R9_HUMAN	tr|F5H4R9|F5H4R9_HUMAN Dynamin-2 OS=Homo sapiens GN=DNM2 PE=2 SV=1	KYMLPLDNLK		562	571	1234.686767578125
pepa6b30	a6.a1.a3	tr|F5H4R9|F5H4R9_HUMAN	tr|F5H4R9|F5H4R9_HUMAN Dynamin-2 OS=Homo sapiens GN=DNM2 PE=2 SV=1	VPVGDQPPDIEYQIK		143	157	1697.8748779296875
pepa6b10	a6.a1.a3	tr|F5H4R9|F5H4R9_HUMAN	tr|F5H4R9|F5H4R9_HUMAN Dynamin-2 OS=Homo sapiens GN=DNM2 PE=2 SV=1	GISPVPINLR		114	123	1065.641845703125
pepa6b25	a6.a1.a3	tr|F5H4R9|F5H4R9_HUMAN	tr|F5H4R9|F5H4R9_HUMAN Dynamin-2 OS=Homo sapiens GN=DNM2 PE=2 SV=1	SSVLENFVGR		45	54	1107.5797119140625
pepa6b32	a6.a1.a3	tr|F5H4R9|F5H4R9_HUMAN	tr|F5H4R9|F5H4R9_HUMAN Dynamin-2 OS=Homo sapiens GN=DNM2 PE=2 SV=1	YMLPLDNLK		563	571	1106.5919189453125
pepa6a8	a6.a1.a3	tr|F5H4R9|F5H4R9_HUMAN	tr|F5H4R9|F5H4R9_HUMAN Dynamin-2 OS=Homo sapiens GN=DNM2 PE=2 SV=1	FPFELVK		370	376	879.4979248046875
pepa6a4	a6.a1.a3	tr|F5H4R9|F5H4R9_HUMAN	tr|F5H4R9|F5H4R9_HUMAN Dynamin-2 OS=Homo sapiens GN=DNM2 PE=2 SV=1	DMILQFISR	M2:+15.99491	158	166	1138.5928955078125
pepa6b11	a6.a1.a3	tr|F5H4R9|F5H4R9_HUMAN	tr|F5H4R9|F5H4R9_HUMAN Dynamin-2 OS=Homo sapiens GN=DNM2 PE=2 SV=1	GMEELIPLVNK		5	15	1242.6767578125
pepa6b14	a6.a1.a3	tr|F5H4R9|F5H4R9_HUMAN	tr|F5H4R9|F5H4R9_HUMAN Dynamin-2 OS=Homo sapiens GN=DNM2 PE=2 SV=1	GWLTINNISLMK	M11:+15.99491	524	535	1405.751220703125
pepa6b21	a6.a1.a3	tr|F5H4R9|F5H4R9_HUMAN	tr|F5H4R9|F5H4R9_HUMAN Dynamin-2 OS=Homo sapiens GN=DNM2 PE=2 SV=1	NLVDSYVAIINK		658	669	1348.74755859375
pepa6b13	a6.a1.a3	tr|F5H4R9|F5H4R9_HUMAN	tr|F5H4R9|F5H4R9_HUMAN Dynamin-2 OS=Homo sapiens GN=DNM2 PE=2 SV=1	GWLTINNISLMK		524	535	1389.75634765625
pepa6a3	a6.a1.a3	tr|F5H4R9|F5H4R9_HUMAN	tr|F5H4R9|F5H4R9_HUMAN Dynamin-2 OS=Homo sapiens GN=DNM2 PE=2 SV=1	DMILQFISR		158	166	1122.5980224609375
pepa6a6	a6.a1.a3	tr|F5H4R9|F5H4R9_HUMAN	tr|F5H4R9|F5H4R9_HUMAN Dynamin-2 OS=Homo sapiens GN=DNM2 PE=2 SV=1	ESSLILAVTPANMDLANSDALK		167	188	2273.169921875
pepa6b23	a6.a1.a3	tr|F5H4R9|F5H4R9_HUMAN	tr|F5H4R9|F5H4R9_HUMAN Dynamin-2 OS=Homo sapiens GN=DNM2 PE=2 SV=1	RPLILQLIFSK		67	77	1327.846435546875
pepa6a5	a6.a1.a3	tr|F5H4R9|F5H4R9_HUMAN	tr|F5H4R9|F5H4R9_HUMAN Dynamin-2 OS=Homo sapiens GN=DNM2 PE=2 SV=1	EALNIIGDISTSTVSTPVPPPVDDTWLQSASSHSPTPQR		731	769	4101.0419921875
pepa6b31	a6.a1.a3	tr|F5H4R9|F5H4R9_HUMAN	tr|F5H4R9|F5H4R9_HUMAN Dynamin-2 OS=Homo sapiens GN=DNM2 PE=2 SV=1	VYSPHVLNLTLIDLPGITK		124	142	2093.200927734375
pepa6b12	a6.a1.a3	tr|F5H4R9|F5H4R9_HUMAN	tr|F5H4R9|F5H4R9_HUMAN Dynamin-2 OS=Homo sapiens GN=DNM2 PE=2 SV=1	GPTPGPPLIPVPVGAAASFSAPPIPSR		786	812	2550.408203125
pepa6b27	a6.a1.a3	tr|F5H4R9|F5H4R9_HUMAN	tr|F5H4R9|F5H4R9_HUMAN Dynamin-2 OS=Homo sapiens GN=DNM2 PE=2 SV=1	TGLFTPDMAFEAIVK		400	414	1639.8404541015625
pepa6b29	a6.a1.a3	tr|F5H4R9|F5H4R9_HUMAN	tr|F5H4R9|F5H4R9_HUMAN Dynamin-2 OS=Homo sapiens GN=DNM2 PE=2 SV=1	VLNLTLIDLPGITK		129	142	1509.925537109375
pepa6a2	a6.a1.a3	tr|F5H4R9|F5H4R9_HUMAN	tr|F5H4R9|F5H4R9_HUMAN Dynamin-2 OS=Homo sapiens GN=DNM2 PE=2 SV=1	ALLQMVQQFGVDFEK		328	342	1752.8992919921875
pepa6b18	a6.a2.a1	sp|P50570-2|DYN2_HUMAN	sp|P50570-2|DYN2_HUMAN Isoform 2 of Dynamin-2 OS=Homo sapiens GN=DNM2	LREETER		452	458	932.47998046875
pepa6b24	a6.a2.a1	sp|P50570-2|DYN2_HUMAN	sp|P50570-2|DYN2_HUMAN Isoform 2 of Dynamin-2 OS=Homo sapiens GN=DNM2	RPPAAPSR		846	853	851.4849853515625
pepa6b22	a6.a2.a1	sp|P50570-2|DYN2_HUMAN	sp|P50570-2|DYN2_HUMAN Isoform 2 of Dynamin-2 OS=Homo sapiens GN=DNM2	QEIEAETDR		99	107	1090.50146484375
pepa6b19	a6.a2.a1	sp|P50570-2|DYN2_HUMAN	sp|P50570-2|DYN2_HUMAN Isoform 2 of Dynamin-2 OS=Homo sapiens GN=DNM2	KFTDFDEVR		90	98	1156.563720703125
pepa6a7	a6.a2.a1	sp|P50570-2|DYN2_HUMAN	sp|P50570-2|DYN2_HUMAN Isoform 2 of Dynamin-2 OS=Homo sapiens GN=DNM2	FLSHPAYR		259	266	990.5159912109375
pepa6a9	a6.a2.a1	sp|P50570-2|DYN2_HUMAN	sp|P50570-2|DYN2_HUMAN Isoform 2 of Dynamin-2 OS=Homo sapiens GN=DNM2	FTDFDEVR		91	98	1028.46875
pepa6b28	a6.a2.a1	sp|P50570-2|DYN2_HUMAN	sp|P50570-2|DYN2_HUMAN Isoform 2 of Dynamin-2 OS=Homo sapiens GN=DNM2	TIMHLMINNTK		674	684	1315.6865234375
pepa6a1	a6.a2.a1	sp|P50570-2|DYN2_HUMAN	sp|P50570-2|DYN2_HUMAN Isoform 2 of Dynamin-2 OS=Homo sapiens GN=DNM2	AGVYPEKDQAENEDGAQENTFSMDPQLER	M23:+15.99491	619	647	3284.428955078125
pepa6b16	a6.a2.a1	sp|P50570-2|DYN2_HUMAN	sp|P50570-2|DYN2_HUMAN Isoform 2 of Dynamin-2 OS=Homo sapiens GN=DNM2	LDLMDEGTDAR		207	217	1235.5577392578125
pepa6b17	a6.a2.a1	sp|P50570-2|DYN2_HUMAN	sp|P50570-2|DYN2_HUMAN Isoform 2 of Dynamin-2 OS=Homo sapiens GN=DNM2	IEGSGDQVDTLELSGGAR		344	361	1803.872314453125
pepa6b15	a6.a2.a1	sp|P50570-2|DYN2_HUMAN	sp|P50570-2|DYN2_HUMAN Isoform 2 of Dynamin-2 OS=Homo sapiens GN=DNM2	HVFAIFNTEQR		580	590	1361.696533203125
pepa6b20	a6.a2.a1	sp|P50570-2|DYN2_HUMAN	sp|P50570-2|DYN2_HUMAN Isoform 2 of Dynamin-2 OS=Homo sapiens GN=DNM2	KYMLPLDNLK		558	567	1234.686767578125
pepa6b30	a6.a2.a1	sp|P50570-2|DYN2_HUMAN	sp|P50570-2|DYN2_HUMAN Isoform 2 of Dynamin-2 OS=Homo sapiens GN=DNM2	VPVGDQPPDIEYQIK		143	157	1697.8748779296875
pepa6b10	a6.a2.a1	sp|P50570-2|DYN2_HUMAN	sp|P50570-2|DYN2_HUMAN Isoform 2 of Dynamin-2 OS=Homo sapiens GN=DNM2	GISPVPINLR		114	123	1065.641845703125
[truncated: 712 more rows]

## Sheet: X!TandemPipeline informations
X!TandemPipeline version :
[truncated: 8 more rows]
