# Supplementary material for: The human DNA ends proteome uncovers an unexpected entanglement of functional pathways
Source: Nucleic Acids Res. 2016 Feb 25;44(10):4721–33. doi: 10.1093/nar/gkw121 (PMC4889927; doi:10.1093/nar/gkw121)
Supplement: SUPPLEMENTARY DATA [file supp_gkw121_nar-02937-m-2015-File003.zip › berthelot-et-al-spreadsheet-formatted-mass-data/vb96.ods]

## Sheet: proteins
MS Sample :	DaPR130904_VB96_O1897.m
Group ID	Sub-group ID	Protein ID	Description	log(E value)	Coverage	MW	Spectra	Specific	Uniques	Specific uniques	Theoretical number of tryptic peptides	PAI	emPAI	Sub-group proteins	number of MS samples
a1	a1.a1	a1.a1.a1	sp|P78527|PRKDC_HUMAN DNA-dependent protein kinase catalytic subunit OS=Homo sapiens GN=PRKDC PE=1 SV=3	-361.9509582519531	29	468.5	129		110		186	0.6935483870967742	3.937969317714347	1	1
a2	a2.a1	a2.a1.a1	sp|P11388-2|TOP2A_HUMAN Isoform 2 of DNA topoisomerase 2-alpha OS=Homo sapiens GN=TOP2A	-171.51625061035156	33	177.1999969482422	67	49	47	38	72	0.9305555555555556	7.522275225393869	4	1
a2	a2.a1	a2.a1.a2	sp|P11388-3|TOP2A_HUMAN Isoform 3 of DNA topoisomerase 2-alpha OS=Homo sapiens GN=TOP2A	-171.51625061035156	33	178.39999389648438	67	49	47	38	73	0.9178082191780822	7.275766320702964	4	1
a2	a2.a1	a2.a1.a3	sp|P11388-4|TOP2A_HUMAN Isoform 4 of DNA topoisomerase 2-alpha OS=Homo sapiens GN=TOP2A	-171.51625061035156	32	182.39999389648438	67	49	47	38	74	0.9054054054054054	7.0427654830576305	4	1
a2	a2.a1	a2.a1.a4	sp|P11388|TOP2A_HUMAN DNA topoisomerase 2-alpha OS=Homo sapiens GN=TOP2A PE=1 SV=3	-171.51625061035156	34	174.10000610351562	67	49	47	38	71	0.9436619718309859	7.783386058472557	4	1
a2	a2.a2	a2.a2.a1	sp|Q02880-2|TOP2B_HUMAN Isoform Beta-1 of DNA topoisomerase 2-beta OS=Homo sapiens GN=TOP2B	-131.59951782226562	26	182.39999389648438	51	33	38	29	78	0.6538461538461539	3.506570337745474	2	1
a2	a2.a2	a2.a2.a2	sp|Q02880|TOP2B_HUMAN DNA topoisomerase 2-beta OS=Homo sapiens GN=TOP2B PE=1 SV=3	-131.59951782226562	26	183.0	51	33	38	29	77	0.6623376623376623	3.5955517640549948	2	1
a3	a3.a1	a3.a1.a1	sp|P09874|PARP1_HUMAN Poly [ADP-ribose] polymerase 1 OS=Homo sapiens GN=PARP1 PE=1 SV=4	-132.30233764648438	37	112.9000015258789	46		38		42	1.0952380952380953	11.451970847350331	1	1
a4	a4.a1	a4.a1.a1	sp|Q14676|MDC1_HUMAN Mediator of DNA damage checkpoint protein 1 OS=Homo sapiens GN=MDC1 PE=1 SV=3	-126.0300064086914	22	226.3000030517578	39		36		68	0.5735294117647058	2.745669130062843	1	1
a5	a5.a1	a5.a1.a1	sp|P49916|DNLI3_HUMAN DNA ligase 3 OS=Homo sapiens GN=LIG3 PE=1 SV=2	-71.07744598388672	24	112.69999694824219	24		22		47	0.5106382978723404	2.2406960357871677	1	1
a6	a6.a1	a6.a1.a1	sp|Q14527|HLTF_HUMAN Helicase-like transcription factor OS=Homo sapiens GN=HLTF PE=1 SV=2	-56.31008529663086	20	113.69999694824219	19		18		47	0.40425531914893614	1.536619455757799	1	1
a7	a7.a1	a7.a1.a1	sp|P12956|XRCC6_HUMAN X-ray repair cross-complementing protein 6 OS=Homo sapiens GN=XRCC6 PE=1 SV=2	-57.26042938232422	30	69.69999694824219	18		17		26	0.6923076923076923	3.9238826317067392	1	1
a8	a8.a1	a8.a1.a1	sp|P35527|K1C9_HUMAN Keratin, type I cytoskeletal 9 OS=Homo sapiens GN=KRT9 PE=1 SV=3	-69.8537368774414	29	61.900001525878906	15		15		21	0.7142857142857143	4.179474679231212	1	1
a9	a9.a1	a9.a1.a1	sp|O60264|SMCA5_HUMAN SWI/SNF-related matrix-associated actin-dependent regulator of chromatin subfamily A member 5 OS=Homo sapiens GN=SMARCA5 PE=1 SV=1	-37.79521179199219	13	121.69999694824219	14		14		50	0.28	0.9054607179632472	1	1
b10	b10.a1	b10.a1.a1	sp|Q13428-2|TCOF_HUMAN Isoform 2 of Treacle protein OS=Homo sapiens GN=TCOF1	-47.28905487060547	11	144.10000610351562	13		13		45	0.28888888888888886	0.9448624389373621	6	1
b10	b10.a1	b10.a1.a2	sp|Q13428-3|TCOF_HUMAN Isoform 3 of Treacle protein OS=Homo sapiens GN=TCOF1	-47.28905487060547	10	152.0	13		13		47	0.2765957446808511	0.8905829836907584	6	1
b10	b10.a1	b10.a1.a3	sp|Q13428-4|TCOF_HUMAN Isoform 4 of Treacle protein OS=Homo sapiens GN=TCOF1	-47.28905487060547	10	155.6999969482422	13		13		49	0.2653061224489796	0.8420699693267162	6	1
b10	b10.a1	b10.a1.a4	sp|Q13428-8|TCOF_HUMAN Isoform 8 of Treacle protein OS=Homo sapiens GN=TCOF1	-47.28905487060547	11	144.1999969482422	13		13		45	0.28888888888888886	0.9448624389373621	6	1
b10	b10.a1	b10.a1.a5	sp|Q13428|TCOF_HUMAN Treacle protein OS=Homo sapiens GN=TCOF1 PE=1 SV=3	-47.28905487060547	10	151.89999389648438	13		13		47	0.2765957446808511	0.8905829836907584	6	1
b10	b10.a1	b10.a1.a6	tr|E9PHK9|E9PHK9_HUMAN Treacle protein OS=Homo sapiens GN=TCOF1 PE=2 SV=1	-47.28905487060547	10	155.8000030517578	13		13		49	0.2653061224489796	0.8420699693267162	6	1
b11	b11.a1	b11.a1.a1	sp|Q9NRL2-2|BAZ1A_HUMAN Isoform 2 of Bromodomain adjacent to zinc finger domain protein 1A OS=Homo sapiens GN=BAZ1A	-31.97530746459961	9	175.10000610351562	12		12		58	0.20689655172413793	0.6102620275609394	2	1
b11	b11.a1	b11.a1.a2	sp|Q9NRL2|BAZ1A_HUMAN Bromodomain adjacent to zinc finger domain protein 1A OS=Homo sapiens GN=BAZ1A PE=1 SV=2	-31.97530746459961	9	178.39999389648438	12		12		60	0.2	0.5848931924611136	2	1
b12	b12.a1	b12.a1.a1	sp|P12268|IMDH2_HUMAN Inosine-5'-monophosphate dehydrogenase 2 OS=Homo sapiens GN=IMPDH2 PE=1 SV=2	-37.233985900878906	26	55.70000076293945	11		11		20	0.55	2.548133892335755	2	1
b12	b12.a1	b12.a1.a2	tr|H0Y4R1|H0Y4R1_HUMAN Inosine-5'-monophosphate dehydrogenase 2 (Fragment) OS=Homo sapiens GN=IMPDH2 PE=3 SV=1	-37.233985900878906	28	50.79999923706055	11		11		21	0.5238095238095238	2.340484983513245	2	1
b13	b13.a1	b13.a1.a1	sp|P13010|XRCC5_HUMAN X-ray repair cross-complementing protein 5 OS=Homo sapiens GN=XRCC5 PE=1 SV=3	-25.496910095214844	11	82.5	10		9		27	0.37037037037037035	1.346228848142263	1	1
b14	b14.a1	b14.a1.a1	sp|Q15393|SF3B3_HUMAN Splicing factor 3B subunit 3 OS=Homo sapiens GN=SF3B3 PE=1 SV=4	-31.898906707763672	9	135.39999389648438	10		10		43	0.23255813953488372	0.7082763938087104	1	1
b15	b15.a1	b15.a1.a1	sp|Q9BTC0|DIDO1_HUMAN Death-inducer obliterator 1 OS=Homo sapiens GN=DIDO1 PE=1 SV=5	-25.480024337768555	5	243.5	9		9		94	0.09574468085106383	0.24665040039427932	1	1
b16	b16.a1	b16.a1.a1	sp|P17480-2|UBF1_HUMAN Isoform UBF2 of Nucleolar transcription factor 1 OS=Homo sapiens GN=UBTF	-18.46442985534668	11	84.80000305175781	8		8		27	0.2962962962962963	0.9783188827841642	2	1
b16	b16.a1	b16.a1.a2	tr|E9PKP7|E9PKP7_HUMAN Nucleolar transcription factor 1 OS=Homo sapiens GN=UBTF PE=2 SV=1	-18.46442985534668	10	87.30000305175781	8		8		29	0.27586206896551724	0.8873918221350972	2	1
b17	b17.a1	b17.a1.a1	sp|P27694|RFA1_HUMAN Replication protein A 70 kDa DNA-binding subunit OS=Homo sapiens GN=RPA1 PE=1 SV=2	-20.450437545776367	16	68.0	8		8		24	0.3333333333333333	1.1544346900318838	1	1
b18	b18.a1	b18.a1.a1	sp|Q16666-2|IF16_HUMAN Isoform 2 of Gamma-interferon-inducible protein 16 OS=Homo sapiens GN=IFI16	-18.393659591674805	10	81.9000015258789	7		7		32	0.21875	0.6548170999431815	3	1
b18	b18.a1	b18.a1.a2	sp|Q16666-3|IF16_HUMAN Isoform 3 of Gamma-interferon-inducible protein 16 OS=Homo sapiens GN=IFI16	-18.393659591674805	11	75.80000305175781	7		7		32	0.21875	0.6548170999431815	3	1
b18	b18.a1	b18.a1.a3	sp|Q16666|IF16_HUMAN Gamma-interferon-inducible protein 16 OS=Homo sapiens GN=IFI16 PE=1 SV=3	-18.393659591674805	9	88.0999984741211	7		7		32	0.21875	0.6548170999431815	3	1
b19	b19.a1	b19.a1.a1	sp|O75533|SF3B1_HUMAN Splicing factor 3B subunit 1 OS=Homo sapiens GN=SF3B1 PE=1 SV=3	-26.03005599975586	6	145.60000610351562	7		7		52	0.1346153846153846	0.3633751835597434	1	1
b20	b20.a1	b20.a1.a1	sp|Q13435|SF3B2_HUMAN Splicing factor 3B subunit 2 OS=Homo sapiens GN=SF3B2 PE=1 SV=2	-16.906883239746094	6	100.0	6		6		37	0.16216216216216217	0.4526539259467808	2	1
b20	b20.a1	b20.a1.a2	tr|E9PPJ0|E9PPJ0_HUMAN Splicing factor 3B subunit 2 OS=Homo sapiens GN=SF3B2 PE=2 SV=1	-16.906883239746094	7	98.0	6		6		35	0.17142857142857143	0.4839817889675653	2	1
b21	b21.a1	b21.a1.a1	sp|P00367|DHE3_HUMAN Glutamate dehydrogenase 1, mitochondrial OS=Homo sapiens GN=GLUD1 PE=1 SV=2	-19.84839630126953	10	61.29999923706055	6		6		28	0.21428571428571427	0.637893706954064	2	1
b21	b21.a1	b21.a1.a2	sp|P49448|DHE4_HUMAN Glutamate dehydrogenase 2, mitochondrial OS=Homo sapiens GN=GLUD2 PE=1 SV=2	-19.84839630126953	10	61.29999923706055	6		6		29	0.20689655172413793	0.6102620275609394	2	1
b22	b22.a1	b22.a1.a1	sp|Q00839-2|HNRPU_HUMAN Isoform Short of Heterogeneous nuclear ribonucleoprotein U OS=Homo sapiens GN=HNRNPU	-19.71265983581543	11	88.80000305175781	6		6		23	0.2608695652173913	0.8233480008684411	2	1
b22	b22.a1	b22.a1.a2	sp|Q00839|HNRPU_HUMAN Heterogeneous nuclear ribonucleoprotein U OS=Homo sapiens GN=HNRNPU PE=1 SV=6	-19.71265983581543	11	90.4000015258789	6		6		24	0.25	0.7782794100389228	2	1
b23	b23.a1	b23.a1.a1	sp|Q9UNY4|TTF2_HUMAN Transcription termination factor 2 OS=Homo sapiens GN=TTF2 PE=1 SV=2	-8.869970321655273	3	129.39999389648438	4		4		62	0.06451612903225806	0.16015530173997172	1	1
b24	b24.a1	b24.a1.a1	sp|Q96T60|PNKP_HUMAN Bifunctional polynucleotide phosphatase/kinase OS=Homo sapiens GN=PNKP PE=1 SV=1	-15.455362319946289	7	56.900001525878906	4		4		27	0.14814814814814814	0.40652724210523705	3	1
b24	b24.a1	b24.a1.a2	tr|M0QYH2|M0QYH2_HUMAN Bifunctional polynucleotide phosphatase/kinase OS=Homo sapiens GN=PNKP PE=4 SV=1	-15.455362319946289	8	53.5	4		4		25	0.16	0.44543977074592744	3	1
b24	b24.a1	b24.a1.a3	tr|M0R3C8|M0R3C8_HUMAN Bifunctional polynucleotide phosphatase/kinase OS=Homo sapiens GN=PNKP PE=4 SV=1	-15.455362319946289	8	49.20000076293945	4		4		24	0.16666666666666666	0.46779926762206947	3	1
b25	b25.a1	b25.a1.a1	sp|Q9NR30-2|DDX21_HUMAN Isoform 2 of Nucleolar RNA helicase 2 OS=Homo sapiens GN=DDX21	-9.933218955993652	5	79.5	4		4		32	0.125	0.33352143216332397	2	1
b25	b25.a1	b25.a1.a2	sp|Q9NR30|DDX21_HUMAN Nucleolar RNA helicase 2 OS=Homo sapiens GN=DDX21 PE=1 SV=5	-9.933218955993652	5	87.19999694824219	4		4		35	0.11428571428571428	0.3010252169108314	2	1
b26	b26.a1	b26.a1.a1	sp|Q14669-2|TRIPC_HUMAN Isoform 2 of E3 ubiquitin-protein ligase TRIP12 OS=Homo sapiens GN=TRIP12	-10.378824234008789	2	223.60000610351562	3		3		76	0.039473684210526314	0.09515019344801945	3	1
b26	b26.a1	b26.a1.a2	sp|Q14669-3|TRIPC_HUMAN Isoform 3 of E3 ubiquitin-protein ligase TRIP12 OS=Homo sapiens GN=TRIP12	-10.378824234008789	2	225.1999969482422	3		3		77	0.03896103896103896	0.0938582306368918	3	1
b26	b26.a1	b26.a1.a3	sp|Q14669|TRIPC_HUMAN E3 ubiquitin-protein ligase TRIP12 OS=Homo sapiens GN=TRIP12 PE=1 SV=1	-10.378824234008789	2	220.10000610351562	3		3		75	0.04	0.09647819614318509	3	1
b27	b27.a1	b27.a1.a1	sp|P08651-2|NFIC_HUMAN Isoform 1 of Nuclear factor 1 C-type OS=Homo sapiens GN=NFIC	-9.559090614318848	7	54.599998474121094	3		3		20	0.15	0.4125375446227544	6	1
b27	b27.a1	b27.a1.a2	sp|P08651-3|NFIC_HUMAN Isoform 2 of Nuclear factor 1 C-type OS=Homo sapiens GN=NFIC	-9.559090614318848	8	47.79999923706055	3		3		18	0.16666666666666666	0.46779926762206947	6	1
b27	b27.a1	b27.a1.a3	sp|P08651-4|NFIC_HUMAN Isoform 3 of Nuclear factor 1 C-type OS=Homo sapiens GN=NFIC	-9.559090614318848	8	45.29999923706055	3		3		16	0.1875	0.5399265260594921	6	1
b27	b27.a1	b27.a1.a4	sp|P08651-5|NFIC_HUMAN Isoform 5 of Nuclear factor 1 C-type OS=Homo sapiens GN=NFIC	-9.559090614318848	8	47.5	3		3		16	0.1875	0.5399265260594921	6	1
b27	b27.a1	b27.a1.a5	sp|P08651-6|NFIC_HUMAN Isoform 6 of Nuclear factor 1 C-type OS=Homo sapiens GN=NFIC	-9.559090614318848	7	48.79999923706055	3		3		17	0.17647058823529413	0.5013107289081733	6	1
b27	b27.a1	b27.a1.a6	sp|P08651|NFIC_HUMAN Nuclear factor 1 C-type OS=Homo sapiens GN=NFIC PE=1 SV=2	-9.559090614318848	6	55.5	3		3		19	0.15789473684210525	0.43844988828766285	6	1
b28	b28.a1	b28.a1.a1	sp|Q01831-2|XPC_HUMAN Isoform 2 of DNA repair protein complementing XP-C cells OS=Homo sapiens GN=XPC	-7.402897357940674	3	101.69999694824219	3		3		31	0.0967741935483871	0.24960914129198697	2	1
b28	b28.a1	b28.a1.a2	sp|Q01831|XPC_HUMAN DNA repair protein complementing XP-C cells OS=Homo sapiens GN=XPC PE=1 SV=4	-7.402897357940674	3	105.80000305175781	3		3		32	0.09375	0.24093776075171958	2	1
b29	b29.a1	b29.a1.a1	sp|Q06330-2|SUH_HUMAN Isoform APCR-1 of Recombining binding protein suppressor of hairless OS=Homo sapiens GN=RBPJ	-7.741123199462891	7	47.099998474121094	3		3		15	0.2	0.5848931924611136	7	1
b29	b29.a1	b29.a1.a2	sp|Q06330-3|SUH_HUMAN Isoform APCR-3 of Recombining binding protein suppressor of hairless OS=Homo sapiens GN=RBPJ	-7.741123199462891	8	45.5	3		3		15	0.2	0.5848931924611136	7	1
b29	b29.a1	b29.a1.a3	sp|Q06330-4|SUH_HUMAN Isoform 4 of Recombining binding protein suppressor of hairless OS=Homo sapiens GN=RBPJ	-7.741123199462891	6	54.0	3		3		17	0.17647058823529413	0.5013107289081733	7	1
b29	b29.a1	b29.a1.a4	sp|Q06330-5|SUH_HUMAN Isoform 5 of Recombining binding protein suppressor of hairless OS=Homo sapiens GN=RBPJ	-7.741123199462891	7	51.79999923706055	3		3		17	0.17647058823529413	0.5013107289081733	7	1
b29	b29.a1	b29.a1.a5	sp|Q06330-6|SUH_HUMAN Isoform 6 of Recombining binding protein suppressor of hairless OS=Homo sapiens GN=RBPJ	-7.741123199462891	6	54.29999923706055	3		3		17	0.17647058823529413	0.5013107289081733	7	1
b29	b29.a1	b29.a1.a6	sp|Q06330-7|SUH_HUMAN Isoform 7 of Recombining binding protein suppressor of hairless OS=Homo sapiens GN=RBPJ	-7.741123199462891	6	54.20000076293945	3		3		17	0.17647058823529413	0.5013107289081733	7	1
b29	b29.a1	b29.a1.a7	sp|Q06330|SUH_HUMAN Recombining binding protein suppressor of hairless OS=Homo sapiens GN=RBPJ PE=1 SV=3	-7.741123199462891	6	55.5	3		3		18	0.16666666666666666	0.46779926762206947	7	1
b30	b30.a1	b30.a1.a1	sp|Q8N9N5-3|BANP_HUMAN Isoform 3 of Protein BANP OS=Homo sapiens GN=BANP	-10.70952033996582	8	48.29999923706055	3		3		10	0.3	0.9952623149688795	1	1
b31	b31.a1	b31.a1.a1	sp|P18887|XRCC1_HUMAN DNA repair protein XRCC1 OS=Homo sapiens GN=XRCC1 PE=1 SV=2	-11.946038246154785	4	69.30000305175781	3		3		21	0.14285714285714285	0.3894954943731377	2	1
b31	b31.a1	b31.a1.a2	tr|F5H8D7|F5H8D7_HUMAN DNA repair protein XRCC1 OS=Homo sapiens GN=XRCC1 PE=2 SV=1	-11.946038246154785	4	65.80000305175781	3		3		20	0.15	0.4125375446227544	2	1
b32	b32.a1	b32.a1.a1	sp|Q15029-2|U5S1_HUMAN Isoform 2 of 116 kDa U5 small nuclear ribonucleoprotein component OS=Homo sapiens GN=EFTUD2	-11.005524635314941	3	105.19999694824219	3		3		43	0.06976744186046512	0.17426858345092833	3	1
b32	b32.a1	b32.a1.a2	sp|Q15029|U5S1_HUMAN 116 kDa U5 small nuclear ribonucleoprotein component OS=Homo sapiens GN=EFTUD2 PE=1 SV=1	-11.005524635314941	3	109.19999694824219	3		3		43	0.06976744186046512	0.17426858345092833	3	1
b32	b32.a1	b32.a1.a3	tr|K7EJ81|K7EJ81_HUMAN 116 kDa U5 small nuclear ribonucleoprotein component OS=Homo sapiens GN=EFTUD2 PE=4 SV=1	-11.005524635314941	3	108.0999984741211	3		3		42	0.07142857142857142	0.1787686347935873	3	1
b33	b33.a1	b33.a1.a1	sp|Q12800-2|TFCP2_HUMAN Isoform 2 of Alpha-globin transcription factor CP2 OS=Homo sapiens GN=TFCP2	-9.988547325134277	9	51.20000076293945	3		3		14	0.21428571428571427	0.637893706954064	5	1
b33	b33.a1	b33.a1.a2	sp|Q12800-3|TFCP2_HUMAN Isoform 3 of Alpha-globin transcription factor CP2 OS=Homo sapiens GN=TFCP2	-9.988547325134277	9	51.29999923706055	3		3		14	0.21428571428571427	0.637893706954064	5	1
b33	b33.a1	b33.a1.a3	sp|Q12800-4|TFCP2_HUMAN Isoform 4 of Alpha-globin transcription factor CP2 OS=Homo sapiens GN=TFCP2	-9.988547325134277	8	57.099998474121094	3		3		16	0.1875	0.5399265260594921	5	1
b33	b33.a1	b33.a1.a4	sp|Q12800|TFCP2_HUMAN Alpha-globin transcription factor CP2 OS=Homo sapiens GN=TFCP2 PE=1 SV=2	-9.988547325134277	8	57.099998474121094	3		3		16	0.1875	0.5399265260594921	5	1
b33	b33.a1	b33.a1.a5	tr|F8VWL0|F8VWL0_HUMAN Alpha-globin transcription factor CP2 (Fragment) OS=Homo sapiens GN=TFCP2 PE=2 SV=1	-9.988547325134277	11	43.79999923706055	3		3		13	0.23076923076923078	0.7012542798525889	5	1
b34	b34.a1	b34.a1.a1	sp|Q9P2D1|CHD7_HUMAN Chromodomain-helicase-DNA-binding protein 7 OS=Homo sapiens GN=CHD7 PE=1 SV=3	-5.195860385894775	0	335.5	2		2		118	0.01694915254237288	0.03979841848149013	1	1
b35	b35.a1	b35.a1.a1	sp|Q9Y232-2|CDYL1_HUMAN Isoform 2 of Chromodomain Y-like protein OS=Homo sapiens GN=CDYL	-4.894489765167236	4	60.5	2		2		20	0.1	0.2589254117941673	2	1
b35	b35.a1	b35.a1.a2	sp|Q9Y232|CDYL1_HUMAN Chromodomain Y-like protein OS=Homo sapiens GN=CDYL PE=1 SV=2	-4.894489765167236	4	66.30000305175781	2		2		21	0.09523809523809523	0.24519708473503288	2	1
b36	b36.a1	b36.a1.a1	sp|Q04837|SSBP_HUMAN Single-stranded DNA-binding protein, mitochondrial OS=Homo sapiens GN=SSBP1 PE=1 SV=1	-5.323306560516357	15	17.200000762939453	2		2		8	0.25	0.7782794100389228	3	1
b36	b36.a1	b36.a1.a2	tr|C9K0U8|C9K0U8_HUMAN Single-stranded DNA-binding protein (Fragment) OS=Homo sapiens GN=SSBP1 PE=2 SV=1	-5.323306560516357	18	14.0	2		2		7	0.2857142857142857	0.9306977288832501	3	1
b36	b36.a1	b36.a1.a3	tr|E7EUY5|E7EUY5_HUMAN Single-stranded DNA-binding protein (Fragment) OS=Homo sapiens GN=SSBP1 PE=2 SV=1	-5.323306560516357	16	15.600000381469727	2		2		8	0.25	0.7782794100389228	3	1
b37	b37.a1	b37.a1.a1	sp|Q15459|SF3A1_HUMAN Splicing factor 3A subunit 1 OS=Homo sapiens GN=SF3A1 PE=1 SV=1	-5.066512584686279	3	88.69999694824219	2		2		36	0.05555555555555555	0.13646366638572482	1	1
b38	b38.a1	b38.a1.a1	sp|Q92769|HDAC2_HUMAN Histone deacetylase 2 OS=Homo sapiens GN=HDAC2 PE=1 SV=2	-4.091515064239502	3	55.20000076293945	2		2		17	0.11764705882352941	0.31113393742156426	3	1
b38	b38.a1	b38.a1.a2	tr|B3KRS5|B3KRS5_HUMAN Histone deacetylase OS=Homo sapiens GN=HDAC2 PE=2 SV=1	-4.091515064239502	3	51.900001525878906	2		2		15	0.13333333333333333	0.35935639087852556	3	1
b38	b38.a1	b38.a1.a3	tr|J3KPW7|J3KPW7_HUMAN Histone deacetylase 2 OS=Homo sapiens GN=HDAC2 PE=4 SV=1	-4.091515064239502	2	65.4000015258789	2		2		23	0.08695652173913043	0.22167734899679203	3	1
b39	b39.a1	b39.a1.a1	sp|P62316-2|SMD2_HUMAN Isoform 2 of Small nuclear ribonucleoprotein Sm D2 OS=Homo sapiens GN=SNRPD2	-5.32239294052124	17	12.300000190734863	2		2		6	0.3333333333333333	1.1544346900318838	2	1
b39	b39.a1	b39.a1.a2	sp|P62316|SMD2_HUMAN Small nuclear ribonucleoprotein Sm D2 OS=Homo sapiens GN=SNRPD2 PE=1 SV=1	-5.32239294052124	15	13.399999618530273	2		2		6	0.3333333333333333	1.1544346900318838	2	1
b40	b40.a1	b40.a1.a1	sp|Q9UHB7|AFF4_HUMAN AF4/FMR2 family member 4 OS=Homo sapiens GN=AFF4 PE=1 SV=1	-6.1674909591674805	2	127.30000305175781	2		2		46	0.043478260869565216	0.10529514112602167	1	1
b41	b41.a1	b41.a1.a1	sp|Q92466|DDB2_HUMAN DNA damage-binding protein 2 OS=Homo sapiens GN=DDB2 PE=1 SV=1	-7.681936740875244	4	47.70000076293945	2		2		17	0.11764705882352941	0.31113393742156426	1	1
b42	b42.a1	b42.a1.a1	sp|P18074|ERCC2_HUMAN TFIIH basal transcription factor complex helicase XPD subunit OS=Homo sapiens GN=ERCC2 PE=1 SV=1	-4.914352893829346	2	86.69999694824219	2		2		32	0.0625	0.15478198468945825	3	1
b42	b42.a1	b42.a1.a2	tr|A8MX75|A8MX75_HUMAN TFIIH basal transcription factor complex helicase XPD subunit (Fragment) OS=Homo sapiens GN=ERCC2 PE=4 SV=2	-4.914352893829346	2	80.4000015258789	2		2		30	0.06666666666666667	0.1659144011798317	3	1
b42	b42.a1	b42.a1.a3	tr|E7EVE9|E7EVE9_HUMAN TFIIH basal transcription factor complex helicase XPD subunit OS=Homo sapiens GN=ERCC2 PE=2 SV=1	-4.914352893829346	3	77.80000305175781	2		2		25	0.08	0.20226443461741295	3	1
b43	b43.a1	b43.a1.a1	sp|P35659|DEK_HUMAN Protein DEK OS=Homo sapiens GN=DEK PE=1 SV=1	-5.050122261047363	6	42.599998474121094	2		2		17	0.11764705882352941	0.31113393742156426	1	1
b44	b44.a1	b44.a1.a1	sp|Q9Y3B4|PM14_HUMAN Pre-mRNA branch site protein p14 OS=Homo sapiens GN=SF3B14 PE=1 SV=1	-10.82361888885498	20	14.5	2		2		7	0.2857142857142857	0.9306977288832501	1	1

## Sheet: peptides
MS Sample :	DaPR130904_VB96_O1897.m
Group ID	Peptide ID	SequenceLI	Modifs	Charge	MH+ theo	Number of subgroups	Subgroup ids	Number of spectra
a1	pepa1a1	AAAAEVIGIIIR		2	1196.736572265625	1	a1.a1	1
a1	pepa1a2	AAISAIESFIK		2	1149.65185546875	1	a1.a1	1
a1	pepa1a3	AIQTSIVFSR		2	1121.6318359375	1	a1.a1	1
a1	pepa1a4	AISSEPACIAEIEEDK	C8:+57.02146	2	1761.821533203125	1	a1.a1	1
a1	pepa1a5	AMHGEIQK		2	913.4564208984375	1	a1.a1	1
a1	pepa1a6	AQEPESGISEETQVK		2	1631.7762451171875	1	a1.a1	1
a1	pepa1a7	ATQMPEGGQGAPPMYQIYK		2	2066.9677734375	1	a1.a1	1
a1	pepa1a8	ATQMPEGGQGAPPMYQIYK	M14:+15.99491	2	2082.962646484375	1	a1.a1	2
a1	pepa1a9	ATQMPEGGQGAPPMYQIYK	M4:+15.99491 - M14:+15.99491	2	2098.957763671875	1	a1.a1	1
a1	pepa1b10	ATQQQHDFTITQTADGR		2	1917.9053955078125	1	a1.a1	1
a1	pepa1b11	AVAFFIESIAMHDIIAAEK	M11:+15.99491	3	2092.078857421875	1	a1.a1	1
a1	pepa1b12	AYVPAIQMAFK		2	1238.66064453125	1	a1.a1	1
a1	pepa1b13	AYVPAIQMAFK	M8:+15.99491	2	1254.655517578125	1	a1.a1	1
a1	pepa1b14	CFGTGAAGNR	C1:+57.02146	2	1010.4476928710938	1	a1.a1	1
a1	pepa1b15	CGAAIAGHQIIR	C1:+57.02146	2	1266.6739501953125	1	a1.a1	1
a1	pepa1b16	CIMDQATDPNIIGR	C1:+57.02146	2	1603.757080078125	1	a1.a1	1
a1	pepa1b17	CIMDQATDPNIIGR	C1:+57.02146 - M3:+15.99491	2	1619.751953125	1	a1.a1	1
a1	pepa1b18	DCISIPYR	C2:+57.02146	2	1023.4932250976562	1	a1.a1	1
a1	pepa1b19	DFGIIVFVR		2	1065.609619140625	1	a1.a1	1
a1	pepa1b20	DICNTHIMR	C3:+57.02146	2	1159.53515625	1	a1.a1	1
a1	pepa1b21	DICNTHIMR	C3:+57.02146 - M8:+15.99491	2	1175.530029296875	1	a1.a1	1
a1	pepa1b22	DIIETHIR		2	996.5477294921875	1	a1.a1	1
a1	pepa1b23	DIIINTMSQEEK		2	1420.69921875	1	a1.a1	1
a1	pepa1b24	DIIINTMSQEEK	M7:+15.99491	2	1436.6942138671875	1	a1.a1	1
a1	pepa1b25	DIIPCIDGYIK	C5:+57.02146	2	1306.671630859375	1	a1.a1	1
a1	pepa1b26	DPESETDNDSQEIFK		2	1753.7403564453125	1	a1.a1	1
a1	pepa1b27	DPTVHDDVIEIEMDEINR		2	2139.98681640625	1	a1.a1	1
a1	pepa1b28	DPTVHDDVIEIEMDEINR	M13:+15.99491	2	2155.981689453125	1	a1.a1	1
a1	pepa1b29	DQNIIIGTTYR		2	1293.68017578125	1	a1.a1	1
a1	pepa1b30	DVDFMYVEIIQR		2	1527.7515869140625	1	a1.a1	1
a1	pepa1b31	DVDFMYVEIIQR	M5:+15.99491	2	1543.7464599609375	1	a1.a1	1
a1	pepa1b32	EMKPVIFIDVFIPR	M2:+15.99491	2	1719.9505615234375	1	a1.a1	2
a1	pepa1b33	EQQHVMEEIFQSSFR		3	1894.8756103515625	1	a1.a1	1
a1	pepa1b34	ETGIMYSIMVH		2	1280.601806640625	1	a1.a1	1
a1	pepa1b35	FIESIAMHDIIAAEK		2	1687.872802734375	1	a1.a1	1
a1	pepa1b36	FNNYVDCMK	C7:+57.02146 - M8:+15.99491	2	1206.4921875	1	a1.a1	1
a1	pepa1b37	FTSITGGSIEEIR		2	1409.7275390625	1	a1.a1	1
a1	pepa1b38	FVETQASQGTIQTR		2	1565.792236328125	1	a1.a1	1
a1	pepa1b39	FVPIIPGNR		2	1012.5942993164062	1	a1.a1	1
a1	pepa1b40	FYQGFIFSEKPEK		2	1619.810791015625	1	a1.a1	1
a1	pepa1b41	GGSWIQEINVAEK		2	1430.727783203125	1	a1.a1	1
a1	pepa1b42	GIAPGDER		2	814.4058227539062	1	a1.a1	1
a1	pepa1b43	GIFTSEIGTK		2	1052.562744140625	1	a1.a1	1
a1	pepa1b44	GISSIICNFTK	C7:+57.02146	2	1239.640625	1	a1.a1	1
a1	pepa1b45	HDVGAYMIMYK	M7:+15.99491 - M9:+15.99491	2	1359.6075439453125	1	a1.a1	1
a1	pepa1b46	HGDIPDIQIK		2	1135.6109619140625	1	a1.a1	1
a1	pepa1b47	HSSIITPIQAVAQR		2	1520.8548583984375	1	a1.a1	2
a1	pepa1b48	HVMQPYYK		2	1065.51904296875	1	a1.a1	1
a1	pepa1b49	IACDVDQVTR	C3:+57.02146	2	1176.5682373046875	1	a1.a1	1
a1	pepa1b50	ICSKPVVIPK	C2:+57.02146	2	1140.6812744140625	1	a1.a1	1
a1	pepa1b51	IGIPGDEVDNK		2	1156.5849609375	1	a1.a1	1
a1	pepa1b52	IGNPIVPINIR		2	1205.7369384765625	1	a1.a1	1
a1	pepa1b53	IIDVMYSR	M5:+15.99491	2	1012.5136108398438	1	a1.a1	1
a1	pepa1b54	IIEEAIIR		2	956.577880859375	1	a1.a1	1
a1	pepa1b55	IIEISGSSSEDSEK		2	1480.70166015625	1	a1.a1	1
a1	pepa1b56	IIIQGEADQSIITFIDK		2	1904.037841796875	1	a1.a1	1
a1	pepa1b57	IIQDFNR		2	905.484375	1	a1.a1	1
a1	pepa1b58	IIQIIER		2	884.5568237304688	1	a1.a1	1
a1	pepa1b59	IISITVR		2	801.5197143554688	1	a1.a1	1
a1	pepa1b60	INESTFDTQITK		2	1396.6959228515625	1	a1.a1	1
a1	pepa1b61	INQVFHGSCITEGNEITK	C9:+57.02146	2	2046.99169921875	1	a1.a1	1
a1	pepa1b62	IPAIDIIIK		2	995.650390625	1	a1.a1	1
a1	pepa1b63	IPPDVIR		2	809.4884033203125	1	a1.a1	1
a1	pepa1b64	IPVIAGCIK	C7:+57.02146	2	970.5758056640625	1	a1.a1	1
a1	pepa1b65	IQYFMEQFYGIIR		2	1707.8568115234375	1	a1.a1	1
a1	pepa1b66	ISFAVPFR		2	936.5305786132812	1	a1.a1	1
a1	pepa1b67	ITPIPEDNSMNVDQDGDPSDR		2	2315.009521484375	1	a1.a1	1
a1	pepa1b68	IVINTEEVFRPY		2	1479.7845458984375	1	a1.a1	1
a1	pepa1b69	IYSIAIHPN		2	1027.5574951171875	1	a1.a1	1
a1	pepa1b70	KGGSWIQEINVAEK		2	1558.82275390625	1	a1.a1	1
a1	pepa1b71	KQNNFSIAMK		2	1180.61474609375	1	a1.a1	1
a1	pepa1b72	MAGENQIIER		2	1160.5732421875	1	a1.a1	1
a1	pepa1b73	MAVIAIIAK	M1:+15.99491	2	945.5806274414062	1	a1.a1	1
a1	pepa1b74	MDPMNIWDDIITNR		2	1733.7989501953125	1	a1.a1	1
a1	pepa1b75	MDPMNIWDDIITNR	M4:+15.99491	2	1749.7939453125	1	a1.a1	1
a1	pepa1b76	MDPMNIWDDIITNR	M1:+15.99491 - M4:+15.99491	2	1765.788818359375	1	a1.a1	1
a1	pepa1b77	MESIAIAHADEK		2	1314.6363525390625	1	a1.a1	1
a1	pepa1b78	MEVQEQEEDISSIIR	M1:+15.99491	2	1821.8538818359375	1	a1.a1	1
a1	pepa1b79	MSTSPEAFIAIR		2	1322.677734375	1	a1.a1	1
a1	pepa1b80	MVSAVINGMIDQSFR	M1:+15.99491	2	1683.8197021484375	1	a1.a1	1
a1	pepa1b81	MYAAIGDPK		2	965.4765014648438	1	a1.a1	1
a1	pepa1b82	MYAAIGDPK	M1:+15.99491	2	981.4713745117188	1	a1.a1	1
a1	pepa1b83	NEIEIPGQYDGR		2	1390.66015625	1	a1.a1	1
a1	pepa1b84	NIDIAVIEIMQSSVDNTK	M10:+15.99491	2	2006.010986328125	1	a1.a1	1
a1	pepa1b85	NIIEESICEIVAK	C8:+57.02146	2	1517.7884521484375	1	a1.a1	1
a1	pepa1b86	NIIIFENIIDIK		2	1444.8414306640625	1	a1.a1	1
a1	pepa1b87	NIITVTSSDEMMK	M11:+15.99491 - M12:+15.99491	2	1500.6923828125	1	a1.a1	1
a1	pepa1b88	NISSNEAISIEEIR		2	1574.802490234375	1	a1.a1	1
a1	pepa1b89	NNWEVSAISR		2	1175.580810546875	1	a1.a1	1
a1	pepa1b90	QDWVDGEPTEAEK		2	1503.66015625	1	a1.a1	1
a1	pepa1b91	QGNISSQVPIK	Q1:-17.02655	2	1153.62158203125	1	a1.a1	1
a1	pepa1b92	QGNISSQVPIK		2	1170.6480712890625	1	a1.a1	1
a1	pepa1b93	QGNISSQVPIKR	Q1:-17.02655	2	1309.72265625	1	a1.a1	1
a1	pepa1b94	QITQSAIIAEAR	Q1:-17.02655	2	1283.69580078125	1	a1.a1	1
a1	pepa1b95	QITQSAIIAEAR		2	1300.722412109375	1	a1.a1	1
a1	pepa1b96	QMFITQTDTGDDR		2	1527.6748046875	1	a1.a1	1
a1	pepa1b97	QMFITQTDTGDDR	M2:+15.99491	2	1543.669677734375	1	a1.a1	1
a1	pepa1b98	SDPGIITNTMDVFVK		2	1636.825439453125	1	a1.a1	1
a1	pepa1b99	SDPGIITNTMDVFVK	M10:+15.99491	2	1652.8204345703125	1	a1.a1	1
a1	pepa1c100	SIGEYDVIR		2	1051.5423583984375	1	a1.a1	1
a1	pepa1c101	SIGPPQGEEDSVPR		2	1467.707763671875	1	a1.a1	1
a1	pepa1c102	SKDFVQVMR	M8:+15.99491	2	1125.572509765625	1	a1.a1	1
a1	pepa1c103	SMEEDPQTSR		2	1179.4951171875	1	a1.a1	1
a1	pepa1c104	SMNVDQDGDPSDR		2	1435.5758056640625	1	a1.a1	1
a1	pepa1c105	SQGCSEQVITVIK	C4:+57.02146	2	1448.7418212890625	1	a1.a1	1
a1	pepa1c106	SSIDVIIHQSR		2	1254.6805419921875	1	a1.a1	1
a1	pepa1c107	SSSESINHIIYDEFVK		2	1867.90771484375	1	a1.a1	1
a1	pepa1c108	SVGTEIISIVYK		2	1308.741455078125	1	a1.a1	1
a1	pepa1c109	SYEIIIQSTR		2	1209.6478271484375	1	a1.a1	1
a1	pepa1c110	TETVTSFR		2	940.473876953125	1	a1.a1	1
a1	pepa1c111	TFPVIIR		2	845.5247802734375	1	a1.a1	1
a1	pepa1c112	TQEGSISAR		2	948.4749145507812	1	a1.a1	1
a1	pepa1c113	TVGAIQVIGTEAQSSIIK		2	1815.0225830078125	1	a1.a1	1
a1	pepa1c114	TVSIIDENNVSSYISK		2	1768.8968505859375	1	a1.a1	1
a1	pepa1c115	TYSVVPMTSR		2	1140.5721435546875	1	a1.a1	1
a1	pepa1c116	TYSVVPMTSR	M7:+15.99491	2	1156.567138671875	1	a1.a1	1
a1	pepa1c117	VCIDIIYK	C2:+57.02146	2	1023.5548095703125	1	a1.a1	1
a1	pepa1c118	VIAGIYQR		2	919.536376953125	1	a1.a1	1
a1	pepa1c119	VIEQIIVAHFPM		2	1396.76611328125	1	a1.a1	1
a1	pepa1c120	VIEQIIVAHFPMQSR		3	1767.9578857421875	1	a1.a1	1
a1	pepa1c121	VTEIAITASDR		2	1175.6270751953125	1	a1.a1	1
a1	pepa1c122	VVQMIGSIGGQINK		2	1443.7991943359375	1	a1.a1	1
a1	pepa1c123	WIIAHCGR	C6:+57.02146	2	1012.5150146484375	1	a1.a1	1
a1	pepa1c124	YAVPSAGIR		2	933.5156860351562	1	a1.a1	1
a1	pepa1c125	YNFPVEVEVPMER		2	1608.7730712890625	1	a1.a1	1
a1	pepa1c126	YPEETISIMTK		2	1311.6505126953125	1	a1.a1	1
a2	pepa2a1	AGEMEIKPF		2	1021.502685546875	1	a2.a1	1
a2	pepa2a2	ASGSENEGDYNPGR		2	1452.5989990234375	1	a2.a2	1
a2	pepa2a3	AYDIAGSCR	C8:+57.02146	2	1012.4520874023438	1	a2.a2	1
a2	pepa2a4	DIIQMIVQR		2	1115.6246337890625	1	a2.a2	1
a2	pepa2a5	DIIQMIVQR	M5:+15.99491	2	1131.6195068359375	1	a2.a2	1
a2	pepa2a6	DIVAIMVR		2	916.5288696289062	1	a2.a1	1
a2	pepa2a7	DIVAIMVR	M6:+15.99491	2	932.5238037109375	1	a2.a1	1
a2	pepa2a8	DKYGVFPIR		2	1094.5997314453125	1	a2.a1	1
a2	pepa2a9	DPAINSGVSQKPD		2	1327.6492919921875	1	a2.a1	1
a2	pepa2b10	DPAINSGVSQKPDPAK		2	1623.8341064453125	1	a2.a1	1
a2	pepa2b11	EDIAAFVEEIDKVESQER		2	2107.019287109375	1	a2.a2	1
a2	pepa2b12	EDVIAGMSGK		2	1006.48779296875	1	a2.a2	1
a2	pepa2b13	EDVIAGMSGK	M7:+15.99491	2	1022.4827270507812	1	a2.a2	1
a2	pepa2b14	EIIIFSNSDNER		2	1436.7020263671875	2	a2.a1 a2.a2	1
a2	pepa2b15	EKQDEQVGIPGK		2	1327.685546875	1	a2.a1	1
a2	pepa2b16	EQVIEPMINGTDK	M7:+15.99491	2	1489.720703125	1	a2.a2	1
a2	pepa2b17	EQVIEPMINGTEK		2	1487.741455078125	1	a2.a1	1
a2	pepa2b18	EQVIEPMINGTEK	M7:+15.99491	2	1503.7364501953125	1	a2.a1	1
a2	pepa2b19	EWIIGMIGAESAK		2	1404.7196044921875	1	a2.a1	1
a2	pepa2b20	EWIIGMIGAESAK	M6:+15.99491	2	1420.7144775390625	1	a2.a1	1
a2	pepa2b21	EWITNFMEDR	M7:+15.99491	2	1356.58935546875	2	a2.a1 a2.a2	1
a2	pepa2b22	EYHTDTTVK		2	1093.5164794921875	2	a2.a1 a2.a2	1
a2	pepa2b23	FTMDIDSDEDFSDFDEK		2	2055.801513671875	1	a2.a1	1
a2	pepa2b24	FTMDIDSDEDFSDFDEK	M3:+15.99491	2	2071.79638671875	1	a2.a1	1
a2	pepa2b25	GESDDFHMDFDSAVAPR		2	1895.786865234375	1	a2.a1	1
a2	pepa2b26	GESDDFHMDFDSAVAPR	M8:+15.99491	2	1911.7818603515625	1	a2.a1	2
a2	pepa2b27	GFQQISFVNSIATSK		2	1626.8489990234375	1	a2.a1	1
a2	pepa2b28	GFQQISFVNSIATTK		2	1640.86474609375	1	a2.a2	1
a2	pepa2b29	GKPSSDTVPK		2	1015.5422973632812	1	a2.a2	1
a2	pepa2b30	GYDSDPVK		2	880.4050903320312	1	a2.a1	1
a2	pepa2b31	HGFIEEFITPIVK		2	1529.836669921875	1	a2.a2	2
a2	pepa2b32	HITYNDFINK		2	1264.6324462890625	1	a2.a2	1
a2	pepa2b33	HVDYVADQIVTK		2	1387.7220458984375	1	a2.a1	1
a2	pepa2b34	HVDYVVDQVVGK		2	1357.7115478515625	1	a2.a2	1
a2	pepa2b35	IAQAEAAGIHK		2	1108.6114501953125	1	a2.a2	1
a2	pepa2b36	ICNIFSTK	C2:+57.02146	2	982.5029907226562	2	a2.a1 a2.a2	1
a2	pepa2b37	IDKDIVAIMTR		3	1274.714111328125	1	a2.a2	2
a2	pepa2b38	IFDEIIVNAADNK		2	1461.7587890625	2	a2.a1 a2.a2	2
a2	pepa2b39	IHGIPEQFIYGTATK		2	1674.8853759765625	1	a2.a2	1
a2	pepa2b40	IIFPAVDDNIIK		2	1357.77294921875	1	a2.a2	1
a2	pepa2b41	IKNENTEGSPQEDGVEIEGIK		3	2286.110107421875	1	a2.a1	1
a2	pepa2b42	IMDGEEPIPMIPSYK		2	1719.8336181640625	1	a2.a1	1
a2	pepa2b43	IMDGEEPIPMIPSYK	M10:+15.99491	2	1735.8284912109375	1	a2.a1	1
a2	pepa2b44	IMDGEEPIPMIPSYK	M2:+15.99491 - M10:+15.99491	2	1751.823486328125	1	a2.a1	1
a2	pepa2b45	IMIMTDQDQDGSHIK		2	1731.804443359375	2	a2.a1 a2.a2	1
a2	pepa2b46	IMIMTDQDQDGSHIK	M4:+15.99491	2	1747.7994384765625	2	a2.a1 a2.a2	2
a2	pepa2b47	IMIMTDQDQDGSHIK	M2:+15.99491 - M4:+15.99491	2	1763.7943115234375	2	a2.a1 a2.a2	1
a2	pepa2b48	IPNFDVR		2	860.462890625	1	a2.a1	1
a2	pepa2b49	IQIEETMPSPYGR	M7:+15.99491	2	1536.7366943359375	1	a2.a2	1
a2	pepa2b50	KEWITNFMEDR		2	1468.689453125	2	a2.a1 a2.a2	2
a2	pepa2b51	KEWITNFMEDR	M8:+15.99491	2	1484.684326171875	2	a2.a1 a2.a2	2
a2	pepa2b52	KGDIDTAAVK		2	1017.5579223632812	1	a2.a2	1
a2	pepa2b53	KKGDIDTAAVK		2	1145.6529541015625	1	a2.a2	1
a2	pepa2b54	KNYEDEDSIK		2	1240.569580078125	1	a2.a1	1
a2	pepa2b55	KPSTSDDSDSNFEK		2	1556.6715087890625	1	a2.a1	1
a2	pepa2b56	KYDTVIDIIR		2	1235.6998291015625	1	a2.a1	1
a2	pepa2b57	KYETVQDIIK		2	1236.6839599609375	1	a2.a2	1
a2	pepa2b58	MIDGIDPHPMIPNYK	M10:+15.99491	2	1756.840087890625	1	a2.a2	1
a2	pepa2b59	NINIIQPIGQFGTR		2	1570.870361328125	2	a2.a1 a2.a2	1
a2	pepa2b60	NSTECTIIITEGDSAK	C5:+57.02146	2	1738.8167724609375	1	a2.a1	1
a2	pepa2b61	NTVEITEIPVR		2	1270.7005615234375	1	a2.a2	1
a2	pepa2b62	NYEDEDSIK		2	1112.474609375	1	a2.a1	1
a2	pepa2b63	QIMENAEINNIIK	Q1:-17.02655	2	1512.7730712890625	2	a2.a1 a2.a2	1
a2	pepa2b64	QIMENAEINNIIK		2	1529.799560546875	2	a2.a1 a2.a2	1
a2	pepa2b65	QIMENAEINNIIK	M3:+15.99491	2	1545.7945556640625	2	a2.a1 a2.a2	1
a2	pepa2b66	QTTIAFKPIK	Q1:-17.02655	2	1129.6619873046875	1	a2.a1	1
a2	pepa2b67	QTWMDNMGR		2	1138.4771728515625	1	a2.a1	1
a2	pepa2b68	QTWMDNMGR	M7:+15.99491	2	1154.47216796875	1	a2.a1	1
a2	pepa2b69	RDPAINSGVSQKPDPAK		2	1779.9351806640625	1	a2.a1	1
a2	pepa2b70	SESDIEETEPVVIPR		2	1699.8388671875	1	a2.a2	1
a2	pepa2b71	SFGSTCQISEK	C6:+57.02146	2	1243.562744140625	1	a2.a1	1
a2	pepa2b72	SIPSIVDGFKPGQR		2	1500.8172607421875	1	a2.a2	1
a2	pepa2b73	SIPSMVDGIKPGQR		2	1484.7894287109375	1	a2.a1	1
a2	pepa2b74	SIPSMVDGIKPGQR	M5:+15.99491	2	1500.7843017578125	1	a2.a1	1
a2	pepa2b75	SQDFGNIFSFPSYSQK		2	1851.855224609375	1	a2.a2	1
a2	pepa2b76	SSDESNFDVPPR		2	1349.59716796875	1	a2.a1	1
a2	pepa2b77	SVVSDIEADDVK		2	1276.6270751953125	1	a2.a1	1
a2	pepa2b78	SYDDAESIK		2	1027.458251953125	1	a2.a2	1
a2	pepa2b79	TDDEDFVPSDASPPK		2	1619.7076416015625	1	a2.a1	1
a2	pepa2b80	TIAVSGIGVVGR		2	1128.6739501953125	1	a2.a1	1
a2	pepa2b81	TPAIISDYK		2	1007.5411987304688	1	a2.a2	1
a2	pepa2b82	TQMAEVIPSPR	M3:+15.99491	2	1244.630859375	1	a2.a1	1
a2	pepa2b83	VIHEQVNHR		2	1131.6021728515625	1	a2.a1	1
a2	pepa2b84	VIINGAEGIGTGWSCK	C15:+57.02146	2	1661.83203125	1	a2.a1	1
a2	pepa2b85	VTIDPENNIISIWNNGK		2	1926.992431640625	1	a2.a1	1
a2	pepa2b86	VVEAVNSDSDSEFGIPK		2	1792.8603515625	1	a2.a2	1
a2	pepa2b87	WEVCITMSEK	C4:+57.02146 - M7:+15.99491	2	1298.5760498046875	1	a2.a1	1
a2	pepa2b88	YDTVIDIIR		2	1107.6048583984375	1	a2.a1	1
a2	pepa2b89	YETVQDIIK		2	1108.5888671875	1	a2.a2	1
a2	pepa2b90	YIFTMISSIAR		2	1301.692626953125	1	a2.a1	1
a2	pepa2b91	YIFTMISSIAR	M5:+15.99491	2	1317.6876220703125	1	a2.a1	1
a2	pepa2b92	YIFTMISTIAR	M5:+15.99491	2	1331.7032470703125	1	a2.a2	1
a2	pepa2b93	YSGPEDDAAISIAFSK		2	1670.791259765625	1	a2.a1	1
a3	pepa3a1	AEPVEVVAPR		2	1066.589599609375	1	a3.a1	1
a3	pepa3a2	AMVEYEIDIQK	M2:+15.99491	2	1354.65625	1	a3.a1	1
a3	pepa3a3	AQNDIIWNIK		2	1214.6531982421875	1	a3.a1	1
a3	pepa3a4	ASICISTK	C4:+57.02146	2	879.4608764648438	1	a3.a1	1
a3	pepa3a5	DPIDVNYEK		2	1092.521240234375	1	a3.a1	1
a3	pepa3a6	DSEEAEIIR		2	1061.5113525390625	1	a3.a1	1
a3	pepa3a7	EDAIEHFMK	M8:+15.99491	2	1135.50927734375	1	a3.a1	1
a3	pepa3a8	FYPIEIDYGQDEEAVK		2	1915.8963623046875	1	a3.a1	1
a3	pepa3a9	FYTIIPHDFGMK		2	1468.7298583984375	1	a3.a1	1
a3	pepa3b10	GDEVDGVDEVAK		2	1232.564453125	1	a3.a1	1
a3	pepa3b11	GFSIIATEDKEAIKK		2	1649.9112548828125	1	a3.a1	1
a3	pepa3b12	GGAAVDPDSGIEHSAH		2	1519.6776123046875	1	a3.a1	2
a3	pepa3b13	GGAAVDPDSGIEHSAHVIEK		2	1988.9676513671875	1	a3.a1	1
a3	pepa3b14	GGSDDSSKDPIDVNYEK		2	1825.80908203125	1	a3.a1	1
a3	pepa3b15	GIYFADMVSK	M7:+15.99491	2	1146.5504150390625	1	a3.a1	1
a3	pepa3b16	GTNSYYK		2	832.3839721679688	1	a3.a1	1
a3	pepa3b17	HPDVEVDGFSEIR		3	1499.712890625	1	a3.a1	2
a3	pepa3b18	IAPPEAPVTGY		2	1114.5782470703125	1	a3.a1	1
a3	pepa3b19	IEQMPSKEDAIEHFMK	M15:+15.99491	3	1948.9146728515625	1	a3.a1	1
a3	pepa3b20	KFYPIEIDYGQDEEAVK		3	2043.991455078125	1	a3.a1	1
a3	pepa3b21	KGDEVDGVDEVAK		2	1360.6595458984375	1	a3.a1	1
a3	pepa3b22	KPPIINNADSVQAK		2	1494.827880859375	1	a3.a1	2
a3	pepa3b23	MAIMVQSPMFDGK		2	1454.6844482421875	1	a3.a1	1
a3	pepa3b24	MAIMVQSPMFDGK	M9:+15.99491	2	1470.679443359375	1	a3.a1	1
a3	pepa3b25	MAIMVQSPMFDGK	M1:+15.99491 - M4:+15.99491	2	1486.67431640625	1	a3.a1	1
a3	pepa3b26	MIFDVESMK	M1:+15.99491	2	1115.5115966796875	1	a3.a1	1
a3	pepa3b27	MVDPEKPQIGMIDR		2	1628.8138427734375	1	a3.a1	1
a3	pepa3b28	MVDPEKPQIGMIDR	M1:+15.99491	2	1644.808837890625	1	a3.a1	1
a3	pepa3b29	MVDPEKPQIGMIDR	M1:+15.99491 - M11:+15.99491	2	1660.8037109375	1	a3.a1	1
a3	pepa3b30	NTHATTHNAYDIEVIDIFK		2	2202.0830078125	1	a3.a1	1
a3	pepa3b31	PEYSASQIK		2	1022.5156860351562	1	a3.a1	1
a3	pepa3b32	QQVPSGESAIIDR	Q1:-17.02655	2	1382.6915283203125	1	a3.a1	1
a3	pepa3b33	QQVPSGESAIIDR		2	1399.718017578125	1	a3.a1	1
a3	pepa3b34	RKGDEVDGVDEVAK		2	1516.7606201171875	1	a3.a1	1
a3	pepa3b35	RPEYSASQIK		2	1178.6168212890625	1	a3.a1	1
a3	pepa3b36	SDAYYCTGDVTAWTK	C6:+57.02146	2	1737.742919921875	1	a3.a1	1
a3	pepa3b37	SIQEIFIAH		2	1057.568115234375	1	a3.a1	1
a3	pepa3b38	TGNAWHSK		2	900.4326782226562	1	a3.a1	1
a3	pepa3b39	VCSTNDIK	C2:+57.02146	2	936.4459228515625	1	a3.a1	1
a3	pepa3b40	VFSATIGIVDIVK		2	1361.8043212890625	1	a3.a1	1
a3	pepa3b41	VGTVIGSNK		2	874.4996948242188	1	a3.a1	1
a3	pepa3b42	VPHWYHF		2	985.4683227539062	1	a3.a1	1
a3	pepa3b43	VVSEDFIQDVSASTK		2	1624.806884765625	1	a3.a1	1
a4	pepa4a1	AAGNPGSIAAPIDHKPC	C17:+57.02146	2	1675.822509765625	1	a4.a1	1
a4	pepa4a2	AGFFIPPDEYVVTDPEQEK		2	2181.0390625	1	a4.a1	1
a4	pepa4a3	AHEVGAQGGPPVAQVEQDIPISR		3	2355.20556640625	1	a4.a1	1
a4	pepa4a4	AQPFGFIDSDTDAEEER		2	1926.8355712890625	1	a4.a1	1
a4	pepa4a5	DAEEDMPQR		2	1090.4473876953125	1	a4.a1	1
a4	pepa4a6	DCGSINGTQIIRPPK	C2:+57.02146	2	1655.853759765625	1	a4.a1	1
a4	pepa4a7	DQPPFGDSDDSVEADK		2	1721.714111328125	1	a4.a1	1
a4	pepa4a8	EGAQVPTGR		2	914.4694213867188	1	a4.a1	1
a4	pepa4a9	GIPIISIDWIHQSR		2	1634.9017333984375	1	a4.a1	1
a4	pepa4b10	HIAPPPIISPIIPSIKPTVR		3	2146.3115234375	1	a4.a1	1
a4	pepa4b11	HQVSVEGTNQTDVK		2	1541.755859375	1	a4.a1	2
a4	pepa4b12	IDVSIPFVSR		2	1132.636474609375	1	a4.a1	1
a4	pepa4b13	IFHGVGTR		2	886.4898071289062	1	a4.a1	1
a4	pepa4b14	IHIFSGAHGPEK		2	1292.675048828125	1	a4.a1	1
a4	pepa4b15	INQESTAPK		2	987.510986328125	1	a4.a1	1
a4	pepa4b16	IPATPVVIPMK		2	1165.7017822265625	1	a4.a1	1
a4	pepa4b17	IPATPVVIPMK	M10:+15.99491	2	1181.6966552734375	1	a4.a1	1
a4	pepa4b18	KHQVSVEGTNQTDVK		2	1669.850830078125	1	a4.a1	1
a4	pepa4b19	MPDCSVAIPFPSISK	C4:+57.02146	2	1648.8077392578125	1	a4.a1	1
a4	pepa4b20	NFGFSIQDAISR		2	1354.6754150390625	1	a4.a1	1
a4	pepa4b21	NINSDTDVEEGQQPATEEASSAAR		2	2519.11328125	1	a4.a1	1
a4	pepa4b22	NQIVTPEPTSR		2	1241.64892578125	1	a4.a1	1
a4	pepa4b23	PGIHIER		2	821.4631958007812	1	a4.a1	1
a4	pepa4b24	PVTSEPTSQATR		2	1273.638671875	1	a4.a1	1
a4	pepa4b25	QHAEIEIIAWDK	Q1:-17.02655	2	1435.7220458984375	1	a4.a1	1
a4	pepa4b26	QSEAEVVTEIQIEK	Q1:-17.02655	2	1585.7960205078125	1	a4.a1	1
a4	pepa4b27	QSEAEVVTEIQIEK		2	1602.822998046875	1	a4.a1	1
a4	pepa4b28	QTDVTGEEEITK		2	1349.6435546875	1	a4.a1	1
a4	pepa4b29	SIATMDSPPHQK	M5:+15.99491	2	1327.6314697265625	1	a4.a1	1
a4	pepa4b30	SQAGSDTDVEEGK		2	1322.571044921875	1	a4.a1	1
a4	pepa4b31	SQASTTVDINTQVEK		2	1620.807861328125	1	a4.a1	1
a4	pepa4b32	SQIPAEGDAGAEWAAAVIK		2	1883.9501953125	1	a4.a1	1
a4	pepa4b33	SSPGIHIER		2	995.5272827148438	1	a4.a1	1
a4	pepa4b34	TPEPVVPTAPEIR		2	1405.76904296875	1	a4.a1	1
a4	pepa4b35	TPESIVPIAPEIQPSTSR		2	1922.02294921875	1	a4.a1	1
a4	pepa4b36	TPETIVPTAPK		2	1153.646728515625	1	a4.a1	1
a4	pepa4b37	VEIETSEEIQEK		2	1433.7010498046875	1	a4.a1	1
a4	pepa4b38	VGIPIISPEFIITGVIK		2	1796.0936279296875	1	a4.a1	1
a5	pepa5a1	AADETICQTK	C7:+57.02146	2	1136.525634765625	1	a5.a1	1
a5	pepa5a2	AAVWEITGAEFSK		2	1408.7110595703125	1	a5.a1	1
a5	pepa5a3	AIDIADMITR		2	1118.5877685546875	1	a5.a1	1
a5	pepa5a4	CAGGHDDATIAR	C1:+57.02146	2	1243.548828125	1	a5.a1	1
a5	pepa5a5	DIEQGDVSETIR		2	1361.6546630859375	1	a5.a1	1
a5	pepa5a6	EDEQQQAIQDIASR		2	1630.76708984375	1	a5.a1	1
a5	pepa5a7	FCVDYAK	C2:+57.02146	2	902.4080810546875	1	a5.a1	1
a5	pepa5a8	GASFVTSTNPR		2	1136.5699462890625	1	a5.a1	1
a5	pepa5a9	HVIDAIDPNAYEAFK		2	1702.8438720703125	1	a5.a1	1
a5	pepa5b10	IQNEIDMVK		2	1089.561279296875	1	a5.a1	1
a5	pepa5b11	IQNEIDMVK	M7:+15.99491	2	1105.55615234375	1	a5.a1	1
a5	pepa5b12	ITTTGQVTSPVK		2	1231.689697265625	1	a5.a1	1
a5	pepa5b13	IYIPPSTPDFSR		2	1392.7161865234375	1	a5.a1	1
a5	pepa5b14	IYYPDFIVPDPK		2	1466.7569580078125	1	a5.a1	1
a5	pepa5b15	NIQDVVER		2	972.5112915039062	1	a5.a1	1
a5	pepa5b16	PNNSGEAPSSPTPK		2	1382.6551513671875	1	a5.a1	1
a5	pepa5b17	SEAHTADGISIR		2	1256.6234130859375	1	a5.a1	2
a5	pepa5b18	TGKPIPFGTIGVHK		3	1451.8372802734375	1	a5.a1	1
a5	pepa5b19	TQIIQDFIR		2	1133.6318359375	1	a5.a1	1
a5	pepa5b20	VADNPSYNTK		2	1108.52734375	1	a5.a1	1
a5	pepa5b21	VIHNAQEVEK		2	1166.6168212890625	1	a5.a1	1
a5	pepa5b22	VIIDIFTGVR		2	1132.6728515625	1	a5.a1	1
a5	pepa5b23	VIQEGIEGIVIK		2	1297.77294921875	1	a5.a1	1
a6	pepa6a1	AGGVGINISAASR		2	1172.6385498046875	1	a6.a1	1
a6	pepa6a2	ASGFVFTR		2	884.462890625	1	a6.a1	1
a6	pepa6a3	AVIDIESER		2	1031.5372314453125	1	a6.a1	1
a6	pepa6a4	AVSSNGPSGNDTPEEIR		2	1729.7991943359375	1	a6.a1	1
a6	pepa6a5	CSEQPSISDIK	C1:+57.02146	2	1263.5889892578125	1	a6.a1	1
a6	pepa6a6	DPNNPYDK		2	962.4218139648438	1	a6.a1	1
a6	pepa6a7	EYNVNDDSMK	M9:+15.99491	2	1230.4947509765625	1	a6.a1	1
a6	pepa6a8	GDSPIHSIR		2	981.5115966796875	1	a6.a1	1
a6	pepa6a9	IREPAIISK		2	1026.6309814453125	1	a6.a1	1
a6	pepa6b10	ISIIEIPIK		2	1025.660888671875	1	a6.a1	1
a6	pepa6b11	MSEISSSRPK		2	1121.5623779296875	1	a6.a1	1
a6	pepa6b12	NDIYYNTITNFSEK		2	1721.8021240234375	1	a6.a1	1
a6	pepa6b13	PVTMGDEGGIR		2	1131.5467529296875	1	a6.a1	1
a6	pepa6b14	TIGFNIESGWGSGR		2	1480.71826171875	1	a6.a1	1
a6	pepa6b15	TITAIAVIITNFHDGR		2	1741.9599609375	1	a6.a1	1
a6	pepa6b16	VFIQHITISDEER		2	1586.8177490234375	1	a6.a1	2
a6	pepa6b17	VNNVNGNQVGHIK		2	1392.7347412109375	1	a6.a1	1
a6	pepa6b18	WVITGTPIQNSIK		2	1456.8162841796875	1	a6.a1	1
a7	pepa7a1	DIIAVVFYGTEK		2	1354.7257080078125	1	a7.a1	1
a7	pepa7a2	DIISIAEDEDIR		2	1388.6907958984375	1	a7.a1	1
a7	pepa7a3	DSIIFIVDASK		2	1207.6573486328125	1	a7.a1	1
a7	pepa7a4	DTGIFIDIMHIK		2	1402.7403564453125	1	a7.a1	1
a7	pepa7a5	EIVYPPDYNPEGK		2	1520.7271728515625	1	a7.a1	1
a7	pepa7a6	FDDPGIMIMGFK	M7:+15.99491	2	1386.6435546875	1	a7.a1	2
a7	pepa7a7	IFSDVQFK		2	983.5200805664062	1	a7.a1	1
a7	pepa7a8	IGSIVDEFK		2	1007.5411987304688	1	a7.a1	1
a7	pepa7a9	IMATPEQVGK	M2:+15.99491	2	1089.561279296875	1	a7.a1	1
a7	pepa7b10	IMIFTNEDNPHGNDSAK		2	1902.865478515625	1	a7.a1	1
a7	pepa7b11	KQEIIEAITK		2	1172.6888427734375	1	a7.a1	1
a7	pepa7b12	NIYVIQEIDNPGAK		2	1573.822509765625	1	a7.a1	1
a7	pepa7b13	SDSFENPVIQQH		2	1400.64453125	1	a7.a1	1
a7	pepa7b14	SDSFENPVIQQHFR		2	1703.81396484375	1	a7.a1	1
a7	pepa7b15	TFNTSTGGIIIPSDTK		2	1651.854248046875	1	a7.a1	1
a7	pepa7b16	VEYSEEEIK		2	1125.5313720703125	1	a7.a1	1
a7	pepa7b17	VHFEESSK		2	962.4581909179688	1	a7.a1	1
a8	pepa8a1	DQIVDITVGNNK		2	1315.685546875	1	a8.a1	1
a8	pepa8a2	EEANNDIENK		2	1175.5179443359375	1	a8.a1	1
a8	pepa8a3	FSSSSGYGGGSSR		2	1235.529052734375	1	a8.a1	1
a8	pepa8a4	GGFGGGAGGGDGGIITANEK		2	1691.798828125	1	a8.a1	1
a8	pepa8a5	GGSGGSYGGGGSGGGYGGGSGSR		2	1791.7281494140625	1	a8.a1	1
a8	pepa8a6	HGVQEIEIEIQSQISK		2	1837.9658203125	1	a8.a1	1
a8	pepa8a7	IQDWYDK		2	967.452392578125	1	a8.a1	1
a8	pepa8a8	QVIDNITMEK	M8:+15.99491	2	1206.6038818359375	1	a8.a1	1
a8	pepa8a9	SASSIGGGFGGGSR		2	1196.56591796875	1	a8.a1	1
a8	pepa8b10	SDIEMQYETIQEEIMAIK	M5:+15.99491 - M15:+15.99491	2	2203.014892578125	1	a8.a1	1
a8	pepa8b11	SGGGGGGGIGSGGSIR		2	1232.59814453125	1	a8.a1	1
a8	pepa8b12	SRSGGGGGGGIGSGGSIR		3	1475.7314453125	1	a8.a1	1
a8	pepa8b13	STMQEINSR		2	1065.499755859375	1	a8.a1	1
a8	pepa8b14	SYGGGSGGGFSASSIGGGFGGGSR		2	2022.890380859375	1	a8.a1	1
a8	pepa8b15	VQAIEEANNDIENK		2	1586.76611328125	1	a8.a1	1
a9	pepa9a1	APFHQIR		2	868.4791870117188	1	a9.a1	1
a9	pepa9a2	DFNQFIK		2	911.4625854492188	1	a9.a1	1
a9	pepa9a3	EIQEPDPTYEEK		2	1477.669677734375	1	a9.a1	1
a9	pepa9a4	HGATHVFASK		2	1054.5433349609375	1	a9.a1	1
a9	pepa9a5	IDEAESINDEEIEEK		2	1762.786865234375	1	a9.a1	1
a9	pepa9a6	IDGQTPHDER		2	1167.539306640625	1	a9.a1	1
a9	pepa9a7	IHMVIRPF		2	1012.5764770507812	1	a9.a1	1
a9	pepa9a8	IINIIMQIR		2	1113.681640625	1	a9.a1	1
a9	pepa9a9	IITQGFTNWNK		2	1321.6903076171875	1	a9.a1	1
a9	pepa9b10	IVDQNINK		2	943.5211181640625	1	a9.a1	1
a9	pepa9b11	KMDGAPDGR		2	946.4415283203125	1	a9.a1	1
a9	pepa9b12	NPEIPNAAQAQK		2	1280.6597900390625	1	a9.a1	1
a9	pepa9b13	TEQEEDEEIITESSK		2	1766.7818603515625	1	a9.a1	1
a9	pepa9b14	YIVIDEAHR		2	1115.5848388671875	1	a9.a1	1
b10	pepb10a1	AGTATSPAGSSPAVAGGTQR		2	1743.8624267578125	1	b10.a1	1
b10	pepb10a2	ASEAQPPVAR		2	1025.537841796875	1	b10.a1	1
b10	pepb10a3	GPASVPSVGK		2	898.4996948242188	1	b10.a1	1
b10	pepb10a4	GSIGQGTAPVIPGK		2	1281.716552734375	1	b10.a1	1
b10	pepb10a5	IDSSPSVSSTIAAK		2	1362.7115478515625	1	b10.a1	1
b10	pepb10a6	IPEVQQATK		2	1013.56298828125	1	b10.a1	1
b10	pepb10a7	ISGDQPAAR		2	914.4694213867188	1	b10.a1	1
b10	pepb10a8	NAAQVKPIGK		2	1025.610595703125	1	b10.a1	1
b10	pepb10a9	SPAGPAATPAQAQAASTPR		2	1749.8883056640625	1	b10.a1	1
b10	pepb10b10	TGNSMPHPATGK		2	1197.5684814453125	1	b10.a1	1
b10	pepb10b11	TGPAAAQVQVGK		2	1126.6219482421875	1	b10.a1	1
b10	pepb10b12	TNVVTMPTAHPR		2	1323.6842041015625	1	b10.a1	1
b10	pepb10b13	TSQVGAASAPAK		2	1087.5745849609375	1	b10.a1	1
b11	pepb11a1	APIDASDSGR		2	988.4697875976562	1	b11.a1	1
b11	pepb11a2	DAIDPIIFK		2	1031.57763671875	1	b11.a1	1
b11	pepb11a3	DFIEDYVDIIR		2	1397.695068359375	1	b11.a1	1
b11	pepb11a4	EQITDADTK		2	1020.4848022460938	1	b11.a1	1
b11	pepb11a5	INSAPPTETK		2	1057.5528564453125	1	b11.a1	1
b11	pepb11a6	IQSAIACTNIFPIGR	C7:+57.02146	2	1660.8843994140625	1	b11.a1	1
b11	pepb11a7	ISIQESESK		2	1020.5211791992188	1	b11.a1	1
b11	pepb11a8	PGITYQEAIESEK		2	1464.7220458984375	1	b11.a1	1
b11	pepb11a9	PSSFQNNVQSQDPQVSTK		2	1990.9468994140625	1	b11.a1	1
b11	pepb11b10	SANNTPENSPNFPNFR		2	1805.820556640625	1	b11.a1	1
b11	pepb11b11	SIDIDSCTISEIIR	C7:+57.02146	2	1621.810546875	1	b11.a1	1
b11	pepb11b12	TGEPIMSESTSNIDQGPR	M6:+15.99491	2	1934.8763427734375	1	b11.a1	1
b12	pepb12a1	EDIVVAPAGITIK		2	1325.7679443359375	1	b12.a1	1
b12	pepb12a2	FGVPVIADGGIQNVGH		2	1579.8231201171875	1	b12.a1	1
b12	pepb12a3	GMGSIDAMDK	M2:+15.99491 - M8:+15.99491	2	1056.4339599609375	1	b12.a1	1
b12	pepb12a4	IIAGIQHSCQDIGAK	C9:+57.02146	2	1610.832275390625	1	b12.a1	1
b12	pepb12a5	IPIVNEDDEIVAIIAR		2	1779.9854736328125	1	b12.a1	1
b12	pepb12a6	NIIDAGVDAIR		2	1156.6324462890625	1	b12.a1	1
b12	pepb12a7	PQATAVYK		2	877.4782104492188	1	b12.a1	1
b12	pepb12a8	REDIVVAPAGITIK		2	1481.8690185546875	1	b12.a1	1
b12	pepb12a9	TSSAQVEGGVHSIHSYEK		2	1915.9149169921875	1	b12.a1	1
b12	pepb12b10	VAQGVSGAVQDK		2	1158.61181640625	1	b12.a1	1
b12	pepb12b11	YEQGFITDPVVISPK		2	1692.8846435546875	1	b12.a1	1
b13	pepb13a1	ANPQVGVAFPH		2	1136.5850830078125	1	b13.a1	1
b13	pepb13a2	ANPQVGVAFPHIK		3	1377.76416015625	1	b13.a1	1
b13	pepb13a3	EDIIQGFR		2	977.5054931640625	1	b13.a1	1
b13	pepb13a4	EEASGSSVTAEEAK		2	1394.6285400390625	1	b13.a1	1
b13	pepb13a5	HIEIFTDISSR		2	1317.68017578125	1	b13.a1	1
b13	pepb13a6	IFQCIIHR	C4:+57.02146	2	1086.588134765625	1	b13.a1	1
b13	pepb13a7	IGGHGPSFPIK		2	1109.610595703125	1	b13.a1	2
b13	pepb13a8	SQIDIIIHSIK		2	1266.741943359375	1	b13.a1	1
b13	pepb13a9	VDEEQMK		2	878.392822265625	1	b13.a1	1
b14	pepb14a1	DYIVVGSDSGR		2	1167.564453125	1	b14.a1	1
b14	pepb14a2	FGNICVVR	C5:+57.02146	2	964.5037231445312	1	b14.a1	1
b14	pepb14a3	FIAVGIVDNTVR		2	1303.7373046875	1	b14.a1	1
b14	pepb14a4	HIANYISGIQTIGHR		3	1679.89794921875	1	b14.a1	1
b14	pepb14a5	IGAVFNQVAFPIQYTPR		2	1921.033447265625	1	b14.a1	1
b14	pepb14a6	IPPNTNDEVDEDPTGNK		2	1854.8355712890625	1	b14.a1	1
b14	pepb14a7	NDIDDPER		2	973.422607421875	1	b14.a1	1
b14	pepb14a8	NVSEEIDR		2	961.4589233398438	1	b14.a1	1
b14	pepb14a9	SEHPPICGR	C7:+57.02146	2	1052.49462890625	1	b14.a1	1
b14	pepb14b10	TPVEEVPAAIAPFQGR		2	1681.8912353515625	1	b14.a1	1
b15	pepb15a1	AAQDIKDEEPGDIGR		2	1613.7769775390625	1	b15.a1	1
b15	pepb15a2	GAQGAIPER		2	898.4744873046875	1	b15.a1	1
b15	pepb15a3	ICTGQVPSAEDEPAPK	C2:+57.02146	2	1698.8006591796875	1	b15.a1	1
b15	pepb15a4	IGAMSAAPSQPNSQIR	M4:+15.99491	2	1643.8173828125	1	b15.a1	1
b15	pepb15a5	NQGIFHR		2	871.4536743164062	1	b15.a1	1
b15	pepb15a6	QAGPAPAAATAASK		2	1211.6383056640625	1	b15.a1	1
b15	pepb15a7	QEPENDQGVVSQAGK		2	1585.7457275390625	1	b15.a1	1
b15	pepb15a8	RPANSGEIDK		2	1086.55419921875	1	b15.a1	1
b15	pepb15a9	SGPQSASTAVK		2	1032.5323486328125	1	b15.a1	1
b16	pepb16a1	AEEIWQQSVIGDYIAR		2	1877.9395751953125	1	b16.a1	1
b16	pepb16a2	FIESIPEEEQQR		2	1504.7281494140625	1	b16.a1	1
b16	pepb16a3	HPEINISEEGITK		2	1466.7490234375	1	b16.a1	1
b16	pepb16a4	KPITPYFR		2	1021.5833740234375	1	b16.a1	1
b16	pepb16a5	MWNDISEK		2	1022.4616088867188	1	b16.a1	1
b16	pepb16a6	SDIPEKPK		2	913.4993286132812	1	b16.a1	1
b16	pepb16a7	VRPDEIMR		2	1015.5358276367188	1	b16.a1	1
b16	pepb16a8	WVEISNEVR		2	1131.5797119140625	1	b16.a1	1
b17	pepb17a1	AAGPSISHTSGGTQSK		2	1485.7296142578125	1	b17.a1	1
b17	pepb17a2	ATAFNEQVDK		2	1122.54296875	1	b17.a1	1
b17	pepb17a3	ATVMDVKPVDYR		2	1393.71484375	1	b17.a1	1
b17	pepb17a4	DSIVDIIGICK	C10:+57.02146	2	1232.6558837890625	1	b17.a1	1
b17	pepb17a5	FFPIIEVNK		2	1106.6248779296875	1	b17.a1	1
b17	pepb17a6	IFSIEIVDESGEIR		2	1606.8326416015625	1	b17.a1	1
b17	pepb17a7	PQPQNGSSGMGSTVSK		2	1561.7279052734375	1	b17.a1	1
b17	pepb17a8	SGGVGGSNTNWK		2	1163.54443359375	1	b17.a1	1
b18	pepb18a1	GEFTYYEIQDNTGK		2	1664.7442626953125	1	b18.a1	1
b18	pepb18a2	GSFVNGVFEVHK		2	1319.6746826171875	1	b18.a1	1
b18	pepb18a3	INQICSQTK	C5:+57.02146	2	1091.5517578125	1	b18.a1	1
b18	pepb18a4	ITTINCEEGDK	C6:+57.02146	2	1279.5838623046875	1	b18.a1	1
b18	pepb18a5	MEVVVHGR	M1:+15.99491	2	942.4829711914062	1	b18.a1	1
b18	pepb18a6	TEGAEATPGAQK		2	1159.5594482421875	1	b18.a1	1
b18	pepb18a7	TTIYEIQDDR		2	1253.6009521484375	1	b18.a1	1
b19	pepb19a1	AIVNVIGMHK	M8:+15.99491	2	1097.614013671875	1	b19.a1	1
b19	pepb19a2	DTPGHGSGWAETPR		2	1467.66162109375	1	b19.a1	1
b19	pepb19a3	GSETPGATPGSK		2	1088.5223388671875	1	b19.a1	1
b19	pepb19a4	IVDDIKDEAEQYR		2	1593.77587890625	1	b19.a1	1
b19	pepb19a5	THEDIEAQIR		2	1211.6019287109375	1	b19.a1	1
b19	pepb19a6	VPEINVQNGVIK		2	1309.7479248046875	1	b19.a1	1
b19	pepb19a7	VQENCIDIVGR	C5:+57.02146	2	1302.6474609375	1	b19.a1	1
b20	pepb20a1	AAVIIEQER		2	1028.5738525390625	1	b20.a1	1
b20	pepb20a2	GPPPPPGDENR		2	1132.53857421875	1	b20.a1	1
b20	pepb20a3	IAEIGAPIQGNR		2	1238.685546875	1	b20.a1	1
b20	pepb20a4	KPGDISDEIR		2	1129.585205078125	1	b20.a1	1
b20	pepb20a5	TEEEEIDR		2	1020.4484252929688	1	b20.a1	1
b20	pepb20a6	VGEPVAISEEER		2	1314.654052734375	1	b20.a1	1
b21	pepb21a1	DDGSWEVIEGYR		2	1425.6285400390625	1	b21.a1	1
b21	pepb21a2	IQHGSIIGFPK		2	1196.678955078125	1	b21.a1	1
b21	pepb21a3	MVEGFFDR	M1:+15.99491	2	1016.4509887695312	1	b21.a1	1
b21	pepb21a4	PISQGGIHGR		2	1021.55419921875	1	b21.a1	1
b21	pepb21a5	SVQESIER		2	947.4796752929688	1	b21.a1	1
b21	pepb21a6	YSTDVSVDEVK		2	1241.5899658203125	1	b21.a1	1
b22	pepb22a1	ANFESDEVEISYAK		2	1601.7333984375	1	b22.a1	1
b22	pepb22a2	EKKDCEVVMMIGIPGAGKTTWVTK	C5:+57.02146	3	2678.3720703125	1	b22.a1	1
b22	pepb22a3	GYFEYIEENK		2	1291.58447265625	1	b22.a1	1
b22	pepb22a4	NFIIDQTNVSAAAQR		2	1647.8453369140625	1	b22.a1	1
b22	pepb22a5	SSGPTSIFAVTVAPPGAR		2	1714.9127197265625	1	b22.a1	1
b22	pepb22a6	YNIIGTNTIMDK	M10:+15.99491	2	1398.69384765625	1	b22.a1	1
b23	pepb23a1	KQEEGAEIQCEAETGGTHK	C10:+57.02146	3	2101.94580078125	1	b23.a1	1
b23	pepb23a2	KVSPASGVSK		2	959.5524291992188	1	b23.a1	1
b23	pepb23a3	PIVIIPQR		2	935.6041259765625	1	b23.a1	1
b23	pepb23a4	VPIIIHQK		2	947.6041259765625	1	b23.a1	1
b24	pepb24a1	GPITQVTDR		2	986.5269775390625	1	b24.a1	1
b24	pepb24a2	PANWAPGR		2	868.4428100585938	1	b24.a1	1
b24	pepb24a3	SGPICIPESR	C5:+57.02146	2	1115.5517578125	1	b24.a1	1
b24	pepb24a4	VAGFDIDGTIITTR		2	1478.785400390625	1	b24.a1	1
b25	pepb25a1	APQVIVIAPTR		2	1164.7103271484375	1	b25.a1	1
b25	pepb25a2	DVESYIHR		2	1018.4957275390625	1	b25.a1	1
b25	pepb25a3	STYEQVDIIGK		2	1252.6424560546875	1	b25.a1	1
b25	pepb25a4	TFSFAIPIIEK		2	1265.71435546875	1	b25.a1	1
b26	pepb26a1	ISTQSNSNNIEPAR		2	1530.7510986328125	1	b26.a1	1
b26	pepb26a2	MADPESNQEAVNSSAAR	M1:+15.99491	2	1792.777099609375	1	b26.a1	1
b26	pepb26a3	NTAGAQPQDDSIGGR		2	1486.6884765625	1	b26.a1	1
b27	pepb27a1	DEIIGEKPEVK		2	1256.6737060546875	1	b27.a1	1
b27	pepb27a2	PVIAVHSGIAR		2	1119.6636962890625	1	b27.a1	1
b27	pepb27a3	SPFNSPSPQDSPR		2	1415.6553955078125	1	b27.a1	1
b28	pepb28a1	AIQIITR		2	814.514892578125	1	b28.a1	1
b28	pepb28a2	IIAASWPQNR		2	1155.6273193359375	1	b28.a1	1
b28	pepb28a3	VIKDEAISDGDDIR		2	1545.77587890625	1	b28.a1	1
b29	pepb29a1	DGYIHYGQTVK		2	1280.62744140625	1	b29.a1	1
b29	pepb29a2	IIQFQATPCPK	C9:+57.02146	2	1302.6878662109375	1	b29.a1	1
b29	pepb29a3	QPVQVPVTIVR		2	1235.74755859375	1	b29.a1	1
b30	pepb30a1	EVQAVSNISGQGK		2	1316.680908203125	1	b30.a1	1
b30	pepb30a2	IEINCQDPSIK	C5:+57.02146	2	1316.65185546875	1	b30.a1	1
b30	pepb30a3	RIDSIEAKIQAIEAT	R1:+42.01056	2	1699.9229736328125	1	b30.a1	1
b31	pepb31a1	DSPFGISFVR		2	1124.5738525390625	1	b31.a1	1
b31	pepb31a2	TPATAPVPAR		2	980.5527954101562	1	b31.a1	1
b31	pepb31a3	YSQVIGIGGR		2	1049.57421875	1	b31.a1	1
b32	pepb32a1	IAVEPVNPSEIPK		2	1392.773681640625	1	b32.a1	1
b32	pepb32a2	STPVTVVIPDTK		2	1256.7100830078125	1	b32.a1	1
b32	pepb32a3	TIDEIGIHITK		2	1239.69482421875	1	b32.a1	1
b33	pepb33a1	ANPTQINTVEFIWDPAK		2	1943.986572265625	1	b33.a1	1
b33	pepb33a2	IFTNFSGADIIK		2	1325.71044921875	1	b33.a1	1
b33	pepb33a3	IIDIDIPMSVGIIDPR	M8:+15.99491	2	1782.9674072265625	1	b33.a1	1
b34	pepb34a1	GAYGAIMDEEDEGSK		2	1571.6534423828125	1	b34.a1	1
b34	pepb34a2	QECEAEASSVK	C3:+57.02146	2	1237.536865234375	1	b34.a1	1
b35	pepb35a1	EVQSAISTAAADDSK		2	1492.7130126953125	1	b35.a1	1
b35	pepb35a2	NSQIFAASQK		2	1093.5640869140625	1	b35.a1	1
b36	pepb36a1	SGDSEVYQIGDVSQK		2	1611.7501220703125	1	b36.a1	1
b36	pepb36a2	VGQDPVIR		2	883.5	1	b36.a1	1
b37	pepb37a1	VMQQQQQTTQQQIPQK		2	1941.9814453125	1	b37.a1	1
b37	pepb37a2	VQAQVIQETIVPK		2	1452.842529296875	1	b37.a1	1
b38	pepb38a1	YHSDEYIK		2	1054.484375	1	b38.a1	1
b38	pepb38a2	YYAVNFPMR		2	1160.55615234375	1	b38.a1	1
b39	pepb39a1	GDSVIVVIR		2	957.5731811523438	1	b39.a1	1
b39	pepb39a2	NNTQVIINCR	C9:+57.02146	2	1231.62158203125	1	b39.a1	1
b40	pepb40a1	IDINIITR		2	957.5731811523438	1	b40.a1	1
b40	pepb40a2	NSYNNSQAPSPGIGSK		2	1620.76171875	1	b40.a1	1
b41	pepb41a1	GIGAGGSITGIK		2	1030.589599609375	1	b41.a1	1
b41	pepb41a2	YNIIVVGR		2	933.5521240234375	1	b41.a1	1
b42	pepb42a1	GNDQVAISSK		2	1018.5167846679688	1	b42.a1	1
b42	pepb42a2	IPFIGIAISSR		2	1173.6993408203125	1	b42.a1	1
b43	pepb43a1	IIASANIEEVTMK		2	1418.75634765625	1	b43.a1	1
b43	pepb43a2	ITMQVSSIQR		2	1162.625244140625	1	b43.a1	1
b44	pepb44a1	GTAYVVYEDIFDAK		2	1590.76904296875	1	b44.a1	1
b44	pepb44a2	ITAEEMYDIFGK		2	1416.6719970703125	1	b44.a1	1

## Sheet: spectra
MS Sample :	DaPR130904_VB96_O1897.m
Group ID	Peptide ID	Sample	Scan	Rt (minutes)	Sequence (top)	Modifs (top)	Number of subgroups	Sub-groups Ids	Best E-value	Best hyperscore	Charge	MH+ Obs	MH+ theo	DeltaMH+	Delta-ppm
a1	pepa1a5	DaPR130904_VB96_O1897.m	565	11.630000114440918	AMHGELQK		1	a1.a1	0.0017999999690800905	37.29999923706055	2	913.4563598632812	913.4564208984375	-9.999999747378752E-5	-0.1094742947621209
a1	pepa1c112	DaPR130904_VB96_O1897.m	757	13.180000305175781	TQEGSLSAR		1	a1.a1	0.014999999664723873	38.29999923706055	2	948.4750366210938	948.4749145507812	9.999999747378752E-5	0.10543241148465138
a1	pepa1b42	DaPR130904_VB96_O1897.m	881	14.149999618530273	GIAPGDER		1	a1.a1	1.3000000035390258E-4	35.70000076293945	2	814.4067993164062	814.4058227539062	0.0010000000474974513	1.227889118125359
a1	pepa1c103	DaPR130904_VB96_O1897.m	885	14.15999984741211	SMEEDPQTSR		1	a1.a1	0.005400000140070915	43.099998474121094	2	1179.4949951171875	1179.4951171875	-0.0	-0.0
a1	pepa1b14	DaPR130904_VB96_O1897.m	993	14.899999618530273	CFGTGAAGNR	C1:+57.02146	1	a1.a1	0.0017999999690800905	31.299999237060547	2	1010.4478759765625	1010.4476928710938	1.9999999494757503E-4	0.1979320615590635
a1	pepa1b48	DaPR130904_VB96_O1897.m	1186	16.079999923706055	HVMQPYYK		1	a1.a1	0.020999999716877937	31.899999618530273	2	1065.51123046875	1065.51904296875	-0.007799999788403511	-7.32037577354896
a1	pepa1b21	DaPR130904_VB96_O1897.m	1227	16.299999237060547	DLCNTHLMR	C3:+57.02146 - M8:+15.99491	1	a1.a1	0.0012000000569969416	32.5	2	1175.5322265625	1175.530029296875	0.002300000051036477	1.9565642677900676
a1	pepa1c102	DaPR130904_VB96_O1897.m	1236	16.350000381469727	SKDFVQVMR	M8:+15.99491	1	a1.a1	0.03999999910593033	26.5	2	1125.5726318359375	1125.572509765625	1.9999999494757503E-4	0.1776873486268961
a1	pepa1c104	DaPR130904_VB96_O1897.m	1238	16.350000381469727	SMNVDQDGDPSDR		1	a1.a1	9.999999747378752E-5	45.29999923706055	2	1435.5745849609375	1435.5758056640625	-0.0012000000569969416	-0.8359015610755927
a1	pepa1b36	DaPR130904_VB96_O1897.m	1462	17.40999984741211	FNNYVDCMK	C7:+57.02146 - M8:+15.99491	1	a1.a1	2.099999983329326E-4	32.099998474121094	2	1206.49267578125	1206.4921875	5.000000237487257E-4	0.41442458470020194
a1	pepa1b82	DaPR130904_VB96_O1897.m	1466	17.43000030517578	MYAALGDPK	M1:+15.99491	1	a1.a1	4.199999966658652E-5	44.400001525878906	2	981.4707641601562	981.4713745117188	-6.99999975040555E-4	-0.7132148661888427
a1	pepa1b50	DaPR130904_VB96_O1897.m	1483	17.530000686645508	ICSKPVVLPK	C2:+57.02146	1	a1.a1	0.020999999716877937	30.600000381469727	2	1140.6845703125	1140.6812744140625	0.0032999999821186066	2.893007938447774
a1	pepa1c110	DaPR130904_VB96_O1897.m	1501	17.610000610351562	TETVTSFR		1	a1.a1	0.02500000037252903	35.79999923706055	2	940.4754028320312	940.473876953125	0.001500000013038516	1.5949406461964692
a1	pepa1b49	DaPR130904_VB96_O1897.m	1552	17.860000610351562	LACDVDQVTR	C3:+57.02146	1	a1.a1	0.0015999999595806003	61.099998474121094	2	1176.5693359375	1176.5682373046875	0.0012000000569969416	1.0199153937267016
a1	pepa1b71	DaPR130904_VB96_O1897.m	1630	18.209999084472656	KQNNFSLAMK		1	a1.a1	0.003700000001117587	35.20000076293945	2	1180.6153564453125	1180.61474609375	6.99999975040555E-4	0.592911428013766
a1	pepa1b20	DaPR130904_VB96_O1897.m	1631	18.209999084472656	DLCNTHLMR	C3:+57.02146	1	a1.a1	0.00139999995008111	40.599998474121094	2	1159.5352783203125	1159.53515625	1.9999999494757503E-4	0.17248290736986874
a1	pepa1b10	DaPR130904_VB96_O1897.m	1649	18.280000686645508	ATQQQHDFTLTQTADGR		1	a1.a1	0.0017000000225380063	36.29999923706055	2	1917.9088134765625	1917.9053955078125	0.0035000001080334187	1.824907587324821
a1	pepa1a6	DaPR130904_VB96_O1897.m	1653	18.299999237060547	AQEPESGLSEETQVK		1	a1.a1	7.399999885819852E-4	47.099998474121094	2	1631.7764892578125	1631.7762451171875	1.9999999494757503E-4	0.12256582086302638
a1	pepa1b38	DaPR130904_VB96_O1897.m	1662	18.329999923706055	FVETQASQGTLQTR		1	a1.a1	2.800000054037355E-8	61.599998474121094	2	1565.7901611328125	1565.792236328125	-0.0020000000949949026	-1.2773087313838143
a1	pepa1b77	DaPR130904_VB96_O1897.m	1664	18.350000381469727	MESLALAHADEK		1	a1.a1	9.999999747378752E-5	34.400001525878906	2	1314.637451171875	1314.6363525390625	0.0012000000569969416	0.9127999957397233
a1	pepa1b15	DaPR130904_VB96_O1897.m	1683	18.459999084472656	CGAALAGHQLIR	C1:+57.02146	1	a1.a1	9.999999747378752E-5	56.0	2	1266.673828125	1266.6739501953125	-9.999999747378752E-5	-0.07894691246975451
a1	pepa1c116	DaPR130904_VB96_O1897.m	1703	18.549999237060547	TYSVVPMTSR	M7:+15.99491	1	a1.a1	0.01899999938905239	24.799999237060547	2	1156.569091796875	1156.567138671875	0.0020000000949949026	1.7292555080646421
a1	pepa1b45	DaPR130904_VB96_O1897.m	1773	18.829999923706055	HDVGAYMLMYK	M7:+15.99491 - M9:+15.99491	1	a1.a1	0.03799999877810478	26.0	2	1359.609619140625	1359.6075439453125	0.002099999925121665	1.5445633076055756
a1	pepa1b81	DaPR130904_VB96_O1897.m	1780	18.860000610351562	MYAALGDPK		1	a1.a1	0.0026000000070780516	40.20000076293945	2	965.4774169921875	965.4765014648438	8.999999845400453E-4	0.9321821744750328
a1	pepa1c123	DaPR130904_VB96_O1897.m	1801	18.959999084472656	WLLAHCGR	C6:+57.02146	1	a1.a1	0.008100000210106373	37.20000076293945	2	1012.5169677734375	1012.5150146484375	0.0020000000949949026	1.9752794438207288
a1	pepa1b92	DaPR130904_VB96_O1897.m	1810	19.010000228881836	QGNLSSQVPLK		1	a1.a1	0.003700000001117587	31.899999618530273	2	1170.6484375	1170.6480712890625	3.000000142492354E-4	0.25626831975120373
a1	pepa1c101	DaPR130904_VB96_O1897.m	1848	19.15999984741211	SLGPPQGEEDSVPR		1	a1.a1	3.9999998989515007E-4	34.70000076293945	2	1467.7138671875	1467.707763671875	0.006099999882280827	4.156140638665014
a1	pepa1b97	DaPR130904_VB96_O1897.m	1858	19.200000762939453	QMFLTQTDTGDDR	M2:+15.99491	1	a1.a1	0.002199999988079071	32.79999923706055	2	1543.677490234375	1543.669677734375	0.007799999788403511	5.052894347093399
a1	pepa1c118	DaPR130904_VB96_O1897.m	1870	19.280000686645508	VIAGLYQR		1	a1.a1	0.00989999994635582	35.20000076293945	2	919.5369873046875	919.536376953125	6.000000284984708E-4	0.6525027650200911
a1	pepa1b57	DaPR130904_VB96_O1897.m	1884	19.350000381469727	LLQDFNR		1	a1.a1	0.004900000058114529	36.599998474121094	2	905.483154296875	905.484375	-0.0012000000569969416	-1.3252576081138248
a1	pepa1b55	DaPR130904_VB96_O1897.m	1886	19.350000381469727	ILELSGSSSEDSEK		1	a1.a1	2.2000000043931323E-8	54.5	2	1480.7041015625	1480.70166015625	0.002400000113993883	1.6208532607038644
a1	pepa1b72	DaPR130904_VB96_O1897.m	1900	19.43000030517578	MAGENQLLER		1	a1.a1	0.017999999225139618	37.29999923706055	2	1160.5731201171875	1160.5732421875	-9.999999747378752E-5	-0.08616431418434486
a1	pepa1c124	DaPR130904_VB96_O1897.m	1931	19.559999465942383	YAVPSAGLR		1	a1.a1	0.019999999552965164	27.299999237060547	2	933.5189208984375	933.5156860351562	0.0031999999191612005	3.427901605759079
a1	pepa1b90	DaPR130904_VB96_O1897.m	1950	19.649999618530273	QDWVDGEPTEAEK		1	a1.a1	0.03500000014901161	27.899999618530273	2	1503.665771484375	1503.66015625	0.00559999980032444	3.724245652881008
a1	pepa1b63	DaPR130904_VB96_O1897.m	1989	19.860000610351562	LPPDVLR		1	a1.a1	0.0026000000070780516	33.29999923706055	2	809.4896240234375	809.4884033203125	0.0012000000569969416	1.4824178482049293
a1	pepa1b22	DaPR130904_VB96_O1897.m	1991	19.8799991607666	DILETHLR		1	a1.a1	0.028999999165534973	40.099998474121094	2	996.548095703125	996.5477294921875	3.9999998989515007E-4	0.40138568184684814
a1	pepa1b53	DaPR130904_VB96_O1897.m	2002	19.93000030517578	ILDVMYSR	M5:+15.99491	1	a1.a1	0.0038999998942017555	40.29999923706055	2	1012.513427734375	1012.5136108398438	-1.9999999494757503E-4	-0.1975282038743975
a1	pepa1b93	DaPR130904_VB96_O1897.m	2053	20.149999618530273	QGNLSSQVPLKR	Q1:-17.02655	1	a1.a1	0.002300000051036477	36.0	2	1309.724609375	1309.72265625	0.0020000000949949026	1.5270409238558231
a1	pepa1c121	DaPR130904_VB96_O1897.m	2058	20.18000030517578	VTELALTASDR		1	a1.a1	1.6999999934341758E-4	53.20000076293945	2	1175.62841796875	1175.6270751953125	0.00139999995008111	1.190853783159529
a1	pepa1b51	DaPR130904_VB96_O1897.m	2075	20.229999542236328	LGLPGDEVDNK		1	a1.a1	4.099999841855606E-6	40.0	2	1156.58642578125	1156.5849609375	0.0015999999595806003	1.38338298838304
a1	pepa1a9	DaPR130904_VB96_O1897.m	2084	20.260000228881836	ATQMPEGGQGAPPMYQLYK	M4:+15.99491 - M14:+15.99491	1	a1.a1	6.399999838322401E-4	31.600000381469727	2	2098.94921875	2098.957763671875	-0.00839999970048666	-4.001986055113309
a1	pepa1b87	DaPR130904_VB96_O1897.m	2095	20.309999465942383	NLLTVTSSDEMMK	M11:+15.99491 - M12:+15.99491	1	a1.a1	0.006599999964237213	25.700000762939453	2	1500.693359375	1500.6923828125	0.0010000000474974513	0.6663591145996999
a1	pepa1c115	DaPR130904_VB96_O1897.m	2099	20.329999923706055	TYSVVPMTSR		1	a1.a1	0.0013000000035390258	30.5	2	1140.575439453125	1140.5721435546875	0.0032999999821186066	2.89328474377244
a1	pepa1b46	DaPR130904_VB96_O1897.m	2154	20.579999923706055	HGDLPDIQIK		1	a1.a1	3.9000000106170774E-4	40.79999923706055	2	1135.6141357421875	1135.6109619140625	0.0031999999191612005	2.8178663525470276
a1	pepa1b61	DaPR130904_VB96_O1897.m	2164	20.610000610351562	INQVFHGSCITEGNELTK	C9:+57.02146	1	a1.a1	0.010999999940395355	27.5	2	2046.99853515625	2046.99169921875	0.006800000090152025	3.321948053207689
a1	pepa1b60	DaPR130904_VB96_O1897.m	2178	20.68000030517578	LNESTFDTQITK		1	a1.a1	0.017999999225139618	42.400001525878906	2	1396.69677734375	1396.6959228515625	8.999999845400453E-4	0.6443778991654543
a1	pepa1b26	DaPR130904_VB96_O1897.m	2257	21.010000228881836	DPESETDNDSQEIFK		1	a1.a1	1.2000000424450263E-5	45.400001525878906	2	1753.7430419921875	1753.7403564453125	0.00279999990016222	1.5965874822186277
a1	pepa1b96	DaPR130904_VB96_O1897.m	2269	21.059999465942383	QMFLTQTDTGDDR		1	a1.a1	0.0013000000035390258	28.600000381469727	2	1527.681640625	1527.6748046875	0.006899999920278788	4.516668010172653
a1	pepa1b24	DaPR130904_VB96_O1897.m	2275	21.079999923706055	DLLLNTMSQEEK	M7:+15.99491	1	a1.a1	8.199999865610152E-5	35.900001525878906	2	1436.69580078125	1436.6942138671875	0.0017000000225380063	1.1832719907474754
a1	pepa1c106	DaPR130904_VB96_O1897.m	2291	21.149999618530273	SSIDVLLHQSR		1	a1.a1	7.300000288523734E-4	42.599998474121094	2	1254.6824951171875	1254.6805419921875	0.0020000000949949026	1.594031331528656
a1	pepa1b95	DaPR130904_VB96_O1897.m	2327	21.299999237060547	QITQSALLAEAR		1	a1.a1	0.0010000000474974513	40.599998474121094	2	1300.7237548828125	1300.722412109375	0.00139999995008111	1.0763249230177692
a1	pepa1a8	DaPR130904_VB96_O1897.m	2329	21.299999237060547	ATQMPEGGQGAPPMYQLYK	M14:+15.99491	1	a1.a1	2.800000074785203E-4	32.5	2	2082.968994140625	2082.962646484375	0.006300000008195639	3.0245381590633804
a1	pepa1a8	DaPR130904_VB96_O1897.m	2534	22.110000610351562	ATQMPEGGQGAPPMYQLYK	M4:+15.99491	1	a1.a1	4.799999878741801E-4	31.899999618530273	2	2082.97021484375	2082.962646484375	0.007499999832361937	3.6006405803869974
a1	pepa1b59	DaPR130904_VB96_O1897.m	2359	21.40999984741211	LLSITVR		1	a1.a1	2.699999895412475E-4	39.29999923706055	2	801.5204467773438	801.5197143554688	6.99999975040555E-4	0.8733409328595872
a1	pepa1b17	DaPR130904_VB96_O1897.m	2378	21.479999542236328	CLMDQATDPNILGR	C1:+57.02146 - M3:+15.99491	1	a1.a1	3.600000127335079E-5	41.29999923706055	2	1619.7501220703125	1619.751953125	-0.0017999999690800905	-1.1112812462472026
a1	pepa1b83	DaPR130904_VB96_O1897.m	2382	21.510000228881836	NELEIPGQYDGR		1	a1.a1	6.099999882280827E-4	40.20000076293945	2	1390.6611328125	1390.66015625	0.0010000000474974513	0.7190829786869083
a1	pepa1b43	DaPR130904_VB96_O1897.m	2384	21.510000228881836	GIFTSEIGTK		1	a1.a1	0.001500000013038516	42.29999923706055	2	1052.5638427734375	1052.562744140625	0.0012000000569969416	1.1400746071215861
a1	pepa1b89	DaPR130904_VB96_O1897.m	2386	21.510000228881836	NNWEVSALSR		1	a1.a1	9.999999747378752E-5	49.70000076293945	2	1175.5819091796875	1175.580810546875	0.0012000000569969416	1.0207720696280393
a1	pepa1c100	DaPR130904_VB96_O1897.m	2431	21.700000762939453	SIGEYDVLR		1	a1.a1	0.04699999839067459	32.900001525878906	2	1051.543701171875	1051.5423583984375	0.001500000013038516	1.426476072084349
a1	pepa1b58	DaPR130904_VB96_O1897.m	2443	21.75	LLQIIER		1	a1.a1	0.004800000227987766	36.79999923706055	2	884.5579223632812	884.5568237304688	0.0010999999940395355	1.24356057692311
a1	pepa1b18	DaPR130904_VB96_O1897.m	2444	21.75	DCLSIPYR	C2:+57.02146	1	a1.a1	0.005900000222027302	36.79999923706055	2	1023.4948120117188	1023.4932250976562	0.0015999999595806003	1.5632736205243927
a1	pepa1b69	DaPR130904_VB96_O1897.m	2484	21.90999984741211	LYSLALHPN		1	a1.a1	0.014999999664723873	34.79999923706055	2	1027.5579833984375	1027.5574951171875	5.000000237487257E-4	0.4865908001495365
a1	pepa1b67	DaPR130904_VB96_O1897.m	2492	21.93000030517578	LTPLPEDNSMNVDQDGDPSDR		1	a1.a1	7.000000186963007E-5	36.29999923706055	2	2315.013916015625	2315.009521484375	0.00430000014603138	1.8574438273904967
a1	pepa1c105	DaPR130904_VB96_O1897.m	2501	21.979999542236328	SQGCSEQVLTVLK	C4:+57.02146	1	a1.a1	9.600000339560211E-5	40.20000076293945	2	1448.744140625	1448.7418212890625	0.002400000113993883	1.6566099485265149
a1	pepa1b70	DaPR130904_VB96_O1897.m	2535	22.110000610351562	KGGSWIQEINVAEK		1	a1.a1	0.0031999999191612005	31.200000762939453	2	1558.8309326171875	1558.82275390625	0.008200000040233135	5.260380001308536
a1	pepa1b47	DaPR130904_VB96_O1897.m	2550	22.200000762939453	HSSLITPLQAVAQR		1	a1.a1	0.0017000000225380063	40.0	2	1520.85400390625	1520.8548583984375	-6.99999975040555E-4	-0.46026744181078666
a1	pepa1b47	DaPR130904_VB96_O1897.m	2552	22.200000762939453	HSSLITPLQAVAQR		1	a1.a1	0.017999999225139618	42.70000076293945	3	1520.8570556640625	1520.8548583984375	0.002300000051036477	1.5123073962879876
a1	pepa1b64	DaPR130904_VB96_O1897.m	2556	22.200000762939453	LPVLAGCLK	C7:+57.02146	1	a1.a1	0.004800000227987766	33.099998474121094	2	970.5765991210938	970.5758056640625	7.999999797903001E-4	0.8242529590390363
a1	pepa1b91	DaPR130904_VB96_O1897.m	2557	22.209999084472656	QGNLSSQVPLK	Q1:-17.02655	1	a1.a1	0.001500000013038516	37.099998474121094	2	1153.6221923828125	1153.62158203125	6.99999975040555E-4	0.6067847428859848
a1	pepa1c109	DaPR130904_VB96_O1897.m	2606	22.399999618530273	SYELILQSTR		1	a1.a1	4.799999878741801E-4	39.20000076293945	2	1209.650146484375	1209.6478271484375	0.002400000113993883	1.9840486297995688
a1	pepa1a3	DaPR130904_VB96_O1897.m	2622	22.479999542236328	ALQTSLVFSR		1	a1.a1	3.3999999868683517E-4	37.70000076293945	2	1121.6373291015625	1121.6318359375	0.00559999980032444	4.9927254388636
a1	pepa1c126	DaPR130904_VB96_O1897.m	2670	22.68000030517578	YPEETLSLMTK		1	a1.a1	0.02800000086426735	36.099998474121094	2	1311.6539306640625	1311.6505126953125	0.0035000001080334187	2.6683938092939585
a1	pepa1a4	DaPR130904_VB96_O1897.m	2707	22.809999465942383	ALSSEPACLAEIEEDK	C8:+57.02146	1	a1.a1	7.199999799922807E-6	39.70000076293945	2	1761.830322265625	1761.821533203125	0.008799999952316284	4.994830512893788
a1	pepa1a7	DaPR130904_VB96_O1897.m	2708	22.809999465942383	ATQMPEGGQGAPPMYQLYK		1	a1.a1	0.014000000432133675	31.299999237060547	2	2066.9775390625	2066.9677734375	0.009800000116229057	4.741244755805277
a1	pepa1b29	DaPR130904_VB96_O1897.m	2722	22.860000610351562	DQNILLGTTYR		1	a1.a1	1.4999999621068127E-5	53.29999923706055	2	1293.6739501953125	1293.68017578125	-0.006200000178068876	-4.792529323814298
a1	pepa1b39	DaPR130904_VB96_O1897.m	2734	22.90999984741211	FVPLLPGNR		1	a1.a1	0.009100000374019146	31.5	2	1012.5958251953125	1012.5942993164062	0.0015999999595806003	1.58009971087211
a1	pepa1b54	DaPR130904_VB96_O1897.m	2735	22.90999984741211	LLEEALLR		1	a1.a1	0.01600000075995922	38.900001525878906	2	956.5795288085938	956.577880859375	0.0015999999595806003	1.6726290578067566
a1	pepa1c122	DaPR130904_VB96_O1897.m	2748	22.959999084472656	VVQMLGSLGGQINK		1	a1.a1	9.999999747378752E-5	53.099998474121094	2	1443.8016357421875	1443.7991943359375	0.002400000113993883	1.662281100730037
a1	pepa1b88	DaPR130904_VB96_O1897.m	2757	23.0	NLSSNEAISLEEIR		1	a1.a1	9.899999713525176E-5	51.20000076293945	2	1574.8048095703125	1574.802490234375	0.002400000113993883	1.5240007104869993
a1	pepa1b40	DaPR130904_VB96_O1897.m	2777	23.059999465942383	FYQGFLFSEKPEK		1	a1.a1	0.0013000000035390258	43.400001525878906	2	1619.815185546875	1619.810791015625	0.004399999976158142	2.7163666278574006
a1	pepa1c117	DaPR130904_VB96_O1897.m	2779	23.079999923706055	VCLDIIYK	C2:+57.02146	1	a1.a1	0.039000000804662704	37.400001525878906	2	1023.5545043945312	1023.5548095703125	-3.000000142492354E-4	-0.29309618932392606
a1	pepa1b13	DaPR130904_VB96_O1897.m	2798	23.15999984741211	AYVPALQMAFK	M8:+15.99491	1	a1.a1	1.700000029813964E-5	44.400001525878906	2	1254.658447265625	1254.655517578125	0.003000000026077032	2.391094594528994
a1	pepa1b37	DaPR130904_VB96_O1897.m	2822	23.260000228881836	FTSLTGGSLEELR		1	a1.a1	0.0044999998062849045	38.400001525878906	2	1409.7294921875	1409.7275390625	0.0020000000949949026	1.4187139284552437
a1	pepa1b16	DaPR130904_VB96_O1897.m	2838	23.309999465942383	CLMDQATDPNILGR	C1:+57.02146	1	a1.a1	3.400000139208714E-7	51.599998474121094	2	1603.7574462890625	1603.757080078125	3.9999998989515007E-4	0.2494143251892391
a1	pepa1b23	DaPR130904_VB96_O1897.m	2864	23.40999984741211	DLLLNTMSQEEK		1	a1.a1	2.800000074785203E-4	45.70000076293945	2	1420.70263671875	1420.69921875	0.0034000000450760126	2.3931878051340782
a1	pepa1b78	DaPR130904_VB96_O1897.m	2908	23.549999237060547	MEVQEQEEDISSLIR	M1:+15.99491	1	a1.a1	2.000000026702864E-10	73.19999694824219	2	1821.858154296875	1821.8538818359375	0.00430000014603138	2.360233270572796
a1	pepa1b73	DaPR130904_VB96_O1897.m	2912	23.549999237060547	MAVLALLAK	M1:+15.99491	1	a1.a1	6.70000008540228E-5	45.400001525878906	2	945.5794677734375	945.5806274414062	-0.0010999999940395355	-1.1633063983300547
a1	pepa1c111	DaPR130904_VB96_O1897.m	2920	23.579999923706055	TFPVLLR		1	a1.a1	0.012000000104308128	23.0	2	845.5266723632812	845.5247802734375	0.0019000000320374966	2.247125189427385
a1	pepa1b41	DaPR130904_VB96_O1897.m	2990	23.850000381469727	GGSWIQEINVAEK		1	a1.a1	1.199999957179898E-7	57.29999923706055	2	1430.730224609375	1430.727783203125	0.002400000113993883	1.677468028628579
a1	pepa1b52	DaPR130904_VB96_O1897.m	3070	24.15999984741211	LGNPIVPLNIR		1	a1.a1	0.008799999952316284	34.599998474121094	2	1205.737548828125	1205.7369384765625	6.99999975040555E-4	0.5805577922535894
a1	pepa1b99	DaPR130904_VB96_O1897.m	3080	24.200000762939453	SDPGLLTNTMDVFVK	M10:+15.99491	1	a1.a1	4.799999878741801E-4	31.899999618530273	2	1652.82177734375	1652.8204345703125	0.00139999995008111	0.8470369320216392
a1	pepa1b28	DaPR130904_VB96_O1897.m	3107	24.299999237060547	DPTVHDDVLELEMDELNR	M13:+15.99491	1	a1.a1	5.999999848427251E-5	44.0	2	2155.986328125	2155.981689453125	0.004800000227987766	2.226364097371026
a1	pepa1b33	DaPR130904_VB96_O1897.m	3192	24.600000381469727	EQQHVMEELFQSSFR		1	a1.a1	0.00839999970048666	36.599998474121094	3	1894.8773193359375	1894.8756103515625	0.0017000000225380063	0.8971565274527966
a1	pepa1c114	DaPR130904_VB96_O1897.m	3235	24.75	TVSLLDENNVSSYLSK		1	a1.a1	2.099999983329326E-4	37.70000076293945	2	1768.900634765625	1768.8968505859375	0.0038999998942017555	2.20476388598346
a1	pepa1b66	DaPR130904_VB96_O1897.m	3237	24.760000228881836	LSFAVPFR		1	a1.a1	0.013000000268220901	40.599998474121094	2	936.53125	936.5305786132812	6.000000284984708E-4	0.6406625071301885
a1	pepa1b35	DaPR130904_VB96_O1897.m	3241	24.780000686645508	FLESIAMHDIIAAEK		1	a1.a1	0.03700000047683716	34.900001525878906	2	1687.8826904296875	1687.872802734375	0.00989999994635582	5.865370856333307
a1	pepa1b12	DaPR130904_VB96_O1897.m	3272	24.899999618530273	AYVPALQMAFK		1	a1.a1	0.008500000461935997	31.299999237060547	2	1238.66357421875	1238.66064453125	0.003000000026077032	2.421970891964789
a1	pepa1b94	DaPR130904_VB96_O1897.m	3273	24.899999618530273	QITQSALLAEAR	Q1:-17.02655	1	a1.a1	1.7999999499807018E-6	46.0	2	1283.6966552734375	1283.69580078125	8.999999845400453E-4	0.7011006688596398
a1	pepa1b79	DaPR130904_VB96_O1897.m	3289	24.959999084472656	MSTSPEAFLALR		1	a1.a1	2.2000000171829015E-5	46.400001525878906	2	1322.677978515625	1322.677734375	3.000000142492354E-4	0.22681262899688356
a1	pepa1c120	DaPR130904_VB96_O1897.m	3308	25.030000686645508	VLEQLIVAHFPMQSR		1	a1.a1	3.9000000106170774E-4	42.20000076293945	3	1767.9603271484375	1767.9578857421875	0.0024999999441206455	1.4140608010417326
a1	pepa1c107	DaPR130904_VB96_O1897.m	3325	25.079999923706055	SSSESLNHLLYDEFVK		1	a1.a1	1.700000069604357E-7	54.5	2	1867.9144287109375	1867.90771484375	0.006800000090152025	3.640436856764545
a1	pepa1b34	DaPR130904_VB96_O1897.m	3364	25.209999084472656	ETGLMYSIMVH		1	a1.a1	0.009999999776482582	31.299999237060547	2	1280.603515625	1280.601806640625	0.0017999999690800905	1.4055891220409813
a1	pepa1b68	DaPR130904_VB96_O1897.m	3387	25.299999237060547	LVINTEEVFRPY		1	a1.a1	3.1999999191612005E-4	38.5	2	1479.7886962890625	1479.7845458984375	0.004100000020116568	2.7706736304826665
a1	pepa1c125	DaPR130904_VB96_O1897.m	3419	25.40999984741211	YNFPVEVEVPMER		1	a1.a1	6.699999794363976E-4	40.599998474121094	2	1608.7794189453125	1608.7730712890625	0.006399999838322401	3.9781868260601043
a1	pepa1b44	DaPR130904_VB96_O1897.m	3462	25.600000381469727	GLSSLLCNFTK	C7:+57.02146	1	a1.a1	4.199999966658652E-4	37.599998474121094	2	1239.642578125	1239.640625	0.0020000000949949026	1.6133708872237893
a1	pepa1b27	DaPR130904_VB96_O1897.m	3466	25.610000610351562	DPTVHDDVLELEMDELNR		1	a1.a1	0.017000000923871994	28.200000762939453	2	2139.994140625	2139.98681640625	0.007499999832361937	3.5046944097332955
a1	pepa1b80	DaPR130904_VB96_O1897.m	3476	25.649999618530273	MVSAVLNGMLDQSFR	M1:+15.99491	1	a1.a1	2.099999983329326E-5	45.5	2	1683.822509765625	1683.8197021484375	0.00279999990016222	1.6628858164503086
a1	pepa1b84	DaPR130904_VB96_O1897.m	3584	26.030000686645508	NLDLAVLELMQSSVDNTK	M10:+15.99491	1	a1.a1	0.006500000134110451	32.5	2	2006.0234375	2006.010986328125	0.012000000104308128	5.982021128544945
a1	pepa1c113	DaPR130904_VB96_O1897.m	3637	26.25	TVGALQVLGTEAQSSLLK		1	a1.a1	8.399999842367833E-7	41.0	2	1815.0257568359375	1815.0225830078125	0.0031999999191612005	1.763063418119149
a1	pepa1b31	DaPR130904_VB96_O1897.m	3662	26.329999923706055	DVDFMYVELIQR	M5:+15.99491	1	a1.a1	9.100000170292333E-5	39.099998474121094	2	1543.746337890625	1543.7464599609375	-9.999999747378752E-5	-0.0647774748428041
a1	pepa1b62	DaPR130904_VB96_O1897.m	3677	26.399999618530273	IPALDLLIK		1	a1.a1	0.013000000268220901	39.900001525878906	2	995.650634765625	995.650390625	3.000000142492354E-4	0.30131059764955875
a1	pepa1b76	DaPR130904_VB96_O1897.m	3765	26.780000686645508	MDPMNIWDDIITNR	M1:+15.99491 - M4:+15.99491	1	a1.a1	3.9999998989515007E-5	41.099998474121094	2	1765.78515625	1765.788818359375	-0.003599999938160181	-2.0387488587140354
a1	pepa1b98	DaPR130904_VB96_O1897.m	3771	26.799999237060547	SDPGLLTNTMDVFVK		1	a1.a1	0.0010999999940395355	36.70000076293945	2	1636.826904296875	1636.825439453125	0.00139999995008111	0.85531414427971
a1	pepa1a2	DaPR130904_VB96_O1897.m	3790	26.899999618530273	AALSALESFLK		1	a1.a1	2.5999999706982635E-5	53.20000076293945	2	1149.654052734375	1149.65185546875	0.002300000051036477	2.000605696494695
a1	pepa1b25	DaPR130904_VB96_O1897.m	3821	27.010000228881836	DILPCLDGYLK	C5:+57.02146	1	a1.a1	0.032999999821186066	33.29999923706055	2	1306.6749267578125	1306.671630859375	0.0034000000450760126	2.6020309653771947
a1	pepa1b85	DaPR130904_VB96_O1897.m	3935	27.530000686645508	NILEESLCELVAK	C8:+57.02146	1	a1.a1	1.700000029813964E-5	54.900001525878906	2	1517.792236328125	1517.7884521484375	0.0038999998942017555	2.569527979133907
a1	pepa1c108	DaPR130904_VB96_O1897.m	3963	27.65999984741211	SVGTELLSLVYK		1	a1.a1	0.00430000014603138	32.29999923706055	2	1308.744140625	1308.741455078125	0.00279999990016222	2.1394599286954463
a1	pepa1c119	DaPR130904_VB96_O1897.m	3985	27.760000228881836	VLEQLIVAHFPM		1	a1.a1	0.03799999877810478	31.399999618530273	2	1396.766357421875	1396.76611328125	3.000000142492354E-4	0.2147818531654397
a1	pepa1b11	DaPR130904_VB96_O1897.m	3992	27.799999237060547	AVAFFLESIAMHDIIAAEK	M11:+15.99491	1	a1.a1	0.0071000000461936	31.299999237060547	3	2092.080322265625	2092.078857421875	0.001500000013038516	0.7169901878780068
a1	pepa1b75	DaPR130904_VB96_O1897.m	4003	27.850000381469727	MDPMNIWDDIITNR	M4:+15.99491	1	a1.a1	0.020999999716877937	33.599998474121094	2	1749.79541015625	1749.7939453125	0.0015999999595806003	0.9143933569245791
a1	pepa1a1	DaPR130904_VB96_O1897.m	4007	27.860000610351562	AAAAEVLGLILR		1	a1.a1	1.5999999936067155E-10	56.599998474121094	2	1196.7396240234375	1196.736572265625	0.003100000089034438	2.5903780003694656
a1	pepa1b32	DaPR130904_VB96_O1897.m	4015	27.899999618530273	EMKPVIFLDVFLPR	M2:+15.99491	1	a1.a1	0.032999999821186066	26.100000381469727	2	1719.9505615234375	1719.9505615234375	-0.0	-0.0
a1	pepa1b32	DaPR130904_VB96_O1897.m	4009	27.860000610351562	EMKPVIFLDVFLPR	M2:+15.99491	1	a1.a1	0.039000000804662704	29.799999237060547	3	1719.95654296875	1719.9505615234375	0.005900000222027302	3.430331286267558
a1	pepa1b56	DaPR130904_VB96_O1897.m	4027	27.950000762939453	LLLQGEADQSLLTFIDK		1	a1.a1	4.5000000682193786E-5	42.79999923706055	2	1904.0404052734375	1904.037841796875	0.0024999999441206455	1.3129990850188935
a1	pepa1b30	DaPR130904_VB96_O1897.m	4037	27.959999084472656	DVDFMYVELIQR		1	a1.a1	0.0430000014603138	35.5	2	1527.7515869140625	1527.7515869140625	0.0	0.0
a1	pepa1b65	DaPR130904_VB96_O1897.m	4041	27.979999542236328	LQYFMEQFYGIIR		1	a1.a1	0.004600000102072954	31.600000381469727	2	1707.859375	1707.8568115234375	0.0027000000700354576	1.580928829523484
a1	pepa1b86	DaPR130904_VB96_O1897.m	4054	28.030000686645508	NLLIFENLIDLK		1	a1.a1	1.2999999853491317E-5	61.400001525878906	2	1444.843994140625	1444.8414306640625	0.0026000000070780516	1.799505434920334
a1	pepa1b19	DaPR130904_VB96_O1897.m	4058	28.030000686645508	DFGLLVFVR		1	a1.a1	0.0015999999595806003	38.70000076293945	2	1065.609619140625	1065.609619140625	9.999999747378752E-5	0.09384299435513152
a1	pepa1b74	DaPR130904_VB96_O1897.m	4060	28.030000686645508	MDPMNIWDDIITNR		1	a1.a1	0.006000000052154064	33.5	2	1733.802978515625	1733.7989501953125	0.004000000189989805	2.30707267964328
a2	pepa2b83	DaPR130904_VB96_O1897.m	510	10.979999542236328	VIHEQVNHR		1	a2.a1	6.799999973736703E-4	39.400001525878906	2	1131.602294921875	1131.6021728515625	1.9999999494757503E-4	0.17674055400900152
a2	pepa2b22	DaPR130904_VB96_O1897.m	693	12.699999809265137	EYHTDTTVK		2	a2.a1 a2.a2	0.04399999976158142	22.399999618530273	2	1093.5159912109375	1093.5164794921875	-3.9999998989515007E-4	-0.3657923747805831
a2	pepa2b55	DaPR130904_VB96_O1897.m	790	13.460000038146973	KPSTSDDSDSNFEK		1	a2.a1	4.70000013592653E-5	34.5	2	1556.6719970703125	1556.6715087890625	5.000000237487257E-4	0.3211981596153684
a2	pepa2b54	DaPR130904_VB96_O1897.m	1007	14.979999542236328	KNYEDEDSLK		1	a2.a1	0.009999999776482582	36.099998474121094	2	1240.5689697265625	1240.569580078125	-6.000000284984708E-4	-0.4836488320636443
a2	pepa2b69	DaPR130904_VB96_O1897.m	1056	15.279999732971191	RDPALNSGVSQKPDPAK		1	a2.a1	0.002199999988079071	36.099998474121094	2	1779.938232421875	1779.9351806640625	0.003100000089034438	1.7416365060428114
a2	pepa2b30	DaPR130904_VB96_O1897.m	1068	15.359999656677246	GYDSDPVK		1	a2.a1	0.006200000178068876	23.299999237060547	2	880.40625	880.4050903320312	0.0010999999940395355	1.2494248455840793
a2	pepa2b15	DaPR130904_VB96_O1897.m	1199	16.149999618530273	EKQDEQVGLPGK		1	a2.a1	1.3000000080864993E-6	44.20000076293945	2	1327.6875	1327.685546875	0.0019000000320374966	1.431061772502958
a2	pepa2b10	DaPR130904_VB96_O1897.m	1289	16.610000610351562	DPALNSGVSQKPDPAK		1	a2.a1	0.0027000000700354576	37.599998474121094	2	1623.829833984375	1623.8341064453125	-0.00419999985024333	-2.5864710154643973
a2	pepa2b62	DaPR130904_VB96_O1897.m	1318	16.75	NYEDEDSLK		1	a2.a1	0.006599999964237213	34.29999923706055	2	1112.4752197265625	1112.474609375	6.000000284984708E-4	0.5393381776466406
a2	pepa2b47	DaPR130904_VB96_O1897.m	1444	17.329999923706055	IMIMTDQDQDGSHIK	M2:+15.99491 - M4:+15.99491	2	a2.a1 a2.a2	2.8000000384054147E-5	43.0	2	1763.7945556640625	1763.7943115234375	3.000000142492354E-4	0.17008786812001742
a2	pepa2a9	DaPR130904_VB96_O1897.m	1481	17.510000228881836	DPALNSGVSQKPD		1	a2.a1	2.499999936844688E-5	49.70000076293945	2	1327.6492919921875	1327.6492919921875	9.999999747378752E-5	0.07532109426559011
a2	pepa2b71	DaPR130904_VB96_O1897.m	1527	17.75	SFGSTCQLSEK	C6:+57.02146	1	a2.a1	4.600000102072954E-4	35.599998474121094	2	1243.5626220703125	1243.562744140625	-9.999999747378752E-5	-0.08041411496521907
a2	pepa2b68	DaPR130904_VB96_O1897.m	1564	17.90999984741211	QTWMDNMGR	M7:+15.99491	1	a2.a1	0.04699999839067459	21.799999237060547	2	1154.4727783203125	1154.47216796875	6.99999975040555E-4	0.6063376792115988
a2	pepa2b46	DaPR130904_VB96_O1897.m	1610	18.110000610351562	IMIMTDQDQDGSHIK	M4:+15.99491	2	a2.a1 a2.a2	0.006200000178068876	33.70000076293945	2	1747.7955322265625	1747.7994384765625	-0.003800000064074993	-2.1741625385731864
a2	pepa2b46	DaPR130904_VB96_O1897.m	1770	18.809999465942383	IMIMTDQDQDGSHIK	M2:+15.99491	2	a2.a1 a2.a2	0.03099999949336052	36.20000076293945	2	1747.802490234375	1747.7994384765625	0.0031999999191612005	1.8308736395695504
a2	pepa2b82	DaPR130904_VB96_O1897.m	1732	18.68000030517578	TQMAEVLPSPR	M3:+15.99491	1	a2.a1	1.4000000373926014E-4	43.599998474121094	2	1244.630859375	1244.630859375	9.999999747378752E-5	0.08034510531419992
a2	pepa2b74	DaPR130904_VB96_O1897.m	1738	18.700000762939453	SIPSMVDGLKPGQR	M5:+15.99491	1	a2.a1	0.005900000222027302	33.099998474121094	2	1500.7886962890625	1500.7843017578125	0.004399999976158142	2.931800373314531
a2	pepa2b33	DaPR130904_VB96_O1897.m	1882	19.329999923706055	HVDYVADQIVTK		1	a2.a1	1.2000000424450263E-6	50.599998474121094	2	1387.723388671875	1387.7220458984375	0.00139999995008111	1.0088475240549513
a2	pepa2b45	DaPR130904_VB96_O1897.m	1958	19.68000030517578	IMIMTDQDQDGSHIK		2	a2.a1 a2.a2	2.700000004551839E-5	42.900001525878906	2	1731.8065185546875	1731.804443359375	0.002099999925121665	1.2126080015409015
a2	pepa2b76	DaPR130904_VB96_O1897.m	1994	19.899999618530273	SSDESNFDVPPR		1	a2.a1	0.024000000208616257	22.200000762939453	2	1349.603271484375	1349.59716796875	0.006099999882280827	4.519867132991845
a2	pepa2b18	DaPR130904_VB96_O1897.m	2064	20.200000762939453	EQVLEPMLNGTEK	M7:+15.99491	1	a2.a1	0.01600000075995922	27.0	2	1503.7362060546875	1503.7364501953125	-9.999999747378752E-5	-0.06650101316676804
a2	pepa2b41	DaPR130904_VB96_O1897.m	2116	20.399999618530273	IKNENTEGSPQEDGVELEGLK		1	a2.a1	0.02500000037252903	39.599998474121094	3	2286.111083984375	2286.110107421875	0.0010999999940395355	0.48116667279864456
a2	pepa2b79	DaPR130904_VB96_O1897.m	2207	20.799999237060547	TDDEDFVPSDASPPK		1	a2.a1	8.299999753944576E-4	36.099998474121094	2	1619.70947265625	1619.7076416015625	0.0020000000949949026	1.2347908002812829
a2	pepa2b67	DaPR130904_VB96_O1897.m	2222	20.860000610351562	QTWMDNMGR		1	a2.a1	0.024000000208616257	28.0	2	1138.477783203125	1138.4771728515625	6.000000284984708E-4	0.5270198145437038
a2	pepa2b48	DaPR130904_VB96_O1897.m	2242	20.950000762939453	IPNFDVR		1	a2.a1	0.026000000536441803	31.0	2	860.4638061523438	860.462890625	8.999999845400453E-4	1.0459486333993175
a2	pepa2b73	DaPR130904_VB96_O1897.m	2258	21.010000228881836	SIPSMVDGLKPGQR		1	a2.a1	0.006599999964237213	37.099998474121094	2	1484.791748046875	1484.7894287109375	0.002400000113993883	1.6163908952918071
a2	pepa2b36	DaPR130904_VB96_O1897.m	2305	21.209999084472656	LCNIFSTK	C2:+57.02146	2	a2.a1 a2.a2	4.4999999227002263E-4	34.29999923706055	2	982.50830078125	982.5029907226562	0.005200000014156103	5.2926047688988405
a2	pepa2b26	DaPR130904_VB96_O1897.m	2320	21.260000228881836	GESDDFHMDFDSAVAPR	M8:+15.99491	1	a2.a1	0.0034000000450760126	36.29999923706055	2	1911.7796630859375	1911.7818603515625	-0.002099999925121665	-1.0984516427703162
a2	pepa2b26	DaPR130904_VB96_O1897.m	2328	21.299999237060547	GESDDFHMDFDSAVAPR	M8:+15.99491	1	a2.a1	0.009200000204145908	33.900001525878906	3	1911.786376953125	1911.7818603515625	0.004600000102072954	2.406132309063257
a2	pepa2b51	DaPR130904_VB96_O1897.m	2335	21.329999923706055	KEWLTNFMEDR	M8:+15.99491	2	a2.a1 a2.a2	0.04100000113248825	28.799999237060547	3	1484.6787109375	1484.684326171875	-0.005499999970197678	-3.7044911657274193
a2	pepa2b51	DaPR130904_VB96_O1897.m	2350	21.3799991607666	KEWLTNFMEDR	M8:+15.99491	2	a2.a1 a2.a2	4.299999854993075E-4	36.20000076293945	2	1484.6868896484375	1484.684326171875	0.0027000000700354576	1.81856844747406
a2	pepa2b60	DaPR130904_VB96_O1897.m	2383	21.510000228881836	NSTECTLILTEGDSAK	C5:+57.02146	1	a2.a1	0.0034000000450760126	30.399999618530273	2	1738.819091796875	1738.8167724609375	0.002300000051036477	1.3227385929693443
a2	pepa2b77	DaPR130904_VB96_O1897.m	2429	21.700000762939453	SVVSDLEADDVK		1	a2.a1	9.999999747378752E-5	57.599998474121094	2	1276.628173828125	1276.6270751953125	0.0010999999940395355	0.8616455152897688
a2	pepa2b87	DaPR130904_VB96_O1897.m	2463	21.809999465942383	WEVCLTMSEK	C4:+57.02146 - M7:+15.99491	1	a2.a1	0.0017000000225380063	32.79999923706055	2	1298.5751953125	1298.5760498046875	-6.99999975040555E-4	-0.5390519678426524
a2	pepa2a8	DaPR130904_VB96_O1897.m	2468	21.850000381469727	DKYGVFPLR		1	a2.a1	0.02199999988079071	29.299999237060547	2	1094.6019287109375	1094.5997314453125	0.002199999988079071	2.0098671001628925
a2	pepa2b17	DaPR130904_VB96_O1897.m	2498	21.959999084472656	EQVLEPMLNGTEK		1	a2.a1	0.00800000037997961	37.29999923706055	2	1487.744140625	1487.741455078125	0.0027000000700354576	1.8148315090767393
a2	pepa2b65	DaPR130904_VB96_O1897.m	2531	22.100000381469727	QIMENAEINNIIK	M3:+15.99491	2	a2.a1 a2.a2	0.039000000804662704	36.79999923706055	2	1545.795654296875	1545.7945556640625	0.0012000000569969416	0.7762998340238234
a2	pepa2a7	DaPR130904_VB96_O1897.m	2542	22.149999618530273	DIVALMVR	M6:+15.99491	1	a2.a1	0.006800000090152025	39.5	2	932.5192260742188	932.5238037109375	-0.004600000102072954	-4.932850061057375
a2	pepa2b66	DaPR130904_VB96_O1897.m	2593	22.360000610351562	QTTLAFKPIK	Q1:-17.02655	1	a2.a1	0.020999999716877937	31.399999618530273	2	1129.662109375	1129.6619873046875	1.9999999494757503E-4	0.1770441045155146
a2	pepa2b80	DaPR130904_VB96_O1897.m	2659	22.649999618530273	TLAVSGLGVVGR		1	a2.a1	3.099999901223782E-7	66.5999984741211	2	1128.67578125	1128.6739501953125	0.0019000000320374966	1.6833914096349163
a2	pepa2a1	DaPR130904_VB96_O1897.m	2709	22.809999465942383	AGEMELKPF		1	a2.a1	0.005400000140070915	35.70000076293945	2	1021.501220703125	1021.502685546875	-0.001500000013038516	-1.4684249334454478
a2	pepa2b25	DaPR130904_VB96_O1897.m	2790	23.1299991607666	GESDDFHMDFDSAVAPR		1	a2.a1	3.2000000373955118E-6	41.400001525878906	2	1895.792236328125	1895.786865234375	0.005400000140070915	2.8484215388860794
a2	pepa2b84	DaPR130904_VB96_O1897.m	2829	23.280000686645508	VLINGAEGIGTGWSCK	C15:+57.02146	1	a2.a1	3.4999999343199306E-7	62.599998474121094	2	1661.838134765625	1661.83203125	0.006200000178068876	3.730822406525254
a2	pepa2b64	DaPR130904_VB96_O1897.m	2844	23.329999923706055	QIMENAEINNIIK		2	a2.a1 a2.a2	1.9999999494757503E-4	54.099998474121094	2	1529.8026123046875	1529.799560546875	0.003000000026077032	1.9610412392879677
a2	pepa2b44	DaPR130904_VB96_O1897.m	2874	23.43000030517578	LMDGEEPLPMLPSYK	M2:+15.99491 - M10:+15.99491	1	a2.a1	0.005799999926239252	30.700000762939453	2	1751.8287353515625	1751.823486328125	0.0052999998442828655	3.0254188767567136
a2	pepa2b14	DaPR130904_VB96_O1897.m	2902	23.530000686645508	ELILFSNSDNER		2	a2.a1 a2.a2	1.1000000199601345E-7	56.900001525878906	2	1436.7073974609375	1436.7020263671875	0.005400000140070915	3.758608285480904
a2	pepa2b21	DaPR130904_VB96_O1897.m	2911	23.549999237060547	EWLTNFMEDR	M7:+15.99491	2	a2.a1 a2.a2	0.013000000268220901	31.700000762939453	2	1356.5889892578125	1356.58935546875	-3.000000142492354E-4	-0.22114283371003945
a2	pepa2b50	DaPR130904_VB96_O1897.m	2934	23.6299991607666	KEWLTNFMEDR		2	a2.a1 a2.a2	2.099999983329326E-4	42.099998474121094	2	1468.6942138671875	1468.689453125	0.004900000058114529	3.3363077862978905
a2	pepa2b50	DaPR130904_VB96_O1897.m	2929	23.610000610351562	KEWLTNFMEDR		2	a2.a1 a2.a2	5.499999970197678E-4	37.900001525878906	3	1468.6939697265625	1468.689453125	0.004600000102072954	3.132044076632617
a2	pepa2b24	DaPR130904_VB96_O1897.m	2981	23.809999465942383	FTMDLDSDEDFSDFDEK	M3:+15.99491	1	a2.a1	1.1000000085914508E-4	36.400001525878906	2	2071.80126953125	2071.79638671875	0.004800000227987766	2.3168300991150317
a2	pepa2b93	DaPR130904_VB96_O1897.m	3088	24.229999542236328	YSGPEDDAAISLAFSK		1	a2.a1	0.003100000089034438	37.400001525878906	2	1670.7945556640625	1670.791259765625	0.0034000000450760126	2.0349639879927057
a2	pepa2b43	DaPR130904_VB96_O1897.m	3100	24.260000228881836	LMDGEEPLPMLPSYK	M10:+15.99491	1	a2.a1	0.0035000001080334187	35.70000076293945	2	1735.823974609375	1735.8284912109375	-0.0044999998062849045	-2.5924219063518446
a2	pepa2b56	DaPR130904_VB96_O1897.m	3102	24.280000686645508	KYDTVLDILR		1	a2.a1	0.006599999964237213	30.5	2	1235.70068359375	1235.6998291015625	8.999999845400453E-4	0.7283322076643858
a2	pepa2b27	DaPR130904_VB96_O1897.m	3181	24.559999465942383	GFQQISFVNSIATSK		1	a2.a1	3.3000000985339284E-4	34.599998474121094	2	1626.8587646484375	1626.8489990234375	0.009800000116229057	6.023915017381322
a2	pepa2b38	DaPR130904_VB96_O1897.m	3210	24.65999984741211	IFDEILVNAADNK		2	a2.a1 a2.a2	1.3999999737279722E-6	51.79999923706055	3	1461.76220703125	1461.7587890625	0.0032999999821186066	2.257554397353796
a2	pepa2b38	DaPR130904_VB96_O1897.m	3190	24.600000381469727	IFDEILVNAADNK		2	a2.a1 a2.a2	2.6000000374892807E-8	62.20000076293945	2	1461.76123046875	1461.7587890625	0.0024999999441206455	1.7102684538835728
a2	pepa2a6	DaPR130904_VB96_O1897.m	3220	24.700000762939453	DIVALMVR		1	a2.a1	0.039000000804662704	39.20000076293945	2	916.530517578125	916.5288696289062	0.0015999999595806003	1.7457169245835376
a2	pepa2b91	DaPR130904_VB96_O1897.m	3332	25.100000381469727	YIFTMLSSLAR	M5:+15.99491	1	a2.a1	8.200000252145401E-7	57.400001525878906	2	1317.6922607421875	1317.6876220703125	0.004800000227987766	3.6427451754051883
a2	pepa2b20	DaPR130904_VB96_O1897.m	3420	25.40999984741211	EWLLGMLGAESAK	M6:+15.99491	1	a2.a1	0.007300000172108412	37.099998474121094	2	1420.7159423828125	1420.7144775390625	0.001500000013038516	1.0558068047823308
a2	pepa2b42	DaPR130904_VB96_O1897.m	3440	25.5	LMDGEEPLPMLPSYK		1	a2.a1	1.1000000199601345E-7	60.900001525878906	2	1719.8406982421875	1719.8336181640625	0.0071000000461936	4.128306349641492
a2	pepa2b23	DaPR130904_VB96_O1897.m	3545	25.899999618530273	FTMDLDSDEDFSDFDEK		1	a2.a1	1.8000000795437288E-11	50.400001525878906	2	2055.80615234375	2055.801513671875	0.004600000102072954	2.2375701503677154
a2	pepa2b59	DaPR130904_VB96_O1897.m	3611	26.149999618530273	NLNLLQPIGQFGTR		2	a2.a1 a2.a2	1.3000000035390258E-4	39.400001525878906	2	1570.87451171875	1570.870361328125	0.004100000020116568	2.610018064539799
a2	pepa2b88	DaPR130904_VB96_O1897.m	3631	26.229999542236328	YDTVLDILR		1	a2.a1	0.012000000104308128	39.5	2	1107.607421875	1107.6048583984375	0.0026000000070780516	2.3474075500513525
a2	pepa2b85	DaPR130904_VB96_O1897.m	3778	26.850000381469727	VTIDPENNLISIWNNGK		1	a2.a1	3.000000106112566E-7	48.0	2	1926.9991455078125	1926.992431640625	0.006800000090152025	3.528815151786851
a2	pepa2b63	DaPR130904_VB96_O1897.m	3787	26.8799991607666	QIMENAEINNIIK	Q1:-17.02655	2	a2.a1 a2.a2	0.03999999910593033	28.399999618530273	2	1512.7734375	1512.7730712890625	3.9999998989515007E-4	0.26441506494711897
a2	pepa2b90	DaPR130904_VB96_O1897.m	3887	27.329999923706055	YIFTMLSSLAR		1	a2.a1	0.003100000089034438	39.5	2	1301.6942138671875	1301.692626953125	0.0015999999595806003	1.2291687964198768
a2	pepa2b19	DaPR130904_VB96_O1897.m	3920	27.459999084472656	EWLLGMLGAESAK		1	a2.a1	0.007899999618530273	32.5	2	1404.72412109375	1404.7196044921875	0.004600000102072954	3.2746749510453905
a2	pepa2b29	DaPR130904_VB96_O1897.m	558	11.550000190734863	GKPSSDTVPK		1	a2.a2	0.01600000075995922	33.099998474121094	2	1015.54248046875	1015.5422973632812	1.9999999494757503E-4	0.19693910875681697
a2	pepa2b53	DaPR130904_VB96_O1897.m	676	12.550000190734863	KKGDLDTAAVK		1	a2.a2	0.012000000104308128	30.899999618530273	2	1145.6527099609375	1145.6529541015625	-9.999999747378752E-5	-0.08728646586715168
a2	pepa2b52	DaPR130904_VB96_O1897.m	880	14.149999618530273	KGDLDTAAVK		1	a2.a2	0.003000000026077032	34.79999923706055	2	1017.5574951171875	1017.5579223632812	-3.9999998989515007E-4	-0.39309800563111824
a2	pepa2a2	DaPR130904_VB96_O1897.m	967	14.75	ASGSENEGDYNPGR		1	a2.a2	4.099999932805076E-5	40.0	2	1452.5985107421875	1452.5989990234375	-5.000000237487257E-4	-0.3442106349273742
a2	pepa2b35	DaPR130904_VB96_O1897.m	1038	15.15999984741211	LAQAEAAGLHK		1	a2.a2	1.900000061141327E-4	48.79999923706055	2	1108.61083984375	1108.6114501953125	-5.000000237487257E-4	-0.45101466673525414
a2	pepa2b13	DaPR130904_VB96_O1897.m	1190	16.100000381469727	EDVLAGMSGK	M7:+15.99491	1	a2.a2	0.0038999998942017555	28.5	2	1022.4838256835938	1022.4827270507812	0.0010999999940395355	1.0758127887522784
a2	pepa2b78	DaPR130904_VB96_O1897.m	1369	16.979999542236328	SYDDAESLK		1	a2.a2	8.499999967170879E-5	37.29999923706055	2	1027.4593505859375	1027.458251953125	0.0010999999940395355	1.0706031042609407
a2	pepa2a3	DaPR130904_VB96_O1897.m	1412	17.18000030517578	AYDLAGSCR	C8:+57.02146	1	a2.a2	0.00139999995008111	34.400001525878906	2	1012.4523315429688	1012.4520874023438	1.9999999494757503E-4	0.19754020702423222
a2	pepa2b12	DaPR130904_VB96_O1897.m	2062	20.18000030517578	EDVLAGMSGK		1	a2.a2	0.012000000104308128	33.599998474121094	2	1006.4880981445312	1006.48779296875	3.000000142492354E-4	0.2980662223079242
a2	pepa2b16	DaPR130904_VB96_O1897.m	2090	20.299999237060547	EQVLEPMLNGTDK	M7:+15.99491	1	a2.a2	0.008500000461935997	27.0	2	1489.7230224609375	1489.720703125	0.002400000113993883	1.6110403171274872
a2	pepa2b81	DaPR130904_VB96_O1897.m	2115	20.399999618530273	TPALISDYK		1	a2.a2	6.299999949987978E-5	39.5	2	1007.5418701171875	1007.5411987304688	6.000000284984708E-4	0.5955091754605055
a2	pepa2b34	DaPR130904_VB96_O1897.m	2121	20.43000030517578	HVDYVVDQVVGK		1	a2.a2	0.03200000151991844	36.599998474121094	2	1357.7042236328125	1357.7115478515625	-0.007199999876320362	-5.303040905642744
a2	pepa2b49	DaPR130904_VB96_O1897.m	2159	20.600000381469727	LQLEETMPSPYGR	M7:+15.99491	1	a2.a2	1.0999999631167157E-6	49.599998474121094	2	1536.7357177734375	1536.7366943359375	-8.999999845400453E-4	-0.5856565980738541
a2	pepa2b32	DaPR130904_VB96_O1897.m	2167	20.6299991607666	HLTYNDFINK		1	a2.a2	0.008100000210106373	30.100000381469727	2	1264.63330078125	1264.6324462890625	8.999999845400453E-4	0.7116692183416654
a2	pepa2b57	DaPR130904_VB96_O1897.m	2268	21.049999237060547	KYETVQDILK		1	a2.a2	0.017999999225139618	32.900001525878906	2	1236.6866455078125	1236.6839599609375	0.00279999990016222	2.264119201684044
a2	pepa2b86	DaPR130904_VB96_O1897.m	2568	22.25	VVEAVNSDSDSEFGIPK		1	a2.a2	1.6999999934341758E-4	36.20000076293945	2	1792.86181640625	1792.8603515625	0.001500000013038516	0.8366518963572637
a2	pepa2b72	DaPR130904_VB96_O1897.m	2611	22.40999984741211	SIPSLVDGFKPGQR		1	a2.a2	1.9999999494757503E-4	37.099998474121094	2	1500.8170166015625	1500.8172607421875	-3.000000142492354E-4	-0.1998911007332623
a2	pepa2b61	DaPR130904_VB96_O1897.m	2615	22.450000762939453	NTVEITELPVR		1	a2.a2	1.1000000085914508E-4	51.0	2	1270.70458984375	1270.7005615234375	0.004100000020116568	3.2265666233759234
a2	pepa2b70	DaPR130904_VB96_O1897.m	2672	22.68000030517578	SESDLEETEPVVIPR		1	a2.a2	1.3000000080864993E-6	47.79999923706055	2	1699.8404541015625	1699.8388671875	0.0015999999595806003	0.9412656637437112
a2	pepa2b58	DaPR130904_VB96_O1897.m	2689	22.75	MLDGLDPHPMLPNYK	M10:+15.99491	1	a2.a2	0.04600000008940697	23.799999237060547	2	1756.836181640625	1756.840087890625	-0.0038999998942017555	-2.2198946398612445
a2	pepa2b89	DaPR130904_VB96_O1897.m	2714	22.829999923706055	YETVQDILK		1	a2.a2	0.0031999999191612005	32.20000076293945	2	1108.59033203125	1108.5888671875	0.001500000013038516	1.353071510490656
a2	pepa2b39	DaPR130904_VB96_O1897.m	2797	23.15999984741211	LHGLPEQFLYGTATK		1	a2.a2	2.9000000722589903E-5	29.5	2	1674.885986328125	1674.8853759765625	6.000000284984708E-4	0.35823348696243373
a2	pepa2b37	DaPR130904_VB96_O1897.m	2806	23.200000762939453	LDKDIVALMTR		1	a2.a2	0.008500000461935997	39.099998474121094	2	1274.714111328125	1274.714111328125	9.999999747378752E-5	0.0784489608964927
a2	pepa2b37	DaPR130904_VB96_O1897.m	2808	23.200000762939453	LDKDIVALMTR		1	a2.a2	0.00800000037997961	31.399999618530273	3	1274.7152099609375	1274.714111328125	0.0010999999940395355	0.8629385869851595
a2	pepa2b28	DaPR130904_VB96_O1897.m	3227	24.729999542236328	GFQQISFVNSIATTK		1	a2.a2	1.2999999853491317E-5	34.79999923706055	2	1640.86572265625	1640.86474609375	0.0010999999940395355	0.670378223834841
a2	pepa2b92	DaPR130904_VB96_O1897.m	3353	25.15999984741211	YIFTMLSTLAR	M5:+15.99491	1	a2.a2	5.699999746866524E-4	38.29999923706055	2	1331.70361328125	1331.7032470703125	5.000000237487257E-4	0.3754590407800712
a2	pepa2a5	DaPR130904_VB96_O1897.m	3383	25.280000686645508	DLIQMLVQR	M5:+15.99491	1	a2.a2	0.00800000037997961	46.599998474121094	2	1131.6220703125	1131.6195068359375	0.0026000000070780516	2.297592071691815
a2	pepa2b31	DaPR130904_VB96_O1897.m	3755	26.729999542236328	HGFLEEFITPIVK		1	a2.a2	0.0027000000700354576	35.400001525878906	3	1529.835693359375	1529.836669921875	-0.0010000000474974513	-0.6536645820815099
a2	pepa2b31	DaPR130904_VB96_O1897.m	3750	26.709999084472656	HGFLEEFITPIVK		1	a2.a2	8.299999899463728E-5	43.400001525878906	2	1529.839111328125	1529.836669921875	0.0024999999441206455	1.6341613410589213
a2	pepa2b75	DaPR130904_VB96_O1897.m	3762	26.760000228881836	SQDFGNLFSFPSYSQK		1	a2.a2	1.2000000424450263E-6	45.29999923706055	2	1851.8565673828125	1851.855224609375	0.00139999995008111	0.755998596151825
a2	pepa2b40	DaPR130904_VB96_O1897.m	3802	26.950000762939453	LLFPAVDDNLLK		1	a2.a2	5.90000010561198E-4	46.0	2	1357.7760009765625	1357.77294921875	0.003000000026077032	2.2095005117042614
a2	pepa2a4	DaPR130904_VB96_O1897.m	3847	27.149999618530273	DLIQMLVQR		1	a2.a2	0.03999999910593033	46.5	2	1115.6265869140625	1115.6246337890625	0.002099999925121665	1.8823534919530327
a2	pepa2b11	DaPR130904_VB96_O1897.m	3954	27.610000610351562	EDLAAFVEELDKVESQER		1	a2.a2	0.007000000216066837	29.399999618530273	2	2107.0234375	2107.019287109375	0.004100000020116568	1.9458768342559254
a3	pepa3b38	DaPR130904_VB96_O1897.m	481	10.600000381469727	TGNAWHSK		1	a3.a1	9.500000305706635E-5	37.70000076293945	2	900.4328002929688	900.4326782226562	9.999999747378752E-5	0.11105771690913668
a3	pepa3b16	DaPR130904_VB96_O1897.m	740	13.079999923706055	GTNSYYK		1	a3.a1	0.0020000000949949026	30.899999618530273	2	832.385009765625	832.3839721679688	0.0010000000474974513	1.201368696339649
a3	pepa3b39	DaPR130904_VB96_O1897.m	783	13.399999618530273	VCSTNDLK	C2:+57.02146	1	a3.a1	0.017000000923871994	30.5	2	936.445556640625	936.4459228515625	-3.9999998989515007E-4	-0.4271469180805592
a3	pepa3b41	DaPR130904_VB96_O1897.m	1022	15.0600004196167	VGTVIGSNK		1	a3.a1	0.005200000014156103	36.599998474121094	2	874.5009155273438	874.4996948242188	0.0012000000569969416	1.372213237007648
a3	pepa3b34	DaPR130904_VB96_O1897.m	1108	15.630000114440918	RKGDEVDGVDEVAK		1	a3.a1	0.005799999926239252	39.29999923706055	2	1516.76171875	1516.7606201171875	0.0012000000569969416	0.7911598185508188
a3	pepa3b21	DaPR130904_VB96_O1897.m	1307	16.700000762939453	KGDEVDGVDEVAK		1	a3.a1	2.7999999474559445E-7	58.20000076293945	2	1360.661376953125	1360.6595458984375	0.0019000000320374966	1.3963816575313373
a3	pepa3b31	DaPR130904_VB96_O1897.m	1359	16.950000762939453	PEYSASQLK		1	a3.a1	0.010999999940395355	38.900001525878906	2	1022.5186157226562	1022.5156860351562	0.002899999963119626	2.836142274124407
a3	pepa3b12	DaPR130904_VB96_O1897.m	1363	16.959999084472656	GGAAVDPDSGLEHSAH		1	a3.a1	0.01899999938905239	34.29999923706055	3	1519.678955078125	1519.6776123046875	0.00139999995008111	0.9212479928278481
a3	pepa3b12	DaPR130904_VB96_O1897.m	1366	16.979999542236328	GGAAVDPDSGLEHSAH		1	a3.a1	7.60000011723605E-6	43.900001525878906	2	1519.6778564453125	1519.6776123046875	3.000000142492354E-4	0.19741030059281214
a3	pepa3a7	DaPR130904_VB96_O1897.m	1467	17.43000030517578	EDAIEHFMK	M8:+15.99491	1	a3.a1	0.032999999821186066	34.0	2	1135.5123291015625	1135.50927734375	0.003100000089034438	2.730052630028828
a3	pepa3a4	DaPR130904_VB96_O1897.m	1472	17.459999084472656	ASLCISTK	C4:+57.02146	1	a3.a1	0.0026000000070780516	39.400001525878906	2	879.4620971679688	879.4608764648438	0.0012000000569969416	1.3644723592714716
a3	pepa3b22	DaPR130904_VB96_O1897.m	1506	17.649999618530273	KPPLLNNADSVQAK		1	a3.a1	5.2999999752501026E-5	44.29999923706055	2	1494.8282470703125	1494.827880859375	3.9999998989515007E-4	0.2675893291909905
a3	pepa3b22	DaPR130904_VB96_O1897.m	1497	17.600000381469727	KPPLLNNADSVQAK		1	a3.a1	7.50000006519258E-4	45.20000076293945	3	1494.8299560546875	1494.827880859375	0.002099999925121665	1.4048439636504353
a3	pepa3b10	DaPR130904_VB96_O1897.m	1682	18.450000762939453	GDEVDGVDEVAK		1	a3.a1	9.999999747378752E-5	41.79999923706055	2	1232.5643310546875	1232.564453125	-9.999999747378752E-5	-0.08113165783764986
a3	pepa3b14	DaPR130904_VB96_O1897.m	1700	18.530000686645508	GGSDDSSKDPIDVNYEK		1	a3.a1	2.2000000171829015E-4	45.099998474121094	2	1825.8140869140625	1825.80908203125	0.005100000184029341	2.793282295625064
a3	pepa3b29	DaPR130904_VB96_O1897.m	1814	19.030000686645508	MVDPEKPQLGMIDR	M1:+15.99491 - M11:+15.99491	1	a3.a1	0.009999999776482582	26.899999618530273	2	1660.8060302734375	1660.8037109375	0.002400000113993883	1.445083544905567
a3	pepa3a6	DaPR130904_VB96_O1897.m	1841	19.1299991607666	DSEEAEIIR		1	a3.a1	8.999999845400453E-4	39.29999923706055	2	1061.5111083984375	1061.5113525390625	-1.9999999494757503E-4	-0.18841060387078173
a3	pepa3a1	DaPR130904_VB96_O1897.m	1847	19.15999984741211	AEPVEVVAPR		1	a3.a1	0.004600000102072954	40.400001525878906	2	1066.591064453125	1066.589599609375	0.0015999999595806003	1.5001083454841302
a3	pepa3a5	DaPR130904_VB96_O1897.m	1926	19.549999237060547	DPIDVNYEK		1	a3.a1	1.3999999737279722E-7	46.099998474121094	2	1092.522216796875	1092.521240234375	0.0010999999940395355	1.00684540815294
a3	pepa3b13	DaPR130904_VB96_O1897.m	1971	19.75	GGAAVDPDSGLEHSAHVLEK		1	a3.a1	3.5000000934815034E-5	41.0	2	1988.9693603515625	1988.9676513671875	0.0017999999690800905	0.9049920786005728
a3	pepa3b19	DaPR130904_VB96_O1897.m	1981	19.829999923706055	LEQMPSKEDAIEHFMK	M15:+15.99491	1	a3.a1	0.03400000184774399	30.200000762939453	3	1948.9208984375	1948.9146728515625	0.006200000178068876	3.181257889036938
a3	pepa3b33	DaPR130904_VB96_O1897.m	2049	20.1299991607666	QQVPSGESAILDR		1	a3.a1	3.800000122282654E-4	42.400001525878906	2	1399.7200927734375	1399.718017578125	0.002099999925121665	1.5003021313930138
a3	pepa3b28	DaPR130904_VB96_O1897.m	2169	20.649999618530273	MVDPEKPQLGMIDR	M1:+15.99491	1	a3.a1	0.004100000020116568	28.700000762939453	2	1644.8035888671875	1644.808837890625	-0.005200000014156103	-3.1614616205642543
a3	pepa3b11	DaPR130904_VB96_O1897.m	2180	20.700000762939453	GFSLLATEDKEALKK		1	a3.a1	0.002199999988079071	42.29999923706055	2	1649.911865234375	1649.9112548828125	6.000000284984708E-4	0.3636559401136316
a3	pepa3b27	DaPR130904_VB96_O1897.m	2310	21.229999542236328	MVDPEKPQLGMIDR		1	a3.a1	9.500000305706635E-5	36.5	2	1628.8153076171875	1628.8138427734375	0.001500000013038516	0.9209155605433794
a3	pepa3b15	DaPR130904_VB96_O1897.m	2324	21.280000686645508	GIYFADMVSK	M7:+15.99491	1	a3.a1	1.2999999853491317E-5	38.599998474121094	2	1146.552490234375	1146.5504150390625	0.002099999925121665	1.831580973306018
a3	pepa3b35	DaPR130904_VB96_O1897.m	2379	21.5	RPEYSASQLK		1	a3.a1	0.002899999963119626	41.29999923706055	2	1178.61767578125	1178.6168212890625	8.999999845400453E-4	0.7636069401722165
a3	pepa3a2	DaPR130904_VB96_O1897.m	2414	21.6299991607666	AMVEYEIDLQK	M2:+15.99491	1	a3.a1	7.799999934832158E-7	49.900001525878906	2	1354.657470703125	1354.65625	0.0012000000569969416	0.8858336253178188
a3	pepa3b42	DaPR130904_VB96_O1897.m	2417	21.6299991607666	VPHWYHF		1	a3.a1	0.039000000804662704	29.799999237060547	2	985.4686889648438	985.4683227539062	3.9999998989515007E-4	0.40589837406172935
a3	pepa3b17	DaPR130904_VB96_O1897.m	2466	21.829999923706055	HPDVEVDGFSELR		1	a3.a1	2.699999895412475E-4	40.099998474121094	3	1499.7152099609375	1499.712890625	0.002199999988079071	1.4669474416281298
a3	pepa3b17	DaPR130904_VB96_O1897.m	2445	21.75	HPDVEVDGFSELR		1	a3.a1	0.002099999925121665	33.599998474121094	2	1499.713134765625	1499.712890625	3.000000142492354E-4	0.20003829807998214
a3	pepa3b25	DaPR130904_VB96_O1897.m	2553	22.200000762939453	MAIMVQSPMFDGK	M1:+15.99491 - M4:+15.99491	1	a3.a1	0.0071000000461936	36.20000076293945	2	1486.675537109375	1486.67431640625	0.0013000000035390258	0.8744349648021944
a3	pepa3b26	DaPR130904_VB96_O1897.m	2614	22.450000762939453	MIFDVESMK	M1:+15.99491	1	a3.a1	0.007899999618530273	35.400001525878906	2	1115.5123291015625	1115.5115966796875	7.999999797903001E-4	0.7171597159289912
a3	pepa3b36	DaPR130904_VB96_O1897.m	2700	22.780000686645508	SDAYYCTGDVTAWTK	C6:+57.02146	1	a3.a1	6.600000119760807E-7	56.400001525878906	2	1737.7440185546875	1737.742919921875	0.0012000000569969416	0.6905509688687961
a3	pepa3b18	DaPR130904_VB96_O1897.m	2739	22.93000030517578	IAPPEAPVTGY		1	a3.a1	2.100000074278796E-6	35.099998474121094	2	1114.57958984375	1114.5782470703125	0.0013000000035390258	1.1663604659036702
a3	pepa3b24	DaPR130904_VB96_O1897.m	2746	22.950000762939453	MAIMVQSPMFDGK	M9:+15.99491	1	a3.a1	5.499999970197678E-4	45.29999923706055	2	1470.679443359375	1470.679443359375	9.999999747378752E-5	0.06799578108290152
a3	pepa3b32	DaPR130904_VB96_O1897.m	2749	22.959999084472656	QQVPSGESAILDR	Q1:-17.02655	1	a3.a1	1.8000000272877514E-4	44.0	2	1382.693115234375	1382.6915283203125	0.0017000000225380063	1.2294861056993374
a3	pepa3b20	DaPR130904_VB96_O1897.m	2877	23.450000762939453	KFYPLEIDYGQDEEAVK		1	a3.a1	0.012000000104308128	38.79999923706055	3	2043.995849609375	2043.991455078125	0.0044999998062849045	2.201574666618607
a3	pepa3a3	DaPR130904_VB96_O1897.m	2956	23.729999542236328	AQNDLIWNIK		1	a3.a1	1.2999999853491317E-5	45.900001525878906	2	1214.65478515625	1214.6531982421875	0.0015999999595806003	1.317248381592438
a3	pepa3b43	DaPR130904_VB96_O1897.m	3005	23.899999618530273	VVSEDFLQDVSASTK		1	a3.a1	2.2000000171829015E-5	61.29999923706055	2	1624.807861328125	1624.806884765625	0.0010000000474974513	0.6154577857058374
a3	pepa3b23	DaPR130904_VB96_O1897.m	3169	24.510000228881836	MAIMVQSPMFDGK		1	a3.a1	0.0010999999940395355	46.400001525878906	2	1454.6864013671875	1454.6844482421875	0.0020000000949949026	1.3748686853782373
a3	pepa3a9	DaPR130904_VB96_O1897.m	3214	24.68000030517578	FYTLIPHDFGMK		1	a3.a1	0.0024999999441206455	36.20000076293945	2	1468.72998046875	1468.7298583984375	3.000000142492354E-4	0.2042581299302838
a3	pepa3b30	DaPR130904_VB96_O1897.m	3307	25.010000228881836	NTHATTHNAYDLEVIDIFK		1	a3.a1	5.4000001910026185E-6	46.599998474121094	2	2202.08984375	2202.0830078125	0.006899999920278788	3.1333968319083
a3	pepa3a8	DaPR130904_VB96_O1897.m	3348	25.15999984741211	FYPLEIDYGQDEEAVK		1	a3.a1	0.009499999694526196	27.700000762939453	2	1915.900146484375	1915.8963623046875	0.003800000064074993	1.9834058557864072
a3	pepa3b37	DaPR130904_VB96_O1897.m	3349	25.15999984741211	SLQELFLAH		1	a3.a1	0.00570000009611249	46.20000076293945	2	1057.5684814453125	1057.568115234375	3.9999998989515007E-4	0.37822621931685535
a3	pepa3b40	DaPR130904_VB96_O1897.m	3759	26.760000228881836	VFSATLGLVDIVK		1	a3.a1	0.017999999225139618	38.0	2	1361.80517578125	1361.8043212890625	8.999999845400453E-4	0.6608878900370352
a4	pepa4b15	DaPR130904_VB96_O1897.m	646	12.279999732971191	LNQESTAPK		1	a4.a1	0.00559999980032444	46.5	2	987.51171875	987.510986328125	6.99999975040555E-4	0.7088528479499494
a4	pepa4b30	DaPR130904_VB96_O1897.m	770	13.300000190734863	SQAGSDTDVEEGK		1	a4.a1	8.199999967928306E-8	65.0	2	1322.5709228515625	1322.571044921875	-9.999999747378752E-5	-0.07561030302133566
a4	pepa4b18	DaPR130904_VB96_O1897.m	813	13.630000114440918	KHQVSVEGTNQTDVK		1	a4.a1	5.699999746866524E-4	41.5	2	1669.8521728515625	1669.850830078125	0.00139999995008111	0.8383982119023231
a4	pepa4b29	DaPR130904_VB96_O1897.m	841	13.850000381469727	SLATMDSPPHQK	M5:+15.99491	1	a4.a1	0.006500000134110451	43.0	2	1327.633056640625	1327.6314697265625	0.0015999999595806003	1.2051536861431391
a4	pepa4a8	DaPR130904_VB96_O1897.m	934	14.529999732971191	EGAQVPTGR		1	a4.a1	0.03500000014901161	19.600000381469727	2	914.4693603515625	914.4694213867188	-9.999999747378752E-5	-0.10935302497282591
a4	pepa4b24	DaPR130904_VB96_O1897.m	945	14.600000381469727	PVTSEPTSQATR		1	a4.a1	0.009999999776482582	31.5	2	1273.6395263671875	1273.638671875	8.999999845400453E-4	0.7066368228401083
a4	pepa4b11	DaPR130904_VB96_O1897.m	1015	15.010000228881836	HQVSVEGTNQTDVK		1	a4.a1	1.3000000035390258E-4	33.20000076293945	2	1541.7567138671875	1541.755859375	8.999999845400453E-4	0.5837500010571641
a4	pepa4b11	DaPR130904_VB96_O1897.m	1016	15.029999732971191	HQVSVEGTNQTDVK		1	a4.a1	0.0015999999595806003	33.29999923706055	3	1541.758056640625	1541.755859375	0.002199999988079071	1.4269444638082396
a4	pepa4b13	DaPR130904_VB96_O1897.m	1092	15.510000228881836	IFHGVGTR		1	a4.a1	4.900000058114529E-4	41.400001525878906	2	886.4908447265625	886.4898071289062	0.0010000000474974513	1.128044608585149
a4	pepa4a5	DaPR130904_VB96_O1897.m	1171	16.0	DAEEDMPQR		1	a4.a1	0.006500000134110451	38.70000076293945	2	1090.447998046875	1090.4473876953125	6.99999975040555E-4	0.6419383300280284
a4	pepa4b33	DaPR130904_VB96_O1897.m	1256	16.450000762939453	SSPGIHLER		1	a4.a1	0.008799999952316284	37.20000076293945	2	995.528564453125	995.5272827148438	0.0013000000035390258	1.3058406596290082
a4	pepa4b23	DaPR130904_VB96_O1897.m	1259	16.459999084472656	PGIHLER		1	a4.a1	8.499999967170879E-5	38.20000076293945	2	821.4613647460938	821.4631958007812	-0.0019000000320374966	-2.3129460233277195
a4	pepa4b14	DaPR130904_VB96_O1897.m	1403	17.149999618530273	LHIFSGAHGPEK		1	a4.a1	2.7999999474559445E-6	42.900001525878906	2	1292.6754150390625	1292.675048828125	3.9999998989515007E-4	0.3094358402428903
a4	pepa4b22	DaPR130904_VB96_O1897.m	1541	17.809999465942383	NQLVTPEPTSR		1	a4.a1	0.017999999225139618	36.0	2	1241.6497802734375	1241.64892578125	0.0010000000474974513	0.8053806730177354
a4	pepa4b28	DaPR130904_VB96_O1897.m	1572	17.950000762939453	QTDVTGEEELTK		1	a4.a1	0.006500000134110451	31.100000381469727	2	1349.64453125	1349.6435546875	0.0010999999940395355	0.815030005677486
a4	pepa4a1	DaPR130904_VB96_O1897.m	1785	18.8799991607666	AAGNPGSLAAPIDHKPC	C17:+57.02146	1	a4.a1	0.04399999976158142	27.5	2	1675.827880859375	1675.822509765625	0.005400000140070915	3.222298369071401
a4	pepa4b31	DaPR130904_VB96_O1897.m	1793	18.90999984741211	SQASTTVDINTQVEK		1	a4.a1	1.4000000270186774E-8	56.79999923706055	2	1620.808837890625	1620.807861328125	8.999999845400453E-4	0.5552786397534905
a4	pepa4b21	DaPR130904_VB96_O1897.m	1809	19.010000228881836	NLNSDTDVEEGQQPATEEASSAAR		1	a4.a1	1.8999999440438842E-7	36.29999923706055	2	2519.119140625	2519.11328125	0.005900000222027302	2.342094047910257
a4	pepa4b37	DaPR130904_VB96_O1897.m	1824	19.079999923706055	VEIETSEEIQEK		1	a4.a1	5.500000042957254E-5	50.400001525878906	2	1433.7020263671875	1433.7010498046875	0.0010999999940395355	0.7672450223771463
a4	pepa4b36	DaPR130904_VB96_O1897.m	2016	19.979999542236328	TPETLVPTAPK		1	a4.a1	4.6999999904073775E-4	40.0	2	1153.6497802734375	1153.646728515625	0.003100000089034438	2.6871311749162143
a4	pepa4a7	DaPR130904_VB96_O1897.m	2096	20.309999465942383	DQPPFGDSDDSVEADK		1	a4.a1	0.00419999985024333	35.599998474121094	2	1721.7159423828125	1721.714111328125	0.0019000000320374966	1.1035514081788191
a4	pepa4a6	DaPR130904_VB96_O1897.m	2271	21.059999465942383	DCGSLNGTQILRPPK	C2:+57.02146	1	a4.a1	4.4999999227002263E-4	36.900001525878906	2	1655.854736328125	1655.853759765625	0.0010000000474974513	0.6039180945779865
a4	pepa4b17	DaPR130904_VB96_O1897.m	2403	21.579999923706055	IPATPVVIPMK	M10:+15.99491	1	a4.a1	0.0027000000700354576	38.099998474121094	2	1181.6976318359375	1181.6966552734375	0.0010000000474974513	0.8462409054259846
a4	pepa4b34	DaPR130904_VB96_O1897.m	2536	22.110000610351562	TPEPVVPTAPELR		1	a4.a1	9.200000204145908E-5	35.5	2	1405.767333984375	1405.76904296875	-0.0015999999595806003	-1.138167017963112
a4	pepa4b27	DaPR130904_VB96_O1897.m	2651	22.600000381469727	QSEAEVVTEIQLEK		1	a4.a1	5.500000042957254E-6	51.900001525878906	2	1602.83251953125	1602.822998046875	0.009999999776482582	6.238991946501961
a4	pepa4a3	DaPR130904_VB96_O1897.m	2725	22.8799991607666	AHEVGAQGGPPVAQVEQDLPISR		1	a4.a1	3.3999999868683517E-4	44.900001525878906	3	2355.208984375	2355.20556640625	0.0035000001080334187	1.4860699031779134
a4	pepa4b16	DaPR130904_VB96_O1897.m	2817	23.229999542236328	IPATPVVIPMK		1	a4.a1	0.014000000432133675	48.29999923706055	2	1165.7034912109375	1165.7017822265625	0.0017999999690800905	1.5441341829657147
a4	pepa4a4	DaPR130904_VB96_O1897.m	3008	23.899999618530273	AQPFGFIDSDTDAEEER		1	a4.a1	0.002400000113993883	32.20000076293945	2	1926.8414306640625	1926.8355712890625	0.005900000222027302	3.06201541529575
a4	pepa4b35	DaPR130904_VB96_O1897.m	3156	24.479999542236328	TPESIVPIAPELQPSTSR		1	a4.a1	0.001500000013038516	33.79999923706055	2	1922.0355224609375	1922.02294921875	0.012000000104308128	6.2434218640239445
a4	pepa4b26	DaPR130904_VB96_O1897.m	3414	25.399999618530273	QSEAEVVTEIQLEK	Q1:-17.02655	1	a4.a1	3.600000054575503E-4	39.099998474121094	2	1585.796142578125	1585.7960205078125	1.9999999494757503E-4	0.12611962217153874
a4	pepa4b25	DaPR130904_VB96_O1897.m	3464	25.610000610351562	QHAEIEILAWDK	Q1:-17.02655	1	a4.a1	4.199999966658652E-5	42.79999923706055	2	1435.724365234375	1435.7220458984375	0.002400000113993883	1.671632835095198
a4	pepa4b19	DaPR130904_VB96_O1897.m	3499	25.729999542236328	MPDCSVALPFPSISK	C4:+57.02146	1	a4.a1	0.0020000000949949026	36.70000076293945	2	1648.8067626953125	1648.8077392578125	-8.999999845400453E-4	-0.5458489568621065
a4	pepa4b10	DaPR130904_VB96_O1897.m	3521	25.799999237060547	HLAPPPLLSPLLPSIKPTVR		1	a4.a1	0.01600000075995922	32.70000076293945	3	2146.3154296875	2146.3115234375	0.0038999998942017555	1.817070752131813
a4	pepa4b20	DaPR130904_VB96_O1897.m	3538	25.860000610351562	NFGFSLQDALSR		1	a4.a1	9.40000027185306E-5	49.70000076293945	2	1354.6766357421875	1354.6754150390625	0.0013000000035390258	0.9596394745980829
a4	pepa4b32	DaPR130904_VB96_O1897.m	3547	25.899999618530273	SQLPAEGDAGAEWAAAVLK		1	a4.a1	1.8000000636675395E-5	39.599998474121094	2	1883.9483642578125	1883.9501953125	-0.0017999999690800905	-0.9554392539456255
a4	pepa4b12	DaPR130904_VB96_O1897.m	3555	25.93000030517578	LDVSLPFVSR		1	a4.a1	0.009100000374019146	36.79999923706055	2	1132.6376953125	1132.636474609375	0.0012000000569969416	1.0594750247742102
a4	pepa4a2	DaPR130904_VB96_O1897.m	3660	26.329999923706055	AGFFLPPDEYVVTDPEQEK		1	a4.a1	6.800000119255856E-5	40.20000076293945	2	2181.0400390625	2181.0390625	0.0010000000474974513	0.4584970827396409
a4	pepa4a9	DaPR130904_VB96_O1897.m	3914	27.450000762939453	GIPILSLDWLHQSR		1	a4.a1	8.199999683711212E-6	41.0	2	1634.9012451171875	1634.9017333984375	-3.9999998989515007E-4	-0.24466301657389405
a4	pepa4b38	DaPR130904_VB96_O1897.m	4086	28.110000610351562	VGLPLLSPEFLLTGVLK		1	a4.a1	1.4000000373926014E-4	44.099998474121094	2	1796.0953369140625	1796.0936279296875	0.0017999999690800905	1.0021749095312509
a5	pepa5a4	DaPR130904_VB96_O1897.m	743	13.079999923706055	CAGGHDDATLAR	C1:+57.02146	1	a5.a1	0.0044999998062849045	31.399999618530273	2	1243.5523681640625	1243.548828125	0.003599999938160181	2.8949405578132343
a5	pepa5b21	DaPR130904_VB96_O1897.m	755	13.15999984741211	VLHNAQEVEK		1	a5.a1	0.002199999988079071	38.400001525878906	2	1166.616943359375	1166.6168212890625	1.9999999494757503E-4	0.1714358916294242
a5	pepa5b20	DaPR130904_VB96_O1897.m	864	14.029999732971191	VADNPSYNTK		1	a5.a1	1.6999999934341758E-4	44.900001525878906	2	1108.5284423828125	1108.52734375	0.0010999999940395355	0.992307497186657
a5	pepa5b16	DaPR130904_VB96_O1897.m	869	14.0600004196167	PNNSGEAPSSPTPK		1	a5.a1	0.002300000051036477	32.0	2	1382.6561279296875	1382.6551513671875	0.0010999999940395355	0.795570748752385
a5	pepa5a1	DaPR130904_VB96_O1897.m	972	14.760000228881836	AADETLCQTK	C7:+57.02146	1	a5.a1	4.399999852466863E-6	49.29999923706055	2	1136.526123046875	1136.525634765625	5.000000237487257E-4	0.43993730405547427
a5	pepa5b17	DaPR130904_VB96_O1897.m	1302	16.65999984741211	SEAHTADGISIR		1	a5.a1	2.800000074785203E-4	41.900001525878906	2	1256.6240234375	1256.6234130859375	6.99999975040555E-4	0.5570483310680474
a5	pepa5b17	DaPR130904_VB96_O1897.m	1308	16.700000762939453	SEAHTADGISIR		1	a5.a1	0.032999999821186066	29.299999237060547	3	1256.6251220703125	1256.6234130859375	0.0017000000225380063	1.3528317273376693
a5	pepa5a8	DaPR130904_VB96_O1897.m	1509	17.649999618530273	GASFVTSTNPR		1	a5.a1	0.024000000208616257	32.29999923706055	2	1136.5704345703125	1136.5699462890625	6.000000284984708E-4	0.5279041826308096
a5	pepa5b12	DaPR130904_VB96_O1897.m	1593	18.030000686645508	LTTTGQVTSPVK		1	a5.a1	3.3000000985339284E-4	43.20000076293945	2	1231.6888427734375	1231.689697265625	-7.999999797903001E-4	-0.649514225511763
a5	pepa5b11	DaPR130904_VB96_O1897.m	1675	18.40999984741211	LQNELDMVK	M7:+15.99491	1	a5.a1	0.008999999612569809	38.400001525878906	2	1105.5550537109375	1105.55615234375	-0.0010999999940395355	-0.9949743318849652
a5	pepa5b15	DaPR130904_VB96_O1897.m	1804	18.979999542236328	NLQDVVER		1	a5.a1	0.008200000040233135	42.70000076293945	2	972.5099487304688	972.5112915039062	-0.00139999995008111	-1.4395719230325117
a5	pepa5a7	DaPR130904_VB96_O1897.m	1842	19.149999618530273	FCVDYAK	C2:+57.02146	1	a5.a1	0.02199999988079071	25.100000381469727	2	902.4097290039062	902.4080810546875	0.0015999999595806003	1.773033722958912
a5	pepa5b18	DaPR130904_VB96_O1897.m	2033	20.059999465942383	TGKPLPFGTLGVHK		1	a5.a1	7.999999797903001E-4	36.5	3	1451.838623046875	1451.8372802734375	0.0012000000569969416	0.8265389470994537
a5	pepa5a5	DaPR130904_VB96_O1897.m	2107	20.360000610351562	DLEQGDVSETIR		1	a5.a1	2.1999999262334313E-6	56.29999923706055	2	1361.6553955078125	1361.6546630859375	6.99999975040555E-4	0.5140804008662042
a5	pepa5b10	DaPR130904_VB96_O1897.m	2157	20.579999923706055	LQNELDMVK		1	a5.a1	0.00570000009611249	32.099998474121094	2	1089.565673828125	1089.561279296875	0.004399999976158142	4.038322634774234
a5	pepa5a6	DaPR130904_VB96_O1897.m	2346	21.3799991607666	EDEQQQALQDIASR		1	a5.a1	4.299999854993075E-4	46.29999923706055	2	1630.7623291015625	1630.76708984375	-0.004800000227987766	-2.943400230407932
a5	pepa5b13	DaPR130904_VB96_O1897.m	2850	23.360000610351562	LYLPPSTPDFSR		1	a5.a1	0.003000000026077032	36.70000076293945	2	1392.720458984375	1392.7161865234375	0.00430000014603138	3.0874920444238096
a5	pepa5a9	DaPR130904_VB96_O1897.m	3137	24.40999984741211	HVLDALDPNAYEAFK		1	a5.a1	4.799999878741801E-4	34.599998474121094	2	1702.84375	1702.8438720703125	-9.999999747378752E-5	-0.05872528839194624
a5	pepa5b19	DaPR130904_VB96_O1897.m	3207	24.649999618530273	TQIIQDFLR		1	a5.a1	0.017000000923871994	33.0	2	1133.634521484375	1133.6318359375	0.00279999990016222	2.46993760354891
a5	pepa5a2	DaPR130904_VB96_O1897.m	3208	24.649999618530273	AAVWEITGAEFSK		1	a5.a1	2.0000000233721948E-7	61.400001525878906	2	1408.7109375	1408.7110595703125	-9.999999747378752E-5	-0.07098687611942912
a5	pepa5b23	DaPR130904_VB96_O1897.m	3216	24.68000030517578	VIQEGLEGLVLK		1	a5.a1	7.500000356230885E-5	54.0	2	1297.7764892578125	1297.77294921875	0.0035000001080334187	2.6969279257518766
a5	pepa5a3	DaPR130904_VB96_O1897.m	3400	25.350000381469727	ALDLADMITR		1	a5.a1	0.0019000000320374966	50.400001525878906	2	1118.5897216796875	1118.5877685546875	0.0019000000320374966	1.6985703629608444
a5	pepa5b14	DaPR130904_VB96_O1897.m	3500	25.729999542236328	IYYPDFIVPDPK		1	a5.a1	0.0012000000569969416	43.79999923706055	2	1466.763427734375	1466.7569580078125	0.006500000134110451	4.431545457223479
a5	pepa5b22	DaPR130904_VB96_O1897.m	3799	26.93000030517578	VLLDIFTGVR		1	a5.a1	3.3999999868683517E-4	43.0	2	1132.6695556640625	1132.6728515625	-0.0032999999821186066	-2.913462592103555
a6	pepa6b11	DaPR130904_VB96_O1897.m	825	13.729999542236328	MSELSSSRPK		1	a6.a1	0.005400000140070915	33.900001525878906	2	1121.5611572265625	1121.5623779296875	-0.0012000000569969416	-1.0699360825672874
a6	pepa6a6	DaPR130904_VB96_O1897.m	907	14.329999923706055	DPNNPYDK		1	a6.a1	0.02800000086426735	34.29999923706055	2	962.4216918945312	962.4218139648438	-9.999999747378752E-5	-0.1039045416705823
a6	pepa6a7	DaPR130904_VB96_O1897.m	944	14.600000381469727	EYNVNDDSMK	M9:+15.99491	1	a6.a1	9.999999747378752E-6	36.0	2	1230.494140625	1230.4947509765625	-5.000000237487257E-4	-0.4063406392850588
a6	pepa6b17	DaPR130904_VB96_O1897.m	1055	15.279999732971191	VNNVNGNQVGHLK		1	a6.a1	1.4000000373926014E-4	35.099998474121094	2	1392.7362060546875	1392.7347412109375	0.0015999999595806003	1.1488188757246425
a6	pepa6a8	DaPR130904_VB96_O1897.m	1226	16.280000686645508	GDSPLHSIR		1	a6.a1	9.299999801442027E-4	39.400001525878906	2	981.5128173828125	981.5115966796875	0.0012000000569969416	1.222604053845486
a6	pepa6a4	DaPR130904_VB96_O1897.m	1620	18.15999984741211	AVSSNGPSGNDTPEELR		1	a6.a1	6.399999838322401E-4	38.0	2	1729.7982177734375	1729.7991943359375	-8.999999845400453E-4	-0.5202915965546807
a6	pepa6a9	DaPR130904_VB96_O1897.m	1689	18.479999542236328	IREPALLSK		1	a6.a1	0.035999998450279236	26.200000762939453	2	1026.6318359375	1026.6309814453125	8.999999845400453E-4	0.8766538325903691
a6	pepa6b13	DaPR130904_VB96_O1897.m	1739	18.700000762939453	PVTMGDEGGLR		1	a6.a1	0.0024999999441206455	36.5	2	1131.5494384765625	1131.5467529296875	0.00279999990016222	2.4744889178575615
a6	pepa6a5	DaPR130904_VB96_O1897.m	1830	19.100000381469727	CSEQPSISDIK	C1:+57.02146	1	a6.a1	0.026000000536441803	29.600000381469727	2	1263.58984375	1263.5889892578125	8.999999845400453E-4	0.7122569064713625
a6	pepa6a3	DaPR130904_VB96_O1897.m	2139	20.510000228881836	AVLDLESER		1	a6.a1	0.0013000000035390258	36.79999923706055	2	1031.5379638671875	1031.5372314453125	7.999999797903001E-4	0.7755415465415633
a6	pepa6a1	DaPR130904_VB96_O1897.m	2147	20.549999237060547	AGGVGLNLSAASR		1	a6.a1	0.008799999952316284	57.79999923706055	2	1172.6402587890625	1172.6385498046875	0.0017000000225380063	1.4497221013424428
a6	pepa6a2	DaPR130904_VB96_O1897.m	2244	20.950000762939453	ASGFVFTR		1	a6.a1	0.008299999870359898	35.20000076293945	2	884.4642944335938	884.462890625	0.00139999995008111	1.5828815034758654
a6	pepa6b16	DaPR130904_VB96_O1897.m	2375	21.479999542236328	VFIQHITLSDEER		1	a6.a1	0.012000000104308128	35.400001525878906	3	1586.8194580078125	1586.8177490234375	0.0017000000225380063	1.0713265739460147
a6	pepa6b16	DaPR130904_VB96_O1897.m	2387	21.530000686645508	VFIQHITLSDEER		1	a6.a1	3.2000000373955118E-6	40.79999923706055	2	1586.819091796875	1586.8177490234375	0.00139999995008111	0.8822689000943559
a6	pepa6b12	DaPR130904_VB96_O1897.m	2972	23.780000686645508	NDLYYNTITNFSEK		1	a6.a1	1.7999999499807018E-6	45.599998474121094	2	1721.80126953125	1721.8021240234375	-7.999999797903001E-4	-0.4646294534245855
a6	pepa6b18	DaPR130904_VB96_O1897.m	3135	24.399999618530273	WVLTGTPIQNSLK		1	a6.a1	0.028999999165534973	33.099998474121094	2	1456.8154296875	1456.8162841796875	-7.999999797903001E-4	-0.5491426671145214
a6	pepa6b14	DaPR130904_VB96_O1897.m	3342	25.1299991607666	TLGFNLESGWGSGR		1	a6.a1	1.700000029813964E-5	50.20000076293945	2	1480.7230224609375	1480.71826171875	0.004699999932199717	3.174135184058696
a6	pepa6b10	DaPR130904_VB96_O1897.m	3558	25.93000030517578	LSLIEIPLK		1	a6.a1	4.400000034365803E-5	43.599998474121094	2	1025.6610107421875	1025.660888671875	9.999999747378752E-5	0.09749810934418801
a6	pepa6b15	DaPR130904_VB96_O1897.m	3993	27.799999237060547	TLTAIAVILTNFHDGR		1	a6.a1	0.00139999995008111	35.400001525878906	2	1741.9649658203125	1741.9599609375	0.004999999888241291	2.8703299733424164
a7	pepa7b17	DaPR130904_VB96_O1897.m	713	12.880000114440918	VHFEESSK		1	a7.a1	0.002899999963119626	30.799999237060547	2	962.458251953125	962.4581909179688	0.0	0.0
a7	pepa7a9	DaPR130904_VB96_O1897.m	1219	16.25	IMATPEQVGK	M2:+15.99491	1	a7.a1	0.007899999618530273	38.70000076293945	2	1089.5618896484375	1089.561279296875	6.000000284984708E-4	0.5506803884272281
a7	pepa7b16	DaPR130904_VB96_O1897.m	1601	18.079999923706055	VEYSEEELK		1	a7.a1	0.009999999776482582	35.400001525878906	2	1125.53173828125	1125.5313720703125	3.000000142492354E-4	0.26654078392982744
a7	pepa7b10	DaPR130904_VB96_O1897.m	2144	20.530000686645508	IMLFTNEDNPHGNDSAK		1	a7.a1	1.1000000085914508E-4	39.29999923706055	2	1902.8636474609375	1902.865478515625	-0.0017999999690800905	-0.945941785902923
a7	pepa7b11	DaPR130904_VB96_O1897.m	2235	20.90999984741211	KQELLEALTK		1	a7.a1	0.0034000000450760126	39.0	2	1172.6907958984375	1172.6888427734375	0.0019000000320374966	1.6202081598593114
a7	pepa7b13	DaPR130904_VB96_O1897.m	2393	21.549999237060547	SDSFENPVLQQH		1	a7.a1	1.6999999934341758E-4	43.79999923706055	2	1400.64794921875	1400.64453125	0.0035000001080334187	2.498849658099801
a7	pepa7a5	DaPR130904_VB96_O1897.m	2434	21.700000762939453	ELVYPPDYNPEGK		1	a7.a1	0.0035000001080334187	32.29999923706055	2	1520.7274169921875	1520.7271728515625	3.000000142492354E-4	0.1972740538900848
a7	pepa7b14	DaPR130904_VB96_O1897.m	2477	21.8799991607666	SDSFENPVLQQHFR		1	a7.a1	0.006599999964237213	40.70000076293945	2	1703.8175048828125	1703.81396484375	0.0035000001080334187	2.0542149437978043
a7	pepa7a7	DaPR130904_VB96_O1897.m	2558	22.209999084472656	LFSDVQFK		1	a7.a1	0.014000000432133675	41.900001525878906	2	983.522705078125	983.5200805664062	0.0026000000070780516	2.6435657577837346
a7	pepa7a8	DaPR130904_VB96_O1897.m	2756	23.0	LGSLVDEFK		1	a7.a1	0.012000000104308128	38.20000076293945	2	1007.541748046875	1007.5411987304688	5.000000237487257E-4	0.496257646217088
a7	pepa7b15	DaPR130904_VB96_O1897.m	2846	23.350000381469727	TFNTSTGGLLLPSDTK		1	a7.a1	1.500000053056283E-6	40.099998474121094	2	1651.860595703125	1651.854248046875	0.006500000134110451	3.934971951548354
a7	pepa7b12	DaPR130904_VB96_O1897.m	3153	24.459999084472656	NIYVLQELDNPGAK		1	a7.a1	2.099999983329326E-4	47.70000076293945	2	1573.8236083984375	1573.822509765625	0.0012000000569969416	0.7624748340749342
a7	pepa7a2	DaPR130904_VB96_O1897.m	3334	25.110000610351562	DIISIAEDEDLR		1	a7.a1	0.02199999988079071	46.0	2	1388.69287109375	1388.6907958984375	0.002099999925121665	1.5122156287952018
a7	pepa7a6	DaPR130904_VB96_O1897.m	3676	26.399999618530273	FDDPGLMLMGFK	M7:+15.99491	1	a7.a1	2.200000039920269E-7	51.400001525878906	2	1386.646240234375	1386.6435546875	0.0026000000070780516	1.8750312567990834
a7	pepa7a6	DaPR130904_VB96_O1897.m	3541	25.8799991607666	FDDPGLMLMGFK	M9:+15.99491	1	a7.a1	0.032999999821186066	26.799999237060547	2	1386.6448974609375	1386.6435546875	0.0013000000035390258	0.9375156283995417
a7	pepa7a3	DaPR130904_VB96_O1897.m	3684	26.43000030517578	DSLIFLVDASK		1	a7.a1	1.2999999853491317E-5	48.70000076293945	2	1207.6568603515625	1207.6573486328125	-3.9999998989515007E-4	-0.3312197705317569
a7	pepa7a4	DaPR130904_VB96_O1897.m	3973	27.709999084472656	DTGIFLDLMHLK		1	a7.a1	0.00139999995008111	33.20000076293945	2	1402.7425537109375	1402.7403564453125	0.002300000051036477	1.6396477369945444
a7	pepa7a1	DaPR130904_VB96_O1897.m	4048	28.010000228881836	DLLAVVFYGTEK		1	a7.a1	3.4999999343199306E-7	49.5	2	1354.7276611328125	1354.7257080078125	0.0020000000949949026	1.4763136797160188
a8	pepa8a2	DaPR130904_VB96_O1897.m	759	13.199999809265137	EEANNDLENK		1	a8.a1	0.020999999716877937	30.899999618530273	2	1175.5186767578125	1175.5179443359375	7.999999797903001E-4	0.6805510572126813
a8	pepa8b12	DaPR130904_VB96_O1897.m	875	14.109999656677246	SRSGGGGGGGLGSGGSIR		1	a8.a1	0.028999999165534973	31.600000381469727	3	1475.7327880859375	1475.7314453125	0.001500000013038516	1.0164451112044148
a8	pepa8a5	DaPR130904_VB96_O1897.m	917	14.399999618530273	GGSGGSYGGGGSGGGYGGGSGSR		1	a8.a1	3.199999909497819E-8	70.0999984741211	2	1791.7296142578125	1791.7281494140625	0.001500000013038516	0.8371805809542321
a8	pepa8a3	DaPR130904_VB96_O1897.m	970	14.760000228881836	FSSSSGYGGGSSR		1	a8.a1	1.2000000424450263E-6	61.20000076293945	2	1235.529296875	1235.529052734375	1.9999999494757503E-4	0.16187397172486628
a8	pepa8b11	DaPR130904_VB96_O1897.m	1155	15.899999618530273	SGGGGGGGLGSGGSIR		1	a8.a1	1.4000000270186774E-8	77.80000305175781	2	1232.5985107421875	1232.59814453125	3.000000142492354E-4	0.24338833834876789
a8	pepa8b13	DaPR130904_VB96_O1897.m	1225	16.280000686645508	STMQELNSR		1	a8.a1	0.0038999998942017555	42.79999923706055	2	1065.5	1065.499755859375	3.000000142492354E-4	0.28155803189956763
a8	pepa8a9	DaPR130904_VB96_O1897.m	1581	17.979999542236328	SASSLGGGFGGGSR		1	a8.a1	1.999999943436137E-9	52.70000076293945	2	1196.5672607421875	1196.56591796875	0.00139999995008111	1.1700148976812768
a8	pepa8a7	DaPR130904_VB96_O1897.m	1872	19.280000686645508	IQDWYDK		1	a8.a1	0.017000000923871994	24.5	2	967.4530639648438	967.452392578125	6.99999975040555E-4	0.7235497895407061
a8	pepa8b15	DaPR130904_VB96_O1897.m	1957	19.68000030517578	VQALEEANNDLENK		1	a8.a1	5.100000066704524E-8	54.599998474121094	2	1586.76611328125	1586.76611328125	9.999999747378752E-5	0.06302125854389405
a8	pepa8a8	DaPR130904_VB96_O1897.m	2009	19.950000762939453	QVLDNLTMEK	M8:+15.99491	1	a8.a1	0.041999999433755875	34.20000076293945	2	1206.602783203125	1206.6038818359375	-0.0010999999940395355	-0.9116496396197596
a8	pepa8a4	DaPR130904_VB96_O1897.m	2260	21.010000228881836	GGFGGGAGGGDGGILTANEK		1	a8.a1	4.700000033608376E-7	62.099998474121094	2	1691.8028564453125	1691.798828125	0.004100000020116568	2.4234559995886436
a8	pepa8a1	DaPR130904_VB96_O1897.m	2500	21.959999084472656	DQIVDLTVGNNK		1	a8.a1	7.899999764049426E-5	53.599998474121094	2	1315.685791015625	1315.685546875	1.9999999494757503E-4	0.1520120027331854
a8	pepa8b14	DaPR130904_VB96_O1897.m	2627	22.5	SYGGGSGGGFSASSLGGGFGGGSR		1	a8.a1	1.3000000365082087E-7	48.79999923706055	2	2022.8934326171875	2022.890380859375	0.003000000026077032	1.483026492420492
a8	pepa8a6	DaPR130904_VB96_O1897.m	3180	24.549999237060547	HGVQELEIELQSQLSK		1	a8.a1	0.0013000000035390258	29.299999237060547	2	1837.9619140625	1837.9658203125	-0.0038999998942017555	-2.121911001336607
a8	pepa8b10	DaPR130904_VB96_O1897.m	4033	27.959999084472656	SDLEMQYETLQEELMALK	M5:+15.99491 - M15:+15.99491	1	a8.a1	2.3999999393709004E-4	35.900001525878906	2	2203.024169921875	2203.014892578125	0.00930000003427267	4.221487592119337
a9	pepa9b11	DaPR130904_VB96_O1897.m	571	11.65999984741211	KMDGAPDGR		1	a9.a1	0.024000000208616257	32.20000076293945	2	946.4407958984375	946.4415283203125	-6.99999975040555E-4	-0.7396124896198002
a9	pepa9a4	DaPR130904_VB96_O1897.m	575	11.699999809265137	HGATHVFASK		1	a9.a1	0.002099999925121665	31.799999237060547	2	1054.5439453125	1054.5433349609375	6.99999975040555E-4	0.6637944139739734
a9	pepa9a6	DaPR130904_VB96_O1897.m	628	12.149999618530273	LDGQTPHDER		1	a9.a1	0.004399999976158142	42.900001525878906	2	1167.5418701171875	1167.539306640625	0.0026000000070780516	2.226905760080201
a9	pepa9a1	DaPR130904_VB96_O1897.m	1075	15.399999618530273	APFHQLR		1	a9.a1	0.005200000014156103	43.099998474121094	2	868.48046875	868.4791870117188	0.0012000000569969416	1.3817257511097378
a9	pepa9b10	DaPR130904_VB96_O1897.m	1097	15.529999732971191	LVDQNLNK		1	a9.a1	0.017999999225139618	35.599998474121094	2	943.5218505859375	943.5211181640625	6.99999975040555E-4	0.7419017566905554
a9	pepa9b12	DaPR130904_VB96_O1897.m	1487	17.549999237060547	NPELPNAAQAQK		1	a9.a1	3.099999958067201E-5	43.099998474121094	2	1280.6590576171875	1280.6597900390625	-6.99999975040555E-4	-0.5465932330234274
a9	pepa9a3	DaPR130904_VB96_O1897.m	1720	18.610000610351562	EIQEPDPTYEEK		1	a9.a1	0.0052999998442828655	37.400001525878906	2	1477.6722412109375	1477.669677734375	0.0026000000070780516	1.759527211158911
a9	pepa9b14	DaPR130904_VB96_O1897.m	1781	18.860000610351562	YLVIDEAHR		1	a9.a1	5.699999746866524E-4	37.5	2	1115.5853271484375	1115.5848388671875	6.000000284984708E-4	0.5378345129786243
a9	pepa9b13	DaPR130904_VB96_O1897.m	2101	20.329999923706055	TEQEEDEELLTESSK		1	a9.a1	2.200000039920269E-7	49.900001525878906	2	1766.7860107421875	1766.7818603515625	0.00419999985024333	2.377203402692619
a9	pepa9a5	DaPR130904_VB96_O1897.m	2190	20.729999542236328	IDEAESLNDEELEEK		1	a9.a1	1.4000000373926014E-4	41.900001525878906	2	1762.7889404296875	1762.786865234375	0.002099999925121665	1.1912954234784674
a9	pepa9a2	DaPR130904_VB96_O1897.m	2644	22.579999923706055	DFNQFIK		1	a9.a1	0.029999999329447746	31.0	2	911.4638671875	911.4625854492188	0.0013000000035390258	1.4262790643220036
a9	pepa9a7	DaPR130904_VB96_O1897.m	2697	22.780000686645508	LHMVLRPF		1	a9.a1	0.03400000184774399	34.29999923706055	2	1012.57666015625	1012.5764770507812	1.9999999494757503E-4	0.19751594025775984
a9	pepa9a9	DaPR130904_VB96_O1897.m	2786	23.110000610351562	LLTQGFTNWNK		1	a9.a1	0.04100000113248825	32.599998474121094	2	1321.693603515625	1321.6903076171875	0.0032999999821186066	2.49680274047558
a9	pepa9a8	DaPR130904_VB96_O1897.m	3781	26.850000381469727	LLNILMQLR		1	a9.a1	0.006399999838322401	39.5	2	1113.6783447265625	1113.681640625	-0.0032999999821186066	-2.963144817819427
b10	pepb10a7	DaPR130904_VB96_O1897.m	698	12.75	LSGDQPAAR		1	b10.a1	0.010999999940395355	40.70000076293945	2	914.4694213867188	914.4694213867188	-0.0	-0.0
b10	pepb10b10	DaPR130904_VB96_O1897.m	760	13.199999809265137	TGNSMPHPATGK		1	b10.a1	3.100000030826777E-4	29.100000381469727	2	1197.56689453125	1197.5684814453125	-0.0015999999595806003	-1.3360404723157078
b10	pepb10b13	DaPR130904_VB96_O1897.m	795	13.5	TSQVGAASAPAK		1	b10.a1	5.199999941396527E-5	45.70000076293945	2	1087.57568359375	1087.5745849609375	0.0010999999940395355	1.0114248799580436
b10	pepb10a8	DaPR130904_VB96_O1897.m	835	13.800000190734863	NAAQVKPLGK		1	b10.a1	0.002899999963119626	32.20000076293945	2	1025.6107177734375	1025.610595703125	9.999999747378752E-5	0.09750289036866941
b10	pepb10a2	DaPR130904_VB96_O1897.m	982	14.829999923706055	ASEAQPPVAR		1	b10.a1	0.007799999788403511	39.099998474121094	2	1025.5389404296875	1025.537841796875	0.0010999999940395355	1.0726079031000877
b10	pepb10a1	DaPR130904_VB96_O1897.m	1245	16.399999618530273	AGTATSPAGSSPAVAGGTQR		1	b10.a1	0.017999999225139618	26.700000762939453	2	1743.8631591796875	1743.8624267578125	7.999999797903001E-4	0.4587517727976165
b10	pepb10b11	DaPR130904_VB96_O1897.m	1301	16.65999984741211	TGPAAAQVQVGK		1	b10.a1	1.5999999902760464E-7	53.099998474121094	2	1126.622802734375	1126.6219482421875	8.999999845400453E-4	0.79884826133937
b10	pepb10a3	DaPR130904_VB96_O1897.m	1338	16.850000381469727	GPASVPSVGK		1	b10.a1	0.04500000178813934	36.599998474121094	2	898.5001831054688	898.4996948242188	5.000000237487257E-4	0.5564832427088858
b10	pepb10a6	DaPR130904_VB96_O1897.m	1351	16.90999984741211	LPEVQQATK		1	b10.a1	0.005100000184029341	40.29999923706055	2	1013.564208984375	1013.56298828125	0.0012000000569969416	1.183942261972137
b10	pepb10a9	DaPR130904_VB96_O1897.m	1460	17.399999618530273	SPAGPAATPAQAQAASTPR		1	b10.a1	1.500000053056283E-6	43.29999923706055	2	1749.88916015625	1749.8883056640625	8.999999845400453E-4	0.5143185320039644
b10	pepb10b12	DaPR130904_VB96_O1897.m	1515	17.65999984741211	TNVVTMPTAHPR		1	b10.a1	4.70000013592653E-5	42.29999923706055	2	1323.6844482421875	1323.6842041015625	3.000000142492354E-4	0.22664017091059677
b10	pepb10a5	DaPR130904_VB96_O1897.m	1919	19.510000228881836	LDSSPSVSSTLAAK		1	b10.a1	1.1000000085914508E-5	46.099998474121094	2	1362.71435546875	1362.7115478515625	0.002899999963119626	2.128109920028004
b10	pepb10a4	DaPR130904_VB96_O1897.m	2052	20.149999618530273	GSLGQGTAPVLPGK		1	b10.a1	2.499999936844688E-6	47.599998474121094	2	1281.718994140625	1281.716552734375	0.0024999999441206455	1.9505092126548744
b11	pepb11a5	DaPR130904_VB96_O1897.m	894	14.25	INSAPPTETK		1	b11.a1	0.005799999926239252	29.100000381469727	2	1057.55322265625	1057.5528564453125	3.9999998989515007E-4	0.3782316765136879
b11	pepb11a4	DaPR130904_VB96_O1897.m	901	14.300000190734863	EQLTDADTK		1	b11.a1	0.0024999999441206455	39.400001525878906	2	1020.4853515625	1020.4848022460938	5.000000237487257E-4	0.4899632239972828
b11	pepb11a1	DaPR130904_VB96_O1897.m	957	14.680000305175781	APLDASDSGR		1	b11.a1	1.0999999631167157E-6	50.400001525878906	2	988.4706420898438	988.4697875976562	7.999999797903001E-4	0.8093317467341042
b11	pepb11a7	DaPR130904_VB96_O1897.m	1320	16.760000228881836	LSLQESESK		1	b11.a1	7.300000288523734E-4	36.29999923706055	2	1020.5218505859375	1020.5211791992188	6.000000284984708E-4	0.587934910835734
b11	pepb11a9	DaPR130904_VB96_O1897.m	1672	18.399999618530273	PSSFQNNVQSQDPQVSTK		1	b11.a1	0.0015999999595806003	33.70000076293945	2	1990.947509765625	1990.9468994140625	6.99999975040555E-4	0.35159148405543394
b11	pepb11b12	DaPR130904_VB96_O1897.m	1835	19.110000610351562	TGEPLMSESTSNIDQGPR	M6:+15.99491	1	b11.a1	0.01899999938905239	29.399999618530273	2	1934.874755859375	1934.8763427734375	-0.0015999999595806003	-0.8269262092931335
b11	pepb11a8	DaPR130904_VB96_O1897.m	2323	21.280000686645508	PGLTYQEALESEK		1	b11.a1	0.04399999976158142	30.600000381469727	2	1464.724609375	1464.7220458984375	0.0026000000070780516	1.7750808177965618
b11	pepb11b10	DaPR130904_VB96_O1897.m	2435	21.709999084472656	SANNTPENSPNFPNFR		1	b11.a1	0.02500000037252903	30.299999237060547	2	1805.8221435546875	1805.820556640625	0.0015999999595806003	0.8860237822062932
b11	pepb11a6	DaPR130904_VB96_O1897.m	3388	25.299999237060547	IQSAIACTNIFPLGR	C7:+57.02146	1	b11.a1	0.00139999995008111	32.70000076293945	2	1660.8837890625	1660.8843994140625	-5.000000237487257E-4	-0.30104444591394736
b11	pepb11a2	DaPR130904_VB96_O1897.m	3453	25.559999465942383	DAIDPLLFK		1	b11.a1	0.035999998450279236	34.0	2	1031.5767822265625	1031.57763671875	-7.999999797903001E-4	-0.7755111697990528
b11	pepb11b11	DaPR130904_VB96_O1897.m	3865	27.229999542236328	SLDLDSCTLSEILR	C7:+57.02146	1	b11.a1	0.00930000003427267	33.099998474121094	2	1621.8126220703125	1621.810546875	0.002099999925121665	1.2948490988470067
b11	pepb11a3	DaPR130904_VB96_O1897.m	4059	28.030000686645508	DFIEDYVDILR		1	b11.a1	5.8000001445179805E-5	42.70000076293945	2	1397.6947021484375	1397.695068359375	-3.9999998989515007E-4	-0.28618544842164545
b12	pepb12a3	DaPR130904_VB96_O1897.m	781	13.380000114440918	GMGSLDAMDK	M2:+15.99491 - M8:+15.99491	1	b12.a1	5.699999746866524E-4	38.5	2	1056.43408203125	1056.4339599609375	9.999999747378752E-5	0.09465806786207924
b12	pepb12a7	DaPR130904_VB96_O1897.m	980	14.8100004196167	PQATAVYK		1	b12.a1	0.003100000089034438	34.70000076293945	2	877.4791259765625	877.4782104492188	8.999999845400453E-4	1.0256664767542167
b12	pepb12b10	DaPR130904_VB96_O1897.m	1069	15.359999656677246	VAQGVSGAVQDK		1	b12.a1	9.999999974752427E-7	60.599998474121094	2	1158.6116943359375	1158.61181640625	-0.0	-0.0
b12	pepb12a9	DaPR130904_VB96_O1897.m	1400	17.1299991607666	TSSAQVEGGVHSLHSYEK		1	b12.a1	0.01600000075995922	31.899999618530273	2	1915.92236328125	1915.9149169921875	0.007499999832361937	3.9145787560004264
b12	pepb12a4	DaPR130904_VB96_O1897.m	1725	18.6299991607666	LIAGIQHSCQDIGAK	C9:+57.02146	1	b12.a1	0.03200000151991844	32.29999923706055	2	1610.83740234375	1610.832275390625	0.005100000184029341	3.166065307943123
b12	pepb12a8	DaPR130904_VB96_O1897.m	2677	22.700000762939453	REDLVVAPAGITLK		1	b12.a1	3.099999958067201E-5	54.0	2	1481.87109375	1481.8690185546875	0.002099999925121665	1.4171292461258551
b12	pepb12a6	DaPR130904_VB96_O1897.m	3072	24.15999984741211	NLIDAGVDALR		1	b12.a1	2.3999999393709004E-4	47.0	2	1156.6336669921875	1156.6324462890625	0.0012000000569969416	1.0374947208571053
b12	pepb12a1	DaPR130904_VB96_O1897.m	3148	24.450000762939453	EDLVVAPAGITLK		1	b12.a1	0.009100000374019146	31.799999237060547	2	1325.768798828125	1325.7679443359375	8.999999845400453E-4	0.6788518219837072
b12	pepb12b11	DaPR130904_VB96_O1897.m	3251	24.809999465942383	YEQGFITDPVVLSPK		1	b12.a1	0.02800000086426735	29.600000381469727	2	1692.8917236328125	1692.8846435546875	0.007000000216066837	4.134954051782506
b12	pepb12a2	DaPR130904_VB96_O1897.m	3292	24.959999084472656	FGVPVIADGGIQNVGH		1	b12.a1	4.199999921183917E-7	48.0	2	1579.8240966796875	1579.8231201171875	0.0010000000474974513	0.6329822843859088
b12	pepb12a5	DaPR130904_VB96_O1897.m	4000	27.829999923706055	LPIVNEDDELVAIIAR		1	b12.a1	8.099999831756577E-5	50.79999923706055	2	1779.9892578125	1779.9854736328125	0.003800000064074993	2.1348489189181343
b13	pepb13a9	DaPR130904_VB96_O1897.m	721	12.930000305175781	VDEEQMK		1	b13.a1	0.002400000113993883	33.29999923706055	2	878.3936157226562	878.392822265625	7.999999797903001E-4	0.9107542314916378
b13	pepb13a4	DaPR130904_VB96_O1897.m	956	14.680000305175781	EEASGSSVTAEEAK		1	b13.a1	1.2000000424450263E-6	47.0	2	1394.6287841796875	1394.6285400390625	1.9999999494757503E-4	0.14340735845114225
b13	pepb13a7	DaPR130904_VB96_O1897.m	1871	19.280000686645508	LGGHGPSFPLK		1	b13.a1	0.006200000178068876	40.29999923706055	2	1109.6103515625	1109.610595703125	-1.9999999494757503E-4	-0.18024340766216404
b13	pepb13a7	DaPR130904_VB96_O1897.m	1867	19.260000228881836	LGGHGPSFPLK		1	b13.a1	1.8000000272877514E-4	35.20000076293945	2	1109.6126708984375	1109.610595703125	0.002099999925121665	1.8925557607810708
b13	pepb13a1	DaPR130904_VB96_O1897.m	2347	21.3799991607666	ANPQVGVAFPH		1	b13.a1	9.899999713525176E-5	40.20000076293945	2	1136.586669921875	1136.5850830078125	0.0015999999595806003	1.4077256366469508
b13	pepb13a2	DaPR130904_VB96_O1897.m	2351	21.3799991607666	ANPQVGVAFPHIK		1	b13.a1	0.035999998450279236	30.5	3	1377.7662353515625	1377.76416015625	0.0020000000949949026	1.4516273197062157
b13	pepb13a6	DaPR130904_VB96_O1897.m	2371	21.459999084472656	LFQCLLHR	C4:+57.02146	1	b13.a1	0.039000000804662704	32.400001525878906	2	1086.589111328125	1086.588134765625	0.0010000000474974513	0.9203119521576125
b13	pepb13a3	DaPR130904_VB96_O1897.m	2513	22.030000686645508	EDIIQGFR		1	b13.a1	0.02500000037252903	32.099998474121094	2	977.5083618164062	977.5054931640625	0.002899999963119626	2.966735208548742
b13	pepb13a5	DaPR130904_VB96_O1897.m	2594	22.360000610351562	HIEIFTDLSSR		1	b13.a1	0.006800000090152025	33.099998474121094	2	1317.67919921875	1317.68017578125	-8.999999845400453E-4	-0.6830185359709438
b13	pepb13a8	DaPR130904_VB96_O1897.m	3143	24.43000030517578	SQLDIIIHSLK		1	b13.a1	0.0026000000070780516	46.70000076293945	2	1266.7425537109375	1266.741943359375	6.000000284984708E-4	0.47365608413287585
b14	pepb14a9	DaPR130904_VB96_O1897.m	828	13.75	SEHPPLCGR	C7:+57.02146	1	b14.a1	0.017999999225139618	28.700000762939453	2	1052.4951171875	1052.49462890625	6.000000284984708E-4	0.5700741951737934
b14	pepb14a7	DaPR130904_VB96_O1897.m	1079	15.430000305175781	NDLDDPER		1	b14.a1	5.000000237487257E-4	31.299999237060547	2	973.4227294921875	973.422607421875	1.9999999494757503E-4	0.2054606020269841
b14	pepb14a8	DaPR130904_VB96_O1897.m	1277	16.559999465942383	NVSEELDR		1	b14.a1	0.0015999999595806003	29.299999237060547	2	961.4586791992188	961.4589233398438	-3.000000142492354E-4	-0.31202582551017144
b14	pepb14a6	DaPR130904_VB96_O1897.m	1639	18.229999542236328	LPPNTNDEVDEDPTGNK		1	b14.a1	7.300000288523734E-4	34.900001525878906	2	1854.8397216796875	1854.8355712890625	0.00419999985024333	2.264351576632984
b14	pepb14a1	DaPR130904_VB96_O1897.m	2067	20.200000762939453	DYIVVGSDSGR		1	b14.a1	1.500000071246177E-4	42.5	2	1167.5655517578125	1167.564453125	0.0010999999940395355	0.9421321376266403
b14	pepb14a2	DaPR130904_VB96_O1897.m	2163	20.610000610351562	FGNICVVR	C5:+57.02146	1	b14.a1	0.0024999999441206455	38.099998474121094	2	964.50341796875	964.5037231445312	-3.000000142492354E-4	-0.31104080476865126
b14	pepb14a4	DaPR130904_VB96_O1897.m	2280	21.100000381469727	HIANYISGIQTIGHR		1	b14.a1	3.3000000985339284E-4	35.79999923706055	3	1679.899658203125	1679.89794921875	0.0015999999595806003	0.9524387837515327
b14	pepb14b10	DaPR130904_VB96_O1897.m	3084	24.209999084472656	TPVEEVPAAIAPFQGR		1	b14.a1	6.299999949987978E-5	43.29999923706055	2	1681.8984375	1681.8912353515625	0.007300000172108412	4.3403521099760685
b14	pepb14a3	DaPR130904_VB96_O1897.m	3124	24.360000610351562	FLAVGLVDNTVR		1	b14.a1	1.1000000085914508E-5	58.0	2	1303.7406005859375	1303.7373046875	0.0034000000450760126	2.607887365692107
b14	pepb14a5	DaPR130904_VB96_O1897.m	3837	27.079999923706055	LGAVFNQVAFPLQYTPR		1	b14.a1	0.014000000432133675	29.5	2	1921.03662109375	1921.033447265625	0.0031999999191612005	1.6657700175476071
b15	pepb15a8	DaPR130904_VB96_O1897.m	540	11.300000190734863	RPANSGELDK		1	b15.a1	0.03500000014901161	38.900001525878906	2	1086.5531005859375	1086.55419921875	-0.0010999999940395355	-1.0123747115702586
b15	pepb15a9	DaPR130904_VB96_O1897.m	725	12.960000038146973	SGPQSASTAVK		1	b15.a1	7.800000021234155E-4	34.5	2	1032.5322265625	1032.5323486328125	-1.9999999494757503E-4	-0.19369852693951647
b15	pepb15a6	DaPR130904_VB96_O1897.m	1023	15.0600004196167	QAGPAPAAATAASK		1	b15.a1	4.19999999223819E-8	42.900001525878906	2	1211.6392822265625	1211.6383056640625	0.0010000000474974513	0.825328848405285
b15	pepb15a2	DaPR130904_VB96_O1897.m	1039	15.15999984741211	GAQGALPER		1	b15.a1	0.0024999999441206455	35.599998474121094	2	898.472900390625	898.4744873046875	-0.0015999999595806003	-1.7807962075588841
b15	pepb15a5	DaPR130904_VB96_O1897.m	1103	15.579999923706055	NQGLFHR		1	b15.a1	0.04699999839067459	29.899999618530273	2	871.4526977539062	871.4536743164062	-0.0010999999940395355	-1.2622587137548162
b15	pepb15a7	DaPR130904_VB96_O1897.m	1228	16.299999237060547	QEPENDQGVVSQAGK		1	b15.a1	0.003700000001117587	31.200000762939453	2	1585.7454833984375	1585.7457275390625	-9.999999747378752E-5	-0.06306181106915464
b15	pepb15a4	DaPR130904_VB96_O1897.m	1482	17.530000686645508	LGAMSAAPSQPNSQIR	M4:+15.99491	1	b15.a1	0.01899999938905239	37.0	2	1643.818359375	1643.8173828125	0.0010000000474974513	0.6083401100105748
b15	pepb15a1	DaPR130904_VB96_O1897.m	1575	17.950000762939453	AAQDIKDEEPGDLGR		1	b15.a1	9.200000204145908E-4	34.599998474121094	2	1613.783203125	1613.7769775390625	0.006300000008195639	3.903885168694658
b15	pepb15a3	DaPR130904_VB96_O1897.m	1742	18.709999084472656	ICTGQVPSAEDEPAPK	C2:+57.02146	1	b15.a1	0.003800000064074993	28.100000381469727	2	1698.8028564453125	1698.8006591796875	0.002199999988079071	1.2950312776199424
b16	pepb16a6	DaPR130904_VB96_O1897.m	756	13.180000305175781	SDIPEKPK		1	b16.a1	0.0066999997943639755	25.700000762939453	2	913.500732421875	913.4993286132812	0.00139999995008111	1.5325681215402216
b16	pepb16a7	DaPR130904_VB96_O1897.m	1463	17.40999984741211	VRPDEIMR		1	b16.a1	0.010999999940395355	33.599998474121094	2	1015.5427856445312	1015.5358276367188	0.007000000216066837	6.892913106135044
b16	pepb16a4	DaPR130904_VB96_O1897.m	1802	18.979999542236328	KPLTPYFR		1	b16.a1	0.004399999976158142	27.5	2	1021.5848388671875	1021.5833740234375	0.001500000013038516	1.4683089517509145
b16	pepb16a5	DaPR130904_VB96_O1897.m	1980	19.829999923706055	MWNDLSEK		1	b16.a1	0.04899999871850014	30.899999618530273	2	1022.463134765625	1022.4616088867188	0.001500000013038516	1.4670477600344844
b16	pepb16a3	DaPR130904_VB96_O1897.m	2018	20.0	HPELNISEEGITK		1	b16.a1	0.02500000037252903	28.899999618530273	2	1466.750732421875	1466.7490234375	0.0017999999690800905	1.2272037958215767
b16	pepb16a8	DaPR130904_VB96_O1897.m	2289	21.149999618530273	WVEISNEVR		1	b16.a1	0.024000000208616257	35.5	2	1131.5806884765625	1131.5797119140625	0.0010000000474974513	0.88372037512581
b16	pepb16a2	DaPR130904_VB96_O1897.m	2370	21.459999084472656	FLESLPEEEQQR		1	b16.a1	1.9999999494757503E-4	39.900001525878906	2	1504.7298583984375	1504.7281494140625	0.0017000000225380063	1.129772193867698
b16	pepb16a1	DaPR130904_VB96_O1897.m	3770	26.799999237060547	AEEIWQQSVIGDYLAR		1	b16.a1	1.8000000272877514E-4	35.20000076293945	2	1877.9447021484375	1877.9395751953125	0.005100000184029341	2.7157424293052252
b17	pepb17a1	DaPR130904_VB96_O1897.m	754	13.15999984741211	AAGPSLSHTSGGTQSK		1	b17.a1	0.001500000013038516	33.099998474121094	2	1485.7315673828125	1485.7296142578125	0.0020000000949949026	1.346140021577204
b17	pepb17a7	DaPR130904_VB96_O1897.m	1019	15.050000190734863	PQPQNGSSGMGSTVSK		1	b17.a1	0.017000000923871994	26.700000762939453	2	1561.732421875	1561.7279052734375	0.0044999998062849045	2.8814237045325863
b17	pepb17a8	DaPR130904_VB96_O1897.m	1182	16.049999237060547	SGGVGGSNTNWK		1	b17.a1	0.0010999999940395355	38.70000076293945	2	1163.5443115234375	1163.54443359375	-0.0	-0.0
b17	pepb17a2	DaPR130904_VB96_O1897.m	1365	16.959999084472656	ATAFNEQVDK		1	b17.a1	0.006399999838322401	35.0	2	1122.5435791015625	1122.54296875	6.000000284984708E-4	0.5345007230917822
b17	pepb17a3	DaPR130904_VB96_O1897.m	2030	20.049999237060547	ATVMDVKPVDYR		1	b17.a1	0.008899999782443047	30.399999618530273	2	1393.716796875	1393.71484375	0.0020000000949949026	1.4350138437311901
b17	pepb17a5	DaPR130904_VB96_O1897.m	3391	25.309999465942383	FFPLIEVNK		1	b17.a1	2.899999963119626E-4	43.29999923706055	2	1106.6236572265625	1106.6248779296875	-0.0012000000569969416	-1.084378348010704
b17	pepb17a6	DaPR130904_VB96_O1897.m	3714	26.549999237060547	LFSLELVDESGEIR		1	b17.a1	0.0044999998062849045	36.79999923706055	2	1606.8363037109375	1606.8326416015625	0.003599999938160181	2.240432416516003
b17	pepb17a4	DaPR130904_VB96_O1897.m	3726	26.610000610351562	DSLVDIIGICK	C10:+57.02146	1	b17.a1	0.0017000000225380063	28.100000381469727	2	1232.65966796875	1232.6558837890625	0.003800000064074993	3.08277444990906
b18	pepb18a6	DaPR130904_VB96_O1897.m	672	12.529999732971191	TEGAEATPGAQK		1	b18.a1	0.009100000374019146	39.70000076293945	2	1159.56005859375	1159.5594482421875	6.99999975040555E-4	0.6036775226157718
b18	pepb18a5	DaPR130904_VB96_O1897.m	687	12.649999618530273	MEVVVHGR	M1:+15.99491	1	b18.a1	0.004000000189989805	34.400001525878906	2	942.4844970703125	942.4829711914062	0.001500000013038516	1.5915407056557687
b18	pepb18a3	DaPR130904_VB96_O1897.m	943	14.600000381469727	INQLCSQTK	C5:+57.02146	1	b18.a1	2.6000000070780516E-4	43.29999923706055	2	1091.5540771484375	1091.5517578125	0.002300000051036477	2.107092068309927
b18	pepb18a4	DaPR130904_VB96_O1897.m	1281	16.579999923706055	LTTINCEEGDK	C6:+57.02146	1	b18.a1	0.028999999165534973	30.600000381469727	2	1279.5821533203125	1279.5838623046875	-0.0017000000225380063	-1.328556941532615
b18	pepb18a7	DaPR130904_VB96_O1897.m	2056	20.15999984741211	TTIYEIQDDR		1	b18.a1	5.099999834783375E-4	42.099998474121094	2	1253.6114501953125	1253.6009521484375	0.009999999776482582	7.977019927549075
b18	pepb18a2	DaPR130904_VB96_O1897.m	2457	21.799999237060547	GSFVNGVFEVHK		1	b18.a1	0.0038999998942017555	37.099998474121094	2	1319.6787109375	1319.6746826171875	0.004100000020116568	3.106826306605671
b18	pepb18a1	DaPR130904_VB96_O1897.m	2526	22.059999465942383	GEFTYYEIQDNTGK		1	b18.a1	7.399999885819852E-4	33.79999923706055	2	1664.750732421875	1664.7442626953125	0.006500000134110451	3.9045037005182968
b19	pepb19a3	DaPR130904_VB96_O1897.m	682	12.600000381469727	GSETPGATPGSK		1	b19.a1	0.0026000000070780516	33.20000076293945	2	1088.5218505859375	1088.5223388671875	-3.9999998989515007E-4	-0.36747063024119964
b19	pepb19a5	DaPR130904_VB96_O1897.m	1374	17.010000228881836	THEDIEAQIR		1	b19.a1	2.6000000374892807E-8	52.900001525878906	2	1211.60302734375	1211.6019287109375	0.0012000000569969416	0.9904243535446172
b19	pepb19a2	DaPR130904_VB96_O1897.m	1432	17.280000686645508	DTPGHGSGWAETPR		1	b19.a1	0.03099999949336052	30.100000381469727	2	1467.6629638671875	1467.66162109375	0.001500000013038516	1.0220339562471261
b19	pepb19a1	DaPR130904_VB96_O1897.m	1676	18.40999984741211	AIVNVIGMHK	M8:+15.99491	1	b19.a1	4.500000159168849E-6	49.599998474121094	2	1097.615234375	1097.614013671875	0.0013000000035390258	1.1843872138531686
b19	pepb19a4	DaPR130904_VB96_O1897.m	2068	20.200000762939453	IVDDLKDEAEQYR		1	b19.a1	6.200000061653554E-4	31.299999237060547	2	1593.77685546875	1593.77587890625	0.0010000000474974513	0.627440821970348
b19	pepb19a7	DaPR130904_VB96_O1897.m	2182	20.700000762939453	VQENCIDLVGR	C5:+57.02146	1	b19.a1	0.02800000086426735	38.099998474121094	2	1302.6502685546875	1302.6474609375	0.00279999990016222	2.14946866602503
b19	pepb19a6	DaPR130904_VB96_O1897.m	2561	22.209999084472656	VPELNVQNGVLK		1	b19.a1	5.700000110664405E-5	37.400001525878906	2	1309.75048828125	1309.7479248046875	0.0027000000700354576	2.0614654307912628
b20	pepb20a2	DaPR130904_VB96_O1897.m	873	14.100000381469727	GPPPPPGDENR		1	b20.a1	0.00800000037997961	32.29999923706055	2	1132.53857421875	1132.53857421875	0.0	0.0
b20	pepb20a5	DaPR130904_VB96_O1897.m	926	14.479999542236328	TEEEEIDR		1	b20.a1	0.002300000051036477	39.5	2	1020.4432373046875	1020.4484252929688	-0.005200000014156103	-5.095798950018658
b20	pepb20a4	DaPR130904_VB96_O1897.m	1562	17.899999618530273	KPGDLSDELR		1	b20.a1	4.600000102072954E-4	48.20000076293945	2	1129.5875244140625	1129.585205078125	0.002400000113993883	2.1246738211553446
b20	pepb20a1	DaPR130904_VB96_O1897.m	1813	19.030000686645508	AAVLLEQER		1	b20.a1	0.006099999882280827	42.79999923706055	2	1028.5751953125	1028.5738525390625	0.0013000000035390258	1.2638859138115757
b20	pepb20a6	DaPR130904_VB96_O1897.m	1921	19.530000686645508	VGEPVALSEEER		1	b20.a1	0.003000000026077032	34.099998474121094	2	1314.654052734375	1314.654052734375	9.999999747378752E-5	0.07606563663329949
b20	pepb20a3	DaPR130904_VB96_O1897.m	2080	20.25	LAEIGAPIQGNR		1	b20.a1	7.999999797903001E-5	38.5	2	1238.6856689453125	1238.685546875	9.999999747378752E-5	0.08073073729331151
b21	pepb21a4	DaPR130904_VB96_O1897.m	728	12.979999542236328	PISQGGIHGR		1	b21.a1	6.499999926745659E-6	54.099998474121094	2	1021.5548706054688	1021.55419921875	6.99999975040555E-4	0.6852303828576999
b21	pepb21a5	DaPR130904_VB96_O1897.m	1194	16.110000610351562	SVQESLER		1	b21.a1	0.01600000075995922	37.70000076293945	2	947.4801635742188	947.4796752929688	5.000000237487257E-4	0.5277158305207142
b21	pepb21a6	DaPR130904_VB96_O1897.m	1889	19.360000610351562	YSTDVSVDEVK		1	b21.a1	8.999999845400453E-4	37.5	2	1241.5916748046875	1241.5899658203125	0.0017000000225380063	1.3692121145766707
b21	pepb21a2	DaPR130904_VB96_O1897.m	2319	21.260000228881836	LQHGSILGFPK		1	b21.a1	0.006599999964237213	35.79999923706055	2	1196.6793212890625	1196.678955078125	3.000000142492354E-4	0.2506938163959355
b21	pepb21a3	DaPR130904_VB96_O1897.m	2367	21.450000762939453	MVEGFFDR	M1:+15.99491	1	b21.a1	5.099999834783375E-4	39.29999923706055	2	1016.4495849609375	1016.4509887695312	-0.00139999995008111	-1.3773413234374297
b21	pepb21a1	DaPR130904_VB96_O1897.m	3160	24.479999542236328	DDGSWEVIEGYR		1	b21.a1	4.5000000682193786E-5	46.20000076293945	2	1425.6309814453125	1425.6285400390625	0.0024999999441206455	1.753612441044527
b22	pepb22a6	DaPR130904_VB96_O1897.m	2510	22.010000228881836	YNILGTNTIMDK	M10:+15.99491	1	b22.a1	4.999999873689376E-5	39.0	2	1398.7003173828125	1398.69384765625	0.006599999964237213	4.718688064079669
b22	pepb22a1	DaPR130904_VB96_O1897.m	2538	22.1299991607666	ANFESDEVELSYAK		1	b22.a1	0.004399999976158142	28.399999618530273	2	1601.7340087890625	1601.7333984375	6.99999975040555E-4	0.43702652121970414
b22	pepb22a4	DaPR130904_VB96_O1897.m	2665	22.649999618530273	NFILDQTNVSAAAQR		1	b22.a1	9.09999982923182E-7	54.0	2	1647.8480224609375	1647.8453369140625	0.0027000000700354576	1.638503328893582
b22	pepb22a3	DaPR130904_VB96_O1897.m	2699	22.780000686645508	GYFEYIEENK		1	b22.a1	1.1000000085914508E-4	39.20000076293945	2	1291.583740234375	1291.58447265625	-6.99999975040555E-4	-0.5419699523028079
b22	pepb22a5	DaPR130904_VB96_O1897.m	3344	25.1299991607666	SSGPTSLFAVTVAPPGAR		1	b22.a1	0.019999999552965164	25.600000381469727	2	1714.9114990234375	1714.9127197265625	-0.0010999999940395355	-0.6414320573789476
b22	pepb22a2	DaPR130904_VB96_O1897.m	3540	25.860000610351562	EKKDCEVVMMIGLPGAGKTTWVTK	C5:+57.02146	1	b22.a1	0.04399999976158142	32.0	3	2678.38818359375	2678.3720703125	0.01600000075995922	5.973778227941428
b23	pepb23a2	DaPR130904_VB96_O1897.m	546	11.399999618530273	KVSPASGVSK		1	b23.a1	0.028999999165534973	32.099998474121094	2	959.5513305664062	959.5524291992188	-0.0010999999940395355	-1.1463677862370953
b23	pepb23a1	DaPR130904_VB96_O1897.m	1093	15.510000228881836	KQEEGAEIQCEAETGGTHK	C10:+57.02146	1	b23.a1	0.0071000000461936	27.700000762939453	3	2101.9541015625	2101.94580078125	0.008200000040233135	3.9011472309064126
b23	pepb23a4	DaPR130904_VB96_O1897.m	1669	18.3799991607666	VPLLLHQK		1	b23.a1	7.800000021234155E-4	44.400001525878906	2	947.6054077148438	947.6041259765625	0.0013000000035390258	1.371880902480557
b23	pepb23a3	DaPR130904_VB96_O1897.m	2597	22.360000610351562	PLVILPQR		1	b23.a1	0.00839999970048666	37.099998474121094	2	935.6051025390625	935.6041259765625	0.0010000000474974513	1.0688281718014805
b24	pepb24a2	DaPR130904_VB96_O1897.m	1353	16.90999984741211	PANWAPGR		1	b24.a1	0.014999999664723873	29.200000762939453	2	868.4436645507812	868.4428100585938	7.999999797903001E-4	0.9211890184643525
b24	pepb24a1	DaPR130904_VB96_O1897.m	1646	18.260000228881836	GPLTQVTDR		1	b24.a1	5.900000178371556E-5	39.599998474121094	2	986.5291137695312	986.5269775390625	0.002099999925121665	2.1286796741840885
b24	pepb24a3	DaPR130904_VB96_O1897.m	2171	20.649999618530273	SGPLCLPESR	C5:+57.02146	1	b24.a1	3.600000127335079E-5	44.20000076293945	2	1115.5537109375	1115.5517578125	0.0020000000949949026	1.7928348738535707
b24	pepb24a4	DaPR130904_VB96_O1897.m	3435	25.479999542236328	VAGFDLDGTLITTR		1	b24.a1	1.1000000085914508E-5	47.400001525878906	2	1478.7869873046875	1478.785400390625	0.0017000000225380063	1.1495921058518341
b25	pepb25a2	DaPR130904_VB96_O1897.m	1736	18.68000030517578	DVESYIHR		1	b25.a1	0.03099999949336052	34.900001525878906	2	1018.4956665039062	1018.4957275390625	-0.0	-0.0
b25	pepb25a3	DaPR130904_VB96_O1897.m	2363	21.43000030517578	STYEQVDLIGK		1	b25.a1	0.0019000000320374966	33.0	2	1252.6378173828125	1252.6424560546875	-0.0044999998062849045	-3.592405625830428
b25	pepb25a1	DaPR130904_VB96_O1897.m	2607	22.40999984741211	APQVLVLAPTR		1	b25.a1	1.8000000272877514E-4	43.70000076293945	2	1164.7122802734375	1164.7103271484375	0.0020000000949949026	1.7171652456207773
b25	pepb25a4	DaPR130904_VB96_O1897.m	3949	27.600000381469727	TFSFAIPLIEK		1	b25.a1	0.010999999940395355	30.600000381469727	2	1265.71728515625	1265.71435546875	0.002899999963119626	2.2911962328543143
b26	pepb26a2	DaPR130904_VB96_O1897.m	1135	15.760000228881836	MADPESNQEAVNSSAAR	M1:+15.99491	1	b26.a1	4.399999852466863E-6	32.29999923706055	2	1792.780029296875	1792.777099609375	0.003000000026077032	1.673381496634856
b26	pepb26a3	DaPR130904_VB96_O1897.m	1154	15.899999618530273	NTAGAQPQDDSIGGR		1	b26.a1	2.500000118743628E-4	35.599998474121094	2	1486.685791015625	1486.6884765625	-0.0027000000700354576	-1.8161169018262384
b26	pepb26a1	DaPR130904_VB96_O1897.m	1252	16.43000030517578	LSTQSNSNNIEPAR		1	b26.a1	0.03799999877810478	30.200000762939453	2	1530.7493896484375	1530.7510986328125	-0.0017000000225380063	-1.1105659333227709
b27	pepb27a2	DaPR130904_VB96_O1897.m	1577	17.959999084472656	PVIAVHSGIAR		1	b27.a1	0.012000000104308128	30.399999618530273	2	1119.6678466796875	1119.6636962890625	0.00419999985024333	3.75112622134979
b27	pepb27a3	DaPR130904_VB96_O1897.m	1660	18.329999923706055	SPFNSPSPQDSPR		1	b27.a1	2.300000051036477E-5	44.099998474121094	2	1415.6534423828125	1415.6553955078125	-0.0019000000320374966	-1.3421345604775121
b27	pepb27a1	DaPR130904_VB96_O1897.m	1756	18.760000228881836	DELLGEKPEVK		1	b27.a1	0.0010000000474974513	38.900001525878906	2	1256.675048828125	1256.6737060546875	0.00139999995008111	1.1140520752012817
b28	pepb28a3	DaPR130904_VB96_O1897.m	1775	18.850000381469727	VIKDEALSDGDDLR		1	b28.a1	0.007799999788403511	37.5	2	1545.7774658203125	1545.77587890625	0.0015999999595806003	1.035078876190459
b28	pepb28a1	DaPR130904_VB96_O1897.m	2246	20.950000762939453	ALQLLTR		1	b28.a1	0.013000000268220901	36.099998474121094	2	814.51611328125	814.514892578125	0.0012000000569969416	1.4732696331661517
b28	pepb28a2	DaPR130904_VB96_O1897.m	2292	21.149999618530273	ILAASWPQNR		1	b28.a1	3.9000000106170774E-4	43.20000076293945	2	1155.6279296875	1155.6273193359375	6.000000284984708E-4	0.5191985499644047
b29	pepb29a1	DaPR130904_VB96_O1897.m	1636	18.229999542236328	DGYIHYGQTVK		1	b29.a1	0.0010999999940395355	37.0	2	1280.6298828125	1280.62744140625	0.0024999999441206455	1.9521680258353744
b29	pepb29a2	DaPR130904_VB96_O1897.m	2248	20.959999084472656	IIQFQATPCPK	C9:+57.02146	1	b29.a1	0.014999999664723873	32.5	2	1302.6905517578125	1302.6878662109375	0.0027000000700354576	2.0726377669340024
b29	pepb29a3	DaPR130904_VB96_O1897.m	2675	22.700000762939453	QPVQVPVTLVR		1	b29.a1	0.0010999999940395355	28.899999618530273	2	1235.7481689453125	1235.74755859375	7.999999797903001E-4	0.6473813961653141
b30	pepb30a1	DaPR130904_VB96_O1897.m	1489	17.559999465942383	EVQAVSNLSGQGK		1	b30.a1	1.9999999494757503E-4	40.70000076293945	2	1316.681396484375	1316.680908203125	5.000000237487257E-4	0.3797427460470099
b30	pepb30a2	DaPR130904_VB96_O1897.m	2010	19.959999084472656	LEINCQDPSIK	C5:+57.02146	1	b30.a1	6.099999882280827E-4	35.20000076293945	2	1316.6492919921875	1316.65185546875	-0.0026000000070780516	-1.9747057631665346
b30	pepb30a3	DaPR130904_VB96_O1897.m	3149	24.450000762939453	RLDSIEAKLQALEAT	R1:+42.01056	1	b30.a1	1.5999999595806003E-4	35.70000076293945	2	1699.90625	1699.9229736328125	-0.017000000923871994	-10.000453660286867
b31	pepb31a2	DaPR130904_VB96_O1897.m	1189	16.100000381469727	TPATAPVPAR		1	b31.a1	6.699999794363976E-4	38.599998474121094	2	980.55419921875	980.5527954101562	0.00139999995008111	1.4277660077400554
b31	pepb31a3	DaPR130904_VB96_O1897.m	2192	20.75	YSQVLGLGGR		1	b31.a1	1.3000000080864993E-6	61.20000076293945	2	1049.576171875	1049.57421875	0.0020000000949949026	1.9055347008969226
b31	pepb31a1	DaPR130904_VB96_O1897.m	3573	26.0	DSPFGLSFVR		1	b31.a1	0.0013000000035390258	45.70000076293945	2	1124.57421875	1124.5738525390625	3.9999998989515007E-4	0.35569028124923074
b32	pepb32a2	DaPR130904_VB96_O1897.m	2539	22.1299991607666	STPVTVVLPDTK		1	b32.a1	0.006800000090152025	28.600000381469727	2	1256.7108154296875	1256.7100830078125	7.999999797903001E-4	0.6365827652751688
b32	pepb32a3	DaPR130904_VB96_O1897.m	2590	22.350000381469727	TLDELGIHLTK		1	b32.a1	4.400000034365803E-5	42.29999923706055	2	1239.68798828125	1239.69482421875	-0.0066999997943639755	-5.404555753135684
b32	pepb32a1	DaPR130904_VB96_O1897.m	2601	22.3799991607666	IAVEPVNPSELPK		1	b32.a1	3.300000025774352E-5	43.29999923706055	2	1392.778076171875	1392.773681640625	0.004399999976158142	3.1591636417017437
b33	pepb33a2	DaPR130904_VB96_O1897.m	3487	25.68000030517578	LFTNFSGADLLK		1	b33.a1	0.00930000003427267	43.400001525878906	2	1325.712646484375	1325.71044921875	0.002300000051036477	1.7349188522968062
b33	pepb33a1	DaPR130904_VB96_O1897.m	3845	27.1299991607666	ANPTQLNTVEFLWDPAK		1	b33.a1	6.900000153109431E-4	39.70000076293945	2	1943.994140625	1943.986572265625	0.007600000128149986	3.9094920904173445
b33	pepb33a3	DaPR130904_VB96_O1897.m	3926	27.5	ILDIDIPMSVGIIDPR	M8:+15.99491	1	b33.a1	1.5999999959603883E-5	40.599998474121094	2	1782.968017578125	1782.9674072265625	6.000000284984708E-4	0.33651766491445934
b34	pepb34a2	DaPR130904_VB96_O1897.m	799	13.529999732971191	QECEAEASSVK	C3:+57.02146	1	b34.a1	0.004900000058114529	26.299999237060547	2	1237.53759765625	1237.536865234375	6.99999975040555E-4	0.5656396950308088
b34	pepb34a1	DaPR130904_VB96_O1897.m	2174	20.65999984741211	GAYGALMDEEDEGSK		1	b34.a1	0.0013000000035390258	31.899999618530273	2	1571.65185546875	1571.6534423828125	-0.001500000013038516	-0.9544088872190161
b35	pepb35a2	DaPR130904_VB96_O1897.m	1532	17.760000228881836	NSQLFAASQK		1	b35.a1	0.014999999664723873	35.099998474121094	2	1093.56982421875	1093.5640869140625	0.005799999926239252	5.303758595992594
b35	pepb35a1	DaPR130904_VB96_O1897.m	1686	18.459999084472656	EVQSALSTAAADDSK		1	b35.a1	8.500000112690032E-4	35.400001525878906	2	1492.7152099609375	1492.7130126953125	0.002300000051036477	1.5408186513250055
b36	pepb36a2	DaPR130904_VB96_O1897.m	1384	17.059999465942383	VGQDPVLR		1	b36.a1	0.0024999999441206455	45.20000076293945	2	883.49951171875	883.5	-5.000000237487257E-4	-0.5659309833035944
b36	pepb36a1	DaPR130904_VB96_O1897.m	2233	20.899999618530273	SGDSEVYQLGDVSQK		1	b36.a1	0.0019000000320374966	39.29999923706055	2	1611.7501220703125	1611.7501220703125	9.999999747378752E-5	0.06204435545215676
b37	pepb37a1	DaPR130904_VB96_O1897.m	1282	16.579999923706055	VMQQQQQTTQQQLPQK		1	b37.a1	0.006599999964237213	27.200000762939453	2	1941.9837646484375	1941.9814453125	0.002300000051036477	1.1843573771459825
b37	pepb37a2	DaPR130904_VB96_O1897.m	2495	21.950000762939453	VQAQVIQETIVPK		1	b37.a1	0.0013000000035390258	36.599998474121094	2	1452.846435546875	1452.842529296875	0.004000000189989805	2.7532234976117236
b38	pepb38a1	DaPR130904_VB96_O1897.m	1011	15.0	YHSDEYIK		1	b38.a1	0.005400000140070915	31.799999237060547	2	1054.483154296875	1054.484375	-0.0012000000569969416	-1.1379970016122254
b38	pepb38a2	DaPR130904_VB96_O1897.m	2802	23.18000030517578	YYAVNFPMR		1	b38.a1	0.014999999664723873	24.0	2	1160.556396484375	1160.55615234375	3.000000142492354E-4	0.2584967678154853
b39	pepb39a2	DaPR130904_VB96_O1897.m	1647	18.260000228881836	NNTQVLINCR	C9:+57.02146	1	b39.a1	0.0034000000450760126	39.29999923706055	2	1231.6220703125	1231.62158203125	5.000000237487257E-4	0.4059688714808824
b39	pepb39a1	DaPR130904_VB96_O1897.m	2598	22.360000610351562	GDSVIVVLR		1	b39.a1	0.00139999995008111	37.900001525878906	2	957.5736694335938	957.5731811523438	5.000000237487257E-4	0.5221533284244924
b40	pepb40a2	DaPR130904_VB96_O1897.m	1415	17.200000762939453	NSYNNSQAPSPGLGSK		1	b40.a1	3.400000059627928E-5	36.20000076293945	2	1620.7659912109375	1620.76171875	0.004399999976158142	2.714772890583576
b40	pepb40a1	DaPR130904_VB96_O1897.m	3093	24.25	IDLNLLTR		1	b40.a1	0.019999999552965164	36.099998474121094	2	957.5741577148438	957.5731811523438	0.0010000000474974513	1.0443066568489847
b41	pepb41a1	DaPR130904_VB96_O1897.m	2032	20.049999237060547	GIGAGGSITGLK		1	b41.a1	1.3000000035390258E-4	49.400001525878906	2	1030.5911865234375	1030.589599609375	0.0017000000225380063	1.649541217165745
b41	pepb41a2	DaPR130904_VB96_O1897.m	2571	22.260000228881836	YNLIVVGR		1	b41.a1	1.5999999595806003E-4	40.0	2	933.558837890625	933.5521240234375	0.006800000090152025	7.2840068756367655
b42	pepb42a1	DaPR130904_VB96_O1897.m	971	14.760000228881836	GNDQVAISSK		1	b42.a1	0.00419999985024333	31.5	2	1018.5166625976562	1018.5167846679688	-9.999999747378752E-5	-0.0981819828392784
b42	pepb42a2	DaPR130904_VB96_O1897.m	3798	26.93000030517578	LPFLGLALSSR		1	b42.a1	0.002899999963119626	47.599998474121094	2	1173.699951171875	1173.6993408203125	6.000000284984708E-4	0.5112041965356507
b43	pepb43a2	DaPR130904_VB96_O1897.m	2172	20.649999618530273	LTMQVSSLQR		1	b43.a1	8.099999977275729E-4	43.5	2	1162.630126953125	1162.625244140625	0.004900000058114529	4.214599745540921
b43	pepb43a1	DaPR130904_VB96_O1897.m	2778	23.079999923706055	LLASANLEEVTMK		1	b43.a1	0.010999999940395355	34.099998474121094	2	1418.7564697265625	1418.75634765625	9.999999747378752E-5	0.07048426436222471
b44	pepb44a1	DaPR130904_VB96_O1897.m	3618	26.15999984741211	GTAYVVYEDIFDAK		1	b44.a1	1.8999999156221747E-5	39.20000076293945	2	1590.7733154296875	1590.76904296875	0.00430000014603138	2.703095188479759
b44	pepb44a2	DaPR130904_VB96_O1897.m	3633	26.229999542236328	ITAEEMYDIFGK		1	b44.a1	7.900000014160469E-7	49.79999923706055	2	1416.67431640625	1416.6719970703125	0.002400000113993883	1.6941113531975645

## Sheet: peptides_pos
MS Sample :	DaPR130904_VB96_O1897.m
Peptide ID	Protein ID	accession	description	Sequence	Modifs	Start	Stop	MH+ theo
pepa1a5	a1.a1.a1	sp|P78527|PRKDC_HUMAN	sp|P78527|PRKDC_HUMAN DNA-dependent protein kinase catalytic subunit OS=Homo sapiens GN=PRKDC PE=1 SV=3	AMHGELQK		3068	3075	913.4564208984375
pepa1c112	a1.a1.a1	sp|P78527|PRKDC_HUMAN	sp|P78527|PRKDC_HUMAN DNA-dependent protein kinase catalytic subunit OS=Homo sapiens GN=PRKDC PE=1 SV=3	TQEGSLSAR		2620	2628	948.4749145507812
pepa1b42	a1.a1.a1	sp|P78527|PRKDC_HUMAN	sp|P78527|PRKDC_HUMAN DNA-dependent protein kinase catalytic subunit OS=Homo sapiens GN=PRKDC PE=1 SV=3	GIAPGDER		1490	1497	814.4058227539062
pepa1c103	a1.a1.a1	sp|P78527|PRKDC_HUMAN	sp|P78527|PRKDC_HUMAN DNA-dependent protein kinase catalytic subunit OS=Homo sapiens GN=PRKDC PE=1 SV=3	SMEEDPQTSR		237	246	1179.4951171875
pepa1b14	a1.a1.a1	sp|P78527|PRKDC_HUMAN	sp|P78527|PRKDC_HUMAN DNA-dependent protein kinase catalytic subunit OS=Homo sapiens GN=PRKDC PE=1 SV=3	CFGTGAAGNR	C1:+57.02146	1312	1321	1010.4476928710938
pepa1b48	a1.a1.a1	sp|P78527|PRKDC_HUMAN	sp|P78527|PRKDC_HUMAN DNA-dependent protein kinase catalytic subunit OS=Homo sapiens GN=PRKDC PE=1 SV=3	HVMQPYYK		783	790	1065.51904296875
pepa1b21	a1.a1.a1	sp|P78527|PRKDC_HUMAN	sp|P78527|PRKDC_HUMAN DNA-dependent protein kinase catalytic subunit OS=Homo sapiens GN=PRKDC PE=1 SV=3	DLCNTHLMR	C3:+57.02146 M8:+15.99491	1362	1370	1175.530029296875
pepa1c102	a1.a1.a1	sp|P78527|PRKDC_HUMAN	sp|P78527|PRKDC_HUMAN DNA-dependent protein kinase catalytic subunit OS=Homo sapiens GN=PRKDC PE=1 SV=3	SKDFVQVMR	M8:+15.99491	2417	2425	1125.572509765625
pepa1c104	a1.a1.a1	sp|P78527|PRKDC_HUMAN	sp|P78527|PRKDC_HUMAN DNA-dependent protein kinase catalytic subunit OS=Homo sapiens GN=PRKDC PE=1 SV=3	SMNVDQDGDPSDR		3205	3217	1435.5758056640625
pepa1b36	a1.a1.a1	sp|P78527|PRKDC_HUMAN	sp|P78527|PRKDC_HUMAN DNA-dependent protein kinase catalytic subunit OS=Homo sapiens GN=PRKDC PE=1 SV=3	FNNYVDCMK	C7:+57.02146 M8:+15.99491	1736	1744	1206.4921875
pepa1b82	a1.a1.a1	sp|P78527|PRKDC_HUMAN	sp|P78527|PRKDC_HUMAN DNA-dependent protein kinase catalytic subunit OS=Homo sapiens GN=PRKDC PE=1 SV=3	MYAALGDPK	M1:+15.99491	3613	3621	981.4713745117188
pepa1b50	a1.a1.a1	sp|P78527|PRKDC_HUMAN	sp|P78527|PRKDC_HUMAN DNA-dependent protein kinase catalytic subunit OS=Homo sapiens GN=PRKDC PE=1 SV=3	ICSKPVVLPK	C2:+57.02146	490	499	1140.6812744140625
pepa1c110	a1.a1.a1	sp|P78527|PRKDC_HUMAN	sp|P78527|PRKDC_HUMAN DNA-dependent protein kinase catalytic subunit OS=Homo sapiens GN=PRKDC PE=1 SV=3	TETVTSFR		3865	3872	940.473876953125
pepa1b49	a1.a1.a1	sp|P78527|PRKDC_HUMAN	sp|P78527|PRKDC_HUMAN DNA-dependent protein kinase catalytic subunit OS=Homo sapiens GN=PRKDC PE=1 SV=3	LACDVDQVTR	C3:+57.02146	972	981	1176.5682373046875
pepa1b71	a1.a1.a1	sp|P78527|PRKDC_HUMAN	sp|P78527|PRKDC_HUMAN DNA-dependent protein kinase catalytic subunit OS=Homo sapiens GN=PRKDC PE=1 SV=3	KQNNFSLAMK		3248	3257	1180.61474609375
pepa1b20	a1.a1.a1	sp|P78527|PRKDC_HUMAN	sp|P78527|PRKDC_HUMAN DNA-dependent protein kinase catalytic subunit OS=Homo sapiens GN=PRKDC PE=1 SV=3	DLCNTHLMR	C3:+57.02146	1362	1370	1159.53515625
pepa1b10	a1.a1.a1	sp|P78527|PRKDC_HUMAN	sp|P78527|PRKDC_HUMAN DNA-dependent protein kinase catalytic subunit OS=Homo sapiens GN=PRKDC PE=1 SV=3	ATQQQHDFTLTQTADGR		2637	2653	1917.9053955078125
pepa1a6	a1.a1.a1	sp|P78527|PRKDC_HUMAN	sp|P78527|PRKDC_HUMAN DNA-dependent protein kinase catalytic subunit OS=Homo sapiens GN=PRKDC PE=1 SV=3	AQEPESGLSEETQVK		4091	4105	1631.7762451171875
pepa1b38	a1.a1.a1	sp|P78527|PRKDC_HUMAN	sp|P78527|PRKDC_HUMAN DNA-dependent protein kinase catalytic subunit OS=Homo sapiens GN=PRKDC PE=1 SV=3	FVETQASQGTLQTR		2606	2619	1565.792236328125
pepa1b77	a1.a1.a1	sp|P78527|PRKDC_HUMAN	sp|P78527|PRKDC_HUMAN DNA-dependent protein kinase catalytic subunit OS=Homo sapiens GN=PRKDC PE=1 SV=3	MESLALAHADEK		1108	1119	1314.6363525390625
pepa1b15	a1.a1.a1	sp|P78527|PRKDC_HUMAN	sp|P78527|PRKDC_HUMAN DNA-dependent protein kinase catalytic subunit OS=Homo sapiens GN=PRKDC PE=1 SV=3	CGAALAGHQLIR	C1:+57.02146	25	36	1266.6739501953125
pepa1c116	a1.a1.a1	sp|P78527|PRKDC_HUMAN	sp|P78527|PRKDC_HUMAN DNA-dependent protein kinase catalytic subunit OS=Homo sapiens GN=PRKDC PE=1 SV=3	TYSVVPMTSR	M7:+15.99491	3790	3799	1156.567138671875
pepa1b45	a1.a1.a1	sp|P78527|PRKDC_HUMAN	sp|P78527|PRKDC_HUMAN DNA-dependent protein kinase catalytic subunit OS=Homo sapiens GN=PRKDC PE=1 SV=3	HDVGAYMLMYK	M7:+15.99491 M9:+15.99491	3850	3860	1359.6075439453125
pepa1b81	a1.a1.a1	sp|P78527|PRKDC_HUMAN	sp|P78527|PRKDC_HUMAN DNA-dependent protein kinase catalytic subunit OS=Homo sapiens GN=PRKDC PE=1 SV=3	MYAALGDPK		3613	3621	965.4765014648438
pepa1c123	a1.a1.a1	sp|P78527|PRKDC_HUMAN	sp|P78527|PRKDC_HUMAN DNA-dependent protein kinase catalytic subunit OS=Homo sapiens GN=PRKDC PE=1 SV=3	WLLAHCGR	C6:+57.02146	1171	1178	1012.5150146484375
pepa1b92	a1.a1.a1	sp|P78527|PRKDC_HUMAN	sp|P78527|PRKDC_HUMAN DNA-dependent protein kinase catalytic subunit OS=Homo sapiens GN=PRKDC PE=1 SV=3	QGNLSSQVPLK		3148	3158	1170.6480712890625
pepa1c101	a1.a1.a1	sp|P78527|PRKDC_HUMAN	sp|P78527|PRKDC_HUMAN DNA-dependent protein kinase catalytic subunit OS=Homo sapiens GN=PRKDC PE=1 SV=3	SLGPPQGEEDSVPR		2107	2120	1467.707763671875
pepa1b97	a1.a1.a1	sp|P78527|PRKDC_HUMAN	sp|P78527|PRKDC_HUMAN DNA-dependent protein kinase catalytic subunit OS=Homo sapiens GN=PRKDC PE=1 SV=3	QMFLTQTDTGDDR	M2:+15.99491	394	406	1543.669677734375
pepa1c118	a1.a1.a1	sp|P78527|PRKDC_HUMAN	sp|P78527|PRKDC_HUMAN DNA-dependent protein kinase catalytic subunit OS=Homo sapiens GN=PRKDC PE=1 SV=3	VIAGLYQR		3373	3380	919.536376953125
pepa1b57	a1.a1.a1	sp|P78527|PRKDC_HUMAN	sp|P78527|PRKDC_HUMAN DNA-dependent protein kinase catalytic subunit OS=Homo sapiens GN=PRKDC PE=1 SV=3	LLQDFNR		2836	2842	905.484375
pepa1b55	a1.a1.a1	sp|P78527|PRKDC_HUMAN	sp|P78527|PRKDC_HUMAN DNA-dependent protein kinase catalytic subunit OS=Homo sapiens GN=PRKDC PE=1 SV=3	ILELSGSSSEDSEK		3359	3372	1480.70166015625
pepa1b72	a1.a1.a1	sp|P78527|PRKDC_HUMAN	sp|P78527|PRKDC_HUMAN DNA-dependent protein kinase catalytic subunit OS=Homo sapiens GN=PRKDC PE=1 SV=3	MAGENQLLER		1927	1936	1160.5732421875
pepa1c124	a1.a1.a1	sp|P78527|PRKDC_HUMAN	sp|P78527|PRKDC_HUMAN DNA-dependent protein kinase catalytic subunit OS=Homo sapiens GN=PRKDC PE=1 SV=3	YAVPSAGLR		265	273	933.5156860351562
pepa1b90	a1.a1.a1	sp|P78527|PRKDC_HUMAN	sp|P78527|PRKDC_HUMAN DNA-dependent protein kinase catalytic subunit OS=Homo sapiens GN=PRKDC PE=1 SV=3	QDWVDGEPTEAEK		2979	2991	1503.66015625
pepa1b63	a1.a1.a1	sp|P78527|PRKDC_HUMAN	sp|P78527|PRKDC_HUMAN DNA-dependent protein kinase catalytic subunit OS=Homo sapiens GN=PRKDC PE=1 SV=3	LPPDVLR		2916	2922	809.4884033203125
pepa1b22	a1.a1.a1	sp|P78527|PRKDC_HUMAN	sp|P78527|PRKDC_HUMAN DNA-dependent protein kinase catalytic subunit OS=Homo sapiens GN=PRKDC PE=1 SV=3	DILETHLR		1413	1420	996.5477294921875
pepa1b53	a1.a1.a1	sp|P78527|PRKDC_HUMAN	sp|P78527|PRKDC_HUMAN DNA-dependent protein kinase catalytic subunit OS=Homo sapiens GN=PRKDC PE=1 SV=3	ILDVMYSR	M5:+15.99491	1876	1883	1012.5136108398438
pepa1b93	a1.a1.a1	sp|P78527|PRKDC_HUMAN	sp|P78527|PRKDC_HUMAN DNA-dependent protein kinase catalytic subunit OS=Homo sapiens GN=PRKDC PE=1 SV=3	QGNLSSQVPLKR	Q1:-17.02655	3148	3159	1309.72265625
pepa1c121	a1.a1.a1	sp|P78527|PRKDC_HUMAN	sp|P78527|PRKDC_HUMAN DNA-dependent protein kinase catalytic subunit OS=Homo sapiens GN=PRKDC PE=1 SV=3	VTELALTASDR		914	924	1175.6270751953125
pepa1b51	a1.a1.a1	sp|P78527|PRKDC_HUMAN	sp|P78527|PRKDC_HUMAN DNA-dependent protein kinase catalytic subunit OS=Homo sapiens GN=PRKDC PE=1 SV=3	LGLPGDEVDNK		2705	2715	1156.5849609375
pepa1a9	a1.a1.a1	sp|P78527|PRKDC_HUMAN	sp|P78527|PRKDC_HUMAN DNA-dependent protein kinase catalytic subunit OS=Homo sapiens GN=PRKDC PE=1 SV=3	ATQMPEGGQGAPPMYQLYK	M4:+15.99491 M14:+15.99491	945	963	2098.957763671875
pepa1b87	a1.a1.a1	sp|P78527|PRKDC_HUMAN	sp|P78527|PRKDC_HUMAN DNA-dependent protein kinase catalytic subunit OS=Homo sapiens GN=PRKDC PE=1 SV=3	NLLTVTSSDEMMK	M11:+15.99491 M12:+15.99491	869	881	1500.6923828125
pepa1c115	a1.a1.a1	sp|P78527|PRKDC_HUMAN	sp|P78527|PRKDC_HUMAN DNA-dependent protein kinase catalytic subunit OS=Homo sapiens GN=PRKDC PE=1 SV=3	TYSVVPMTSR		3790	3799	1140.5721435546875
pepa1b46	a1.a1.a1	sp|P78527|PRKDC_HUMAN	sp|P78527|PRKDC_HUMAN DNA-dependent protein kinase catalytic subunit OS=Homo sapiens GN=PRKDC PE=1 SV=3	HGDLPDIQIK		2777	2786	1135.6109619140625
pepa1b61	a1.a1.a1	sp|P78527|PRKDC_HUMAN	sp|P78527|PRKDC_HUMAN DNA-dependent protein kinase catalytic subunit OS=Homo sapiens GN=PRKDC PE=1 SV=3	INQVFHGSCITEGNELTK	C9:+57.02146	1896	1913	2046.99169921875
pepa1b60	a1.a1.a1	sp|P78527|PRKDC_HUMAN	sp|P78527|PRKDC_HUMAN DNA-dependent protein kinase catalytic subunit OS=Homo sapiens GN=PRKDC PE=1 SV=3	LNESTFDTQITK		1858	1869	1396.6959228515625
pepa1b26	a1.a1.a1	sp|P78527|PRKDC_HUMAN	sp|P78527|PRKDC_HUMAN DNA-dependent protein kinase catalytic subunit OS=Homo sapiens GN=PRKDC PE=1 SV=3	DPESETDNDSQEIFK		2486	2500	1753.7403564453125
pepa1b96	a1.a1.a1	sp|P78527|PRKDC_HUMAN	sp|P78527|PRKDC_HUMAN DNA-dependent protein kinase catalytic subunit OS=Homo sapiens GN=PRKDC PE=1 SV=3	QMFLTQTDTGDDR		394	406	1527.6748046875
pepa1b24	a1.a1.a1	sp|P78527|PRKDC_HUMAN	sp|P78527|PRKDC_HUMAN DNA-dependent protein kinase catalytic subunit OS=Homo sapiens GN=PRKDC PE=1 SV=3	DLLLNTMSQEEK	M7:+15.99491	3814	3825	1436.6942138671875
pepa1c106	a1.a1.a1	sp|P78527|PRKDC_HUMAN	sp|P78527|PRKDC_HUMAN DNA-dependent protein kinase catalytic subunit OS=Homo sapiens GN=PRKDC PE=1 SV=3	SSIDVLLHQSR		3115	3125	1254.6805419921875
pepa1b95	a1.a1.a1	sp|P78527|PRKDC_HUMAN	sp|P78527|PRKDC_HUMAN DNA-dependent protein kinase catalytic subunit OS=Homo sapiens GN=PRKDC PE=1 SV=3	QITQSALLAEAR		2951	2962	1300.722412109375
pepa1a8	a1.a1.a1	sp|P78527|PRKDC_HUMAN	sp|P78527|PRKDC_HUMAN DNA-dependent protein kinase catalytic subunit OS=Homo sapiens GN=PRKDC PE=1 SV=3	ATQMPEGGQGAPPMYQLYK	M14:+15.99491	945	963	2082.962646484375
pepa1b59	a1.a1.a1	sp|P78527|PRKDC_HUMAN	sp|P78527|PRKDC_HUMAN DNA-dependent protein kinase catalytic subunit OS=Homo sapiens GN=PRKDC PE=1 SV=3	LLSITVR		669	675	801.5197143554688
pepa1b17	a1.a1.a1	sp|P78527|PRKDC_HUMAN	sp|P78527|PRKDC_HUMAN DNA-dependent protein kinase catalytic subunit OS=Homo sapiens GN=PRKDC PE=1 SV=3	CLMDQATDPNILGR	C1:+57.02146 M3:+15.99491	4106	4119	1619.751953125
pepa1b83	a1.a1.a1	sp|P78527|PRKDC_HUMAN	sp|P78527|PRKDC_HUMAN DNA-dependent protein kinase catalytic subunit OS=Homo sapiens GN=PRKDC PE=1 SV=3	NELEIPGQYDGR		3697	3708	1390.66015625
pepa1b43	a1.a1.a1	sp|P78527|PRKDC_HUMAN	sp|P78527|PRKDC_HUMAN DNA-dependent protein kinase catalytic subunit OS=Homo sapiens GN=PRKDC PE=1 SV=3	GIFTSEIGTK		2941	2950	1052.562744140625
pepa1b89	a1.a1.a1	sp|P78527|PRKDC_HUMAN	sp|P78527|PRKDC_HUMAN DNA-dependent protein kinase catalytic subunit OS=Homo sapiens GN=PRKDC PE=1 SV=3	NNWEVSALSR		811	820	1175.580810546875
pepa1c100	a1.a1.a1	sp|P78527|PRKDC_HUMAN	sp|P78527|PRKDC_HUMAN DNA-dependent protein kinase catalytic subunit OS=Homo sapiens GN=PRKDC PE=1 SV=3	SIGEYDVLR		2932	2940	1051.5423583984375
pepa1b58	a1.a1.a1	sp|P78527|PRKDC_HUMAN	sp|P78527|PRKDC_HUMAN DNA-dependent protein kinase catalytic subunit OS=Homo sapiens GN=PRKDC PE=1 SV=3	LLQIIER		3468	3474	884.5568237304688
pepa1b18	a1.a1.a1	sp|P78527|PRKDC_HUMAN	sp|P78527|PRKDC_HUMAN DNA-dependent protein kinase catalytic subunit OS=Homo sapiens GN=PRKDC PE=1 SV=3	DCLSIPYR	C2:+57.02146	2247	2254	1023.4932250976562
pepa1b69	a1.a1.a1	sp|P78527|PRKDC_HUMAN	sp|P78527|PRKDC_HUMAN DNA-dependent protein kinase catalytic subunit OS=Homo sapiens GN=PRKDC PE=1 SV=3	LYSLALHPN		1063	1071	1027.5574951171875
pepa1b67	a1.a1.a1	sp|P78527|PRKDC_HUMAN	sp|P78527|PRKDC_HUMAN DNA-dependent protein kinase catalytic subunit OS=Homo sapiens GN=PRKDC PE=1 SV=3	LTPLPEDNSMNVDQDGDPSDR		3197	3217	2315.009521484375
pepa1c105	a1.a1.a1	sp|P78527|PRKDC_HUMAN	sp|P78527|PRKDC_HUMAN DNA-dependent protein kinase catalytic subunit OS=Homo sapiens GN=PRKDC PE=1 SV=3	SQGCSEQVLTVLK	C4:+57.02146	3290	3302	1448.7418212890625
pepa1b70	a1.a1.a1	sp|P78527|PRKDC_HUMAN	sp|P78527|PRKDC_HUMAN DNA-dependent protein kinase catalytic subunit OS=Homo sapiens GN=PRKDC PE=1 SV=3	KGGSWIQEINVAEK		4023	4036	1558.82275390625
pepa1b47	a1.a1.a1	sp|P78527|PRKDC_HUMAN	sp|P78527|PRKDC_HUMAN DNA-dependent protein kinase catalytic subunit OS=Homo sapiens GN=PRKDC PE=1 SV=3	HSSLITPLQAVAQR		2787	2800	1520.8548583984375
pepa1b64	a1.a1.a1	sp|P78527|PRKDC_HUMAN	sp|P78527|PRKDC_HUMAN DNA-dependent protein kinase catalytic subunit OS=Homo sapiens GN=PRKDC PE=1 SV=3	LPVLAGCLK	C7:+57.02146	217	225	970.5758056640625
pepa1b91	a1.a1.a1	sp|P78527|PRKDC_HUMAN	sp|P78527|PRKDC_HUMAN DNA-dependent protein kinase catalytic subunit OS=Homo sapiens GN=PRKDC PE=1 SV=3	QGNLSSQVPLK	Q1:-17.02655	3148	3158	1153.62158203125
pepa1c109	a1.a1.a1	sp|P78527|PRKDC_HUMAN	sp|P78527|PRKDC_HUMAN DNA-dependent protein kinase catalytic subunit OS=Homo sapiens GN=PRKDC PE=1 SV=3	SYELILQSTR		650	659	1209.6478271484375
pepa1a3	a1.a1.a1	sp|P78527|PRKDC_HUMAN	sp|P78527|PRKDC_HUMAN DNA-dependent protein kinase catalytic subunit OS=Homo sapiens GN=PRKDC PE=1 SV=3	ALQTSLVFSR		52	61	1121.6318359375
pepa1c126	a1.a1.a1	sp|P78527|PRKDC_HUMAN	sp|P78527|PRKDC_HUMAN DNA-dependent protein kinase catalytic subunit OS=Homo sapiens GN=PRKDC PE=1 SV=3	YPEETLSLMTK		3475	3485	1311.6505126953125
pepa1a4	a1.a1.a1	sp|P78527|PRKDC_HUMAN	sp|P78527|PRKDC_HUMAN DNA-dependent protein kinase catalytic subunit OS=Homo sapiens GN=PRKDC PE=1 SV=3	ALSSEPACLAEIEEDK	C8:+57.02146	3340	3355	1761.821533203125
pepa1a7	a1.a1.a1	sp|P78527|PRKDC_HUMAN	sp|P78527|PRKDC_HUMAN DNA-dependent protein kinase catalytic subunit OS=Homo sapiens GN=PRKDC PE=1 SV=3	ATQMPEGGQGAPPMYQLYK		945	963	2066.9677734375
pepa1b29	a1.a1.a1	sp|P78527|PRKDC_HUMAN	sp|P78527|PRKDC_HUMAN DNA-dependent protein kinase catalytic subunit OS=Homo sapiens GN=PRKDC PE=1 SV=3	DQNILLGTTYR		3325	3335	1293.68017578125
pepa1b39	a1.a1.a1	sp|P78527|PRKDC_HUMAN	sp|P78527|PRKDC_HUMAN DNA-dependent protein kinase catalytic subunit OS=Homo sapiens GN=PRKDC PE=1 SV=3	FVPLLPGNR		1194	1202	1012.5942993164062
pepa1b54	a1.a1.a1	sp|P78527|PRKDC_HUMAN	sp|P78527|PRKDC_HUMAN DNA-dependent protein kinase catalytic subunit OS=Homo sapiens GN=PRKDC PE=1 SV=3	LLEEALLR		2892	2899	956.577880859375
pepa1c122	a1.a1.a1	sp|P78527|PRKDC_HUMAN	sp|P78527|PRKDC_HUMAN DNA-dependent protein kinase catalytic subunit OS=Homo sapiens GN=PRKDC PE=1 SV=3	VVQMLGSLGGQINK		855	868	1443.7991943359375
pepa1b88	a1.a1.a1	sp|P78527|PRKDC_HUMAN	sp|P78527|PRKDC_HUMAN DNA-dependent protein kinase catalytic subunit OS=Homo sapiens GN=PRKDC PE=1 SV=3	NLSSNEAISLEEIR		839	852	1574.802490234375
pepa1b40	a1.a1.a1	sp|P78527|PRKDC_HUMAN	sp|P78527|PRKDC_HUMAN DNA-dependent protein kinase catalytic subunit OS=Homo sapiens GN=PRKDC PE=1 SV=3	FYQGFLFSEKPEK		1961	1973	1619.810791015625
pepa1c117	a1.a1.a1	sp|P78527|PRKDC_HUMAN	sp|P78527|PRKDC_HUMAN DNA-dependent protein kinase catalytic subunit OS=Homo sapiens GN=PRKDC PE=1 SV=3	VCLDIIYK	C2:+57.02146	2434	2441	1023.5548095703125
pepa1b13	a1.a1.a1	sp|P78527|PRKDC_HUMAN	sp|P78527|PRKDC_HUMAN DNA-dependent protein kinase catalytic subunit OS=Homo sapiens GN=PRKDC PE=1 SV=3	AYVPALQMAFK	M8:+15.99491	747	757	1254.655517578125
pepa1b37	a1.a1.a1	sp|P78527|PRKDC_HUMAN	sp|P78527|PRKDC_HUMAN DNA-dependent protein kinase catalytic subunit OS=Homo sapiens GN=PRKDC PE=1 SV=3	FTSLTGGSLEELR		1699	1711	1409.7275390625
pepa1b16	a1.a1.a1	sp|P78527|PRKDC_HUMAN	sp|P78527|PRKDC_HUMAN DNA-dependent protein kinase catalytic subunit OS=Homo sapiens GN=PRKDC PE=1 SV=3	CLMDQATDPNILGR	C1:+57.02146	4106	4119	1603.757080078125
pepa1b23	a1.a1.a1	sp|P78527|PRKDC_HUMAN	sp|P78527|PRKDC_HUMAN DNA-dependent protein kinase catalytic subunit OS=Homo sapiens GN=PRKDC PE=1 SV=3	DLLLNTMSQEEK		3814	3825	1420.69921875
pepa1b78	a1.a1.a1	sp|P78527|PRKDC_HUMAN	sp|P78527|PRKDC_HUMAN DNA-dependent protein kinase catalytic subunit OS=Homo sapiens GN=PRKDC PE=1 SV=3	MEVQEQEEDISSLIR	M1:+15.99491	3218	3232	1821.8538818359375
pepa1b73	a1.a1.a1	sp|P78527|PRKDC_HUMAN	sp|P78527|PRKDC_HUMAN DNA-dependent protein kinase catalytic subunit OS=Homo sapiens GN=PRKDC PE=1 SV=3	MAVLALLAK	M1:+15.99491	1643	1651	945.5806274414062
pepa1c111	a1.a1.a1	sp|P78527|PRKDC_HUMAN	sp|P78527|PRKDC_HUMAN DNA-dependent protein kinase catalytic subunit OS=Homo sapiens GN=PRKDC PE=1 SV=3	TFPVLLR		965	971	845.5247802734375
pepa1b41	a1.a1.a1	sp|P78527|PRKDC_HUMAN	sp|P78527|PRKDC_HUMAN DNA-dependent protein kinase catalytic subunit OS=Homo sapiens GN=PRKDC PE=1 SV=3	GGSWIQEINVAEK		4024	4036	1430.727783203125
pepa1b52	a1.a1.a1	sp|P78527|PRKDC_HUMAN	sp|P78527|PRKDC_HUMAN DNA-dependent protein kinase catalytic subunit OS=Homo sapiens GN=PRKDC PE=1 SV=3	LGNPIVPLNIR		2133	2143	1205.7369384765625
pepa1b99	a1.a1.a1	sp|P78527|PRKDC_HUMAN	sp|P78527|PRKDC_HUMAN DNA-dependent protein kinase catalytic subunit OS=Homo sapiens GN=PRKDC PE=1 SV=3	SDPGLLTNTMDVFVK	M10:+15.99491	3993	4007	1652.8204345703125
pepa1b28	a1.a1.a1	sp|P78527|PRKDC_HUMAN	sp|P78527|PRKDC_HUMAN DNA-dependent protein kinase catalytic subunit OS=Homo sapiens GN=PRKDC PE=1 SV=3	DPTVHDDVLELEMDELNR	M13:+15.99491	2073	2090	2155.981689453125
pepa1b33	a1.a1.a1	sp|P78527|PRKDC_HUMAN	sp|P78527|PRKDC_HUMAN DNA-dependent protein kinase catalytic subunit OS=Homo sapiens GN=PRKDC PE=1 SV=3	EQQHVMEELFQSSFR		1769	1783	1894.8756103515625
pepa1c114	a1.a1.a1	sp|P78527|PRKDC_HUMAN	sp|P78527|PRKDC_HUMAN DNA-dependent protein kinase catalytic subunit OS=Homo sapiens GN=PRKDC PE=1 SV=3	TVSLLDENNVSSYLSK		3303	3318	1768.8968505859375
pepa1b66	a1.a1.a1	sp|P78527|PRKDC_HUMAN	sp|P78527|PRKDC_HUMAN DNA-dependent protein kinase catalytic subunit OS=Homo sapiens GN=PRKDC PE=1 SV=3	LSFAVPFR		892	899	936.5305786132812
pepa1b35	a1.a1.a1	sp|P78527|PRKDC_HUMAN	sp|P78527|PRKDC_HUMAN DNA-dependent protein kinase catalytic subunit OS=Homo sapiens GN=PRKDC PE=1 SV=3	FLESIAMHDIIAAEK		1297	1311	1687.872802734375
pepa1b12	a1.a1.a1	sp|P78527|PRKDC_HUMAN	sp|P78527|PRKDC_HUMAN DNA-dependent protein kinase catalytic subunit OS=Homo sapiens GN=PRKDC PE=1 SV=3	AYVPALQMAFK		747	757	1238.66064453125
pepa1b94	a1.a1.a1	sp|P78527|PRKDC_HUMAN	sp|P78527|PRKDC_HUMAN DNA-dependent protein kinase catalytic subunit OS=Homo sapiens GN=PRKDC PE=1 SV=3	QITQSALLAEAR	Q1:-17.02655	2951	2962	1283.69580078125
pepa1b79	a1.a1.a1	sp|P78527|PRKDC_HUMAN	sp|P78527|PRKDC_HUMAN DNA-dependent protein kinase catalytic subunit OS=Homo sapiens GN=PRKDC PE=1 SV=3	MSTSPEAFLALR		3890	3901	1322.677734375
pepa1c120	a1.a1.a1	sp|P78527|PRKDC_HUMAN	sp|P78527|PRKDC_HUMAN DNA-dependent protein kinase catalytic subunit OS=Homo sapiens GN=PRKDC PE=1 SV=3	VLEQLIVAHFPMQSR		1713	1727	1767.9578857421875
pepa1c107	a1.a1.a1	sp|P78527|PRKDC_HUMAN	sp|P78527|PRKDC_HUMAN DNA-dependent protein kinase catalytic subunit OS=Homo sapiens GN=PRKDC PE=1 SV=3	SSSESLNHLLYDEFVK		555	570	1867.90771484375
pepa1b34	a1.a1.a1	sp|P78527|PRKDC_HUMAN	sp|P78527|PRKDC_HUMAN DNA-dependent protein kinase catalytic subunit OS=Homo sapiens GN=PRKDC PE=1 SV=3	ETGLMYSIMVH		3976	3986	1280.601806640625
pepa1b68	a1.a1.a1	sp|P78527|PRKDC_HUMAN	sp|P78527|PRKDC_HUMAN DNA-dependent protein kinase catalytic subunit OS=Homo sapiens GN=PRKDC PE=1 SV=3	LVINTEEVFRPY		2149	2160	1479.7845458984375
pepa1c125	a1.a1.a1	sp|P78527|PRKDC_HUMAN	sp|P78527|PRKDC_HUMAN DNA-dependent protein kinase catalytic subunit OS=Homo sapiens GN=PRKDC PE=1 SV=3	YNFPVEVEVPMER		1988	2000	1608.7730712890625
pepa1b44	a1.a1.a1	sp|P78527|PRKDC_HUMAN	sp|P78527|PRKDC_HUMAN DNA-dependent protein kinase catalytic subunit OS=Homo sapiens GN=PRKDC PE=1 SV=3	GLSSLLCNFTK	C7:+57.02146	226	236	1239.640625
pepa1b27	a1.a1.a1	sp|P78527|PRKDC_HUMAN	sp|P78527|PRKDC_HUMAN DNA-dependent protein kinase catalytic subunit OS=Homo sapiens GN=PRKDC PE=1 SV=3	DPTVHDDVLELEMDELNR		2073	2090	2139.98681640625
pepa1b80	a1.a1.a1	sp|P78527|PRKDC_HUMAN	sp|P78527|PRKDC_HUMAN DNA-dependent protein kinase catalytic subunit OS=Homo sapiens GN=PRKDC PE=1 SV=3	MVSAVLNGMLDQSFR	M1:+15.99491	1592	1606	1683.8197021484375
pepa1b84	a1.a1.a1	sp|P78527|PRKDC_HUMAN	sp|P78527|PRKDC_HUMAN DNA-dependent protein kinase catalytic subunit OS=Homo sapiens GN=PRKDC PE=1 SV=3	NLDLAVLELMQSSVDNTK	M10:+15.99491	1574	1591	2006.010986328125
pepa1c113	a1.a1.a1	sp|P78527|PRKDC_HUMAN	sp|P78527|PRKDC_HUMAN DNA-dependent protein kinase catalytic subunit OS=Homo sapiens GN=PRKDC PE=1 SV=3	TVGALQVLGTEAQSSLLK		1275	1292	1815.0225830078125
pepa1b31	a1.a1.a1	sp|P78527|PRKDC_HUMAN	sp|P78527|PRKDC_HUMAN DNA-dependent protein kinase catalytic subunit OS=Homo sapiens GN=PRKDC PE=1 SV=3	DVDFMYVELIQR	M5:+15.99491	380	391	1543.7464599609375
pepa1b62	a1.a1.a1	sp|P78527|PRKDC_HUMAN	sp|P78527|PRKDC_HUMAN DNA-dependent protein kinase catalytic subunit OS=Homo sapiens GN=PRKDC PE=1 SV=3	IPALDLLIK		125	133	995.650390625
pepa1b76	a1.a1.a1	sp|P78527|PRKDC_HUMAN	sp|P78527|PRKDC_HUMAN DNA-dependent protein kinase catalytic subunit OS=Homo sapiens GN=PRKDC PE=1 SV=3	MDPMNIWDDIITNR	M1:+15.99491 M4:+15.99491	3173	3186	1765.788818359375
pepa1b98	a1.a1.a1	sp|P78527|PRKDC_HUMAN	sp|P78527|PRKDC_HUMAN DNA-dependent protein kinase catalytic subunit OS=Homo sapiens GN=PRKDC PE=1 SV=3	SDPGLLTNTMDVFVK		3993	4007	1636.825439453125
pepa1a2	a1.a1.a1	sp|P78527|PRKDC_HUMAN	sp|P78527|PRKDC_HUMAN DNA-dependent protein kinase catalytic subunit OS=Homo sapiens GN=PRKDC PE=1 SV=3	AALSALESFLK		311	321	1149.65185546875
pepa1b25	a1.a1.a1	sp|P78527|PRKDC_HUMAN	sp|P78527|PRKDC_HUMAN DNA-dependent protein kinase catalytic subunit OS=Homo sapiens GN=PRKDC PE=1 SV=3	DILPCLDGYLK	C5:+57.02146	791	801	1306.671630859375
pepa1b85	a1.a1.a1	sp|P78527|PRKDC_HUMAN	sp|P78527|PRKDC_HUMAN DNA-dependent protein kinase catalytic subunit OS=Homo sapiens GN=PRKDC PE=1 SV=3	NILEESLCELVAK	C8:+57.02146	2335	2347	1517.7884521484375
pepa1c108	a1.a1.a1	sp|P78527|PRKDC_HUMAN	sp|P78527|PRKDC_HUMAN DNA-dependent protein kinase catalytic subunit OS=Homo sapiens GN=PRKDC PE=1 SV=3	SVGTELLSLVYK		1478	1489	1308.741455078125
pepa1c119	a1.a1.a1	sp|P78527|PRKDC_HUMAN	sp|P78527|PRKDC_HUMAN DNA-dependent protein kinase catalytic subunit OS=Homo sapiens GN=PRKDC PE=1 SV=3	VLEQLIVAHFPM		1713	1724	1396.76611328125
pepa1b11	a1.a1.a1	sp|P78527|PRKDC_HUMAN	sp|P78527|PRKDC_HUMAN DNA-dependent protein kinase catalytic subunit OS=Homo sapiens GN=PRKDC PE=1 SV=3	AVAFFLESIAMHDIIAAEK	M11:+15.99491	1293	1311	2092.078857421875
pepa1b75	a1.a1.a1	sp|P78527|PRKDC_HUMAN	sp|P78527|PRKDC_HUMAN DNA-dependent protein kinase catalytic subunit OS=Homo sapiens GN=PRKDC PE=1 SV=3	MDPMNIWDDIITNR	M4:+15.99491	3173	3186	1749.7939453125
pepa1a1	a1.a1.a1	sp|P78527|PRKDC_HUMAN	sp|P78527|PRKDC_HUMAN DNA-dependent protein kinase catalytic subunit OS=Homo sapiens GN=PRKDC PE=1 SV=3	AAAAEVLGLILR		2317	2328	1196.736572265625
pepa1b32	a1.a1.a1	sp|P78527|PRKDC_HUMAN	sp|P78527|PRKDC_HUMAN DNA-dependent protein kinase catalytic subunit OS=Homo sapiens GN=PRKDC PE=1 SV=3	EMKPVIFLDVFLPR	M2:+15.99491	900	913	1719.9505615234375
pepa1b56	a1.a1.a1	sp|P78527|PRKDC_HUMAN	sp|P78527|PRKDC_HUMAN DNA-dependent protein kinase catalytic subunit OS=Homo sapiens GN=PRKDC PE=1 SV=3	LLLQGEADQSLLTFIDK		3051	3067	1904.037841796875
pepa1b30	a1.a1.a1	sp|P78527|PRKDC_HUMAN	sp|P78527|PRKDC_HUMAN DNA-dependent protein kinase catalytic subunit OS=Homo sapiens GN=PRKDC PE=1 SV=3	DVDFMYVELIQR		380	391	1527.7515869140625
pepa1b65	a1.a1.a1	sp|P78527|PRKDC_HUMAN	sp|P78527|PRKDC_HUMAN DNA-dependent protein kinase catalytic subunit OS=Homo sapiens GN=PRKDC PE=1 SV=3	LQYFMEQFYGIIR		338	350	1707.8568115234375
pepa1b86	a1.a1.a1	sp|P78527|PRKDC_HUMAN	sp|P78527|PRKDC_HUMAN DNA-dependent protein kinase catalytic subunit OS=Homo sapiens GN=PRKDC PE=1 SV=3	NLLIFENLIDLK		1974	1985	1444.8414306640625
pepa1b19	a1.a1.a1	sp|P78527|PRKDC_HUMAN	sp|P78527|PRKDC_HUMAN DNA-dependent protein kinase catalytic subunit OS=Homo sapiens GN=PRKDC PE=1 SV=3	DFGLLVFVR		62	70	1065.609619140625
pepa1b74	a1.a1.a1	sp|P78527|PRKDC_HUMAN	sp|P78527|PRKDC_HUMAN DNA-dependent protein kinase catalytic subunit OS=Homo sapiens GN=PRKDC PE=1 SV=3	MDPMNIWDDIITNR		3173	3186	1733.7989501953125
pepa2b83	a2.a1.a1	sp|P11388-2|TOP2A_HUMAN	sp|P11388-2|TOP2A_HUMAN Isoform 2 of DNA topoisomerase 2-alpha OS=Homo sapiens GN=TOP2A	VIHEQVNHR		288	296	1131.6021728515625
pepa2b22	a2.a1.a1	sp|P11388-2|TOP2A_HUMAN	sp|P11388-2|TOP2A_HUMAN Isoform 2 of DNA topoisomerase 2-alpha OS=Homo sapiens GN=TOP2A	EYHTDTTVK		985	993	1093.5164794921875
pepa2b55	a2.a1.a1	sp|P11388-2|TOP2A_HUMAN	sp|P11388-2|TOP2A_HUMAN Isoform 2 of DNA topoisomerase 2-alpha OS=Homo sapiens GN=TOP2A	KPSTSDDSDSNFEK		1493	1506	1556.6715087890625
pepa2b54	a2.a1.a1	sp|P11388-2|TOP2A_HUMAN	sp|P11388-2|TOP2A_HUMAN Isoform 2 of DNA topoisomerase 2-alpha OS=Homo sapiens GN=TOP2A	KNYEDEDSLK		546	555	1240.569580078125
pepa2b69	a2.a1.a1	sp|P11388-2|TOP2A_HUMAN	sp|P11388-2|TOP2A_HUMAN Isoform 2 of DNA topoisomerase 2-alpha OS=Homo sapiens GN=TOP2A	RDPALNSGVSQKPDPAK		1469	1485	1779.9351806640625
pepa2b30	a2.a1.a1	sp|P11388-2|TOP2A_HUMAN	sp|P11388-2|TOP2A_HUMAN Isoform 2 of DNA topoisomerase 2-alpha OS=Homo sapiens GN=TOP2A	GYDSDPVK		1107	1114	880.4050903320312
pepa2b15	a2.a1.a1	sp|P11388-2|TOP2A_HUMAN	sp|P11388-2|TOP2A_HUMAN Isoform 2 of DNA topoisomerase 2-alpha OS=Homo sapiens GN=TOP2A	EKQDEQVGLPGK		1211	1222	1327.685546875
pepa2b10	a2.a1.a1	sp|P11388-2|TOP2A_HUMAN	sp|P11388-2|TOP2A_HUMAN Isoform 2 of DNA topoisomerase 2-alpha OS=Homo sapiens GN=TOP2A	DPALNSGVSQKPDPAK		1470	1485	1623.8341064453125
pepa2b62	a2.a1.a1	sp|P11388-2|TOP2A_HUMAN	sp|P11388-2|TOP2A_HUMAN Isoform 2 of DNA topoisomerase 2-alpha OS=Homo sapiens GN=TOP2A	NYEDEDSLK		547	555	1112.474609375
pepa2b47	a2.a1.a1	sp|P11388-2|TOP2A_HUMAN	sp|P11388-2|TOP2A_HUMAN Isoform 2 of DNA topoisomerase 2-alpha OS=Homo sapiens GN=TOP2A	IMIMTDQDQDGSHIK	M2:+15.99491 M4:+15.99491	562	576	1763.7943115234375
pepa2a9	a2.a1.a1	sp|P11388-2|TOP2A_HUMAN	sp|P11388-2|TOP2A_HUMAN Isoform 2 of DNA topoisomerase 2-alpha OS=Homo sapiens GN=TOP2A	DPALNSGVSQKPD		1470	1482	1327.6492919921875
pepa2b71	a2.a1.a1	sp|P11388-2|TOP2A_HUMAN	sp|P11388-2|TOP2A_HUMAN Isoform 2 of DNA topoisomerase 2-alpha OS=Homo sapiens GN=TOP2A	SFGSTCQLSEK	C6:+57.02146	387	397	1243.562744140625
pepa2b68	a2.a1.a1	sp|P11388-2|TOP2A_HUMAN	sp|P11388-2|TOP2A_HUMAN Isoform 2 of DNA topoisomerase 2-alpha OS=Homo sapiens GN=TOP2A	QTWMDNMGR	M7:+15.99491	192	200	1154.47216796875
pepa2b46	a2.a1.a1	sp|P11388-2|TOP2A_HUMAN	sp|P11388-2|TOP2A_HUMAN Isoform 2 of DNA topoisomerase 2-alpha OS=Homo sapiens GN=TOP2A	IMIMTDQDQDGSHIK	M4:+15.99491	562	576	1747.7994384765625
pepa2b82	a2.a1.a1	sp|P11388-2|TOP2A_HUMAN	sp|P11388-2|TOP2A_HUMAN Isoform 2 of DNA topoisomerase 2-alpha OS=Homo sapiens GN=TOP2A	TQMAEVLPSPR	M3:+15.99491	1231	1241	1244.630859375
pepa2b74	a2.a1.a1	sp|P11388-2|TOP2A_HUMAN	sp|P11388-2|TOP2A_HUMAN Isoform 2 of DNA topoisomerase 2-alpha OS=Homo sapiens GN=TOP2A	SIPSMVDGLKPGQR	M5:+15.99491	740	753	1500.7843017578125
pepa2b33	a2.a1.a1	sp|P11388-2|TOP2A_HUMAN	sp|P11388-2|TOP2A_HUMAN Isoform 2 of DNA topoisomerase 2-alpha OS=Homo sapiens GN=TOP2A	HVDYVADQIVTK		325	336	1387.7220458984375
pepa2b45	a2.a1.a1	sp|P11388-2|TOP2A_HUMAN	sp|P11388-2|TOP2A_HUMAN Isoform 2 of DNA topoisomerase 2-alpha OS=Homo sapiens GN=TOP2A	IMIMTDQDQDGSHIK		562	576	1731.804443359375
pepa2b76	a2.a1.a1	sp|P11388-2|TOP2A_HUMAN	sp|P11388-2|TOP2A_HUMAN Isoform 2 of DNA topoisomerase 2-alpha OS=Homo sapiens GN=TOP2A	SSDESNFDVPPR		1328	1339	1349.59716796875
pepa2b18	a2.a1.a1	sp|P11388-2|TOP2A_HUMAN	sp|P11388-2|TOP2A_HUMAN Isoform 2 of DNA topoisomerase 2-alpha OS=Homo sapiens GN=TOP2A	EQVLEPMLNGTEK	M7:+15.99491	963	975	1503.7364501953125
pepa2b41	a2.a1.a1	sp|P11388-2|TOP2A_HUMAN	sp|P11388-2|TOP2A_HUMAN Isoform 2 of DNA topoisomerase 2-alpha OS=Homo sapiens GN=TOP2A	IKNENTEGSPQEDGVELEGLK		1265	1285	2286.110107421875
pepa2b79	a2.a1.a1	sp|P11388-2|TOP2A_HUMAN	sp|P11388-2|TOP2A_HUMAN Isoform 2 of DNA topoisomerase 2-alpha OS=Homo sapiens GN=TOP2A	TDDEDFVPSDASPPK		1369	1383	1619.7076416015625
pepa2b67	a2.a1.a1	sp|P11388-2|TOP2A_HUMAN	sp|P11388-2|TOP2A_HUMAN Isoform 2 of DNA topoisomerase 2-alpha OS=Homo sapiens GN=TOP2A	QTWMDNMGR		192	200	1138.4771728515625
pepa2b48	a2.a1.a1	sp|P11388-2|TOP2A_HUMAN	sp|P11388-2|TOP2A_HUMAN Isoform 2 of DNA topoisomerase 2-alpha OS=Homo sapiens GN=TOP2A	IPNFDVR		890	896	860.462890625
pepa2b73	a2.a1.a1	sp|P11388-2|TOP2A_HUMAN	sp|P11388-2|TOP2A_HUMAN Isoform 2 of DNA topoisomerase 2-alpha OS=Homo sapiens GN=TOP2A	SIPSMVDGLKPGQR		740	753	1484.7894287109375
pepa2b36	a2.a1.a1	sp|P11388-2|TOP2A_HUMAN	sp|P11388-2|TOP2A_HUMAN Isoform 2 of DNA topoisomerase 2-alpha OS=Homo sapiens GN=TOP2A	LCNIFSTK	C2:+57.02146	169	176	982.5029907226562
pepa2b26	a2.a1.a1	sp|P11388-2|TOP2A_HUMAN	sp|P11388-2|TOP2A_HUMAN Isoform 2 of DNA topoisomerase 2-alpha OS=Homo sapiens GN=TOP2A	GESDDFHMDFDSAVAPR	M8:+15.99491	1519	1535	1911.7818603515625
pepa2b51	a2.a1.a1	sp|P11388-2|TOP2A_HUMAN	sp|P11388-2|TOP2A_HUMAN Isoform 2 of DNA topoisomerase 2-alpha OS=Homo sapiens GN=TOP2A	KEWLTNFMEDR	M8:+15.99491	688	698	1484.684326171875
pepa2b60	a2.a1.a1	sp|P11388-2|TOP2A_HUMAN	sp|P11388-2|TOP2A_HUMAN Isoform 2 of DNA topoisomerase 2-alpha OS=Homo sapiens GN=TOP2A	NSTECTLILTEGDSAK	C5:+57.02146	477	492	1738.8167724609375
pepa2b77	a2.a1.a1	sp|P11388-2|TOP2A_HUMAN	sp|P11388-2|TOP2A_HUMAN Isoform 2 of DNA topoisomerase 2-alpha OS=Homo sapiens GN=TOP2A	SVVSDLEADDVK		1400	1411	1276.6270751953125
pepa2b87	a2.a1.a1	sp|P11388-2|TOP2A_HUMAN	sp|P11388-2|TOP2A_HUMAN Isoform 2 of DNA topoisomerase 2-alpha OS=Homo sapiens GN=TOP2A	WEVCLTMSEK	C4:+57.02146 M7:+15.99491	297	306	1298.5760498046875
pepa2a8	a2.a1.a1	sp|P11388-2|TOP2A_HUMAN	sp|P11388-2|TOP2A_HUMAN Isoform 2 of DNA topoisomerase 2-alpha OS=Homo sapiens GN=TOP2A	DKYGVFPLR		505	513	1094.5997314453125
pepa2b17	a2.a1.a1	sp|P11388-2|TOP2A_HUMAN	sp|P11388-2|TOP2A_HUMAN Isoform 2 of DNA topoisomerase 2-alpha OS=Homo sapiens GN=TOP2A	EQVLEPMLNGTEK		963	975	1487.741455078125
pepa2b65	a2.a1.a1	sp|P11388-2|TOP2A_HUMAN	sp|P11388-2|TOP2A_HUMAN Isoform 2 of DNA topoisomerase 2-alpha OS=Homo sapiens GN=TOP2A	QIMENAEINNIIK	M3:+15.99491	526	538	1545.7945556640625
pepa2a7	a2.a1.a1	sp|P11388-2|TOP2A_HUMAN	sp|P11388-2|TOP2A_HUMAN Isoform 2 of DNA topoisomerase 2-alpha OS=Homo sapiens GN=TOP2A	DIVALMVR	M6:+15.99491	234	241	932.5238037109375
pepa2b66	a2.a1.a1	sp|P11388-2|TOP2A_HUMAN	sp|P11388-2|TOP2A_HUMAN Isoform 2 of DNA topoisomerase 2-alpha OS=Homo sapiens GN=TOP2A	QTTLAFKPIK	Q1:-17.02655	1303	1312	1129.6619873046875
pepa2b80	a2.a1.a1	sp|P11388-2|TOP2A_HUMAN	sp|P11388-2|TOP2A_HUMAN Isoform 2 of DNA topoisomerase 2-alpha OS=Homo sapiens GN=TOP2A	TLAVSGLGVVGR		493	504	1128.6739501953125
pepa2a1	a2.a1.a1	sp|P11388-2|TOP2A_HUMAN	sp|P11388-2|TOP2A_HUMAN Isoform 2 of DNA topoisomerase 2-alpha OS=Homo sapiens GN=TOP2A	AGEMELKPF		201	209	1021.502685546875
pepa2b25	a2.a1.a1	sp|P11388-2|TOP2A_HUMAN	sp|P11388-2|TOP2A_HUMAN Isoform 2 of DNA topoisomerase 2-alpha OS=Homo sapiens GN=TOP2A	GESDDFHMDFDSAVAPR		1519	1535	1895.786865234375
pepa2b84	a2.a1.a1	sp|P11388-2|TOP2A_HUMAN	sp|P11388-2|TOP2A_HUMAN Isoform 2 of DNA topoisomerase 2-alpha OS=Homo sapiens GN=TOP2A	VLINGAEGIGTGWSCK	C15:+57.02146	874	889	1661.83203125
pepa2b64	a2.a1.a1	sp|P11388-2|TOP2A_HUMAN	sp|P11388-2|TOP2A_HUMAN Isoform 2 of DNA topoisomerase 2-alpha OS=Homo sapiens GN=TOP2A	QIMENAEINNIIK		526	538	1529.799560546875
pepa2b44	a2.a1.a1	sp|P11388-2|TOP2A_HUMAN	sp|P11388-2|TOP2A_HUMAN Isoform 2 of DNA topoisomerase 2-alpha OS=Homo sapiens GN=TOP2A	LMDGEEPLPMLPSYK	M2:+15.99491 M10:+15.99491	905	919	1751.823486328125
pepa2b14	a2.a1.a1	sp|P11388-2|TOP2A_HUMAN	sp|P11388-2|TOP2A_HUMAN Isoform 2 of DNA topoisomerase 2-alpha OS=Homo sapiens GN=TOP2A	ELILFSNSDNER		728	739	1436.7020263671875
pepa2b21	a2.a1.a1	sp|P11388-2|TOP2A_HUMAN	sp|P11388-2|TOP2A_HUMAN Isoform 2 of DNA topoisomerase 2-alpha OS=Homo sapiens GN=TOP2A	EWLTNFMEDR	M7:+15.99491	689	698	1356.58935546875
pepa2b50	a2.a1.a1	sp|P11388-2|TOP2A_HUMAN	sp|P11388-2|TOP2A_HUMAN Isoform 2 of DNA topoisomerase 2-alpha OS=Homo sapiens GN=TOP2A	KEWLTNFMEDR		688	698	1468.689453125
pepa2b24	a2.a1.a1	sp|P11388-2|TOP2A_HUMAN	sp|P11388-2|TOP2A_HUMAN Isoform 2 of DNA topoisomerase 2-alpha OS=Homo sapiens GN=TOP2A	FTMDLDSDEDFSDFDEK	M3:+15.99491	1352	1368	2071.79638671875
pepa2b93	a2.a1.a1	sp|P11388-2|TOP2A_HUMAN	sp|P11388-2|TOP2A_HUMAN Isoform 2 of DNA topoisomerase 2-alpha OS=Homo sapiens GN=TOP2A	YSGPEDDAAISLAFSK		666	681	1670.791259765625
pepa2b43	a2.a1.a1	sp|P11388-2|TOP2A_HUMAN	sp|P11388-2|TOP2A_HUMAN Isoform 2 of DNA topoisomerase 2-alpha OS=Homo sapiens GN=TOP2A	LMDGEEPLPMLPSYK	M10:+15.99491	905	919	1735.8284912109375
pepa2b56	a2.a1.a1	sp|P11388-2|TOP2A_HUMAN	sp|P11388-2|TOP2A_HUMAN Isoform 2 of DNA topoisomerase 2-alpha OS=Homo sapiens GN=TOP2A	KYDTVLDILR		1037	1046	1235.6998291015625
pepa2b27	a2.a1.a1	sp|P11388-2|TOP2A_HUMAN	sp|P11388-2|TOP2A_HUMAN Isoform 2 of DNA topoisomerase 2-alpha OS=Homo sapiens GN=TOP2A	GFQQISFVNSIATSK		307	321	1626.8489990234375
pepa2b38	a2.a1.a1	sp|P11388-2|TOP2A_HUMAN	sp|P11388-2|TOP2A_HUMAN Isoform 2 of DNA topoisomerase 2-alpha OS=Homo sapiens GN=TOP2A	IFDEILVNAADNK		84	96	1461.7587890625
pepa2a6	a2.a1.a1	sp|P11388-2|TOP2A_HUMAN	sp|P11388-2|TOP2A_HUMAN Isoform 2 of DNA topoisomerase 2-alpha OS=Homo sapiens GN=TOP2A	DIVALMVR		234	241	916.5288696289062
pepa2b91	a2.a1.a1	sp|P11388-2|TOP2A_HUMAN	sp|P11388-2|TOP2A_HUMAN Isoform 2 of DNA topoisomerase 2-alpha OS=Homo sapiens GN=TOP2A	YIFTMLSSLAR	M5:+15.99491	831	841	1317.6876220703125
pepa2b20	a2.a1.a1	sp|P11388-2|TOP2A_HUMAN	sp|P11388-2|TOP2A_HUMAN Isoform 2 of DNA topoisomerase 2-alpha OS=Homo sapiens GN=TOP2A	EWLLGMLGAESAK	M6:+15.99491	1061	1073	1420.7144775390625
pepa2b42	a2.a1.a1	sp|P11388-2|TOP2A_HUMAN	sp|P11388-2|TOP2A_HUMAN Isoform 2 of DNA topoisomerase 2-alpha OS=Homo sapiens GN=TOP2A	LMDGEEPLPMLPSYK		905	919	1719.8336181640625
pepa2b23	a2.a1.a1	sp|P11388-2|TOP2A_HUMAN	sp|P11388-2|TOP2A_HUMAN Isoform 2 of DNA topoisomerase 2-alpha OS=Homo sapiens GN=TOP2A	FTMDLDSDEDFSDFDEK		1352	1368	2055.801513671875
pepa2b59	a2.a1.a1	sp|P11388-2|TOP2A_HUMAN	sp|P11388-2|TOP2A_HUMAN Isoform 2 of DNA topoisomerase 2-alpha OS=Homo sapiens GN=TOP2A	NLNLLQPIGQFGTR		806	819	1570.870361328125
pepa2b88	a2.a1.a1	sp|P11388-2|TOP2A_HUMAN	sp|P11388-2|TOP2A_HUMAN Isoform 2 of DNA topoisomerase 2-alpha OS=Homo sapiens GN=TOP2A	YDTVLDILR		1038	1046	1107.6048583984375
pepa2b85	a2.a1.a1	sp|P11388-2|TOP2A_HUMAN	sp|P11388-2|TOP2A_HUMAN Isoform 2 of DNA topoisomerase 2-alpha OS=Homo sapiens GN=TOP2A	VTIDPENNLISIWNNGK		107	123	1926.992431640625
pepa2b63	a2.a1.a1	sp|P11388-2|TOP2A_HUMAN	sp|P11388-2|TOP2A_HUMAN Isoform 2 of DNA topoisomerase 2-alpha OS=Homo sapiens GN=TOP2A	QIMENAEINNIIK	Q1:-17.02655	526	538	1512.7730712890625
pepa2b90	a2.a1.a1	sp|P11388-2|TOP2A_HUMAN	sp|P11388-2|TOP2A_HUMAN Isoform 2 of DNA topoisomerase 2-alpha OS=Homo sapiens GN=TOP2A	YIFTMLSSLAR		831	841	1301.692626953125
pepa2b19	a2.a1.a1	sp|P11388-2|TOP2A_HUMAN	sp|P11388-2|TOP2A_HUMAN Isoform 2 of DNA topoisomerase 2-alpha OS=Homo sapiens GN=TOP2A	EWLLGMLGAESAK		1061	1073	1404.7196044921875
pepa2b83	a2.a1.a2	sp|P11388-3|TOP2A_HUMAN	sp|P11388-3|TOP2A_HUMAN Isoform 3 of DNA topoisomerase 2-alpha OS=Homo sapiens GN=TOP2A	VIHEQVNHR		288	296	1131.6021728515625
pepa2b22	a2.a1.a2	sp|P11388-3|TOP2A_HUMAN	sp|P11388-3|TOP2A_HUMAN Isoform 3 of DNA topoisomerase 2-alpha OS=Homo sapiens GN=TOP2A	EYHTDTTVK		995	1003	1093.5164794921875
pepa2b55	a2.a1.a2	sp|P11388-3|TOP2A_HUMAN	sp|P11388-3|TOP2A_HUMAN Isoform 3 of DNA topoisomerase 2-alpha OS=Homo sapiens GN=TOP2A	KPSTSDDSDSNFEK		1503	1516	1556.6715087890625
pepa2b54	a2.a1.a2	sp|P11388-3|TOP2A_HUMAN	sp|P11388-3|TOP2A_HUMAN Isoform 3 of DNA topoisomerase 2-alpha OS=Homo sapiens GN=TOP2A	KNYEDEDSLK		556	565	1240.569580078125
pepa2b69	a2.a1.a2	sp|P11388-3|TOP2A_HUMAN	sp|P11388-3|TOP2A_HUMAN Isoform 3 of DNA topoisomerase 2-alpha OS=Homo sapiens GN=TOP2A	RDPALNSGVSQKPDPAK		1479	1495	1779.9351806640625
pepa2b30	a2.a1.a2	sp|P11388-3|TOP2A_HUMAN	sp|P11388-3|TOP2A_HUMAN Isoform 3 of DNA topoisomerase 2-alpha OS=Homo sapiens GN=TOP2A	GYDSDPVK		1117	1124	880.4050903320312
pepa2b15	a2.a1.a2	sp|P11388-3|TOP2A_HUMAN	sp|P11388-3|TOP2A_HUMAN Isoform 3 of DNA topoisomerase 2-alpha OS=Homo sapiens GN=TOP2A	EKQDEQVGLPGK		1221	1232	1327.685546875
pepa2b10	a2.a1.a2	sp|P11388-3|TOP2A_HUMAN	sp|P11388-3|TOP2A_HUMAN Isoform 3 of DNA topoisomerase 2-alpha OS=Homo sapiens GN=TOP2A	DPALNSGVSQKPDPAK		1480	1495	1623.8341064453125
pepa2b62	a2.a1.a2	sp|P11388-3|TOP2A_HUMAN	sp|P11388-3|TOP2A_HUMAN Isoform 3 of DNA topoisomerase 2-alpha OS=Homo sapiens GN=TOP2A	NYEDEDSLK		557	565	1112.474609375
pepa2b47	a2.a1.a2	sp|P11388-3|TOP2A_HUMAN	sp|P11388-3|TOP2A_HUMAN Isoform 3 of DNA topoisomerase 2-alpha OS=Homo sapiens GN=TOP2A	IMIMTDQDQDGSHIK	M2:+15.99491 M4:+15.99491	572	586	1763.7943115234375
pepa2a9	a2.a1.a2	sp|P11388-3|TOP2A_HUMAN	sp|P11388-3|TOP2A_HUMAN Isoform 3 of DNA topoisomerase 2-alpha OS=Homo sapiens GN=TOP2A	DPALNSGVSQKPD		1480	1492	1327.6492919921875
pepa2b71	a2.a1.a2	sp|P11388-3|TOP2A_HUMAN	sp|P11388-3|TOP2A_HUMAN Isoform 3 of DNA topoisomerase 2-alpha OS=Homo sapiens GN=TOP2A	SFGSTCQLSEK	C6:+57.02146	423	433	1243.562744140625
pepa2b68	a2.a1.a2	sp|P11388-3|TOP2A_HUMAN	sp|P11388-3|TOP2A_HUMAN Isoform 3 of DNA topoisomerase 2-alpha OS=Homo sapiens GN=TOP2A	QTWMDNMGR	M7:+15.99491	192	200	1154.47216796875
pepa2b46	a2.a1.a2	sp|P11388-3|TOP2A_HUMAN	sp|P11388-3|TOP2A_HUMAN Isoform 3 of DNA topoisomerase 2-alpha OS=Homo sapiens GN=TOP2A	IMIMTDQDQDGSHIK	M4:+15.99491	572	586	1747.7994384765625
pepa2b82	a2.a1.a2	sp|P11388-3|TOP2A_HUMAN	sp|P11388-3|TOP2A_HUMAN Isoform 3 of DNA topoisomerase 2-alpha OS=Homo sapiens GN=TOP2A	TQMAEVLPSPR	M3:+15.99491	1241	1251	1244.630859375
pepa2b74	a2.a1.a2	sp|P11388-3|TOP2A_HUMAN	sp|P11388-3|TOP2A_HUMAN Isoform 3 of DNA topoisomerase 2-alpha OS=Homo sapiens GN=TOP2A	SIPSMVDGLKPGQR	M5:+15.99491	750	763	1500.7843017578125
pepa2b33	a2.a1.a2	sp|P11388-3|TOP2A_HUMAN	sp|P11388-3|TOP2A_HUMAN Isoform 3 of DNA topoisomerase 2-alpha OS=Homo sapiens GN=TOP2A	HVDYVADQIVTK		361	372	1387.7220458984375
pepa2b45	a2.a1.a2	sp|P11388-3|TOP2A_HUMAN	sp|P11388-3|TOP2A_HUMAN Isoform 3 of DNA topoisomerase 2-alpha OS=Homo sapiens GN=TOP2A	IMIMTDQDQDGSHIK		572	586	1731.804443359375
pepa2b76	a2.a1.a2	sp|P11388-3|TOP2A_HUMAN	sp|P11388-3|TOP2A_HUMAN Isoform 3 of DNA topoisomerase 2-alpha OS=Homo sapiens GN=TOP2A	SSDESNFDVPPR		1338	1349	1349.59716796875
pepa2b18	a2.a1.a2	sp|P11388-3|TOP2A_HUMAN	sp|P11388-3|TOP2A_HUMAN Isoform 3 of DNA topoisomerase 2-alpha OS=Homo sapiens GN=TOP2A	EQVLEPMLNGTEK	M7:+15.99491	973	985	1503.7364501953125
pepa2b41	a2.a1.a2	sp|P11388-3|TOP2A_HUMAN	sp|P11388-3|TOP2A_HUMAN Isoform 3 of DNA topoisomerase 2-alpha OS=Homo sapiens GN=TOP2A	IKNENTEGSPQEDGVELEGLK		1275	1295	2286.110107421875
pepa2b79	a2.a1.a2	sp|P11388-3|TOP2A_HUMAN	sp|P11388-3|TOP2A_HUMAN Isoform 3 of DNA topoisomerase 2-alpha OS=Homo sapiens GN=TOP2A	TDDEDFVPSDASPPK		1379	1393	1619.7076416015625
pepa2b67	a2.a1.a2	sp|P11388-3|TOP2A_HUMAN	sp|P11388-3|TOP2A_HUMAN Isoform 3 of DNA topoisomerase 2-alpha OS=Homo sapiens GN=TOP2A	QTWMDNMGR		192	200	1138.4771728515625
pepa2b48	a2.a1.a2	sp|P11388-3|TOP2A_HUMAN	sp|P11388-3|TOP2A_HUMAN Isoform 3 of DNA topoisomerase 2-alpha OS=Homo sapiens GN=TOP2A	IPNFDVR		900	906	860.462890625
pepa2b73	a2.a1.a2	sp|P11388-3|TOP2A_HUMAN	sp|P11388-3|TOP2A_HUMAN Isoform 3 of DNA topoisomerase 2-alpha OS=Homo sapiens GN=TOP2A	SIPSMVDGLKPGQR		750	763	1484.7894287109375
pepa2b36	a2.a1.a2	sp|P11388-3|TOP2A_HUMAN	sp|P11388-3|TOP2A_HUMAN Isoform 3 of DNA topoisomerase 2-alpha OS=Homo sapiens GN=TOP2A	LCNIFSTK	C2:+57.02146	169	176	982.5029907226562
pepa2b26	a2.a1.a2	sp|P11388-3|TOP2A_HUMAN	sp|P11388-3|TOP2A_HUMAN Isoform 3 of DNA topoisomerase 2-alpha OS=Homo sapiens GN=TOP2A	GESDDFHMDFDSAVAPR	M8:+15.99491	1529	1545	1911.7818603515625
pepa2b51	a2.a1.a2	sp|P11388-3|TOP2A_HUMAN	sp|P11388-3|TOP2A_HUMAN Isoform 3 of DNA topoisomerase 2-alpha OS=Homo sapiens GN=TOP2A	KEWLTNFMEDR	M8:+15.99491	698	708	1484.684326171875
pepa2b60	a2.a1.a2	sp|P11388-3|TOP2A_HUMAN	sp|P11388-3|TOP2A_HUMAN Isoform 3 of DNA topoisomerase 2-alpha OS=Homo sapiens GN=TOP2A	NSTECTLILTEGDSAK	C5:+57.02146	487	502	1738.8167724609375
pepa2b77	a2.a1.a2	sp|P11388-3|TOP2A_HUMAN	sp|P11388-3|TOP2A_HUMAN Isoform 3 of DNA topoisomerase 2-alpha OS=Homo sapiens GN=TOP2A	SVVSDLEADDVK		1410	1421	1276.6270751953125
pepa2b87	a2.a1.a2	sp|P11388-3|TOP2A_HUMAN	sp|P11388-3|TOP2A_HUMAN Isoform 3 of DNA topoisomerase 2-alpha OS=Homo sapiens GN=TOP2A	WEVCLTMSEK	C4:+57.02146 M7:+15.99491	297	306	1298.5760498046875
pepa2a8	a2.a1.a2	sp|P11388-3|TOP2A_HUMAN	sp|P11388-3|TOP2A_HUMAN Isoform 3 of DNA topoisomerase 2-alpha OS=Homo sapiens GN=TOP2A	DKYGVFPLR		515	523	1094.5997314453125
pepa2b17	a2.a1.a2	sp|P11388-3|TOP2A_HUMAN	sp|P11388-3|TOP2A_HUMAN Isoform 3 of DNA topoisomerase 2-alpha OS=Homo sapiens GN=TOP2A	EQVLEPMLNGTEK		973	985	1487.741455078125
pepa2b65	a2.a1.a2	sp|P11388-3|TOP2A_HUMAN	sp|P11388-3|TOP2A_HUMAN Isoform 3 of DNA topoisomerase 2-alpha OS=Homo sapiens GN=TOP2A	QIMENAEINNIIK	M3:+15.99491	536	548	1545.7945556640625
pepa2a7	a2.a1.a2	sp|P11388-3|TOP2A_HUMAN	sp|P11388-3|TOP2A_HUMAN Isoform 3 of DNA topoisomerase 2-alpha OS=Homo sapiens GN=TOP2A	DIVALMVR	M6:+15.99491	234	241	932.5238037109375
pepa2b66	a2.a1.a2	sp|P11388-3|TOP2A_HUMAN	sp|P11388-3|TOP2A_HUMAN Isoform 3 of DNA topoisomerase 2-alpha OS=Homo sapiens GN=TOP2A	QTTLAFKPIK	Q1:-17.02655	1313	1322	1129.6619873046875
pepa2b80	a2.a1.a2	sp|P11388-3|TOP2A_HUMAN	sp|P11388-3|TOP2A_HUMAN Isoform 3 of DNA topoisomerase 2-alpha OS=Homo sapiens GN=TOP2A	TLAVSGLGVVGR		503	514	1128.6739501953125
pepa2a1	a2.a1.a2	sp|P11388-3|TOP2A_HUMAN	sp|P11388-3|TOP2A_HUMAN Isoform 3 of DNA topoisomerase 2-alpha OS=Homo sapiens GN=TOP2A	AGEMELKPF		201	209	1021.502685546875
pepa2b25	a2.a1.a2	sp|P11388-3|TOP2A_HUMAN	sp|P11388-3|TOP2A_HUMAN Isoform 3 of DNA topoisomerase 2-alpha OS=Homo sapiens GN=TOP2A	GESDDFHMDFDSAVAPR		1529	1545	1895.786865234375
pepa2b84	a2.a1.a2	sp|P11388-3|TOP2A_HUMAN	sp|P11388-3|TOP2A_HUMAN Isoform 3 of DNA topoisomerase 2-alpha OS=Homo sapiens GN=TOP2A	VLINGAEGIGTGWSCK	C15:+57.02146	884	899	1661.83203125
pepa2b64	a2.a1.a2	sp|P11388-3|TOP2A_HUMAN	sp|P11388-3|TOP2A_HUMAN Isoform 3 of DNA topoisomerase 2-alpha OS=Homo sapiens GN=TOP2A	QIMENAEINNIIK		536	548	1529.799560546875
pepa2b44	a2.a1.a2	sp|P11388-3|TOP2A_HUMAN	sp|P11388-3|TOP2A_HUMAN Isoform 3 of DNA topoisomerase 2-alpha OS=Homo sapiens GN=TOP2A	LMDGEEPLPMLPSYK	M2:+15.99491 M10:+15.99491	915	929	1751.823486328125
pepa2b14	a2.a1.a2	sp|P11388-3|TOP2A_HUMAN	sp|P11388-3|TOP2A_HUMAN Isoform 3 of DNA topoisomerase 2-alpha OS=Homo sapiens GN=TOP2A	ELILFSNSDNER		738	749	1436.7020263671875
pepa2b21	a2.a1.a2	sp|P11388-3|TOP2A_HUMAN	sp|P11388-3|TOP2A_HUMAN Isoform 3 of DNA topoisomerase 2-alpha OS=Homo sapiens GN=TOP2A	EWLTNFMEDR	M7:+15.99491	699	708	1356.58935546875
pepa2b50	a2.a1.a2	sp|P11388-3|TOP2A_HUMAN	sp|P11388-3|TOP2A_HUMAN Isoform 3 of DNA topoisomerase 2-alpha OS=Homo sapiens GN=TOP2A	KEWLTNFMEDR		698	708	1468.689453125
pepa2b24	a2.a1.a2	sp|P11388-3|TOP2A_HUMAN	sp|P11388-3|TOP2A_HUMAN Isoform 3 of DNA topoisomerase 2-alpha OS=Homo sapiens GN=TOP2A	FTMDLDSDEDFSDFDEK	M3:+15.99491	1362	1378	2071.79638671875
pepa2b93	a2.a1.a2	sp|P11388-3|TOP2A_HUMAN	sp|P11388-3|TOP2A_HUMAN Isoform 3 of DNA topoisomerase 2-alpha OS=Homo sapiens GN=TOP2A	YSGPEDDAAISLAFSK		676	691	1670.791259765625
pepa2b43	a2.a1.a2	sp|P11388-3|TOP2A_HUMAN	sp|P11388-3|TOP2A_HUMAN Isoform 3 of DNA topoisomerase 2-alpha OS=Homo sapiens GN=TOP2A	LMDGEEPLPMLPSYK	M10:+15.99491	915	929	1735.8284912109375
pepa2b56	a2.a1.a2	sp|P11388-3|TOP2A_HUMAN	sp|P11388-3|TOP2A_HUMAN Isoform 3 of DNA topoisomerase 2-alpha OS=Homo sapiens GN=TOP2A	KYDTVLDILR		1047	1056	1235.6998291015625
pepa2b27	a2.a1.a2	sp|P11388-3|TOP2A_HUMAN	sp|P11388-3|TOP2A_HUMAN Isoform 3 of DNA topoisomerase 2-alpha OS=Homo sapiens GN=TOP2A	GFQQISFVNSIATSK		307	321	1626.8489990234375
pepa2b38	a2.a1.a2	sp|P11388-3|TOP2A_HUMAN	sp|P11388-3|TOP2A_HUMAN Isoform 3 of DNA topoisomerase 2-alpha OS=Homo sapiens GN=TOP2A	IFDEILVNAADNK		84	96	1461.7587890625
pepa2a6	a2.a1.a2	sp|P11388-3|TOP2A_HUMAN	sp|P11388-3|TOP2A_HUMAN Isoform 3 of DNA topoisomerase 2-alpha OS=Homo sapiens GN=TOP2A	DIVALMVR		234	241	916.5288696289062
pepa2b91	a2.a1.a2	sp|P11388-3|TOP2A_HUMAN	sp|P11388-3|TOP2A_HUMAN Isoform 3 of DNA topoisomerase 2-alpha OS=Homo sapiens GN=TOP2A	YIFTMLSSLAR	M5:+15.99491	841	851	1317.6876220703125
pepa2b20	a2.a1.a2	sp|P11388-3|TOP2A_HUMAN	sp|P11388-3|TOP2A_HUMAN Isoform 3 of DNA topoisomerase 2-alpha OS=Homo sapiens GN=TOP2A	EWLLGMLGAESAK	M6:+15.99491	1071	1083	1420.7144775390625
pepa2b42	a2.a1.a2	sp|P11388-3|TOP2A_HUMAN	sp|P11388-3|TOP2A_HUMAN Isoform 3 of DNA topoisomerase 2-alpha OS=Homo sapiens GN=TOP2A	LMDGEEPLPMLPSYK		915	929	1719.8336181640625
pepa2b23	a2.a1.a2	sp|P11388-3|TOP2A_HUMAN	sp|P11388-3|TOP2A_HUMAN Isoform 3 of DNA topoisomerase 2-alpha OS=Homo sapiens GN=TOP2A	FTMDLDSDEDFSDFDEK		1362	1378	2055.801513671875
pepa2b59	a2.a1.a2	sp|P11388-3|TOP2A_HUMAN	sp|P11388-3|TOP2A_HUMAN Isoform 3 of DNA topoisomerase 2-alpha OS=Homo sapiens GN=TOP2A	NLNLLQPIGQFGTR		816	829	1570.870361328125
pepa2b88	a2.a1.a2	sp|P11388-3|TOP2A_HUMAN	sp|P11388-3|TOP2A_HUMAN Isoform 3 of DNA topoisomerase 2-alpha OS=Homo sapiens GN=TOP2A	YDTVLDILR		1048	1056	1107.6048583984375
pepa2b85	a2.a1.a2	sp|P11388-3|TOP2A_HUMAN	sp|P11388-3|TOP2A_HUMAN Isoform 3 of DNA topoisomerase 2-alpha OS=Homo sapiens GN=TOP2A	VTIDPENNLISIWNNGK		107	123	1926.992431640625
pepa2b63	a2.a1.a2	sp|P11388-3|TOP2A_HUMAN	sp|P11388-3|TOP2A_HUMAN Isoform 3 of DNA topoisomerase 2-alpha OS=Homo sapiens GN=TOP2A	QIMENAEINNIIK	Q1:-17.02655	536	548	1512.7730712890625
pepa2b90	a2.a1.a2	sp|P11388-3|TOP2A_HUMAN	sp|P11388-3|TOP2A_HUMAN Isoform 3 of DNA topoisomerase 2-alpha OS=Homo sapiens GN=TOP2A	YIFTMLSSLAR		841	851	1301.692626953125
pepa2b19	a2.a1.a2	sp|P11388-3|TOP2A_HUMAN	sp|P11388-3|TOP2A_HUMAN Isoform 3 of DNA topoisomerase 2-alpha OS=Homo sapiens GN=TOP2A	EWLLGMLGAESAK		1071	1083	1404.7196044921875
pepa2b83	a2.a1.a3	sp|P11388-4|TOP2A_HUMAN	sp|P11388-4|TOP2A_HUMAN Isoform 4 of DNA topoisomerase 2-alpha OS=Homo sapiens GN=TOP2A	VIHEQVNHR		288	296	1131.6021728515625
pepa2b22	a2.a1.a3	sp|P11388-4|TOP2A_HUMAN	sp|P11388-4|TOP2A_HUMAN Isoform 4 of DNA topoisomerase 2-alpha OS=Homo sapiens GN=TOP2A	EYHTDTTVK		1040	1048	1093.5164794921875
pepa2b55	a2.a1.a3	sp|P11388-4|TOP2A_HUMAN	sp|P11388-4|TOP2A_HUMAN Isoform 4 of DNA topoisomerase 2-alpha OS=Homo sapiens GN=TOP2A	KPSTSDDSDSNFEK		1548	1561	1556.6715087890625
pepa2b54	a2.a1.a3	sp|P11388-4|TOP2A_HUMAN	sp|P11388-4|TOP2A_HUMAN Isoform 4 of DNA topoisomerase 2-alpha OS=Homo sapiens GN=TOP2A	KNYEDEDSLK		601	610	1240.569580078125
pepa2b69	a2.a1.a3	sp|P11388-4|TOP2A_HUMAN	sp|P11388-4|TOP2A_HUMAN Isoform 4 of DNA topoisomerase 2-alpha OS=Homo sapiens GN=TOP2A	RDPALNSGVSQKPDPAK		1524	1540	1779.9351806640625
pepa2b30	a2.a1.a3	sp|P11388-4|TOP2A_HUMAN	sp|P11388-4|TOP2A_HUMAN Isoform 4 of DNA topoisomerase 2-alpha OS=Homo sapiens GN=TOP2A	GYDSDPVK		1162	1169	880.4050903320312
pepa2b15	a2.a1.a3	sp|P11388-4|TOP2A_HUMAN	sp|P11388-4|TOP2A_HUMAN Isoform 4 of DNA topoisomerase 2-alpha OS=Homo sapiens GN=TOP2A	EKQDEQVGLPGK		1266	1277	1327.685546875
pepa2b10	a2.a1.a3	sp|P11388-4|TOP2A_HUMAN	sp|P11388-4|TOP2A_HUMAN Isoform 4 of DNA topoisomerase 2-alpha OS=Homo sapiens GN=TOP2A	DPALNSGVSQKPDPAK		1525	1540	1623.8341064453125
pepa2b62	a2.a1.a3	sp|P11388-4|TOP2A_HUMAN	sp|P11388-4|TOP2A_HUMAN Isoform 4 of DNA topoisomerase 2-alpha OS=Homo sapiens GN=TOP2A	NYEDEDSLK		602	610	1112.474609375
pepa2b47	a2.a1.a3	sp|P11388-4|TOP2A_HUMAN	sp|P11388-4|TOP2A_HUMAN Isoform 4 of DNA topoisomerase 2-alpha OS=Homo sapiens GN=TOP2A	IMIMTDQDQDGSHIK	M2:+15.99491 M4:+15.99491	617	631	1763.7943115234375
pepa2a9	a2.a1.a3	sp|P11388-4|TOP2A_HUMAN	sp|P11388-4|TOP2A_HUMAN Isoform 4 of DNA topoisomerase 2-alpha OS=Homo sapiens GN=TOP2A	DPALNSGVSQKPD		1525	1537	1327.6492919921875
pepa2b71	a2.a1.a3	sp|P11388-4|TOP2A_HUMAN	sp|P11388-4|TOP2A_HUMAN Isoform 4 of DNA topoisomerase 2-alpha OS=Homo sapiens GN=TOP2A	SFGSTCQLSEK	C6:+57.02146	468	478	1243.562744140625
pepa2b68	a2.a1.a3	sp|P11388-4|TOP2A_HUMAN	sp|P11388-4|TOP2A_HUMAN Isoform 4 of DNA topoisomerase 2-alpha OS=Homo sapiens GN=TOP2A	QTWMDNMGR	M7:+15.99491	192	200	1154.47216796875
pepa2b46	a2.a1.a3	sp|P11388-4|TOP2A_HUMAN	sp|P11388-4|TOP2A_HUMAN Isoform 4 of DNA topoisomerase 2-alpha OS=Homo sapiens GN=TOP2A	IMIMTDQDQDGSHIK	M4:+15.99491	617	631	1747.7994384765625
pepa2b82	a2.a1.a3	sp|P11388-4|TOP2A_HUMAN	sp|P11388-4|TOP2A_HUMAN Isoform 4 of DNA topoisomerase 2-alpha OS=Homo sapiens GN=TOP2A	TQMAEVLPSPR	M3:+15.99491	1286	1296	1244.630859375
pepa2b74	a2.a1.a3	sp|P11388-4|TOP2A_HUMAN	sp|P11388-4|TOP2A_HUMAN Isoform 4 of DNA topoisomerase 2-alpha OS=Homo sapiens GN=TOP2A	SIPSMVDGLKPGQR	M5:+15.99491	795	808	1500.7843017578125
pepa2b33	a2.a1.a3	sp|P11388-4|TOP2A_HUMAN	sp|P11388-4|TOP2A_HUMAN Isoform 4 of DNA topoisomerase 2-alpha OS=Homo sapiens GN=TOP2A	HVDYVADQIVTK		325	336	1387.7220458984375
pepa2b45	a2.a1.a3	sp|P11388-4|TOP2A_HUMAN	sp|P11388-4|TOP2A_HUMAN Isoform 4 of DNA topoisomerase 2-alpha OS=Homo sapiens GN=TOP2A	IMIMTDQDQDGSHIK		617	631	1731.804443359375
pepa2b76	a2.a1.a3	sp|P11388-4|TOP2A_HUMAN	sp|P11388-4|TOP2A_HUMAN Isoform 4 of DNA topoisomerase 2-alpha OS=Homo sapiens GN=TOP2A	SSDESNFDVPPR		1383	1394	1349.59716796875
pepa2b18	a2.a1.a3	sp|P11388-4|TOP2A_HUMAN	sp|P11388-4|TOP2A_HUMAN Isoform 4 of DNA topoisomerase 2-alpha OS=Homo sapiens GN=TOP2A	EQVLEPMLNGTEK	M7:+15.99491	1018	1030	1503.7364501953125
pepa2b41	a2.a1.a3	sp|P11388-4|TOP2A_HUMAN	sp|P11388-4|TOP2A_HUMAN Isoform 4 of DNA topoisomerase 2-alpha OS=Homo sapiens GN=TOP2A	IKNENTEGSPQEDGVELEGLK		1320	1340	2286.110107421875
pepa2b79	a2.a1.a3	sp|P11388-4|TOP2A_HUMAN	sp|P11388-4|TOP2A_HUMAN Isoform 4 of DNA topoisomerase 2-alpha OS=Homo sapiens GN=TOP2A	TDDEDFVPSDASPPK		1424	1438	1619.7076416015625
pepa2b67	a2.a1.a3	sp|P11388-4|TOP2A_HUMAN	sp|P11388-4|TOP2A_HUMAN Isoform 4 of DNA topoisomerase 2-alpha OS=Homo sapiens GN=TOP2A	QTWMDNMGR		192	200	1138.4771728515625
pepa2b48	a2.a1.a3	sp|P11388-4|TOP2A_HUMAN	sp|P11388-4|TOP2A_HUMAN Isoform 4 of DNA topoisomerase 2-alpha OS=Homo sapiens GN=TOP2A	IPNFDVR		945	951	860.462890625
pepa2b73	a2.a1.a3	sp|P11388-4|TOP2A_HUMAN	sp|P11388-4|TOP2A_HUMAN Isoform 4 of DNA topoisomerase 2-alpha OS=Homo sapiens GN=TOP2A	SIPSMVDGLKPGQR		795	808	1484.7894287109375
pepa2b36	a2.a1.a3	sp|P11388-4|TOP2A_HUMAN	sp|P11388-4|TOP2A_HUMAN Isoform 4 of DNA topoisomerase 2-alpha OS=Homo sapiens GN=TOP2A	LCNIFSTK	C2:+57.02146	169	176	982.5029907226562
pepa2b26	a2.a1.a3	sp|P11388-4|TOP2A_HUMAN	sp|P11388-4|TOP2A_HUMAN Isoform 4 of DNA topoisomerase 2-alpha OS=Homo sapiens GN=TOP2A	GESDDFHMDFDSAVAPR	M8:+15.99491	1574	1590	1911.7818603515625
pepa2b51	a2.a1.a3	sp|P11388-4|TOP2A_HUMAN	sp|P11388-4|TOP2A_HUMAN Isoform 4 of DNA topoisomerase 2-alpha OS=Homo sapiens GN=TOP2A	KEWLTNFMEDR	M8:+15.99491	743	753	1484.684326171875
pepa2b60	a2.a1.a3	sp|P11388-4|TOP2A_HUMAN	sp|P11388-4|TOP2A_HUMAN Isoform 4 of DNA topoisomerase 2-alpha OS=Homo sapiens GN=TOP2A	NSTECTLILTEGDSAK	C5:+57.02146	532	547	1738.8167724609375
pepa2b77	a2.a1.a3	sp|P11388-4|TOP2A_HUMAN	sp|P11388-4|TOP2A_HUMAN Isoform 4 of DNA topoisomerase 2-alpha OS=Homo sapiens GN=TOP2A	SVVSDLEADDVK		1455	1466	1276.6270751953125
pepa2b87	a2.a1.a3	sp|P11388-4|TOP2A_HUMAN	sp|P11388-4|TOP2A_HUMAN Isoform 4 of DNA topoisomerase 2-alpha OS=Homo sapiens GN=TOP2A	WEVCLTMSEK	C4:+57.02146 M7:+15.99491	297	306	1298.5760498046875
pepa2a8	a2.a1.a3	sp|P11388-4|TOP2A_HUMAN	sp|P11388-4|TOP2A_HUMAN Isoform 4 of DNA topoisomerase 2-alpha OS=Homo sapiens GN=TOP2A	DKYGVFPLR		560	568	1094.5997314453125
pepa2b17	a2.a1.a3	sp|P11388-4|TOP2A_HUMAN	sp|P11388-4|TOP2A_HUMAN Isoform 4 of DNA topoisomerase 2-alpha OS=Homo sapiens GN=TOP2A	EQVLEPMLNGTEK		1018	1030	1487.741455078125
pepa2b65	a2.a1.a3	sp|P11388-4|TOP2A_HUMAN	sp|P11388-4|TOP2A_HUMAN Isoform 4 of DNA topoisomerase 2-alpha OS=Homo sapiens GN=TOP2A	QIMENAEINNIIK	M3:+15.99491	581	593	1545.7945556640625
pepa2a7	a2.a1.a3	sp|P11388-4|TOP2A_HUMAN	sp|P11388-4|TOP2A_HUMAN Isoform 4 of DNA topoisomerase 2-alpha OS=Homo sapiens GN=TOP2A	DIVALMVR	M6:+15.99491	234	241	932.5238037109375
pepa2b66	a2.a1.a3	sp|P11388-4|TOP2A_HUMAN	sp|P11388-4|TOP2A_HUMAN Isoform 4 of DNA topoisomerase 2-alpha OS=Homo sapiens GN=TOP2A	QTTLAFKPIK	Q1:-17.02655	1358	1367	1129.6619873046875
pepa2b80	a2.a1.a3	sp|P11388-4|TOP2A_HUMAN	sp|P11388-4|TOP2A_HUMAN Isoform 4 of DNA topoisomerase 2-alpha OS=Homo sapiens GN=TOP2A	TLAVSGLGVVGR		548	559	1128.6739501953125
pepa2a1	a2.a1.a3	sp|P11388-4|TOP2A_HUMAN	sp|P11388-4|TOP2A_HUMAN Isoform 4 of DNA topoisomerase 2-alpha OS=Homo sapiens GN=TOP2A	AGEMELKPF		201	209	1021.502685546875
pepa2b25	a2.a1.a3	sp|P11388-4|TOP2A_HUMAN	sp|P11388-4|TOP2A_HUMAN Isoform 4 of DNA topoisomerase 2-alpha OS=Homo sapiens GN=TOP2A	GESDDFHMDFDSAVAPR		1574	1590	1895.786865234375
pepa2b84	a2.a1.a3	sp|P11388-4|TOP2A_HUMAN	sp|P11388-4|TOP2A_HUMAN Isoform 4 of DNA topoisomerase 2-alpha OS=Homo sapiens GN=TOP2A	VLINGAEGIGTGWSCK	C15:+57.02146	929	944	1661.83203125
pepa2b64	a2.a1.a3	sp|P11388-4|TOP2A_HUMAN	sp|P11388-4|TOP2A_HUMAN Isoform 4 of DNA topoisomerase 2-alpha OS=Homo sapiens GN=TOP2A	QIMENAEINNIIK		581	593	1529.799560546875
pepa2b44	a2.a1.a3	sp|P11388-4|TOP2A_HUMAN	sp|P11388-4|TOP2A_HUMAN Isoform 4 of DNA topoisomerase 2-alpha OS=Homo sapiens GN=TOP2A	LMDGEEPLPMLPSYK	M2:+15.99491 M10:+15.99491	960	974	1751.823486328125
pepa2b14	a2.a1.a3	sp|P11388-4|TOP2A_HUMAN	sp|P11388-4|TOP2A_HUMAN Isoform 4 of DNA topoisomerase 2-alpha OS=Homo sapiens GN=TOP2A	ELILFSNSDNER		783	794	1436.7020263671875
pepa2b21	a2.a1.a3	sp|P11388-4|TOP2A_HUMAN	sp|P11388-4|TOP2A_HUMAN Isoform 4 of DNA topoisomerase 2-alpha OS=Homo sapiens GN=TOP2A	EWLTNFMEDR	M7:+15.99491	744	753	1356.58935546875
pepa2b50	a2.a1.a3	sp|P11388-4|TOP2A_HUMAN	sp|P11388-4|TOP2A_HUMAN Isoform 4 of DNA topoisomerase 2-alpha OS=Homo sapiens GN=TOP2A	KEWLTNFMEDR		743	753	1468.689453125
pepa2b24	a2.a1.a3	sp|P11388-4|TOP2A_HUMAN	sp|P11388-4|TOP2A_HUMAN Isoform 4 of DNA topoisomerase 2-alpha OS=Homo sapiens GN=TOP2A	FTMDLDSDEDFSDFDEK	M3:+15.99491	1407	1423	2071.79638671875
pepa2b93	a2.a1.a3	sp|P11388-4|TOP2A_HUMAN	sp|P11388-4|TOP2A_HUMAN Isoform 4 of DNA topoisomerase 2-alpha OS=Homo sapiens GN=TOP2A	YSGPEDDAAISLAFSK		721	736	1670.791259765625
pepa2b43	a2.a1.a3	sp|P11388-4|TOP2A_HUMAN	sp|P11388-4|TOP2A_HUMAN Isoform 4 of DNA topoisomerase 2-alpha OS=Homo sapiens GN=TOP2A	LMDGEEPLPMLPSYK	M10:+15.99491	960	974	1735.8284912109375
pepa2b56	a2.a1.a3	sp|P11388-4|TOP2A_HUMAN	sp|P11388-4|TOP2A_HUMAN Isoform 4 of DNA topoisomerase 2-alpha OS=Homo sapiens GN=TOP2A	KYDTVLDILR		1092	1101	1235.6998291015625
pepa2b27	a2.a1.a3	sp|P11388-4|TOP2A_HUMAN	sp|P11388-4|TOP2A_HUMAN Isoform 4 of DNA topoisomerase 2-alpha OS=Homo sapiens GN=TOP2A	GFQQISFVNSIATSK		307	321	1626.8489990234375
pepa2b38	a2.a1.a3	sp|P11388-4|TOP2A_HUMAN	sp|P11388-4|TOP2A_HUMAN Isoform 4 of DNA topoisomerase 2-alpha OS=Homo sapiens GN=TOP2A	IFDEILVNAADNK		84	96	1461.7587890625
pepa2a6	a2.a1.a3	sp|P11388-4|TOP2A_HUMAN	sp|P11388-4|TOP2A_HUMAN Isoform 4 of DNA topoisomerase 2-alpha OS=Homo sapiens GN=TOP2A	DIVALMVR		234	241	916.5288696289062
pepa2b91	a2.a1.a3	sp|P11388-4|TOP2A_HUMAN	sp|P11388-4|TOP2A_HUMAN Isoform 4 of DNA topoisomerase 2-alpha OS=Homo sapiens GN=TOP2A	YIFTMLSSLAR	M5:+15.99491	886	896	1317.6876220703125
pepa2b20	a2.a1.a3	sp|P11388-4|TOP2A_HUMAN	sp|P11388-4|TOP2A_HUMAN Isoform 4 of DNA topoisomerase 2-alpha OS=Homo sapiens GN=TOP2A	EWLLGMLGAESAK	M6:+15.99491	1116	1128	1420.7144775390625
pepa2b42	a2.a1.a3	sp|P11388-4|TOP2A_HUMAN	sp|P11388-4|TOP2A_HUMAN Isoform 4 of DNA topoisomerase 2-alpha OS=Homo sapiens GN=TOP2A	LMDGEEPLPMLPSYK		960	974	1719.8336181640625
pepa2b23	a2.a1.a3	sp|P11388-4|TOP2A_HUMAN	sp|P11388-4|TOP2A_HUMAN Isoform 4 of DNA topoisomerase 2-alpha OS=Homo sapiens GN=TOP2A	FTMDLDSDEDFSDFDEK		1407	1423	2055.801513671875
pepa2b59	a2.a1.a3	sp|P11388-4|TOP2A_HUMAN	sp|P11388-4|TOP2A_HUMAN Isoform 4 of DNA topoisomerase 2-alpha OS=Homo sapiens GN=TOP2A	NLNLLQPIGQFGTR		861	874	1570.870361328125
pepa2b88	a2.a1.a3	sp|P11388-4|TOP2A_HUMAN	sp|P11388-4|TOP2A_HUMAN Isoform 4 of DNA topoisomerase 2-alpha OS=Homo sapiens GN=TOP2A	YDTVLDILR		1093	1101	1107.6048583984375
pepa2b85	a2.a1.a3	sp|P11388-4|TOP2A_HUMAN	sp|P11388-4|TOP2A_HUMAN Isoform 4 of DNA topoisomerase 2-alpha OS=Homo sapiens GN=TOP2A	VTIDPENNLISIWNNGK		107	123	1926.992431640625
pepa2b63	a2.a1.a3	sp|P11388-4|TOP2A_HUMAN	sp|P11388-4|TOP2A_HUMAN Isoform 4 of DNA topoisomerase 2-alpha OS=Homo sapiens GN=TOP2A	QIMENAEINNIIK	Q1:-17.02655	581	593	1512.7730712890625
pepa2b90	a2.a1.a3	sp|P11388-4|TOP2A_HUMAN	sp|P11388-4|TOP2A_HUMAN Isoform 4 of DNA topoisomerase 2-alpha OS=Homo sapiens GN=TOP2A	YIFTMLSSLAR		886	896	1301.692626953125
pepa2b19	a2.a1.a3	sp|P11388-4|TOP2A_HUMAN	sp|P11388-4|TOP2A_HUMAN Isoform 4 of DNA topoisomerase 2-alpha OS=Homo sapiens GN=TOP2A	EWLLGMLGAESAK		1116	1128	1404.7196044921875
pepa2b83	a2.a1.a4	sp|P11388|TOP2A_HUMAN	sp|P11388|TOP2A_HUMAN DNA topoisomerase 2-alpha OS=Homo sapiens GN=TOP2A PE=1 SV=3	VIHEQVNHR		288	296	1131.6021728515625
pepa2b22	a2.a1.a4	sp|P11388|TOP2A_HUMAN	sp|P11388|TOP2A_HUMAN DNA topoisomerase 2-alpha OS=Homo sapiens GN=TOP2A PE=1 SV=3	EYHTDTTVK		959	967	1093.5164794921875
pepa2b55	a2.a1.a4	sp|P11388|TOP2A_HUMAN	sp|P11388|TOP2A_HUMAN DNA topoisomerase 2-alpha OS=Homo sapiens GN=TOP2A PE=1 SV=3	KPSTSDDSDSNFEK		1467	1480	1556.6715087890625
pepa2b54	a2.a1.a4	sp|P11388|TOP2A_HUMAN	sp|P11388|TOP2A_HUMAN DNA topoisomerase 2-alpha OS=Homo sapiens GN=TOP2A PE=1 SV=3	KNYEDEDSLK		520	529	1240.569580078125
pepa2b69	a2.a1.a4	sp|P11388|TOP2A_HUMAN	sp|P11388|TOP2A_HUMAN DNA topoisomerase 2-alpha OS=Homo sapiens GN=TOP2A PE=1 SV=3	RDPALNSGVSQKPDPAK		1443	1459	1779.9351806640625
pepa2b30	a2.a1.a4	sp|P11388|TOP2A_HUMAN	sp|P11388|TOP2A_HUMAN DNA topoisomerase 2-alpha OS=Homo sapiens GN=TOP2A PE=1 SV=3	GYDSDPVK		1081	1088	880.4050903320312
pepa2b15	a2.a1.a4	sp|P11388|TOP2A_HUMAN	sp|P11388|TOP2A_HUMAN DNA topoisomerase 2-alpha OS=Homo sapiens GN=TOP2A PE=1 SV=3	EKQDEQVGLPGK		1185	1196	1327.685546875
pepa2b10	a2.a1.a4	sp|P11388|TOP2A_HUMAN	sp|P11388|TOP2A_HUMAN DNA topoisomerase 2-alpha OS=Homo sapiens GN=TOP2A PE=1 SV=3	DPALNSGVSQKPDPAK		1444	1459	1623.8341064453125
pepa2b62	a2.a1.a4	sp|P11388|TOP2A_HUMAN	sp|P11388|TOP2A_HUMAN DNA topoisomerase 2-alpha OS=Homo sapiens GN=TOP2A PE=1 SV=3	NYEDEDSLK		521	529	1112.474609375
pepa2b47	a2.a1.a4	sp|P11388|TOP2A_HUMAN	sp|P11388|TOP2A_HUMAN DNA topoisomerase 2-alpha OS=Homo sapiens GN=TOP2A PE=1 SV=3	IMIMTDQDQDGSHIK	M2:+15.99491 M4:+15.99491	536	550	1763.7943115234375
pepa2a9	a2.a1.a4	sp|P11388|TOP2A_HUMAN	sp|P11388|TOP2A_HUMAN DNA topoisomerase 2-alpha OS=Homo sapiens GN=TOP2A PE=1 SV=3	DPALNSGVSQKPD		1444	1456	1327.6492919921875
pepa2b71	a2.a1.a4	sp|P11388|TOP2A_HUMAN	sp|P11388|TOP2A_HUMAN DNA topoisomerase 2-alpha OS=Homo sapiens GN=TOP2A PE=1 SV=3	SFGSTCQLSEK	C6:+57.02146	387	397	1243.562744140625
pepa2b68	a2.a1.a4	sp|P11388|TOP2A_HUMAN	sp|P11388|TOP2A_HUMAN DNA topoisomerase 2-alpha OS=Homo sapiens GN=TOP2A PE=1 SV=3	QTWMDNMGR	M7:+15.99491	192	200	1154.47216796875
pepa2b46	a2.a1.a4	sp|P11388|TOP2A_HUMAN	sp|P11388|TOP2A_HUMAN DNA topoisomerase 2-alpha OS=Homo sapiens GN=TOP2A PE=1 SV=3	IMIMTDQDQDGSHIK	M4:+15.99491	536	550	1747.7994384765625
pepa2b82	a2.a1.a4	sp|P11388|TOP2A_HUMAN	sp|P11388|TOP2A_HUMAN DNA topoisomerase 2-alpha OS=Homo sapiens GN=TOP2A PE=1 SV=3	TQMAEVLPSPR	M3:+15.99491	1205	1215	1244.630859375
pepa2b74	a2.a1.a4	sp|P11388|TOP2A_HUMAN	sp|P11388|TOP2A_HUMAN DNA topoisomerase 2-alpha OS=Homo sapiens GN=TOP2A PE=1 SV=3	SIPSMVDGLKPGQR	M5:+15.99491	714	727	1500.7843017578125
pepa2b33	a2.a1.a4	sp|P11388|TOP2A_HUMAN	sp|P11388|TOP2A_HUMAN DNA topoisomerase 2-alpha OS=Homo sapiens GN=TOP2A PE=1 SV=3	HVDYVADQIVTK		325	336	1387.7220458984375
pepa2b45	a2.a1.a4	sp|P11388|TOP2A_HUMAN	sp|P11388|TOP2A_HUMAN DNA topoisomerase 2-alpha OS=Homo sapiens GN=TOP2A PE=1 SV=3	IMIMTDQDQDGSHIK		536	550	1731.804443359375
pepa2b76	a2.a1.a4	sp|P11388|TOP2A_HUMAN	sp|P11388|TOP2A_HUMAN DNA topoisomerase 2-alpha OS=Homo sapiens GN=TOP2A PE=1 SV=3	SSDESNFDVPPR		1302	1313	1349.59716796875
pepa2b18	a2.a1.a4	sp|P11388|TOP2A_HUMAN	sp|P11388|TOP2A_HUMAN DNA topoisomerase 2-alpha OS=Homo sapiens GN=TOP2A PE=1 SV=3	EQVLEPMLNGTEK	M7:+15.99491	937	949	1503.7364501953125
pepa2b41	a2.a1.a4	sp|P11388|TOP2A_HUMAN	sp|P11388|TOP2A_HUMAN DNA topoisomerase 2-alpha OS=Homo sapiens GN=TOP2A PE=1 SV=3	IKNENTEGSPQEDGVELEGLK		1239	1259	2286.110107421875
pepa2b79	a2.a1.a4	sp|P11388|TOP2A_HUMAN	sp|P11388|TOP2A_HUMAN DNA topoisomerase 2-alpha OS=Homo sapiens GN=TOP2A PE=1 SV=3	TDDEDFVPSDASPPK		1343	1357	1619.7076416015625
pepa2b67	a2.a1.a4	sp|P11388|TOP2A_HUMAN	sp|P11388|TOP2A_HUMAN DNA topoisomerase 2-alpha OS=Homo sapiens GN=TOP2A PE=1 SV=3	QTWMDNMGR		192	200	1138.4771728515625
pepa2b48	a2.a1.a4	sp|P11388|TOP2A_HUMAN	sp|P11388|TOP2A_HUMAN DNA topoisomerase 2-alpha OS=Homo sapiens GN=TOP2A PE=1 SV=3	IPNFDVR		864	870	860.462890625
pepa2b73	a2.a1.a4	sp|P11388|TOP2A_HUMAN	sp|P11388|TOP2A_HUMAN DNA topoisomerase 2-alpha OS=Homo sapiens GN=TOP2A PE=1 SV=3	SIPSMVDGLKPGQR		714	727	1484.7894287109375
pepa2b36	a2.a1.a4	sp|P11388|TOP2A_HUMAN	sp|P11388|TOP2A_HUMAN DNA topoisomerase 2-alpha OS=Homo sapiens GN=TOP2A PE=1 SV=3	LCNIFSTK	C2:+57.02146	169	176	982.5029907226562
pepa2b26	a2.a1.a4	sp|P11388|TOP2A_HUMAN	sp|P11388|TOP2A_HUMAN DNA topoisomerase 2-alpha OS=Homo sapiens GN=TOP2A PE=1 SV=3	GESDDFHMDFDSAVAPR	M8:+15.99491	1493	1509	1911.7818603515625
pepa2b51	a2.a1.a4	sp|P11388|TOP2A_HUMAN	sp|P11388|TOP2A_HUMAN DNA topoisomerase 2-alpha OS=Homo sapiens GN=TOP2A PE=1 SV=3	KEWLTNFMEDR	M8:+15.99491	662	672	1484.684326171875
pepa2b60	a2.a1.a4	sp|P11388|TOP2A_HUMAN	sp|P11388|TOP2A_HUMAN DNA topoisomerase 2-alpha OS=Homo sapiens GN=TOP2A PE=1 SV=3	NSTECTLILTEGDSAK	C5:+57.02146	451	466	1738.8167724609375
pepa2b77	a2.a1.a4	sp|P11388|TOP2A_HUMAN	sp|P11388|TOP2A_HUMAN DNA topoisomerase 2-alpha OS=Homo sapiens GN=TOP2A PE=1 SV=3	SVVSDLEADDVK		1374	1385	1276.6270751953125
pepa2b87	a2.a1.a4	sp|P11388|TOP2A_HUMAN	sp|P11388|TOP2A_HUMAN DNA topoisomerase 2-alpha OS=Homo sapiens GN=TOP2A PE=1 SV=3	WEVCLTMSEK	C4:+57.02146 M7:+15.99491	297	306	1298.5760498046875
pepa2a8	a2.a1.a4	sp|P11388|TOP2A_HUMAN	sp|P11388|TOP2A_HUMAN DNA topoisomerase 2-alpha OS=Homo sapiens GN=TOP2A PE=1 SV=3	DKYGVFPLR		479	487	1094.5997314453125
pepa2b17	a2.a1.a4	sp|P11388|TOP2A_HUMAN	sp|P11388|TOP2A_HUMAN DNA topoisomerase 2-alpha OS=Homo sapiens GN=TOP2A PE=1 SV=3	EQVLEPMLNGTEK		937	949	1487.741455078125
pepa2b65	a2.a1.a4	sp|P11388|TOP2A_HUMAN	sp|P11388|TOP2A_HUMAN DNA topoisomerase 2-alpha OS=Homo sapiens GN=TOP2A PE=1 SV=3	QIMENAEINNIIK	M3:+15.99491	500	512	1545.7945556640625
pepa2a7	a2.a1.a4	sp|P11388|TOP2A_HUMAN	sp|P11388|TOP2A_HUMAN DNA topoisomerase 2-alpha OS=Homo sapiens GN=TOP2A PE=1 SV=3	DIVALMVR	M6:+15.99491	234	241	932.5238037109375
pepa2b66	a2.a1.a4	sp|P11388|TOP2A_HUMAN	sp|P11388|TOP2A_HUMAN DNA topoisomerase 2-alpha OS=Homo sapiens GN=TOP2A PE=1 SV=3	QTTLAFKPIK	Q1:-17.02655	1277	1286	1129.6619873046875
pepa2b80	a2.a1.a4	sp|P11388|TOP2A_HUMAN	sp|P11388|TOP2A_HUMAN DNA topoisomerase 2-alpha OS=Homo sapiens GN=TOP2A PE=1 SV=3	TLAVSGLGVVGR		467	478	1128.6739501953125
pepa2a1	a2.a1.a4	sp|P11388|TOP2A_HUMAN	sp|P11388|TOP2A_HUMAN DNA topoisomerase 2-alpha OS=Homo sapiens GN=TOP2A PE=1 SV=3	AGEMELKPF		201	209	1021.502685546875
pepa2b25	a2.a1.a4	sp|P11388|TOP2A_HUMAN	sp|P11388|TOP2A_HUMAN DNA topoisomerase 2-alpha OS=Homo sapiens GN=TOP2A PE=1 SV=3	GESDDFHMDFDSAVAPR		1493	1509	1895.786865234375
pepa2b84	a2.a1.a4	sp|P11388|TOP2A_HUMAN	sp|P11388|TOP2A_HUMAN DNA topoisomerase 2-alpha OS=Homo sapiens GN=TOP2A PE=1 SV=3	VLINGAEGIGTGWSCK	C15:+57.02146	848	863	1661.83203125
pepa2b64	a2.a1.a4	sp|P11388|TOP2A_HUMAN	sp|P11388|TOP2A_HUMAN DNA topoisomerase 2-alpha OS=Homo sapiens GN=TOP2A PE=1 SV=3	QIMENAEINNIIK		500	512	1529.799560546875
pepa2b44	a2.a1.a4	sp|P11388|TOP2A_HUMAN	sp|P11388|TOP2A_HUMAN DNA topoisomerase 2-alpha OS=Homo sapiens GN=TOP2A PE=1 SV=3	LMDGEEPLPMLPSYK	M2:+15.99491 M10:+15.99491	879	893	1751.823486328125
pepa2b14	a2.a1.a4	sp|P11388|TOP2A_HUMAN	sp|P11388|TOP2A_HUMAN DNA topoisomerase 2-alpha OS=Homo sapiens GN=TOP2A PE=1 SV=3	ELILFSNSDNER		702	713	1436.7020263671875
pepa2b21	a2.a1.a4	sp|P11388|TOP2A_HUMAN	sp|P11388|TOP2A_HUMAN DNA topoisomerase 2-alpha OS=Homo sapiens GN=TOP2A PE=1 SV=3	EWLTNFMEDR	M7:+15.99491	663	672	1356.58935546875
pepa2b50	a2.a1.a4	sp|P11388|TOP2A_HUMAN	sp|P11388|TOP2A_HUMAN DNA topoisomerase 2-alpha OS=Homo sapiens GN=TOP2A PE=1 SV=3	KEWLTNFMEDR		662	672	1468.689453125
pepa2b24	a2.a1.a4	sp|P11388|TOP2A_HUMAN	sp|P11388|TOP2A_HUMAN DNA topoisomerase 2-alpha OS=Homo sapiens GN=TOP2A PE=1 SV=3	FTMDLDSDEDFSDFDEK	M3:+15.99491	1326	1342	2071.79638671875
pepa2b93	a2.a1.a4	sp|P11388|TOP2A_HUMAN	sp|P11388|TOP2A_HUMAN DNA topoisomerase 2-alpha OS=Homo sapiens GN=TOP2A PE=1 SV=3	YSGPEDDAAISLAFSK		640	655	1670.791259765625
pepa2b43	a2.a1.a4	sp|P11388|TOP2A_HUMAN	sp|P11388|TOP2A_HUMAN DNA topoisomerase 2-alpha OS=Homo sapiens GN=TOP2A PE=1 SV=3	LMDGEEPLPMLPSYK	M10:+15.99491	879	893	1735.8284912109375
pepa2b56	a2.a1.a4	sp|P11388|TOP2A_HUMAN	sp|P11388|TOP2A_HUMAN DNA topoisomerase 2-alpha OS=Homo sapiens GN=TOP2A PE=1 SV=3	KYDTVLDILR		1011	1020	1235.6998291015625
pepa2b27	a2.a1.a4	sp|P11388|TOP2A_HUMAN	sp|P11388|TOP2A_HUMAN DNA topoisomerase 2-alpha OS=Homo sapiens GN=TOP2A PE=1 SV=3	GFQQISFVNSIATSK		307	321	1626.8489990234375
pepa2b38	a2.a1.a4	sp|P11388|TOP2A_HUMAN	sp|P11388|TOP2A_HUMAN DNA topoisomerase 2-alpha OS=Homo sapiens GN=TOP2A PE=1 SV=3	IFDEILVNAADNK		84	96	1461.7587890625
pepa2a6	a2.a1.a4	sp|P11388|TOP2A_HUMAN	sp|P11388|TOP2A_HUMAN DNA topoisomerase 2-alpha OS=Homo sapiens GN=TOP2A PE=1 SV=3	DIVALMVR		234	241	916.5288696289062
pepa2b91	a2.a1.a4	sp|P11388|TOP2A_HUMAN	sp|P11388|TOP2A_HUMAN DNA topoisomerase 2-alpha OS=Homo sapiens GN=TOP2A PE=1 SV=3	YIFTMLSSLAR	M5:+15.99491	805	815	1317.6876220703125
pepa2b20	a2.a1.a4	sp|P11388|TOP2A_HUMAN	sp|P11388|TOP2A_HUMAN DNA topoisomerase 2-alpha OS=Homo sapiens GN=TOP2A PE=1 SV=3	EWLLGMLGAESAK	M6:+15.99491	1035	1047	1420.7144775390625
pepa2b42	a2.a1.a4	sp|P11388|TOP2A_HUMAN	sp|P11388|TOP2A_HUMAN DNA topoisomerase 2-alpha OS=Homo sapiens GN=TOP2A PE=1 SV=3	LMDGEEPLPMLPSYK		879	893	1719.8336181640625
pepa2b23	a2.a1.a4	sp|P11388|TOP2A_HUMAN	sp|P11388|TOP2A_HUMAN DNA topoisomerase 2-alpha OS=Homo sapiens GN=TOP2A PE=1 SV=3	FTMDLDSDEDFSDFDEK		1326	1342	2055.801513671875
pepa2b59	a2.a1.a4	sp|P11388|TOP2A_HUMAN	sp|P11388|TOP2A_HUMAN DNA topoisomerase 2-alpha OS=Homo sapiens GN=TOP2A PE=1 SV=3	NLNLLQPIGQFGTR		780	793	1570.870361328125
pepa2b88	a2.a1.a4	sp|P11388|TOP2A_HUMAN	sp|P11388|TOP2A_HUMAN DNA topoisomerase 2-alpha OS=Homo sapiens GN=TOP2A PE=1 SV=3	YDTVLDILR		1012	1020	1107.6048583984375
pepa2b85	a2.a1.a4	sp|P11388|TOP2A_HUMAN	sp|P11388|TOP2A_HUMAN DNA topoisomerase 2-alpha OS=Homo sapiens GN=TOP2A PE=1 SV=3	VTIDPENNLISIWNNGK		107	123	1926.992431640625
pepa2b63	a2.a1.a4	sp|P11388|TOP2A_HUMAN	sp|P11388|TOP2A_HUMAN DNA topoisomerase 2-alpha OS=Homo sapiens GN=TOP2A PE=1 SV=3	QIMENAEINNIIK	Q1:-17.02655	500	512	1512.7730712890625
pepa2b90	a2.a1.a4	sp|P11388|TOP2A_HUMAN	sp|P11388|TOP2A_HUMAN DNA topoisomerase 2-alpha OS=Homo sapiens GN=TOP2A PE=1 SV=3	YIFTMLSSLAR		805	815	1301.692626953125
pepa2b19	a2.a1.a4	sp|P11388|TOP2A_HUMAN	sp|P11388|TOP2A_HUMAN DNA topoisomerase 2-alpha OS=Homo sapiens GN=TOP2A PE=1 SV=3	EWLLGMLGAESAK		1035	1047	1404.7196044921875
pepa2b29	a2.a2.a1	sp|Q02880-2|TOP2B_HUMAN	sp|Q02880-2|TOP2B_HUMAN Isoform Beta-1 of DNA topoisomerase 2-beta OS=Homo sapiens GN=TOP2B	GKPSSDTVPK		1492	1501	1015.5422973632812
pepa2b53	a2.a2.a1	sp|Q02880-2|TOP2B_HUMAN	sp|Q02880-2|TOP2B_HUMAN Isoform Beta-1 of DNA topoisomerase 2-beta OS=Homo sapiens GN=TOP2B	KKGDLDTAAVK		1256	1266	1145.6529541015625
pepa2b22	a2.a2.a1	sp|Q02880-2|TOP2B_HUMAN	sp|Q02880-2|TOP2B_HUMAN Isoform Beta-1 of DNA topoisomerase 2-beta OS=Homo sapiens GN=TOP2B	EYHTDTTVK		975	983	1093.5164794921875
pepa2b52	a2.a2.a1	sp|Q02880-2|TOP2B_HUMAN	sp|Q02880-2|TOP2B_HUMAN Isoform Beta-1 of DNA topoisomerase 2-beta OS=Homo sapiens GN=TOP2B	KGDLDTAAVK		1257	1266	1017.5579223632812
pepa2a2	a2.a2.a1	sp|Q02880-2|TOP2B_HUMAN	sp|Q02880-2|TOP2B_HUMAN Isoform Beta-1 of DNA topoisomerase 2-beta OS=Homo sapiens GN=TOP2B	ASGSENEGDYNPGR		1544	1557	1452.5989990234375
pepa2b35	a2.a2.a1	sp|Q02880-2|TOP2B_HUMAN	sp|Q02880-2|TOP2B_HUMAN Isoform Beta-1 of DNA topoisomerase 2-beta OS=Homo sapiens GN=TOP2B	LAQAEAAGLHK		993	1003	1108.6114501953125
pepa2b13	a2.a2.a1	sp|Q02880-2|TOP2B_HUMAN	sp|Q02880-2|TOP2B_HUMAN Isoform Beta-1 of DNA topoisomerase 2-beta OS=Homo sapiens GN=TOP2B	EDVLAGMSGK	M7:+15.99491	1200	1209	1022.4827270507812
pepa2b78	a2.a2.a1	sp|Q02880-2|TOP2B_HUMAN	sp|Q02880-2|TOP2B_HUMAN Isoform Beta-1 of DNA topoisomerase 2-beta OS=Homo sapiens GN=TOP2B	SYDDAESLK		537	545	1027.458251953125
pepa2a3	a2.a2.a1	sp|Q02880-2|TOP2B_HUMAN	sp|Q02880-2|TOP2B_HUMAN Isoform Beta-1 of DNA topoisomerase 2-beta OS=Homo sapiens GN=TOP2B	AYDLAGSCR	C8:+57.02146	259	267	1012.4520874023438
pepa2b47	a2.a2.a1	sp|Q02880-2|TOP2B_HUMAN	sp|Q02880-2|TOP2B_HUMAN Isoform Beta-1 of DNA topoisomerase 2-beta OS=Homo sapiens GN=TOP2B	IMIMTDQDQDGSHIK	M2:+15.99491 M4:+15.99491	552	566	1763.7943115234375
pepa2b46	a2.a2.a1	sp|Q02880-2|TOP2B_HUMAN	sp|Q02880-2|TOP2B_HUMAN Isoform Beta-1 of DNA topoisomerase 2-beta OS=Homo sapiens GN=TOP2B	IMIMTDQDQDGSHIK	M4:+15.99491	552	566	1747.7994384765625
pepa2b45	a2.a2.a1	sp|Q02880-2|TOP2B_HUMAN	sp|Q02880-2|TOP2B_HUMAN Isoform Beta-1 of DNA topoisomerase 2-beta OS=Homo sapiens GN=TOP2B	IMIMTDQDQDGSHIK		552	566	1731.804443359375
pepa2b12	a2.a2.a1	sp|Q02880-2|TOP2B_HUMAN	sp|Q02880-2|TOP2B_HUMAN Isoform Beta-1 of DNA topoisomerase 2-beta OS=Homo sapiens GN=TOP2B	EDVLAGMSGK		1200	1209	1006.48779296875
pepa2b16	a2.a2.a1	sp|Q02880-2|TOP2B_HUMAN	sp|Q02880-2|TOP2B_HUMAN Isoform Beta-1 of DNA topoisomerase 2-beta OS=Homo sapiens GN=TOP2B	EQVLEPMLNGTDK	M7:+15.99491	953	965	1489.720703125
pepa2b81	a2.a2.a1	sp|Q02880-2|TOP2B_HUMAN	sp|Q02880-2|TOP2B_HUMAN Isoform Beta-1 of DNA topoisomerase 2-beta OS=Homo sapiens GN=TOP2B	TPALISDYK		966	974	1007.5411987304688
pepa2b34	a2.a2.a1	sp|Q02880-2|TOP2B_HUMAN	sp|Q02880-2|TOP2B_HUMAN Isoform Beta-1 of DNA topoisomerase 2-beta OS=Homo sapiens GN=TOP2B	HVDYVVDQVVGK		341	352	1357.7115478515625
pepa2b49	a2.a2.a1	sp|Q02880-2|TOP2B_HUMAN	sp|Q02880-2|TOP2B_HUMAN Isoform Beta-1 of DNA topoisomerase 2-beta OS=Homo sapiens GN=TOP2B	LQLEETMPSPYGR	M7:+15.99491	1223	1235	1536.7366943359375
pepa2b32	a2.a2.a1	sp|Q02880-2|TOP2B_HUMAN	sp|Q02880-2|TOP2B_HUMAN Isoform Beta-1 of DNA topoisomerase 2-beta OS=Homo sapiens GN=TOP2B	HLTYNDFINK		708	717	1264.6324462890625
pepa2b57	a2.a2.a1	sp|Q02880-2|TOP2B_HUMAN	sp|Q02880-2|TOP2B_HUMAN Isoform Beta-1 of DNA topoisomerase 2-beta OS=Homo sapiens GN=TOP2B	KYETVQDILK		1027	1036	1236.6839599609375
pepa2b36	a2.a2.a1	sp|Q02880-2|TOP2B_HUMAN	sp|Q02880-2|TOP2B_HUMAN Isoform Beta-1 of DNA topoisomerase 2-beta OS=Homo sapiens GN=TOP2B	LCNIFSTK	C2:+57.02146	185	192	982.5029907226562
pepa2b51	a2.a2.a1	sp|Q02880-2|TOP2B_HUMAN	sp|Q02880-2|TOP2B_HUMAN Isoform Beta-1 of DNA topoisomerase 2-beta OS=Homo sapiens GN=TOP2B	KEWLTNFMEDR	M8:+15.99491	678	688	1484.684326171875
pepa2b65	a2.a2.a1	sp|Q02880-2|TOP2B_HUMAN	sp|Q02880-2|TOP2B_HUMAN Isoform Beta-1 of DNA topoisomerase 2-beta OS=Homo sapiens GN=TOP2B	QIMENAEINNIIK	M3:+15.99491	516	528	1545.7945556640625
pepa2b86	a2.a2.a1	sp|Q02880-2|TOP2B_HUMAN	sp|Q02880-2|TOP2B_HUMAN Isoform Beta-1 of DNA topoisomerase 2-beta OS=Homo sapiens GN=TOP2B	VVEAVNSDSDSEFGIPK		1511	1527	1792.8603515625
pepa2b72	a2.a2.a1	sp|Q02880-2|TOP2B_HUMAN	sp|Q02880-2|TOP2B_HUMAN Isoform Beta-1 of DNA topoisomerase 2-beta OS=Homo sapiens GN=TOP2B	SIPSLVDGFKPGQR		730	743	1500.8172607421875
pepa2b61	a2.a2.a1	sp|Q02880-2|TOP2B_HUMAN	sp|Q02880-2|TOP2B_HUMAN Isoform Beta-1 of DNA topoisomerase 2-beta OS=Homo sapiens GN=TOP2B	NTVEITELPVR		935	945	1270.7005615234375
pepa2b70	a2.a2.a1	sp|Q02880-2|TOP2B_HUMAN	sp|Q02880-2|TOP2B_HUMAN Isoform Beta-1 of DNA topoisomerase 2-beta OS=Homo sapiens GN=TOP2B	SESDLEETEPVVIPR		1337	1351	1699.8388671875
pepa2b58	a2.a2.a1	sp|Q02880-2|TOP2B_HUMAN	sp|Q02880-2|TOP2B_HUMAN Isoform Beta-1 of DNA topoisomerase 2-beta OS=Homo sapiens GN=TOP2B	MLDGLDPHPMLPNYK	M10:+15.99491	895	909	1756.840087890625
pepa2b89	a2.a2.a1	sp|Q02880-2|TOP2B_HUMAN	sp|Q02880-2|TOP2B_HUMAN Isoform Beta-1 of DNA topoisomerase 2-beta OS=Homo sapiens GN=TOP2B	YETVQDILK		1028	1036	1108.5888671875
pepa2b39	a2.a2.a1	sp|Q02880-2|TOP2B_HUMAN	sp|Q02880-2|TOP2B_HUMAN Isoform Beta-1 of DNA topoisomerase 2-beta OS=Homo sapiens GN=TOP2B	LHGLPEQFLYGTATK		693	707	1674.8853759765625
pepa2b37	a2.a2.a1	sp|Q02880-2|TOP2B_HUMAN	sp|Q02880-2|TOP2B_HUMAN Isoform Beta-1 of DNA topoisomerase 2-beta OS=Homo sapiens GN=TOP2B	LDKDIVALMTR		247	257	1274.714111328125
pepa2b64	a2.a2.a1	sp|Q02880-2|TOP2B_HUMAN	sp|Q02880-2|TOP2B_HUMAN Isoform Beta-1 of DNA topoisomerase 2-beta OS=Homo sapiens GN=TOP2B	QIMENAEINNIIK		516	528	1529.799560546875
pepa2b14	a2.a2.a1	sp|Q02880-2|TOP2B_HUMAN	sp|Q02880-2|TOP2B_HUMAN Isoform Beta-1 of DNA topoisomerase 2-beta OS=Homo sapiens GN=TOP2B	ELILFSNSDNER		718	729	1436.7020263671875
pepa2b21	a2.a2.a1	sp|Q02880-2|TOP2B_HUMAN	sp|Q02880-2|TOP2B_HUMAN Isoform Beta-1 of DNA topoisomerase 2-beta OS=Homo sapiens GN=TOP2B	EWLTNFMEDR	M7:+15.99491	679	688	1356.58935546875
pepa2b50	a2.a2.a1	sp|Q02880-2|TOP2B_HUMAN	sp|Q02880-2|TOP2B_HUMAN Isoform Beta-1 of DNA topoisomerase 2-beta OS=Homo sapiens GN=TOP2B	KEWLTNFMEDR		678	688	1468.689453125
pepa2b38	a2.a2.a1	sp|Q02880-2|TOP2B_HUMAN	sp|Q02880-2|TOP2B_HUMAN Isoform Beta-1 of DNA topoisomerase 2-beta OS=Homo sapiens GN=TOP2B	IFDEILVNAADNK		100	112	1461.7587890625
pepa2b28	a2.a2.a1	sp|Q02880-2|TOP2B_HUMAN	sp|Q02880-2|TOP2B_HUMAN Isoform Beta-1 of DNA topoisomerase 2-beta OS=Homo sapiens GN=TOP2B	GFQQISFVNSIATTK		323	337	1640.86474609375
pepa2b92	a2.a2.a1	sp|Q02880-2|TOP2B_HUMAN	sp|Q02880-2|TOP2B_HUMAN Isoform Beta-1 of DNA topoisomerase 2-beta OS=Homo sapiens GN=TOP2B	YIFTMLSTLAR	M5:+15.99491	821	831	1331.7032470703125
pepa2a5	a2.a2.a1	sp|Q02880-2|TOP2B_HUMAN	sp|Q02880-2|TOP2B_HUMAN Isoform Beta-1 of DNA topoisomerase 2-beta OS=Homo sapiens GN=TOP2B	DLIQMLVQR	M5:+15.99491	1088	1096	1131.6195068359375
pepa2b59	a2.a2.a1	sp|Q02880-2|TOP2B_HUMAN	sp|Q02880-2|TOP2B_HUMAN Isoform Beta-1 of DNA topoisomerase 2-beta OS=Homo sapiens GN=TOP2B	NINLLQPIGQFGTR		796	809	1570.870361328125
pepa2b31	a2.a2.a1	sp|Q02880-2|TOP2B_HUMAN	sp|Q02880-2|TOP2B_HUMAN Isoform Beta-1 of DNA topoisomerase 2-beta OS=Homo sapiens GN=TOP2B	HGFLEEFITPIVK		583	595	1529.836669921875
pepa2b75	a2.a2.a1	sp|Q02880-2|TOP2B_HUMAN	sp|Q02880-2|TOP2B_HUMAN Isoform Beta-1 of DNA topoisomerase 2-beta OS=Homo sapiens GN=TOP2B	SQDFGNLFSFPSYSQK		1436	1451	1851.855224609375
pepa2b63	a2.a2.a1	sp|Q02880-2|TOP2B_HUMAN	sp|Q02880-2|TOP2B_HUMAN Isoform Beta-1 of DNA topoisomerase 2-beta OS=Homo sapiens GN=TOP2B	QIMENAEINNIIK	Q1:-17.02655	516	528	1512.7730712890625
pepa2b40	a2.a2.a1	sp|Q02880-2|TOP2B_HUMAN	sp|Q02880-2|TOP2B_HUMAN Isoform Beta-1 of DNA topoisomerase 2-beta OS=Homo sapiens GN=TOP2B	LLFPAVDDNLLK		832	843	1357.77294921875
pepa2a4	a2.a2.a1	sp|Q02880-2|TOP2B_HUMAN	sp|Q02880-2|TOP2B_HUMAN Isoform Beta-1 of DNA topoisomerase 2-beta OS=Homo sapiens GN=TOP2B	DLIQMLVQR		1088	1096	1115.6246337890625
pepa2b11	a2.a2.a1	sp|Q02880-2|TOP2B_HUMAN	sp|Q02880-2|TOP2B_HUMAN Isoform Beta-1 of DNA topoisomerase 2-beta OS=Homo sapiens GN=TOP2B	EDLAAFVEELDKVESQER		1182	1199	2107.019287109375
pepa2b29	a2.a2.a2	sp|Q02880|TOP2B_HUMAN	sp|Q02880|TOP2B_HUMAN DNA topoisomerase 2-beta OS=Homo sapiens GN=TOP2B PE=1 SV=3	GKPSSDTVPK		1497	1506	1015.5422973632812
pepa2b53	a2.a2.a2	sp|Q02880|TOP2B_HUMAN	sp|Q02880|TOP2B_HUMAN DNA topoisomerase 2-beta OS=Homo sapiens GN=TOP2B PE=1 SV=3	KKGDLDTAAVK		1261	1271	1145.6529541015625
pepa2b22	a2.a2.a2	sp|Q02880|TOP2B_HUMAN	sp|Q02880|TOP2B_HUMAN DNA topoisomerase 2-beta OS=Homo sapiens GN=TOP2B PE=1 SV=3	EYHTDTTVK		980	988	1093.5164794921875
pepa2b52	a2.a2.a2	sp|Q02880|TOP2B_HUMAN	sp|Q02880|TOP2B_HUMAN DNA topoisomerase 2-beta OS=Homo sapiens GN=TOP2B PE=1 SV=3	KGDLDTAAVK		1262	1271	1017.5579223632812
pepa2a2	a2.a2.a2	sp|Q02880|TOP2B_HUMAN	sp|Q02880|TOP2B_HUMAN DNA topoisomerase 2-beta OS=Homo sapiens GN=TOP2B PE=1 SV=3	ASGSENEGDYNPGR		1549	1562	1452.5989990234375
pepa2b35	a2.a2.a2	sp|Q02880|TOP2B_HUMAN	sp|Q02880|TOP2B_HUMAN DNA topoisomerase 2-beta OS=Homo sapiens GN=TOP2B PE=1 SV=3	LAQAEAAGLHK		998	1008	1108.6114501953125
pepa2b13	a2.a2.a2	sp|Q02880|TOP2B_HUMAN	sp|Q02880|TOP2B_HUMAN DNA topoisomerase 2-beta OS=Homo sapiens GN=TOP2B PE=1 SV=3	EDVLAGMSGK	M7:+15.99491	1205	1214	1022.4827270507812
pepa2b78	a2.a2.a2	sp|Q02880|TOP2B_HUMAN	sp|Q02880|TOP2B_HUMAN DNA topoisomerase 2-beta OS=Homo sapiens GN=TOP2B PE=1 SV=3	SYDDAESLK		542	550	1027.458251953125
pepa2a3	a2.a2.a2	sp|Q02880|TOP2B_HUMAN	sp|Q02880|TOP2B_HUMAN DNA topoisomerase 2-beta OS=Homo sapiens GN=TOP2B PE=1 SV=3	AYDLAGSCR	C8:+57.02146	264	272	1012.4520874023438
pepa2b47	a2.a2.a2	sp|Q02880|TOP2B_HUMAN	sp|Q02880|TOP2B_HUMAN DNA topoisomerase 2-beta OS=Homo sapiens GN=TOP2B PE=1 SV=3	IMIMTDQDQDGSHIK	M2:+15.99491 M4:+15.99491	557	571	1763.7943115234375
pepa2b46	a2.a2.a2	sp|Q02880|TOP2B_HUMAN	sp|Q02880|TOP2B_HUMAN DNA topoisomerase 2-beta OS=Homo sapiens GN=TOP2B PE=1 SV=3	IMIMTDQDQDGSHIK	M4:+15.99491	557	571	1747.7994384765625
pepa2b45	a2.a2.a2	sp|Q02880|TOP2B_HUMAN	sp|Q02880|TOP2B_HUMAN DNA topoisomerase 2-beta OS=Homo sapiens GN=TOP2B PE=1 SV=3	IMIMTDQDQDGSHIK		557	571	1731.804443359375
pepa2b12	a2.a2.a2	sp|Q02880|TOP2B_HUMAN	sp|Q02880|TOP2B_HUMAN DNA topoisomerase 2-beta OS=Homo sapiens GN=TOP2B PE=1 SV=3	EDVLAGMSGK		1205	1214	1006.48779296875
pepa2b16	a2.a2.a2	sp|Q02880|TOP2B_HUMAN	sp|Q02880|TOP2B_HUMAN DNA topoisomerase 2-beta OS=Homo sapiens GN=TOP2B PE=1 SV=3	EQVLEPMLNGTDK	M7:+15.99491	958	970	1489.720703125
pepa2b81	a2.a2.a2	sp|Q02880|TOP2B_HUMAN	sp|Q02880|TOP2B_HUMAN DNA topoisomerase 2-beta OS=Homo sapiens GN=TOP2B PE=1 SV=3	TPALISDYK		971	979	1007.5411987304688
pepa2b34	a2.a2.a2	sp|Q02880|TOP2B_HUMAN	sp|Q02880|TOP2B_HUMAN DNA topoisomerase 2-beta OS=Homo sapiens GN=TOP2B PE=1 SV=3	HVDYVVDQVVGK		346	357	1357.7115478515625
pepa2b49	a2.a2.a2	sp|Q02880|TOP2B_HUMAN	sp|Q02880|TOP2B_HUMAN DNA topoisomerase 2-beta OS=Homo sapiens GN=TOP2B PE=1 SV=3	LQLEETMPSPYGR	M7:+15.99491	1228	1240	1536.7366943359375
pepa2b32	a2.a2.a2	sp|Q02880|TOP2B_HUMAN	sp|Q02880|TOP2B_HUMAN DNA topoisomerase 2-beta OS=Homo sapiens GN=TOP2B PE=1 SV=3	HLTYNDFINK		713	722	1264.6324462890625
pepa2b57	a2.a2.a2	sp|Q02880|TOP2B_HUMAN	sp|Q02880|TOP2B_HUMAN DNA topoisomerase 2-beta OS=Homo sapiens GN=TOP2B PE=1 SV=3	KYETVQDILK		1032	1041	1236.6839599609375
pepa2b36	a2.a2.a2	sp|Q02880|TOP2B_HUMAN	sp|Q02880|TOP2B_HUMAN DNA topoisomerase 2-beta OS=Homo sapiens GN=TOP2B PE=1 SV=3	LCNIFSTK	C2:+57.02146	190	197	982.5029907226562
pepa2b51	a2.a2.a2	sp|Q02880|TOP2B_HUMAN	sp|Q02880|TOP2B_HUMAN DNA topoisomerase 2-beta OS=Homo sapiens GN=TOP2B PE=1 SV=3	KEWLTNFMEDR	M8:+15.99491	683	693	1484.684326171875
pepa2b65	a2.a2.a2	sp|Q02880|TOP2B_HUMAN	sp|Q02880|TOP2B_HUMAN DNA topoisomerase 2-beta OS=Homo sapiens GN=TOP2B PE=1 SV=3	QIMENAEINNIIK	M3:+15.99491	521	533	1545.7945556640625
pepa2b86	a2.a2.a2	sp|Q02880|TOP2B_HUMAN	sp|Q02880|TOP2B_HUMAN DNA topoisomerase 2-beta OS=Homo sapiens GN=TOP2B PE=1 SV=3	VVEAVNSDSDSEFGIPK		1516	1532	1792.8603515625
pepa2b72	a2.a2.a2	sp|Q02880|TOP2B_HUMAN	sp|Q02880|TOP2B_HUMAN DNA topoisomerase 2-beta OS=Homo sapiens GN=TOP2B PE=1 SV=3	SIPSLVDGFKPGQR		735	748	1500.8172607421875
pepa2b61	a2.a2.a2	sp|Q02880|TOP2B_HUMAN	sp|Q02880|TOP2B_HUMAN DNA topoisomerase 2-beta OS=Homo sapiens GN=TOP2B PE=1 SV=3	NTVEITELPVR		940	950	1270.7005615234375
pepa2b70	a2.a2.a2	sp|Q02880|TOP2B_HUMAN	sp|Q02880|TOP2B_HUMAN DNA topoisomerase 2-beta OS=Homo sapiens GN=TOP2B PE=1 SV=3	SESDLEETEPVVIPR		1342	1356	1699.8388671875
pepa2b58	a2.a2.a2	sp|Q02880|TOP2B_HUMAN	sp|Q02880|TOP2B_HUMAN DNA topoisomerase 2-beta OS=Homo sapiens GN=TOP2B PE=1 SV=3	MLDGLDPHPMLPNYK	M10:+15.99491	900	914	1756.840087890625
pepa2b89	a2.a2.a2	sp|Q02880|TOP2B_HUMAN	sp|Q02880|TOP2B_HUMAN DNA topoisomerase 2-beta OS=Homo sapiens GN=TOP2B PE=1 SV=3	YETVQDILK		1033	1041	1108.5888671875
pepa2b39	a2.a2.a2	sp|Q02880|TOP2B_HUMAN	sp|Q02880|TOP2B_HUMAN DNA topoisomerase 2-beta OS=Homo sapiens GN=TOP2B PE=1 SV=3	LHGLPEQFLYGTATK		698	712	1674.8853759765625
pepa2b37	a2.a2.a2	sp|Q02880|TOP2B_HUMAN	sp|Q02880|TOP2B_HUMAN DNA topoisomerase 2-beta OS=Homo sapiens GN=TOP2B PE=1 SV=3	LDKDIVALMTR		252	262	1274.714111328125
pepa2b64	a2.a2.a2	sp|Q02880|TOP2B_HUMAN	sp|Q02880|TOP2B_HUMAN DNA topoisomerase 2-beta OS=Homo sapiens GN=TOP2B PE=1 SV=3	QIMENAEINNIIK		521	533	1529.799560546875
pepa2b14	a2.a2.a2	sp|Q02880|TOP2B_HUMAN	sp|Q02880|TOP2B_HUMAN DNA topoisomerase 2-beta OS=Homo sapiens GN=TOP2B PE=1 SV=3	ELILFSNSDNER		723	734	1436.7020263671875
pepa2b21	a2.a2.a2	sp|Q02880|TOP2B_HUMAN	sp|Q02880|TOP2B_HUMAN DNA topoisomerase 2-beta OS=Homo sapiens GN=TOP2B PE=1 SV=3	EWLTNFMEDR	M7:+15.99491	684	693	1356.58935546875
pepa2b50	a2.a2.a2	sp|Q02880|TOP2B_HUMAN	sp|Q02880|TOP2B_HUMAN DNA topoisomerase 2-beta OS=Homo sapiens GN=TOP2B PE=1 SV=3	KEWLTNFMEDR		683	693	1468.689453125
pepa2b38	a2.a2.a2	sp|Q02880|TOP2B_HUMAN	sp|Q02880|TOP2B_HUMAN DNA topoisomerase 2-beta OS=Homo sapiens GN=TOP2B PE=1 SV=3	IFDEILVNAADNK		105	117	1461.7587890625
pepa2b28	a2.a2.a2	sp|Q02880|TOP2B_HUMAN	sp|Q02880|TOP2B_HUMAN DNA topoisomerase 2-beta OS=Homo sapiens GN=TOP2B PE=1 SV=3	GFQQISFVNSIATTK		328	342	1640.86474609375
pepa2b92	a2.a2.a2	sp|Q02880|TOP2B_HUMAN	sp|Q02880|TOP2B_HUMAN DNA topoisomerase 2-beta OS=Homo sapiens GN=TOP2B PE=1 SV=3	YIFTMLSTLAR	M5:+15.99491	826	836	1331.7032470703125
pepa2a5	a2.a2.a2	sp|Q02880|TOP2B_HUMAN	sp|Q02880|TOP2B_HUMAN DNA topoisomerase 2-beta OS=Homo sapiens GN=TOP2B PE=1 SV=3	DLIQMLVQR	M5:+15.99491	1093	1101	1131.6195068359375
pepa2b59	a2.a2.a2	sp|Q02880|TOP2B_HUMAN	sp|Q02880|TOP2B_HUMAN DNA topoisomerase 2-beta OS=Homo sapiens GN=TOP2B PE=1 SV=3	NINLLQPIGQFGTR		801	814	1570.870361328125
pepa2b31	a2.a2.a2	sp|Q02880|TOP2B_HUMAN	sp|Q02880|TOP2B_HUMAN DNA topoisomerase 2-beta OS=Homo sapiens GN=TOP2B PE=1 SV=3	HGFLEEFITPIVK		588	600	1529.836669921875
pepa2b75	a2.a2.a2	sp|Q02880|TOP2B_HUMAN	sp|Q02880|TOP2B_HUMAN DNA topoisomerase 2-beta OS=Homo sapiens GN=TOP2B PE=1 SV=3	SQDFGNLFSFPSYSQK		1441	1456	1851.855224609375
pepa2b63	a2.a2.a2	sp|Q02880|TOP2B_HUMAN	sp|Q02880|TOP2B_HUMAN DNA topoisomerase 2-beta OS=Homo sapiens GN=TOP2B PE=1 SV=3	QIMENAEINNIIK	Q1:-17.02655	521	533	1512.7730712890625
pepa2b40	a2.a2.a2	sp|Q02880|TOP2B_HUMAN	sp|Q02880|TOP2B_HUMAN DNA topoisomerase 2-beta OS=Homo sapiens GN=TOP2B PE=1 SV=3	LLFPAVDDNLLK		837	848	1357.77294921875
pepa2a4	a2.a2.a2	sp|Q02880|TOP2B_HUMAN	sp|Q02880|TOP2B_HUMAN DNA topoisomerase 2-beta OS=Homo sapiens GN=TOP2B PE=1 SV=3	DLIQMLVQR		1093	1101	1115.6246337890625
pepa2b11	a2.a2.a2	sp|Q02880|TOP2B_HUMAN	sp|Q02880|TOP2B_HUMAN DNA topoisomerase 2-beta OS=Homo sapiens GN=TOP2B PE=1 SV=3	EDLAAFVEELDKVESQER		1187	1204	2107.019287109375
pepa3b38	a3.a1.a1	sp|P09874|PARP1_HUMAN	sp|P09874|PARP1_HUMAN Poly [ADP-ribose] polymerase 1 OS=Homo sapiens GN=PARP1 PE=1 SV=4	TGNAWHSK		622	629	900.4326782226562
pepa3b16	a3.a1.a1	sp|P09874|PARP1_HUMAN	sp|P09874|PARP1_HUMAN Poly [ADP-ribose] polymerase 1 OS=Homo sapiens GN=PARP1 PE=1 SV=4	GTNSYYK		565	571	832.3839721679688
pepa3b39	a3.a1.a1	sp|P09874|PARP1_HUMAN	sp|P09874|PARP1_HUMAN Poly [ADP-ribose] polymerase 1 OS=Homo sapiens GN=PARP1 PE=1 SV=4	VCSTNDLK	C2:+57.02146	255	262	936.4459228515625
pepa3b41	a3.a1.a1	sp|P09874|PARP1_HUMAN	sp|P09874|PARP1_HUMAN Poly [ADP-ribose] polymerase 1 OS=Homo sapiens GN=PARP1 PE=1 SV=4	VGTVIGSNK		592	600	874.4996948242188
pepa3b34	a3.a1.a1	sp|P09874|PARP1_HUMAN	sp|P09874|PARP1_HUMAN Poly [ADP-ribose] polymerase 1 OS=Homo sapiens GN=PARP1 PE=1 SV=4	RKGDEVDGVDEVAK		208	221	1516.7606201171875
pepa3b21	a3.a1.a1	sp|P09874|PARP1_HUMAN	sp|P09874|PARP1_HUMAN Poly [ADP-ribose] polymerase 1 OS=Homo sapiens GN=PARP1 PE=1 SV=4	KGDEVDGVDEVAK		209	221	1360.6595458984375
pepa3b31	a3.a1.a1	sp|P09874|PARP1_HUMAN	sp|P09874|PARP1_HUMAN Poly [ADP-ribose] polymerase 1 OS=Homo sapiens GN=PARP1 PE=1 SV=4	PEYSASQLK		174	182	1022.5156860351562
pepa3b12	a3.a1.a1	sp|P09874|PARP1_HUMAN	sp|P09874|PARP1_HUMAN Poly [ADP-ribose] polymerase 1 OS=Homo sapiens GN=PARP1 PE=1 SV=4	GGAAVDPDSGLEHSAH		529	544	1519.6776123046875
pepa3a7	a3.a1.a1	sp|P09874|PARP1_HUMAN	sp|P09874|PARP1_HUMAN Poly [ADP-ribose] polymerase 1 OS=Homo sapiens GN=PARP1 PE=1 SV=4	EDAIEHFMK	M8:+15.99491	608	616	1135.50927734375
pepa3a4	a3.a1.a1	sp|P09874|PARP1_HUMAN	sp|P09874|PARP1_HUMAN Poly [ADP-ribose] polymerase 1 OS=Homo sapiens GN=PARP1 PE=1 SV=4	ASLCISTK	C4:+57.02146	426	433	879.4608764648438
pepa3b22	a3.a1.a1	sp|P09874|PARP1_HUMAN	sp|P09874|PARP1_HUMAN Poly [ADP-ribose] polymerase 1 OS=Homo sapiens GN=PARP1 PE=1 SV=4	KPPLLNNADSVQAK		748	761	1494.827880859375
pepa3b10	a3.a1.a1	sp|P09874|PARP1_HUMAN	sp|P09874|PARP1_HUMAN Poly [ADP-ribose] polymerase 1 OS=Homo sapiens GN=PARP1 PE=1 SV=4	GDEVDGVDEVAK		210	221	1232.564453125
pepa3b14	a3.a1.a1	sp|P09874|PARP1_HUMAN	sp|P09874|PARP1_HUMAN Poly [ADP-ribose] polymerase 1 OS=Homo sapiens GN=PARP1 PE=1 SV=4	GGSDDSSKDPIDVNYEK		780	796	1825.80908203125
pepa3b29	a3.a1.a1	sp|P09874|PARP1_HUMAN	sp|P09874|PARP1_HUMAN Poly [ADP-ribose] polymerase 1 OS=Homo sapiens GN=PARP1 PE=1 SV=4	MVDPEKPQLGMIDR	M1:+15.99491 M11:+15.99491	143	156	1660.8037109375
pepa3a6	a3.a1.a1	sp|P09874|PARP1_HUMAN	sp|P09874|PARP1_HUMAN Poly [ADP-ribose] polymerase 1 OS=Homo sapiens GN=PARP1 PE=1 SV=4	DSEEAEIIR		807	815	1061.5113525390625
pepa3a1	a3.a1.a1	sp|P09874|PARP1_HUMAN	sp|P09874|PARP1_HUMAN Poly [ADP-ribose] polymerase 1 OS=Homo sapiens GN=PARP1 PE=1 SV=4	AEPVEVVAPR		487	496	1066.589599609375
pepa3a5	a3.a1.a1	sp|P09874|PARP1_HUMAN	sp|P09874|PARP1_HUMAN Poly [ADP-ribose] polymerase 1 OS=Homo sapiens GN=PARP1 PE=1 SV=4	DPIDVNYEK		788	796	1092.521240234375
pepa3b13	a3.a1.a1	sp|P09874|PARP1_HUMAN	sp|P09874|PARP1_HUMAN Poly [ADP-ribose] polymerase 1 OS=Homo sapiens GN=PARP1 PE=1 SV=4	GGAAVDPDSGLEHSAHVLEK		529	548	1988.9676513671875
pepa3b19	a3.a1.a1	sp|P09874|PARP1_HUMAN	sp|P09874|PARP1_HUMAN Poly [ADP-ribose] polymerase 1 OS=Homo sapiens GN=PARP1 PE=1 SV=4	LEQMPSKEDAIEHFMK	M15:+15.99491	601	616	1948.9146728515625
pepa3b33	a3.a1.a1	sp|P09874|PARP1_HUMAN	sp|P09874|PARP1_HUMAN Poly [ADP-ribose] polymerase 1 OS=Homo sapiens GN=PARP1 PE=1 SV=4	QQVPSGESAILDR		270	282	1399.718017578125
pepa3b28	a3.a1.a1	sp|P09874|PARP1_HUMAN	sp|P09874|PARP1_HUMAN Poly [ADP-ribose] polymerase 1 OS=Homo sapiens GN=PARP1 PE=1 SV=4	MVDPEKPQLGMIDR	M1:+15.99491	143	156	1644.808837890625
pepa3b11	a3.a1.a1	sp|P09874|PARP1_HUMAN	sp|P09874|PARP1_HUMAN Poly [ADP-ribose] polymerase 1 OS=Homo sapiens GN=PARP1 PE=1 SV=4	GFSLLATEDKEALKK		183	197	1649.9112548828125
pepa3b27	a3.a1.a1	sp|P09874|PARP1_HUMAN	sp|P09874|PARP1_HUMAN Poly [ADP-ribose] polymerase 1 OS=Homo sapiens GN=PARP1 PE=1 SV=4	MVDPEKPQLGMIDR		143	156	1628.8138427734375
pepa3b15	a3.a1.a1	sp|P09874|PARP1_HUMAN	sp|P09874|PARP1_HUMAN Poly [ADP-ribose] polymerase 1 OS=Homo sapiens GN=PARP1 PE=1 SV=4	GIYFADMVSK	M7:+15.99491	894	903	1146.5504150390625
pepa3b35	a3.a1.a1	sp|P09874|PARP1_HUMAN	sp|P09874|PARP1_HUMAN Poly [ADP-ribose] polymerase 1 OS=Homo sapiens GN=PARP1 PE=1 SV=4	RPEYSASQLK		173	182	1178.6168212890625
pepa3a2	a3.a1.a1	sp|P09874|PARP1_HUMAN	sp|P09874|PARP1_HUMAN Poly [ADP-ribose] polymerase 1 OS=Homo sapiens GN=PARP1 PE=1 SV=4	AMVEYEIDLQK	M2:+15.99491	685	695	1354.65625
pepa3b42	a3.a1.a1	sp|P09874|PARP1_HUMAN	sp|P09874|PARP1_HUMAN Poly [ADP-ribose] polymerase 1 OS=Homo sapiens GN=PARP1 PE=1 SV=4	VPHWYHF		48	54	985.4683227539062
pepa3b17	a3.a1.a1	sp|P09874|PARP1_HUMAN	sp|P09874|PARP1_HUMAN Poly [ADP-ribose] polymerase 1 OS=Homo sapiens GN=PARP1 PE=1 SV=4	HPDVEVDGFSELR		66	78	1499.712890625
pepa3b25	a3.a1.a1	sp|P09874|PARP1_HUMAN	sp|P09874|PARP1_HUMAN Poly [ADP-ribose] polymerase 1 OS=Homo sapiens GN=PARP1 PE=1 SV=4	MAIMVQSPMFDGK	M1:+15.99491 M4:+15.99491	35	47	1486.67431640625
pepa3b26	a3.a1.a1	sp|P09874|PARP1_HUMAN	sp|P09874|PARP1_HUMAN Poly [ADP-ribose] polymerase 1 OS=Homo sapiens GN=PARP1 PE=1 SV=4	MIFDVESMK	M1:+15.99491	675	683	1115.5115966796875
pepa3b36	a3.a1.a1	sp|P09874|PARP1_HUMAN	sp|P09874|PARP1_HUMAN Poly [ADP-ribose] polymerase 1 OS=Homo sapiens GN=PARP1 PE=1 SV=4	SDAYYCTGDVTAWTK	C6:+57.02146	306	320	1737.742919921875
pepa3b18	a3.a1.a1	sp|P09874|PARP1_HUMAN	sp|P09874|PARP1_HUMAN Poly [ADP-ribose] polymerase 1 OS=Homo sapiens GN=PARP1 PE=1 SV=4	IAPPEAPVTGY		879	889	1114.5782470703125
pepa3b24	a3.a1.a1	sp|P09874|PARP1_HUMAN	sp|P09874|PARP1_HUMAN Poly [ADP-ribose] polymerase 1 OS=Homo sapiens GN=PARP1 PE=1 SV=4	MAIMVQSPMFDGK	M9:+15.99491	35	47	1470.679443359375
pepa3b32	a3.a1.a1	sp|P09874|PARP1_HUMAN	sp|P09874|PARP1_HUMAN Poly [ADP-ribose] polymerase 1 OS=Homo sapiens GN=PARP1 PE=1 SV=4	QQVPSGESAILDR	Q1:-17.02655	270	282	1382.6915283203125
pepa3b20	a3.a1.a1	sp|P09874|PARP1_HUMAN	sp|P09874|PARP1_HUMAN Poly [ADP-ribose] polymerase 1 OS=Homo sapiens GN=PARP1 PE=1 SV=4	KFYPLEIDYGQDEEAVK		637	653	2043.991455078125
pepa3a3	a3.a1.a1	sp|P09874|PARP1_HUMAN	sp|P09874|PARP1_HUMAN Poly [ADP-ribose] polymerase 1 OS=Homo sapiens GN=PARP1 PE=1 SV=4	AQNDLIWNIK		240	249	1214.6531982421875
pepa3b43	a3.a1.a1	sp|P09874|PARP1_HUMAN	sp|P09874|PARP1_HUMAN Poly [ADP-ribose] polymerase 1 OS=Homo sapiens GN=PARP1 PE=1 SV=4	VVSEDFLQDVSASTK		453	467	1624.806884765625
pepa3b23	a3.a1.a1	sp|P09874|PARP1_HUMAN	sp|P09874|PARP1_HUMAN Poly [ADP-ribose] polymerase 1 OS=Homo sapiens GN=PARP1 PE=1 SV=4	MAIMVQSPMFDGK		35	47	1454.6844482421875
pepa3a9	a3.a1.a1	sp|P09874|PARP1_HUMAN	sp|P09874|PARP1_HUMAN Poly [ADP-ribose] polymerase 1 OS=Homo sapiens GN=PARP1 PE=1 SV=4	FYTLIPHDFGMK		736	747	1468.7298583984375
pepa3b30	a3.a1.a1	sp|P09874|PARP1_HUMAN	sp|P09874|PARP1_HUMAN Poly [ADP-ribose] polymerase 1 OS=Homo sapiens GN=PARP1 PE=1 SV=4	NTHATTHNAYDLEVIDIFK		820	838	2202.0830078125
pepa3a8	a3.a1.a1	sp|P09874|PARP1_HUMAN	sp|P09874|PARP1_HUMAN Poly [ADP-ribose] polymerase 1 OS=Homo sapiens GN=PARP1 PE=1 SV=4	FYPLEIDYGQDEEAVK		638	653	1915.8963623046875
pepa3b37	a3.a1.a1	sp|P09874|PARP1_HUMAN	sp|P09874|PARP1_HUMAN Poly [ADP-ribose] polymerase 1 OS=Homo sapiens GN=PARP1 PE=1 SV=4	SLQELFLAH		468	476	1057.568115234375
pepa3b40	a3.a1.a1	sp|P09874|PARP1_HUMAN	sp|P09874|PARP1_HUMAN Poly [ADP-ribose] polymerase 1 OS=Homo sapiens GN=PARP1 PE=1 SV=4	VFSATLGLVDIVK		552	564	1361.8043212890625
pepa4b15	a4.a1.a1	sp|Q14676|MDC1_HUMAN	sp|Q14676|MDC1_HUMAN Mediator of DNA damage checkpoint protein 1 OS=Homo sapiens GN=MDC1 PE=1 SV=3	LNQESTAPK		1886	1894	987.510986328125
pepa4b30	a4.a1.a1	sp|Q14676|MDC1_HUMAN	sp|Q14676|MDC1_HUMAN Mediator of DNA damage checkpoint protein 1 OS=Homo sapiens GN=MDC1 PE=1 SV=3	SQAGSDTDVEEGK		372	384	1322.571044921875
pepa4b18	a4.a1.a1	sp|Q14676|MDC1_HUMAN	sp|Q14676|MDC1_HUMAN Mediator of DNA damage checkpoint protein 1 OS=Homo sapiens GN=MDC1 PE=1 SV=3	KHQVSVEGTNQTDVK		540	554	1669.850830078125
pepa4b29	a4.a1.a1	sp|Q14676|MDC1_HUMAN	sp|Q14676|MDC1_HUMAN Mediator of DNA damage checkpoint protein 1 OS=Homo sapiens GN=MDC1 PE=1 SV=3	SLATMDSPPHQK	M5:+15.99491	1814	1825	1327.6314697265625
pepa4a8	a4.a1.a1	sp|Q14676|MDC1_HUMAN	sp|Q14676|MDC1_HUMAN Mediator of DNA damage checkpoint protein 1 OS=Homo sapiens GN=MDC1 PE=1 SV=3	EGAQVPTGR		664	672	914.4694213867188
pepa4b24	a4.a1.a1	sp|Q14676|MDC1_HUMAN	sp|Q14676|MDC1_HUMAN Mediator of DNA damage checkpoint protein 1 OS=Homo sapiens GN=MDC1 PE=1 SV=3	PVTSEPTSQATR		1218	1229	1273.638671875
pepa4b11	a4.a1.a1	sp|Q14676|MDC1_HUMAN	sp|Q14676|MDC1_HUMAN Mediator of DNA damage checkpoint protein 1 OS=Homo sapiens GN=MDC1 PE=1 SV=3	HQVSVEGTNQTDVK		541	554	1541.755859375
pepa4b13	a4.a1.a1	sp|Q14676|MDC1_HUMAN	sp|Q14676|MDC1_HUMAN Mediator of DNA damage checkpoint protein 1 OS=Homo sapiens GN=MDC1 PE=1 SV=3	IFHGVGTR		352	359	886.4898071289062
pepa4a5	a4.a1.a1	sp|Q14676|MDC1_HUMAN	sp|Q14676|MDC1_HUMAN Mediator of DNA damage checkpoint protein 1 OS=Homo sapiens GN=MDC1 PE=1 SV=3	DAEEDMPQR		430	438	1090.4473876953125
pepa4b33	a4.a1.a1	sp|Q14676|MDC1_HUMAN	sp|Q14676|MDC1_HUMAN Mediator of DNA damage checkpoint protein 1 OS=Homo sapiens GN=MDC1 PE=1 SV=3	SSPGIHLER		504	512	995.5272827148438
pepa4b23	a4.a1.a1	sp|Q14676|MDC1_HUMAN	sp|Q14676|MDC1_HUMAN Mediator of DNA damage checkpoint protein 1 OS=Homo sapiens GN=MDC1 PE=1 SV=3	PGIHLER		506	512	821.4631958007812
pepa4b14	a4.a1.a1	sp|Q14676|MDC1_HUMAN	sp|Q14676|MDC1_HUMAN Mediator of DNA damage checkpoint protein 1 OS=Homo sapiens GN=MDC1 PE=1 SV=3	LHIFSGAHGPEK		34	45	1292.675048828125
pepa4b22	a4.a1.a1	sp|Q14676|MDC1_HUMAN	sp|Q14676|MDC1_HUMAN Mediator of DNA damage checkpoint protein 1 OS=Homo sapiens GN=MDC1 PE=1 SV=3	NQLVTPEPTSR		1585	1595	1241.64892578125
pepa4b28	a4.a1.a1	sp|Q14676|MDC1_HUMAN	sp|Q14676|MDC1_HUMAN Mediator of DNA damage checkpoint protein 1 OS=Homo sapiens GN=MDC1 PE=1 SV=3	QTDVTGEEELTK		843	854	1349.6435546875
pepa4a1	a4.a1.a1	sp|Q14676|MDC1_HUMAN	sp|Q14676|MDC1_HUMAN Mediator of DNA damage checkpoint protein 1 OS=Homo sapiens GN=MDC1 PE=1 SV=3	AAGNPGSLAAPIDHKPC	C17:+57.02146	1726	1742	1675.822509765625
pepa4b31	a4.a1.a1	sp|Q14676|MDC1_HUMAN	sp|Q14676|MDC1_HUMAN Mediator of DNA damage checkpoint protein 1 OS=Homo sapiens GN=MDC1 PE=1 SV=3	SQASTTVDINTQVEK		513	527	1620.807861328125
pepa4b21	a4.a1.a1	sp|Q14676|MDC1_HUMAN	sp|Q14676|MDC1_HUMAN Mediator of DNA damage checkpoint protein 1 OS=Homo sapiens GN=MDC1 PE=1 SV=3	NLNSDTDVEEGQQPATEEASSAAR		215	238	2519.11328125
pepa4b37	a4.a1.a1	sp|Q14676|MDC1_HUMAN	sp|Q14676|MDC1_HUMAN Mediator of DNA damage checkpoint protein 1 OS=Homo sapiens GN=MDC1 PE=1 SV=3	VEIETSEEIQEK		892	903	1433.7010498046875
pepa4b36	a4.a1.a1	sp|Q14676|MDC1_HUMAN	sp|Q14676|MDC1_HUMAN Mediator of DNA damage checkpoint protein 1 OS=Homo sapiens GN=MDC1 PE=1 SV=3	TPETLVPTAPK		1403	1413	1153.646728515625
pepa4a7	a4.a1.a1	sp|Q14676|MDC1_HUMAN	sp|Q14676|MDC1_HUMAN Mediator of DNA damage checkpoint protein 1 OS=Homo sapiens GN=MDC1 PE=1 SV=3	DQPPFGDSDDSVEADK		488	503	1721.714111328125
pepa4a6	a4.a1.a1	sp|Q14676|MDC1_HUMAN	sp|Q14676|MDC1_HUMAN Mediator of DNA damage checkpoint protein 1 OS=Homo sapiens GN=MDC1 PE=1 SV=3	DCGSLNGTQILRPPK	C2:+57.02146	91	105	1655.853759765625
pepa4b17	a4.a1.a1	sp|Q14676|MDC1_HUMAN	sp|Q14676|MDC1_HUMAN Mediator of DNA damage checkpoint protein 1 OS=Homo sapiens GN=MDC1 PE=1 SV=3	IPATPVVIPMK	M10:+15.99491	338	348	1181.6966552734375
pepa4b34	a4.a1.a1	sp|Q14676|MDC1_HUMAN	sp|Q14676|MDC1_HUMAN Mediator of DNA damage checkpoint protein 1 OS=Homo sapiens GN=MDC1 PE=1 SV=3	TPEPVVPTAPELR		1280	1292	1405.76904296875
pepa4b27	a4.a1.a1	sp|Q14676|MDC1_HUMAN	sp|Q14676|MDC1_HUMAN Mediator of DNA damage checkpoint protein 1 OS=Homo sapiens GN=MDC1 PE=1 SV=3	QSEAEVVTEIQLEK		247	260	1602.822998046875
pepa4a3	a4.a1.a1	sp|Q14676|MDC1_HUMAN	sp|Q14676|MDC1_HUMAN Mediator of DNA damage checkpoint protein 1 OS=Homo sapiens GN=MDC1 PE=1 SV=3	AHEVGAQGGPPVAQVEQDLPISR		620	642	2355.20556640625
pepa4b16	a4.a1.a1	sp|Q14676|MDC1_HUMAN	sp|Q14676|MDC1_HUMAN Mediator of DNA damage checkpoint protein 1 OS=Homo sapiens GN=MDC1 PE=1 SV=3	IPATPVVIPMK		338	348	1165.7017822265625
pepa4a4	a4.a1.a1	sp|Q14676|MDC1_HUMAN	sp|Q14676|MDC1_HUMAN Mediator of DNA damage checkpoint protein 1 OS=Homo sapiens GN=MDC1 PE=1 SV=3	AQPFGFIDSDTDAEEER		321	337	1926.8355712890625
pepa4b35	a4.a1.a1	sp|Q14676|MDC1_HUMAN	sp|Q14676|MDC1_HUMAN Mediator of DNA damage checkpoint protein 1 OS=Homo sapiens GN=MDC1 PE=1 SV=3	TPESIVPIAPELQPSTSR		1567	1584	1922.02294921875
pepa4b26	a4.a1.a1	sp|Q14676|MDC1_HUMAN	sp|Q14676|MDC1_HUMAN Mediator of DNA damage checkpoint protein 1 OS=Homo sapiens GN=MDC1 PE=1 SV=3	QSEAEVVTEIQLEK	Q1:-17.02655	247	260	1585.7960205078125
pepa4b25	a4.a1.a1	sp|Q14676|MDC1_HUMAN	sp|Q14676|MDC1_HUMAN Mediator of DNA damage checkpoint protein 1 OS=Homo sapiens GN=MDC1 PE=1 SV=3	QHAEIEILAWDK	Q1:-17.02655	74	85	1435.7220458984375
pepa4b19	a4.a1.a1	sp|Q14676|MDC1_HUMAN	sp|Q14676|MDC1_HUMAN Mediator of DNA damage checkpoint protein 1 OS=Homo sapiens GN=MDC1 PE=1 SV=3	MPDCSVALPFPSISK	C4:+57.02146	59	73	1648.8077392578125
pepa4b10	a4.a1.a1	sp|Q14676|MDC1_HUMAN	sp|Q14676|MDC1_HUMAN Mediator of DNA damage checkpoint protein 1 OS=Homo sapiens GN=MDC1 PE=1 SV=3	HLAPPPLLSPLLPSIKPTVR		1060	1079	2146.3115234375
pepa4b20	a4.a1.a1	sp|Q14676|MDC1_HUMAN	sp|Q14676|MDC1_HUMAN Mediator of DNA damage checkpoint protein 1 OS=Homo sapiens GN=MDC1 PE=1 SV=3	NFGFSLQDALSR		1978	1989	1354.6754150390625
pepa4b32	a4.a1.a1	sp|Q14676|MDC1_HUMAN	sp|Q14676|MDC1_HUMAN Mediator of DNA damage checkpoint protein 1 OS=Homo sapiens GN=MDC1 PE=1 SV=3	SQLPAEGDAGAEWAAAVLK		598	616	1883.9501953125
pepa4b12	a4.a1.a1	sp|Q14676|MDC1_HUMAN	sp|Q14676|MDC1_HUMAN Mediator of DNA damage checkpoint protein 1 OS=Homo sapiens GN=MDC1 PE=1 SV=3	LDVSLPFVSR		133	142	1132.636474609375
pepa4a2	a4.a1.a1	sp|Q14676|MDC1_HUMAN	sp|Q14676|MDC1_HUMAN Mediator of DNA damage checkpoint protein 1 OS=Homo sapiens GN=MDC1 PE=1 SV=3	AGFFLPPDEYVVTDPEQEK		1959	1977	2181.0390625
pepa4a9	a4.a1.a1	sp|Q14676|MDC1_HUMAN	sp|Q14676|MDC1_HUMAN Mediator of DNA damage checkpoint protein 1 OS=Homo sapiens GN=MDC1 PE=1 SV=3	GIPILSLDWLHQSR		1944	1957	1634.9017333984375
pepa4b38	a4.a1.a1	sp|Q14676|MDC1_HUMAN	sp|Q14676|MDC1_HUMAN Mediator of DNA damage checkpoint protein 1 OS=Homo sapiens GN=MDC1 PE=1 SV=3	VGLPLLSPEFLLTGVLK		2055	2071	1796.0936279296875
pepa5a4	a5.a1.a1	sp|P49916|DNLI3_HUMAN	sp|P49916|DNLI3_HUMAN DNA ligase 3 OS=Homo sapiens GN=LIG3 PE=1 SV=2	CAGGHDDATLAR	C1:+57.02146	729	740	1243.548828125
pepa5b21	a5.a1.a1	sp|P49916|DNLI3_HUMAN	sp|P49916|DNLI3_HUMAN DNA ligase 3 OS=Homo sapiens GN=LIG3 PE=1 SV=2	VLHNAQEVEK		454	463	1166.6168212890625
pepa5b20	a5.a1.a1	sp|P49916|DNLI3_HUMAN	sp|P49916|DNLI3_HUMAN DNA ligase 3 OS=Homo sapiens GN=LIG3 PE=1 SV=2	VADNPSYNTK		273	282	1108.52734375
pepa5b16	a5.a1.a1	sp|P49916|DNLI3_HUMAN	sp|P49916|DNLI3_HUMAN DNA ligase 3 OS=Homo sapiens GN=LIG3 PE=1 SV=2	PNNSGEAPSSPTPK		233	246	1382.6551513671875
pepa5a1	a5.a1.a1	sp|P49916|DNLI3_HUMAN	sp|P49916|DNLI3_HUMAN DNA ligase 3 OS=Homo sapiens GN=LIG3 PE=1 SV=2	AADETLCQTK	C7:+57.02146	923	932	1136.525634765625
pepa5b17	a5.a1.a1	sp|P49916|DNLI3_HUMAN	sp|P49916|DNLI3_HUMAN DNA ligase 3 OS=Homo sapiens GN=LIG3 PE=1 SV=2	SEAHTADGISIR		792	803	1256.6234130859375
pepa5a8	a5.a1.a1	sp|P49916|DNLI3_HUMAN	sp|P49916|DNLI3_HUMAN DNA ligase 3 OS=Homo sapiens GN=LIG3 PE=1 SV=2	GASFVTSTNPR		214	224	1136.5699462890625
pepa5b12	a5.a1.a1	sp|P49916|DNLI3_HUMAN	sp|P49916|DNLI3_HUMAN DNA ligase 3 OS=Homo sapiens GN=LIG3 PE=1 SV=2	LTTTGQVTSPVK		202	213	1231.689697265625
pepa5b11	a5.a1.a1	sp|P49916|DNLI3_HUMAN	sp|P49916|DNLI3_HUMAN DNA ligase 3 OS=Homo sapiens GN=LIG3 PE=1 SV=2	LQNELDMVK	M7:+15.99491	741	749	1105.55615234375
pepa5b15	a5.a1.a1	sp|P49916|DNLI3_HUMAN	sp|P49916|DNLI3_HUMAN DNA ligase 3 OS=Homo sapiens GN=LIG3 PE=1 SV=2	NLQDVVER		446	453	972.5112915039062
pepa5a7	a5.a1.a1	sp|P49916|DNLI3_HUMAN	sp|P49916|DNLI3_HUMAN DNA ligase 3 OS=Homo sapiens GN=LIG3 PE=1 SV=2	FCVDYAK	C2:+57.02146	93	99	902.4080810546875
pepa5b18	a5.a1.a1	sp|P49916|DNLI3_HUMAN	sp|P49916|DNLI3_HUMAN DNA ligase 3 OS=Homo sapiens GN=LIG3 PE=1 SV=2	TGKPLPFGTLGVHK		568	581	1451.8372802734375
pepa5a5	a5.a1.a1	sp|P49916|DNLI3_HUMAN	sp|P49916|DNLI3_HUMAN DNA ligase 3 OS=Homo sapiens GN=LIG3 PE=1 SV=2	DLEQGDVSETIR		344	355	1361.6546630859375
pepa5b10	a5.a1.a1	sp|P49916|DNLI3_HUMAN	sp|P49916|DNLI3_HUMAN DNA ligase 3 OS=Homo sapiens GN=LIG3 PE=1 SV=2	LQNELDMVK		741	749	1089.561279296875
pepa5a6	a5.a1.a1	sp|P49916|DNLI3_HUMAN	sp|P49916|DNLI3_HUMAN DNA ligase 3 OS=Homo sapiens GN=LIG3 PE=1 SV=2	EDEQQQALQDIASR		390	403	1630.76708984375
pepa5b13	a5.a1.a1	sp|P49916|DNLI3_HUMAN	sp|P49916|DNLI3_HUMAN DNA ligase 3 OS=Homo sapiens GN=LIG3 PE=1 SV=2	LYLPPSTPDFSR		943	954	1392.7161865234375
pepa5a9	a5.a1.a1	sp|P49916|DNLI3_HUMAN	sp|P49916|DNLI3_HUMAN DNA ligase 3 OS=Homo sapiens GN=LIG3 PE=1 SV=2	HVLDALDPNAYEAFK		428	442	1702.8438720703125
pepa5b19	a5.a1.a1	sp|P49916|DNLI3_HUMAN	sp|P49916|DNLI3_HUMAN DNA ligase 3 OS=Homo sapiens GN=LIG3 PE=1 SV=2	TQIIQDFLR		283	291	1133.6318359375
pepa5a2	a5.a1.a1	sp|P49916|DNLI3_HUMAN	sp|P49916|DNLI3_HUMAN DNA ligase 3 OS=Homo sapiens GN=LIG3 PE=1 SV=2	AAVWEITGAEFSK		779	791	1408.7110595703125
pepa5b23	a5.a1.a1	sp|P49916|DNLI3_HUMAN	sp|P49916|DNLI3_HUMAN DNA ligase 3 OS=Homo sapiens GN=LIG3 PE=1 SV=2	VIQEGLEGLVLK		649	660	1297.77294921875
pepa5a3	a5.a1.a1	sp|P49916|DNLI3_HUMAN	sp|P49916|DNLI3_HUMAN DNA ligase 3 OS=Homo sapiens GN=LIG3 PE=1 SV=2	ALDLADMITR		639	648	1118.5877685546875
pepa5b14	a5.a1.a1	sp|P49916|DNLI3_HUMAN	sp|P49916|DNLI3_HUMAN DNA ligase 3 OS=Homo sapiens GN=LIG3 PE=1 SV=2	IYYPDFIVPDPK		766	777	1466.7569580078125
pepa5b22	a5.a1.a1	sp|P49916|DNLI3_HUMAN	sp|P49916|DNLI3_HUMAN DNA ligase 3 OS=Homo sapiens GN=LIG3 PE=1 SV=2	VLLDIFTGVR		933	942	1132.6728515625
pepa6b11	a6.a1.a1	sp|Q14527|HLTF_HUMAN	sp|Q14527|HLTF_HUMAN Helicase-like transcription factor OS=Homo sapiens GN=HLTF PE=1 SV=2	MSELSSSRPK		377	386	1121.5623779296875
pepa6a6	a6.a1.a1	sp|Q14527|HLTF_HUMAN	sp|Q14527|HLTF_HUMAN Helicase-like transcription factor OS=Homo sapiens GN=HLTF PE=1 SV=2	DPNNPYDK		88	95	962.4218139648438
pepa6a7	a6.a1.a1	sp|Q14527|HLTF_HUMAN	sp|Q14527|HLTF_HUMAN Helicase-like transcription factor OS=Homo sapiens GN=HLTF PE=1 SV=2	EYNVNDDSMK	M9:+15.99491	331	340	1230.4947509765625
pepa6b17	a6.a1.a1	sp|Q14527|HLTF_HUMAN	sp|Q14527|HLTF_HUMAN Helicase-like transcription factor OS=Homo sapiens GN=HLTF PE=1 SV=2	VNNVNGNQVGHLK		100	112	1392.7347412109375
pepa6a8	a6.a1.a1	sp|Q14527|HLTF_HUMAN	sp|Q14527|HLTF_HUMAN Helicase-like transcription factor OS=Homo sapiens GN=HLTF PE=1 SV=2	GDSPLHSIR		542	550	981.5115966796875
pepa6a4	a6.a1.a1	sp|Q14527|HLTF_HUMAN	sp|Q14527|HLTF_HUMAN Helicase-like transcription factor OS=Homo sapiens GN=HLTF PE=1 SV=2	AVSSNGPSGNDTPEELR		725	741	1729.7991943359375
pepa6a9	a6.a1.a1	sp|Q14527|HLTF_HUMAN	sp|Q14527|HLTF_HUMAN Helicase-like transcription factor OS=Homo sapiens GN=HLTF PE=1 SV=2	IREPALLSK		515	523	1026.6309814453125
pepa6b13	a6.a1.a1	sp|Q14527|HLTF_HUMAN	sp|Q14527|HLTF_HUMAN Helicase-like transcription factor OS=Homo sapiens GN=HLTF PE=1 SV=2	PVTMGDEGGLR		621	631	1131.5467529296875
pepa6a5	a6.a1.a1	sp|Q14527|HLTF_HUMAN	sp|Q14527|HLTF_HUMAN Helicase-like transcription factor OS=Homo sapiens GN=HLTF PE=1 SV=2	CSEQPSISDIK	C1:+57.02146	360	370	1263.5889892578125
pepa6a3	a6.a1.a1	sp|Q14527|HLTF_HUMAN	sp|Q14527|HLTF_HUMAN Helicase-like transcription factor OS=Homo sapiens GN=HLTF PE=1 SV=2	AVLDLESER		572	580	1031.5372314453125
pepa6a1	a6.a1.a1	sp|Q14527|HLTF_HUMAN	sp|Q14527|HLTF_HUMAN Helicase-like transcription factor OS=Homo sapiens GN=HLTF PE=1 SV=2	AGGVGLNLSAASR		914	926	1172.6385498046875
pepa6a2	a6.a1.a1	sp|Q14527|HLTF_HUMAN	sp|Q14527|HLTF_HUMAN Helicase-like transcription factor OS=Homo sapiens GN=HLTF PE=1 SV=2	ASGFVFTR		873	880	884.462890625
pepa6b16	a6.a1.a1	sp|Q14527|HLTF_HUMAN	sp|Q14527|HLTF_HUMAN Helicase-like transcription factor OS=Homo sapiens GN=HLTF PE=1 SV=2	VFIQHITLSDEER		663	675	1586.8177490234375
pepa6b12	a6.a1.a1	sp|Q14527|HLTF_HUMAN	sp|Q14527|HLTF_HUMAN Helicase-like transcription factor OS=Homo sapiens GN=HLTF PE=1 SV=2	NDLYYNTITNFSEK		268	281	1721.8021240234375
pepa6b18	a6.a1.a1	sp|Q14527|HLTF_HUMAN	sp|Q14527|HLTF_HUMAN Helicase-like transcription factor OS=Homo sapiens GN=HLTF PE=1 SV=2	WVLTGTPIQNSLK		582	594	1456.8162841796875
pepa6b14	a6.a1.a1	sp|Q14527|HLTF_HUMAN	sp|Q14527|HLTF_HUMAN Helicase-like transcription factor OS=Homo sapiens GN=HLTF PE=1 SV=2	TLGFNLESGWGSGR		177	190	1480.71826171875
pepa6b10	a6.a1.a1	sp|Q14527|HLTF_HUMAN	sp|Q14527|HLTF_HUMAN Helicase-like transcription factor OS=Homo sapiens GN=HLTF PE=1 SV=2	LSLIEIPLK		864	872	1025.660888671875
pepa6b15	a6.a1.a1	sp|Q14527|HLTF_HUMAN	sp|Q14527|HLTF_HUMAN Helicase-like transcription factor OS=Homo sapiens GN=HLTF PE=1 SV=2	TLTAIAVILTNFHDGR		301	316	1741.9599609375
pepa7b17	a7.a1.a1	sp|P12956|XRCC6_HUMAN	sp|P12956|XRCC6_HUMAN X-ray repair cross-complementing protein 6 OS=Homo sapiens GN=XRCC6 PE=1 SV=2	VHFEESSK		231	238	962.4581909179688
pepa7a9	a7.a1.a1	sp|P12956|XRCC6_HUMAN	sp|P12956|XRCC6_HUMAN X-ray repair cross-complementing protein 6 OS=Homo sapiens GN=XRCC6 PE=1 SV=2	IMATPEQVGK	M2:+15.99491	452	461	1089.561279296875
pepa7b16	a7.a1.a1	sp|P12956|XRCC6_HUMAN	sp|P12956|XRCC6_HUMAN X-ray repair cross-complementing protein 6 OS=Homo sapiens GN=XRCC6 PE=1 SV=2	VEYSEEELK		557	565	1125.5313720703125
pepa7b10	a7.a1.a1	sp|P12956|XRCC6_HUMAN	sp|P12956|XRCC6_HUMAN X-ray repair cross-complementing protein 6 OS=Homo sapiens GN=XRCC6 PE=1 SV=2	IMLFTNEDNPHGNDSAK		166	182	1902.865478515625
pepa7b11	a7.a1.a1	sp|P12956|XRCC6_HUMAN	sp|P12956|XRCC6_HUMAN X-ray repair cross-complementing protein 6 OS=Homo sapiens GN=XRCC6 PE=1 SV=2	KQELLEALTK		596	605	1172.6888427734375
pepa7b13	a7.a1.a1	sp|P12956|XRCC6_HUMAN	sp|P12956|XRCC6_HUMAN X-ray repair cross-complementing protein 6 OS=Homo sapiens GN=XRCC6 PE=1 SV=2	SDSFENPVLQQH		475	486	1400.64453125
pepa7a5	a7.a1.a1	sp|P12956|XRCC6_HUMAN	sp|P12956|XRCC6_HUMAN X-ray repair cross-complementing protein 6 OS=Homo sapiens GN=XRCC6 PE=1 SV=2	ELVYPPDYNPEGK		527	539	1520.7271728515625
pepa7b14	a7.a1.a1	sp|P12956|XRCC6_HUMAN	sp|P12956|XRCC6_HUMAN X-ray repair cross-complementing protein 6 OS=Homo sapiens GN=XRCC6 PE=1 SV=2	SDSFENPVLQQHFR		475	488	1703.81396484375
pepa7a7	a7.a1.a1	sp|P12956|XRCC6_HUMAN	sp|P12956|XRCC6_HUMAN X-ray repair cross-complementing protein 6 OS=Homo sapiens GN=XRCC6 PE=1 SV=2	LFSDVQFK		153	160	983.5200805664062
pepa7a8	a7.a1.a1	sp|P12956|XRCC6_HUMAN	sp|P12956|XRCC6_HUMAN X-ray repair cross-complementing protein 6 OS=Homo sapiens GN=XRCC6 PE=1 SV=2	LGSLVDEFK		518	526	1007.5411987304688
pepa7b15	a7.a1.a1	sp|P12956|XRCC6_HUMAN	sp|P12956|XRCC6_HUMAN X-ray repair cross-complementing protein 6 OS=Homo sapiens GN=XRCC6 PE=1 SV=2	TFNTSTGGLLLPSDTK		302	317	1651.854248046875
pepa7b12	a7.a1.a1	sp|P12956|XRCC6_HUMAN	sp|P12956|XRCC6_HUMAN X-ray repair cross-complementing protein 6 OS=Homo sapiens GN=XRCC6 PE=1 SV=2	NIYVLQELDNPGAK		101	114	1573.822509765625
pepa7a2	a7.a1.a1	sp|P12956|XRCC6_HUMAN	sp|P12956|XRCC6_HUMAN X-ray repair cross-complementing protein 6 OS=Homo sapiens GN=XRCC6 PE=1 SV=2	DIISIAEDEDLR		219	230	1388.6907958984375
pepa7a6	a7.a1.a1	sp|P12956|XRCC6_HUMAN	sp|P12956|XRCC6_HUMAN X-ray repair cross-complementing protein 6 OS=Homo sapiens GN=XRCC6 PE=1 SV=2	FDDPGLMLMGFK	M9:+15.99491	340	351	1386.6435546875
pepa7a3	a7.a1.a1	sp|P12956|XRCC6_HUMAN	sp|P12956|XRCC6_HUMAN X-ray repair cross-complementing protein 6 OS=Homo sapiens GN=XRCC6 PE=1 SV=2	DSLIFLVDASK		36	46	1207.6573486328125
pepa7a4	a7.a1.a1	sp|P12956|XRCC6_HUMAN	sp|P12956|XRCC6_HUMAN X-ray repair cross-complementing protein 6 OS=Homo sapiens GN=XRCC6 PE=1 SV=2	DTGIFLDLMHLK		195	206	1402.7403564453125
pepa7a1	a7.a1.a1	sp|P12956|XRCC6_HUMAN	sp|P12956|XRCC6_HUMAN X-ray repair cross-complementing protein 6 OS=Homo sapiens GN=XRCC6 PE=1 SV=2	DLLAVVFYGTEK		81	92	1354.7257080078125
pepa8a2	a8.a1.a1	sp|P35527|K1C9_HUMAN	sp|P35527|K1C9_HUMAN Keratin, type I cytoskeletal 9 OS=Homo sapiens GN=KRT9 PE=1 SV=3	EEANNDLENK		175	184	1175.5179443359375
pepa8b12	a8.a1.a1	sp|P35527|K1C9_HUMAN	sp|P35527|K1C9_HUMAN Keratin, type I cytoskeletal 9 OS=Homo sapiens GN=KRT9 PE=1 SV=3	SRSGGGGGGGLGSGGSIR		12	29	1475.7314453125
pepa8a5	a8.a1.a1	sp|P35527|K1C9_HUMAN	sp|P35527|K1C9_HUMAN Keratin, type I cytoskeletal 9 OS=Homo sapiens GN=KRT9 PE=1 SV=3	GGSGGSYGGGGSGGGYGGGSGSR		491	513	1791.7281494140625
pepa8a3	a8.a1.a1	sp|P35527|K1C9_HUMAN	sp|P35527|K1C9_HUMAN Keratin, type I cytoskeletal 9 OS=Homo sapiens GN=KRT9 PE=1 SV=3	FSSSSGYGGGSSR		47	59	1235.529052734375
pepa8b11	a8.a1.a1	sp|P35527|K1C9_HUMAN	sp|P35527|K1C9_HUMAN Keratin, type I cytoskeletal 9 OS=Homo sapiens GN=KRT9 PE=1 SV=3	SGGGGGGGLGSGGSIR		14	29	1232.59814453125
pepa8b13	a8.a1.a1	sp|P35527|K1C9_HUMAN	sp|P35527|K1C9_HUMAN Keratin, type I cytoskeletal 9 OS=Homo sapiens GN=KRT9 PE=1 SV=3	STMQELNSR		155	163	1065.499755859375
pepa8a9	a8.a1.a1	sp|P35527|K1C9_HUMAN	sp|P35527|K1C9_HUMAN Keratin, type I cytoskeletal 9 OS=Homo sapiens GN=KRT9 PE=1 SV=3	SASSLGGGFGGGSR		82	95	1196.56591796875
pepa8a7	a8.a1.a1	sp|P35527|K1C9_HUMAN	sp|P35527|K1C9_HUMAN Keratin, type I cytoskeletal 9 OS=Homo sapiens GN=KRT9 PE=1 SV=3	IQDWYDK		185	191	967.452392578125
pepa8b15	a8.a1.a1	sp|P35527|K1C9_HUMAN	sp|P35527|K1C9_HUMAN Keratin, type I cytoskeletal 9 OS=Homo sapiens GN=KRT9 PE=1 SV=3	VQALEEANNDLENK		171	184	1586.76611328125
pepa8a8	a8.a1.a1	sp|P35527|K1C9_HUMAN	sp|P35527|K1C9_HUMAN Keratin, type I cytoskeletal 9 OS=Homo sapiens GN=KRT9 PE=1 SV=3	QVLDNLTMEK	M8:+15.99491	262	271	1206.6038818359375
pepa8a4	a8.a1.a1	sp|P35527|K1C9_HUMAN	sp|P35527|K1C9_HUMAN Keratin, type I cytoskeletal 9 OS=Homo sapiens GN=KRT9 PE=1 SV=3	GGFGGGAGGGDGGILTANEK		135	154	1691.798828125
pepa8a1	a8.a1.a1	sp|P35527|K1C9_HUMAN	sp|P35527|K1C9_HUMAN Keratin, type I cytoskeletal 9 OS=Homo sapiens GN=KRT9 PE=1 SV=3	DQIVDLTVGNNK		213	224	1315.685546875
pepa8b14	a8.a1.a1	sp|P35527|K1C9_HUMAN	sp|P35527|K1C9_HUMAN Keratin, type I cytoskeletal 9 OS=Homo sapiens GN=KRT9 PE=1 SV=3	SYGGGSGGGFSASSLGGGFGGGSR		72	95	2022.890380859375
pepa8a6	a8.a1.a1	sp|P35527|K1C9_HUMAN	sp|P35527|K1C9_HUMAN Keratin, type I cytoskeletal 9 OS=Homo sapiens GN=KRT9 PE=1 SV=3	HGVQELEIELQSQLSK		375	390	1837.9658203125
pepa8b10	a8.a1.a1	sp|P35527|K1C9_HUMAN	sp|P35527|K1C9_HUMAN Keratin, type I cytoskeletal 9 OS=Homo sapiens GN=KRT9 PE=1 SV=3	SDLEMQYETLQEELMALK	M5:+15.99491 M15:+15.99491	272	289	2203.014892578125
pepa9b11	a9.a1.a1	sp|O60264|SMCA5_HUMAN	sp|O60264|SMCA5_HUMAN SWI/SNF-related matrix-associated actin-dependent regulator of chromatin subfamily A member 5 OS=Homo sapiens GN=SMARCA5 PE=1 SV=1	KMDGAPDGR		1036	1044	946.4415283203125
pepa9a4	a9.a1.a1	sp|O60264|SMCA5_HUMAN	sp|O60264|SMCA5_HUMAN SWI/SNF-related matrix-associated actin-dependent regulator of chromatin subfamily A member 5 OS=Homo sapiens GN=SMARCA5 PE=1 SV=1	HGATHVFASK		656	665	1054.5433349609375
pepa9a6	a9.a1.a1	sp|O60264|SMCA5_HUMAN	sp|O60264|SMCA5_HUMAN SWI/SNF-related matrix-associated actin-dependent regulator of chromatin subfamily A member 5 OS=Homo sapiens GN=SMARCA5 PE=1 SV=1	LDGQTPHDER		529	538	1167.539306640625
pepa9a1	a9.a1.a1	sp|O60264|SMCA5_HUMAN	sp|O60264|SMCA5_HUMAN SWI/SNF-related matrix-associated actin-dependent regulator of chromatin subfamily A member 5 OS=Homo sapiens GN=SMARCA5 PE=1 SV=1	APFHQLR		930	936	868.4791870117188
pepa9b10	a9.a1.a1	sp|O60264|SMCA5_HUMAN	sp|O60264|SMCA5_HUMAN SWI/SNF-related matrix-associated actin-dependent regulator of chromatin subfamily A member 5 OS=Homo sapiens GN=SMARCA5 PE=1 SV=1	LVDQNLNK		637	644	943.5211181640625
pepa9b12	a9.a1.a1	sp|O60264|SMCA5_HUMAN	sp|O60264|SMCA5_HUMAN SWI/SNF-related matrix-associated actin-dependent regulator of chromatin subfamily A member 5 OS=Homo sapiens GN=SMARCA5 PE=1 SV=1	NPELPNAAQAQK		803	814	1280.6597900390625
pepa9a3	a9.a1.a1	sp|O60264|SMCA5_HUMAN	sp|O60264|SMCA5_HUMAN SWI/SNF-related matrix-associated actin-dependent regulator of chromatin subfamily A member 5 OS=Homo sapiens GN=SMARCA5 PE=1 SV=1	EIQEPDPTYEEK		72	83	1477.669677734375
pepa9b14	a9.a1.a1	sp|O60264|SMCA5_HUMAN	sp|O60264|SMCA5_HUMAN SWI/SNF-related matrix-associated actin-dependent regulator of chromatin subfamily A member 5 OS=Homo sapiens GN=SMARCA5 PE=1 SV=1	YLVIDEAHR		304	312	1115.5848388671875
pepa9b13	a9.a1.a1	sp|O60264|SMCA5_HUMAN	sp|O60264|SMCA5_HUMAN SWI/SNF-related matrix-associated actin-dependent regulator of chromatin subfamily A member 5 OS=Homo sapiens GN=SMARCA5 PE=1 SV=1	TEQEEDEELLTESSK		146	160	1766.7818603515625
pepa9a5	a9.a1.a1	sp|O60264|SMCA5_HUMAN	sp|O60264|SMCA5_HUMAN SWI/SNF-related matrix-associated actin-dependent regulator of chromatin subfamily A member 5 OS=Homo sapiens GN=SMARCA5 PE=1 SV=1	IDEAESLNDEELEEK		820	834	1762.786865234375
pepa9a2	a9.a1.a1	sp|O60264|SMCA5_HUMAN	sp|O60264|SMCA5_HUMAN SWI/SNF-related matrix-associated actin-dependent regulator of chromatin subfamily A member 5 OS=Homo sapiens GN=SMARCA5 PE=1 SV=1	DFNQFIK		849	855	911.4625854492188
pepa9a7	a9.a1.a1	sp|O60264|SMCA5_HUMAN	sp|O60264|SMCA5_HUMAN SWI/SNF-related matrix-associated actin-dependent regulator of chromatin subfamily A member 5 OS=Homo sapiens GN=SMARCA5 PE=1 SV=1	LHMVLRPF		384	391	1012.5764770507812
pepa9a9	a9.a1.a1	sp|O60264|SMCA5_HUMAN	sp|O60264|SMCA5_HUMAN SWI/SNF-related matrix-associated actin-dependent regulator of chromatin subfamily A member 5 OS=Homo sapiens GN=SMARCA5 PE=1 SV=1	LLTQGFTNWNK		837	847	1321.6903076171875
pepa9a8	a9.a1.a1	sp|O60264|SMCA5_HUMAN	sp|O60264|SMCA5_HUMAN SWI/SNF-related matrix-associated actin-dependent regulator of chromatin subfamily A member 5 OS=Homo sapiens GN=SMARCA5 PE=1 SV=1	LLNILMQLR		446	454	1113.681640625
pepb10a7	b10.a1.a1	sp|Q13428-2|TCOF_HUMAN	sp|Q13428-2|TCOF_HUMAN Isoform 2 of Treacle protein OS=Homo sapiens GN=TCOF1	LSGDQPAAR		1272	1280	914.4694213867188
pepb10b10	b10.a1.a1	sp|Q13428-2|TCOF_HUMAN	sp|Q13428-2|TCOF_HUMAN Isoform 2 of Treacle protein OS=Homo sapiens GN=TCOF1	TGNSMPHPATGK		135	146	1197.5684814453125
pepb10b13	b10.a1.a1	sp|Q13428-2|TCOF_HUMAN	sp|Q13428-2|TCOF_HUMAN Isoform 2 of Treacle protein OS=Homo sapiens GN=TCOF1	TSQVGAASAPAK		291	302	1087.5745849609375
pepb10a8	b10.a1.a1	sp|Q13428-2|TCOF_HUMAN	sp|Q13428-2|TCOF_HUMAN Isoform 2 of Treacle protein OS=Homo sapiens GN=TCOF1	NAAQVKPLGK		416	425	1025.610595703125
pepb10a2	b10.a1.a1	sp|Q13428-2|TCOF_HUMAN	sp|Q13428-2|TCOF_HUMAN Isoform 2 of Treacle protein OS=Homo sapiens GN=TCOF1	ASEAQPPVAR		1007	1016	1025.537841796875
pepb10a1	b10.a1.a1	sp|Q13428-2|TCOF_HUMAN	sp|Q13428-2|TCOF_HUMAN Isoform 2 of Treacle protein OS=Homo sapiens GN=TCOF1	AGTATSPAGSSPAVAGGTQR		592	611	1743.8624267578125
pepb10b11	b10.a1.a1	sp|Q13428-2|TCOF_HUMAN	sp|Q13428-2|TCOF_HUMAN Isoform 2 of Treacle protein OS=Homo sapiens GN=TCOF1	TGPAAAQVQVGK		382	393	1126.6219482421875
pepb10a3	b10.a1.a1	sp|Q13428-2|TCOF_HUMAN	sp|Q13428-2|TCOF_HUMAN Isoform 2 of Treacle protein OS=Homo sapiens GN=TCOF1	GPASVPSVGK		766	775	898.4996948242188
pepb10a6	b10.a1.a1	sp|Q13428-2|TCOF_HUMAN	sp|Q13428-2|TCOF_HUMAN Isoform 2 of Treacle protein OS=Homo sapiens GN=TCOF1	LPEVQQATK		1053	1061	1013.56298828125
pepb10a9	b10.a1.a1	sp|Q13428-2|TCOF_HUMAN	sp|Q13428-2|TCOF_HUMAN Isoform 2 of Treacle protein OS=Homo sapiens GN=TCOF1	SPAGPAATPAQAQAASTPR		890	908	1749.8883056640625
pepb10b12	b10.a1.a1	sp|Q13428-2|TCOF_HUMAN	sp|Q13428-2|TCOF_HUMAN Isoform 2 of Treacle protein OS=Homo sapiens GN=TCOF1	TNVVTMPTAHPR		942	953	1323.6842041015625
pepb10a5	b10.a1.a1	sp|Q13428-2|TCOF_HUMAN	sp|Q13428-2|TCOF_HUMAN Isoform 2 of Treacle protein OS=Homo sapiens GN=TCOF1	LDSSPSVSSTLAAK		1148	1161	1362.7115478515625
pepb10a4	b10.a1.a1	sp|Q13428-2|TCOF_HUMAN	sp|Q13428-2|TCOF_HUMAN Isoform 2 of Treacle protein OS=Homo sapiens GN=TCOF1	GSLGQGTAPVLPGK		656	669	1281.716552734375
pepb10a7	b10.a1.a2	sp|Q13428-3|TCOF_HUMAN	sp|Q13428-3|TCOF_HUMAN Isoform 3 of Treacle protein OS=Homo sapiens GN=TCOF1	LSGDQPAAR		1350	1358	914.4694213867188
pepb10b10	b10.a1.a2	sp|Q13428-3|TCOF_HUMAN	sp|Q13428-3|TCOF_HUMAN Isoform 3 of Treacle protein OS=Homo sapiens GN=TCOF1	TGNSMPHPATGK		135	146	1197.5684814453125
pepb10b13	b10.a1.a2	sp|Q13428-3|TCOF_HUMAN	sp|Q13428-3|TCOF_HUMAN Isoform 3 of Treacle protein OS=Homo sapiens GN=TCOF1	TSQVGAASAPAK		368	379	1087.5745849609375
pepb10a8	b10.a1.a2	sp|Q13428-3|TCOF_HUMAN	sp|Q13428-3|TCOF_HUMAN Isoform 3 of Treacle protein OS=Homo sapiens GN=TCOF1	NAAQVKPLGK		493	502	1025.610595703125
pepb10a2	b10.a1.a2	sp|Q13428-3|TCOF_HUMAN	sp|Q13428-3|TCOF_HUMAN Isoform 3 of Treacle protein OS=Homo sapiens GN=TCOF1	ASEAQPPVAR		1084	1093	1025.537841796875
pepb10a1	b10.a1.a2	sp|Q13428-3|TCOF_HUMAN	sp|Q13428-3|TCOF_HUMAN Isoform 3 of Treacle protein OS=Homo sapiens GN=TCOF1	AGTATSPAGSSPAVAGGTQR		669	688	1743.8624267578125
pepb10b11	b10.a1.a2	sp|Q13428-3|TCOF_HUMAN	sp|Q13428-3|TCOF_HUMAN Isoform 3 of Treacle protein OS=Homo sapiens GN=TCOF1	TGPAAAQVQVGK		459	470	1126.6219482421875
pepb10a3	b10.a1.a2	sp|Q13428-3|TCOF_HUMAN	sp|Q13428-3|TCOF_HUMAN Isoform 3 of Treacle protein OS=Homo sapiens GN=TCOF1	GPASVPSVGK		843	852	898.4996948242188
pepb10a6	b10.a1.a2	sp|Q13428-3|TCOF_HUMAN	sp|Q13428-3|TCOF_HUMAN Isoform 3 of Treacle protein OS=Homo sapiens GN=TCOF1	LPEVQQATK		1130	1138	1013.56298828125
pepb10a9	b10.a1.a2	sp|Q13428-3|TCOF_HUMAN	sp|Q13428-3|TCOF_HUMAN Isoform 3 of Treacle protein OS=Homo sapiens GN=TCOF1	SPAGPAATPAQAQAASTPR		967	985	1749.8883056640625
pepb10b12	b10.a1.a2	sp|Q13428-3|TCOF_HUMAN	sp|Q13428-3|TCOF_HUMAN Isoform 3 of Treacle protein OS=Homo sapiens GN=TCOF1	TNVVTMPTAHPR		1019	1030	1323.6842041015625
pepb10a5	b10.a1.a2	sp|Q13428-3|TCOF_HUMAN	sp|Q13428-3|TCOF_HUMAN Isoform 3 of Treacle protein OS=Homo sapiens GN=TCOF1	LDSSPSVSSTLAAK		1226	1239	1362.7115478515625
pepb10a4	b10.a1.a2	sp|Q13428-3|TCOF_HUMAN	sp|Q13428-3|TCOF_HUMAN Isoform 3 of Treacle protein OS=Homo sapiens GN=TCOF1	GSLGQGTAPVLPGK		733	746	1281.716552734375
pepb10a7	b10.a1.a3	sp|Q13428-4|TCOF_HUMAN	sp|Q13428-4|TCOF_HUMAN Isoform 4 of Treacle protein OS=Homo sapiens GN=TCOF1	LSGDQPAAR		1385	1393	914.4694213867188
pepb10b10	b10.a1.a3	sp|Q13428-4|TCOF_HUMAN	sp|Q13428-4|TCOF_HUMAN Isoform 4 of Treacle protein OS=Homo sapiens GN=TCOF1	TGNSMPHPATGK		135	146	1197.5684814453125
pepb10b13	b10.a1.a3	sp|Q13428-4|TCOF_HUMAN	sp|Q13428-4|TCOF_HUMAN Isoform 4 of Treacle protein OS=Homo sapiens GN=TCOF1	TSQVGAASAPAK		368	379	1087.5745849609375
pepb10a8	b10.a1.a3	sp|Q13428-4|TCOF_HUMAN	sp|Q13428-4|TCOF_HUMAN Isoform 4 of Treacle protein OS=Homo sapiens GN=TCOF1	NAAQVKPLGK		493	502	1025.610595703125
pepb10a2	b10.a1.a3	sp|Q13428-4|TCOF_HUMAN	sp|Q13428-4|TCOF_HUMAN Isoform 4 of Treacle protein OS=Homo sapiens GN=TCOF1	ASEAQPPVAR		1120	1129	1025.537841796875
pepb10a1	b10.a1.a3	sp|Q13428-4|TCOF_HUMAN	sp|Q13428-4|TCOF_HUMAN Isoform 4 of Treacle protein OS=Homo sapiens GN=TCOF1	AGTATSPAGSSPAVAGGTQR		669	688	1743.8624267578125
pepb10b11	b10.a1.a3	sp|Q13428-4|TCOF_HUMAN	sp|Q13428-4|TCOF_HUMAN Isoform 4 of Treacle protein OS=Homo sapiens GN=TCOF1	TGPAAAQVQVGK		459	470	1126.6219482421875
pepb10a3	b10.a1.a3	sp|Q13428-4|TCOF_HUMAN	sp|Q13428-4|TCOF_HUMAN Isoform 4 of Treacle protein OS=Homo sapiens GN=TCOF1	GPASVPSVGK		843	852	898.4996948242188
pepb10a6	b10.a1.a3	sp|Q13428-4|TCOF_HUMAN	sp|Q13428-4|TCOF_HUMAN Isoform 4 of Treacle protein OS=Homo sapiens GN=TCOF1	LPEVQQATK		1166	1174	1013.56298828125
pepb10a9	b10.a1.a3	sp|Q13428-4|TCOF_HUMAN	sp|Q13428-4|TCOF_HUMAN Isoform 4 of Treacle protein OS=Homo sapiens GN=TCOF1	SPAGPAATPAQAQAASTPR		1003	1021	1749.8883056640625
pepb10b12	b10.a1.a3	sp|Q13428-4|TCOF_HUMAN	sp|Q13428-4|TCOF_HUMAN Isoform 4 of Treacle protein OS=Homo sapiens GN=TCOF1	TNVVTMPTAHPR		1055	1066	1323.6842041015625
pepb10a5	b10.a1.a3	sp|Q13428-4|TCOF_HUMAN	sp|Q13428-4|TCOF_HUMAN Isoform 4 of Treacle protein OS=Homo sapiens GN=TCOF1	LDSSPSVSSTLAAK		1261	1274	1362.7115478515625
pepb10a4	b10.a1.a3	sp|Q13428-4|TCOF_HUMAN	sp|Q13428-4|TCOF_HUMAN Isoform 4 of Treacle protein OS=Homo sapiens GN=TCOF1	GSLGQGTAPVLPGK		733	746	1281.716552734375
pepb10a7	b10.a1.a4	sp|Q13428-8|TCOF_HUMAN	sp|Q13428-8|TCOF_HUMAN Isoform 8 of Treacle protein OS=Homo sapiens GN=TCOF1	LSGDQPAAR		1273	1281	914.4694213867188
pepb10b10	b10.a1.a4	sp|Q13428-8|TCOF_HUMAN	sp|Q13428-8|TCOF_HUMAN Isoform 8 of Treacle protein OS=Homo sapiens GN=TCOF1	TGNSMPHPATGK		135	146	1197.5684814453125
pepb10b13	b10.a1.a4	sp|Q13428-8|TCOF_HUMAN	sp|Q13428-8|TCOF_HUMAN Isoform 8 of Treacle protein OS=Homo sapiens GN=TCOF1	TSQVGAASAPAK		291	302	1087.5745849609375
pepb10a8	b10.a1.a4	sp|Q13428-8|TCOF_HUMAN	sp|Q13428-8|TCOF_HUMAN Isoform 8 of Treacle protein OS=Homo sapiens GN=TCOF1	NAAQVKPLGK		416	425	1025.610595703125
pepb10a2	b10.a1.a4	sp|Q13428-8|TCOF_HUMAN	sp|Q13428-8|TCOF_HUMAN Isoform 8 of Treacle protein OS=Homo sapiens GN=TCOF1	ASEAQPPVAR		1007	1016	1025.537841796875
pepb10a1	b10.a1.a4	sp|Q13428-8|TCOF_HUMAN	sp|Q13428-8|TCOF_HUMAN Isoform 8 of Treacle protein OS=Homo sapiens GN=TCOF1	AGTATSPAGSSPAVAGGTQR		592	611	1743.8624267578125
pepb10b11	b10.a1.a4	sp|Q13428-8|TCOF_HUMAN	sp|Q13428-8|TCOF_HUMAN Isoform 8 of Treacle protein OS=Homo sapiens GN=TCOF1	TGPAAAQVQVGK		382	393	1126.6219482421875
pepb10a3	b10.a1.a4	sp|Q13428-8|TCOF_HUMAN	sp|Q13428-8|TCOF_HUMAN Isoform 8 of Treacle protein OS=Homo sapiens GN=TCOF1	GPASVPSVGK		766	775	898.4996948242188
pepb10a6	b10.a1.a4	sp|Q13428-8|TCOF_HUMAN	sp|Q13428-8|TCOF_HUMAN Isoform 8 of Treacle protein OS=Homo sapiens GN=TCOF1	LPEVQQATK		1053	1061	1013.56298828125
pepb10a9	b10.a1.a4	sp|Q13428-8|TCOF_HUMAN	sp|Q13428-8|TCOF_HUMAN Isoform 8 of Treacle protein OS=Homo sapiens GN=TCOF1	SPAGPAATPAQAQAASTPR		890	908	1749.8883056640625
pepb10b12	b10.a1.a4	sp|Q13428-8|TCOF_HUMAN	sp|Q13428-8|TCOF_HUMAN Isoform 8 of Treacle protein OS=Homo sapiens GN=TCOF1	TNVVTMPTAHPR		942	953	1323.6842041015625
pepb10a5	b10.a1.a4	sp|Q13428-8|TCOF_HUMAN	sp|Q13428-8|TCOF_HUMAN Isoform 8 of Treacle protein OS=Homo sapiens GN=TCOF1	LDSSPSVSSTLAAK		1149	1162	1362.7115478515625
pepb10a4	b10.a1.a4	sp|Q13428-8|TCOF_HUMAN	sp|Q13428-8|TCOF_HUMAN Isoform 8 of Treacle protein OS=Homo sapiens GN=TCOF1	GSLGQGTAPVLPGK		656	669	1281.716552734375
pepb10a7	b10.a1.a5	sp|Q13428|TCOF_HUMAN	sp|Q13428|TCOF_HUMAN Treacle protein OS=Homo sapiens GN=TCOF1 PE=1 SV=3	LSGDQPAAR		1349	1357	914.4694213867188
pepb10b10	b10.a1.a5	sp|Q13428|TCOF_HUMAN	sp|Q13428|TCOF_HUMAN Treacle protein OS=Homo sapiens GN=TCOF1 PE=1 SV=3	TGNSMPHPATGK		135	146	1197.5684814453125
pepb10b13	b10.a1.a5	sp|Q13428|TCOF_HUMAN	sp|Q13428|TCOF_HUMAN Treacle protein OS=Homo sapiens GN=TCOF1 PE=1 SV=3	TSQVGAASAPAK		368	379	1087.5745849609375
pepb10a8	b10.a1.a5	sp|Q13428|TCOF_HUMAN	sp|Q13428|TCOF_HUMAN Treacle protein OS=Homo sapiens GN=TCOF1 PE=1 SV=3	NAAQVKPLGK		493	502	1025.610595703125
pepb10a2	b10.a1.a5	sp|Q13428|TCOF_HUMAN	sp|Q13428|TCOF_HUMAN Treacle protein OS=Homo sapiens GN=TCOF1 PE=1 SV=3	ASEAQPPVAR		1084	1093	1025.537841796875
pepb10a1	b10.a1.a5	sp|Q13428|TCOF_HUMAN	sp|Q13428|TCOF_HUMAN Treacle protein OS=Homo sapiens GN=TCOF1 PE=1 SV=3	AGTATSPAGSSPAVAGGTQR		669	688	1743.8624267578125
pepb10b11	b10.a1.a5	sp|Q13428|TCOF_HUMAN	sp|Q13428|TCOF_HUMAN Treacle protein OS=Homo sapiens GN=TCOF1 PE=1 SV=3	TGPAAAQVQVGK		459	470	1126.6219482421875
pepb10a3	b10.a1.a5	sp|Q13428|TCOF_HUMAN	sp|Q13428|TCOF_HUMAN Treacle protein OS=Homo sapiens GN=TCOF1 PE=1 SV=3	GPASVPSVGK		843	852	898.4996948242188
pepb10a6	b10.a1.a5	sp|Q13428|TCOF_HUMAN	sp|Q13428|TCOF_HUMAN Treacle protein OS=Homo sapiens GN=TCOF1 PE=1 SV=3	LPEVQQATK		1130	1138	1013.56298828125
pepb10a9	b10.a1.a5	sp|Q13428|TCOF_HUMAN	sp|Q13428|TCOF_HUMAN Treacle protein OS=Homo sapiens GN=TCOF1 PE=1 SV=3	SPAGPAATPAQAQAASTPR		967	985	1749.8883056640625
pepb10b12	b10.a1.a5	sp|Q13428|TCOF_HUMAN	sp|Q13428|TCOF_HUMAN Treacle protein OS=Homo sapiens GN=TCOF1 PE=1 SV=3	TNVVTMPTAHPR		1019	1030	1323.6842041015625
pepb10a5	b10.a1.a5	sp|Q13428|TCOF_HUMAN	sp|Q13428|TCOF_HUMAN Treacle protein OS=Homo sapiens GN=TCOF1 PE=1 SV=3	LDSSPSVSSTLAAK		1225	1238	1362.7115478515625
pepb10a4	b10.a1.a5	sp|Q13428|TCOF_HUMAN	sp|Q13428|TCOF_HUMAN Treacle protein OS=Homo sapiens GN=TCOF1 PE=1 SV=3	GSLGQGTAPVLPGK		733	746	1281.716552734375
pepb10a7	b10.a1.a6	tr|E9PHK9|E9PHK9_HUMAN	tr|E9PHK9|E9PHK9_HUMAN Treacle protein OS=Homo sapiens GN=TCOF1 PE=2 SV=1	LSGDQPAAR		1386	1394	914.4694213867188
pepb10b10	b10.a1.a6	tr|E9PHK9|E9PHK9_HUMAN	tr|E9PHK9|E9PHK9_HUMAN Treacle protein OS=Homo sapiens GN=TCOF1 PE=2 SV=1	TGNSMPHPATGK		135	146	1197.5684814453125
pepb10b13	b10.a1.a6	tr|E9PHK9|E9PHK9_HUMAN	tr|E9PHK9|E9PHK9_HUMAN Treacle protein OS=Homo sapiens GN=TCOF1 PE=2 SV=1	TSQVGAASAPAK		368	379	1087.5745849609375
pepb10a8	b10.a1.a6	tr|E9PHK9|E9PHK9_HUMAN	tr|E9PHK9|E9PHK9_HUMAN Treacle protein OS=Homo sapiens GN=TCOF1 PE=2 SV=1	NAAQVKPLGK		493	502	1025.610595703125
pepb10a2	b10.a1.a6	tr|E9PHK9|E9PHK9_HUMAN	tr|E9PHK9|E9PHK9_HUMAN Treacle protein OS=Homo sapiens GN=TCOF1 PE=2 SV=1	ASEAQPPVAR		1121	1130	1025.537841796875
pepb10a1	b10.a1.a6	tr|E9PHK9|E9PHK9_HUMAN	tr|E9PHK9|E9PHK9_HUMAN Treacle protein OS=Homo sapiens GN=TCOF1 PE=2 SV=1	AGTATSPAGSSPAVAGGTQR		669	688	1743.8624267578125
pepb10b11	b10.a1.a6	tr|E9PHK9|E9PHK9_HUMAN	tr|E9PHK9|E9PHK9_HUMAN Treacle protein OS=Homo sapiens GN=TCOF1 PE=2 SV=1	TGPAAAQVQVGK		459	470	1126.6219482421875
pepb10a3	b10.a1.a6	tr|E9PHK9|E9PHK9_HUMAN	tr|E9PHK9|E9PHK9_HUMAN Treacle protein OS=Homo sapiens GN=TCOF1 PE=2 SV=1	GPASVPSVGK		843	852	898.4996948242188
pepb10a6	b10.a1.a6	tr|E9PHK9|E9PHK9_HUMAN	tr|E9PHK9|E9PHK9_HUMAN Treacle protein OS=Homo sapiens GN=TCOF1 PE=2 SV=1	LPEVQQATK		1167	1175	1013.56298828125
pepb10a9	b10.a1.a6	tr|E9PHK9|E9PHK9_HUMAN	tr|E9PHK9|E9PHK9_HUMAN Treacle protein OS=Homo sapiens GN=TCOF1 PE=2 SV=1	SPAGPAATPAQAQAASTPR		1004	1022	1749.8883056640625
pepb10b12	b10.a1.a6	tr|E9PHK9|E9PHK9_HUMAN	tr|E9PHK9|E9PHK9_HUMAN Treacle protein OS=Homo sapiens GN=TCOF1 PE=2 SV=1	TNVVTMPTAHPR		1056	1067	1323.6842041015625
pepb10a5	b10.a1.a6	tr|E9PHK9|E9PHK9_HUMAN	tr|E9PHK9|E9PHK9_HUMAN Treacle protein OS=Homo sapiens GN=TCOF1 PE=2 SV=1	LDSSPSVSSTLAAK		1262	1275	1362.7115478515625
pepb10a4	b10.a1.a6	tr|E9PHK9|E9PHK9_HUMAN	tr|E9PHK9|E9PHK9_HUMAN Treacle protein OS=Homo sapiens GN=TCOF1 PE=2 SV=1	GSLGQGTAPVLPGK		733	746	1281.716552734375
pepb11a5	b11.a1.a1	sp|Q9NRL2-2|BAZ1A_HUMAN	sp|Q9NRL2-2|BAZ1A_HUMAN Isoform 2 of Bromodomain adjacent to zinc finger domain protein 1A OS=Homo sapiens GN=BAZ1A	INSAPPTETK		1286	1295	1057.5528564453125
pepb11a4	b11.a1.a1	sp|Q9NRL2-2|BAZ1A_HUMAN	sp|Q9NRL2-2|BAZ1A_HUMAN Isoform 2 of Bromodomain adjacent to zinc finger domain protein 1A OS=Homo sapiens GN=BAZ1A	EQLTDADTK		495	503	1020.4848022460938
pepb11a1	b11.a1.a1	sp|Q9NRL2-2|BAZ1A_HUMAN	sp|Q9NRL2-2|BAZ1A_HUMAN Isoform 2 of Bromodomain adjacent to zinc finger domain protein 1A OS=Homo sapiens GN=BAZ1A	APLDASDSGR		1066	1075	988.4697875976562
pepb11a7	b11.a1.a1	sp|Q9NRL2-2|BAZ1A_HUMAN	sp|Q9NRL2-2|BAZ1A_HUMAN Isoform 2 of Bromodomain adjacent to zinc finger domain protein 1A OS=Homo sapiens GN=BAZ1A	LSLQESESK		1365	1373	1020.5211791992188
pepb11a9	b11.a1.a1	sp|Q9NRL2-2|BAZ1A_HUMAN	sp|Q9NRL2-2|BAZ1A_HUMAN Isoform 2 of Bromodomain adjacent to zinc finger domain protein 1A OS=Homo sapiens GN=BAZ1A	PSSFQNNVQSQDPQVSTK		809	826	1990.9468994140625
pepb11b12	b11.a1.a1	sp|Q9NRL2-2|BAZ1A_HUMAN	sp|Q9NRL2-2|BAZ1A_HUMAN Isoform 2 of Bromodomain adjacent to zinc finger domain protein 1A OS=Homo sapiens GN=BAZ1A	TGEPLMSESTSNIDQGPR	M6:+15.99491	827	844	1934.8763427734375
pepb11a8	b11.a1.a1	sp|Q9NRL2-2|BAZ1A_HUMAN	sp|Q9NRL2-2|BAZ1A_HUMAN Isoform 2 of Bromodomain adjacent to zinc finger domain protein 1A OS=Homo sapiens GN=BAZ1A	PGLTYQEALESEK		60	72	1464.7220458984375
pepb11b10	b11.a1.a1	sp|Q9NRL2-2|BAZ1A_HUMAN	sp|Q9NRL2-2|BAZ1A_HUMAN Isoform 2 of Bromodomain adjacent to zinc finger domain protein 1A OS=Homo sapiens GN=BAZ1A	SANNTPENSPNFPNFR		1331	1346	1805.820556640625
pepb11a6	b11.a1.a1	sp|Q9NRL2-2|BAZ1A_HUMAN	sp|Q9NRL2-2|BAZ1A_HUMAN Isoform 2 of Bromodomain adjacent to zinc finger domain protein 1A OS=Homo sapiens GN=BAZ1A	IQSAIACTNIFPLGR	C7:+57.02146	761	775	1660.8843994140625
pepb11a2	b11.a1.a1	sp|Q9NRL2-2|BAZ1A_HUMAN	sp|Q9NRL2-2|BAZ1A_HUMAN Isoform 2 of Bromodomain adjacent to zinc finger domain protein 1A OS=Homo sapiens GN=BAZ1A	DAIDPLLFK		183	191	1031.57763671875
pepb11b11	b11.a1.a1	sp|Q9NRL2-2|BAZ1A_HUMAN	sp|Q9NRL2-2|BAZ1A_HUMAN Isoform 2 of Bromodomain adjacent to zinc finger domain protein 1A OS=Homo sapiens GN=BAZ1A	SLDLDSCTLSEILR	C7:+57.02146	509	522	1621.810546875
pepb11a3	b11.a1.a1	sp|Q9NRL2-2|BAZ1A_HUMAN	sp|Q9NRL2-2|BAZ1A_HUMAN Isoform 2 of Bromodomain adjacent to zinc finger domain protein 1A OS=Homo sapiens GN=BAZ1A	DFIEDYVDILR		600	610	1397.695068359375
pepb11a5	b11.a1.a2	sp|Q9NRL2|BAZ1A_HUMAN	sp|Q9NRL2|BAZ1A_HUMAN Bromodomain adjacent to zinc finger domain protein 1A OS=Homo sapiens GN=BAZ1A PE=1 SV=2	INSAPPTETK		1318	1327	1057.5528564453125
pepb11a4	b11.a1.a2	sp|Q9NRL2|BAZ1A_HUMAN	sp|Q9NRL2|BAZ1A_HUMAN Bromodomain adjacent to zinc finger domain protein 1A OS=Homo sapiens GN=BAZ1A PE=1 SV=2	EQLTDADTK		495	503	1020.4848022460938
pepb11a1	b11.a1.a2	sp|Q9NRL2|BAZ1A_HUMAN	sp|Q9NRL2|BAZ1A_HUMAN Bromodomain adjacent to zinc finger domain protein 1A OS=Homo sapiens GN=BAZ1A PE=1 SV=2	APLDASDSGR		1098	1107	988.4697875976562
pepb11a7	b11.a1.a2	sp|Q9NRL2|BAZ1A_HUMAN	sp|Q9NRL2|BAZ1A_HUMAN Bromodomain adjacent to zinc finger domain protein 1A OS=Homo sapiens GN=BAZ1A PE=1 SV=2	LSLQESESK		1397	1405	1020.5211791992188
pepb11a9	b11.a1.a2	sp|Q9NRL2|BAZ1A_HUMAN	sp|Q9NRL2|BAZ1A_HUMAN Bromodomain adjacent to zinc finger domain protein 1A OS=Homo sapiens GN=BAZ1A PE=1 SV=2	PSSFQNNVQSQDPQVSTK		841	858	1990.9468994140625
pepb11b12	b11.a1.a2	sp|Q9NRL2|BAZ1A_HUMAN	sp|Q9NRL2|BAZ1A_HUMAN Bromodomain adjacent to zinc finger domain protein 1A OS=Homo sapiens GN=BAZ1A PE=1 SV=2	TGEPLMSESTSNIDQGPR	M6:+15.99491	859	876	1934.8763427734375
pepb11a8	b11.a1.a2	sp|Q9NRL2|BAZ1A_HUMAN	sp|Q9NRL2|BAZ1A_HUMAN Bromodomain adjacent to zinc finger domain protein 1A OS=Homo sapiens GN=BAZ1A PE=1 SV=2	PGLTYQEALESEK		60	72	1464.7220458984375
pepb11b10	b11.a1.a2	sp|Q9NRL2|BAZ1A_HUMAN	sp|Q9NRL2|BAZ1A_HUMAN Bromodomain adjacent to zinc finger domain protein 1A OS=Homo sapiens GN=BAZ1A PE=1 SV=2	SANNTPENSPNFPNFR		1363	1378	1805.820556640625
pepb11a6	b11.a1.a2	sp|Q9NRL2|BAZ1A_HUMAN	sp|Q9NRL2|BAZ1A_HUMAN Bromodomain adjacent to zinc finger domain protein 1A OS=Homo sapiens GN=BAZ1A PE=1 SV=2	IQSAIACTNIFPLGR	C7:+57.02146	793	807	1660.8843994140625
pepb11a2	b11.a1.a2	sp|Q9NRL2|BAZ1A_HUMAN	sp|Q9NRL2|BAZ1A_HUMAN Bromodomain adjacent to zinc finger domain protein 1A OS=Homo sapiens GN=BAZ1A PE=1 SV=2	DAIDPLLFK		183	191	1031.57763671875
pepb11b11	b11.a1.a2	sp|Q9NRL2|BAZ1A_HUMAN	sp|Q9NRL2|BAZ1A_HUMAN Bromodomain adjacent to zinc finger domain protein 1A OS=Homo sapiens GN=BAZ1A PE=1 SV=2	SLDLDSCTLSEILR	C7:+57.02146	541	554	1621.810546875
pepb11a3	b11.a1.a2	sp|Q9NRL2|BAZ1A_HUMAN	sp|Q9NRL2|BAZ1A_HUMAN Bromodomain adjacent to zinc finger domain protein 1A OS=Homo sapiens GN=BAZ1A PE=1 SV=2	DFIEDYVDILR		632	642	1397.695068359375
pepb12a3	b12.a1.a1	sp|P12268|IMDH2_HUMAN	sp|P12268|IMDH2_HUMAN Inosine-5'-monophosphate dehydrogenase 2 OS=Homo sapiens GN=IMPDH2 PE=1 SV=2	GMGSLDAMDK	M2:+15.99491 M8:+15.99491	413	422	1056.4339599609375
pepb12a7	b12.a1.a1	sp|P12268|IMDH2_HUMAN	sp|P12268|IMDH2_HUMAN Inosine-5'-monophosphate dehydrogenase 2 OS=Homo sapiens GN=IMPDH2 PE=1 SV=2	PQATAVYK		342	349	877.4782104492188
pepb12b10	b12.a1.a1	sp|P12268|IMDH2_HUMAN	sp|P12268|IMDH2_HUMAN Inosine-5'-monophosphate dehydrogenase 2 OS=Homo sapiens GN=IMPDH2 PE=1 SV=2	VAQGVSGAVQDK		439	450	1158.61181640625
pepb12a9	b12.a1.a1	sp|P12268|IMDH2_HUMAN	sp|P12268|IMDH2_HUMAN Inosine-5'-monophosphate dehydrogenase 2 OS=Homo sapiens GN=IMPDH2 PE=1 SV=2	TSSAQVEGGVHSLHSYEK		494	511	1915.9149169921875
pepb12a4	b12.a1.a1	sp|P12268|IMDH2_HUMAN	sp|P12268|IMDH2_HUMAN Inosine-5'-monophosphate dehydrogenase 2 OS=Homo sapiens GN=IMPDH2 PE=1 SV=2	LIAGIQHSCQDIGAK	C9:+57.02146	460	474	1610.832275390625
pepb12a8	b12.a1.a1	sp|P12268|IMDH2_HUMAN	sp|P12268|IMDH2_HUMAN Inosine-5'-monophosphate dehydrogenase 2 OS=Homo sapiens GN=IMPDH2 PE=1 SV=2	REDLVVAPAGITLK		182	195	1481.8690185546875
pepb12a6	b12.a1.a1	sp|P12268|IMDH2_HUMAN	sp|P12268|IMDH2_HUMAN Inosine-5'-monophosphate dehydrogenase 2 OS=Homo sapiens GN=IMPDH2 PE=1 SV=2	NLIDAGVDALR		312	322	1156.6324462890625
pepb12a1	b12.a1.a1	sp|P12268|IMDH2_HUMAN	sp|P12268|IMDH2_HUMAN Inosine-5'-monophosphate dehydrogenase 2 OS=Homo sapiens GN=IMPDH2 PE=1 SV=2	EDLVVAPAGITLK		183	195	1325.7679443359375
pepb12b11	b12.a1.a1	sp|P12268|IMDH2_HUMAN	sp|P12268|IMDH2_HUMAN Inosine-5'-monophosphate dehydrogenase 2 OS=Homo sapiens GN=IMPDH2 PE=1 SV=2	YEQGFITDPVVLSPK		110	124	1692.8846435546875
pepb12a2	b12.a1.a1	sp|P12268|IMDH2_HUMAN	sp|P12268|IMDH2_HUMAN Inosine-5'-monophosphate dehydrogenase 2 OS=Homo sapiens GN=IMPDH2 PE=1 SV=2	FGVPVIADGGIQNVGH		357	372	1579.8231201171875
pepb12a5	b12.a1.a1	sp|P12268|IMDH2_HUMAN	sp|P12268|IMDH2_HUMAN Inosine-5'-monophosphate dehydrogenase 2 OS=Homo sapiens GN=IMPDH2 PE=1 SV=2	LPIVNEDDELVAIIAR		209	224	1779.9854736328125
pepb12a3	b12.a1.a2	tr|H0Y4R1|H0Y4R1_HUMAN	tr|H0Y4R1|H0Y4R1_HUMAN Inosine-5'-monophosphate dehydrogenase 2 (Fragment) OS=Homo sapiens GN=IMPDH2 PE=3 SV=1	GMGSLDAMDK	M2:+15.99491 M8:+15.99491	369	378	1056.4339599609375
pepb12a7	b12.a1.a2	tr|H0Y4R1|H0Y4R1_HUMAN	tr|H0Y4R1|H0Y4R1_HUMAN Inosine-5'-monophosphate dehydrogenase 2 (Fragment) OS=Homo sapiens GN=IMPDH2 PE=3 SV=1	PQATAVYK		298	305	877.4782104492188
pepb12b10	b12.a1.a2	tr|H0Y4R1|H0Y4R1_HUMAN	tr|H0Y4R1|H0Y4R1_HUMAN Inosine-5'-monophosphate dehydrogenase 2 (Fragment) OS=Homo sapiens GN=IMPDH2 PE=3 SV=1	VAQGVSGAVQDK		395	406	1158.61181640625
pepb12a9	b12.a1.a2	tr|H0Y4R1|H0Y4R1_HUMAN	tr|H0Y4R1|H0Y4R1_HUMAN Inosine-5'-monophosphate dehydrogenase 2 (Fragment) OS=Homo sapiens GN=IMPDH2 PE=3 SV=1	TSSAQVEGGVHSLHSYEK		450	467	1915.9149169921875
pepb12a4	b12.a1.a2	tr|H0Y4R1|H0Y4R1_HUMAN	tr|H0Y4R1|H0Y4R1_HUMAN Inosine-5'-monophosphate dehydrogenase 2 (Fragment) OS=Homo sapiens GN=IMPDH2 PE=3 SV=1	LIAGIQHSCQDIGAK	C9:+57.02146	416	430	1610.832275390625
pepb12a8	b12.a1.a2	tr|H0Y4R1|H0Y4R1_HUMAN	tr|H0Y4R1|H0Y4R1_HUMAN Inosine-5'-monophosphate dehydrogenase 2 (Fragment) OS=Homo sapiens GN=IMPDH2 PE=3 SV=1	REDLVVAPAGITLK		114	127	1481.8690185546875
pepb12a6	b12.a1.a2	tr|H0Y4R1|H0Y4R1_HUMAN	tr|H0Y4R1|H0Y4R1_HUMAN Inosine-5'-monophosphate dehydrogenase 2 (Fragment) OS=Homo sapiens GN=IMPDH2 PE=3 SV=1	NLIDAGVDALR		244	254	1156.6324462890625
pepb12a1	b12.a1.a2	tr|H0Y4R1|H0Y4R1_HUMAN	tr|H0Y4R1|H0Y4R1_HUMAN Inosine-5'-monophosphate dehydrogenase 2 (Fragment) OS=Homo sapiens GN=IMPDH2 PE=3 SV=1	EDLVVAPAGITLK		115	127	1325.7679443359375
pepb12b11	b12.a1.a2	tr|H0Y4R1|H0Y4R1_HUMAN	tr|H0Y4R1|H0Y4R1_HUMAN Inosine-5'-monophosphate dehydrogenase 2 (Fragment) OS=Homo sapiens GN=IMPDH2 PE=3 SV=1	YEQGFITDPVVLSPK		42	56	1692.8846435546875
pepb12a2	b12.a1.a2	tr|H0Y4R1|H0Y4R1_HUMAN	tr|H0Y4R1|H0Y4R1_HUMAN Inosine-5'-monophosphate dehydrogenase 2 (Fragment) OS=Homo sapiens GN=IMPDH2 PE=3 SV=1	FGVPVIADGGIQNVGH		313	328	1579.8231201171875
pepb12a5	b12.a1.a2	tr|H0Y4R1|H0Y4R1_HUMAN	tr|H0Y4R1|H0Y4R1_HUMAN Inosine-5'-monophosphate dehydrogenase 2 (Fragment) OS=Homo sapiens GN=IMPDH2 PE=3 SV=1	LPIVNEDDELVAIIAR		141	156	1779.9854736328125
pepb13a9	b13.a1.a1	sp|P13010|XRCC5_HUMAN	sp|P13010|XRCC5_HUMAN X-ray repair cross-complementing protein 5 OS=Homo sapiens GN=XRCC5 PE=1 SV=3	VDEEQMK		326	332	878.392822265625
pepb13a4	b13.a1.a1	sp|P13010|XRCC5_HUMAN	sp|P13010|XRCC5_HUMAN X-ray repair cross-complementing protein 5 OS=Homo sapiens GN=XRCC5 PE=1 SV=3	EEASGSSVTAEEAK		689	702	1394.6285400390625
pepb13a7	b13.a1.a1	sp|P13010|XRCC5_HUMAN	sp|P13010|XRCC5_HUMAN X-ray repair cross-complementing protein 5 OS=Homo sapiens GN=XRCC5 PE=1 SV=3	LGGHGPSFPLK		185	195	1109.610595703125
pepb13a1	b13.a1.a1	sp|P13010|XRCC5_HUMAN	sp|P13010|XRCC5_HUMAN X-ray repair cross-complementing protein 5 OS=Homo sapiens GN=XRCC5 PE=1 SV=3	ANPQVGVAFPH		401	411	1136.5850830078125
pepb13a2	b13.a1.a1	sp|P13010|XRCC5_HUMAN	sp|P13010|XRCC5_HUMAN X-ray repair cross-complementing protein 5 OS=Homo sapiens GN=XRCC5 PE=1 SV=3	ANPQVGVAFPHIK		401	413	1377.76416015625
pepb13a6	b13.a1.a1	sp|P13010|XRCC5_HUMAN	sp|P13010|XRCC5_HUMAN X-ray repair cross-complementing protein 5 OS=Homo sapiens GN=XRCC5 PE=1 SV=3	LFQCLLHR	C4:+57.02146	490	497	1086.588134765625
pepb13a3	b13.a1.a1	sp|P13010|XRCC5_HUMAN	sp|P13010|XRCC5_HUMAN X-ray repair cross-complementing protein 5 OS=Homo sapiens GN=XRCC5 PE=1 SV=3	EDIIQGFR		308	315	977.5054931640625
pepb13a5	b13.a1.a1	sp|P13010|XRCC5_HUMAN	sp|P13010|XRCC5_HUMAN X-ray repair cross-complementing protein 5 OS=Homo sapiens GN=XRCC5 PE=1 SV=3	HIEIFTDLSSR		131	141	1317.68017578125
pepb13a8	b13.a1.a1	sp|P13010|XRCC5_HUMAN	sp|P13010|XRCC5_HUMAN X-ray repair cross-complementing protein 5 OS=Homo sapiens GN=XRCC5 PE=1 SV=3	SQLDIIIHSLK		145	155	1266.741943359375
pepb14a9	b14.a1.a1	sp|Q15393|SF3B3_HUMAN	sp|Q15393|SF3B3_HUMAN Splicing factor 3B subunit 3 OS=Homo sapiens GN=SF3B3 PE=1 SV=4	SEHPPLCGR	C7:+57.02146	1150	1158	1052.49462890625
pepb14a7	b14.a1.a1	sp|Q15393|SF3B3_HUMAN	sp|Q15393|SF3B3_HUMAN Splicing factor 3B subunit 3 OS=Homo sapiens GN=SF3B3 PE=1 SV=4	NDLDDPER		276	283	973.422607421875
pepb14a8	b14.a1.a1	sp|Q15393|SF3B3_HUMAN	sp|Q15393|SF3B3_HUMAN Splicing factor 3B subunit 3 OS=Homo sapiens GN=SF3B3 PE=1 SV=4	NVSEELDR		1192	1199	961.4589233398438
pepb14a6	b14.a1.a1	sp|Q15393|SF3B3_HUMAN	sp|Q15393|SF3B3_HUMAN Splicing factor 3B subunit 3 OS=Homo sapiens GN=SF3B3 PE=1 SV=4	LPPNTNDEVDEDPTGNK		1058	1074	1854.8355712890625
pepb14a1	b14.a1.a1	sp|Q15393|SF3B3_HUMAN	sp|Q15393|SF3B3_HUMAN Splicing factor 3B subunit 3 OS=Homo sapiens GN=SF3B3 PE=1 SV=4	DYIVVGSDSGR		76	86	1167.564453125
pepb14a2	b14.a1.a1	sp|Q15393|SF3B3_HUMAN	sp|Q15393|SF3B3_HUMAN Splicing factor 3B subunit 3 OS=Homo sapiens GN=SF3B3 PE=1 SV=4	FGNICVVR	C5:+57.02146	1050	1057	964.5037231445312
pepb14a4	b14.a1.a1	sp|Q15393|SF3B3_HUMAN	sp|Q15393|SF3B3_HUMAN Splicing factor 3B subunit 3 OS=Homo sapiens GN=SF3B3 PE=1 SV=4	HIANYISGIQTIGHR		985	999	1679.89794921875
pepb14b10	b14.a1.a1	sp|Q15393|SF3B3_HUMAN	sp|Q15393|SF3B3_HUMAN Splicing factor 3B subunit 3 OS=Homo sapiens GN=SF3B3 PE=1 SV=4	TPVEEVPAAIAPFQGR		943	958	1681.8912353515625
pepb14a3	b14.a1.a1	sp|Q15393|SF3B3_HUMAN	sp|Q15393|SF3B3_HUMAN Splicing factor 3B subunit 3 OS=Homo sapiens GN=SF3B3 PE=1 SV=4	FLAVGLVDNTVR		604	615	1303.7373046875
pepb14a5	b14.a1.a1	sp|Q15393|SF3B3_HUMAN	sp|Q15393|SF3B3_HUMAN Splicing factor 3B subunit 3 OS=Homo sapiens GN=SF3B3 PE=1 SV=4	LGAVFNQVAFPLQYTPR		770	786	1921.033447265625
pepb15a8	b15.a1.a1	sp|Q9BTC0|DIDO1_HUMAN	sp|Q9BTC0|DIDO1_HUMAN Death-inducer obliterator 1 OS=Homo sapiens GN=DIDO1 PE=1 SV=5	RPANSGELDK		1201	1210	1086.55419921875
pepb15a9	b15.a1.a1	sp|Q9BTC0|DIDO1_HUMAN	sp|Q9BTC0|DIDO1_HUMAN Death-inducer obliterator 1 OS=Homo sapiens GN=DIDO1 PE=1 SV=5	SGPQSASTAVK		123	133	1032.5323486328125
pepb15a6	b15.a1.a1	sp|Q9BTC0|DIDO1_HUMAN	sp|Q9BTC0|DIDO1_HUMAN Death-inducer obliterator 1 OS=Homo sapiens GN=DIDO1 PE=1 SV=5	QAGPAPAAATAASK		613	626	1211.6383056640625
pepb15a2	b15.a1.a1	sp|Q9BTC0|DIDO1_HUMAN	sp|Q9BTC0|DIDO1_HUMAN Death-inducer obliterator 1 OS=Homo sapiens GN=DIDO1 PE=1 SV=5	GAQGALPER		1585	1593	898.4744873046875
pepb15a5	b15.a1.a1	sp|Q9BTC0|DIDO1_HUMAN	sp|Q9BTC0|DIDO1_HUMAN Death-inducer obliterator 1 OS=Homo sapiens GN=DIDO1 PE=1 SV=5	NQGLFHR		737	743	871.4536743164062
pepb15a7	b15.a1.a1	sp|Q9BTC0|DIDO1_HUMAN	sp|Q9BTC0|DIDO1_HUMAN Death-inducer obliterator 1 OS=Homo sapiens GN=DIDO1 PE=1 SV=5	QEPENDQGVVSQAGK		217	231	1585.7457275390625
pepb15a4	b15.a1.a1	sp|Q9BTC0|DIDO1_HUMAN	sp|Q9BTC0|DIDO1_HUMAN Death-inducer obliterator 1 OS=Homo sapiens GN=DIDO1 PE=1 SV=5	LGAMSAAPSQPNSQIR	M4:+15.99491	656	671	1643.8173828125
pepb15a1	b15.a1.a1	sp|Q9BTC0|DIDO1_HUMAN	sp|Q9BTC0|DIDO1_HUMAN Death-inducer obliterator 1 OS=Homo sapiens GN=DIDO1 PE=1 SV=5	AAQDIKDEEPGDLGR		242	256	1613.7769775390625
pepb15a3	b15.a1.a1	sp|Q9BTC0|DIDO1_HUMAN	sp|Q9BTC0|DIDO1_HUMAN Death-inducer obliterator 1 OS=Homo sapiens GN=DIDO1 PE=1 SV=5	ICTGQVPSAEDEPAPK	C2:+57.02146	855	870	1698.8006591796875
pepb16a6	b16.a1.a1	sp|P17480-2|UBF1_HUMAN	sp|P17480-2|UBF1_HUMAN Isoform UBF2 of Nucleolar transcription factor 1 OS=Homo sapiens GN=UBTF	SDIPEKPK		193	200	913.4993286132812
pepb16a7	b16.a1.a1	sp|P17480-2|UBF1_HUMAN	sp|P17480-2|UBF1_HUMAN Isoform UBF2 of Nucleolar transcription factor 1 OS=Homo sapiens GN=UBTF	VRPDEIMR		217	224	1015.5358276367188
pepb16a4	b16.a1.a1	sp|P17480-2|UBF1_HUMAN	sp|P17480-2|UBF1_HUMAN Isoform UBF2 of Nucleolar transcription factor 1 OS=Homo sapiens GN=UBTF	KPLTPYFR		114	121	1021.5833740234375
pepb16a5	b16.a1.a1	sp|P17480-2|UBF1_HUMAN	sp|P17480-2|UBF1_HUMAN Isoform UBF2 of Nucleolar transcription factor 1 OS=Homo sapiens GN=UBTF	MWNDLSEK		407	414	1022.4616088867188
pepb16a3	b16.a1.a1	sp|P17480-2|UBF1_HUMAN	sp|P17480-2|UBF1_HUMAN Isoform UBF2 of Nucleolar transcription factor 1 OS=Homo sapiens GN=UBTF	HPELNISEEGITK		230	242	1466.7490234375
pepb16a8	b16.a1.a1	sp|P17480-2|UBF1_HUMAN	sp|P17480-2|UBF1_HUMAN Isoform UBF2 of Nucleolar transcription factor 1 OS=Homo sapiens GN=UBTF	WVEISNEVR		72	80	1131.5797119140625
pepb16a2	b16.a1.a1	sp|P17480-2|UBF1_HUMAN	sp|P17480-2|UBF1_HUMAN Isoform UBF2 of Nucleolar transcription factor 1 OS=Homo sapiens GN=UBTF	FLESLPEEEQQR		324	335	1504.7281494140625
pepb16a1	b16.a1.a1	sp|P17480-2|UBF1_HUMAN	sp|P17480-2|UBF1_HUMAN Isoform UBF2 of Nucleolar transcription factor 1 OS=Homo sapiens GN=UBTF	AEEIWQQSVIGDYLAR		451	466	1877.9395751953125
pepb16a6	b16.a1.a2	tr|E9PKP7|E9PKP7_HUMAN	tr|E9PKP7|E9PKP7_HUMAN Nucleolar transcription factor 1 OS=Homo sapiens GN=UBTF PE=2 SV=1	SDIPEKPK		193	200	913.4993286132812
pepb16a7	b16.a1.a2	tr|E9PKP7|E9PKP7_HUMAN	tr|E9PKP7|E9PKP7_HUMAN Nucleolar transcription factor 1 OS=Homo sapiens GN=UBTF PE=2 SV=1	VRPDEIMR		217	224	1015.5358276367188
pepb16a4	b16.a1.a2	tr|E9PKP7|E9PKP7_HUMAN	tr|E9PKP7|E9PKP7_HUMAN Nucleolar transcription factor 1 OS=Homo sapiens GN=UBTF PE=2 SV=1	KPLTPYFR		114	121	1021.5833740234375
pepb16a5	b16.a1.a2	tr|E9PKP7|E9PKP7_HUMAN	tr|E9PKP7|E9PKP7_HUMAN Nucleolar transcription factor 1 OS=Homo sapiens GN=UBTF PE=2 SV=1	MWNDLSEK		407	414	1022.4616088867188
pepb16a3	b16.a1.a2	tr|E9PKP7|E9PKP7_HUMAN	tr|E9PKP7|E9PKP7_HUMAN Nucleolar transcription factor 1 OS=Homo sapiens GN=UBTF PE=2 SV=1	HPELNISEEGITK		230	242	1466.7490234375
pepb16a8	b16.a1.a2	tr|E9PKP7|E9PKP7_HUMAN	tr|E9PKP7|E9PKP7_HUMAN Nucleolar transcription factor 1 OS=Homo sapiens GN=UBTF PE=2 SV=1	WVEISNEVR		72	80	1131.5797119140625
pepb16a2	b16.a1.a2	tr|E9PKP7|E9PKP7_HUMAN	tr|E9PKP7|E9PKP7_HUMAN Nucleolar transcription factor 1 OS=Homo sapiens GN=UBTF PE=2 SV=1	FLESLPEEEQQR		324	335	1504.7281494140625
pepb16a1	b16.a1.a2	tr|E9PKP7|E9PKP7_HUMAN	tr|E9PKP7|E9PKP7_HUMAN Nucleolar transcription factor 1 OS=Homo sapiens GN=UBTF PE=2 SV=1	AEEIWQQSVIGDYLAR		451	466	1877.9395751953125
pepb17a1	b17.a1.a1	sp|P27694|RFA1_HUMAN	sp|P27694|RFA1_HUMAN Replication protein A 70 kDa DNA-binding subunit OS=Homo sapiens GN=RPA1 PE=1 SV=2	AAGPSLSHTSGGTQSK		168	183	1485.7296142578125
pepb17a7	b17.a1.a1	sp|P27694|RFA1_HUMAN	sp|P27694|RFA1_HUMAN Replication protein A 70 kDa DNA-binding subunit OS=Homo sapiens GN=RPA1 PE=1 SV=2	PQPQNGSSGMGSTVSK		142	157	1561.7279052734375
pepb17a8	b17.a1.a1	sp|P27694|RFA1_HUMAN	sp|P27694|RFA1_HUMAN Replication protein A 70 kDa DNA-binding subunit OS=Homo sapiens GN=RPA1 PE=1 SV=2	SGGVGGSNTNWK		432	443	1163.54443359375
pepb17a2	b17.a1.a1	sp|P27694|RFA1_HUMAN	sp|P27694|RFA1_HUMAN Replication protein A 70 kDa DNA-binding subunit OS=Homo sapiens GN=RPA1 PE=1 SV=2	ATAFNEQVDK		235	244	1122.54296875
pepb17a3	b17.a1.a1	sp|P27694|RFA1_HUMAN	sp|P27694|RFA1_HUMAN Replication protein A 70 kDa DNA-binding subunit OS=Homo sapiens GN=RPA1 PE=1 SV=2	ATVMDVKPVDYR		589	600	1393.71484375
pepb17a5	b17.a1.a1	sp|P27694|RFA1_HUMAN	sp|P27694|RFA1_HUMAN Replication protein A 70 kDa DNA-binding subunit OS=Homo sapiens GN=RPA1 PE=1 SV=2	FFPLIEVNK		245	253	1106.6248779296875
pepb17a6	b17.a1.a1	sp|P27694|RFA1_HUMAN	sp|P27694|RFA1_HUMAN Replication protein A 70 kDa DNA-binding subunit OS=Homo sapiens GN=RPA1 PE=1 SV=2	LFSLELVDESGEIR		221	234	1606.8326416015625
pepb17a4	b17.a1.a1	sp|P27694|RFA1_HUMAN	sp|P27694|RFA1_HUMAN Replication protein A 70 kDa DNA-binding subunit OS=Homo sapiens GN=RPA1 PE=1 SV=2	DSLVDIIGICK	C10:+57.02146	314	324	1232.6558837890625
pepb18a6	b18.a1.a1	sp|Q16666-2|IF16_HUMAN	sp|Q16666-2|IF16_HUMAN Isoform 2 of Gamma-interferon-inducible protein 16 OS=Homo sapiens GN=IFI16	TEGAEATPGAQK		117	128	1159.5594482421875
pepb18a5	b18.a1.a1	sp|Q16666-2|IF16_HUMAN	sp|Q16666-2|IF16_HUMAN Isoform 2 of Gamma-interferon-inducible protein 16 OS=Homo sapiens GN=IFI16	MEVVVHGR	M1:+15.99491	658	665	942.4829711914062
pepb18a3	b18.a1.a1	sp|Q16666-2|IF16_HUMAN	sp|Q16666-2|IF16_HUMAN Isoform 2 of Gamma-interferon-inducible protein 16 OS=Homo sapiens GN=IFI16	INQLCSQTK	C5:+57.02146	619	627	1091.5517578125
pepb18a4	b18.a1.a1	sp|Q16666-2|IF16_HUMAN	sp|Q16666-2|IF16_HUMAN Isoform 2 of Gamma-interferon-inducible protein 16 OS=Homo sapiens GN=IFI16	LTTINCEEGDK	C6:+57.02146	666	676	1279.5838623046875
pepb18a7	b18.a1.a1	sp|Q16666-2|IF16_HUMAN	sp|Q16666-2|IF16_HUMAN Isoform 2 of Gamma-interferon-inducible protein 16 OS=Homo sapiens GN=IFI16	TTIYEIQDDR		331	340	1253.6009521484375
pepb18a2	b18.a1.a1	sp|Q16666-2|IF16_HUMAN	sp|Q16666-2|IF16_HUMAN Isoform 2 of Gamma-interferon-inducible protein 16 OS=Homo sapiens GN=IFI16	GSFVNGVFEVHK		628	639	1319.6746826171875
pepb18a1	b18.a1.a1	sp|Q16666-2|IF16_HUMAN	sp|Q16666-2|IF16_HUMAN Isoform 2 of Gamma-interferon-inducible protein 16 OS=Homo sapiens GN=IFI16	GEFTYYEIQDNTGK		644	657	1664.7442626953125
pepb18a6	b18.a1.a2	sp|Q16666-3|IF16_HUMAN	sp|Q16666-3|IF16_HUMAN Isoform 3 of Gamma-interferon-inducible protein 16 OS=Homo sapiens GN=IFI16	TEGAEATPGAQK		117	128	1159.5594482421875
pepb18a5	b18.a1.a2	sp|Q16666-3|IF16_HUMAN	sp|Q16666-3|IF16_HUMAN Isoform 3 of Gamma-interferon-inducible protein 16 OS=Homo sapiens GN=IFI16	MEVVVHGR	M1:+15.99491	602	609	942.4829711914062
pepb18a3	b18.a1.a2	sp|Q16666-3|IF16_HUMAN	sp|Q16666-3|IF16_HUMAN Isoform 3 of Gamma-interferon-inducible protein 16 OS=Homo sapiens GN=IFI16	INQLCSQTK	C5:+57.02146	563	571	1091.5517578125
pepb18a4	b18.a1.a2	sp|Q16666-3|IF16_HUMAN	sp|Q16666-3|IF16_HUMAN Isoform 3 of Gamma-interferon-inducible protein 16 OS=Homo sapiens GN=IFI16	LTTINCEEGDK	C6:+57.02146	610	620	1279.5838623046875
pepb18a7	b18.a1.a2	sp|Q16666-3|IF16_HUMAN	sp|Q16666-3|IF16_HUMAN Isoform 3 of Gamma-interferon-inducible protein 16 OS=Homo sapiens GN=IFI16	TTIYEIQDDR		331	340	1253.6009521484375
pepb18a2	b18.a1.a2	sp|Q16666-3|IF16_HUMAN	sp|Q16666-3|IF16_HUMAN Isoform 3 of Gamma-interferon-inducible protein 16 OS=Homo sapiens GN=IFI16	GSFVNGVFEVHK		572	583	1319.6746826171875
pepb18a1	b18.a1.a2	sp|Q16666-3|IF16_HUMAN	sp|Q16666-3|IF16_HUMAN Isoform 3 of Gamma-interferon-inducible protein 16 OS=Homo sapiens GN=IFI16	GEFTYYEIQDNTGK		588	601	1664.7442626953125
pepb18a6	b18.a1.a3	sp|Q16666|IF16_HUMAN	sp|Q16666|IF16_HUMAN Gamma-interferon-inducible protein 16 OS=Homo sapiens GN=IFI16 PE=1 SV=3	TEGAEATPGAQK		117	128	1159.5594482421875
pepb18a5	b18.a1.a3	sp|Q16666|IF16_HUMAN	sp|Q16666|IF16_HUMAN Gamma-interferon-inducible protein 16 OS=Homo sapiens GN=IFI16 PE=1 SV=3	MEVVVHGR	M1:+15.99491	714	721	942.4829711914062
pepb18a3	b18.a1.a3	sp|Q16666|IF16_HUMAN	sp|Q16666|IF16_HUMAN Gamma-interferon-inducible protein 16 OS=Homo sapiens GN=IFI16 PE=1 SV=3	INQLCSQTK	C5:+57.02146	675	683	1091.5517578125
pepb18a4	b18.a1.a3	sp|Q16666|IF16_HUMAN	sp|Q16666|IF16_HUMAN Gamma-interferon-inducible protein 16 OS=Homo sapiens GN=IFI16 PE=1 SV=3	LTTINCEEGDK	C6:+57.02146	722	732	1279.5838623046875
pepb18a7	b18.a1.a3	sp|Q16666|IF16_HUMAN	sp|Q16666|IF16_HUMAN Gamma-interferon-inducible protein 16 OS=Homo sapiens GN=IFI16 PE=1 SV=3	TTIYEIQDDR		331	340	1253.6009521484375
pepb18a2	b18.a1.a3	sp|Q16666|IF16_HUMAN	sp|Q16666|IF16_HUMAN Gamma-interferon-inducible protein 16 OS=Homo sapiens GN=IFI16 PE=1 SV=3	GSFVNGVFEVHK		684	695	1319.6746826171875
pepb18a1	b18.a1.a3	sp|Q16666|IF16_HUMAN	sp|Q16666|IF16_HUMAN Gamma-interferon-inducible protein 16 OS=Homo sapiens GN=IFI16 PE=1 SV=3	GEFTYYEIQDNTGK		700	713	1664.7442626953125
pepb19a3	b19.a1.a1	sp|O75533|SF3B1_HUMAN	sp|O75533|SF3B1_HUMAN Splicing factor 3B subunit 1 OS=Homo sapiens GN=SF3B1 PE=1 SV=3	GSETPGATPGSK		241	252	1088.5223388671875
pepb19a5	b19.a1.a1	sp|O75533|SF3B1_HUMAN	sp|O75533|SF3B1_HUMAN Splicing factor 3B subunit 1 OS=Homo sapiens GN=SF3B1 PE=1 SV=3	THEDIEAQIR		7	16	1211.6019287109375
pepb19a2	b19.a1.a1	sp|O75533|SF3B1_HUMAN	sp|O75533|SF3B1_HUMAN Splicing factor 3B subunit 1 OS=Homo sapiens GN=SF3B1 PE=1 SV=3	DTPGHGSGWAETPR		302	315	1467.66162109375
pepb19a1	b19.a1.a1	sp|O75533|SF3B1_HUMAN	sp|O75533|SF3B1_HUMAN Splicing factor 3B subunit 1 OS=Homo sapiens GN=SF3B1 PE=1 SV=3	AIVNVIGMHK	M8:+15.99491	999	1008	1097.614013671875
pepb19a4	b19.a1.a1	sp|O75533|SF3B1_HUMAN	sp|O75533|SF3B1_HUMAN Splicing factor 3B subunit 1 OS=Homo sapiens GN=SF3B1 PE=1 SV=3	IVDDLKDEAEQYR		853	865	1593.77587890625
pepb19a7	b19.a1.a1	sp|O75533|SF3B1_HUMAN	sp|O75533|SF3B1_HUMAN Splicing factor 3B subunit 1 OS=Homo sapiens GN=SF3B1 PE=1 SV=3	VQENCIDLVGR	C5:+57.02146	1031	1041	1302.6474609375
pepb19a6	b19.a1.a1	sp|O75533|SF3B1_HUMAN	sp|O75533|SF3B1_HUMAN Splicing factor 3B subunit 1 OS=Homo sapiens GN=SF3B1 PE=1 SV=3	VPELNVQNGVLK		1138	1149	1309.7479248046875
pepb20a2	b20.a1.a1	sp|Q13435|SF3B2_HUMAN	sp|Q13435|SF3B2_HUMAN Splicing factor 3B subunit 2 OS=Homo sapiens GN=SF3B2 PE=1 SV=2	GPPPPPGDENR		248	258	1132.53857421875
pepb20a5	b20.a1.a1	sp|Q13435|SF3B2_HUMAN	sp|Q13435|SF3B2_HUMAN Splicing factor 3B subunit 2 OS=Homo sapiens GN=SF3B2 PE=1 SV=2	TEEEEIDR		698	705	1020.4484252929688
pepb20a4	b20.a1.a1	sp|Q13435|SF3B2_HUMAN	sp|Q13435|SF3B2_HUMAN Splicing factor 3B subunit 2 OS=Homo sapiens GN=SF3B2 PE=1 SV=2	KPGDLSDELR		605	614	1129.585205078125
pepb20a1	b20.a1.a1	sp|Q13435|SF3B2_HUMAN	sp|Q13435|SF3B2_HUMAN Splicing factor 3B subunit 2 OS=Homo sapiens GN=SF3B2 PE=1 SV=2	AAVLLEQER		184	192	1028.5738525390625
pepb20a6	b20.a1.a1	sp|Q13435|SF3B2_HUMAN	sp|Q13435|SF3B2_HUMAN Splicing factor 3B subunit 2 OS=Homo sapiens GN=SF3B2 PE=1 SV=2	VGEPVALSEEER		135	146	1314.654052734375
pepb20a3	b20.a1.a1	sp|Q13435|SF3B2_HUMAN	sp|Q13435|SF3B2_HUMAN Splicing factor 3B subunit 2 OS=Homo sapiens GN=SF3B2 PE=1 SV=2	LAEIGAPIQGNR		36	47	1238.685546875
pepb20a2	b20.a1.a2	tr|E9PPJ0|E9PPJ0_HUMAN	tr|E9PPJ0|E9PPJ0_HUMAN Splicing factor 3B subunit 2 OS=Homo sapiens GN=SF3B2 PE=2 SV=1	GPPPPPGDENR		231	241	1132.53857421875
pepb20a5	b20.a1.a2	tr|E9PPJ0|E9PPJ0_HUMAN	tr|E9PPJ0|E9PPJ0_HUMAN Splicing factor 3B subunit 2 OS=Homo sapiens GN=SF3B2 PE=2 SV=1	TEEEEIDR		681	688	1020.4484252929688
pepb20a4	b20.a1.a2	tr|E9PPJ0|E9PPJ0_HUMAN	tr|E9PPJ0|E9PPJ0_HUMAN Splicing factor 3B subunit 2 OS=Homo sapiens GN=SF3B2 PE=2 SV=1	KPGDLSDELR		588	597	1129.585205078125
pepb20a1	b20.a1.a2	tr|E9PPJ0|E9PPJ0_HUMAN	tr|E9PPJ0|E9PPJ0_HUMAN Splicing factor 3B subunit 2 OS=Homo sapiens GN=SF3B2 PE=2 SV=1	AAVLLEQER		167	175	1028.5738525390625
pepb20a6	b20.a1.a2	tr|E9PPJ0|E9PPJ0_HUMAN	tr|E9PPJ0|E9PPJ0_HUMAN Splicing factor 3B subunit 2 OS=Homo sapiens GN=SF3B2 PE=2 SV=1	VGEPVALSEEER		135	146	1314.654052734375
pepb20a3	b20.a1.a2	tr|E9PPJ0|E9PPJ0_HUMAN	tr|E9PPJ0|E9PPJ0_HUMAN Splicing factor 3B subunit 2 OS=Homo sapiens GN=SF3B2 PE=2 SV=1	LAEIGAPIQGNR		36	47	1238.685546875
pepb21a4	b21.a1.a1	sp|P00367|DHE3_HUMAN	sp|P00367|DHE3_HUMAN Glutamate dehydrogenase 1, mitochondrial OS=Homo sapiens GN=GLUD1 PE=1 SV=2	PISQGGIHGR		259	268	1021.55419921875
pepb21a5	b21.a1.a1	sp|P00367|DHE3_HUMAN	sp|P00367|DHE3_HUMAN Glutamate dehydrogenase 1, mitochondrial OS=Homo sapiens GN=GLUD1 PE=1 SV=2	SVQESLER		469	476	947.4796752929688
pepb21a6	b21.a1.a1	sp|P00367|DHE3_HUMAN	sp|P00367|DHE3_HUMAN Glutamate dehydrogenase 1, mitochondrial OS=Homo sapiens GN=GLUD1 PE=1 SV=2	YSTDVSVDEVK		152	162	1241.5899658203125
pepb21a2	b21.a1.a1	sp|P00367|DHE3_HUMAN	sp|P00367|DHE3_HUMAN Glutamate dehydrogenase 1, mitochondrial OS=Homo sapiens GN=GLUD1 PE=1 SV=2	LQHGSILGFPK		353	363	1196.678955078125
pepb21a3	b21.a1.a1	sp|P00367|DHE3_HUMAN	sp|P00367|DHE3_HUMAN Glutamate dehydrogenase 1, mitochondrial OS=Homo sapiens GN=GLUD1 PE=1 SV=2	MVEGFFDR	M1:+15.99491	69	76	1016.4509887695312
pepb21a1	b21.a1.a1	sp|P00367|DHE3_HUMAN	sp|P00367|DHE3_HUMAN Glutamate dehydrogenase 1, mitochondrial OS=Homo sapiens GN=GLUD1 PE=1 SV=2	DDGSWEVIEGYR		125	136	1425.6285400390625
pepb21a4	b21.a1.a2	sp|P49448|DHE4_HUMAN	sp|P49448|DHE4_HUMAN Glutamate dehydrogenase 2, mitochondrial OS=Homo sapiens GN=GLUD2 PE=1 SV=2	PISQGGIHGR		259	268	1021.55419921875
pepb21a5	b21.a1.a2	sp|P49448|DHE4_HUMAN	sp|P49448|DHE4_HUMAN Glutamate dehydrogenase 2, mitochondrial OS=Homo sapiens GN=GLUD2 PE=1 SV=2	SVQESLER		469	476	947.4796752929688
pepb21a6	b21.a1.a2	sp|P49448|DHE4_HUMAN	sp|P49448|DHE4_HUMAN Glutamate dehydrogenase 2, mitochondrial OS=Homo sapiens GN=GLUD2 PE=1 SV=2	YSTDVSVDEVK		152	162	1241.5899658203125
pepb21a2	b21.a1.a2	sp|P49448|DHE4_HUMAN	sp|P49448|DHE4_HUMAN Glutamate dehydrogenase 2, mitochondrial OS=Homo sapiens GN=GLUD2 PE=1 SV=2	LQHGSILGFPK		353	363	1196.678955078125
pepb21a3	b21.a1.a2	sp|P49448|DHE4_HUMAN	sp|P49448|DHE4_HUMAN Glutamate dehydrogenase 2, mitochondrial OS=Homo sapiens GN=GLUD2 PE=1 SV=2	MVEGFFDR	M1:+15.99491	69	76	1016.4509887695312
pepb21a1	b21.a1.a2	sp|P49448|DHE4_HUMAN	sp|P49448|DHE4_HUMAN Glutamate dehydrogenase 2, mitochondrial OS=Homo sapiens GN=GLUD2 PE=1 SV=2	DDGSWEVIEGYR		125	136	1425.6285400390625
pepb22a6	b22.a1.a1	sp|Q00839-2|HNRPU_HUMAN	sp|Q00839-2|HNRPU_HUMAN Isoform Short of Heterogeneous nuclear ribonucleoprotein U OS=Homo sapiens GN=HNRNPU	YNILGTNTIMDK	M10:+15.99491	506	517	1398.69384765625
pepb22a1	b22.a1.a1	sp|Q00839-2|HNRPU_HUMAN	sp|Q00839-2|HNRPU_HUMAN Isoform Short of Heterogeneous nuclear ribonucleoprotein U OS=Homo sapiens GN=HNRNPU	ANFESDEVELSYAK		391	404	1601.7333984375
pepb22a4	b22.a1.a1	sp|Q00839-2|HNRPU_HUMAN	sp|Q00839-2|HNRPU_HUMAN Isoform Short of Heterogeneous nuclear ribonucleoprotein U OS=Homo sapiens GN=HNRNPU	NFILDQTNVSAAAQR		557	571	1647.8453369140625
pepb22a3	b22.a1.a1	sp|Q00839-2|HNRPU_HUMAN	sp|Q00839-2|HNRPU_HUMAN Isoform Short of Heterogeneous nuclear ribonucleoprotein U OS=Homo sapiens GN=HNRNPU	GYFEYIEENK		237	246	1291.58447265625
pepb22a5	b22.a1.a1	sp|Q00839-2|HNRPU_HUMAN	sp|Q00839-2|HNRPU_HUMAN Isoform Short of Heterogeneous nuclear ribonucleoprotein U OS=Homo sapiens GN=HNRNPU	SSGPTSLFAVTVAPPGAR		187	204	1714.9127197265625
pepb22a2	b22.a1.a1	sp|Q00839-2|HNRPU_HUMAN	sp|Q00839-2|HNRPU_HUMAN Isoform Short of Heterogeneous nuclear ribonucleoprotein U OS=Homo sapiens GN=HNRNPU	EKKDCEVVMMIGLPGAGKTTWVTK	C5:+57.02146	474	497	2678.3720703125
pepb22a6	b22.a1.a2	sp|Q00839|HNRPU_HUMAN	sp|Q00839|HNRPU_HUMAN Heterogeneous nuclear ribonucleoprotein U OS=Homo sapiens GN=HNRNPU PE=1 SV=6	YNILGTNTIMDK	M10:+15.99491	525	536	1398.69384765625
pepb22a1	b22.a1.a2	sp|Q00839|HNRPU_HUMAN	sp|Q00839|HNRPU_HUMAN Heterogeneous nuclear ribonucleoprotein U OS=Homo sapiens GN=HNRNPU PE=1 SV=6	ANFESDEVELSYAK		410	423	1601.7333984375
pepb22a4	b22.a1.a2	sp|Q00839|HNRPU_HUMAN	sp|Q00839|HNRPU_HUMAN Heterogeneous nuclear ribonucleoprotein U OS=Homo sapiens GN=HNRNPU PE=1 SV=6	NFILDQTNVSAAAQR		576	590	1647.8453369140625
pepb22a3	b22.a1.a2	sp|Q00839|HNRPU_HUMAN	sp|Q00839|HNRPU_HUMAN Heterogeneous nuclear ribonucleoprotein U OS=Homo sapiens GN=HNRNPU PE=1 SV=6	GYFEYIEENK		256	265	1291.58447265625
pepb22a5	b22.a1.a2	sp|Q00839|HNRPU_HUMAN	sp|Q00839|HNRPU_HUMAN Heterogeneous nuclear ribonucleoprotein U OS=Homo sapiens GN=HNRNPU PE=1 SV=6	SSGPTSLFAVTVAPPGAR		187	204	1714.9127197265625
pepb22a2	b22.a1.a2	sp|Q00839|HNRPU_HUMAN	sp|Q00839|HNRPU_HUMAN Heterogeneous nuclear ribonucleoprotein U OS=Homo sapiens GN=HNRNPU PE=1 SV=6	EKKDCEVVMMIGLPGAGKTTWVTK	C5:+57.02146	493	516	2678.3720703125
pepb23a2	b23.a1.a1	sp|Q9UNY4|TTF2_HUMAN	sp|Q9UNY4|TTF2_HUMAN Transcription termination factor 2 OS=Homo sapiens GN=TTF2 PE=1 SV=2	KVSPASGVSK		394	403	959.5524291992188
pepb23a1	b23.a1.a1	sp|Q9UNY4|TTF2_HUMAN	sp|Q9UNY4|TTF2_HUMAN Transcription termination factor 2 OS=Homo sapiens GN=TTF2 PE=1 SV=2	KQEEGAEIQCEAETGGTHK	C10:+57.02146	195	213	2101.94580078125
pepb23a4	b23.a1.a1	sp|Q9UNY4|TTF2_HUMAN	sp|Q9UNY4|TTF2_HUMAN Transcription termination factor 2 OS=Homo sapiens GN=TTF2 PE=1 SV=2	VPLLLHQK		568	575	947.6041259765625
pepb23a3	b23.a1.a1	sp|Q9UNY4|TTF2_HUMAN	sp|Q9UNY4|TTF2_HUMAN Transcription termination factor 2 OS=Homo sapiens GN=TTF2 PE=1 SV=2	PLVILPQR		831	838	935.6041259765625
pepb24a2	b24.a1.a1	sp|Q96T60|PNKP_HUMAN	sp|Q96T60|PNKP_HUMAN Bifunctional polynucleotide phosphatase/kinase OS=Homo sapiens GN=PNKP PE=1 SV=1	PANWAPGR		294	301	868.4428100585938
pepb24a1	b24.a1.a1	sp|Q96T60|PNKP_HUMAN	sp|Q96T60|PNKP_HUMAN Bifunctional polynucleotide phosphatase/kinase OS=Homo sapiens GN=PNKP PE=1 SV=1	GPLTQVTDR		36	44	986.5269775390625
pepb24a3	b24.a1.a1	sp|Q96T60|PNKP_HUMAN	sp|Q96T60|PNKP_HUMAN Bifunctional polynucleotide phosphatase/kinase OS=Homo sapiens GN=PNKP PE=1 SV=1	SGPLCLPESR	C5:+57.02146	349	358	1115.5517578125
pepb24a4	b24.a1.a1	sp|Q96T60|PNKP_HUMAN	sp|Q96T60|PNKP_HUMAN Bifunctional polynucleotide phosphatase/kinase OS=Homo sapiens GN=PNKP PE=1 SV=1	VAGFDLDGTLITTR		167	180	1478.785400390625
pepb24a2	b24.a1.a2	tr|M0QYH2|M0QYH2_HUMAN	tr|M0QYH2|M0QYH2_HUMAN Bifunctional polynucleotide phosphatase/kinase OS=Homo sapiens GN=PNKP PE=4 SV=1	PANWAPGR		294	301	868.4428100585938
pepb24a1	b24.a1.a2	tr|M0QYH2|M0QYH2_HUMAN	tr|M0QYH2|M0QYH2_HUMAN Bifunctional polynucleotide phosphatase/kinase OS=Homo sapiens GN=PNKP PE=4 SV=1	GPLTQVTDR		36	44	986.5269775390625
pepb24a3	b24.a1.a2	tr|M0QYH2|M0QYH2_HUMAN	tr|M0QYH2|M0QYH2_HUMAN Bifunctional polynucleotide phosphatase/kinase OS=Homo sapiens GN=PNKP PE=4 SV=1	SGPLCLPESR	C5:+57.02146	318	327	1115.5517578125
pepb24a4	b24.a1.a2	tr|M0QYH2|M0QYH2_HUMAN	tr|M0QYH2|M0QYH2_HUMAN Bifunctional polynucleotide phosphatase/kinase OS=Homo sapiens GN=PNKP PE=4 SV=1	VAGFDLDGTLITTR		167	180	1478.785400390625
pepb24a2	b24.a1.a3	tr|M0R3C8|M0R3C8_HUMAN	tr|M0R3C8|M0R3C8_HUMAN Bifunctional polynucleotide phosphatase/kinase OS=Homo sapiens GN=PNKP PE=4 SV=1	PANWAPGR		294	301	868.4428100585938
pepb24a1	b24.a1.a3	tr|M0R3C8|M0R3C8_HUMAN	tr|M0R3C8|M0R3C8_HUMAN Bifunctional polynucleotide phosphatase/kinase OS=Homo sapiens GN=PNKP PE=4 SV=1	GPLTQVTDR		36	44	986.5269775390625
pepb24a3	b24.a1.a3	tr|M0R3C8|M0R3C8_HUMAN	tr|M0R3C8|M0R3C8_HUMAN Bifunctional polynucleotide phosphatase/kinase OS=Homo sapiens GN=PNKP PE=4 SV=1	SGPLCLPESR	C5:+57.02146	349	358	1115.5517578125
pepb24a4	b24.a1.a3	tr|M0R3C8|M0R3C8_HUMAN	tr|M0R3C8|M0R3C8_HUMAN Bifunctional polynucleotide phosphatase/kinase OS=Homo sapiens GN=PNKP PE=4 SV=1	VAGFDLDGTLITTR		167	180	1478.785400390625
pepb25a2	b25.a1.a1	sp|Q9NR30-2|DDX21_HUMAN	sp|Q9NR30-2|DDX21_HUMAN Isoform 2 of Nucleolar RNA helicase 2 OS=Homo sapiens GN=DDX21	DVESYIHR		449	456	1018.4957275390625
pepb25a3	b25.a1.a1	sp|Q9NR30-2|DDX21_HUMAN	sp|Q9NR30-2|DDX21_HUMAN Isoform 2 of Nucleolar RNA helicase 2 OS=Homo sapiens GN=DDX21	STYEQVDLIGK		324	334	1252.6424560546875
pepb25a1	b25.a1.a1	sp|Q9NR30-2|DDX21_HUMAN	sp|Q9NR30-2|DDX21_HUMAN Isoform 2 of Nucleolar RNA helicase 2 OS=Homo sapiens GN=DDX21	APQVLVLAPTR		192	202	1164.7103271484375
pepb25a4	b25.a1.a1	sp|Q9NR30-2|DDX21_HUMAN	sp|Q9NR30-2|DDX21_HUMAN Isoform 2 of Nucleolar RNA helicase 2 OS=Homo sapiens GN=DDX21	TFSFAIPLIEK		169	179	1265.71435546875
pepb25a2	b25.a1.a2	sp|Q9NR30|DDX21_HUMAN	sp|Q9NR30|DDX21_HUMAN Nucleolar RNA helicase 2 OS=Homo sapiens GN=DDX21 PE=1 SV=5	DVESYIHR		517	524	1018.4957275390625
pepb25a3	b25.a1.a2	sp|Q9NR30|DDX21_HUMAN	sp|Q9NR30|DDX21_HUMAN Nucleolar RNA helicase 2 OS=Homo sapiens GN=DDX21 PE=1 SV=5	STYEQVDLIGK		392	402	1252.6424560546875
pepb25a1	b25.a1.a2	sp|Q9NR30|DDX21_HUMAN	sp|Q9NR30|DDX21_HUMAN Nucleolar RNA helicase 2 OS=Homo sapiens GN=DDX21 PE=1 SV=5	APQVLVLAPTR		260	270	1164.7103271484375
pepb25a4	b25.a1.a2	sp|Q9NR30|DDX21_HUMAN	sp|Q9NR30|DDX21_HUMAN Nucleolar RNA helicase 2 OS=Homo sapiens GN=DDX21 PE=1 SV=5	TFSFAIPLIEK		237	247	1265.71435546875
pepb26a2	b26.a1.a1	sp|Q14669-2|TRIPC_HUMAN	sp|Q14669-2|TRIPC_HUMAN Isoform 2 of E3 ubiquitin-protein ligase TRIP12 OS=Homo sapiens GN=TRIP12	MADPESNQEAVNSSAAR	M1:+15.99491	356	372	1792.777099609375
pepb26a3	b26.a1.a1	sp|Q14669-2|TRIPC_HUMAN	sp|Q14669-2|TRIPC_HUMAN Isoform 2 of E3 ubiquitin-protein ligase TRIP12 OS=Homo sapiens GN=TRIP12	NTAGAQPQDDSIGGR		19	33	1486.6884765625
pepb26a1	b26.a1.a1	sp|Q14669-2|TRIPC_HUMAN	sp|Q14669-2|TRIPC_HUMAN Isoform 2 of E3 ubiquitin-protein ligase TRIP12 OS=Homo sapiens GN=TRIP12	LSTQSNSNNIEPAR		1086	1099	1530.7510986328125
pepb26a2	b26.a1.a2	sp|Q14669-3|TRIPC_HUMAN	sp|Q14669-3|TRIPC_HUMAN Isoform 3 of E3 ubiquitin-protein ligase TRIP12 OS=Homo sapiens GN=TRIP12	MADPESNQEAVNSSAAR	M1:+15.99491	398	414	1792.777099609375
pepb26a3	b26.a1.a2	sp|Q14669-3|TRIPC_HUMAN	sp|Q14669-3|TRIPC_HUMAN Isoform 3 of E3 ubiquitin-protein ligase TRIP12 OS=Homo sapiens GN=TRIP12	NTAGAQPQDDSIGGR		19	33	1486.6884765625
pepb26a1	b26.a1.a2	sp|Q14669-3|TRIPC_HUMAN	sp|Q14669-3|TRIPC_HUMAN Isoform 3 of E3 ubiquitin-protein ligase TRIP12 OS=Homo sapiens GN=TRIP12	LSTQSNSNNIEPAR		1101	1114	1530.7510986328125
pepb26a2	b26.a1.a3	sp|Q14669|TRIPC_HUMAN	sp|Q14669|TRIPC_HUMAN E3 ubiquitin-protein ligase TRIP12 OS=Homo sapiens GN=TRIP12 PE=1 SV=1	MADPESNQEAVNSSAAR	M1:+15.99491	356	372	1792.777099609375
pepb26a3	b26.a1.a3	sp|Q14669|TRIPC_HUMAN	sp|Q14669|TRIPC_HUMAN E3 ubiquitin-protein ligase TRIP12 OS=Homo sapiens GN=TRIP12 PE=1 SV=1	NTAGAQPQDDSIGGR		19	33	1486.6884765625
pepb26a1	b26.a1.a3	sp|Q14669|TRIPC_HUMAN	sp|Q14669|TRIPC_HUMAN E3 ubiquitin-protein ligase TRIP12 OS=Homo sapiens GN=TRIP12 PE=1 SV=1	LSTQSNSNNIEPAR		1053	1066	1530.7510986328125
pepb27a2	b27.a1.a1	sp|P08651-2|NFIC_HUMAN	sp|P08651-2|NFIC_HUMAN Isoform 1 of Nuclear factor 1 C-type OS=Homo sapiens GN=NFIC	PVIAVHSGIAR		346	356	1119.6636962890625
pepb27a3	b27.a1.a1	sp|P08651-2|NFIC_HUMAN	sp|P08651-2|NFIC_HUMAN Isoform 1 of Nuclear factor 1 C-type OS=Homo sapiens GN=NFIC	SPFNSPSPQDSPR		324	336	1415.6553955078125
pepb27a1	b27.a1.a1	sp|P08651-2|NFIC_HUMAN	sp|P08651-2|NFIC_HUMAN Isoform 1 of Nuclear factor 1 C-type OS=Homo sapiens GN=NFIC	DELLGEKPEVK		50	60	1256.6737060546875
pepb27a2	b27.a1.a2	sp|P08651-3|NFIC_HUMAN	sp|P08651-3|NFIC_HUMAN Isoform 2 of Nuclear factor 1 C-type OS=Homo sapiens GN=NFIC	PVIAVHSGIAR		346	356	1119.6636962890625
pepb27a3	b27.a1.a2	sp|P08651-3|NFIC_HUMAN	sp|P08651-3|NFIC_HUMAN Isoform 2 of Nuclear factor 1 C-type OS=Homo sapiens GN=NFIC	SPFNSPSPQDSPR		324	336	1415.6553955078125
pepb27a1	b27.a1.a2	sp|P08651-3|NFIC_HUMAN	sp|P08651-3|NFIC_HUMAN Isoform 2 of Nuclear factor 1 C-type OS=Homo sapiens GN=NFIC	DELLGEKPEVK		50	60	1256.6737060546875
pepb27a2	b27.a1.a3	sp|P08651-4|NFIC_HUMAN	sp|P08651-4|NFIC_HUMAN Isoform 3 of Nuclear factor 1 C-type OS=Homo sapiens GN=NFIC	PVIAVHSGIAR		322	332	1119.6636962890625
pepb27a3	b27.a1.a3	sp|P08651-4|NFIC_HUMAN	sp|P08651-4|NFIC_HUMAN Isoform 3 of Nuclear factor 1 C-type OS=Homo sapiens GN=NFIC	SPFNSPSPQDSPR		300	312	1415.6553955078125
pepb27a1	b27.a1.a3	sp|P08651-4|NFIC_HUMAN	sp|P08651-4|NFIC_HUMAN Isoform 3 of Nuclear factor 1 C-type OS=Homo sapiens GN=NFIC	DELLGEKPEVK		50	60	1256.6737060546875
pepb27a2	b27.a1.a4	sp|P08651-5|NFIC_HUMAN	sp|P08651-5|NFIC_HUMAN Isoform 5 of Nuclear factor 1 C-type OS=Homo sapiens GN=NFIC	PVIAVHSGIAR		355	365	1119.6636962890625
pepb27a3	b27.a1.a4	sp|P08651-5|NFIC_HUMAN	sp|P08651-5|NFIC_HUMAN Isoform 5 of Nuclear factor 1 C-type OS=Homo sapiens GN=NFIC	SPFNSPSPQDSPR		333	345	1415.6553955078125
pepb27a1	b27.a1.a4	sp|P08651-5|NFIC_HUMAN	sp|P08651-5|NFIC_HUMAN Isoform 5 of Nuclear factor 1 C-type OS=Homo sapiens GN=NFIC	DELLGEKPEVK		59	69	1256.6737060546875
pepb27a2	b27.a1.a5	sp|P08651-6|NFIC_HUMAN	sp|P08651-6|NFIC_HUMAN Isoform 6 of Nuclear factor 1 C-type OS=Homo sapiens GN=NFIC	PVIAVHSGIAR		355	365	1119.6636962890625
pepb27a3	b27.a1.a5	sp|P08651-6|NFIC_HUMAN	sp|P08651-6|NFIC_HUMAN Isoform 6 of Nuclear factor 1 C-type OS=Homo sapiens GN=NFIC	SPFNSPSPQDSPR		333	345	1415.6553955078125
pepb27a1	b27.a1.a5	sp|P08651-6|NFIC_HUMAN	sp|P08651-6|NFIC_HUMAN Isoform 6 of Nuclear factor 1 C-type OS=Homo sapiens GN=NFIC	DELLGEKPEVK		59	69	1256.6737060546875
pepb27a2	b27.a1.a6	sp|P08651|NFIC_HUMAN	sp|P08651|NFIC_HUMAN Nuclear factor 1 C-type OS=Homo sapiens GN=NFIC PE=1 SV=2	PVIAVHSGIAR		355	365	1119.6636962890625
pepb27a3	b27.a1.a6	sp|P08651|NFIC_HUMAN	sp|P08651|NFIC_HUMAN Nuclear factor 1 C-type OS=Homo sapiens GN=NFIC PE=1 SV=2	SPFNSPSPQDSPR		333	345	1415.6553955078125
pepb27a1	b27.a1.a6	sp|P08651|NFIC_HUMAN	sp|P08651|NFIC_HUMAN Nuclear factor 1 C-type OS=Homo sapiens GN=NFIC PE=1 SV=2	DELLGEKPEVK		59	69	1256.6737060546875
pepb28a3	b28.a1.a1	sp|Q01831-2|XPC_HUMAN	sp|Q01831-2|XPC_HUMAN Isoform 2 of DNA repair protein complementing XP-C cells OS=Homo sapiens GN=XPC	VIKDEALSDGDDLR		87	100	1545.77587890625
pepb28a1	b28.a1.a1	sp|Q01831-2|XPC_HUMAN	sp|Q01831-2|XPC_HUMAN Isoform 2 of DNA repair protein complementing XP-C cells OS=Homo sapiens GN=XPC	ALQLLTR		271	277	814.514892578125
pepb28a2	b28.a1.a1	sp|Q01831-2|XPC_HUMAN	sp|Q01831-2|XPC_HUMAN Isoform 2 of DNA repair protein complementing XP-C cells OS=Homo sapiens GN=XPC	ILAASWPQNR		862	871	1155.6273193359375
pepb28a3	b28.a1.a2	sp|Q01831|XPC_HUMAN	sp|Q01831|XPC_HUMAN DNA repair protein complementing XP-C cells OS=Homo sapiens GN=XPC PE=1 SV=4	VIKDEALSDGDDLR		87	100	1545.77587890625
pepb28a1	b28.a1.a2	sp|Q01831|XPC_HUMAN	sp|Q01831|XPC_HUMAN DNA repair protein complementing XP-C cells OS=Homo sapiens GN=XPC PE=1 SV=4	ALQLLTR		308	314	814.514892578125
pepb28a2	b28.a1.a2	sp|Q01831|XPC_HUMAN	sp|Q01831|XPC_HUMAN DNA repair protein complementing XP-C cells OS=Homo sapiens GN=XPC PE=1 SV=4	ILAASWPQNR		899	908	1155.6273193359375
pepb29a1	b29.a1.a1	sp|Q06330-2|SUH_HUMAN	sp|Q06330-2|SUH_HUMAN Isoform APCR-1 of Recombining binding protein suppressor of hairless OS=Homo sapiens GN=RBPJ	DGYIHYGQTVK		164	174	1280.62744140625
pepb29a2	b29.a1.a1	sp|Q06330-2|SUH_HUMAN	sp|Q06330-2|SUH_HUMAN Isoform APCR-1 of Recombining binding protein suppressor of hairless OS=Homo sapiens GN=RBPJ	IIQFQATPCPK	C9:+57.02146	230	240	1302.6878662109375
pepb29a3	b29.a1.a1	sp|Q06330-2|SUH_HUMAN	sp|Q06330-2|SUH_HUMAN Isoform APCR-1 of Recombining binding protein suppressor of hairless OS=Homo sapiens GN=RBPJ	QPVQVPVTLVR		345	355	1235.74755859375
pepb29a1	b29.a1.a2	sp|Q06330-3|SUH_HUMAN	sp|Q06330-3|SUH_HUMAN Isoform APCR-3 of Recombining binding protein suppressor of hairless OS=Homo sapiens GN=RBPJ	DGYIHYGQTVK		150	160	1280.62744140625
pepb29a2	b29.a1.a2	sp|Q06330-3|SUH_HUMAN	sp|Q06330-3|SUH_HUMAN Isoform APCR-3 of Recombining binding protein suppressor of hairless OS=Homo sapiens GN=RBPJ	IIQFQATPCPK	C9:+57.02146	216	226	1302.6878662109375
pepb29a3	b29.a1.a2	sp|Q06330-3|SUH_HUMAN	sp|Q06330-3|SUH_HUMAN Isoform APCR-3 of Recombining binding protein suppressor of hairless OS=Homo sapiens GN=RBPJ	QPVQVPVTLVR		331	341	1235.74755859375
pepb29a1	b29.a1.a3	sp|Q06330-4|SUH_HUMAN	sp|Q06330-4|SUH_HUMAN Isoform 4 of Recombining binding protein suppressor of hairless OS=Homo sapiens GN=RBPJ	DGYIHYGQTVK		224	234	1280.62744140625
pepb29a2	b29.a1.a3	sp|Q06330-4|SUH_HUMAN	sp|Q06330-4|SUH_HUMAN Isoform 4 of Recombining binding protein suppressor of hairless OS=Homo sapiens GN=RBPJ	IIQFQATPCPK	C9:+57.02146	290	300	1302.6878662109375
pepb29a3	b29.a1.a3	sp|Q06330-4|SUH_HUMAN	sp|Q06330-4|SUH_HUMAN Isoform 4 of Recombining binding protein suppressor of hairless OS=Homo sapiens GN=RBPJ	QPVQVPVTLVR		405	415	1235.74755859375
pepb29a1	b29.a1.a4	sp|Q06330-5|SUH_HUMAN	sp|Q06330-5|SUH_HUMAN Isoform 5 of Recombining binding protein suppressor of hairless OS=Homo sapiens GN=RBPJ	DGYIHYGQTVK		204	214	1280.62744140625
pepb29a2	b29.a1.a4	sp|Q06330-5|SUH_HUMAN	sp|Q06330-5|SUH_HUMAN Isoform 5 of Recombining binding protein suppressor of hairless OS=Homo sapiens GN=RBPJ	IIQFQATPCPK	C9:+57.02146	270	280	1302.6878662109375
pepb29a3	b29.a1.a4	sp|Q06330-5|SUH_HUMAN	sp|Q06330-5|SUH_HUMAN Isoform 5 of Recombining binding protein suppressor of hairless OS=Homo sapiens GN=RBPJ	QPVQVPVTLVR		385	395	1235.74755859375
pepb29a1	b29.a1.a5	sp|Q06330-6|SUH_HUMAN	sp|Q06330-6|SUH_HUMAN Isoform 6 of Recombining binding protein suppressor of hairless OS=Homo sapiens GN=RBPJ	DGYIHYGQTVK		225	235	1280.62744140625
pepb29a2	b29.a1.a5	sp|Q06330-6|SUH_HUMAN	sp|Q06330-6|SUH_HUMAN Isoform 6 of Recombining binding protein suppressor of hairless OS=Homo sapiens GN=RBPJ	IIQFQATPCPK	C9:+57.02146	291	301	1302.6878662109375
pepb29a3	b29.a1.a5	sp|Q06330-6|SUH_HUMAN	sp|Q06330-6|SUH_HUMAN Isoform 6 of Recombining binding protein suppressor of hairless OS=Homo sapiens GN=RBPJ	QPVQVPVTLVR		406	416	1235.74755859375
pepb29a1	b29.a1.a6	sp|Q06330-7|SUH_HUMAN	sp|Q06330-7|SUH_HUMAN Isoform 7 of Recombining binding protein suppressor of hairless OS=Homo sapiens GN=RBPJ	DGYIHYGQTVK		226	236	1280.62744140625
pepb29a2	b29.a1.a6	sp|Q06330-7|SUH_HUMAN	sp|Q06330-7|SUH_HUMAN Isoform 7 of Recombining binding protein suppressor of hairless OS=Homo sapiens GN=RBPJ	IIQFQATPCPK	C9:+57.02146	292	302	1302.6878662109375
pepb29a3	b29.a1.a6	sp|Q06330-7|SUH_HUMAN	sp|Q06330-7|SUH_HUMAN Isoform 7 of Recombining binding protein suppressor of hairless OS=Homo sapiens GN=RBPJ	QPVQVPVTLVR		407	417	1235.74755859375
pepb29a1	b29.a1.a7	sp|Q06330|SUH_HUMAN	sp|Q06330|SUH_HUMAN Recombining binding protein suppressor of hairless OS=Homo sapiens GN=RBPJ PE=1 SV=3	DGYIHYGQTVK		239	249	1280.62744140625
pepb29a2	b29.a1.a7	sp|Q06330|SUH_HUMAN	sp|Q06330|SUH_HUMAN Recombining binding protein suppressor of hairless OS=Homo sapiens GN=RBPJ PE=1 SV=3	IIQFQATPCPK	C9:+57.02146	305	315	1302.6878662109375
pepb29a3	b29.a1.a7	sp|Q06330|SUH_HUMAN	sp|Q06330|SUH_HUMAN Recombining binding protein suppressor of hairless OS=Homo sapiens GN=RBPJ PE=1 SV=3	QPVQVPVTLVR		420	430	1235.74755859375
pepb30a1	b30.a1.a1	sp|Q8N9N5-3|BANP_HUMAN	sp|Q8N9N5-3|BANP_HUMAN Isoform 3 of Protein BANP OS=Homo sapiens GN=BANP	EVQAVSNLSGQGK		208	220	1316.680908203125
pepb30a2	b30.a1.a1	sp|Q8N9N5-3|BANP_HUMAN	sp|Q8N9N5-3|BANP_HUMAN Isoform 3 of Protein BANP OS=Homo sapiens GN=BANP	LEINCQDPSIK	C5:+57.02146	20	30	1316.65185546875
pepb30a3	b30.a1.a1	sp|Q8N9N5-3|BANP_HUMAN	sp|Q8N9N5-3|BANP_HUMAN Isoform 3 of Protein BANP OS=Homo sapiens GN=BANP	RLDSIEAKLQALEAT	R1:+42.01056	43	57	1699.9229736328125
pepb31a2	b31.a1.a1	sp|P18887|XRCC1_HUMAN	sp|P18887|XRCC1_HUMAN DNA repair protein XRCC1 OS=Homo sapiens GN=XRCC1 PE=1 SV=2	TPATAPVPAR		281	290	980.5527954101562
pepb31a3	b31.a1.a1	sp|P18887|XRCC1_HUMAN	sp|P18887|XRCC1_HUMAN DNA repair protein XRCC1 OS=Homo sapiens GN=XRCC1 PE=1 SV=2	YSQVLGLGGR		370	379	1049.57421875
pepb31a1	b31.a1.a1	sp|P18887|XRCC1_HUMAN	sp|P18887|XRCC1_HUMAN DNA repair protein XRCC1 OS=Homo sapiens GN=XRCC1 PE=1 SV=2	DSPFGLSFVR		139	148	1124.5738525390625
pepb31a2	b31.a1.a2	tr|F5H8D7|F5H8D7_HUMAN	tr|F5H8D7|F5H8D7_HUMAN DNA repair protein XRCC1 OS=Homo sapiens GN=XRCC1 PE=2 SV=1	TPATAPVPAR		250	259	980.5527954101562
pepb31a3	b31.a1.a2	tr|F5H8D7|F5H8D7_HUMAN	tr|F5H8D7|F5H8D7_HUMAN DNA repair protein XRCC1 OS=Homo sapiens GN=XRCC1 PE=2 SV=1	YSQVLGLGGR		339	348	1049.57421875
pepb31a1	b31.a1.a2	tr|F5H8D7|F5H8D7_HUMAN	tr|F5H8D7|F5H8D7_HUMAN DNA repair protein XRCC1 OS=Homo sapiens GN=XRCC1 PE=2 SV=1	DSPFGLSFVR		108	117	1124.5738525390625
pepb32a2	b32.a1.a1	sp|Q15029-2|U5S1_HUMAN	sp|Q15029-2|U5S1_HUMAN Isoform 2 of 116 kDa U5 small nuclear ribonucleoprotein component OS=Homo sapiens GN=EFTUD2	STPVTVVLPDTK		148	159	1256.7100830078125
pepb32a3	b32.a1.a1	sp|Q15029-2|U5S1_HUMAN	sp|Q15029-2|U5S1_HUMAN Isoform 2 of 116 kDa U5 small nuclear ribonucleoprotein component OS=Homo sapiens GN=EFTUD2	TLDELGIHLTK		360	370	1239.69482421875
pepb32a1	b32.a1.a1	sp|Q15029-2|U5S1_HUMAN	sp|Q15029-2|U5S1_HUMAN Isoform 2 of 116 kDa U5 small nuclear ribonucleoprotein component OS=Homo sapiens GN=EFTUD2	IAVEPVNPSELPK		555	567	1392.773681640625
pepb32a2	b32.a1.a2	sp|Q15029|U5S1_HUMAN	sp|Q15029|U5S1_HUMAN 116 kDa U5 small nuclear ribonucleoprotein component OS=Homo sapiens GN=EFTUD2 PE=1 SV=1	STPVTVVLPDTK		183	194	1256.7100830078125
pepb32a3	b32.a1.a2	sp|Q15029|U5S1_HUMAN	sp|Q15029|U5S1_HUMAN 116 kDa U5 small nuclear ribonucleoprotein component OS=Homo sapiens GN=EFTUD2 PE=1 SV=1	TLDELGIHLTK		395	405	1239.69482421875
pepb32a1	b32.a1.a2	sp|Q15029|U5S1_HUMAN	sp|Q15029|U5S1_HUMAN 116 kDa U5 small nuclear ribonucleoprotein component OS=Homo sapiens GN=EFTUD2 PE=1 SV=1	IAVEPVNPSELPK		590	602	1392.773681640625
pepb32a2	b32.a1.a3	tr|K7EJ81|K7EJ81_HUMAN	tr|K7EJ81|K7EJ81_HUMAN 116 kDa U5 small nuclear ribonucleoprotein component OS=Homo sapiens GN=EFTUD2 PE=4 SV=1	STPVTVVLPDTK		173	184	1256.7100830078125
pepb32a3	b32.a1.a3	tr|K7EJ81|K7EJ81_HUMAN	tr|K7EJ81|K7EJ81_HUMAN 116 kDa U5 small nuclear ribonucleoprotein component OS=Homo sapiens GN=EFTUD2 PE=4 SV=1	TLDELGIHLTK		385	395	1239.69482421875
pepb32a1	b32.a1.a3	tr|K7EJ81|K7EJ81_HUMAN	tr|K7EJ81|K7EJ81_HUMAN 116 kDa U5 small nuclear ribonucleoprotein component OS=Homo sapiens GN=EFTUD2 PE=4 SV=1	IAVEPVNPSELPK		580	592	1392.773681640625
pepb33a2	b33.a1.a1	sp|Q12800-2|TFCP2_HUMAN	sp|Q12800-2|TFCP2_HUMAN Isoform 2 of Alpha-globin transcription factor CP2 OS=Homo sapiens GN=TFCP2	LFTNFSGADLLK		297	308	1325.71044921875
pepb33a1	b33.a1.a1	sp|Q12800-2|TFCP2_HUMAN	sp|Q12800-2|TFCP2_HUMAN Isoform 2 of Alpha-globin transcription factor CP2 OS=Homo sapiens GN=TFCP2	ANPTQLNTVEFLWDPAK		165	181	1943.986572265625
pepb33a3	b33.a1.a1	sp|Q12800-2|TFCP2_HUMAN	sp|Q12800-2|TFCP2_HUMAN Isoform 2 of Alpha-globin transcription factor CP2 OS=Homo sapiens GN=TFCP2	ILDIDIPMSVGIIDPR	M8:+15.99491	149	164	1782.9674072265625
pepb33a2	b33.a1.a2	sp|Q12800-3|TFCP2_HUMAN	sp|Q12800-3|TFCP2_HUMAN Isoform 3 of Alpha-globin transcription factor CP2 OS=Homo sapiens GN=TFCP2	LFTNFSGADLLK		297	308	1325.71044921875
pepb33a1	b33.a1.a2	sp|Q12800-3|TFCP2_HUMAN	sp|Q12800-3|TFCP2_HUMAN Isoform 3 of Alpha-globin transcription factor CP2 OS=Homo sapiens GN=TFCP2	ANPTQLNTVEFLWDPAK		165	181	1943.986572265625
pepb33a3	b33.a1.a2	sp|Q12800-3|TFCP2_HUMAN	sp|Q12800-3|TFCP2_HUMAN Isoform 3 of Alpha-globin transcription factor CP2 OS=Homo sapiens GN=TFCP2	ILDIDIPMSVGIIDPR	M8:+15.99491	149	164	1782.9674072265625
pepb33a2	b33.a1.a3	sp|Q12800-4|TFCP2_HUMAN	sp|Q12800-4|TFCP2_HUMAN Isoform 4 of Alpha-globin transcription factor CP2 OS=Homo sapiens GN=TFCP2	LFTNFSGADLLK		348	359	1325.71044921875
pepb33a1	b33.a1.a3	sp|Q12800-4|TFCP2_HUMAN	sp|Q12800-4|TFCP2_HUMAN Isoform 4 of Alpha-globin transcription factor CP2 OS=Homo sapiens GN=TFCP2	ANPTQLNTVEFLWDPAK		165	181	1943.986572265625
pepb33a3	b33.a1.a3	sp|Q12800-4|TFCP2_HUMAN	sp|Q12800-4|TFCP2_HUMAN Isoform 4 of Alpha-globin transcription factor CP2 OS=Homo sapiens GN=TFCP2	ILDIDIPMSVGIIDPR	M8:+15.99491	149	164	1782.9674072265625
pepb33a2	b33.a1.a4	sp|Q12800|TFCP2_HUMAN	sp|Q12800|TFCP2_HUMAN Alpha-globin transcription factor CP2 OS=Homo sapiens GN=TFCP2 PE=1 SV=2	LFTNFSGADLLK		348	359	1325.71044921875
pepb33a1	b33.a1.a4	sp|Q12800|TFCP2_HUMAN	sp|Q12800|TFCP2_HUMAN Alpha-globin transcription factor CP2 OS=Homo sapiens GN=TFCP2 PE=1 SV=2	ANPTQLNTVEFLWDPAK		165	181	1943.986572265625
pepb33a3	b33.a1.a4	sp|Q12800|TFCP2_HUMAN	sp|Q12800|TFCP2_HUMAN Alpha-globin transcription factor CP2 OS=Homo sapiens GN=TFCP2 PE=1 SV=2	ILDIDIPMSVGIIDPR	M8:+15.99491	149	164	1782.9674072265625
pepb33a2	b33.a1.a5	tr|F8VWL0|F8VWL0_HUMAN	tr|F8VWL0|F8VWL0_HUMAN Alpha-globin transcription factor CP2 (Fragment) OS=Homo sapiens GN=TFCP2 PE=2 SV=1	LFTNFSGADLLK		250	261	1325.71044921875
pepb33a1	b33.a1.a5	tr|F8VWL0|F8VWL0_HUMAN	tr|F8VWL0|F8VWL0_HUMAN Alpha-globin transcription factor CP2 (Fragment) OS=Homo sapiens GN=TFCP2 PE=2 SV=1	ANPTQLNTVEFLWDPAK		67	83	1943.986572265625
pepb33a3	b33.a1.a5	tr|F8VWL0|F8VWL0_HUMAN	tr|F8VWL0|F8VWL0_HUMAN Alpha-globin transcription factor CP2 (Fragment) OS=Homo sapiens GN=TFCP2 PE=2 SV=1	ILDIDIPMSVGIIDPR	M8:+15.99491	51	66	1782.9674072265625
pepb34a2	b34.a1.a1	sp|Q9P2D1|CHD7_HUMAN	sp|Q9P2D1|CHD7_HUMAN Chromodomain-helicase-DNA-binding protein 7 OS=Homo sapiens GN=CHD7 PE=1 SV=3	QECEAEASSVK	C3:+57.02146	2205	2215	1237.536865234375
pepb34a1	b34.a1.a1	sp|Q9P2D1|CHD7_HUMAN	sp|Q9P2D1|CHD7_HUMAN Chromodomain-helicase-DNA-binding protein 7 OS=Homo sapiens GN=CHD7 PE=1 SV=3	GAYGALMDEEDEGSK		1467	1481	1571.6534423828125
pepb35a2	b35.a1.a1	sp|Q9Y232-2|CDYL1_HUMAN	sp|Q9Y232-2|CDYL1_HUMAN Isoform 2 of Chromodomain Y-like protein OS=Homo sapiens GN=CDYL	NSQLFAASQK		109	118	1093.5640869140625
pepb35a1	b35.a1.a1	sp|Q9Y232-2|CDYL1_HUMAN	sp|Q9Y232-2|CDYL1_HUMAN Isoform 2 of Chromodomain Y-like protein OS=Homo sapiens GN=CDYL	EVQSALSTAAADDSK		320	334	1492.7130126953125
pepb35a2	b35.a1.a2	sp|Q9Y232|CDYL1_HUMAN	sp|Q9Y232|CDYL1_HUMAN Chromodomain Y-like protein OS=Homo sapiens GN=CDYL PE=1 SV=2	NSQLFAASQK		163	172	1093.5640869140625
pepb35a1	b35.a1.a2	sp|Q9Y232|CDYL1_HUMAN	sp|Q9Y232|CDYL1_HUMAN Chromodomain Y-like protein OS=Homo sapiens GN=CDYL PE=1 SV=2	EVQSALSTAAADDSK		374	388	1492.7130126953125
pepb36a2	b36.a1.a1	sp|Q04837|SSBP_HUMAN	sp|Q04837|SSBP_HUMAN Single-stranded DNA-binding protein, mitochondrial OS=Homo sapiens GN=SSBP1 PE=1 SV=1	VGQDPVLR		39	46	883.5
pepb36a1	b36.a1.a1	sp|Q04837|SSBP_HUMAN	sp|Q04837|SSBP_HUMAN Single-stranded DNA-binding protein, mitochondrial OS=Homo sapiens GN=SSBP1 PE=1 SV=1	SGDSEVYQLGDVSQK		67	81	1611.7501220703125
pepb36a2	b36.a1.a2	tr|C9K0U8|C9K0U8_HUMAN	tr|C9K0U8|C9K0U8_HUMAN Single-stranded DNA-binding protein (Fragment) OS=Homo sapiens GN=SSBP1 PE=2 SV=1	VGQDPVLR		39	46	883.5
pepb36a1	b36.a1.a2	tr|C9K0U8|C9K0U8_HUMAN	tr|C9K0U8|C9K0U8_HUMAN Single-stranded DNA-binding protein (Fragment) OS=Homo sapiens GN=SSBP1 PE=2 SV=1	SGDSEVYQLGDVSQK		67	81	1611.7501220703125
pepb36a2	b36.a1.a3	tr|E7EUY5|E7EUY5_HUMAN	tr|E7EUY5|E7EUY5_HUMAN Single-stranded DNA-binding protein (Fragment) OS=Homo sapiens GN=SSBP1 PE=2 SV=1	VGQDPVLR		39	46	883.5
pepb36a1	b36.a1.a3	tr|E7EUY5|E7EUY5_HUMAN	tr|E7EUY5|E7EUY5_HUMAN Single-stranded DNA-binding protein (Fragment) OS=Homo sapiens GN=SSBP1 PE=2 SV=1	SGDSEVYQLGDVSQK		67	81	1611.7501220703125
pepb37a1	b37.a1.a1	sp|Q15459|SF3A1_HUMAN	sp|Q15459|SF3A1_HUMAN Splicing factor 3A subunit 1 OS=Homo sapiens GN=SF3A1 PE=1 SV=1	VMQQQQQTTQQQLPQK		116	131	1941.9814453125
pepb37a2	b37.a1.a1	sp|Q15459|SF3A1_HUMAN	sp|Q15459|SF3A1_HUMAN Splicing factor 3A subunit 1 OS=Homo sapiens GN=SF3A1 PE=1 SV=1	VQAQVIQETIVPK		132	144	1452.842529296875
pepb38a1	b38.a1.a1	sp|Q92769|HDAC2_HUMAN	sp|Q92769|HDAC2_HUMAN Histone deacetylase 2 OS=Homo sapiens GN=HDAC2 PE=1 SV=2	YHSDEYIK		68	75	1054.484375
pepb38a2	b38.a1.a1	sp|Q92769|HDAC2_HUMAN	sp|Q92769|HDAC2_HUMAN Histone deacetylase 2 OS=Homo sapiens GN=HDAC2 PE=1 SV=2	YYAVNFPMR		222	230	1160.55615234375
pepb38a1	b38.a1.a2	tr|B3KRS5|B3KRS5_HUMAN	tr|B3KRS5|B3KRS5_HUMAN Histone deacetylase OS=Homo sapiens GN=HDAC2 PE=2 SV=1	YHSDEYIK		38	45	1054.484375
pepb38a2	b38.a1.a2	tr|B3KRS5|B3KRS5_HUMAN	tr|B3KRS5|B3KRS5_HUMAN Histone deacetylase OS=Homo sapiens GN=HDAC2 PE=2 SV=1	YYAVNFPMR		192	200	1160.55615234375
pepb38a1	b38.a1.a3	tr|J3KPW7|J3KPW7_HUMAN	tr|J3KPW7|J3KPW7_HUMAN Histone deacetylase 2 OS=Homo sapiens GN=HDAC2 PE=4 SV=1	YHSDEYIK		162	169	1054.484375
pepb38a2	b38.a1.a3	tr|J3KPW7|J3KPW7_HUMAN	tr|J3KPW7|J3KPW7_HUMAN Histone deacetylase 2 OS=Homo sapiens GN=HDAC2 PE=4 SV=1	YYAVNFPMR		316	324	1160.55615234375
pepb39a2	b39.a1.a1	sp|P62316-2|SMD2_HUMAN	sp|P62316-2|SMD2_HUMAN Isoform 2 of Small nuclear ribonucleoprotein Sm D2 OS=Homo sapiens GN=SNRPD2	NNTQVLINCR	C9:+57.02146	28	37	1231.62158203125
pepb39a1	b39.a1.a1	sp|P62316-2|SMD2_HUMAN	sp|P62316-2|SMD2_HUMAN Isoform 2 of Small nuclear ribonucleoprotein Sm D2 OS=Homo sapiens GN=SNRPD2	GDSVIVVLR		93	101	957.5731811523438
pepb39a2	b39.a1.a2	sp|P62316|SMD2_HUMAN	sp|P62316|SMD2_HUMAN Small nuclear ribonucleoprotein Sm D2 OS=Homo sapiens GN=SNRPD2 PE=1 SV=1	NNTQVLINCR	C9:+57.02146	38	47	1231.62158203125
pepb39a1	b39.a1.a2	sp|P62316|SMD2_HUMAN	sp|P62316|SMD2_HUMAN Small nuclear ribonucleoprotein Sm D2 OS=Homo sapiens GN=SNRPD2 PE=1 SV=1	GDSVIVVLR		103	111	957.5731811523438
pepb40a2	b40.a1.a1	sp|Q9UHB7|AFF4_HUMAN	sp|Q9UHB7|AFF4_HUMAN AF4/FMR2 family member 4 OS=Homo sapiens GN=AFF4 PE=1 SV=1	NSYNNSQAPSPGLGSK		1034	1049	1620.76171875
pepb40a1	b40.a1.a1	sp|Q9UHB7|AFF4_HUMAN	sp|Q9UHB7|AFF4_HUMAN AF4/FMR2 family member 4 OS=Homo sapiens GN=AFF4 PE=1 SV=1	IDLNLLTR		718	725	957.5731811523438
pepb41a1	b41.a1.a1	sp|Q92466|DDB2_HUMAN	sp|Q92466|DDB2_HUMAN DNA damage-binding protein 2 OS=Homo sapiens GN=DDB2 PE=1 SV=1	GIGAGGSITGLK		152	163	1030.589599609375
pepb41a2	b41.a1.a1	sp|Q92466|DDB2_HUMAN	sp|Q92466|DDB2_HUMAN DNA damage-binding protein 2 OS=Homo sapiens GN=DDB2 PE=1 SV=1	YNLIVVGR		348	355	933.5521240234375
pepb42a1	b42.a1.a1	sp|P18074|ERCC2_HUMAN	sp|P18074|ERCC2_HUMAN TFIIH basal transcription factor complex helicase XPD subunit OS=Homo sapiens GN=ERCC2 PE=1 SV=1	GNDQVAISSK		498	507	1018.5167846679688
pepb42a2	b42.a1.a1	sp|P18074|ERCC2_HUMAN	sp|P18074|ERCC2_HUMAN TFIIH basal transcription factor complex helicase XPD subunit OS=Homo sapiens GN=ERCC2 PE=1 SV=1	LPFLGLALSSR		102	112	1173.6993408203125
pepb42a1	b42.a1.a2	tr|A8MX75|A8MX75_HUMAN	tr|A8MX75|A8MX75_HUMAN TFIIH basal transcription factor complex helicase XPD subunit (Fragment) OS=Homo sapiens GN=ERCC2 PE=4 SV=2	GNDQVAISSK		474	483	1018.5167846679688
pepb42a2	b42.a1.a2	tr|A8MX75|A8MX75_HUMAN	tr|A8MX75|A8MX75_HUMAN TFIIH basal transcription factor complex helicase XPD subunit (Fragment) OS=Homo sapiens GN=ERCC2 PE=4 SV=2	LPFLGLALSSR		78	88	1173.6993408203125
pepb42a1	b42.a1.a3	tr|E7EVE9|E7EVE9_HUMAN	tr|E7EVE9|E7EVE9_HUMAN TFIIH basal transcription factor complex helicase XPD subunit OS=Homo sapiens GN=ERCC2 PE=2 SV=1	GNDQVAISSK		420	429	1018.5167846679688
pepb42a2	b42.a1.a3	tr|E7EVE9|E7EVE9_HUMAN	tr|E7EVE9|E7EVE9_HUMAN TFIIH basal transcription factor complex helicase XPD subunit OS=Homo sapiens GN=ERCC2 PE=2 SV=1	LPFLGLALSSR		102	112	1173.6993408203125
pepb43a2	b43.a1.a1	sp|P35659|DEK_HUMAN	sp|P35659|DEK_HUMAN Protein DEK OS=Homo sapiens GN=DEK PE=1 SV=1	LTMQVSSLQR		66	75	1162.625244140625
pepb43a1	b43.a1.a1	sp|P35659|DEK_HUMAN	sp|P35659|DEK_HUMAN Protein DEK OS=Homo sapiens GN=DEK PE=1 SV=1	LLASANLEEVTMK		332	344	1418.75634765625
pepb44a1	b44.a1.a1	sp|Q9Y3B4|PM14_HUMAN	sp|Q9Y3B4|PM14_HUMAN Pre-mRNA branch site protein p14 OS=Homo sapiens GN=SF3B14 PE=1 SV=1	GTAYVVYEDIFDAK		58	71	1590.76904296875
pepb44a2	b44.a1.a1	sp|Q9Y3B4|PM14_HUMAN	sp|Q9Y3B4|PM14_HUMAN Pre-mRNA branch site protein p14 OS=Homo sapiens GN=SF3B14 PE=1 SV=1	ITAEEMYDIFGK		30	41	1416.6719970703125

## Sheet: X!TandemPipeline informations
X!TandemPipeline version :
3.3.4	Myosine Bodybuildée
X!TandemPipeline filters :
Mode	indiv
Maximum peptide Evalue	0.05000000074505806
Maximum protein Evalue	-4.0
Minimum number of peptides per protein	2
MS sample name	DaPR130904_VB96_O1897.m
X!Tandem XML result file NOT FOUND	/home/rusconi/labo/research/daniele-praseuth/donnees-masse/vivien-berthelot/DaPR130904/DaPR130904_VB96_O1897.m.xml
