# Supplementary material for: The human DNA ends proteome uncovers an unexpected entanglement of functional pathways
Source: Nucleic Acids Res. 2016 Feb 25;44(10):4721–33. doi: 10.1093/nar/gkw121 (PMC4889927; doi:10.1093/nar/gkw121)
Supplement: SUPPLEMENTARY DATA [file supp_gkw121_nar-02937-m-2015-File003.zip › berthelot-et-al-spreadsheet-formatted-mass-data/vb88.ods]

## Sheet: proteins
MS Sample :	DaPR130904_VB88_O1909.m
Group ID	Sub-group ID	Protein ID	Description	log(E value)	Coverage	MW	Spectra	Specific	Uniques	Specific uniques	Theoretical number of tryptic peptides	PAI	emPAI	Sub-group proteins	number of MS samples
a1	a1.a1	a1.a1.a1	sp|P09874|PARP1_HUMAN Poly [ADP-ribose] polymerase 1 OS=Homo sapiens GN=PARP1 PE=1 SV=4	-387.8164978027344	55	112.9000015258789	176		126		42	4.190476190476191	15504.157798326254	1	1
a2	a2.a1	a2.a1.a1	sp|P23246|SFPQ_HUMAN Splicing factor, proline- and glutamine-rich OS=Homo sapiens GN=SFPQ PE=1 SV=2	-112.90142059326172	40	76.0	52	41	34	28	24	2.1666666666666665	145.7799267622069	1	1
a2	a2.a2	a2.a2.a1	tr|H0Y9U2|H0Y9U2_HUMAN Splicing factor, proline- and glutamine-rich (Fragment) OS=Homo sapiens GN=SFPQ PE=4 SV=1	-22.265485763549805	46	9.300000190734863	11	1	6	1	3	3.6666666666666665	4640.588833612777	1	1
a2	a2.a3	a2.a3.a1	sp|Q15233-2|NONO_HUMAN Isoform 2 of Non-POU domain-containing octamer-binding protein OS=Homo sapiens GN=NONO	-12.405475616455078	14	43.70000076293945	6	5	6	5	17	0.35294117647058826	1.253933904734791	2	1
a2	a2.a3	a2.a3.a2	sp|Q15233|NONO_HUMAN Non-POU domain-containing octamer-binding protein OS=Homo sapiens GN=NONO PE=1 SV=4	-12.405475616455078	11	54.099998474121094	6	5	6	5	18	0.3333333333333333	1.1544346900318838	2	1
a3	a3.a1	a3.a1.a1	sp|P11586|C1TC_HUMAN C-1-tetrahydrofolate synthase, cytoplasmic OS=Homo sapiens GN=MTHFD1 PE=1 SV=3	-112.58218383789062	38	101.4000015258789	34		31		44	0.7727272727272727	4.925530975545677	1	1
a4	a4.a1	a4.a1.a1	sp|P49916|DNLI3_HUMAN DNA ligase 3 OS=Homo sapiens GN=LIG3 PE=1 SV=2	-92.31013488769531	27	112.69999694824219	29		26		47	0.6170212765957447	3.1401995764592234	1	1
a5	a5.a1	a5.a1.a1	sp|P50570-2|DYN2_HUMAN Isoform 2 of Dynamin-2 OS=Homo sapiens GN=DNM2	-58.5710563659668	22	97.5	20		19		37	0.5405405405405406	2.4716868189265613	6	1
a5	a5.a1	a5.a1.a2	sp|P50570-3|DYN2_HUMAN Isoform 3 of Dynamin-2 OS=Homo sapiens GN=DNM2	-58.5710563659668	22	97.4000015258789	20		19		37	0.5405405405405406	2.4716868189265613	6	1
a5	a5.a1	a5.a1.a3	sp|P50570-4|DYN2_HUMAN Isoform 4 of Dynamin-2 OS=Homo sapiens GN=DNM2	-58.5710563659668	22	97.80000305175781	20		19		37	0.5405405405405406	2.4716868189265613	6	1
a5	a5.a1	a5.a1.a4	sp|P50570-5|DYN2_HUMAN Isoform 5 of Dynamin-2 OS=Homo sapiens GN=DNM2	-58.5710563659668	22	97.80000305175781	20		19		37	0.5405405405405406	2.4716868189265613	6	1
a5	a5.a1	a5.a1.a5	sp|P50570|DYN2_HUMAN Dynamin-2 OS=Homo sapiens GN=DNM2 PE=1 SV=2	-58.5710563659668	22	97.9000015258789	20		19		37	0.5405405405405406	2.4716868189265613	6	1
a5	a5.a1	a5.a1.a6	tr|F5H4R9|F5H4R9_HUMAN Dynamin-2 OS=Homo sapiens GN=DNM2 PE=2 SV=1	-58.5710563659668	22	97.80000305175781	20		19		37	0.5405405405405406	2.4716868189265613	6	1
a6	a6.a1	a6.a1.a1	sp|P11387|TOP1_HUMAN DNA topoisomerase 1 OS=Homo sapiens GN=TOP1 PE=1 SV=2	-49.221435546875	21	90.5999984741211	19		14		35	0.5428571428571428	2.4902548789595804	1	1
a7	a7.a1	a7.a1.a1	sp|Q8N5C6|SRBD1_HUMAN S1 RNA-binding domain-containing protein 1 OS=Homo sapiens GN=SRBD1 PE=1 SV=2	-42.64625549316406	20	111.5999984741211	19		18		49	0.3877551020408163	1.4420530945486512	1	1
a8	a8.a1	a8.a1.a1	sp|P08651-2|NFIC_HUMAN Isoform 1 of Nuclear factor 1 C-type OS=Homo sapiens GN=NFIC	-27.97297477722168	18	54.599998474121094	9	8	9	8	20	0.45	1.8183829312644537	2	1
a8	a8.a1	a8.a1.a2	sp|P08651|NFIC_HUMAN Nuclear factor 1 C-type OS=Homo sapiens GN=NFIC PE=1 SV=2	-27.97297477722168	17	55.5	9	8	9	8	19	0.47368421052631576	1.976351441631318	2	1
a8	a8.a2	a8.a2.a1	sp|Q12857-2|NFIA_HUMAN Isoform 2 of Nuclear factor 1 A-type OS=Homo sapiens GN=NFIA	-11.537147521972656	12	54.5	5	3	5	3	16	0.3125	1.0535250264571463	7	1
a8	a8.a2	a8.a2.a2	sp|Q12857-3|NFIA_HUMAN Isoform 3 of Nuclear factor 1 A-type OS=Homo sapiens GN=NFIA	-11.537147521972656	11	54.900001525878906	5	3	5	3	15	0.3333333333333333	1.1544346900318838	7	1
a8	a8.a2	a8.a2.a3	sp|Q12857-4|NFIA_HUMAN Isoform 4 of Nuclear factor 1 A-type OS=Homo sapiens GN=NFIA	-11.537147521972656	10	60.79999923706055	5	3	5	3	16	0.3125	1.0535250264571463	7	1
a8	a8.a2	a8.a2.a4	sp|Q12857|NFIA_HUMAN Nuclear factor 1 A-type OS=Homo sapiens GN=NFIA PE=1 SV=2	-11.537147521972656	11	55.79999923706055	5	3	5	3	14	0.35714285714285715	1.2758459260747883	7	1
a8	a8.a2	a8.a2.a5	tr|B1AKN5|B1AKN5_HUMAN Nuclear factor 1 OS=Homo sapiens GN=NFIA PE=2 SV=1	-11.537147521972656	12	53.5	5	3	5	3	14	0.35714285714285715	1.2758459260747883	7	1
a8	a8.a2	a8.a2.a6	tr|B1AKN7|B1AKN7_HUMAN Nuclear factor 1 OS=Homo sapiens GN=NFIA PE=2 SV=1	-11.537147521972656	12	51.29999923706055	5	3	5	3	13	0.38461538461538464	1.4244620170823286	7	1
a8	a8.a2	a8.a2.a7	tr|B1AKN8|B1AKN8_HUMAN Nuclear factor 1 OS=Homo sapiens GN=NFIA PE=2 SV=1	-11.537147521972656	11	58.400001525878906	5	3	5	3	17	0.29411764705882354	0.9684194472866121	7	1
a8	a8.a3	a8.a3.a1	sp|O00712-4|NFIB_HUMAN Isoform 4 of Nuclear factor 1 B-type OS=Homo sapiens GN=NFIB	-11.234183311462402	9	52.900001525878906	4	2	4	2	18	0.2222222222222222	0.6681005372000588	6	1
a8	a8.a3	a8.a3.a2	sp|O00712-5|NFIB_HUMAN Isoform 5 of Nuclear factor 1 B-type OS=Homo sapiens GN=NFIB	-11.234183311462402	8	55.099998474121094	4	2	4	2	18	0.2222222222222222	0.6681005372000588	6	1
a8	a8.a3	a8.a3.a3	sp|O00712|NFIB_HUMAN Nuclear factor 1 B-type OS=Homo sapiens GN=NFIB PE=1 SV=2	-11.234183311462402	10	47.29999923706055	4	2	4	2	15	0.26666666666666666	0.8478497974222909	6	1
a8	a8.a3	a8.a3.a4	tr|Q5VW26|Q5VW26_HUMAN Nuclear factor 1 OS=Homo sapiens GN=NFIB PE=2 SV=1	-11.234183311462402	7	63.29999923706055	4	2	4	2	18	0.2222222222222222	0.6681005372000588	6	1
a8	a8.a3	a8.a3.a5	tr|Q5VW27|Q5VW27_HUMAN Nuclear factor 1 OS=Homo sapiens GN=NFIB PE=2 SV=1	-11.234183311462402	9	54.70000076293945	4	2	4	2	16	0.25	0.7782794100389228	6	1
a8	a8.a3	a8.a3.a6	tr|Q5VW30|Q5VW30_HUMAN Nuclear factor 1 OS=Homo sapiens GN=NFIB PE=2 SV=1	-11.234183311462402	7	62.5	4	2	4	2	19	0.21052631578947367	0.6237767391887217	6	1
a9	a9.a1	a9.a1.a1	sp|P05386|RLA1_HUMAN 60S acidic ribosomal protein P1 OS=Homo sapiens GN=RPLP1 PE=1 SV=1	-23.22901725769043	62	11.399999618530273	8	7	8	7	2	4.0	9999.0	1	1
a9	a9.a2	a9.a2.a1	sp|P05387|RLA2_HUMAN 60S acidic ribosomal protein P2 OS=Homo sapiens GN=RPLP2 PE=1 SV=1	-41.754600524902344	71	11.600000381469727	8	7	8	7	5	1.6	38.810717055349734	1	1
b10	b10.a1	b10.a1.a1	sp|P17480-2|UBF1_HUMAN Isoform UBF2 of Nucleolar transcription factor 1 OS=Homo sapiens GN=UBTF	-33.43596649169922	17	84.80000305175781	13		12		27	0.48148148148148145	2.030271082866397	3	1
b10	b10.a1	b10.a1.a2	sp|P17480|UBF1_HUMAN Nucleolar transcription factor 1 OS=Homo sapiens GN=UBTF PE=1 SV=1	-33.43596649169922	16	89.19999694824219	13		12		29	0.4482758620689655	1.8072162039411772	3	1
b10	b10.a1	b10.a1.a3	tr|E9PKP7|E9PKP7_HUMAN Nucleolar transcription factor 1 OS=Homo sapiens GN=UBTF PE=2 SV=1	-33.43596649169922	16	87.30000305175781	13		12		29	0.4482758620689655	1.8072162039411772	3	1
b11	b11.a1	b11.a1.a1	sp|Q00839|HNRPU_HUMAN Heterogeneous nuclear ribonucleoprotein U OS=Homo sapiens GN=HNRNPU PE=1 SV=6	-50.36249542236328	15	90.4000015258789	13		12		24	0.5416666666666666	2.4807005884284106	1	1
b12	b12.a1	b12.a1.a1	sp|P27694|RFA1_HUMAN Replication protein A 70 kDa DNA-binding subunit OS=Homo sapiens GN=RPA1 PE=1 SV=2	-35.54384231567383	24	68.0	12		12		24	0.5	2.1622776601683795	1	1
b13	b13.a1	b13.a1.a1	sp|Q14527|HLTF_HUMAN Helicase-like transcription factor OS=Homo sapiens GN=HLTF PE=1 SV=2	-29.365467071533203	11	113.69999694824219	11		11		47	0.23404255319148937	0.7141252532913134	1	1
b14	b14.a1	b14.a1.a1	sp|Q9NR30|DDX21_HUMAN Nucleolar RNA helicase 2 OS=Homo sapiens GN=DDX21 PE=1 SV=5	-36.40563201904297	15	87.19999694824219	11		11		35	0.3142857142857143	1.06198600950222	1	1
b15	b15.a1	b15.a1.a1	sp|O75475|PSIP1_HUMAN PC4 and SFRS1-interacting protein OS=Homo sapiens GN=PSIP1 PE=1 SV=1	-25.622604370117188	19	60.0	10		10		25	0.4	1.5118864315095801	1	1
b16	b16.a1	b16.a1.a1	sp|Q14978-2|NOLC1_HUMAN Isoform Beta of Nucleolar and coiled-body phosphoprotein 1 OS=Homo sapiens GN=NOLC1	-24.506330490112305	12	74.5999984741211	9		9		25	0.36	1.2908676527677732	3	1
b16	b16.a1	b16.a1.a2	sp|Q14978-3|NOLC1_HUMAN Isoform 3 of Nucleolar and coiled-body phosphoprotein 1 OS=Homo sapiens GN=NOLC1	-24.506330490112305	12	73.5999984741211	9		9		23	0.391304347826087	1.4620924014946257	3	1
b16	b16.a1	b16.a1.a3	sp|Q14978|NOLC1_HUMAN Nucleolar and coiled-body phosphoprotein 1 OS=Homo sapiens GN=NOLC1 PE=1 SV=2	-24.506330490112305	12	73.5	9		9		24	0.375	1.371373705661655	3	1
b17	b17.a1	b17.a1.a1	sp|P08670|VIME_HUMAN Vimentin OS=Homo sapiens GN=VIM PE=1 SV=4	-22.317182540893555	19	53.5	8		8		32	0.25	0.7782794100389228	1	1
b18	b18.a1	b18.a1.a1	sp|Q9BUQ8|DDX23_HUMAN Probable ATP-dependent RNA helicase DDX23 OS=Homo sapiens GN=DDX23 PE=1 SV=3	-23.78767204284668	10	95.4000015258789	8		8		40	0.2	0.5848931924611136	1	1
b19	b19.a1	b19.a1.a1	sp|Q16666-2|IF16_HUMAN Isoform 2 of Gamma-interferon-inducible protein 16 OS=Homo sapiens GN=IFI16	-17.746177673339844	11	81.9000015258789	7		7		32	0.21875	0.6548170999431815	3	1
b19	b19.a1	b19.a1.a2	sp|Q16666-3|IF16_HUMAN Isoform 3 of Gamma-interferon-inducible protein 16 OS=Homo sapiens GN=IFI16	-17.746177673339844	12	75.80000305175781	7		7		32	0.21875	0.6548170999431815	3	1
b19	b19.a1	b19.a1.a3	sp|Q16666|IF16_HUMAN Gamma-interferon-inducible protein 16 OS=Homo sapiens GN=IFI16 PE=1 SV=3	-17.746177673339844	11	88.0999984741211	7		7		32	0.21875	0.6548170999431815	3	1
b20	b20.a1	b20.a1.a1	sp|P05388|RLA0_HUMAN 60S acidic ribosomal protein P0 OS=Homo sapiens GN=RPLP0 PE=1 SV=1	-23.57351303100586	28	34.20000076293945	7		7		10	0.7	4.011872336272722	1	1
b21	b21.a1	b21.a1.a1	sp|P18887|XRCC1_HUMAN DNA repair protein XRCC1 OS=Homo sapiens GN=XRCC1 PE=1 SV=2	-23.11060333251953	10	69.30000305175781	6		6		21	0.2857142857142857	0.9306977288832501	2	1
b21	b21.a1	b21.a1.a2	tr|F5H8D7|F5H8D7_HUMAN DNA repair protein XRCC1 OS=Homo sapiens GN=XRCC1 PE=2 SV=1	-23.11060333251953	11	65.80000305175781	6		6		20	0.3	0.9952623149688795	2	1
b22	b22.a1	b22.a1.a1	sp|P42285|SK2L2_HUMAN Superkiller viralicidic activity 2-like 2 OS=Homo sapiens GN=SKIV2L2 PE=1 SV=3	-16.758440017700195	6	117.5999984741211	6		6		47	0.1276595744680851	0.3417128354799117	2	1
b22	b22.a1	b22.a1.a2	tr|F5H7E2|F5H7E2_HUMAN Superkiller viralicidic activity 2-like 2 OS=Homo sapiens GN=SKIV2L2 PE=2 SV=1	-16.758440017700195	7	106.5999984741211	6		6		44	0.13636363636363635	0.3688745095370809	2	1
b23	b23.a1	b23.a1.a1	sp|P04406-2|G3P_HUMAN Isoform 2 of Glyceraldehyde-3-phosphate dehydrogenase OS=Homo sapiens GN=GAPDH	-19.342222213745117	21	31.399999618530273	5		5		12	0.4166666666666667	1.6101572156825368	1	1
b24	b24.a1	b24.a1.a1	sp|P85037|FOXK1_HUMAN Forkhead box protein K1 OS=Homo sapiens GN=FOXK1 PE=1 SV=1	-10.100244522094727	6	75.30000305175781	4		4		29	0.13793103448275862	0.37382379588326287	1	1
b25	b25.a1	b25.a1.a1	sp|P41091|IF2G_HUMAN Eukaryotic translation initiation factor 2 subunit 3 OS=Homo sapiens GN=EIF2S3 PE=1 SV=3	-12.480435371398926	9	51.0	4		4		16	0.25	0.7782794100389228	2	1
b25	b25.a1	b25.a1.a2	sp|Q2VIR3|IF2GL_HUMAN Putative eukaryotic translation initiation factor 2 subunit 3-like protein OS=Homo sapiens GN=EIF2S3L PE=5 SV=2	-12.480435371398926	9	51.099998474121094	4		4		16	0.25	0.7782794100389228	2	1
b26	b26.a1	b26.a1.a1	sp|Q9NZC9|SMAL1_HUMAN SWI/SNF-related matrix-associated actin-dependent regulator of chromatin subfamily A-like protein 1 OS=Homo sapiens GN=SMARCAL1 PE=1 SV=1	-11.325057983398438	4	105.69999694824219	4		4		46	0.08695652173913043	0.22167734899679203	1	1
b27	b27.a1	b27.a1.a1	sp|Q04837|SSBP_HUMAN Single-stranded DNA-binding protein, mitochondrial OS=Homo sapiens GN=SSBP1 PE=1 SV=1	-9.977215766906738	29	17.200000762939453	4		4		8	0.5	2.1622776601683795	2	1
b27	b27.a1	b27.a1.a2	tr|E7EUY5|E7EUY5_HUMAN Single-stranded DNA-binding protein (Fragment) OS=Homo sapiens GN=SSBP1 PE=2 SV=1	-9.977215766906738	32	15.600000381469727	4		4		8	0.5	2.1622776601683795	2	1
b28	b28.a1	b28.a1.a1	sp|P16403|H12_HUMAN Histone H1.2 OS=Homo sapiens GN=HIST1H1C PE=1 SV=2	-11.87252140045166	22	21.299999237060547	4		4		4	1.0	9.0	1	1
b29	b29.a1	b29.a1.a1	sp|Q9ULV4-2|COR1C_HUMAN Isoform 2 of Coronin-1C OS=Homo sapiens GN=CORO1C	-16.31124496459961	10	53.900001525878906	4		4		15	0.26666666666666666	0.8478497974222909	4	1
b29	b29.a1	b29.a1.a2	sp|Q9ULV4-3|COR1C_HUMAN Isoform 3 of Coronin-1C OS=Homo sapiens GN=CORO1C	-16.31124496459961	9	58.79999923706055	4		4		19	0.21052631578947367	0.6237767391887217	4	1
b29	b29.a1	b29.a1.a3	sp|Q9ULV4|COR1C_HUMAN Coronin-1C OS=Homo sapiens GN=CORO1C PE=1 SV=1	-16.31124496459961	10	53.099998474121094	4		4		15	0.26666666666666666	0.8478497974222909	4	1
b29	b29.a1	b29.a1.a4	tr|B4E3S0|B4E3S0_HUMAN Coronin OS=Homo sapiens GN=CORO1C PE=2 SV=1	-16.31124496459961	13	41.5	4		4		11	0.36363636363636365	1.3101297000831598	4	1
b30	b30.a1	b30.a1.a1	sp|P35659|DEK_HUMAN Protein DEK OS=Homo sapiens GN=DEK PE=1 SV=1	-9.936261177062988	12	42.599998474121094	4		4		17	0.23529411764705882	0.7190722018585745	1	1
b31	b31.a1	b31.a1.a1	sp|Q08211|DHX9_HUMAN ATP-dependent RNA helicase A OS=Homo sapiens GN=DHX9 PE=1 SV=4	-8.24260425567627	2	140.6999969482422	4		4		49	0.08163265306122448	0.20679264063932856	1	1
b32	b32.a1	b32.a1.a1	sp|Q08170|SRSF4_HUMAN Serine/arginine-rich splicing factor 4 OS=Homo sapiens GN=SRSF4 PE=1 SV=2	-7.557432174682617	5	56.5	3		3		12	0.25	0.7782794100389228	1	1
b33	b33.a1	b33.a1.a1	sp|O60264|SMCA5_HUMAN SWI/SNF-related matrix-associated actin-dependent regulator of chromatin subfamily A member 5 OS=Homo sapiens GN=SMARCA5 PE=1 SV=1	-7.131943702697754	2	121.69999694824219	3		3		50	0.06	0.14815362149688283	1	1
b34	b34.a1	b34.a1.a1	sp|Q9BXP5-2|SRRT_HUMAN Isoform 2 of Serrate RNA effector molecule homolog OS=Homo sapiens GN=SRRT	-4.850411415100098	3	100.0999984741211	3		3		37	0.08108108108108109	0.20526093687084246	5	1
b34	b34.a1	b34.a1.a2	sp|Q9BXP5-3|SRRT_HUMAN Isoform 3 of Serrate RNA effector molecule homolog OS=Homo sapiens GN=SRRT	-4.850411415100098	3	100.4000015258789	3		3		36	0.08333333333333333	0.21152765862858836	5	1
b34	b34.a1	b34.a1.a3	sp|Q9BXP5-4|SRRT_HUMAN Isoform 4 of Serrate RNA effector molecule homolog OS=Homo sapiens GN=SRRT	-4.850411415100098	3	100.0	3		3		36	0.08333333333333333	0.21152765862858836	5	1
b34	b34.a1	b34.a1.a4	sp|Q9BXP5-5|SRRT_HUMAN Isoform 5 of Serrate RNA effector molecule homolog OS=Homo sapiens GN=SRRT	-4.850411415100098	3	96.0	3		3		34	0.08823529411764706	0.2252798573828647	5	1
b34	b34.a1	b34.a1.a5	sp|Q9BXP5|SRRT_HUMAN Serrate RNA effector molecule homolog OS=Homo sapiens GN=SRRT PE=1 SV=1	-4.850411415100098	3	100.5	3		3		37	0.08108108108108109	0.20526093687084246	5	1
b35	b35.a1	b35.a1.a1	sp|O00571-2|DDX3X_HUMAN Isoform 2 of ATP-dependent RNA helicase DDX3X OS=Homo sapiens GN=DDX3X	-10.170465469360352	5	71.19999694824219	3		3		32	0.09375	0.24093776075171958	2	1
b35	b35.a1	b35.a1.a2	sp|O00571|DDX3X_HUMAN ATP-dependent RNA helicase DDX3X OS=Homo sapiens GN=DDX3X PE=1 SV=3	-10.170465469360352	5	73.0999984741211	3		3		33	0.09090909090909091	0.23284673944206613	2	1
b36	b36.a1	b36.a1.a1	sp|Q15007|FL2D_HUMAN Pre-mRNA-splicing regulator WTAP OS=Homo sapiens GN=WTAP PE=1 SV=2	-11.215682029724121	9	44.099998474121094	3		3		20	0.15	0.4125375446227544	1	1
b37	b37.a1	b37.a1.a1	sp|P17844|DDX5_HUMAN Probable ATP-dependent RNA helicase DDX5 OS=Homo sapiens GN=DDX5 PE=1 SV=1	-10.559090614318848	4	69.0	3		3		26	0.11538461538461539	0.3043213867190053	3	1
b37	b37.a1	b37.a1.a2	tr|B4DLW8|B4DLW8_HUMAN Probable ATP-dependent RNA helicase DDX5 OS=Homo sapiens GN=DDX5 PE=2 SV=1	-10.559090614318848	5	60.400001525878906	3		3		24	0.125	0.33352143216332397	3	1
b37	b37.a1	b37.a1.a3	tr|J3KTA4|J3KTA4_HUMAN Probable ATP-dependent RNA helicase DDX5 OS=Homo sapiens GN=DDX5 PE=4 SV=1	-10.559090614318848	4	68.9000015258789	3		3		26	0.11538461538461539	0.3043213867190053	3	1
b38	b38.a1	b38.a1.a1	sp|Q96T37-2|RBM15_HUMAN Isoform 2 of Putative RNA-binding protein 15 OS=Homo sapiens GN=RBM15	-9.602964401245117	2	104.5999984741211	3		3		42	0.07142857142857142	0.1787686347935873	3	1
b38	b38.a1	b38.a1.a2	sp|Q96T37-3|RBM15_HUMAN Isoform 3 of Putative RNA-binding protein 15 OS=Homo sapiens GN=RBM15	-9.602964401245117	2	106.19999694824219	3		3		42	0.07142857142857142	0.1787686347935873	3	1
b38	b38.a1	b38.a1.a3	sp|Q96T37|RBM15_HUMAN Putative RNA-binding protein 15 OS=Homo sapiens GN=RBM15 PE=1 SV=2	-9.602964401245117	2	107.0	3		3		44	0.06818181818181818	0.16998910658906596	3	1
b39	b39.a1	b39.a1.a1	sp|Q06330-2|SUH_HUMAN Isoform APCR-1 of Recombining binding protein suppressor of hairless OS=Homo sapiens GN=RBPJ	-8.07247543334961	7	47.099998474121094	3		3		15	0.2	0.5848931924611136	7	1
b39	b39.a1	b39.a1.a2	sp|Q06330-3|SUH_HUMAN Isoform APCR-3 of Recombining binding protein suppressor of hairless OS=Homo sapiens GN=RBPJ	-8.07247543334961	8	45.5	3		3		15	0.2	0.5848931924611136	7	1
b39	b39.a1	b39.a1.a3	sp|Q06330-4|SUH_HUMAN Isoform 4 of Recombining binding protein suppressor of hairless OS=Homo sapiens GN=RBPJ	-8.07247543334961	6	54.0	3		3		17	0.17647058823529413	0.5013107289081733	7	1
b39	b39.a1	b39.a1.a4	sp|Q06330-5|SUH_HUMAN Isoform 5 of Recombining binding protein suppressor of hairless OS=Homo sapiens GN=RBPJ	-8.07247543334961	7	51.79999923706055	3		3		17	0.17647058823529413	0.5013107289081733	7	1
b39	b39.a1	b39.a1.a5	sp|Q06330-6|SUH_HUMAN Isoform 6 of Recombining binding protein suppressor of hairless OS=Homo sapiens GN=RBPJ	-8.07247543334961	6	54.29999923706055	3		3		17	0.17647058823529413	0.5013107289081733	7	1
b39	b39.a1	b39.a1.a6	sp|Q06330-7|SUH_HUMAN Isoform 7 of Recombining binding protein suppressor of hairless OS=Homo sapiens GN=RBPJ	-8.07247543334961	6	54.20000076293945	3		3		17	0.17647058823529413	0.5013107289081733	7	1
b39	b39.a1	b39.a1.a7	sp|Q06330|SUH_HUMAN Recombining binding protein suppressor of hairless OS=Homo sapiens GN=RBPJ PE=1 SV=3	-8.07247543334961	6	55.5	3		3		18	0.16666666666666666	0.46779926762206947	7	1
b40	b40.a1	b40.a1.a1	sp|Q9H0S4-2|DDX47_HUMAN Isoform 2 of Probable ATP-dependent RNA helicase DDX47 OS=Homo sapiens GN=DDX47	-6.795337677001953	8	45.0	3		3		16	0.1875	0.5399265260594921	2	1
b40	b40.a1	b40.a1.a2	sp|Q9H0S4|DDX47_HUMAN Probable ATP-dependent RNA helicase DDX47 OS=Homo sapiens GN=DDX47 PE=1 SV=1	-6.795337677001953	7	50.5	3		3		17	0.17647058823529413	0.5013107289081733	2	1
b41	b41.a1	b41.a1.a1	sp|Q16531|DDB1_HUMAN DNA damage-binding protein 1 OS=Homo sapiens GN=DDB1 PE=1 SV=1	-5.697020053863525	2	126.80000305175781	3		3		50	0.06	0.14815362149688283	1	1
b42	b42.a1	b42.a1.a1	sp|P04908|H2A1B_HUMAN Histone H2A type 1-B/E OS=Homo sapiens GN=HIST1H2AB PE=1 SV=2	-7.206488609313965	19	14.100000381469727	3		3		4	0.75	4.623413251903491	13	1
b42	b42.a1	b42.a1.a2	sp|P0C0S8|H2A1_HUMAN Histone H2A type 1 OS=Homo sapiens GN=HIST1H2AG PE=1 SV=2	-7.206488609313965	19	14.0	3		3		4	0.75	4.623413251903491	13	1
b42	b42.a1	b42.a1.a3	sp|P16104|H2AX_HUMAN Histone H2AX OS=Homo sapiens GN=H2AFX PE=1 SV=2	-7.206488609313965	18	15.100000381469727	3		3		5	0.6	2.9810717055349722	13	1
b42	b42.a1	b42.a1.a4	sp|P20671|H2A1D_HUMAN Histone H2A type 1-D OS=Homo sapiens GN=HIST1H2AD PE=1 SV=2	-7.206488609313965	19	14.0	3		3		4	0.75	4.623413251903491	13	1
b42	b42.a1	b42.a1.a5	sp|Q16777|H2A2C_HUMAN Histone H2A type 2-C OS=Homo sapiens GN=HIST2H2AC PE=1 SV=4	-7.206488609313965	20	13.899999618530273	3		3		4	0.75	4.623413251903491	13	1
b42	b42.a1	b42.a1.a6	sp|Q6FI13|H2A2A_HUMAN Histone H2A type 2-A OS=Homo sapiens GN=HIST2H2AA3 PE=1 SV=3	-7.206488609313965	19	14.0	3		3		4	0.75	4.623413251903491	13	1
b42	b42.a1	b42.a1.a7	sp|Q7L7L0|H2A3_HUMAN Histone H2A type 3 OS=Homo sapiens GN=HIST3H2A PE=1 SV=3	-7.206488609313965	19	14.0	3		3		4	0.75	4.623413251903491	13	1
b42	b42.a1	b42.a1.a8	sp|Q93077|H2A1C_HUMAN Histone H2A type 1-C OS=Homo sapiens GN=HIST1H2AC PE=1 SV=3	-7.206488609313965	19	14.0	3		3		4	0.75	4.623413251903491	13	1
b42	b42.a1	b42.a1.a9	sp|Q96KK5|H2A1H_HUMAN Histone H2A type 1-H OS=Homo sapiens GN=HIST1H2AH PE=1 SV=3	-7.206488609313965	20	13.800000190734863	3		3		4	0.75	4.623413251903491	13	1
b42	b42.a1	b42.a1.b10	sp|Q96QV6|H2A1A_HUMAN Histone H2A type 1-A OS=Homo sapiens GN=HIST1H2AA PE=1 SV=3	-7.206488609313965	19	14.100000381469727	3		3		5	0.6	2.9810717055349722	13	1
b42	b42.a1	b42.a1.b11	sp|Q99878|H2A1J_HUMAN Histone H2A type 1-J OS=Homo sapiens GN=HIST1H2AJ PE=1 SV=3	-7.206488609313965	20	13.899999618530273	3		3		4	0.75	4.623413251903491	13	1
b42	b42.a1	b42.a1.b12	sp|Q9BTM1|H2AJ_HUMAN Histone H2A.J OS=Homo sapiens GN=H2AFJ PE=1 SV=1	-7.206488609313965	20	13.899999618530273	3		3		4	0.75	4.623413251903491	13	1
b42	b42.a1	b42.a1.b13	tr|H0YFX9|H0YFX9_HUMAN Histone H2A (Fragment) OS=Homo sapiens GN=H2AFJ PE=2 SV=1	-7.206488609313965	27	9.899999618530273	3		3		3	1.0	9.0	13	1
b43	b43.a1	b43.a1.a1	sp|P68400|CSK21_HUMAN Casein kinase II subunit alpha OS=Homo sapiens GN=CSNK2A1 PE=1 SV=1	-5.99880313873291	7	45.0	3		3		16	0.1875	0.5399265260594921	3	1
b43	b43.a1	b43.a1.a2	sp|Q8NEV1|CSK23_HUMAN Casein kinase II subunit alpha 3 OS=Homo sapiens GN=CSNK2A3 PE=1 SV=2	-5.99880313873291	7	45.099998474121094	3		3		19	0.15789473684210525	0.43844988828766285	3	1
b43	b43.a1	b43.a1.a3	tr|E7EU96|E7EU96_HUMAN Casein kinase II subunit alpha OS=Homo sapiens GN=CSNK2A1 PE=2 SV=1	-5.99880313873291	7	45.20000076293945	3		3		18	0.16666666666666666	0.46779926762206947	3	1
b44	b44.a1	b44.a1.a1	sp|P12956|XRCC6_HUMAN X-ray repair cross-complementing protein 6 OS=Homo sapiens GN=XRCC6 PE=1 SV=2	-4.1337127685546875	3	69.69999694824219	2		2		26	0.07692307692307693	0.19377664171443643	2	1
b44	b44.a1	b44.a1.a2	tr|B1AHC8|B1AHC8_HUMAN X-ray repair complementing defective repair in Chinese hamster cells 6 (Ku autoantigen, 70kDa), isoform CRA_b OS=Homo sapiens GN=XRCC6 PE=2 SV=1	-4.1337127685546875	3	65.0	2		2		24	0.08333333333333333	0.21152765862858836	2	1
b45	b45.a1	b45.a1.a1	sp|P68104|EF1A1_HUMAN Elongation factor 1-alpha 1 OS=Homo sapiens GN=EEF1A1 PE=1 SV=1	-5.2924299240112305	6	50.0	2		2		17	0.11764705882352941	0.31113393742156426	2	1
b45	b45.a1	b45.a1.a2	sp|Q5VTE0|EF1A3_HUMAN Putative elongation factor 1-alpha-like 3 OS=Homo sapiens GN=EEF1A1P5 PE=5 SV=1	-5.2924299240112305	6	50.099998474121094	2		2		17	0.11764705882352941	0.31113393742156426	2	1
b46	b46.a1	b46.a1.a1	sp|Q92466|DDB2_HUMAN DNA damage-binding protein 2 OS=Homo sapiens GN=DDB2 PE=1 SV=1	-4.213958740234375	4	47.70000076293945	2		2		17	0.11764705882352941	0.31113393742156426	1	1
b47	b47.a1	b47.a1.a1	sp|P13984|T2FB_HUMAN General transcription factor IIF subunit 2 OS=Homo sapiens GN=GTF2F2 PE=1 SV=2	-5.75448751449585	7	28.299999237060547	2		2		15	0.13333333333333333	0.35935639087852556	1	1
b48	b48.a1	b48.a1.a1	sp|Q12906-2|ILF3_HUMAN Isoform 2 of Interleukin enhancer-binding factor 3 OS=Homo sapiens GN=ILF3	-4.751781463623047	3	75.9000015258789	2		2		28	0.07142857142857142	0.1787686347935873	7	1
b48	b48.a1	b48.a1.a2	sp|Q12906-3|ILF3_HUMAN Isoform 3 of Interleukin enhancer-binding factor 3 OS=Homo sapiens GN=ILF3	-4.751781463623047	3	82.5999984741211	2		2		28	0.07142857142857142	0.1787686347935873	7	1
b48	b48.a1	b48.a1.a3	sp|Q12906-4|ILF3_HUMAN Isoform 4 of Interleukin enhancer-binding factor 3 OS=Homo sapiens GN=ILF3	-4.751781463623047	3	75.4000015258789	2		2		29	0.06896551724137931	0.17210229753348028	7	1
b48	b48.a1	b48.a1.a4	sp|Q12906-5|ILF3_HUMAN Isoform 5 of Interleukin enhancer-binding factor 3 OS=Homo sapiens GN=ILF3	-4.751781463623047	3	74.5	2		2		28	0.07142857142857142	0.1787686347935873	7	1
b48	b48.a1	b48.a1.a5	sp|Q12906-6|ILF3_HUMAN Isoform 6 of Interleukin enhancer-binding factor 3 OS=Homo sapiens GN=ILF3	-4.751781463623047	3	76.30000305175781	2		2		29	0.06896551724137931	0.17210229753348028	7	1
b48	b48.a1	b48.a1.a6	sp|Q12906-7|ILF3_HUMAN Isoform 7 of Interleukin enhancer-binding factor 3 OS=Homo sapiens GN=ILF3	-4.751781463623047	2	95.5999984741211	2		2		32	0.0625	0.15478198468945825	7	1
b48	b48.a1	b48.a1.a7	sp|Q12906|ILF3_HUMAN Interleukin enhancer-binding factor 3 OS=Homo sapiens GN=ILF3 PE=1 SV=3	-4.751781463623047	2	95.19999694824219	2		2		31	0.06451612903225806	0.16015530173997172	7	1
b49	b49.a1	b49.a1.a1	sp|Q08945|SSRP1_HUMAN FACT complex subunit SSRP1 OS=Homo sapiens GN=SSRP1 PE=1 SV=1	-5.181774139404297	3	80.9000015258789	2		2		24	0.08333333333333333	0.21152765862858836	1	1
b50	b50.a1	b50.a1.a1	sp|P05198|IF2A_HUMAN Eukaryotic translation initiation factor 2 subunit 1 OS=Homo sapiens GN=EIF2S1 PE=1 SV=3	-4.3098039627075195	7	36.0	2		2		18	0.1111111111111111	0.2915496650148839	3	1
b50	b50.a1	b50.a1.a2	tr|G3V4T5|G3V4T5_HUMAN Eukaryotic translation initiation factor 2 subunit 1 (Fragment) OS=Homo sapiens GN=EIF2S1 PE=2 SV=1	-4.3098039627075195	9	31.200000762939453	2		2		15	0.13333333333333333	0.35935639087852556	3	1
b50	b50.a1	b50.a1.a3	tr|H0YJS4|H0YJS4_HUMAN Eukaryotic translation initiation factor 2 subunit 1 (Fragment) OS=Homo sapiens GN=EIF2S1 PE=4 SV=1	-4.3098039627075195	9	28.799999237060547	2		2		17	0.11764705882352941	0.31113393742156426	3	1

## Sheet: peptides
MS Sample :	DaPR130904_VB88_O1909.m
Group ID	Peptide ID	SequenceLI	Modifs	Charge	MH+ theo	Number of subgroups	Subgroup ids	Number of spectra
a1	pepa1a1	ADKPISNMK		2	1003.5244750976562	1	a1.a1	1
a1	pepa1a2	AEPVEVVAPR		2	1066.589599609375	1	a1.a1	2
a1	pepa1a3	AESSDKIYR	A1:+42.01057	2	1110.54296875	1	a1.a1	1
a1	pepa1a4	AMVEYEIDIQK	M2:+15.99491	2	1354.65625	1	a1.a1	2
a1	pepa1a5	AQNDIIWNIK		2	1214.6531982421875	1	a1.a1	1
a1	pepa1a6	AQNDIIWNIKDEIK		2	1699.90185546875	1	a1.a1	1
a1	pepa1a7	ASADKPISNMK		2	1161.59375	1	a1.a1	1
a1	pepa1a8	ASADKPISNMK	M10:+15.99491	2	1177.588623046875	1	a1.a1	1
a1	pepa1a9	ASICISTK	C4:+57.02146	2	879.4608764648438	1	a1.a1	2
a1	pepa1b10	ATEDKEAIKK		2	1132.621337890625	1	a1.a1	1
a1	pepa1b11	ATTHNAYDIEVIDIFK		2	1849.9334716796875	1	a1.a1	2
a1	pepa1b12	AVNSSASADKPISNMK	M15:+15.99491	2	1635.8011474609375	1	a1.a1	1
a1	pepa1b13	AVSQGSSDSQIIDISNR		2	1776.8726806640625	1	a1.a1	1
a1	pepa1b14	AYDIEVIDIFK		2	1325.69921875	1	a1.a1	1
a1	pepa1b15	AYYCTGDVTAWTK	C4:+57.02146	2	1535.6839599609375	1	a1.a1	1
a1	pepa1b16	DAIEHFMK		2	990.4718017578125	1	a1.a1	1
a1	pepa1b17	DIEVIDIFK		2	1091.5987548828125	1	a1.a1	1
a1	pepa1b18	DPDSGIEHSAHVIEK		2	1633.7821044921875	1	a1.a1	1
a1	pepa1b19	DPIDVNYEK		2	1092.521240234375	1	a1.a1	1
a1	pepa1b20	DSEEAEIIR		2	1061.5113525390625	1	a1.a1	3
a1	pepa1b21	DVEVDGFSEIR		2	1265.6011962890625	1	a1.a1	1
a1	pepa1b22	EDAIEHFMK	M8:+15.99491 - E1:-18.01056	2	1117.4986572265625	1	a1.a1	1
a1	pepa1b23	EDAIEHFMK		2	1119.5142822265625	1	a1.a1	1
a1	pepa1b24	EEIGFRPEY		2	1139.5372314453125	1	a1.a1	1
a1	pepa1b25	EEIGFRPEYSA		2	1297.6063232421875	1	a1.a1	1
a1	pepa1b26	EEIGFRPEYSAS		2	1384.638427734375	1	a1.a1	1
a1	pepa1b27	EEIGFRPEYSASQIK		2	1753.8759765625	1	a1.a1	1
a1	pepa1b28	EIDYGQDEEAVK		2	1395.6279296875	1	a1.a1	1
a1	pepa1b29	FAGIISQGIR		2	1061.610595703125	1	a1.a1	1
a1	pepa1b30	FIQDVSASTK		2	1095.5684814453125	1	a1.a1	1
a1	pepa1b31	FSATIGIVDIVK		2	1262.73583984375	1	a1.a1	1
a1	pepa1b32	FYPIEIDYGQDEEAVK		2	1915.8963623046875	1	a1.a1	1
a1	pepa1b33	FYTIIPHDF		2	1152.57275390625	1	a1.a1	1
a1	pepa1b34	FYTIIPHDFGM	M11:+15.99491	2	1356.6297607421875	1	a1.a1	1
a1	pepa1b35	FYTIIPHDFGMK		2	1468.7298583984375	1	a1.a1	1
a1	pepa1b36	FYTIIPHDFGMK	M11:+15.99491	2	1484.7247314453125	1	a1.a1	1
a1	pepa1b37	GAIIPCEECSGQIVFK	C6:+57.02146 - C9:+57.02146	2	1807.8720703125	1	a1.a1	1
a1	pepa1b38	GDEVDGVDEVAK		2	1232.564453125	1	a1.a1	1
a1	pepa1b39	GFSIIATEDKEAIK		2	1521.8162841796875	1	a1.a1	1
a1	pepa1b40	GFSIIATEDKEAIKK		2	1649.9112548828125	1	a1.a1	1
a1	pepa1b41	GGAAVDPDSGIEHSAH		2	1519.6776123046875	1	a1.a1	1
a1	pepa1b42	GGAAVDPDSGIEHSAHVIEK		2	1988.9676513671875	1	a1.a1	1
a1	pepa1b43	GGSDDSSKDPIDVNYEK		2	1825.80908203125	1	a1.a1	2
a1	pepa1b44	GIYFADMVSK		2	1130.5555419921875	1	a1.a1	1
a1	pepa1b45	GIYFADMVSK	M7:+15.99491	2	1146.5504150390625	1	a1.a1	2
a1	pepa1b46	GNAWHSK		2	799.385009765625	1	a1.a1	1
a1	pepa1b47	GQDGIGSKAEK		2	1089.553955078125	1	a1.a1	1
a1	pepa1b48	GSSDSQIIDISNR		2	1391.676513671875	1	a1.a1	1
a1	pepa1b49	GTNSYYK		2	832.3839721679688	1	a1.a1	1
a1	pepa1b50	HFSCFWK	C4:+57.02146	2	1011.4509887695312	1	a1.a1	1
a1	pepa1b51	HPDVEVDGFSEIR		2	1499.712890625	1	a1.a1	1
a1	pepa1b52	IAHIISPWGAEVK		3	1420.7950439453125	1	a1.a1	2
a1	pepa1b53	IAPPEAPVTGY		2	1114.5782470703125	1	a1.a1	1
a1	pepa1b54	IAPPEAPVTGYMF		2	1392.687255859375	1	a1.a1	1
a1	pepa1b55	IAPPEAPVTGYMFGK		3	1577.8037109375	1	a1.a1	1
a1	pepa1b56	IAPPEAPVTGYMFGK	M12:+15.99491	3	1593.798583984375	1	a1.a1	1
a1	pepa1b57	IATEDKEAIK		2	1117.6103515625	1	a1.a1	1
a1	pepa1b58	IEQMPSKEDAIEHF		2	1673.784423828125	1	a1.a1	1
a1	pepa1b59	IEQMPSKEDAIEHFMK		2	1932.9197998046875	1	a1.a1	1
a1	pepa1b60	IEQMPSKEDAIEHFMK	M15:+15.99491	2	1948.9146728515625	1	a1.a1	2
a1	pepa1b61	IGDFAAEYAK		2	1084.5313720703125	1	a1.a1	1
a1	pepa1b62	IIWHGSR		2	868.4791870117188	1	a1.a1	3
a1	pepa1b63	IPKPVQDIIK		2	1150.7198486328125	1	a1.a1	1
a1	pepa1b64	KFYPIEIDYG		2	1244.6202392578125	1	a1.a1	1
a1	pepa1b65	KFYPIEIDYGQD		2	1487.7056884765625	1	a1.a1	1
a1	pepa1b66	KFYPIEIDYGQDEEAVK		2	2043.991455078125	1	a1.a1	1
a1	pepa1b67	KFYPIEIDYGQDEEAVKK		2	2172.08642578125	1	a1.a1	1
a1	pepa1b68	KGDEVDGVDEVAK		2	1360.6595458984375	1	a1.a1	1
a1	pepa1b69	KGFSIIATEDK		2	1208.652587890625	1	a1.a1	1
a1	pepa1b70	KMVDPEKPQIGMIDR	M2:+15.99491	2	1772.90380859375	1	a1.a1	1
a1	pepa1b71	KPPIINNAD		2	981.5368041992188	1	a1.a1	1
a1	pepa1b72	KPPIINNADS		2	1068.56884765625	1	a1.a1	1
a1	pepa1b73	KPPIINNADSVQ		2	1295.69580078125	1	a1.a1	1
a1	pepa1b74	KPPIINNADSVQAK		2	1494.827880859375	1	a1.a1	3
a1	pepa1b75	KTAEAGGVTGK		2	1018.55322265625	1	a1.a1	1
a1	pepa1b76	MAIMVQSPMFDGK		2	1454.6844482421875	1	a1.a1	1
a1	pepa1b77	MAIMVQSPMFDGK	M9:+15.99491	2	1470.679443359375	1	a1.a1	1
a1	pepa1b78	MAIMVQSPMFDGK	M1:+15.99491 - M9:+15.99491	2	1486.67431640625	1	a1.a1	3
a1	pepa1b79	MAIMVQSPMFDGK	M1:+15.99491 - M4:+15.99491 - M9:+15.99491	2	1502.669189453125	1	a1.a1	1
a1	pepa1b80	MIFDVESMK	M8:+15.99491	2	1115.5115966796875	1	a1.a1	2
a1	pepa1b81	MIFDVESMK	M1:+15.99491 - M8:+15.99491	2	1131.5064697265625	1	a1.a1	1
a1	pepa1b82	MIFDVESMKK	M8:+15.99491	2	1243.6064453125	1	a1.a1	1
a1	pepa1b83	MIFDVESMKK	M1:+15.99491 - M8:+15.99491	2	1259.6014404296875	1	a1.a1	1
a1	pepa1b84	MVDPEKPQIGM	M1:+15.99491	2	1260.5966796875	1	a1.a1	1
a1	pepa1b85	MVDPEKPQIGMIDR		2	1628.8138427734375	1	a1.a1	1
a1	pepa1b86	MVDPEKPQIGMIDR	M1:+15.99491	2	1644.808837890625	1	a1.a1	2
a1	pepa1b87	NAYDIEVIDIFK		2	1439.7420654296875	1	a1.a1	1
a1	pepa1b88	NREEIGFR		2	1020.5225219726562	1	a1.a1	1
a1	pepa1b89	NTHATTHNAY		2	1129.50244140625	1	a1.a1	1
a1	pepa1b90	NTHATTHNAYD		2	1244.529541015625	1	a1.a1	1
a1	pepa1b91	NTHATTHNAYDIE		2	1486.6561279296875	1	a1.a1	1
a1	pepa1b92	NTHATTHNAYDIEVIDIFK		2	2202.0830078125	1	a1.a1	1
a1	pepa1b93	PIDVNYEK		2	977.4943237304688	1	a1.a1	1
a1	pepa1b94	PPEAPVTGYMFGK		2	1393.6824951171875	1	a1.a1	1
a1	pepa1b95	PPEAPVTGYMFGK	M10:+15.99491	2	1409.6773681640625	1	a1.a1	1
a1	pepa1b96	PVEVVAPR		2	866.5098876953125	1	a1.a1	2
a1	pepa1b97	PVQDIIK		2	812.4880981445312	1	a1.a1	1
a1	pepa1b98	QAVSQGSSDSQIIDISNR	Q1:-17.02655	2	1887.9046630859375	1	a1.a1	1
a1	pepa1b99	QAVSQGSSDSQIIDISNR		2	1904.93115234375	1	a1.a1	1
a1	pepa1c100	QGSSDSQIIDISNR		2	1519.735107421875	1	a1.a1	1
a1	pepa1c101	QQAVSQGSSDSQIIDISNR		2	2032.98974609375	1	a1.a1	1
a1	pepa1c102	QQVPSGESAIIDR	Q1:-17.02655	2	1382.6915283203125	1	a1.a1	1
a1	pepa1c103	QQVPSGESAIIDR		2	1399.718017578125	1	a1.a1	1
a1	pepa1c104	RIIWHGSR		2	1024.580322265625	1	a1.a1	1
a1	pepa1c105	RKGDEVDGVDEVAK		2	1516.7606201171875	1	a1.a1	3
a1	pepa1c106	RPEYSASQIK		2	1178.6168212890625	1	a1.a1	1
a1	pepa1c107	RQIQAAY		2	849.4581909179688	1	a1.a1	1
a1	pepa1c108	SADKPISNMK		2	1090.5565185546875	1	a1.a1	1
a1	pepa1c109	SAPAAVNSSASADKPISNMK	M19:+15.99491	2	1961.9600830078125	1	a1.a1	1
a1	pepa1c110	SASADKPISNMK	M11:+15.99491	2	1264.62060546875	1	a1.a1	1
a1	pepa1c111	SATIGIVDIVK		2	1115.66748046875	1	a1.a1	1
a1	pepa1c112	SDAYYCTGDVTAW	C6:+57.02146	2	1508.600341796875	1	a1.a1	1
a1	pepa1c113	SDAYYCTGDVTAWTK	C6:+57.02146	2	1737.742919921875	1	a1.a1	2
a1	pepa1c114	SIISEVQQAVSQGSSDSQIIDISNR		3	2661.3330078125	1	a1.a1	1
a1	pepa1c115	SIQEIFIAH		2	1057.568115234375	1	a1.a1	2
a1	pepa1c116	SSASADKPISNMK	M12:+15.99491	2	1351.652587890625	1	a1.a1	1
a1	pepa1c117	SSKDPIDVNYEK		2	1394.68017578125	1	a1.a1	1
a1	pepa1c118	TAEAGGVTGKGQDGIGSK		2	1632.8192138671875	1	a1.a1	1
a1	pepa1c119	TEDKEAIKK		2	1061.5841064453125	1	a1.a1	1
a1	pepa1c120	TGDVTAWTK		2	978.489501953125	1	a1.a1	1
a1	pepa1c121	TGNAWHSK		2	900.4326782226562	1	a1.a1	4
a1	pepa1c122	TIIPHDFGMK		2	1158.5980224609375	1	a1.a1	1
a1	pepa1c123	TIIPHDFGMK	M9:+15.99491	2	1174.5928955078125	1	a1.a1	1
a1	pepa1c124	TTNFAGIISQGIR		3	1377.7489013671875	1	a1.a1	1
a1	pepa1c125	VADGMVFGAIIPCE	C13:+57.02146	2	1478.7021484375	1	a1.a1	1
a1	pepa1c126	VADGMVFGAIIPCEE	C13:+57.02146 - M5:+15.99491	2	1623.73974609375	1	a1.a1	1
a1	pepa1c127	VADGMVFGAIIPCEECSGQIVFK	C13:+57.02146 - C16:+57.02146	2	2527.202880859375	1	a1.a1	1
a1	pepa1c128	VCSTNDIK	C2:+57.02146	2	936.4459228515625	1	a1.a1	1
a1	pepa1c129	VFSATIGIVDIVK		2	1361.8043212890625	1	a1.a1	3
a1	pepa1c130	VGTVIGSNK		2	874.4996948242188	1	a1.a1	2
a1	pepa1c131	VNSSASADKPISNMK		2	1548.76904296875	1	a1.a1	2
a1	pepa1c132	VPHWYH		2	838.39990234375	1	a1.a1	1
a1	pepa1c133	VPHWYHF		2	985.4683227539062	1	a1.a1	1
a1	pepa1c134	VPHWYHFSCFWK	C9:+57.02146	2	1693.773681640625	1	a1.a1	1
a1	pepa1c135	VQQAVSQGSSDSQIIDISNR		2	2132.05810546875	1	a1.a1	1
a1	pepa1c136	VSQGSSDSQIIDISNR		2	1705.8355712890625	1	a1.a1	1
a1	pepa1c137	VVDRDSEEAEIIR		2	1530.7762451171875	1	a1.a1	1
a1	pepa1c138	VVSEDFIQ		2	936.4677124023438	1	a1.a1	1
a1	pepa1c139	VVSEDFIQDVSASTK		2	1624.806884765625	1	a1.a1	5
a1	pepa1c140	WYHPGC	C6:+57.02146	2	819.32470703125	1	a1.a1	1
a1	pepa1c141	YCTGDVTAWTK	C2:+57.02146	2	1301.58349609375	1	a1.a1	1
a1	pepa1c142	YTIIPHDFGMK		2	1321.6612548828125	1	a1.a1	1
a2	pepa2a1	AEIDDTPMR	M8:+15.99491	2	1063.472900390625	1	a2.a1	3
a2	pepa2a2	AFSQFGPIER		2	1151.5848388671875	1	a2.a1	1
a2	pepa2a3	AVVIVDDR		2	886.4996948242188	2	a2.a1 a2.a3	1
a2	pepa2a4	CSEGSFIITTFPR	C1:+57.02146	2	1514.731201171875	1	a2.a3	1
a2	pepa2a5	CSEGVFIITTTPR	C1:+57.02146 - C1:-17.02655	2	1463.7203369140625	1	a2.a1	1
a2	pepa2a6	CSEGVFIITTTPR	C1:+57.02146	2	1480.7469482421875	1	a2.a1	1
a2	pepa2a7	DKIESEMEDAYHEH		3	1732.7122802734375	1	a2.a1	1
a2	pepa2a8	DKIESEMEDAYHEHQANIIR		3	2428.1201171875	1	a2.a1	1
a2	pepa2a9	EAFSQFGPIER		2	1280.62744140625	1	a2.a1	1
a2	pepa2b10	EHQANIIR		2	980.527587890625	1	a2.a1	1
a2	pepa2b11	EIIEEAFSQFGPIER		2	1764.8807373046875	1	a2.a1	1
a2	pepa2b12	ERETPPR		2	884.4589233398438	1	a2.a1	1
a2	pepa2b13	FAQHGTFEYEYSQR		2	1762.7823486328125	1	a2.a1	2
a2	pepa2b14	FAQPGSFEYEYAMR		2	1695.74755859375	1	a2.a3	1
a2	pepa2b15	FATHAAAISVR		2	1143.6273193359375	1	a2.a1	2
a2	pepa2b16	FPPIGGGGGIGY		2	1091.5523681640625	2	a2.a1 a2.a2	1
a2	pepa2b17	GIVEFASK		2	850.46728515625	1	a2.a1	1
a2	pepa2b18	GMGPGTPAGYGR		2	1120.520751953125	1	a2.a1	1
a2	pepa2b19	GMGPGTPAGYGR	M2:+15.99491	2	1136.5157470703125	1	a2.a1	1
a2	pepa2b20	HQGPPPGGPGGR		2	1113.55517578125	1	a2.a1	1
a2	pepa2b21	IFVGNIPADITED		2	1403.7056884765625	1	a2.a1	1
a2	pepa2b22	IFVGNIPADITEDEFKR		2	1964.0128173828125	1	a2.a1	1
a2	pepa2b23	KFPPIGGGGGIGYEAN		2	1533.77001953125	1	a2.a2	1
a2	pepa2b24	MEEIHNQEMQK		2	1416.625	1	a2.a1	1
a2	pepa2b25	MEEIHNQEMQK	M9:+15.99491	2	1432.619873046875	1	a2.a1	2
a2	pepa2b26	MEEIHNQEMQK	M1:+15.99491 - M9:+15.99491	2	1448.6148681640625	1	a2.a1	1
a2	pepa2b27	MEEIHNQEVQK		2	1384.6529541015625	1	a2.a3	1
a2	pepa2b28	MGDPYGSGGQK		2	1096.47314453125	2	a2.a1 a2.a2	1
a2	pepa2b29	MGGGGAMNMGDPYGSGGQK		2	1771.7200927734375	2	a2.a1 a2.a2	1
a2	pepa2b30	MGGGGAMNMGDPYGSGGQK	M1:+15.99491	2	1787.7149658203125	2	a2.a1 a2.a2	2
a2	pepa2b31	MGGGGAMNMGDPYGSGGQK	M1:+15.99491 - M9:+15.99491	2	1803.7099609375	2	a2.a1 a2.a2	2
a2	pepa2b32	MGGGGAMNMGDPYGSGGQK	M1:+15.99491 - M7:+15.99491 - M9:+15.99491	2	1819.704833984375	2	a2.a1 a2.a2	1
a2	pepa2b33	MGYMDPR		2	869.3648071289062	2	a2.a1 a2.a2	1
a2	pepa2b34	MPGGPKPGGGPGISTPGGHPKPPHR	M1:+15.99491	3	2386.22021484375	1	a2.a1	1
a2	pepa2b35	NMGDPYGSGGQK		2	1210.51611328125	2	a2.a1 a2.a2	1
a2	pepa2b36	PGGGPGISTPGGHPKPPHR		2	1802.9412841796875	1	a2.a1	1
a2	pepa2b37	PVIVEPIEQIDDEDGIPEK		2	2135.07568359375	1	a2.a1	2
a2	pepa2b38	QGPPPGGPGGR		2	976.4962768554688	1	a2.a1	1
a2	pepa2b39	QHHPPYHQQHHQGPPPGGPGGR	Q1:-17.02655	3	2386.10888671875	1	a2.a1	1
a2	pepa2b40	RMEEIHNQEMQK		2	1572.72607421875	1	a2.a1	1
a2	pepa2b41	RMEEIHNQEVQK		3	1540.754150390625	1	a2.a3	1
a2	pepa2b42	RREEEMMIR		2	1249.6143798828125	1	a2.a1	1
a2	pepa2b43	SPPPGMGINQNR		2	1267.62158203125	1	a2.a1	2
a2	pepa2b44	SPPPGMGINQNR	M6:+15.99491	2	1283.616455078125	1	a2.a1	2
a2	pepa2b45	SQFGPIER		2	933.4793090820312	1	a2.a1	1
a2	pepa2b46	VEIDNMPIR		2	1086.5616455078125	1	a2.a3	1
a2	pepa2b47	VSNEIIEEAFSQFGPIER		2	2065.024169921875	1	a2.a1	1
a2	pepa2b48	YGEPGEVFINK		2	1252.621337890625	1	a2.a1	1
a3	pepa3a1	AAEEIGIK		2	830.4622192382812	1	a3.a1	1
a3	pepa3a2	AAQAPSSFQIIYDIK		2	1651.869384765625	1	a3.a1	1
a3	pepa3a3	APAEIINGK		2	912.5153198242188	1	a3.a1	1
a3	pepa3a4	DDSNIYINVK		2	1180.5849609375	1	a3.a1	1
a3	pepa3a5	DVDGITSINAGR		2	1217.612548828125	1	a3.a1	1
a3	pepa3a6	EIGIISEEVEIYGETK		2	1808.9169921875	1	a3.a1	1
a3	pepa3a7	EQVPGFTPR		2	1030.531982421875	1	a3.a1	1
a3	pepa3a8	FSDIQIR		2	878.4735107421875	1	a3.a1	1
a3	pepa3a9	GAIAIAQAVQR		2	1097.6429443359375	1	a3.a1	1
a3	pepa3b10	GDINDCFIPCTPK	C6:+57.02146 - C10:+57.02146	2	1536.6824951171875	1	a3.a1	1
a3	pepa3b11	GVPTGFIIPIR		2	1169.7044677734375	1	a3.a1	1
a3	pepa3b12	IAHGNSSIIADR		2	1253.66015625	1	a3.a1	1
a3	pepa3b13	IAIIQVGNR		2	983.60009765625	1	a3.a1	1
a3	pepa3b14	IFHEITQTDK		2	1231.6322021484375	1	a3.a1	1
a3	pepa3b15	ITIGQAPTEK		2	1057.5892333984375	1	a3.a1	1
a3	pepa3b16	IYGADDIEIIPEAQHK		2	1811.9178466796875	1	a3.a1	1
a3	pepa3b17	MFGIPVVVAVNAFK		2	1491.839599609375	1	a3.a1	1
a3	pepa3b18	MFGIPVVVAVNAFK	M1:+15.99491	2	1507.8345947265625	1	a3.a1	1
a3	pepa3b19	MHGGGPTVTAGIPIPK		2	1532.8258056640625	1	a3.a1	2
a3	pepa3b20	NIVAAAIDAR		2	1013.57421875	1	a3.a1	1
a3	pepa3b21	QPSQGPTFGIK	Q1:-17.02655	2	1142.58447265625	1	a3.a1	1
a3	pepa3b22	TAHIDEEVNK		2	1155.564453125	1	a3.a1	1
a3	pepa3b23	TDPTTITDEEINR		2	1504.7130126953125	1	a3.a1	1
a3	pepa3b24	THISISHNPEQK		2	1390.707763671875	1	a3.a1	1
a3	pepa3b25	TPVPSDIDISR		2	1199.6270751953125	1	a3.a1	1
a3	pepa3b26	TTTESEVMK		2	1025.482421875	1	a3.a1	1
a3	pepa3b27	TVAMIMQSTVESAK		2	1495.7498779296875	1	a3.a1	2
a3	pepa3b28	VIISAIER		2	900.5516967773438	1	a3.a1	1
a3	pepa3b29	VVGDVAYDEAK		2	1165.573974609375	1	a3.a1	1
a3	pepa3b30	YITSINEDSTVHGF		2	1582.73876953125	1	a3.a1	1
a3	pepa3b31	YSGICPHVVVIVATVR	C5:+57.02146	3	1769.9735107421875	1	a3.a1	1
a3	pepa3b32	YVVVTGITPTPIGEGK		2	1630.905517578125	1	a3.a1	1
a4	pepa4a1	AADETICQTK	C7:+57.02146	2	1136.525634765625	1	a4.a1	1
a4	pepa4a2	AAVWEITGAEFSK		2	1408.7110595703125	1	a4.a1	1
a4	pepa4a3	AIDIADMITR		2	1118.5877685546875	1	a4.a1	1
a4	pepa4a4	AIDIADMITR	M7:+15.99491	2	1134.582763671875	1	a4.a1	1
a4	pepa4a5	CAGGHDDATIAR	C1:+57.02146	2	1243.548828125	1	a4.a1	1
a4	pepa4a6	DIEQGDVSETIR		2	1361.6546630859375	1	a4.a1	1
a4	pepa4a7	DYIPQAFPGGH		2	1201.5640869140625	1	a4.a1	1
a4	pepa4a8	EDEQQQAIQDIASR		2	1630.76708984375	1	a4.a1	1
a4	pepa4a9	EQITQHIADISSK		2	1469.7598876953125	1	a4.a1	1
a4	pepa4b10	FCVDYAK	C2:+57.02146	2	902.4080810546875	1	a4.a1	1
a4	pepa4b11	FIHDNMVEIPNR		2	1484.73193359375	1	a4.a1	1
a4	pepa4b12	ICAMVADNPSYNTK	C2:+57.02146	2	1583.7197265625	1	a4.a1	1
a4	pepa4b13	ITTTGQVTSPVK		2	1231.689697265625	1	a4.a1	1
a4	pepa4b14	IYIPPSTPDFSR		2	1392.7161865234375	1	a4.a1	1
a4	pepa4b15	IYYPDFIVPDPK		2	1466.7569580078125	1	a4.a1	1
a4	pepa4b16	NIQDVVER		2	972.5112915039062	1	a4.a1	1
a4	pepa4b17	PNNSGEAPSSPTPK		2	1382.6551513671875	1	a4.a1	1
a4	pepa4b18	SAKPNNSGEAPSSPTPK		3	1668.8192138671875	1	a4.a1	1
a4	pepa4b19	SEAHTADGISIR		2	1256.6234130859375	1	a4.a1	2
a4	pepa4b20	SMIIDSEVIIIDNK		2	1589.845947265625	1	a4.a1	1
a4	pepa4b21	TGKPIPFGTIGVHK		3	1451.8372802734375	1	a4.a1	1
a4	pepa4b22	VADNPSYNTK		2	1108.52734375	1	a4.a1	1
a4	pepa4b23	VIHNAQEVEK		2	1166.6168212890625	1	a4.a1	1
a4	pepa4b24	VIHNAQEVEKEPGQR		2	1733.893310546875	1	a4.a1	2
a4	pepa4b25	VIIDIFTGVR		2	1132.6728515625	1	a4.a1	1
a4	pepa4b26	VIQEGIEGIVIK		2	1297.77294921875	1	a4.a1	1
a4	pepa4b27	VVPNPFSESGGDMK	M13:+15.99491	2	1479.6788330078125	1	a4.a1	1
a5	pepa5a1	AIIQMVQQFGVDFEK	M5:+15.99491	2	1768.894287109375	1	a5.a1	1
a5	pepa5a2	DMIIQFISR		2	1122.5980224609375	1	a5.a1	1
a5	pepa5a3	FFISHPAYR		2	1137.5843505859375	1	a5.a1	1
a5	pepa5a4	FPFEIVK		2	879.4979248046875	1	a5.a1	1
a5	pepa5a5	FTDFDEVR		2	1028.46875	1	a5.a1	1
a5	pepa5a6	GISPVPINIR		2	1065.641845703125	1	a5.a1	1
a5	pepa5a7	GMEEIIPIVNK		2	1242.6767578125	1	a5.a1	1
a5	pepa5a8	GMEEIIPIVNK	M2:+15.99491	2	1258.671630859375	1	a5.a1	1
a5	pepa5a9	GWITINNISIMK	M11:+15.99491	2	1405.751220703125	1	a5.a1	1
a5	pepa5b10	HVFAIFNTEQR		2	1361.696533203125	1	a5.a1	1
a5	pepa5b11	IDIMDEGTDAR		2	1235.5577392578125	1	a5.a1	1
a5	pepa5b12	IEGSGDQVDTIEISGGAR		2	1803.872314453125	1	a5.a1	1
a5	pepa5b13	IQSQIISIEK		2	1158.67333984375	1	a5.a1	1
a5	pepa5b14	KFTDFDEVR		2	1156.563720703125	1	a5.a1	1
a5	pepa5b15	NIVDSYVAIINK		2	1348.74755859375	1	a5.a1	1
a5	pepa5b16	QEIEAETDR		2	1090.50146484375	1	a5.a1	1
a5	pepa5b17	SSVIENFVGR		2	1107.5797119140625	1	a5.a1	1
a5	pepa5b18	TEHAEFIHCK	C9:+57.02146	2	1271.584228515625	1	a5.a1	1
a5	pepa5b19	TIMHIMINNTK		2	1315.6865234375	1	a5.a1	1
a5	pepa5b20	VPVGDQPPDIEYQIK		2	1697.8748779296875	1	a5.a1	1
a6	pepa6a1	AVAIICNHQR	C6:+57.02146	2	1181.6212158203125	1	a6.a1	1
a6	pepa6a2	EEGETADTVGCCSIR	C11:+57.02146 - C12:+57.02146	2	1683.6953125	1	a6.a1	1
a6	pepa6a3	EITAPDENIPAK		2	1297.663818359375	1	a6.a1	1
a6	pepa6a4	EKENGFSSPPQIK		2	1460.7384033203125	1	a6.a1	1
a6	pepa6a5	EYGFCIMDNHK	C5:+57.02146	2	1413.593017578125	1	a6.a1	1
a6	pepa6a6	GPVFAPPYEPIPENVK		2	1753.9163818359375	1	a6.a1	1
a6	pepa6a7	HIQDIMEGITAK		2	1355.69921875	1	a6.a1	1
a6	pepa6a8	IEVQATDREENK		2	1431.707763671875	1	a6.a1	1
a6	pepa6a9	IMPEDIIINCSK	C10:+57.02146	2	1432.7178955078125	1	a6.a1	1
a6	pepa6b10	IMPEDIIINCSK	C10:+57.02146 - M2:+15.99491	2	1448.7127685546875	1	a6.a1	1
a6	pepa6b11	KIEEEEDGKIK		2	1317.6900634765625	1	a6.a1	2
a6	pepa6b12	MIDHEYTTK		2	1137.52490234375	1	a6.a1	1
a6	pepa6b13	MIDHEYTTK	M1:+15.99491	2	1153.519775390625	1	a6.a1	1
a6	pepa6b14	NIQIFMENK		2	1136.5772705078125	1	a6.a1	1
a6	pepa6b15	SGDHIHNDSQIEADFR	S1:+42.01057	2	1882.8319091796875	1	a6.a1	2
a6	pepa6b16	VPSPPPGHK		2	915.505126953125	1	a6.a1	2
a7	pepa7a1	AIIEKPGEISIISY		2	1532.8575439453125	1	a7.a1	1
a7	pepa7a2	ETEAYFADIIMK		2	1430.6876220703125	1	a7.a1	1
a7	pepa7a3	ETEAYFADIIMK	M11:+15.99491	2	1446.6824951171875	1	a7.a1	1
a7	pepa7a4	FPANANSTK		2	949.4741821289062	1	a7.a1	1
a7	pepa7a5	HIGVGMYQHDVSQTIIK		2	1925.990966796875	1	a7.a1	1
a7	pepa7a6	HVCIQSSIAK	C3:+57.02146	2	1142.59912109375	1	a7.a1	1
a7	pepa7a7	IFNDDNTIPFIIR		2	1577.8326416015625	1	a7.a1	1
a7	pepa7a8	IKVEEETSK		2	1062.5682373046875	1	a7.a1	1
a7	pepa7a9	ITIDIIR		2	843.5302734375	1	a7.a1	1
a7	pepa7b10	KVHSTIQK		2	940.5579223632812	1	a7.a1	1
a7	pepa7b11	NAPQISDGSEVVVVK		2	1541.8173828125	1	a7.a1	1
a7	pepa7b12	NGPFINR		2	817.431884765625	1	a7.a1	1
a7	pepa7b13	NIHHHQIIAINR		3	1465.8138427734375	1	a7.a1	1
a7	pepa7b14	QIIITSPVPGR	Q1:-17.02655	2	1163.6787109375	1	a7.a1	1
a7	pepa7b15	SIVCIEDIQIGTVITGK	C4:+57.02146	2	1845.9993896484375	1	a7.a1	1
a7	pepa7b16	TDFDKPDFK		2	1112.5262451171875	1	a7.a1	1
a7	pepa7b17	TFEEIEHVSAPYK		2	1549.753662109375	1	a7.a1	1
a7	pepa7b18	TIMGVDPGYK	M3:+15.99491	2	1096.53466796875	1	a7.a1	1
a7	pepa7b19	VEVQVINIDIPR		2	1394.8006591796875	1	a7.a1	1
a8	pepa8a1	APGCVISNPDQK	C4:+57.02146	2	1285.620849609375	1	a8.a1	1
a8	pepa8a2	DQDMSSPTTMK		2	1240.518798828125	1	a8.a3	1
a8	pepa8a3	EDFVITVTGK		2	1108.5888671875	2	a8.a2 a8.a3	1
a8	pepa8a4	GIPIESTDGER		2	1173.574951171875	3	a8.a1 a8.a2 a8.a3	1
a8	pepa8a5	ISSFTQHHR		2	1112.56005859375	1	a8.a1	1
a8	pepa8a6	KAPGCVISNPDQK	C5:+57.02146	2	1413.7159423828125	1	a8.a1	1
a8	pepa8a7	KPPCCVISNPDQK	C4:+57.02146 - C5:+57.02146	2	1542.74072265625	1	a8.a2	1
a8	pepa8a8	NPPGYIEDSFVK		2	1365.6689453125	1	a8.a3	1
a8	pepa8a9	NWTEDMEGGISSPVK	M6:+15.99491	2	1665.742919921875	1	a8.a1	1
a8	pepa8b10	QMIAPPPPGIPR		2	1273.708984375	1	a8.a1	1
a8	pepa8b11	SFVGIGPR		2	832.468017578125	1	a8.a1	1
a8	pepa8b12	SIPSTSSTSSTK		2	1182.5853271484375	1	a8.a2	1
a8	pepa8b13	SPFNSPSPQDSPR		2	1415.6553955078125	1	a8.a1	1
a8	pepa8b14	SPQCSNPGICVQPH	C4:+57.02146 - C10:+57.02146	2	1580.69482421875	1	a8.a2	1
a8	pepa8b15	SVTEIIQVSR		2	1131.63720703125	1	a8.a1	1
a9	pepa9a1	AAGVNVEPFWPGIFAK		2	1702.8956298828125	1	a9.a1	1
a9	pepa9a2	AAPAAGSAPAAAEEK		2	1311.654296875	1	a9.a2	1
a9	pepa9a3	AAPAGGPAPSTAAAPAEEK		2	1663.8289794921875	1	a9.a1	1
a9	pepa9a4	AGAAPAGGPAPSTAAAPAEEK		2	1791.8875732421875	1	a9.a1	1
a9	pepa9a5	IIAAIGGNSSPSAK		2	1285.7115478515625	1	a9.a2	1
a9	pepa9a6	IIDSVGIEADDDR		2	1417.6810302734375	1	a9.a2	1
a9	pepa9a7	IIHDDEVTVTEDK		2	1513.738525390625	1	a9.a1	1
a9	pepa9a8	IYSAIIIHDDEVTVTEDK		2	2061.0390625	1	a9.a1	1
a9	pepa9a9	KEESEESDDDMGFGIFD		2	1949.7596435546875	2	a9.a1 a9.a2	1
a9	pepa9b10	NIEDVIAQGIGK		2	1256.6849365234375	1	a9.a2	1
a9	pepa9b11	SAIIIHDDEVTVTEDK		2	1784.8917236328125	1	a9.a1	1
a9	pepa9b12	VSAAPGSAAPAAGSAPAAAEEK		2	1880.935302734375	1	a9.a2	1
a9	pepa9b13	WPGIFAK		2	818.4564208984375	1	a9.a1	1
a9	pepa9b14	YVASYIIAAIGGN		2	1311.6949462890625	1	a9.a2	1
a9	pepa9b15	YVASYIIAAIGGNSSPSAK		2	1868.9757080078125	1	a9.a2	1
b10	pepb10a1	AEEIWQQSVIGDYIAR		2	1877.9395751953125	1	b10.a1	1
b10	pepb10a2	EADCPTDI	C4:+57.02146	2	920.3670043945312	1	b10.a1	1
b10	pepb10a3	FIESIPEEEQQR		2	1504.7281494140625	1	b10.a1	1
b10	pepb10a4	FIFSEEK		2	899.4512939453125	1	b10.a1	1
b10	pepb10a5	FREDHPDIIQNAK		2	1582.7977294921875	1	b10.a1	2
b10	pepb10a6	IHPEMSNIDITK	M5:+15.99491	2	1413.7047119140625	1	b10.a1	1
b10	pepb10a7	MWNDISEK		2	1022.4616088867188	1	b10.a1	1
b10	pepb10a8	SDIPEKPK		2	913.4993286132812	1	b10.a1	1
b10	pepb10a9	TITEIIIDAQEHVK		2	1609.8800048828125	1	b10.a1	1
b10	pepb10b10	TPQQIWYTHEK		2	1430.7066650390625	1	b10.a1	1
b10	pepb10b11	VHIDIWVK		2	1009.5833740234375	1	b10.a1	1
b10	pepb10b12	WVEISNEVR		2	1131.5797119140625	1	b10.a1	1
b11	pepb11a1	AEGGGGGGRPGAPAAGDGK		2	1538.73095703125	1	b11.a1	1
b11	pepb11a2	AFIWAGGR		2	877.4683227539062	1	b11.a1	1
b11	pepb11a3	ANFESDEVEISYAK		2	1601.7333984375	1	b11.a1	1
b11	pepb11a4	AVTVAPPGAR		2	938.5421752929688	1	b11.a1	1
b11	pepb11a5	GYFEYIEENK		2	1291.58447265625	1	b11.a1	1
b11	pepb11a6	IQNVPIEDR		2	1083.5797119140625	1	b11.a1	1
b11	pepb11a7	NFIIDQTNVSAAAQR		2	1647.8453369140625	1	b11.a1	1
b11	pepb11a8	NGQDIGVAFK		2	1048.5426025390625	1	b11.a1	1
b11	pepb11a9	SSGPTSIFAVTVAPPGAR		2	1714.9127197265625	1	b11.a1	1
b11	pepb11b10	TCNCETEDYGEK	C2:+57.02146 - C4:+57.02146	2	1505.55224609375	1	b11.a1	1
b11	pepb11b11	TNVSAAAQR		2	917.4802856445312	1	b11.a1	1
b11	pepb11b12	YNIIGTNTIMDK		2	1382.6988525390625	1	b11.a1	1
b11	pepb11b13	YNIIGTNTIMDK	M10:+15.99491	2	1398.69384765625	1	b11.a1	1
b12	pepb12a1	AAGPSISHTSGGTQSK		2	1485.7296142578125	1	b12.a1	1
b12	pepb12a2	ATAFNEQVDK		2	1122.54296875	1	b12.a1	1
b12	pepb12a3	DSIVDIIGICK	C10:+57.02146	2	1232.6558837890625	1	b12.a1	1
b12	pepb12a4	GWFDAEGQAIDGVSISDIK		2	2007.9661865234375	1	b12.a1	1
b12	pepb12a5	IFSIEIVDESGEIR		2	1606.8326416015625	1	b12.a1	1
b12	pepb12a6	NIYIMDTSGK		2	1141.55615234375	1	b12.a1	1
b12	pepb12a7	PIIQVINIR		2	1065.6783447265625	1	b12.a1	1
b12	pepb12a8	PQPQNGSSGMGSTVSK	M10:+15.99491	2	1577.7227783203125	1	b12.a1	1
b12	pepb12a9	SGGVGGSNTNWK		2	1163.54443359375	1	b12.a1	1
b12	pepb12b10	VETYNDESR		2	1112.48583984375	1	b12.a1	1
b12	pepb12b11	VIDQQNGIYR		2	1205.627685546875	1	b12.a1	1
b12	pepb12b12	VVPIASITPYQSK		2	1402.7945556640625	1	b12.a1	1
b13	pepb13a1	AVSSNGPSGNDTPEEIR		2	1729.7991943359375	1	b13.a1	1
b13	pepb13a2	CSEQPSISDIK	C1:+57.02146	2	1263.5889892578125	1	b13.a1	1
b13	pepb13a3	DPNNPYDK		2	962.4218139648438	1	b13.a1	1
b13	pepb13a4	EYNVNDDSMK	M9:+15.99491	2	1230.4947509765625	1	b13.a1	1
b13	pepb13a5	GDSPIHSIR		2	981.5115966796875	1	b13.a1	1
b13	pepb13a6	IREPAIISK		2	1026.6309814453125	1	b13.a1	1
b13	pepb13a7	ISIIEIPIK		2	1025.660888671875	1	b13.a1	1
b13	pepb13a8	ISYPTFFPR		2	1127.5887451171875	1	b13.a1	1
b13	pepb13a9	KPNADEMK		2	932.4509887695312	1	b13.a1	1
b13	pepb13b10	PVTMGDEGGIR	M4:+15.99491	2	1147.5416259765625	1	b13.a1	1
b13	pepb13b11	VNNVNGNQVGHIK		2	1392.7347412109375	1	b13.a1	1
b14	pepb14a1	AAVIGDVIR		2	913.5469970703125	1	b14.a1	1
b14	pepb14a2	APQVIVIAPTR		2	1164.7103271484375	1	b14.a1	1
b14	pepb14a3	DVESYIHR		2	1018.4957275390625	1	b14.a1	1
b14	pepb14a4	EEYQIVQVEQK		2	1392.7010498046875	1	b14.a1	1
b14	pepb14a5	EGAFSNFPISEETIK		2	1668.81201171875	1	b14.a1	1
b14	pepb14a6	GAVEAIAAAIAH		2	1093.6004638671875	1	b14.a1	1
b14	pepb14a7	IKDHIQNGK		2	1052.5850830078125	1	b14.a1	1
b14	pepb14a8	KKEEPSQNDISPK		2	1499.7703857421875	1	b14.a1	1
b14	pepb14a9	QDAQSIHGDIPQK	Q1:-17.02655	2	1419.6866455078125	1	b14.a1	1
b14	pepb14b10	SDAGIESDTAMK	M11:+15.99491	2	1240.53662109375	1	b14.a1	1
b14	pepb14b11	TFSFAIPIIEK		2	1265.71435546875	1	b14.a1	1
b15	pepb15a1	DFKPGDIIF		2	1051.5462646484375	1	b15.a1	1
b15	pepb15a2	DFKPGDIIFAK		3	1250.6783447265625	1	b15.a1	1
b15	pepb15a3	FSSQQAATK		2	967.4848022460938	1	b15.a1	1
b15	pepb15a4	IDNIDVNR		2	958.4957275390625	1	b15.a1	1
b15	pepb15a5	KDEEGQKEEDKPR		2	1587.7613525390625	1	b15.a1	1
b15	pepb15a6	NFQTAHR		2	873.4329833984375	1	b15.a1	1
b15	pepb15a7	NMFIVGEGDSVITQVINK	M2:+15.99491	2	1980.0111083984375	1	b15.a1	1
b15	pepb15a8	QSNASSDVEVEEK		2	1421.6395263671875	1	b15.a1	1
b15	pepb15a9	VDEVPDGAVKPPTNK		2	1565.8173828125	1	b15.a1	1
b15	pepb15b10	VSQVIMEK		2	933.5078125	1	b15.a1	1
b16	pepb16a1	ANGTSAITAQNGK		2	1232.6234130859375	1	b16.a1	1
b16	pepb16a2	DNQISEVANK		2	1117.548828125	1	b16.a1	1
b16	pepb16a3	EEEIEVDSR		2	1105.501220703125	1	b16.a1	1
b16	pepb16a4	KIQANGPVAK		2	1025.610595703125	1	b16.a1	1
b16	pepb16a5	NSSNKPAVTTK		2	1146.61181640625	1	b16.a1	1
b16	pepb16a6	SSVPPPSAPPPK		2	1160.63134765625	1	b16.a1	1
b16	pepb16a7	VADNSFDAK		2	966.453125	1	b16.a1	1
b16	pepb16a8	VAGGAAPSKPASAK		2	1211.6746826171875	1	b16.a1	1
b16	pepb16a9	VREEEIEVDSR		3	1360.670654296875	1	b16.a1	1
b17	pepb17a1	DGQVINETSQHHDDIE		2	1836.7999267578125	1	b17.a1	1
b17	pepb17a2	ETNIDSIPIVDTHSK		2	1668.8443603515625	1	b17.a1	1
b17	pepb17a3	EYQDIINVK		2	1121.5841064453125	1	b17.a1	1
b17	pepb17a4	IIIAEIEQIK		2	1169.71435546875	1	b17.a1	1
b17	pepb17a5	QVDQITNDK		2	1060.52734375	1	b17.a1	1
b17	pepb17a6	SIYASSPGGVYATR		2	1428.712158203125	1	b17.a1	1
b17	pepb17a7	SYVTTSTR		2	914.4581909179688	1	b17.a1	1
b17	pepb17a8	VEIQEINDR		2	1115.569580078125	1	b17.a1	1
b18	pepb18a1	AQPISIEEIIAK		2	1311.7523193359375	1	b18.a1	1
b18	pepb18a2	DIIVATDVAGR		2	1129.62158203125	1	b18.a1	1
b18	pepb18a3	EIAQQIEEETIK		2	1430.7376708984375	1	b18.a1	1
b18	pepb18a4	GFIAGIDIK		2	933.540771484375	1	b18.a1	1
b18	pepb18a5	KIDEMTDR	M5:+15.99491	2	1023.47802734375	1	b18.a1	1
b18	pepb18a6	MGCEIVIATPGR	C3:+57.02146	2	1303.650146484375	1	b18.a1	1
b18	pepb18a7	MIANFESGK		2	996.4822998046875	1	b18.a1	1
b18	pepb18a8	QAIPIGIQNR		2	1109.6429443359375	1	b18.a1	1
b19	pepb19a1	EQKKMFHATVATENEVFR	E1:-18.01056	2	2147.07080078125	1	b19.a1	1
b19	pepb19a2	EVDATSPAPSTSSTVK		2	1576.7705078125	1	b19.a1	1
b19	pepb19a3	GEFTYYEIQDNTGK		2	1664.7442626953125	1	b19.a1	1
b19	pepb19a4	GSFVNGVFEVHK		2	1319.6746826171875	1	b19.a1	1
b19	pepb19a5	MREEYDK		2	970.4302978515625	1	b19.a1	1
b19	pepb19a6	SVIHSHIK		2	920.5316772460938	1	b19.a1	1
b19	pepb19a7	TEGAEATPGAQK		2	1159.5594482421875	1	b19.a1	1
b20	pepb20a1	CFIVGADNVGSK	C1:+57.02146	2	1266.6151123046875	1	b20.a1	1
b20	pepb20a2	GNVGFVFTK		2	968.5203857421875	1	b20.a1	1
b20	pepb20a3	GTIEIISDVQIIK		2	1428.8311767578125	1	b20.a1	1
b20	pepb20a4	IIQIIDDYPK		2	1217.677978515625	1	b20.a1	1
b20	pepb20a5	NVASVCIQIGYPTVASVPH	C6:+57.02146	2	2012.02734375	1	b20.a1	1
b20	pepb20a6	TSFFQAIGITTK		2	1313.71044921875	1	b20.a1	1
b20	pepb20a7	VIAISVETDYTFPIAEK		2	1896.00048828125	1	b20.a1	1
b21	pepb21a1	AIGSTSKPQESPK		2	1329.7012939453125	1	b21.a1	1
b21	pepb21a2	DSPFGISFVR		2	1124.5738525390625	1	b21.a1	1
b21	pepb21a3	FHSPPDKDEAEAPSQK		2	1782.8297119140625	1	b21.a1	1
b21	pepb21a4	KIDINQEEK		2	1116.5899658203125	1	b21.a1	1
b21	pepb21a5	TPATAPVPAR		2	980.5527954101562	1	b21.a1	1
b21	pepb21a6	YSQVIGIGGR		2	1049.57421875	1	b21.a1	1
b22	pepb22a1	AIGNTEIENK		2	1088.5587158203125	1	b22.a1	1
b22	pepb22a2	IGFATSSDVIEMK		2	1397.698486328125	1	b22.a1	1
b22	pepb22a3	IPQVEHVIPIIK		2	1385.8519287109375	1	b22.a1	1
b22	pepb22a4	IVIPNEESVVIYYK		2	1665.91015625	1	b22.a1	1
b22	pepb22a5	MTDVFEGSIIR		2	1267.635498046875	1	b22.a1	1
b22	pepb22a6	SFYQFQHYR		2	1275.5909423828125	1	b22.a1	1
b23	pepb23a1	AGAHIQGGAK		2	909.490478515625	1	b23.a1	1
b23	pepb23a2	GAIQNIIPASTGAAK		2	1411.790771484375	1	b23.a1	1
b23	pepb23a3	IISWYDNEFGYSNR		2	1763.8028564453125	1	b23.a1	1
b23	pepb23a4	MFQYDSTHGK		2	1213.5311279296875	1	b23.a1	1
b23	pepb23a5	VPTANVSVVDITCR	C13:+57.02146	2	1530.794921875	1	b23.a1	1
b24	pepb24a1	AASEQQADTSGGDSPK		2	1548.677734375	1	b24.a1	1
b24	pepb24a2	AEVGEDSGAR	A1:+42.01057	2	1032.459716796875	1	b24.a1	1
b24	pepb24a3	SGGIQTPECISR	C9:+57.02146	2	1304.626708984375	1	b24.a1	1
b24	pepb24a4	TPFGPISSR		2	961.5106201171875	1	b24.a1	1
b25	pepb25a1	AGGEAGVTIGQPHISR	A1:+42.01057	2	1591.819091796875	1	b25.a1	1
b25	pepb25a2	AISGVHTVR		2	939.5374755859375	1	b25.a1	1
b25	pepb25a3	GVTIKPTVDDD		2	1159.58447265625	1	b25.a1	1
b25	pepb25a4	HIIIIQNK		2	978.6099243164062	1	b25.a1	1
b26	pepb26a1	FTWEQAFIR		2	1197.60546875	1	b26.a1	1
b26	pepb26a2	IIAEQHQR		2	994.5432739257812	1	b26.a1	1
b26	pepb26a3	SDVISQIPAK		2	1057.5892333984375	1	b26.a1	1
b26	pepb26a4	SSQETPAHSSGQPPR		2	1565.730712890625	1	b26.a1	1
b27	pepb27a1	ESETTTSIVIER		2	1364.6907958984375	1	b27.a1	1
b27	pepb27a2	IDYGEYMDK	M7:+15.99491	2	1149.477294921875	1	b27.a1	1
b27	pepb27a3	SGDSEVYQIGDVSQK		2	1611.7501220703125	1	b27.a1	1
b27	pepb27a4	VGQDPVIR		2	883.5	1	b27.a1	1
b28	pepb28a1	AIAAAGYDVEK		2	1107.5684814453125	1	b28.a1	1
b28	pepb28a2	ASGPPVSEIITK		2	1198.668212890625	1	b28.a1	1
b28	pepb28a3	SETAPAAPAAAPPAEK	S1:+42.01057	2	1520.759521484375	1	b28.a1	1
b28	pepb28a4	SGVSIAAIK		2	845.509521484375	1	b28.a1	1
b29	pepb29a1	AIFIADGNVFTTGFSR		2	1715.8756103515625	1	b29.a1	1
b29	pepb29a2	KTTDTASVQNEAK		2	1392.6968994140625	1	b29.a1	1
b29	pepb29a3	NADPIIISIK		2	1083.641357421875	1	b29.a1	1
b29	pepb29a4	NGSIICTASK	C6:+57.02146	2	1050.525146484375	1	b29.a1	1
b30	pepb30a1	ITMQVSSIQR		2	1162.625244140625	1	b30.a1	1
b30	pepb30a2	KPPTDEEIKETIK		2	1527.826904296875	1	b30.a1	1
b30	pepb30a3	NVGQFSGFPFEK		2	1356.65869140625	1	b30.a1	1
b30	pepb30a4	VYENYPTYDITER		2	1662.7650146484375	1	b30.a1	1
b31	pepb31a1	DFVNYIVR		2	1025.5418701171875	1	b31.a1	1
b31	pepb31a2	ISMSQINEK		2	1049.530029296875	1	b31.a1	1
b31	pepb31a3	YGDGPRPPK		2	986.5057983398438	1	b31.a1	1
b31	pepb31a4	YPSPFFVFGEK		2	1317.65185546875	1	b31.a1	1
b32	pepb32a1	IVEDKPGSR		2	1000.5426025390625	1	b32.a1	1
b32	pepb32a2	QAGEVTYADAHK		2	1289.612548828125	1	b32.a1	1
b32	pepb32a3	VIVEHAR		2	823.4788818359375	1	b32.a1	1
b33	pepb33a1	HGATHVFASK		2	1054.5433349609375	1	b33.a1	1
b33	pepb33a2	IDGQTPHDER		2	1167.539306640625	1	b33.a1	1
b33	pepb33a3	YIVIDEAHR		2	1115.5848388671875	1	b33.a1	1
b34	pepb34a1	MEGGTENDIR		2	1121.4896240234375	1	b34.a1	1
b34	pepb34a2	NINGITQHK		2	1024.5538330078125	1	b34.a1	1
b34	pepb34a3	VAISEPQPER		2	1125.59033203125	1	b34.a1	1
b35	pepb35a1	GCHIIVATPGR	C2:+57.02146	2	1180.6259765625	1	b35.a1	1
b35	pepb35a2	QSSGASSSSFSSSR		2	1361.5931396484375	1	b35.a1	1
b35	pepb35a3	SPIIVATAVAAR		2	1168.705322265625	1	b35.a1	1
b36	pepb36a1	QVQQPSVAQIR		2	1253.696533203125	1	b36.a1	1
b36	pepb36a2	TTASEPVEQSEATSK		2	1564.734130859375	1	b36.a1	1
b36	pepb36a3	YTDINSNDVTGIR		2	1467.707763671875	1	b36.a1	1
b37	pepb37a1	STCIYGGAPK	C3:+57.02146	2	1053.5037841796875	1	b37.a1	1
b37	pepb37a2	TAQEVETYR		2	1096.52734375	1	b37.a1	1
b37	pepb37a3	TTYIVIDEADR		2	1295.648193359375	1	b37.a1	1
b38	pepb38a1	IPPPPPPPIPR		2	1177.7095947265625	1	b38.a1	1
b38	pepb38a2	RIPEESGGR		2	1000.5175170898438	1	b38.a1	1
b38	pepb38a3	VAFVNFR		2	852.4730834960938	1	b38.a1	1
b39	pepb39a1	DGYIHYGQTVK		2	1280.62744140625	1	b39.a1	1
b39	pepb39a2	IIQFQATPCPK	C9:+57.02146	2	1302.6878662109375	1	b39.a1	1
b39	pepb39a3	QPVQVPVTIVR		2	1235.74755859375	1	b39.a1	1
b40	pepb40a1	DIIGIAETGSGK		2	1160.6162109375	1	b40.a1	1
b40	pepb40a2	IFAIVITPTR		2	1130.693603515625	1	b40.a1	1
b40	pepb40a3	KPHIIIATPGR		2	1202.7371826171875	1	b40.a1	1
b41	pepb41a1	GDFIIVGDIMR		2	1235.645751953125	1	b41.a1	1
b41	pepb41a2	VVEEITR		2	845.4730834960938	1	b41.a1	1
b41	pepb41a3	YIIGDMEGR		2	1053.5037841796875	1	b41.a1	1
b42	pepb42a1	HIQIAIR		2	850.5261840820312	1	b42.a1	1
b42	pepb42a2	IQAVIIPK		2	881.582275390625	1	b42.a1	1
b42	pepb42a3	VTIAQGGVIPNIQAVIIPK		2	1931.169189453125	1	b42.a1	1
b43	pepb43a1	FNDIIGR		2	834.4473266601562	1	b43.a1	1
b43	pepb43a2	GGPNIITIADIVK		2	1310.768310546875	1	b43.a1	1
b43	pepb43a3	YNIEIDPR		2	1019.51611328125	1	b43.a1	1
b44	pepb44a1	DSIIFIVDASK		2	1207.6573486328125	1	b44.a1	1
b44	pepb44a2	VHFEESSK		2	962.4581909179688	1	b44.a1	1
b45	pepb45a1	RGNVAGDSKNDPPMEAAGFTA	M14:+15.99491	2	2120.967041015625	1	b45.a1	1
b45	pepb45a2	STTTGHIIYK		2	1120.60009765625	1	b45.a1	1
b46	pepb46a1	GIGAGGSITGIK		2	1030.589599609375	1	b46.a1	1
b46	pepb46a2	YNIIVVGR		2	933.5521240234375	1	b46.a1	1
b47	pepb47a1	GEIDITGAK		2	903.4785766601562	1	b47.a1	1
b47	pepb47a2	ISIEGIVVQR		2	1113.6630859375	1	b47.a1	1
b48	pepb48a1	IFPDTPIAIDANK		2	1414.758056640625	1	b48.a1	1
b48	pepb48a2	VIGMDPIPSK		2	1056.576171875	1	b48.a1	1
b49	pepb49a1	AETIEFNDVYQEVK	A1:+42.01057	2	1726.8173828125	1	b49.a1	1
b49	pepb49a2	IPYTTVIR		2	962.5673828125	1	b49.a1	1
b50	pepb50a1	DEQIESIFQR		2	1264.6171875	1	b50.a1	1
b50	pepb50a2	TEGISVISQAMAVIK		2	1546.851318359375	1	b50.a1	1

## Sheet: spectra
MS Sample :	DaPR130904_VB88_O1909.m
Group ID	Peptide ID	Sample	Scan	Rt (minutes)	Sequence (top)	Modifs (top)	Number of subgroups	Sub-groups Ids	Best E-value	Best hyperscore	Charge	MH+ Obs	MH+ theo	DeltaMH+	Delta-ppm
a1	pepa1c119	DaPR130904_VB88_O1909.m	446	9.90999984741211	TEDKEALKK		1	a1.a1	0.009800000116229057	33.29999923706055	2	1061.583984375	1061.5841064453125	-9.999999747378752E-5	-0.09419884573124872
a1	pepa1b10	DaPR130904_VB88_O1909.m	473	10.199999809265137	ATEDKEALKK		1	a1.a1	0.013000000268220901	38.599998474121094	2	1132.624755859375	1132.621337890625	0.0035000001080334187	3.0901767351052736
a1	pepa1b75	DaPR130904_VB88_O1909.m	480	10.25	KTAEAGGVTGK		1	a1.a1	0.0012000000569969416	37.79999923706055	2	1018.5546875	1018.55322265625	0.001500000013038516	1.4726771067757436
a1	pepa1c121	DaPR130904_VB88_O1909.m	567	10.899999618530273	TGNAWHSK		1	a1.a1	1.9999999494757503E-5	41.0	2	900.43310546875	900.4326782226562	3.9999998989515007E-4	0.44423086763654673
a1	pepa1c121	DaPR130904_VB88_O1909.m	498	10.380000114440918	TGNAWHSK		1	a1.a1	2.5999999706982635E-5	41.099998474121094	2	900.4328002929688	900.4326782226562	9.999999747378752E-5	0.11105771690913668
a1	pepa1c121	DaPR130904_VB88_O1909.m	665	11.600000381469727	TGNAWHSK		1	a1.a1	0.014999999664723873	31.700000762939453	2	900.43310546875	900.4326782226562	3.9999998989515007E-4	0.44423086763654673
a1	pepa1c121	DaPR130904_VB88_O1909.m	803	12.460000038146973	TGNAWHSK		1	a1.a1	0.03400000184774399	30.899999618530273	2	900.43017578125	900.4326782226562	-0.0024999999441206455	-2.7764429308089293
a1	pepa1b46	DaPR130904_VB88_O1909.m	506	10.449999809265137	GNAWHSK		1	a1.a1	8.500000112690032E-4	32.0	2	799.3851928710938	799.385009765625	1.9999999494757503E-4	0.2501923259809611
a1	pepa1b89	DaPR130904_VB88_O1909.m	517	10.529999732971191	NTHATTHNAY		1	a1.a1	5.200000014156103E-4	31.299999237060547	2	1129.5040283203125	1129.50244140625	0.001500000013038516	1.3280183893812485
a1	pepa1b47	DaPR130904_VB88_O1909.m	553	10.8100004196167	GQDGIGSKAEK		1	a1.a1	0.0017999999690800905	35.5	2	1089.5548095703125	1089.553955078125	0.0010000000474974513	0.9178068170343593
a1	pepa1b90	DaPR130904_VB88_O1909.m	566	10.899999618530273	NTHATTHNAYD		1	a1.a1	0.008100000210106373	32.79999923706055	2	1244.52880859375	1244.529541015625	-6.000000284984708E-4	-0.4821099128019315
a1	pepa1a8	DaPR130904_VB88_O1909.m	633	11.359999656677246	ASADKPLSNMK	M10:+15.99491	1	a1.a1	0.0024999999441206455	39.599998474121094	2	1177.5911865234375	1177.588623046875	0.0027000000700354576	2.2928211237719998
a1	pepa1c110	DaPR130904_VB88_O1909.m	666	11.600000381469727	SASADKPLSNMK	M11:+15.99491	1	a1.a1	1.4000000192027073E-5	41.900001525878906	2	1264.62060546875	1264.62060546875	9.999999747378752E-5	0.07907509733855797
a1	pepa1c116	DaPR130904_VB88_O1909.m	697	11.779999732971191	SSASADKPLSNMK	M12:+15.99491	1	a1.a1	0.003599999938160181	34.0	2	1351.65185546875	1351.652587890625	-6.99999975040555E-4	-0.5178845372781535
a1	pepa1b49	DaPR130904_VB88_O1909.m	856	12.779999732971191	GTNSYYK		1	a1.a1	0.024000000208616257	27.600000381469727	2	832.3850708007812	832.3839721679688	0.0010999999940395355	1.3215054960447554
a1	pepa1a1	DaPR130904_VB88_O1909.m	905	13.079999923706055	ADKPLSNMK		1	a1.a1	0.007499999832361937	32.70000076293945	2	1003.526611328125	1003.5244750976562	0.002099999925121665	2.092624522104762
a1	pepa1c128	DaPR130904_VB88_O1909.m	933	13.229999542236328	VCSTNDLK	C2:+57.02146	1	a1.a1	0.013000000268220901	26.899999618530273	2	936.4475708007812	936.4459228515625	0.0015999999595806003	1.7085876723222369
a1	pepa1b12	DaPR130904_VB88_O1909.m	1039	13.800000190734863	AVNSSASADKPLSNMK	M15:+15.99491	1	a1.a1	1.3000000035390258E-4	35.099998474121094	2	1635.8013916015625	1635.8011474609375	3.9999998989515007E-4	0.24452849328050857
a1	pepa1c108	DaPR130904_VB88_O1909.m	1046	13.850000381469727	SADKPLSNMK		1	a1.a1	0.002899999963119626	32.79999923706055	2	1090.5572509765625	1090.5565185546875	7.999999797903001E-4	0.7335703983967182
a1	pepa1b57	DaPR130904_VB88_O1909.m	1133	14.300000190734863	LATEDKEALK		1	a1.a1	0.02500000037252903	35.599998474121094	2	1117.614013671875	1117.6103515625	0.003700000001117587	3.310635049098033
a1	pepa1a7	DaPR130904_VB88_O1909.m	1149	14.399999618530273	ASADKPLSNMK		1	a1.a1	0.00800000037997961	35.70000076293945	2	1161.593994140625	1161.59375	3.9999998989515007E-4	0.34435446118330965
a1	pepa1c118	DaPR130904_VB88_O1909.m	1200	14.630000114440918	TAEAGGVTGKGQDGIGSK		1	a1.a1	1.6999999934341758E-4	42.400001525878906	2	1632.8223876953125	1632.8192138671875	0.0032999999821186066	2.0210443104125715
a1	pepa1c105	DaPR130904_VB88_O1909.m	1340	15.3100004196167	RKGDEVDGVDEVAK		1	a1.a1	6.99999975040555E-4	41.099998474121094	3	1516.7584228515625	1516.7606201171875	-0.002199999988079071	-1.4504595905905675
a1	pepa1c105	DaPR130904_VB88_O1909.m	1345	15.350000381469727	RKGDEVDGVDEVAK		1	a1.a1	7.899999764049426E-5	46.20000076293945	2	1516.76123046875	1516.7606201171875	6.99999975040555E-4	0.46150985577834414
a1	pepa1c105	DaPR130904_VB88_O1909.m	1229	14.779999732971191	RKGDEVDGVDEVAK		1	a1.a1	0.009700000286102295	40.79999923706055	3	1516.7579345703125	1516.7606201171875	-0.0026000000070780516	-1.7141795301075071
a1	pepa1c130	DaPR130904_VB88_O1909.m	1234	14.800000190734863	VGTVIGSNK		1	a1.a1	0.0013000000035390258	36.70000076293945	2	874.5009155273438	874.4996948242188	0.0012000000569969416	1.372213237007648
a1	pepa1c130	DaPR130904_VB88_O1909.m	1339	15.3100004196167	VGTVIGSNK		1	a1.a1	1.900000061141327E-4	39.400001525878906	2	874.500244140625	874.4996948242188	5.000000237487257E-4	0.5717555154198534
a1	pepa1c104	DaPR130904_VB88_O1909.m	1324	15.25	RLLWHGSR		1	a1.a1	0.041999999433755875	23.799999237060547	2	1024.579345703125	1024.580322265625	-8.999999845400453E-4	-0.8784084224357357
a1	pepa1c106	DaPR130904_VB88_O1909.m	1331	15.279999732971191	RPEYSASQLK		1	a1.a1	0.00989999994635582	28.399999618530273	2	1178.614990234375	1178.6168212890625	-0.0017999999690800905	-1.527213880344433
a1	pepa1c107	DaPR130904_VB88_O1909.m	1419	15.699999809265137	RQIQAAY		1	a1.a1	0.0034000000450760126	29.100000381469727	2	849.4603271484375	849.4581909179688	0.002199999988079071	2.589886131654857
a1	pepa1c131	DaPR130904_VB88_O1909.m	1435	15.760000228881836	VNSSASADKPLSNMK		1	a1.a1	0.0020000000949949026	35.70000076293945	2	1548.771240234375	1548.76904296875	0.002199999988079071	1.4204829300190636
a1	pepa1c131	DaPR130904_VB88_O1909.m	1444	15.800000190734863	VNSSASADKPLSNMK		1	a1.a1	0.012000000104308128	36.099998474121094	3	1548.7708740234375	1548.76904296875	0.0017999999690800905	1.162213292712624
a1	pepa1b91	DaPR130904_VB88_O1909.m	1453	15.850000381469727	NTHATTHNAYDLE		1	a1.a1	8.099999831756577E-5	36.20000076293945	2	1486.6558837890625	1486.6561279296875	-1.9999999494757503E-4	-0.1345300982454459
a1	pepa1b68	DaPR130904_VB88_O1909.m	1486	15.979999542236328	KGDEVDGVDEVAK		1	a1.a1	5.900000178371556E-5	50.0	2	1360.66015625	1360.6595458984375	6.99999975040555E-4	0.5144563731248055
a1	pepa1c109	DaPR130904_VB88_O1909.m	1516	16.100000381469727	SAPAAVNSSASADKPLSNMK	M19:+15.99491	1	a1.a1	7.900000200606883E-4	31.700000762939453	2	1961.962158203125	1961.9600830078125	0.002099999925121665	1.0703581297649178
a1	pepa1b88	DaPR130904_VB88_O1909.m	1581	16.3799991607666	NREELGFR		1	a1.a1	0.02199999988079071	28.799999237060547	2	1020.5240478515625	1020.5225219726562	0.001500000013038516	1.4698352860836783
a1	pepa1b62	DaPR130904_VB88_O1909.m	1781	17.18000030517578	LLWHGSR		1	a1.a1	0.0044999998062849045	32.900001525878906	2	868.480224609375	868.4791870117188	0.0010000000474974513	1.1514381259247815
a1	pepa1b62	DaPR130904_VB88_O1909.m	1949	17.799999237060547	LLWHGSR		1	a1.a1	0.03999999910593033	31.600000381469727	2	868.4801635742188	868.4791870117188	8.999999845400453E-4	1.0362942463097866
a1	pepa1b62	DaPR130904_VB88_O1909.m	1647	16.649999618530273	LLWHGSR		1	a1.a1	0.010999999940395355	36.5	2	868.4781494140625	868.4791870117188	-0.0010999999940395355	-1.266581871494743
a1	pepa1b41	DaPR130904_VB88_O1909.m	1675	16.760000228881836	GGAAVDPDSGLEHSAH		1	a1.a1	2.700000004551839E-5	40.900001525878906	2	1519.6751708984375	1519.6776123046875	-0.002400000113993883	-1.5792824047424971
a1	pepa1c132	DaPR130904_VB88_O1909.m	1708	16.899999618530273	VPHWYH		1	a1.a1	0.0032999999821186066	29.399999618530273	2	838.3998413085938	838.39990234375	-9.999999747378752E-5	-0.11927482004021847
a1	pepa1a3	DaPR130904_VB88_O1909.m	1772	17.149999618530273	AESSDKLYR	A1:+42.01057	1	a1.a1	0.0015999999595806003	40.79999923706055	2	1110.54052734375	1110.54296875	-0.002400000113993883	-2.1611051364318343
a1	pepa1b74	DaPR130904_VB88_O1909.m	1939	17.780000686645508	KPPLLNNADSVQAK		1	a1.a1	0.017999999225139618	32.599998474121094	3	1494.830322265625	1494.827880859375	0.0024999999441206455	1.6724333123111124
a1	pepa1b74	DaPR130904_VB88_O1909.m	1778	17.18000030517578	KPPLLNNADSVQAK		1	a1.a1	0.002400000113993883	31.799999237060547	2	1494.828125	1494.827880859375	3.000000142492354E-4	0.2006920114955079
a1	pepa1b74	DaPR130904_VB88_O1909.m	1913	17.68000030517578	KPPLLNNADSVQAK		1	a1.a1	3.300000025774352E-5	38.29999923706055	2	1494.8275146484375	1494.827880859375	-3.000000142492354E-4	-0.2006920114955079
a1	pepa1a9	DaPR130904_VB88_O1909.m	1788	17.209999084472656	ASLCISTK	C4:+57.02146	1	a1.a1	0.017999999225139618	35.79999923706055	2	879.4618530273438	879.4608764648438	0.0010000000474974513	1.137060299392893
a1	pepa1a9	DaPR130904_VB88_O1909.m	1974	17.8799991607666	ASLCISTK	C4:+57.02146	1	a1.a1	0.005100000184029341	29.5	2	879.4596557617188	879.4608764648438	-0.0012000000569969416	-1.3644723592714716
a1	pepa1b72	DaPR130904_VB88_O1909.m	1861	17.479999542236328	KPPLLNNADS		1	a1.a1	9.299999801442027E-4	33.0	2	1068.570068359375	1068.56884765625	0.0013000000035390258	1.2165804818195722
a1	pepa1b71	DaPR130904_VB88_O1909.m	1879	17.549999237060547	KPPLLNNAD		1	a1.a1	0.002300000051036477	33.5	2	981.5383911132812	981.5368041992188	0.0015999999595806003	1.6300967551450616
a1	pepa1c117	DaPR130904_VB88_O1909.m	1886	17.579999923706055	SSKDPIDVNYEK		1	a1.a1	0.01600000075995922	31.299999237060547	2	1394.679931640625	1394.68017578125	-1.9999999494757503E-4	-0.14340204902929962
a1	pepa1b93	DaPR130904_VB88_O1909.m	1912	17.68000030517578	PIDVNYEK		1	a1.a1	2.6000000070780516E-4	32.0	2	977.4951171875	977.4943237304688	7.999999797903001E-4	0.818419054074108
a1	pepa1b83	DaPR130904_VB88_O1909.m	1943	17.780000686645508	MIFDVESMKK	M1:+15.99491 - M8:+15.99491	1	a1.a1	9.500000160187483E-4	35.20000076293945	2	1259.601806640625	1259.6014404296875	3.9999998989515007E-4	0.31756075934519273
a1	pepa1c140	DaPR130904_VB88_O1909.m	2018	18.049999237060547	WYHPGC	C6:+57.02146	1	a1.a1	0.007899999618530273	27.200000762939453	2	819.323974609375	819.32470703125	-6.99999975040555E-4	-0.8543620972653717
a1	pepa1c137	DaPR130904_VB88_O1909.m	2039	18.1299991607666	VVDRDSEEAEIIR		1	a1.a1	0.03700000047683716	32.29999923706055	2	1530.775634765625	1530.7762451171875	-6.000000284984708E-4	-0.39195802156737686
a1	pepa1b38	DaPR130904_VB88_O1909.m	2080	18.299999237060547	GDEVDGVDEVAK		1	a1.a1	1.4000000192027073E-5	49.79999923706055	2	1232.5657958984375	1232.564453125	0.0013000000035390258	1.0547115814049741
a1	pepa1b43	DaPR130904_VB88_O1909.m	2091	18.350000381469727	GGSDDSSKDPIDVNYEK		1	a1.a1	9.999999747378752E-6	42.5	2	1825.8109130859375	1825.80908203125	0.0019000000320374966	1.040634560719628
a1	pepa1b43	DaPR130904_VB88_O1909.m	2251	18.899999618530273	GGSDDSSKDPIDVNYEK		1	a1.a1	0.0024999999441206455	33.900001525878906	2	1825.8101806640625	1825.80908203125	0.0012000000569969416	0.6572429005895386
a1	pepa1c120	DaPR130904_VB88_O1909.m	2148	18.530000686645508	TGDVTAWTK		1	a1.a1	0.0052999998442828655	30.0	2	978.489501953125	978.489501953125	-0.0	-0.0
a1	pepa1b30	DaPR130904_VB88_O1909.m	2159	18.559999465942383	FLQDVSASTK		1	a1.a1	0.004699999932199717	39.29999923706055	2	1095.570068359375	1095.5684814453125	0.0015999999595806003	1.4604289797291574
a1	pepa1b70	DaPR130904_VB88_O1909.m	2187	18.65999984741211	KMVDPEKPQLGMIDR	M2:+15.99491	1	a1.a1	1.5999999595806003E-4	37.599998474121094	2	1772.9039306640625	1772.90380859375	1.9999999494757503E-4	0.11280927593370849
a1	pepa1b28	DaPR130904_VB88_O1909.m	2194	18.700000762939453	EIDYGQDEEAVK		1	a1.a1	0.005799999926239252	35.099998474121094	2	1395.62158203125	1395.6279296875	-0.006200000178068876	-4.44244489966401
a1	pepa1b96	DaPR130904_VB88_O1909.m	2263	18.93000030517578	PVEVVAPR		1	a1.a1	0.01600000075995922	33.0	2	866.5098876953125	866.5098876953125	0.0	0.0
a1	pepa1b96	DaPR130904_VB88_O1909.m	2889	21.280000686645508	PVEVVAPR		1	a1.a1	0.008200000040233135	29.700000762939453	2	866.5110473632812	866.5098876953125	0.0012000000569969416	1.3848659709915427
a1	pepa1b20	DaPR130904_VB88_O1909.m	2538	20.030000686645508	DSEEAEIIR		1	a1.a1	0.035999998450279236	32.70000076293945	2	1061.515625	1061.5113525390625	0.00430000014603138	4.050828223123638
a1	pepa1b20	DaPR130904_VB88_O1909.m	2394	19.5	DSEEAEIIR		1	a1.a1	0.03500000014901161	32.70000076293945	2	1061.5146484375	1061.5113525390625	0.0032999999821186066	3.10877502555694
a1	pepa1b20	DaPR130904_VB88_O1909.m	2272	18.959999084472656	DSEEAEIIR		1	a1.a1	4.4999999227002263E-4	39.29999923706055	2	1061.513671875	1061.5113525390625	0.002400000113993883	2.260927410953493
a1	pepa1b73	DaPR130904_VB88_O1909.m	2296	19.079999923706055	KPPLLNNADSVQ		1	a1.a1	0.02199999988079071	30.899999618530273	2	1295.6998291015625	1295.69580078125	0.004100000020116568	3.1643229974539087
a1	pepa1b97	DaPR130904_VB88_O1909.m	2309	19.149999618530273	PVQDLIK		1	a1.a1	0.00430000014603138	35.79999923706055	2	812.4893798828125	812.4880981445312	0.0013000000035390258	1.6000234421991157
a1	pepa1a2	DaPR130904_VB88_O1909.m	2320	19.200000762939453	AEPVEVVAPR		1	a1.a1	3.699999942909926E-4	41.29999923706055	2	1066.59033203125	1066.589599609375	7.999999797903001E-4	0.7500541727420651
a1	pepa1a2	DaPR130904_VB88_O1909.m	2454	19.75	AEPVEVVAPR		1	a1.a1	0.006599999964237213	36.599998474121094	2	1066.591796875	1066.589599609375	0.002300000051036477	2.156405848958984
a1	pepa1b19	DaPR130904_VB88_O1909.m	2358	19.360000610351562	DPIDVNYEK		1	a1.a1	5.8000001445179805E-5	39.29999923706055	2	1092.5250244140625	1092.521240234375	0.0038999998942017555	3.569724551410187
a1	pepa1b42	DaPR130904_VB88_O1909.m	2375	19.43000030517578	GGAAVDPDSGLEHSAHVLEK		1	a1.a1	0.03700000047683716	32.099998474121094	2	1988.97119140625	1988.9676513671875	0.003599999938160181	1.8099841572011457
a1	pepa1b60	DaPR130904_VB88_O1909.m	2388	19.479999542236328	LEQMPSKEDAIEHFMK	M15:+15.99491	1	a1.a1	0.03200000151991844	36.0	3	1948.9110107421875	1948.9146728515625	-0.003700000001117587	-1.8984925572467044
a1	pepa1b60	DaPR130904_VB88_O1909.m	2399	19.530000686645508	LEQMPSKEDAIEHFMK	M15:+15.99491	1	a1.a1	5.39999979082495E-4	29.299999237060547	2	1948.9234619140625	1948.9146728515625	0.008799999952316284	4.515333623837173
a1	pepa1b18	DaPR130904_VB88_O1909.m	2389	19.479999542236328	DPDSGLEHSAHVLEK		1	a1.a1	0.0071000000461936	31.799999237060547	2	1633.787109375	1633.7821044921875	0.005100000184029341	3.1215914105109652
a1	pepa1b82	DaPR130904_VB88_O1909.m	2407	19.549999237060547	MIFDVESMKK	M8:+15.99491	1	a1.a1	4.799999878741801E-4	39.400001525878906	2	1243.6107177734375	1243.6064453125	0.00419999985024333	3.3772741095660144
a1	pepa1b86	DaPR130904_VB88_O1909.m	2431	19.65999984741211	MVDPEKPQLGMIDR	M11:+15.99491	1	a1.a1	0.0038999998942017555	31.100000381469727	2	1644.8099365234375	1644.808837890625	0.0012000000569969416	0.7295680989505591
a1	pepa1b86	DaPR130904_VB88_O1909.m	2587	20.229999542236328	MVDPEKPQLGMIDR	M1:+15.99491	1	a1.a1	4.800000169780105E-6	43.900001525878906	2	1644.8106689453125	1644.808837890625	0.0019000000320374966	1.155149454616343
a1	pepa1b22	DaPR130904_VB88_O1909.m	2467	19.780000686645508	EDAIEHFMK	M8:+15.99491 - E1:-18.01056	1	a1.a1	2.5999999706982635E-5	32.70000076293945	2	1117.5008544921875	1117.4986572265625	0.002199999988079071	1.9686824443611315
a1	pepa1c103	DaPR130904_VB88_O1909.m	2508	19.93000030517578	QQVPSGESAILDR		1	a1.a1	7.79999973019585E-5	40.099998474121094	2	1399.718994140625	1399.718017578125	0.0010000000474974513	0.7144296457851637
a1	pepa1b81	DaPR130904_VB88_O1909.m	2537	20.030000686645508	MIFDVESMK	M1:+15.99491 - M8:+15.99491	1	a1.a1	0.009399999864399433	39.29999923706055	2	1131.5076904296875	1131.5064697265625	0.0013000000035390258	1.1489108001770252
a1	pepa1b50	DaPR130904_VB88_O1909.m	2575	20.200000762939453	HFSCFWK	C4:+57.02146	1	a1.a1	0.03799999877810478	28.299999237060547	2	1011.4523315429688	1011.4509887695312	0.00139999995008111	1.3841500632514714
a1	pepa1b69	DaPR130904_VB88_O1909.m	2581	20.209999084472656	KGFSLLATEDK		1	a1.a1	0.004100000020116568	38.70000076293945	2	1208.656494140625	1208.652587890625	0.004000000189989805	3.3094705873841876
a1	pepa1b40	DaPR130904_VB88_O1909.m	2626	20.3799991607666	GFSLLATEDKEALKK		1	a1.a1	4.799999878741801E-4	38.70000076293945	2	1649.913818359375	1649.9112548828125	0.0026000000070780516	1.5758423366005345
a1	pepa1b84	DaPR130904_VB88_O1909.m	2650	20.450000762939453	MVDPEKPQLGM	M1:+15.99491	1	a1.a1	0.0026000000070780516	35.099998474121094	2	1260.6029052734375	1260.5966796875	0.006300000008195639	4.997633350706111
a1	pepa1b23	DaPR130904_VB88_O1909.m	2655	20.479999542236328	EDAIEHFMK		1	a1.a1	0.027000000700354576	32.5	2	1119.5157470703125	1119.5142822265625	0.00139999995008111	1.2505422863357307
a1	pepa1b16	DaPR130904_VB88_O1909.m	2665	20.510000228881836	DAIEHFMK		1	a1.a1	0.012000000104308128	26.5	2	990.4727783203125	990.4718017578125	0.0010000000474974513	1.0096199061121465
a1	pepa1b79	DaPR130904_VB88_O1909.m	2689	20.600000381469727	MAIMVQSPMFDGK	M1:+15.99491 - M4:+15.99491 - M9:+15.99491	1	a1.a1	9.399999726156238E-6	53.29999923706055	2	1502.6712646484375	1502.669189453125	0.002099999925121665	1.3975131318729774
a1	pepa1b58	DaPR130904_VB88_O1909.m	2769	20.8799991607666	LEQMPSKEDAIEHF		1	a1.a1	0.006599999964237213	42.20000076293945	2	1673.785888671875	1673.784423828125	0.0015999999595806003	0.9559175822184007
a1	pepa1b85	DaPR130904_VB88_O1909.m	2788	20.959999084472656	MVDPEKPQLGMIDR		1	a1.a1	0.004600000102072954	34.599998474121094	2	1628.814697265625	1628.8138427734375	7.999999797903001E-4	0.49115494894622985
a1	pepa1c141	DaPR130904_VB88_O1909.m	2790	20.959999084472656	YCTGDVTAWTK	C2:+57.02146	1	a1.a1	5.000000237487257E-4	45.5	2	1301.5833740234375	1301.58349609375	-9.999999747378752E-5	-0.07682949098071905
a1	pepa1b45	DaPR130904_VB88_O1909.m	2818	21.059999465942383	GIYFADMVSK	M7:+15.99491	1	a1.a1	0.004399999976158142	46.0	2	1146.5511474609375	1146.5504150390625	7.999999797903001E-4	0.6977451399405271
a1	pepa1b45	DaPR130904_VB88_O1909.m	3066	21.860000610351562	GIYFADMVSK	M7:+15.99491	1	a1.a1	0.00279999990016222	34.900001525878906	2	1146.5489501953125	1146.5504150390625	-0.00139999995008111	-1.221053982204012
a1	pepa1b27	DaPR130904_VB88_O1909.m	2843	21.149999618530273	EELGFRPEYSASQLK		1	a1.a1	0.0430000014603138	29.600000381469727	2	1753.876953125	1753.8759765625	0.0010000000474974513	0.5701657704767678
a1	pepa1c100	DaPR130904_VB88_O1909.m	2852	21.18000030517578	QGSSDSQILDLSNR		1	a1.a1	0.0012000000569969416	35.599998474121094	2	1519.7415771484375	1519.735107421875	0.006500000134110451	4.277061247296741
a1	pepa1b63	DaPR130904_VB88_O1909.m	2881	21.260000228881836	LPKPVQDLIK		1	a1.a1	0.024000000208616257	41.900001525878906	2	1150.723388671875	1150.7198486328125	0.003599999938160181	3.1284764423220777
a1	pepa1c133	DaPR130904_VB88_O1909.m	2882	21.260000228881836	VPHWYHF		1	a1.a1	8.300000445160549E-6	33.599998474121094	2	985.4696655273438	985.4683227539062	0.0013000000035390258	1.3191697526168633
a1	pepa1b51	DaPR130904_VB88_O1909.m	2885	21.260000228881836	HPDVEVDGFSELR		1	a1.a1	2.3999999393709004E-4	33.099998474121094	2	1499.7139892578125	1499.712890625	0.0010999999940395355	0.7334737208140649
a1	pepa1b48	DaPR130904_VB88_O1909.m	2888	21.280000686645508	GSSDSQILDLSNR		1	a1.a1	0.008799999952316284	43.20000076293945	2	1391.6802978515625	1391.676513671875	0.003800000064074993	2.7305196478805738
a1	pepa1b59	DaPR130904_VB88_O1909.m	2900	21.329999923706055	LEQMPSKEDAIEHFMK		1	a1.a1	0.004999999888241291	32.79999923706055	2	1932.9229736328125	1932.9197998046875	0.0031999999191612005	1.6555264835532988
a1	pepa1c136	DaPR130904_VB88_O1909.m	2902	21.329999923706055	VSQGSSDSQILDLSNR		1	a1.a1	7.500000356230885E-5	44.400001525878906	2	1705.8419189453125	1705.8355712890625	0.006399999838322401	3.751826932232432
a1	pepa1b78	DaPR130904_VB88_O1909.m	3079	21.899999618530273	MAIMVQSPMFDGK	M4:+15.99491 - M9:+15.99491	1	a1.a1	1.1000000085914508E-5	42.20000076293945	2	1486.6761474609375	1486.67431640625	0.0019000000320374966	1.278020351243023
a1	pepa1b78	DaPR130904_VB88_O1909.m	2919	21.3799991607666	MAIMVQSPMFDGK	M1:+15.99491 - M9:+15.99491	1	a1.a1	1.500000053056283E-6	46.0	2	1486.67626953125	1486.67431640625	0.0020000000949949026	1.345284621469428
a1	pepa1b78	DaPR130904_VB88_O1909.m	3244	22.459999084472656	MAIMVQSPMFDGK	M4:+15.99491 - M9:+15.99491	1	a1.a1	0.006000000052154064	29.799999237060547	2	1486.6751708984375	1486.67431640625	8.999999845400453E-4	0.6053780405083089
a1	pepa1b26	DaPR130904_VB88_O1909.m	2927	21.399999618530273	EELGFRPEYSAS		1	a1.a1	4.300000000512227E-6	42.70000076293945	2	1384.6380615234375	1384.638427734375	-3.000000142492354E-4	-0.21666307119622027
a1	pepa1a4	DaPR130904_VB88_O1909.m	2934	21.43000030517578	AMVEYEIDLQK	M2:+15.99491	1	a1.a1	1.1000000085914508E-5	49.900001525878906	2	1354.6571044921875	1354.65625	7.999999797903001E-4	0.5905557072432952
a1	pepa1a4	DaPR130904_VB88_O1909.m	3144	22.1299991607666	AMVEYEIDLQK	M2:+15.99491	1	a1.a1	3.899999865097925E-5	42.70000076293945	2	1354.65673828125	1354.65625	5.000000237487257E-4	0.3690973438824245
a1	pepa1b13	DaPR130904_VB88_O1909.m	2937	21.450000762939453	AVSQGSSDSQILDLSNR		1	a1.a1	1.500000071246177E-4	51.0	2	1776.8731689453125	1776.8726806640625	5.000000237487257E-4	0.28139327549448445
a1	pepa1b99	DaPR130904_VB88_O1909.m	2955	21.510000228881836	QAVSQGSSDSQILDLSNR		1	a1.a1	0.006500000134110451	36.0	2	1904.93359375	1904.93115234375	0.002400000113993883	1.2598881125131585
a1	pepa1c101	DaPR130904_VB88_O1909.m	2958	21.510000228881836	QQAVSQGSSDSQILDLSNR		1	a1.a1	3.100000030826777E-4	37.70000076293945	2	2032.993896484375	2032.98974609375	0.004100000020116568	2.016734234884576
a1	pepa1c135	DaPR130904_VB88_O1909.m	3025	21.729999542236328	VQQAVSQGSSDSQILDLSNR		1	a1.a1	3.100000030826777E-4	33.70000076293945	2	2132.061279296875	2132.05810546875	0.003100000089034438	1.4539941857508047
a1	pepa1b80	DaPR130904_VB88_O1909.m	3405	23.049999237060547	MIFDVESMK	M1:+15.99491	1	a1.a1	0.020999999716877937	28.799999237060547	2	1115.5169677734375	1115.5115966796875	0.005499999970197678	4.930473144849762
a1	pepa1b80	DaPR130904_VB88_O1909.m	3042	21.799999237060547	MIFDVESMK	M8:+15.99491	1	a1.a1	0.013000000268220901	35.70000076293945	2	1115.5125732421875	1115.5115966796875	0.0010999999940395355	0.9860946289699523
a1	pepa1b25	DaPR130904_VB88_O1909.m	3053	21.809999465942383	EELGFRPEYSA		1	a1.a1	1.2999999853491317E-5	36.599998474121094	2	1297.607177734375	1297.6063232421875	8.999999845400453E-4	0.6935847709891806
a1	pepa1b24	DaPR130904_VB88_O1909.m	3078	21.899999618530273	EELGFRPEY		1	a1.a1	0.005799999926239252	36.79999923706055	2	1139.5384521484375	1139.5372314453125	0.0013000000035390258	1.1408139792766516
a1	pepa1b67	DaPR130904_VB88_O1909.m	3086	21.90999984741211	KFYPLEIDYGQDEEAVKK		1	a1.a1	0.03099999949336052	29.799999237060547	2	2172.090576171875	2172.08642578125	0.00430000014603138	1.9796634678036662
a1	pepa1b39	DaPR130904_VB88_O1909.m	3093	21.950000762939453	GFSLLATEDKEALK		1	a1.a1	4.999999873689376E-5	42.5	2	1521.8203125	1521.8162841796875	0.004000000189989805	2.628438288887115
a1	pepa1b15	DaPR130904_VB88_O1909.m	3187	22.260000228881836	AYYCTGDVTAWTK	C4:+57.02146	1	a1.a1	7.599999662488699E-5	39.0	2	1535.6796875	1535.6839599609375	-0.00419999985024333	-2.7349376302336084
a1	pepa1b61	DaPR130904_VB88_O1909.m	3198	22.309999465942383	LGDFAAEYAK		1	a1.a1	0.014000000432133675	37.79999923706055	2	1084.53271484375	1084.5313720703125	0.00139999995008111	1.2908800852930469
a1	pepa1b52	DaPR130904_VB88_O1909.m	3229	22.40999984741211	LAHILSPWGAEVK		1	a1.a1	0.00800000037997961	36.099998474121094	2	1420.7957763671875	1420.7950439453125	6.99999975040555E-4	0.4926818811929207
a1	pepa1b52	DaPR130904_VB88_O1909.m	3220	22.3799991607666	LAHILSPWGAEVK		1	a1.a1	0.0010999999940395355	48.900001525878906	3	1420.79833984375	1420.7950439453125	0.0031999999191612005	2.2522600517209934
a1	pepa1c113	DaPR130904_VB88_O1909.m	3245	22.459999084472656	SDAYYCTGDVTAWTK	C6:+57.02146	1	a1.a1	0.0015999999595806003	34.29999923706055	2	1737.7509765625	1737.742919921875	0.008100000210106373	4.661218939375987
a1	pepa1c113	DaPR130904_VB88_O1909.m	3392	23.0	SDAYYCTGDVTAWTK	C6:+57.02146	1	a1.a1	0.019999999552965164	29.799999237060547	2	1737.742431640625	1737.742919921875	-3.9999998989515007E-4	-0.23018363954153423
a1	pepa1b56	DaPR130904_VB88_O1909.m	3277	22.600000381469727	IAPPEAPVTGYMFGK	M12:+15.99491	1	a1.a1	0.014999999664723873	38.900001525878906	3	1593.8021240234375	1593.798583984375	0.003599999938160181	2.2587546345790166
a1	pepa1b95	DaPR130904_VB88_O1909.m	3289	22.6299991607666	PPEAPVTGYMFGK	M10:+15.99491	1	a1.a1	3.900000137946336E-6	45.29999923706055	2	1409.6768798828125	1409.6773681640625	-5.000000237487257E-4	-0.3546911052419862
a1	pepa1b53	DaPR130904_VB88_O1909.m	3325	22.760000228881836	IAPPEAPVTGY		1	a1.a1	0.006899999920278788	28.899999618530273	2	1114.580078125	1114.5782470703125	0.0017999999690800905	1.614960612959584
a1	pepa1b77	DaPR130904_VB88_O1909.m	3326	22.760000228881836	MAIMVQSPMFDGK	M9:+15.99491	1	a1.a1	4.900000058114529E-4	41.900001525878906	2	1470.680908203125	1470.679443359375	0.0015999999595806003	1.0879324973264244
a1	pepa1c102	DaPR130904_VB88_O1909.m	3347	22.829999923706055	QQVPSGESAILDR	Q1:-17.02655	1	a1.a1	1.1000000085914508E-4	39.70000076293945	2	1382.6923828125	1382.6915283203125	0.0010000000474974513	0.7232271457627624
a1	pepa1b29	DaPR130904_VB88_O1909.m	3349	22.829999923706055	FAGILSQGLR		1	a1.a1	3.3999999868683517E-4	56.599998474121094	2	1061.61279296875	1061.610595703125	0.002199999988079071	2.0723229374156436
a1	pepa1c139	DaPR130904_VB88_O1909.m	3778	24.350000381469727	VVSEDFLQDVSASTK		1	a1.a1	5.000000237487257E-4	35.099998474121094	2	1624.8094482421875	1624.806884765625	0.0026000000070780516	1.6001901711864646
a1	pepa1c139	DaPR130904_VB88_O1909.m	3634	23.809999465942383	VVSEDFLQDVSASTK		1	a1.a1	0.0013000000035390258	48.599998474121094	3	1624.8179931640625	1624.8070068359375	0.010999999940395355	6.770034775893889
a1	pepa1c139	DaPR130904_VB88_O1909.m	3601	23.709999084472656	VVSEDFLQDVSASTK		1	a1.a1	3.3999999260458935E-8	70.5999984741211	2	1624.8084716796875	1624.806884765625	0.0015999999595806003	0.9847323854806271
a1	pepa1c139	DaPR130904_VB88_O1909.m	3354	22.850000381469727	VVSEDFLQDVSASTK		1	a1.a1	0.023000000044703484	32.20000076293945	2	1624.808837890625	1624.806884765625	0.0020000000949949026	1.2309155714116748
a1	pepa1c139	DaPR130904_VB88_O1909.m	3936	24.90999984741211	VVSEDFLQDVSASTK		1	a1.a1	0.01899999938905239	29.299999237060547	2	1624.8101806640625	1624.806884765625	0.0032999999821186066	2.0310105853561944
a1	pepa1b36	DaPR130904_VB88_O1909.m	3431	23.1299991607666	FYTLIPHDFGMK	M11:+15.99491	1	a1.a1	0.004000000189989805	34.599998474121094	2	1484.726806640625	1484.7247314453125	0.002199999988079071	1.4817561407072881
a1	pepa1c123	DaPR130904_VB88_O1909.m	3444	23.15999984741211	TLIPHDFGMK	M9:+15.99491	1	a1.a1	2.2000000171829015E-4	43.5	2	1174.59326171875	1174.5928955078125	3.9999998989515007E-4	0.3405435120754905
a1	pepa1b66	DaPR130904_VB88_O1909.m	3449	23.200000762939453	KFYPLEIDYGQDEEAVK		1	a1.a1	3.7000001611886546E-5	54.400001525878906	2	2043.9945068359375	2043.991455078125	0.0031999999191612005	1.5655642352178478
a1	pepa1c138	DaPR130904_VB88_O1909.m	3517	23.40999984741211	VVSEDFLQ		1	a1.a1	0.009999999776482582	32.099998474121094	2	936.4688110351562	936.4677124023438	0.0010999999940395355	1.1746267164061412
a1	pepa1b44	DaPR130904_VB88_O1909.m	3527	23.459999084472656	GIYFADMVSK		1	a1.a1	0.014999999664723873	35.900001525878906	2	1130.557373046875	1130.5555419921875	0.0019000000320374966	1.6805897290896887
a1	pepa1a5	DaPR130904_VB88_O1909.m	3529	23.459999084472656	AQNDLIWNIK		1	a1.a1	0.00279999990016222	38.79999923706055	2	1214.6546630859375	1214.6531982421875	0.001500000013038516	1.2349203996739766
a1	pepa1b21	DaPR130904_VB88_O1909.m	3532	23.479999542236328	DVEVDGFSELR		1	a1.a1	1.2000000424450263E-5	53.20000076293945	2	1265.60400390625	1265.6011962890625	0.00279999990016222	2.2123872104200366
a1	pepa1c134	DaPR130904_VB88_O1909.m	3605	23.729999542236328	VPHWYHFSCFWK	C9:+57.02146	1	a1.a1	0.02199999988079071	27.5	2	1693.7716064453125	1693.773681640625	-0.0020000000949949026	-1.180795354582237
a1	pepa1b37	DaPR130904_VB88_O1909.m	3659	23.899999618530273	GALLPCEECSGQLVFK	C6:+57.02146 - C9:+57.02146	1	a1.a1	8.999999845400453E-4	36.70000076293945	2	1807.87548828125	1807.8720703125	0.0034000000450760126	1.8806640696032795
a1	pepa1b98	DaPR130904_VB88_O1909.m	3713	24.110000610351562	QAVSQGSSDSQILDLSNR	Q1:-17.02655	1	a1.a1	3.100000030826777E-4	36.900001525878906	2	1887.907470703125	1887.9046630859375	0.00279999990016222	1.4831256868582479
a1	pepa1a6	DaPR130904_VB88_O1909.m	3721	24.149999618530273	AQNDLIWNIKDELK		1	a1.a1	2.800000074785203E-4	35.5	2	1699.90234375	1699.90185546875	6.000000284984708E-4	0.35296157043902987
a1	pepa1b55	DaPR130904_VB88_O1909.m	3722	24.149999618530273	IAPPEAPVTGYMFGK		1	a1.a1	0.009700000286102295	33.29999923706055	3	1577.806640625	1577.8037109375	0.003000000026077032	1.9013772152269124
a1	pepa1c111	DaPR130904_VB88_O1909.m	3732	24.200000762939453	SATLGLVDIVK		1	a1.a1	0.01600000075995922	42.20000076293945	2	1115.6702880859375	1115.66748046875	0.002899999963119626	2.599340765853626
a1	pepa1b94	DaPR130904_VB88_O1909.m	3735	24.200000762939453	PPEAPVTGYMFGK		1	a1.a1	3.000000026176508E-9	47.0	2	1393.68115234375	1393.6824951171875	-0.0013000000035390258	-0.9327806068409544
a1	pepa1b76	DaPR130904_VB88_O1909.m	3753	24.260000228881836	MAIMVQSPMFDGK		1	a1.a1	0.005200000014156103	42.0	2	1454.6865234375	1454.6844482421875	0.002099999925121665	1.4436119996053194
a1	pepa1b35	DaPR130904_VB88_O1909.m	3766	24.309999465942383	FYTLIPHDFGMK		1	a1.a1	8.800000068731606E-4	32.79999923706055	2	1468.73291015625	1468.7298583984375	0.0031999999191612005	2.178753227397862
a1	pepa1c122	DaPR130904_VB88_O1909.m	3776	24.350000381469727	TLIPHDFGMK		1	a1.a1	0.0430000014603138	37.099998474121094	2	1158.599365234375	1158.5980224609375	0.00139999995008111	1.2083569304800117
a1	pepa1c142	DaPR130904_VB88_O1909.m	3779	24.350000381469727	YTLIPHDFGMK		1	a1.a1	0.002300000051036477	33.0	2	1321.6636962890625	1321.6612548828125	0.002400000113993883	1.8158965507441491
a1	pepa1b92	DaPR130904_VB88_O1909.m	3835	24.549999237060547	NTHATTHNAYDLEVIDIFK		1	a1.a1	0.017999999225139618	31.600000381469727	2	2202.088623046875	2202.0830078125	0.00570000009611249	2.5884583259986833
a1	pepa1b64	DaPR130904_VB88_O1909.m	3859	24.6299991607666	KFYPLEIDYG		1	a1.a1	0.014999999664723873	32.900001525878906	2	1244.621826171875	1244.6202392578125	0.0017000000225380063	1.3658784976465947
a1	pepa1b65	DaPR130904_VB88_O1909.m	3868	24.65999984741211	KFYPLEIDYGQD		1	a1.a1	0.04399999976158142	36.0	2	1487.70703125	1487.7056884765625	0.00139999995008111	0.9410463110581605
a1	pepa1c115	DaPR130904_VB88_O1909.m	4083	25.459999084472656	SLQELFLAH		1	a1.a1	0.007899999618530273	42.900001525878906	2	1057.56982421875	1057.568115234375	0.0017999999690800905	1.7020180006856391
a1	pepa1c115	DaPR130904_VB88_O1909.m	3939	24.93000030517578	SLQELFLAH		1	a1.a1	3.899999865097925E-5	42.900001525878906	2	1057.569580078125	1057.568115234375	0.001500000013038516	1.4183483705974727
a1	pepa1b32	DaPR130904_VB88_O1909.m	3953	24.979999542236328	FYPLEIDYGQDEEAVK		1	a1.a1	0.007600000128149986	28.399999618530273	2	1915.9007568359375	1915.8963623046875	0.004399999976158142	2.2965751502681773
a1	pepa1c124	DaPR130904_VB88_O1909.m	3975	25.049999237060547	TTNFAGILSQGLR		1	a1.a1	0.006800000090152025	47.70000076293945	3	1377.7498779296875	1377.7489013671875	0.0010000000474974513	0.7258216983552785
a1	pepa1c112	DaPR130904_VB88_O1909.m	4015	25.200000762939453	SDAYYCTGDVTAW	C6:+57.02146	1	a1.a1	0.02800000086426735	27.200000762939453	2	1508.6024169921875	1508.600341796875	0.002199999988079071	1.4583053756031095
a1	pepa1b34	DaPR130904_VB88_O1909.m	4115	25.579999923706055	FYTLIPHDFGM	M11:+15.99491	1	a1.a1	0.004600000102072954	31.200000762939453	2	1356.6317138671875	1356.6297607421875	0.002099999925121665	1.5479536022951415
a1	pepa1b33	DaPR130904_VB88_O1909.m	4160	25.75	FYTLIPHDF		1	a1.a1	0.006099999882280827	30.600000381469727	2	1152.57470703125	1152.57275390625	0.0019000000320374966	1.6484859854600051
a1	pepa1b11	DaPR130904_VB88_O1909.m	4198	25.899999618530273	ATTHNAYDLEVIDIFK		1	a1.a1	5.400000009103678E-5	35.20000076293945	2	1849.93994140625	1849.9334716796875	0.006500000134110451	3.513639940904812
a1	pepa1b11	DaPR130904_VB88_O1909.m	4197	25.899999618530273	ATTHNAYDLEVIDIFK		1	a1.a1	0.035999998450279236	35.29999923706055	3	1849.939208984375	1849.9334716796875	0.005799999926239252	3.1352478427091843
a1	pepa1c129	DaPR130904_VB88_O1909.m	4462	27.049999237060547	VFSATLGLVDIVK		1	a1.a1	0.02500000037252903	34.70000076293945	2	1361.80908203125	1361.8043212890625	0.004800000227987766	3.524735641493751
a1	pepa1c129	DaPR130904_VB88_O1909.m	4583	27.559999465942383	VFSATLGLVDIVK		1	a1.a1	0.00570000009611249	41.599998474121094	2	1361.8040771484375	1361.8043212890625	-1.9999999494757503E-4	-0.14686397437647886
a1	pepa1c129	DaPR130904_VB88_O1909.m	4351	26.530000686645508	VFSATLGLVDIVK		1	a1.a1	0.014999999664723873	35.099998474121094	2	1361.8055419921875	1361.8043212890625	0.0013000000035390258	0.9546158601615145
a1	pepa1b31	DaPR130904_VB88_O1909.m	4375	26.6299991607666	FSATLGLVDIVK		1	a1.a1	7.50000006519258E-4	37.70000076293945	2	1262.737060546875	1262.73583984375	0.0012000000569969416	0.9503175716826321
a1	pepa1b54	DaPR130904_VB88_O1909.m	4543	27.3799991607666	IAPPEAPVTGYMF		1	a1.a1	3.600000054575503E-4	32.20000076293945	2	1392.68896484375	1392.687255859375	0.0017999999690800905	1.2924653122996936
a1	pepa1c126	DaPR130904_VB88_O1909.m	4557	27.450000762939453	VADGMVFGALLPCEE	C13:+57.02146 - M5:+15.99491	1	a1.a1	1.5999999595806003E-4	36.79999923706055	2	1623.7408447265625	1623.73974609375	0.0012000000569969416	0.7390347251668846
a1	pepa1b87	DaPR130904_VB88_O1909.m	4650	27.90999984741211	NAYDLEVIDIFK		1	a1.a1	9.999999747378752E-5	40.599998474121094	2	1439.7440185546875	1439.7420654296875	0.0020000000949949026	1.3891377789243156
a1	pepa1b14	DaPR130904_VB88_O1909.m	4651	27.90999984741211	AYDLEVIDIFK		1	a1.a1	1.1000000085914508E-4	46.70000076293945	2	1325.701171875	1325.69921875	0.0020000000949949026	1.5086379072326073
a1	pepa1c127	DaPR130904_VB88_O1909.m	4658	27.93000030517578	VADGMVFGALLPCEECSGQLVFK	C13:+57.02146 - C16:+57.02146	1	a1.a1	5.700000110664405E-5	38.20000076293945	2	2527.21484375	2527.202880859375	0.012000000104308128	4.748332710125563
a1	pepa1c114	DaPR130904_VB88_O1909.m	4668	27.959999084472656	SILSEVQQAVSQGSSDSQILDLSNR		1	a1.a1	6.900000153109431E-4	34.900001525878906	3	2661.340087890625	2661.3330078125	0.007199999876320362	2.70541110608268
a1	pepa1b17	DaPR130904_VB88_O1909.m	4672	27.979999542236328	DLEVIDIFK		1	a1.a1	0.007600000128149986	43.400001525878906	2	1091.5999755859375	1091.5987548828125	0.0013000000035390258	1.1909137837726702
a1	pepa1c125	DaPR130904_VB88_O1909.m	4686	28.030000686645508	VADGMVFGALLPCE	C13:+57.02146	1	a1.a1	4.8000001697801054E-5	37.0	2	1478.70263671875	1478.7021484375	5.000000237487257E-4	0.33813437295472965
a2	pepa2b12	DaPR130904_VB88_O1909.m	495	10.359999656677246	ERETPPR		1	a2.a1	0.017000000923871994	26.600000381469727	2	884.4601440429688	884.4589233398438	0.0013000000035390258	1.4698251882970883
a2	pepa2b20	DaPR130904_VB88_O1909.m	635	11.380000114440918	HQGPPPGGPGGR		1	a2.a1	0.014000000432133675	31.899999618530273	2	1113.554443359375	1113.55517578125	-6.99999975040555E-4	-0.6286172344800497
a2	pepa2b26	DaPR130904_VB88_O1909.m	641	11.430000305175781	MEELHNQEMQK	M1:+15.99491 - M9:+15.99491	1	a2.a1	2.7999999474559445E-6	35.900001525878906	2	1448.614990234375	1448.6148681640625	1.9999999494757503E-4	0.13806291744130028
a2	pepa2b38	DaPR130904_VB88_O1909.m	823	12.600000381469727	QGPPPGGPGGR		1	a2.a1	0.028999999165534973	34.5	2	976.4962768554688	976.4962768554688	-9.999999747378752E-5	-0.10240694188390492
a2	pepa2b25	DaPR130904_VB88_O1909.m	874	12.899999618530273	MEELHNQEMQK	M9:+15.99491	1	a2.a1	2.099999983329326E-4	41.599998474121094	2	1432.62158203125	1432.619873046875	0.0017000000225380063	1.1866371914292038
a2	pepa2b25	DaPR130904_VB88_O1909.m	981	13.479999542236328	MEELHNQEMQK	M1:+15.99491	1	a2.a1	0.00800000037997961	38.20000076293945	2	1432.6207275390625	1432.619873046875	7.999999797903001E-4	0.5584174803389206
a2	pepa2b39	DaPR130904_VB88_O1909.m	880	12.930000305175781	QHHPPYHQQHHQGPPPGGPGGR	Q1:-17.02655	1	a2.a1	1.900000061141327E-4	39.099998474121094	3	2386.116455078125	2386.10888671875	0.007400000002235174	3.101283450819908
a2	pepa2b40	DaPR130904_VB88_O1909.m	1075	14.0	RMEELHNQEMQK		1	a2.a1	4.900000058114529E-4	39.0	2	1572.727783203125	1572.72607421875	0.0017000000225380063	1.080925693549323
a2	pepa2b32	DaPR130904_VB88_O1909.m	1106	14.15999984741211	MGGGGAMNMGDPYGSGGQK	M1:+15.99491 - M7:+15.99491 - M9:+15.99491	2	a2.a1 a2.a2	0.020999999716877937	34.5	2	1819.706298828125	1819.704833984375	0.001500000013038516	0.8243095171397429
a2	pepa2b10	DaPR130904_VB88_O1909.m	1134	14.300000190734863	EHQANLLR		1	a2.a1	0.009800000116229057	27.5	2	980.528076171875	980.527587890625	3.9999998989515007E-4	0.4079436365025243
a2	pepa2b36	DaPR130904_VB88_O1909.m	1221	14.729999542236328	PGGGPGLSTPGGHPKPPHR		1	a2.a1	3.9999998989515007E-4	36.400001525878906	2	1802.94189453125	1802.9412841796875	6.000000284984708E-4	0.3327895554687807
a2	pepa2b28	DaPR130904_VB88_O1909.m	1242	14.829999923706055	MGDPYGSGGQK		2	a2.a1 a2.a2	0.00570000009611249	38.5	2	1096.4727783203125	1096.47314453125	-3.9999998989515007E-4	-0.3648060072334493
a2	pepa2b42	DaPR130904_VB88_O1909.m	1268	14.979999542236328	RREEEMMIR		1	a2.a1	0.01600000075995922	29.5	2	1249.6126708984375	1249.6143798828125	-0.0017000000225380063	-1.3604197021943927
a2	pepa2b44	DaPR130904_VB88_O1909.m	1488	15.979999542236328	SPPPGMGLNQNR	M6:+15.99491	1	a2.a1	2.300000051036477E-4	36.70000076293945	2	1283.6173095703125	1283.616455078125	7.999999797903001E-4	0.6232391121393108
a2	pepa2b44	DaPR130904_VB88_O1909.m	1276	15.029999732971191	SPPPGMGLNQNR	M6:+15.99491	1	a2.a1	0.014999999664723873	30.899999618530273	2	1283.6156005859375	1283.616455078125	-8.999999845400453E-4	-0.7011440068250515
a2	pepa2b24	DaPR130904_VB88_O1909.m	1296	15.130000114440918	MEELHNQEMQK		1	a2.a1	1.9999999494757503E-5	49.29999923706055	2	1416.624267578125	1416.625	-6.99999975040555E-4	-0.4941321627392959
a2	pepa2b34	DaPR130904_VB88_O1909.m	1342	15.329999923706055	MPGGPKPGGGPGLSTPGGHPKPPHR	M1:+15.99491	1	a2.a1	0.007499999832361937	34.900001525878906	3	2386.2265625	2386.22021484375	0.006500000134110451	2.7239732920190987
a2	pepa2b31	DaPR130904_VB88_O1909.m	1546	16.229999542236328	MGGGGAMNMGDPYGSGGQK	M1:+15.99491 - M9:+15.99491	2	a2.a1 a2.a2	0.01899999938905239	23.799999237060547	2	1803.707275390625	1803.7099609375	-0.0026000000070780516	-1.4414734427294897
a2	pepa2b31	DaPR130904_VB88_O1909.m	1366	15.460000038146973	MGGGGAMNMGDPYGSGGQK	M1:+15.99491 - M9:+15.99491	2	a2.a1 a2.a2	9.599999757483602E-4	42.599998474121094	2	1803.711181640625	1803.7099609375	0.0013000000035390258	0.7207367213647449
a2	pepa2b35	DaPR130904_VB88_O1909.m	1397	15.600000381469727	NMGDPYGSGGQK		2	a2.a1 a2.a2	3.3000000985339284E-4	47.599998474121094	2	1210.5167236328125	1210.51611328125	6.000000284984708E-4	0.4956563749259796
a2	pepa2b19	DaPR130904_VB88_O1909.m	1408	15.649999618530273	GMGPGTPAGYGR	M2:+15.99491	1	a2.a1	1.0999999631167157E-6	57.70000076293945	2	1136.5191650390625	1136.5157470703125	0.0035000001080334187	3.079587869376776
a2	pepa2a1	DaPR130904_VB88_O1909.m	1750	17.059999465942383	AELDDTPMR	M8:+15.99491	1	a2.a1	0.007499999832361937	32.599998474121094	2	1063.4722900390625	1063.472900390625	-5.000000237487257E-4	-0.4701577478514688
a2	pepa2a1	DaPR130904_VB88_O1909.m	1411	15.65999984741211	AELDDTPMR	M8:+15.99491	1	a2.a1	2.500000118743628E-4	47.0	2	1063.471435546875	1063.472900390625	-0.00139999995008111	-1.3164415845169868
a2	pepa2a1	DaPR130904_VB88_O1909.m	1542	16.200000762939453	AELDDTPMR	M8:+15.99491	1	a2.a1	0.002199999988079071	41.0	2	1063.4718017578125	1063.472900390625	-0.0010000000474974513	-0.9403154957029376
a2	pepa2b30	DaPR130904_VB88_O1909.m	1799	17.25	MGGGGAMNMGDPYGSGGQK	M9:+15.99491	2	a2.a1 a2.a2	0.003100000089034438	34.20000076293945	2	1787.7159423828125	1787.7149658203125	0.0010000000474974513	0.5593733154427055
a2	pepa2b30	DaPR130904_VB88_O1909.m	2178	18.6299991607666	MGGGGAMNMGDPYGSGGQK	M1:+15.99491	2	a2.a1 a2.a2	5.999999848427251E-5	44.29999923706055	2	1787.7183837890625	1787.7149658203125	0.0034000000450760126	1.9018692073855776
a2	pepa2b18	DaPR130904_VB88_O1909.m	1834	17.3799991607666	GMGPGTPAGYGR		1	a2.a1	0.01600000075995922	39.099998474121094	2	1120.5223388671875	1120.520751953125	0.0015999999595806003	1.4279074767617812
a2	pepa2b43	DaPR130904_VB88_O1909.m	1990	17.950000762939453	SPPPGMGLNQNR		1	a2.a1	1.1000000085914508E-4	34.70000076293945	2	1267.62255859375	1267.62158203125	0.0010000000474974513	0.7888790011724484
a2	pepa2b43	DaPR130904_VB88_O1909.m	1851	17.450000762939453	SPPPGMGLNQNR		1	a2.a1	0.00279999990016222	35.79999923706055	2	1267.62109375	1267.62158203125	-5.000000237487257E-4	-0.3944395005862242
a2	pepa2b15	DaPR130904_VB88_O1909.m	1881	17.559999465942383	FATHAAALSVR		1	a2.a1	4.800000169780105E-6	52.099998474121094	2	1143.629638671875	1143.6273193359375	0.002300000051036477	2.011144725339373
a2	pepa2b15	DaPR130904_VB88_O1909.m	2078	18.299999237060547	FATHAAALSVR		1	a2.a1	0.010999999940395355	28.399999618530273	2	1143.630859375	1143.6273193359375	0.003599999938160181	3.14787857660708
a2	pepa2b33	DaPR130904_VB88_O1909.m	1962	17.850000381469727	MGYMDPR		2	a2.a1 a2.a2	0.006200000178068876	35.0	2	869.3656616210938	869.3648071289062	7.999999797903001E-4	0.9202120596902412
a2	pepa2a3	DaPR130904_VB88_O1909.m	2022	18.079999923706055	AVVIVDDR		2	a2.a1 a2.a3	0.029999999329447746	33.20000076293945	2	886.5000610351562	886.4996948242188	3.9999998989515007E-4	0.4512127778842212
a2	pepa2b45	DaPR130904_VB88_O1909.m	2196	18.700000762939453	SQFGPIER		1	a2.a1	0.009999999776482582	35.20000076293945	2	933.4804077148438	933.4793090820312	0.0010999999940395355	1.1783871193902071
a2	pepa2b13	DaPR130904_VB88_O1909.m	2292	19.059999465942383	FAQHGTFEYEYSQR		1	a2.a1	0.019999999552965164	31.100000381469727	3	1762.78564453125	1762.7823486328125	0.0031999999191612005	1.8153119820169927
a2	pepa2b13	DaPR130904_VB88_O1909.m	2293	19.059999465942383	FAQHGTFEYEYSQR		1	a2.a1	1.4000000192027073E-5	52.5	2	1762.7847900390625	1762.7823486328125	0.002400000113993883	1.361484085573745
a2	pepa2b29	DaPR130904_VB88_O1909.m	2417	19.600000381469727	MGGGGAMNMGDPYGSGGQK		2	a2.a1 a2.a2	9.999999974752427E-7	48.099998474121094	2	1771.724609375	1771.7200927734375	0.004600000102072954	2.5963469742402414
a2	pepa2b17	DaPR130904_VB88_O1909.m	2443	19.709999084472656	GIVEFASK		1	a2.a1	0.004900000058114529	35.29999923706055	2	850.4688110351562	850.46728515625	0.001500000013038516	1.7637362885309953
a2	pepa2a7	DaPR130904_VB88_O1909.m	2531	20.0	DKLESEMEDAYHEH		1	a2.a1	0.017000000923871994	30.799999237060547	3	1732.7120361328125	1732.7122802734375	-3.000000142492354E-4	-0.17313896696218525
a2	pepa2b48	DaPR130904_VB88_O1909.m	2829	21.110000610351562	YGEPGEVFINK		1	a2.a1	1.4000000192027073E-5	46.900001525878906	2	1252.622802734375	1252.621337890625	0.0015999999595806003	1.277321335013301
a2	pepa2a2	DaPR130904_VB88_O1909.m	3004	21.65999984741211	AFSQFGPIER		1	a2.a1	4.1000000783242285E-4	38.20000076293945	2	1151.5858154296875	1151.5848388671875	0.0010999999940395355	0.9552053456361965
a2	pepa2a8	DaPR130904_VB88_O1909.m	3143	22.110000610351562	DKLESEMEDAYHEHQANLLR		1	a2.a1	0.024000000208616257	48.599998474121094	3	2428.1240234375	2428.1201171875	0.0038999998942017555	1.6061807925380311
a2	pepa2a9	DaPR130904_VB88_O1909.m	3215	22.3799991607666	EAFSQFGPIER		1	a2.a1	3.7999998312443495E-5	49.400001525878906	2	1280.6295166015625	1280.62744140625	0.002199999988079071	1.7179078918247006
a2	pepa2a6	DaPR130904_VB88_O1909.m	3663	23.90999984741211	CSEGVFLLTTTPR	C1:+57.02146	1	a2.a1	0.0019000000320374966	45.099998474121094	2	1480.750732421875	1480.7469482421875	0.0038999998942017555	2.6338057956705514
a2	pepa2b22	DaPR130904_VB88_O1909.m	3905	24.799999237060547	LFVGNLPADITEDEFKR		1	a2.a1	0.0013000000035390258	27.899999618530273	2	1964.018310546875	1964.0128173828125	0.00559999980032444	2.851305119172715
a2	pepa2b37	DaPR130904_VB88_O1909.m	4150	25.709999084472656	PVIVEPLEQLDDEDGLPEK		1	a2.a1	0.004900000058114529	35.20000076293945	3	2135.0791015625	2135.07568359375	0.0032999999821186066	1.5456126485240378
a2	pepa2b37	DaPR130904_VB88_O1909.m	4136	25.65999984741211	PVIVEPLEQLDDEDGLPEK		1	a2.a1	9.699999736767495E-7	31.600000381469727	2	2135.082275390625	2135.07568359375	0.006500000134110451	3.044388629432414
a2	pepa2b16	DaPR130904_VB88_O1909.m	4184	25.850000381469727	FPPLGGGGGIGY		2	a2.a1 a2.a2	4.700000033608376E-7	45.29999923706055	2	1091.5528564453125	1091.5523681640625	5.000000237487257E-4	0.4580632485729486
a2	pepa2b21	DaPR130904_VB88_O1909.m	4456	27.010000228881836	LFVGNLPADITED		1	a2.a1	0.03799999877810478	28.399999618530273	2	1403.707275390625	1403.7056884765625	0.0015999999595806003	1.1398400481778166
a2	pepa2b11	DaPR130904_VB88_O1909.m	4538	27.350000381469727	ELLEEAFSQFGPIER		1	a2.a1	0.012000000104308128	35.599998474121094	2	1764.885009765625	1764.8807373046875	0.00430000014603138	2.4364253374980493
a2	pepa2a5	DaPR130904_VB88_O1909.m	4665	27.959999084472656	CSEGVFLLTTTPR	C1:+57.02146 - C1:-17.02655	1	a2.a1	6.099999882280827E-4	41.599998474121094	2	1463.7232666015625	1463.7203369140625	0.003000000026077032	2.049571868627502
a2	pepa2b47	DaPR130904_VB88_O1909.m	4666	27.959999084472656	VSNELLEEAFSQFGPIER		1	a2.a1	2.9000000722589903E-5	31.799999237060547	2	2065.030029296875	2065.024169921875	0.006000000052154064	2.905535024503398
a2	pepa2b23	DaPR130904_VB88_O1909.m	2203	18.709999084472656	KFPPLGGGGGIGYEAN		1	a2.a2	0.00989999994635582	27.799999237060547	2	1533.7589111328125	1533.77001953125	-0.010999999940395355	-7.171870489264857
a2	pepa2b41	DaPR130904_VB88_O1909.m	1004	13.609999656677246	RMEELHNQEVQK		1	a2.a3	0.02800000086426735	31.700000762939453	3	1540.754638671875	1540.754150390625	6.000000284984708E-4	0.38941970615257065
a2	pepa2b27	DaPR130904_VB88_O1909.m	1208	14.680000305175781	MEELHNQEVQK		1	a2.a3	0.009999999776482582	32.0	2	1384.6529541015625	1384.6529541015625	0.0	0.0
a2	pepa2b46	DaPR130904_VB88_O1909.m	3008	21.68000030517578	VELDNMPLR		1	a2.a3	0.024000000208616257	33.400001525878906	2	1086.5611572265625	1086.5616455078125	-3.9999998989515007E-4	-0.36813372858215254
a2	pepa2b14	DaPR130904_VB88_O1909.m	3477	23.280000686645508	FAQPGSFEYEYAMR		1	a2.a3	0.0013000000035390258	35.599998474121094	2	1695.748291015625	1695.74755859375	6.99999975040555E-4	0.4127972772203494
a2	pepa2a4	DaPR130904_VB88_O1909.m	4067	25.399999618530273	CSEGSFLLTTFPR	C1:+57.02146	1	a2.a3	0.001500000013038516	31.700000762939453	2	1514.730224609375	1514.731201171875	-8.999999845400453E-4	-0.5941648154099938
a3	pepa3b22	DaPR130904_VB88_O1909.m	1090	14.079999923706055	TAHLDEEVNK		1	a3.a1	2.0999999605919584E-7	45.70000076293945	2	1155.5655517578125	1155.564453125	0.0010999999940395355	0.9519157421853872
a3	pepa3b24	DaPR130904_VB88_O1909.m	1116	14.210000038146973	THLSLSHNPEQK		1	a3.a1	4.0000000467443897E-7	50.79999923706055	2	1390.7081298828125	1390.707763671875	3.9999998989515007E-4	0.28762332414038816
a3	pepa3b26	DaPR130904_VB88_O1909.m	1194	14.600000381469727	TTTESEVMK		1	a3.a1	0.04800000041723251	31.200000762939453	2	1025.4827880859375	1025.482421875	5.000000237487257E-4	0.48757542117057623
a3	pepa3b12	DaPR130904_VB88_O1909.m	1417	15.680000305175781	IAHGNSSIIADR		1	a3.a1	6.300000222836388E-6	45.20000076293945	2	1253.6619873046875	1253.66015625	0.0019000000320374966	1.5155622698585676
a3	pepa3a1	DaPR130904_VB88_O1909.m	1723	16.959999084472656	AAEEIGIK		1	a3.a1	0.0035000001080334187	34.099998474121094	2	830.463134765625	830.4622192382812	8.999999845400453E-4	1.0837338095471045
a3	pepa3b14	DaPR130904_VB88_O1909.m	1792	17.209999084472656	IFHELTQTDK		1	a3.a1	0.0010000000474974513	45.29999923706055	2	1231.62841796875	1231.6322021484375	-0.003700000001117587	-3.0041436028250743
a3	pepa3a3	DaPR130904_VB88_O1909.m	1854	17.450000762939453	APAEILNGK		1	a3.a1	2.2000000171829015E-4	47.0	2	912.5176391601562	912.5153198242188	0.002300000051036477	2.520505684747884
a3	pepa3b15	DaPR130904_VB88_O1909.m	1966	17.860000610351562	ITIGQAPTEK		1	a3.a1	3.800000058618025E-6	45.400001525878906	2	1057.59033203125	1057.5892333984375	0.0012000000569969416	1.1346560830057657
a3	pepa3b29	DaPR130904_VB88_O1909.m	1989	17.950000762939453	VVGDVAYDEAK		1	a3.a1	0.0031999999191612005	32.599998474121094	2	1165.5738525390625	1165.573974609375	-9.999999747378752E-5	-0.08579463822302746
a3	pepa3a7	DaPR130904_VB88_O1909.m	2350	19.350000381469727	EQVPGFTPR		1	a3.a1	0.00139999995008111	37.20000076293945	2	1030.53173828125	1030.531982421875	-3.000000142492354E-4	-0.29111179406989296
a3	pepa3a8	DaPR130904_VB88_O1909.m	2444	19.709999084472656	FSDIQIR		1	a3.a1	0.027000000700354576	34.79999923706055	2	878.475830078125	878.4735107421875	0.002300000051036477	2.618178036003952
a3	pepa3b23	DaPR130904_VB88_O1909.m	2615	20.350000381469727	TDPTTLTDEEINR		1	a3.a1	9.999999747378752E-5	41.79999923706055	2	1504.713134765625	1504.7130126953125	1.9999999494757503E-4	0.13291570768656122
a3	pepa3b25	DaPR130904_VB88_O1909.m	2732	20.75	TPVPSDIDISR		1	a3.a1	2.099999983329326E-4	30.299999237060547	2	1199.628173828125	1199.6270751953125	0.0012000000569969416	1.0003109147912224
a3	pepa3a5	DaPR130904_VB88_O1909.m	2803	21.010000228881836	DVDGLTSINAGR		1	a3.a1	7.600000244565308E-4	34.5	2	1217.61376953125	1217.612548828125	0.0013000000035390258	1.0676631123670608
a3	pepa3a9	DaPR130904_VB88_O1909.m	2832	21.110000610351562	GALALAQAVQR		1	a3.a1	3.600000054575503E-4	45.79999923706055	2	1097.64501953125	1097.6429443359375	0.002099999925121665	1.9131903830458665
a3	pepa3b19	DaPR130904_VB88_O1909.m	2873	21.229999542236328	MHGGGPTVTAGLPLPK		1	a3.a1	1.3000000080864993E-6	49.79999923706055	2	1532.8282470703125	1532.8258056640625	0.0024999999441206455	1.6309745927310875
a3	pepa3b19	DaPR130904_VB88_O1909.m	2857	21.200000762939453	MHGGGPTVTAGLPLPK		1	a3.a1	1.9999999494757503E-5	38.5	3	1532.82861328125	1532.8258056640625	0.00279999990016222	1.8266915195554023
a3	pepa3b20	DaPR130904_VB88_O1909.m	2894	21.299999237060547	NLVAAAIDAR		1	a3.a1	0.002400000113993883	45.79999923706055	2	1013.57568359375	1013.57421875	0.00139999995008111	1.3812505529271188
a3	pepa3a4	DaPR130904_VB88_O1909.m	2938	21.450000762939453	DDSNLYINVK		1	a3.a1	0.006300000008195639	41.20000076293945	2	1180.58642578125	1180.5849609375	0.0015999999595806003	1.3552603264656562
a3	pepa3b13	DaPR130904_VB88_O1909.m	3023	21.729999542236328	LAILQVGNR		1	a3.a1	0.0027000000700354576	39.0	2	983.6021118164062	983.60009765625	0.0020000000949949026	2.033346783678203
a3	pepa3b28	DaPR130904_VB88_O1909.m	3027	21.75	VLLSALER		1	a3.a1	4.3000000005122274E-5	38.900001525878906	2	900.5529174804688	900.5516967773438	0.0012000000569969416	1.3325165687779885
a3	pepa3b10	DaPR130904_VB88_O1909.m	3270	22.559999465942383	GDLNDCFIPCTPK	C6:+57.02146 - C10:+57.02146	1	a3.a1	0.0013000000035390258	30.399999618530273	2	1536.6868896484375	1536.6824951171875	0.004399999976158142	2.863311054911573
a3	pepa3b27	DaPR130904_VB88_O1909.m	3304	22.68000030517578	TVAMLMQSTVESAK		1	a3.a1	8.89999955688836E-6	49.599998474121094	2	1495.750732421875	1495.7498779296875	8.999999845400453E-4	0.6017048691227456
a3	pepa3b27	DaPR130904_VB88_O1909.m	3296	22.65999984741211	TVAMLMQSTVESAK		1	a3.a1	4.799999878741801E-4	46.0	2	1495.752685546875	1495.7498779296875	0.00279999990016222	1.87197066934599
a3	pepa3b21	DaPR130904_VB88_O1909.m	3319	22.729999542236328	QPSQGPTFGIK	Q1:-17.02655	1	a3.a1	0.03799999877810478	29.899999618530273	2	1142.5885009765625	1142.58447265625	0.004100000020116568	3.5883561506704154
a3	pepa3b30	DaPR130904_VB88_O1909.m	3384	22.959999084472656	YITSLNEDSTVHGF		1	a3.a1	1.5999999959603883E-5	47.400001525878906	2	1582.7420654296875	1582.73876953125	0.0032999999821186066	2.0849934592149704
a3	pepa3b16	DaPR130904_VB88_O1909.m	3446	23.18000030517578	IYGADDIELLPEAQHK		1	a3.a1	0.005499999970197678	33.599998474121094	2	1811.9219970703125	1811.9178466796875	0.00419999985024333	2.317985806000955
a3	pepa3b32	DaPR130904_VB88_O1909.m	3551	23.530000686645508	YVVVTGITPTPLGEGK		1	a3.a1	2.499999993688107E-7	57.400001525878906	2	1630.9072265625	1630.905517578125	0.0017999999690800905	1.1036813289791727
a3	pepa3b31	DaPR130904_VB88_O1909.m	3611	23.75	YSGLCPHVVVLVATVR	C5:+57.02146	1	a3.a1	4.600000102072954E-4	42.79999923706055	3	1769.9737548828125	1769.9735107421875	3.000000142492354E-4	0.1694940700685622
a3	pepa3b11	DaPR130904_VB88_O1909.m	4183	25.829999923706055	GVPTGFILPIR		1	a3.a1	3.3000000985339284E-4	36.5	2	1169.7061767578125	1169.7044677734375	0.0017000000225380063	1.4533585784911978
a3	pepa3a2	DaPR130904_VB88_O1909.m	4212	25.959999084472656	AAQAPSSFQLLYDLK		1	a3.a1	0.00800000037997961	33.20000076293945	2	1651.8720703125	1651.869384765625	0.0027000000700354576	1.6345118415149673
a3	pepa3a6	DaPR130904_VB88_O1909.m	4228	26.030000686645508	EIGLLSEEVELYGETK		1	a3.a1	8.999999845400453E-4	32.099998474121094	2	1808.930419921875	1808.9169921875	0.014000000432133675	7.73943773683261
a3	pepa3b18	DaPR130904_VB88_O1909.m	4579	27.549999237060547	MFGIPVVVAVNAFK	M1:+15.99491	1	a3.a1	3.699999942909926E-4	27.100000381469727	2	1507.833984375	1507.8345947265625	-5.000000237487257E-4	-0.331601374247152
a3	pepa3b17	DaPR130904_VB88_O1909.m	4675	27.979999542236328	MFGIPVVVAVNAFK		1	a3.a1	2.099999983329326E-5	33.400001525878906	2	1491.8404541015625	1491.839599609375	8.999999845400453E-4	0.6032820048319553
a4	pepa4b23	DaPR130904_VB88_O1909.m	869	12.859999656677246	VLHNAQEVEK		1	a4.a1	1.900000061141327E-4	45.099998474121094	2	1166.61865234375	1166.6168212890625	0.0019000000320374966	1.6286410390843469
a4	pepa4a5	DaPR130904_VB88_O1909.m	870	12.880000114440918	CAGGHDDATLAR	C1:+57.02146	1	a4.a1	7.499999810534064E-6	41.900001525878906	2	1243.550048828125	1243.548828125	0.0013000000035390258	1.0453952222359792
a4	pepa4b18	DaPR130904_VB88_O1909.m	886	12.960000038146973	SAKPNNSGEAPSSPTPK		1	a4.a1	0.039000000804662704	30.600000381469727	3	1668.8177490234375	1668.8192138671875	-0.001500000013038516	-0.8988391316292055
a4	pepa4b22	DaPR130904_VB88_O1909.m	1047	13.850000381469727	VADNPSYNTK		1	a4.a1	0.001500000013038516	36.29999923706055	2	1108.5279541015625	1108.52734375	6.000000284984708E-4	0.5412586634703577
a4	pepa4b17	DaPR130904_VB88_O1909.m	1051	13.859999656677246	PNNSGEAPSSPTPK		1	a4.a1	7.79999973019585E-5	45.29999923706055	2	1382.6551513671875	1382.6551513671875	9.999999747378752E-5	0.07232461208776911
a4	pepa4b24	DaPR130904_VB88_O1909.m	1153	14.399999618530273	VLHNAQEVEKEPGQR		1	a4.a1	4.600000102072954E-4	30.399999618530273	2	1733.8951416015625	1733.893310546875	0.0017999999690800905	1.0381261396713994
a4	pepa4b24	DaPR130904_VB88_O1909.m	1151	14.399999618530273	VLHNAQEVEKEPGQR		1	a4.a1	0.004000000189989805	37.599998474121094	3	1733.8935546875	1733.893310546875	1.9999999494757503E-4	0.11534734791986391
a4	pepa4a1	DaPR130904_VB88_O1909.m	1182	14.550000190734863	AADETLCQTK	C7:+57.02146	1	a4.a1	8.799999704933725E-6	46.099998474121094	2	1136.5264892578125	1136.525634765625	8.999999845400453E-4	0.7918870960844133
a4	pepa4b19	DaPR130904_VB88_O1909.m	1600	16.450000762939453	SEAHTADGISIR		1	a4.a1	0.03400000184774399	35.79999923706055	3	1256.6256103515625	1256.6234130859375	0.002199999988079071	1.7507233791517924
a4	pepa4b19	DaPR130904_VB88_O1909.m	1601	16.450000762939453	SEAHTADGISIR		1	a4.a1	0.004600000102072954	35.900001525878906	2	1256.6248779296875	1256.6234130859375	0.001500000013038516	1.1936750480837448
a4	pepa4b13	DaPR130904_VB88_O1909.m	1961	17.850000381469727	LTTTGQVTSPVK		1	a4.a1	1.4000000373926014E-4	38.900001525878906	2	1231.689697265625	1231.689697265625	9.999999747378752E-5	0.08118927818897037
a4	pepa4b16	DaPR130904_VB88_O1909.m	2221	18.780000686645508	NLQDVVER		1	a4.a1	0.009999999776482582	46.599998474121094	2	972.5123291015625	972.5112915039062	0.0010000000474974513	1.0282657448131383
a4	pepa4b10	DaPR130904_VB88_O1909.m	2249	18.8799991607666	FCVDYAK	C2:+57.02146	1	a4.a1	0.023000000044703484	27.700000762939453	2	902.4089965820312	902.4080810546875	8.999999845400453E-4	0.997331477227212
a4	pepa4b21	DaPR130904_VB88_O1909.m	2426	19.6299991607666	TGKPLPFGTLGVHK		1	a4.a1	0.041999999433755875	31.100000381469727	3	1451.838623046875	1451.8372802734375	0.0012000000569969416	0.8265389470994537
a4	pepa4b12	DaPR130904_VB88_O1909.m	2436	19.68000030517578	LCAMVADNPSYNTK	C2:+57.02146	1	a4.a1	7.79999973019585E-5	45.900001525878906	2	1583.721923828125	1583.7197265625	0.002300000051036477	1.4522772006058673
a4	pepa4a9	DaPR130904_VB88_O1909.m	2447	19.709999084472656	EQITQHIADLSSK		1	a4.a1	6.70000008540228E-6	38.70000076293945	2	1469.7598876953125	1469.7598876953125	9.999999747378752E-5	0.06803832266139374
a4	pepa4a6	DaPR130904_VB88_O1909.m	2586	20.229999542236328	DLEQGDVSETIR		1	a4.a1	5.900000178371556E-5	49.70000076293945	2	1361.656005859375	1361.6546630859375	0.0013000000035390258	0.9547207811067288
a4	pepa4b11	DaPR130904_VB88_O1909.m	2823	21.079999923706055	FLHDNMVEIPNR		1	a4.a1	6.900000153109431E-4	35.5	2	1484.741455078125	1484.73193359375	0.009600000455975533	6.465813955209419
a4	pepa4b27	DaPR130904_VB88_O1909.m	2824	21.079999923706055	VVPNPFSESGGDMK	M13:+15.99491	1	a4.a1	0.0031999999191612005	29.5	2	1479.6824951171875	1479.6788330078125	0.003700000001117587	2.500542630319597
a4	pepa4a8	DaPR130904_VB88_O1909.m	2886	21.280000686645508	EDEQQQALQDIASR		1	a4.a1	2.3999999393709004E-4	42.900001525878906	2	1630.7607421875	1630.76708984375	-0.006399999838322401	-3.9245333549965182
a4	pepa4a4	DaPR130904_VB88_O1909.m	3127	22.059999465942383	ALDLADMITR	M7:+15.99491	1	a4.a1	4.200000148557592E-6	57.5	2	1134.5875244140625	1134.582763671875	0.004800000227987766	4.230630308937023
a4	pepa4a7	DaPR130904_VB88_O1909.m	3315	22.729999542236328	DYIPQAFPGGH		1	a4.a1	0.017999999225139618	33.900001525878906	2	1201.566162109375	1201.5640869140625	0.002099999925121665	1.7477219467461165
a4	pepa4b14	DaPR130904_VB88_O1909.m	3454	23.200000762939453	LYLPPSTPDFSR		1	a4.a1	0.0026000000070780516	35.5	2	1392.7178955078125	1392.7161865234375	0.0017000000225380063	1.2206363643849254
a4	pepa4b26	DaPR130904_VB88_O1909.m	3788	24.3799991607666	VIQEGLEGLVLK		1	a4.a1	7.300000288523734E-5	66.5	2	1297.7742919921875	1297.77294921875	0.0013000000035390258	1.0017160585151792
a4	pepa4a2	DaPR130904_VB88_O1909.m	3807	24.450000762939453	AAVWEITGAEFSK		1	a4.a1	1.4999999621068127E-5	56.599998474121094	2	1408.714111328125	1408.7110595703125	0.003000000026077032	2.129606355892526
a4	pepa4a3	DaPR130904_VB88_O1909.m	4004	25.15999984741211	ALDLADMITR		1	a4.a1	2.4000000848900527E-6	49.900001525878906	2	1118.58935546875	1118.5877685546875	0.0015999999595806003	1.4303749822402754
a4	pepa4b15	DaPR130904_VB88_O1909.m	4106	25.549999237060547	IYYPDFIVPDPK		1	a4.a1	1.9999999494757503E-4	40.400001525878906	2	1466.7593994140625	1466.7569580078125	0.002400000113993883	1.6362629820100705
a4	pepa4b20	DaPR130904_VB88_O1909.m	4310	26.350000381469727	SMILDSEVLLIDNK		1	a4.a1	6.199999916134402E-6	54.29999923706055	2	1589.8475341796875	1589.845947265625	0.0017000000225380063	1.0692860056421412
a4	pepa4b25	DaPR130904_VB88_O1909.m	4390	26.729999542236328	VLLDIFTGVR		1	a4.a1	1.2000000424450263E-5	54.29999923706055	2	1132.6741943359375	1132.6728515625	0.0013000000035390258	1.1477276971419428
a5	pepa5b18	DaPR130904_VB88_O1909.m	1211	14.699999809265137	TEHAEFLHCK	C9:+57.02146	1	a5.a1	1.4000000373926014E-4	45.70000076293945	2	1271.583984375	1271.584228515625	-9.999999747378752E-5	-0.07864205550152334
a5	pepa5b16	DaPR130904_VB88_O1909.m	1216	14.710000038146973	QEIEAETDR		1	a5.a1	0.0430000014603138	24.0	2	1090.501953125	1090.50146484375	5.000000237487257E-4	0.45850467868960365
a5	pepa5b14	DaPR130904_VB88_O1909.m	2346	19.309999465942383	KFTDFDEVR		1	a5.a1	4.600000102072954E-4	35.900001525878906	2	1156.5638427734375	1156.563720703125	1.9999999494757503E-4	0.17292604926772767
a5	pepa5a3	DaPR130904_VB88_O1909.m	2523	19.979999542236328	FFLSHPAYR		1	a5.a1	8.299999753944576E-4	44.29999923706055	2	1137.5845947265625	1137.5843505859375	1.9999999494757503E-4	0.1758111342201224
a5	pepa5b19	DaPR130904_VB88_O1909.m	2636	20.399999618530273	TIMHLMINNTK		1	a5.a1	9.399999980814755E-4	36.599998474121094	2	1315.688232421875	1315.6865234375	0.0017999999690800905	1.3681070201868624
a5	pepa5a5	DaPR130904_VB88_O1909.m	2656	20.479999542236328	FTDFDEVR		1	a5.a1	0.032999999821186066	28.299999237060547	2	1028.47021484375	1028.46875	0.001500000013038516	1.4584789406955885
a5	pepa5b11	DaPR130904_VB88_O1909.m	2848	21.15999984741211	LDLMDEGTDAR		1	a5.a1	0.0012000000569969416	46.5	2	1235.5599365234375	1235.5577392578125	0.002300000051036477	1.861507542673048
a5	pepa5b12	DaPR130904_VB88_O1909.m	2908	21.350000381469727	IEGSGDQVDTLELSGGAR		1	a5.a1	6.199999916134402E-6	45.79999923706055	2	1803.8800048828125	1803.872314453125	0.007699999958276749	4.268594787215378
a5	pepa5b10	DaPR130904_VB88_O1909.m	2995	21.6299991607666	HVFAIFNTEQR		1	a5.a1	2.300000051036477E-4	35.900001525878906	2	1361.69775390625	1361.696533203125	0.0013000000035390258	0.9546914248808653
a5	pepa5b13	DaPR130904_VB88_O1909.m	3076	21.899999618530273	LQSQLLSLEK		1	a5.a1	0.014999999664723873	34.900001525878906	2	1158.6746826171875	1158.67333984375	0.00139999995008111	1.2082783835087665
a5	pepa5b20	DaPR130904_VB88_O1909.m	3179	22.25	VPVGDQPPDIEYQIK		1	a5.a1	1.8000000272877514E-4	39.29999923706055	2	1697.8760986328125	1697.8748779296875	0.0012000000569969416	0.7067658945871016
a5	pepa5a6	DaPR130904_VB88_O1909.m	3327	22.760000228881836	GISPVPINLR		1	a5.a1	0.0012000000569969416	46.0	2	1065.643798828125	1065.641845703125	0.0019000000320374966	1.7829630468235325
a5	pepa5a8	DaPR130904_VB88_O1909.m	3411	23.059999465942383	GMEELIPLVNK	M2:+15.99491	1	a5.a1	5.099999834783375E-4	39.79999923706055	2	1258.67041015625	1258.671630859375	-0.0010999999940395355	-0.8739372264142442
a5	pepa5b17	DaPR130904_VB88_O1909.m	3438	23.149999618530273	SSVLENFVGR		1	a5.a1	6.000000284984708E-4	34.099998474121094	2	1107.5819091796875	1107.5797119140625	0.002199999988079071	1.986313007013413
a5	pepa5a4	DaPR130904_VB88_O1909.m	3752	24.260000228881836	FPFELVK		1	a5.a1	2.2000000171829015E-4	33.5	2	879.4989013671875	879.4979248046875	0.0010000000474974513	1.1370124013874439
a5	pepa5a7	DaPR130904_VB88_O1909.m	3998	25.1299991607666	GMEELIPLVNK		1	a5.a1	8.699999889358878E-4	51.0	2	1242.6788330078125	1242.6767578125	0.002199999988079071	1.770371880095158
a5	pepa5a9	DaPR130904_VB88_O1909.m	4017	25.209999084472656	GWLTINNISLMK	M11:+15.99491	1	a5.a1	5.90000010561198E-4	46.099998474121094	2	1405.7529296875	1405.751220703125	0.0017999999690800905	1.2804541390899673
a5	pepa5b15	DaPR130904_VB88_O1909.m	4058	25.360000610351562	NLVDSYVAIINK		1	a5.a1	4.299999854993075E-4	40.099998474121094	2	1348.75	1348.74755859375	0.0024999999441206455	1.8535714323940875
a5	pepa5a1	DaPR130904_VB88_O1909.m	4335	26.450000762939453	ALLQMVQQFGVDFEK	M5:+15.99491	1	a5.a1	4.1000000783242285E-4	37.5	2	1768.8966064453125	1768.894287109375	0.002400000113993883	1.356779843478281
a5	pepa5a2	DaPR130904_VB88_O1909.m	4399	26.760000228881836	DMILQFISR		1	a5.a1	0.009700000286102295	38.900001525878906	2	1122.6004638671875	1122.5980224609375	0.0024999999441206455	2.2269769713652217
a6	pepa6b16	DaPR130904_VB88_O1909.m	769	12.229999542236328	VPSPPPGHK		1	a6.a1	0.006200000178068876	43.900001525878906	2	915.5081787109375	915.505126953125	0.003100000089034438	3.386108933492802
a6	pepa6b16	DaPR130904_VB88_O1909.m	692	11.75	VPSPPPGHK		1	a6.a1	0.029999999329447746	41.099998474121094	2	915.5078735351562	915.505126953125	0.00279999990016222	3.058420775294668
a6	pepa6b13	DaPR130904_VB88_O1909.m	939	13.25	MLDHEYTTK	M1:+15.99491	1	a6.a1	0.012000000104308128	29.899999618530273	2	1153.519775390625	1153.519775390625	0.0	0.0
a6	pepa6b11	DaPR130904_VB88_O1909.m	951	13.3100004196167	KLEEEEDGKLK		1	a6.a1	0.00570000009611249	32.0	3	1317.6904296875	1317.6900634765625	3.000000142492354E-4	0.22767115163464344
a6	pepa6b11	DaPR130904_VB88_O1909.m	956	13.350000381469727	KLEEEEDGKLK		1	a6.a1	1.500000071246177E-4	46.099998474121094	2	1317.6898193359375	1317.6900634765625	-1.9999999494757503E-4	-0.15178075671292515
a6	pepa6a8	DaPR130904_VB88_O1909.m	1184	14.550000190734863	LEVQATDREENK		1	a6.a1	0.009499999694526196	35.70000076293945	2	1431.7095947265625	1431.707763671875	0.0017999999690800905	1.2572397906564836
a6	pepa6b12	DaPR130904_VB88_O1909.m	1278	15.050000190734863	MLDHEYTTK		1	a6.a1	2.4000000848900527E-5	50.70000076293945	2	1137.52880859375	1137.52490234375	0.0038999998942017555	3.428496278337483
a6	pepa6a1	DaPR130904_VB88_O1909.m	1533	16.15999984741211	AVAILCNHQR	C6:+57.02146	1	a6.a1	0.0026000000070780516	42.20000076293945	2	1181.62255859375	1181.6212158203125	0.00139999995008111	1.1848128074690951
a6	pepa6a4	DaPR130904_VB88_O1909.m	1930	17.75	EKENGFSSPPQIK		1	a6.a1	1.8000000272877514E-4	31.100000381469727	2	1460.7401123046875	1460.7384033203125	0.0017999999690800905	1.2322534719348954
a6	pepa6a2	DaPR130904_VB88_O1909.m	2081	18.299999237060547	EEGETADTVGCCSLR	C11:+57.02146 - C12:+57.02146	1	a6.a1	4.5000000682193786E-5	34.5	2	1683.69677734375	1683.6953125	0.001500000013038516	0.8908975406074346
a6	pepa6a3	DaPR130904_VB88_O1909.m	2334	19.260000228881836	ELTAPDENIPAK		1	a6.a1	0.006099999882280827	25.899999618530273	2	1297.6650390625	1297.663818359375	0.0012000000569969416	0.9247387805834728
a6	pepa6b15	DaPR130904_VB88_O1909.m	2528	20.0	SGDHLHNDSQIEADFR	S1:+42.01057	1	a6.a1	2.0999999605919584E-7	49.5	2	1882.835693359375	1882.8319091796875	0.0038999998942017555	2.071347885696768
a6	pepa6b15	DaPR130904_VB88_O1909.m	2526	19.979999542236328	SGDHLHNDSQIEADFR	S1:+42.01057	1	a6.a1	1.3000000035390258E-4	37.5	3	1882.830322265625	1882.8319091796875	-0.0015999999595806003	-0.8497837495635436
a6	pepa6a5	DaPR130904_VB88_O1909.m	2834	21.110000610351562	EYGFCIMDNHK	C5:+57.02146	1	a6.a1	4.600000102072954E-5	38.099998474121094	2	1413.5943603515625	1413.593017578125	0.00139999995008111	0.9903840303906539
a6	pepa6a7	DaPR130904_VB88_O1909.m	3275	22.579999923706055	HLQDLMEGLTAK		1	a6.a1	1.2999999853491317E-5	54.099998474121094	2	1355.702392578125	1355.69921875	0.0032999999821186066	2.4341682406229586
a6	pepa6b10	DaPR130904_VB88_O1909.m	3280	22.600000381469727	IMPEDIIINCSK	C10:+57.02146 - M2:+15.99491	1	a6.a1	0.009999999776482582	34.79999923706055	2	1448.7152099609375	1448.7127685546875	0.0024999999441206455	1.7256698486993924
a6	pepa6b14	DaPR130904_VB88_O1909.m	3338	22.799999237060547	NLQLFMENK		1	a6.a1	0.007300000172108412	32.400001525878906	2	1136.574462890625	1136.5772705078125	-0.00279999990016222	-2.463536772041205
a6	pepa6a9	DaPR130904_VB88_O1909.m	3664	23.93000030517578	IMPEDIIINCSK	C10:+57.02146	1	a6.a1	0.006500000134110451	33.0	2	1432.7191162109375	1432.7178955078125	0.0013000000035390258	0.9073663472865702
a6	pepa6a6	DaPR130904_VB88_O1909.m	3734	24.200000762939453	GPVFAPPYEPLPENVK		1	a6.a1	3.699999942909926E-4	38.900001525878906	2	1753.9239501953125	1753.9163818359375	0.007600000128149986	4.333159896821635
a7	pepa7b10	DaPR130904_VB88_O1909.m	417	9.609999656677246	KVHSTIQK		1	a7.a1	5.90000010561198E-4	32.099998474121094	2	940.5581665039062	940.5579223632812	3.000000142492354E-4	0.3189596378024695
a7	pepa7a8	DaPR130904_VB88_O1909.m	918	13.149999618530273	LKVEEETSK		1	a7.a1	0.006300000008195639	31.299999237060547	2	1062.568115234375	1062.5682373046875	0.0	0.0
a7	pepa7a4	DaPR130904_VB88_O1909.m	1015	13.680000305175781	FPANANSTK		1	a7.a1	0.039000000804662704	30.799999237060547	2	949.4750366210938	949.4741821289062	7.999999797903001E-4	0.8425715989417892
a7	pepa7b13	DaPR130904_VB88_O1909.m	1403	15.630000114440918	NIHHHQILAINR		1	a7.a1	0.010999999940395355	43.400001525878906	3	1465.8157958984375	1465.8138427734375	0.0017999999690800905	1.2279867446703505
a7	pepa7a6	DaPR130904_VB88_O1909.m	1534	16.15999984741211	HVCIQSSLAK	C3:+57.02146	1	a7.a1	3.600000054575503E-4	35.29999923706055	2	1142.6015625	1142.59912109375	0.0024999999441206455	2.187993932401705
a7	pepa7b12	DaPR130904_VB88_O1909.m	1735	17.0	NGPFINR		1	a7.a1	0.007199999876320362	33.29999923706055	2	817.4320068359375	817.431884765625	9.999999747378752E-5	0.12233434899895008
a7	pepa7b16	DaPR130904_VB88_O1909.m	2051	18.18000030517578	TDFDKPDFK		1	a7.a1	0.020999999716877937	30.600000381469727	2	1112.5260009765625	1112.5262451171875	-1.9999999494757503E-4	-0.17977103535791922
a7	pepa7b18	DaPR130904_VB88_O1909.m	2059	18.200000762939453	TLMGVDPGYK	M3:+15.99491	1	a7.a1	0.0034000000450760126	37.5	2	1096.534423828125	1096.53466796875	-3.000000142492354E-4	-0.27358917416169193
a7	pepa7b11	DaPR130904_VB88_O1909.m	2767	20.8799991607666	NAPQISDGSEVVVVK		1	a7.a1	0.0026000000070780516	41.599998474121094	2	1541.812744140625	1541.8173828125	-0.004699999932199717	-3.0483505923549976
a7	pepa7b17	DaPR130904_VB88_O1909.m	2910	21.350000381469727	TFEELEHVSAPYK		1	a7.a1	0.00279999990016222	28.700000762939453	2	1549.7584228515625	1549.753662109375	0.004699999932199717	3.03274000708121
a7	pepa7a5	DaPR130904_VB88_O1909.m	2931	21.40999984741211	HIGVGMYQHDVSQTLLK		1	a7.a1	0.003599999938160181	31.899999618530273	2	1926.0084228515625	1925.990966796875	0.017999999225139618	9.345837823463683
a7	pepa7a9	DaPR130904_VB88_O1909.m	3507	23.3799991607666	ITLDLIR		1	a7.a1	0.020999999716877937	32.5	2	843.5322265625	843.5302734375	0.0020000000949949026	2.3709879277297676
a7	pepa7a3	DaPR130904_VB88_O1909.m	3891	24.729999542236328	ETEAYFADLIMK	M11:+15.99491	1	a7.a1	0.03200000151991844	28.0	2	1446.6875	1446.6824951171875	0.004999999888241291	3.4561833056784654
a7	pepa7b19	DaPR130904_VB88_O1909.m	4031	25.260000228881836	VEVQVLNIDIPR		1	a7.a1	6.099999882280827E-4	48.20000076293945	2	1394.802001953125	1394.8006591796875	0.00139999995008111	1.0037276229167258
a7	pepa7a1	DaPR130904_VB88_O1909.m	4253	26.1299991607666	ALLEKPGELSLLSY		1	a7.a1	0.006800000090152025	39.400001525878906	2	1532.858642578125	1532.8575439453125	0.0012000000569969416	0.7828516496766863
a7	pepa7a2	DaPR130904_VB88_O1909.m	4281	26.229999542236328	ETEAYFADLIMK		1	a7.a1	9.200000204145908E-4	41.0	2	1430.6895751953125	1430.6876220703125	0.0020000000949949026	1.3979292643216916
a7	pepa7b14	DaPR130904_VB88_O1909.m	4425	26.8799991607666	QLLLTSPVPGR	Q1:-17.02655	1	a7.a1	0.004800000227987766	33.79999923706055	2	1163.6802978515625	1163.6787109375	0.0015999999595806003	1.3749499277954347
a7	pepa7a7	DaPR130904_VB88_O1909.m	4511	27.25	LFNDDNTIPFIIR		1	a7.a1	0.023000000044703484	36.20000076293945	2	1577.8345947265625	1577.8326416015625	0.0020000000949949026	1.2675616172858635
a7	pepa7b15	DaPR130904_VB88_O1909.m	4619	27.75	SIVCLEDLQIGTVLTGK	C4:+57.02146	1	a7.a1	0.0032999999821186066	30.399999618530273	2	1846.0030517578125	1845.9993896484375	0.003700000001117587	2.004334357782337
a8	pepa8a5	DaPR130904_VB88_O1909.m	708	11.850000381469727	LSSFTQHHR		1	a8.a1	0.0019000000320374966	43.0	2	1112.5579833984375	1112.56005859375	-0.0020000000949949026	-1.7976558474720512
a8	pepa8a6	DaPR130904_VB88_O1909.m	1412	15.65999984741211	KAPGCVLSNPDQK	C5:+57.02146	1	a8.a1	1.9999999494757503E-5	45.400001525878906	2	1413.7183837890625	1413.7159423828125	0.0024999999441206455	1.7683891573769095
a8	pepa8a1	DaPR130904_VB88_O1909.m	1800	17.25	APGCVLSNPDQK	C4:+57.02146	1	a8.a1	0.0020000000949949026	33.20000076293945	2	1285.6241455078125	1285.620849609375	0.0032999999821186066	2.5668531924643907
a8	pepa8b13	DaPR130904_VB88_O1909.m	2034	18.110000610351562	SPFNSPSPQDSPR		1	a8.a1	5.599999894911889E-6	50.599998474121094	2	1415.6529541015625	1415.6553955078125	-0.002400000113993883	-1.6953279178037353
a8	pepa8a4	DaPR130904_VB88_O1909.m	2181	18.649999618530273	GIPLESTDGER		3	a8.a1 a8.a2 a8.a3	2.3999999393709004E-4	40.099998474121094	2	1173.57470703125	1173.574951171875	-3.000000142492354E-4	-0.25562919006550877
a8	pepa8b11	DaPR130904_VB88_O1909.m	2629	20.3799991607666	SFVGLGPR		1	a8.a1	6.799999973736703E-4	37.79999923706055	2	832.4651489257812	832.468017578125	-0.002899999963119626	-3.483617270434619
a8	pepa8a9	DaPR130904_VB88_O1909.m	2759	20.850000381469727	NWTEDMEGGISSPVK	M6:+15.99491	1	a8.a1	0.009600000455975533	29.0	2	1665.7437744140625	1665.742919921875	8.999999845400453E-4	0.5402994506392717
a8	pepa8b15	DaPR130904_VB88_O1909.m	3052	21.809999465942383	SVTELIQVSR		1	a8.a1	0.00570000009611249	43.5	2	1131.6376953125	1131.63720703125	5.000000237487257E-4	0.4418377379623558
a8	pepa8b10	DaPR130904_VB88_O1909.m	3150	22.149999618530273	QMLAPPPPGLPR		1	a8.a1	0.02800000086426735	32.5	2	1273.7120361328125	1273.708984375	0.003100000089034438	2.4338370279735337
a8	pepa8b12	DaPR130904_VB88_O1909.m	1080	14.029999732971191	SLPSTSSTSSTK		1	a8.a2	0.04800000041723251	31.799999237060547	2	1182.585693359375	1182.5853271484375	5.000000237487257E-4	0.4228024923616915
a8	pepa8a7	DaPR130904_VB88_O1909.m	1583	16.3799991607666	KPPCCVLSNPDQK	C4:+57.02146 - C5:+57.02146	1	a8.a2	0.004999999888241291	37.099998474121094	2	1542.7412109375	1542.74072265625	5.000000237487257E-4	0.3240985451449281
a8	pepa8b14	DaPR130904_VB88_O1909.m	2120	18.43000030517578	SPQCSNPGLCVQPH	C4:+57.02146 - C10:+57.02146	1	a8.a2	0.00139999995008111	27.399999618530273	2	1580.6966552734375	1580.69482421875	0.0019000000320374966	1.2020030703754352
a8	pepa8a3	DaPR130904_VB88_O1909.m	3378	22.950000762939453	EDFVLTVTGK		2	a8.a2 a8.a3	0.035999998450279236	35.79999923706055	2	1108.5904541015625	1108.5888671875	0.0015999999595806003	1.443276228851021
a8	pepa8a2	DaPR130904_VB88_O1909.m	1736	17.0	DQDMSSPTTMK		1	a8.a3	2.699999895412475E-4	35.900001525878906	2	1240.5184326171875	1240.518798828125	-3.9999998989515007E-4	-0.32244573018402956
a8	pepa8a8	DaPR130904_VB88_O1909.m	3234	22.43000030517578	NPPGYLEDSFVK		1	a8.a3	0.0024999999441206455	40.599998474121094	2	1365.669921875	1365.6689453125	0.0010000000474974513	0.7322419177281839
a9	pepa9a3	DaPR130904_VB88_O1909.m	1681	16.780000686645508	AAPAGGPAPSTAAAPAEEK		1	a9.a1	0.02500000037252903	29.5	2	1663.830322265625	1663.8289794921875	0.00139999995008111	0.8414326035530406
a9	pepa9a4	DaPR130904_VB88_O1909.m	1769	17.149999618530273	AGAAPAGGPAPSTAAAPAEEK		1	a9.a1	0.007300000172108412	58.5	2	1791.89453125	1791.8875732421875	0.007000000216066837	3.9064952068400403
a9	pepa9a7	DaPR130904_VB88_O1909.m	1963	17.850000381469727	ILHDDEVTVTEDK		1	a9.a1	1.9999999494757503E-4	46.70000076293945	2	1513.7398681640625	1513.738525390625	0.00139999995008111	0.9248624690448672
a9	pepa9b11	DaPR130904_VB88_O1909.m	2819	21.059999465942383	SALILHDDEVTVTEDK		1	a9.a1	1.3000000035390258E-4	43.400001525878906	2	1784.89306640625	1784.8917236328125	0.00139999995008111	0.7843612761180115
a9	pepa9a8	DaPR130904_VB88_O1909.m	3394	23.0	IYSALILHDDEVTVTEDK		1	a9.a1	0.0038999998942017555	33.0	2	2061.048828125	2061.0390625	0.009800000116229057	4.754883250170838
a9	pepa9b13	DaPR130904_VB88_O1909.m	3542	23.5	WPGLFAK		1	a9.a1	0.02800000086426735	26.299999237060547	2	818.4558715820312	818.4564208984375	-5.000000237487257E-4	-0.6109061044445894
a9	pepa9a9	DaPR130904_VB88_O1909.m	4309	26.350000381469727	KEESEESDDDMGFGLFD		2	a9.a1 a9.a2	0.0066999997943639755	24.5	2	1949.767578125	1949.7596435546875	0.007899999618530273	4.051781277064212
a9	pepa9a1	DaPR130904_VB88_O1909.m	4638	27.850000381469727	AAGVNVEPFWPGLFAK		1	a9.a1	1.6999999843392288E-6	50.900001525878906	2	1702.9019775390625	1702.8956298828125	0.006399999838322401	3.7583042237079596
a9	pepa9a2	DaPR130904_VB88_O1909.m	1290	15.100000381469727	AAPAAGSAPAAAEEK		1	a9.a2	3.6000000136482413E-7	42.0	2	1311.6549072265625	1311.654296875	6.000000284984708E-4	0.45743762661241105
a9	pepa9b12	DaPR130904_VB88_O1909.m	1883	17.559999465942383	VSAAPGSAAPAAGSAPAAAEEK		1	a9.a2	1.3000000187446403E-8	45.79999923706055	2	1880.9371337890625	1880.935302734375	0.0019000000320374966	1.0101357708983432
a9	pepa9a5	DaPR130904_VB88_O1909.m	2477	19.829999923706055	LLAALGGNSSPSAK		1	a9.a2	1.1000000021965661E-8	65.0	2	1285.71240234375	1285.7115478515625	0.0010000000474974513	0.7777794709617891
a9	pepa9a6	DaPR130904_VB88_O1909.m	2918	21.3799991607666	ILDSVGIEADDDR		1	a9.a2	1.1000000085914508E-5	54.0	2	1417.680908203125	1417.6810302734375	0.0	0.0
a9	pepa9b10	DaPR130904_VB88_O1909.m	3802	24.43000030517578	NIEDVIAQGIGK		1	a9.a2	2.1999999262334313E-6	62.099998474121094	2	1256.6861572265625	1256.6849365234375	0.0013000000035390258	1.0344677219856055
a9	pepa9b15	DaPR130904_VB88_O1909.m	4347	26.510000228881836	YVASYLLAALGGNSSPSAK		1	a9.a2	6.800000119255856E-5	50.400001525878906	2	1868.976806640625	1868.9757080078125	0.0012000000569969416	0.642062950232805
a9	pepa9b14	DaPR130904_VB88_O1909.m	4698	28.059999465942383	YVASYLLAALGGN		1	a9.a2	0.003100000089034438	28.200000762939453	2	1311.7056884765625	1311.6949462890625	0.010999999940395355	8.3860961510263
b10	pepb10a8	DaPR130904_VB88_O1909.m	885	12.960000038146973	SDIPEKPK		1	b10.a1	0.0035000001080334187	29.100000381469727	2	913.5000610351562	913.4993286132812	6.99999975040555E-4	0.7662840607701108
b10	pepb10a2	DaPR130904_VB88_O1909.m	1454	15.850000381469727	EADCPTDL	C4:+57.02146	1	b10.a1	0.010999999940395355	22.700000762939453	2	920.3685913085938	920.3670043945312	0.0015999999595806003	1.7384368973909157
b10	pepb10a5	DaPR130904_VB88_O1909.m	1818	17.309999465942383	FREDHPDLIQNAK		1	b10.a1	0.003599999938160181	41.5	3	1582.798828125	1582.7977294921875	0.0010999999940395355	0.6949719307421871
b10	pepb10a5	DaPR130904_VB88_O1909.m	1819	17.309999465942383	FREDHPDLIQNAK		1	b10.a1	9.800000116229057E-4	35.70000076293945	2	1582.7991943359375	1582.7977294921875	0.0015999999595806003	1.0108682428385412
b10	pepb10a6	DaPR130904_VB88_O1909.m	1981	17.90999984741211	LHPEMSNLDLTK	M5:+15.99491	1	b10.a1	0.0013000000035390258	21.799999237060547	2	1413.7066650390625	1413.7047119140625	0.002099999925121665	1.4854586728217127
b10	pepb10b10	DaPR130904_VB88_O1909.m	2188	18.65999984741211	TPQQLWYTHEK		1	b10.a1	0.002400000113993883	35.20000076293945	2	1430.714111328125	1430.7066650390625	0.007400000002235174	5.172269189109517
b10	pepb10a7	DaPR130904_VB88_O1909.m	2424	19.6299991607666	MWNDLSEK		1	b10.a1	0.027000000700354576	27.899999618530273	2	1022.4632568359375	1022.4616088867188	0.0017000000225380063	1.6626541356296087
b10	pepb10a4	DaPR130904_VB88_O1909.m	2738	20.760000228881836	FIFSEEK		1	b10.a1	0.008799999952316284	30.399999618530273	2	899.4529418945312	899.4512939453125	0.0015999999595806003	1.7788622578577131
b10	pepb10b12	DaPR130904_VB88_O1909.m	2778	20.93000030517578	WVEISNEVR		1	b10.a1	0.006399999838322401	39.400001525878906	2	1131.5718994140625	1131.5797119140625	-0.007799999788403511	-6.893018411588383
b10	pepb10a3	DaPR130904_VB88_O1909.m	2901	21.329999923706055	FLESLPEEEQQR		1	b10.a1	0.014999999664723873	34.599998474121094	2	1504.7310791015625	1504.7281494140625	0.002899999963119626	1.9272583983019649
b10	pepb10b11	DaPR130904_VB88_O1909.m	3202	22.329999923706055	VHLDLWVK		1	b10.a1	0.004600000102072954	34.70000076293945	2	1009.5828857421875	1009.5833740234375	-5.000000237487257E-4	-0.4952538211441645
b10	pepb10a9	DaPR130904_VB88_O1909.m	3922	24.860000610351562	TLTELILDAQEHVK		1	b10.a1	0.006899999920278788	29.399999618530273	2	1609.88232421875	1609.8800048828125	0.002400000113993883	1.4907944112074274
b10	pepb10a1	DaPR130904_VB88_O1909.m	4372	26.6299991607666	AEEIWQQSVIGDYLAR		1	b10.a1	4.2999999116943854E-9	53.599998474121094	2	1877.9453125	1877.9395751953125	0.00570000009611249	3.0352414802907965
b11	pepb11a1	DaPR130904_VB88_O1909.m	740	12.0600004196167	AEGGGGGGRPGAPAAGDGK		1	b11.a1	2.7999999474559445E-7	46.20000076293945	2	1538.73095703125	1538.73095703125	-0.0	-0.0
b11	pepb11b11	DaPR130904_VB88_O1909.m	787	12.359999656677246	TNVSAAAQR		1	b11.a1	0.006500000134110451	49.29999923706055	2	917.479736328125	917.4802856445312	-6.000000284984708E-4	-0.6539650365097163
b11	pepb11b10	DaPR130904_VB88_O1909.m	1145	14.359999656677246	TCNCETEDYGEK	C2:+57.02146 - C4:+57.02146	1	b11.a1	2.300000051036477E-5	45.20000076293945	2	1505.5516357421875	1505.55224609375	-6.000000284984708E-4	-0.39852488019277216
b11	pepb11a4	DaPR130904_VB88_O1909.m	1762	17.110000610351562	AVTVAPPGAR		1	b11.a1	7.099999929778278E-4	32.599998474121094	2	938.5427856445312	938.5421752929688	6.000000284984708E-4	0.6392893620483053
b11	pepb11a6	DaPR130904_VB88_O1909.m	2139	18.5	IQNVPLEDR		1	b11.a1	0.017999999225139618	30.700000762939453	2	1083.5850830078125	1083.5797119140625	0.005400000140070915	4.983482138598017
b11	pepb11a8	DaPR130904_VB88_O1909.m	2576	20.200000762939453	NGQDLGVAFK		1	b11.a1	7.000000186963007E-5	42.099998474121094	2	1048.5435791015625	1048.5426025390625	0.0010000000474974513	0.9537047374860453
b11	pepb11b13	DaPR130904_VB88_O1909.m	3047	21.799999237060547	YNILGTNTIMDK	M10:+15.99491	1	b11.a1	1.500000071246177E-4	52.79999923706055	2	1398.6962890625	1398.69384765625	0.0026000000070780516	1.8588771312855883
b11	pepb11a3	DaPR130904_VB88_O1909.m	3100	21.959999084472656	ANFESDEVELSYAK		1	b11.a1	4.8999998398358E-5	43.29999923706055	2	1601.7291259765625	1601.7333984375	-0.00419999985024333	-2.622159127318225
b11	pepb11a7	DaPR130904_VB88_O1909.m	3255	22.510000228881836	NFILDQTNVSAAAQR		1	b11.a1	5.199999875138417E-10	58.0	2	1647.8507080078125	1647.8453369140625	0.005400000140070915	3.277006657787164
b11	pepb11a5	DaPR130904_VB88_O1909.m	3269	22.559999465942383	GYFEYIEENK		1	b11.a1	2.099999983329326E-5	42.0	2	1291.5872802734375	1291.58447265625	0.00279999990016222	2.1678798092112315
b11	pepb11a2	DaPR130904_VB88_O1909.m	3271	22.559999465942383	AFLWAGGR		1	b11.a1	0.01899999938905239	32.0	2	877.4698486328125	877.4683227539062	0.001500000013038516	1.7094634349087543
b11	pepb11b12	DaPR130904_VB88_O1909.m	3503	23.360000610351562	YNILGTNTIMDK		1	b11.a1	0.006099999882280827	31.899999618530273	2	1382.70068359375	1382.6988525390625	0.0019000000320374966	1.3741242560146119
b11	pepb11a9	DaPR130904_VB88_O1909.m	3923	24.860000610351562	SSGPTSLFAVTVAPPGAR		1	b11.a1	7.599999662488699E-5	35.900001525878906	2	1714.9140625	1714.9127197265625	0.00139999995008111	0.816368048342621
b12	pepb12a8	DaPR130904_VB88_O1909.m	753	12.130000114440918	PQPQNGSSGMGSTVSK	M10:+15.99491	1	b12.a1	0.04600000008940697	30.799999237060547	2	1577.724365234375	1577.7227783203125	0.0015999999595806003	1.0141198324359648
b12	pepb12a1	DaPR130904_VB88_O1909.m	873	12.899999618530273	AAGPSLSHTSGGTQSK		1	b12.a1	5.199999941396527E-5	36.29999923706055	2	1485.7315673828125	1485.7296142578125	0.0020000000949949026	1.346140021577204
b12	pepb12b10	DaPR130904_VB88_O1909.m	1008	13.630000114440918	VETYNDESR		1	b12.a1	0.009999999776482582	34.599998474121094	2	1112.4776611328125	1112.48583984375	-0.008200000040233135	-7.370880371281701
b12	pepb12a9	DaPR130904_VB88_O1909.m	1466	15.880000114440918	SGGVGGSNTNWK		1	b12.a1	5.8000001445179805E-5	43.900001525878906	2	1163.545166015625	1163.54443359375	7.999999797903001E-4	0.6875543010587073
b12	pepb12a2	DaPR130904_VB88_O1909.m	1676	16.760000228881836	ATAFNEQVDK		1	b12.a1	6.799999973736703E-4	45.20000076293945	2	1122.54296875	1122.54296875	0.0	0.0
b12	pepb12b11	DaPR130904_VB88_O1909.m	1978	17.90999984741211	VIDQQNGLYR		1	b12.a1	2.3999999393709004E-4	46.400001525878906	2	1205.6295166015625	1205.627685546875	0.0017999999690800905	1.492998203888796
b12	pepb12a6	DaPR130904_VB88_O1909.m	2872	21.229999542236328	NIYLMDTSGK		1	b12.a1	0.04899999871850014	28.899999618530273	2	1141.5601806640625	1141.55615234375	0.004000000189989805	3.503988990622433
b12	pepb12b12	DaPR130904_VB88_O1909.m	3348	22.829999923706055	VVPIASLTPYQSK		1	b12.a1	0.013000000268220901	25.200000762939453	2	1402.796630859375	1402.7945556640625	0.002199999988079071	1.5682980655977974
b12	pepb12a7	DaPR130904_VB88_O1909.m	3699	24.059999465942383	PILQVINIR		1	b12.a1	0.0031999999191612005	40.0	2	1065.6822509765625	1065.6783447265625	0.004000000189989805	3.7534779699555094
b12	pepb12a5	DaPR130904_VB88_O1909.m	4318	26.3799991607666	LFSLELVDESGEIR		1	b12.a1	3.699999942909926E-4	38.900001525878906	2	1606.83447265625	1606.8326416015625	0.0017999999690800905	1.1202162082580014
b12	pepb12a3	DaPR130904_VB88_O1909.m	4328	26.43000030517578	DSLVDIIGICK	C10:+57.02146	1	b12.a1	9.299999874201603E-6	45.599998474121094	2	1232.656005859375	1232.6558837890625	9.999999747378752E-5	0.08112564000132576
b12	pepb12a4	DaPR130904_VB88_O1909.m	4561	27.459999084472656	GWFDAEGQALDGVSISDLK		1	b12.a1	0.0017999999690800905	36.20000076293945	2	2007.9696044921875	2007.9661865234375	0.0034000000450760126	1.6932556274579114
b13	pepb13a9	DaPR130904_VB88_O1909.m	503	10.40999984741211	KPNADEMK		1	b13.a1	0.007000000216066837	29.399999618530273	2	932.4541015625	932.4509887695312	0.003100000089034438	3.3245716143485673
b13	pepb13a3	DaPR130904_VB88_O1909.m	1119	14.229999542236328	DPNNPYDK		1	b13.a1	0.00279999990016222	34.20000076293945	2	962.4232177734375	962.4218139648438	0.00139999995008111	1.454663568268051
b13	pepb13a4	DaPR130904_VB88_O1909.m	1155	14.40999984741211	EYNVNDDSMK	M9:+15.99491	1	b13.a1	0.010999999940395355	25.399999618530273	2	1230.495849609375	1230.4947509765625	0.0012000000569969416	0.975217534284141
b13	pepb13b11	DaPR130904_VB88_O1909.m	1284	15.0600004196167	VNNVNGNQVGHLK		1	b13.a1	9.999999747378752E-6	49.5	2	1392.734375	1392.7347412109375	-1.9999999494757503E-4	-0.1436023594655803
b13	pepb13b10	DaPR130904_VB88_O1909.m	1468	15.899999618530273	PVTMGDEGGLR	M4:+15.99491	1	b13.a1	0.0031999999191612005	27.5	2	1147.5390625	1147.5416259765625	-0.0024999999441206455	-2.178570160357482
b13	pepb13a5	DaPR130904_VB88_O1909.m	1507	16.059999465942383	GDSPLHSIR		1	b13.a1	0.039000000804662704	39.70000076293945	2	981.5117797851562	981.5115966796875	9.999999747378752E-5	0.10188366374077813
b13	pepb13a1	DaPR130904_VB88_O1909.m	2001	17.979999542236328	AVSSNGPSGNDTPEELR		1	b13.a1	1.8000000272877514E-4	33.900001525878906	2	1729.801025390625	1729.7991943359375	0.0019000000320374966	1.098393407893162
b13	pepb13a6	DaPR130904_VB88_O1909.m	2058	18.200000762939453	IREPALLSK		1	b13.a1	0.0032999999821186066	28.899999618530273	2	1026.63232421875	1026.6309814453125	0.0013000000035390258	1.2662777833850862
b13	pepb13a2	DaPR130904_VB88_O1909.m	2244	18.860000610351562	CSEQPSISDIK	C1:+57.02146	1	b13.a1	6.200000061653554E-4	33.29999923706055	2	1263.589599609375	1263.5889892578125	6.99999975040555E-4	0.5539775836854278
b13	pepb13a8	DaPR130904_VB88_O1909.m	3857	24.610000610351562	LSYPTFFPR		1	b13.a1	0.028999999165534973	18.899999618530273	2	1127.5888671875	1127.5887451171875	9.999999747378752E-5	0.08868481341873873
b13	pepb13a7	DaPR130904_VB88_O1909.m	4186	25.850000381469727	LSLIEIPLK		1	b13.a1	0.001500000013038516	28.700000762939453	2	1025.6634521484375	1025.660888671875	0.0026000000070780516	2.5349509138881015
b14	pepb14a7	DaPR130904_VB88_O1909.m	469	10.15999984741211	IKDHIQNGK		1	b14.a1	0.020999999716877937	32.099998474121094	2	1052.5860595703125	1052.5850830078125	0.0010000000474974513	0.9500420095636384
b14	pepb14a8	DaPR130904_VB88_O1909.m	811	12.510000228881836	KKEEPSQNDISPK		1	b14.a1	0.017999999225139618	30.299999237060547	2	1499.775634765625	1499.7703857421875	0.005200000014156103	3.4671974214124734
b14	pepb14b10	DaPR130904_VB88_O1909.m	1272	15.010000228881836	SDAGLESDTAMK	M11:+15.99491	1	b14.a1	4.199999966658652E-5	50.29999923706055	2	1240.53515625	1240.53662109375	-0.00139999995008111	-1.1285438303681556
b14	pepb14a3	DaPR130904_VB88_O1909.m	2133	18.479999542236328	DVESYIHR		1	b14.a1	0.032999999821186066	37.400001525878906	2	1018.4985961914062	1018.4957275390625	0.002899999963119626	2.8473364047650382
b14	pepb14a9	DaPR130904_VB88_O1909.m	2205	18.729999542236328	QDAQSLHGDIPQK	Q1:-17.02655	1	b14.a1	7.300000288523734E-5	47.20000076293945	2	1419.6920166015625	1419.6866455078125	0.005400000140070915	3.8036563611819925
b14	pepb14a4	DaPR130904_VB88_O1909.m	2674	20.530000686645508	EEYQLVQVEQK		1	b14.a1	0.006099999882280827	41.900001525878906	2	1392.7037353515625	1392.7010498046875	0.00279999990016222	2.010481646836478
b14	pepb14a1	DaPR130904_VB88_O1909.m	2777	20.90999984741211	AAVIGDVIR		1	b14.a1	0.020999999716877937	41.5	2	913.5481567382812	913.5469970703125	0.0012000000569969416	1.3135613830982598
b14	pepb14a2	DaPR130904_VB88_O1909.m	3153	22.15999984741211	APQVLVLAPTR		1	b14.a1	3.099999958067201E-6	39.099998474121094	2	1164.71142578125	1164.7103271484375	0.0010999999940395355	0.9444408351153438
b14	pepb14a5	DaPR130904_VB88_O1909.m	3782	24.360000610351562	EGAFSNFPISEETIK		1	b14.a1	1.500000071246177E-4	33.400001525878906	2	1668.8076171875	1668.81201171875	-0.00430000014603138	-2.576683362677085
b14	pepb14a6	DaPR130904_VB88_O1909.m	4047	25.329999923706055	GAVEALAAALAH		1	b14.a1	6.899999789311551E-7	56.599998474121094	2	1093.601806640625	1093.6004638671875	0.00139999995008111	1.2801749782826841
b14	pepb14b11	DaPR130904_VB88_O1909.m	4536	27.350000381469727	TFSFAIPLIEK		1	b14.a1	2.500000118743628E-4	34.0	2	1265.71630859375	1265.71435546875	0.0019000000320374966	1.501128610755025
b15	pepb15a5	DaPR130904_VB88_O1909.m	425	9.699999809265137	KDEEGQKEEDKPR		1	b15.a1	0.0012000000569969416	25.5	2	1587.7642822265625	1587.7613525390625	0.003000000026077032	1.8894527324774555
b15	pepb15a6	DaPR130904_VB88_O1909.m	585	11.010000228881836	NFQTAHR		1	b15.a1	3.000000142492354E-4	38.0	2	873.43359375	873.4329833984375	6.000000284984708E-4	0.6869445508731907
b15	pepb15a3	DaPR130904_VB88_O1909.m	772	12.260000228881836	FSSQQAATK		1	b15.a1	8.900000248104334E-4	37.900001525878906	2	967.4863891601562	967.4848022460938	0.0015999999595806003	1.6537727061614527
b15	pepb15a8	DaPR130904_VB88_O1909.m	1336	15.300000190734863	QSNASSDVEVEEK		1	b15.a1	0.03400000184774399	25.299999237060547	2	1421.6400146484375	1421.6395263671875	6.000000284984708E-4	0.42204793646367716
b15	pepb15b10	DaPR130904_VB88_O1909.m	1699	16.850000381469727	VSQVIMEK		1	b15.a1	0.007799999788403511	42.0	2	933.5091552734375	933.5078125	0.0013000000035390258	1.3925968118654881
b15	pepb15a4	DaPR130904_VB88_O1909.m	1864	17.479999542236328	IDNLDVNR		1	b15.a1	0.02800000086426735	43.400001525878906	2	958.4989013671875	958.4957275390625	0.0031999999191612005	3.3385646145520123
b15	pepb15a9	DaPR130904_VB88_O1909.m	1928	17.729999542236328	VDEVPDGAVKPPTNK		1	b15.a1	0.005799999926239252	30.5	2	1565.8204345703125	1565.8173828125	0.003100000089034438	1.9797967011109943
b15	pepb15a2	DaPR130904_VB88_O1909.m	3729	24.18000030517578	DFKPGDLIFAK		1	b15.a1	0.009600000455975533	34.400001525878906	3	1250.6741943359375	1250.6783447265625	-0.00419999985024333	-3.3581774786078844
b15	pepb15a7	DaPR130904_VB88_O1909.m	4403	26.780000686645508	NMFLVGEGDSVITQVLNK	M2:+15.99491	1	b15.a1	3.999999989900971E-6	39.20000076293945	2	1980.015380859375	1980.0111083984375	0.004399999976158142	2.222209742912579
b15	pepb15a1	DaPR130904_VB88_O1909.m	4547	27.399999618530273	DFKPGDLIF		1	b15.a1	0.04500000178813934	25.600000381469727	2	1051.54443359375	1051.5462646484375	-0.0017999999690800905	-1.7117648833852146
b16	pepb16a5	DaPR130904_VB88_O1909.m	488	10.3100004196167	NSSNKPAVTTK		1	b16.a1	8.999999845400453E-4	34.70000076293945	2	1146.6121826171875	1146.61181640625	5.000000237487257E-4	0.4360673914174745
b16	pepb16a8	DaPR130904_VB88_O1909.m	684	11.699999809265137	VAGGAAPSKPASAK		1	b16.a1	3.499999875202775E-4	38.400001525878906	2	1211.674560546875	1211.6746826171875	-9.999999747378752E-5	-0.08253040102958162
b16	pepb16a4	DaPR130904_VB88_O1909.m	807	12.5	KLQANGPVAK		1	b16.a1	7.3999999585794285E-6	35.70000076293945	2	1025.61083984375	1025.610595703125	3.000000142492354E-4	0.29250869238881566
b16	pepb16a1	DaPR130904_VB88_O1909.m	1124	14.25	ANGTSALTAQNGK		1	b16.a1	0.029999999329447746	28.5	2	1232.625244140625	1232.6234130859375	0.0019000000320374966	1.5414278293487438
b16	pepb16a7	DaPR130904_VB88_O1909.m	1335	15.300000190734863	VADNSFDAK		1	b16.a1	5.799999926239252E-4	31.700000762939453	2	966.4512329101562	966.453125	-0.0019000000320374966	-1.9659515633906162
b16	pepb16a6	DaPR130904_VB88_O1909.m	1426	15.729999542236328	SSVPPPSAPPPK		1	b16.a1	0.035999998450279236	30.299999237060547	2	1160.6337890625	1160.63134765625	0.002400000113993883	2.0678401620293845
b16	pepb16a9	DaPR130904_VB88_O1909.m	1618	16.510000228881836	VREEEIEVDSR		1	b16.a1	0.0015999999595806003	29.299999237060547	3	1360.6693115234375	1360.670654296875	-0.001500000013038516	-1.1023975627765994
b16	pepb16a3	DaPR130904_VB88_O1909.m	1748	17.049999237060547	EEEIEVDSR		1	b16.a1	0.023000000044703484	33.79999923706055	2	1105.5040283203125	1105.501220703125	0.002899999963119626	2.623244469395662
b16	pepb16a2	DaPR130904_VB88_O1909.m	1817	17.309999465942383	DNQLSEVANK		1	b16.a1	0.005799999926239252	41.599998474121094	2	1117.5501708984375	1117.548828125	0.00139999995008111	1.2527416385286723
b17	pepb17a7	DaPR130904_VB88_O1909.m	1142	14.359999656677246	SYVTTSTR		1	b17.a1	0.003700000001117587	29.799999237060547	2	914.4572143554688	914.4581909179688	-0.0010000000474974513	-1.0935437589482493
b17	pepb17a5	DaPR130904_VB88_O1909.m	1245	14.850000381469727	QVDQLTNDK		1	b17.a1	0.019999999552965164	31.100000381469727	2	1060.527587890625	1060.52734375	3.000000142492354E-4	0.28287815115491727
b17	pepb17a1	DaPR130904_VB88_O1909.m	1934	17.75	DGQVINETSQHHDDLE		1	b17.a1	0.017999999225139618	28.0	2	1836.7996826171875	1836.7999267578125	-1.9999999494757503E-4	-0.10888501901271343
b17	pepb17a8	DaPR130904_VB88_O1909.m	2349	19.329999923706055	VELQELNDR		1	b17.a1	0.003000000026077032	40.20000076293945	2	1115.5726318359375	1115.569580078125	0.003100000089034438	2.7788496068683948
b17	pepb17a6	DaPR130904_VB88_O1909.m	2534	20.010000228881836	SLYASSPGGVYATR		1	b17.a1	5.199999986160719E-9	60.79999923706055	2	1428.71435546875	1428.712158203125	0.002199999988079071	1.5398483000564551
b17	pepb17a3	DaPR130904_VB88_O1909.m	3096	21.959999084472656	EYQDLLNVK		1	b17.a1	0.020999999716877937	29.299999237060547	2	1121.5885009765625	1121.5841064453125	0.004399999976158142	3.92302275939275
b17	pepb17a2	DaPR130904_VB88_O1909.m	3117	22.030000686645508	ETNLDSLPLVDTHSK		1	b17.a1	0.006899999920278788	28.0	2	1668.853515625	1668.8443603515625	0.009200000204145908	5.512797012543348
b17	pepb17a4	DaPR130904_VB88_O1909.m	4052	25.350000381469727	ILLAELEQLK		1	b17.a1	0.01600000075995922	42.900001525878906	2	1169.715576171875	1169.71435546875	0.0012000000569969416	1.0258915361571799
b18	pepb18a5	DaPR130904_VB88_O1909.m	595	11.079999923706055	KLDEMTDR	M5:+15.99491	1	b18.a1	0.002099999925121665	32.20000076293945	2	1023.4785766601562	1023.47802734375	6.000000284984708E-4	0.5862363553184049
b18	pepb18a7	DaPR130904_VB88_O1909.m	2294	19.079999923706055	MLANFESGK		1	b18.a1	7.399999885819852E-4	32.70000076293945	2	996.485107421875	996.4822998046875	0.00279999990016222	2.809884230468545
b18	pepb18a8	DaPR130904_VB88_O1909.m	2704	20.649999618530273	QAIPIGLQNR		1	b18.a1	0.010999999940395355	26.299999237060547	2	1109.6448974609375	1109.6429443359375	0.0020000000949949026	1.8023816626814104
b18	pepb18a6	DaPR130904_VB88_O1909.m	2969	21.549999237060547	MGCEIVIATPGR	C3:+57.02146	1	b18.a1	4.800000169780105E-6	47.29999923706055	2	1303.6500244140625	1303.650146484375	-9.999999747378752E-5	-0.07670769473195166
b18	pepb18a2	DaPR130904_VB88_O1909.m	3139	22.110000610351562	DILVATDVAGR		1	b18.a1	2.700000004551839E-5	53.599998474121094	2	1129.6224365234375	1129.62158203125	8.999999845400453E-4	0.7967269737549575
b18	pepb18a3	DaPR130904_VB88_O1909.m	3147	22.1299991607666	ELAQQIEEETIK		1	b18.a1	0.019999999552965164	35.79999923706055	2	1430.7408447265625	1430.7376708984375	0.0031999999191612005	2.2366084183355204
b18	pepb18a4	DaPR130904_VB88_O1909.m	3610	23.75	GFIAGIDLK		1	b18.a1	0.0015999999595806003	49.79999923706055	2	933.5438842773438	933.540771484375	0.003100000089034438	3.3206906261901
b18	pepb18a1	DaPR130904_VB88_O1909.m	4205	25.93000030517578	AQPLSLEELLAK		1	b18.a1	0.023000000044703484	26.899999618530273	2	1311.75341796875	1311.7523193359375	0.0012000000569969416	0.9148068879378315
b19	pepb19a5	DaPR130904_VB88_O1909.m	640	11.430000305175781	MREEYDK		1	b19.a1	0.007000000216066837	28.899999618530273	2	970.4306030273438	970.4302978515625	3.000000142492354E-4	0.3091412282916207
b19	pepb19a6	DaPR130904_VB88_O1909.m	645	11.460000038146973	SVIHSHIK		1	b19.a1	0.012000000104308128	35.900001525878906	2	920.5323486328125	920.5316772460938	6.99999975040555E-4	0.7604300779031398
b19	pepb19a7	DaPR130904_VB88_O1909.m	783	12.350000381469727	TEGAEATPGAQK		1	b19.a1	0.04899999871850014	40.0	2	1159.561279296875	1159.5594482421875	0.0019000000320374966	1.6385533617252364
b19	pepb19a2	DaPR130904_VB88_O1909.m	1692	16.809999465942383	EVDATSPAPSTSSTVK		1	b19.a1	5.600000149570405E-4	39.70000076293945	2	1576.769287109375	1576.7705078125	-0.0012000000569969416	-0.761049278288276
b19	pepb19a4	DaPR130904_VB88_O1909.m	2962	21.530000686645508	GSFVNGVFEVHK		1	b19.a1	9.40000027185306E-5	38.0	2	1319.6773681640625	1319.6746826171875	0.0027000000700354576	2.045958830308694
b19	pepb19a3	DaPR130904_VB88_O1909.m	3095	21.950000762939453	GEFTYYEIQDNTGK		1	b19.a1	3.600000054575503E-4	42.099998474121094	2	1664.74853515625	1664.7442626953125	0.00430000014603138	2.5829794055391084
b19	pepb19a1	DaPR130904_VB88_O1909.m	4398	26.760000228881836	EQKKMFHATVATENEVFR	E1:-18.01056	1	b19.a1	0.023000000044703484	23.899999618530273	2	2147.078369140625	2147.07080078125	0.007799999788403511	3.63285634808379
b20	pepb20a1	DaPR130904_VB88_O1909.m	2693	20.610000610351562	CFIVGADNVGSK	C1:+57.02146	1	b20.a1	5.700000110664405E-5	42.900001525878906	2	1266.615234375	1266.6151123046875	1.9999999494757503E-4	0.1579011595587725
b20	pepb20a2	DaPR130904_VB88_O1909.m	3043	21.799999237060547	GNVGFVFTK		1	b20.a1	0.002300000051036477	34.099998474121094	2	968.521240234375	968.5203857421875	7.999999797903001E-4	0.8260022107611619
b20	pepb20a4	DaPR130904_VB88_O1909.m	3638	23.829999923706055	IIQLLDDYPK		1	b20.a1	2.899999963119626E-4	54.29999923706055	2	1217.678466796875	1217.677978515625	5.000000237487257E-4	0.4106176120210666
b20	pepb20a5	DaPR130904_VB88_O1909.m	4048	25.329999923706055	NVASVCLQIGYPTVASVPH	C6:+57.02146	1	b20.a1	0.0035000001080334187	37.900001525878906	2	2012.02978515625	2012.02734375	0.002400000113993883	1.1928267880896601
b20	pepb20a6	DaPR130904_VB88_O1909.m	4305	26.350000381469727	TSFFQALGITTK		1	b20.a1	4.399999852466863E-6	45.400001525878906	2	1313.71240234375	1313.71044921875	0.0020000000949949026	1.5224055621878336
b20	pepb20a3	DaPR130904_VB88_O1909.m	4332	26.450000762939453	GTIEILSDVQLIK		1	b20.a1	2.3999999393709004E-4	39.0	2	1428.8330078125	1428.8311767578125	0.0017999999690800905	1.2597709221074698
b20	pepb20a7	DaPR130904_VB88_O1909.m	4396	26.760000228881836	VLALSVETDYTFPLAEK		1	b20.a1	0.01899999938905239	29.100000381469727	2	1896.0020751953125	1896.00048828125	0.0015999999595806003	0.8438816178950574
b21	pepb21a1	DaPR130904_VB88_O1909.m	815	12.550000190734863	AIGSTSKPQESPK		1	b21.a1	0.003000000026077032	43.099998474121094	2	1329.7003173828125	1329.7012939453125	-8.999999845400453E-4	-0.6768437307221724
b21	pepb21a3	DaPR130904_VB88_O1909.m	1168	14.479999542236328	FHSPPDKDEAEAPSQK		1	b21.a1	3.2999999177718564E-8	39.0	2	1782.83251953125	1782.8297119140625	0.00279999990016222	1.5705369287098734
b21	pepb21a4	DaPR130904_VB88_O1909.m	1253	14.899999618530273	KLDLNQEEK		1	b21.a1	0.002899999963119626	36.0	2	1116.5909423828125	1116.5899658203125	0.0010000000474974513	0.8955839458603702
b21	pepb21a5	DaPR130904_VB88_O1909.m	1473	15.90999984741211	TPATAPVPAR		1	b21.a1	1.500000071246177E-4	39.099998474121094	2	980.5536499023438	980.5527954101562	8.999999845400453E-4	0.9178495933649177
b21	pepb21a6	DaPR130904_VB88_O1909.m	2667	20.510000228881836	YSQVLGLGGR		1	b21.a1	9.000000136438757E-5	48.900001525878906	2	1049.575927734375	1049.57421875	0.0017000000225380063	1.619704440304028
b21	pepb21a2	DaPR130904_VB88_O1909.m	4181	25.829999923706055	DSPFGLSFVR		1	b21.a1	0.0020000000949949026	39.599998474121094	2	1124.5753173828125	1124.5738525390625	0.001500000013038516	1.333838599974396
b22	pepb22a1	DaPR130904_VB88_O1909.m	1572	16.350000381469727	AIGNTELENK		1	b22.a1	0.0026000000070780516	37.599998474121094	2	1088.559326171875	1088.5587158203125	6.99999975040555E-4	0.6430521063009921
b22	pepb22a6	DaPR130904_VB88_O1909.m	2421	19.610000610351562	SFYQFQHYR		1	b22.a1	3.100000030826777E-4	39.400001525878906	2	1275.5867919921875	1275.5909423828125	-0.004100000020116568	-3.214196560895721
b22	pepb22a2	DaPR130904_VB88_O1909.m	3537	23.5	LGFATSSDVIEMK		1	b22.a1	3.499999875202775E-4	40.79999923706055	2	1397.70263671875	1397.698486328125	0.00419999985024333	3.00493982881608
b22	pepb22a5	DaPR130904_VB88_O1909.m	3633	23.809999465942383	MTDVFEGSIIR		1	b22.a1	0.009200000204145908	34.599998474121094	2	1267.6376953125	1267.635498046875	0.002199999988079071	1.7355146581716494
b22	pepb22a3	DaPR130904_VB88_O1909.m	3669	23.93000030517578	LPQVEHVLPLLK		1	b22.a1	5.600000149570405E-4	40.79999923706055	2	1385.854248046875	1385.8519287109375	0.002400000113993883	1.7317868267689065
b22	pepb22a4	DaPR130904_VB88_O1909.m	3872	24.65999984741211	IVIPNEESVVIYYK		1	b22.a1	0.012000000104308128	31.799999237060547	2	1665.909912109375	1665.91015625	-3.000000142492354E-4	-0.18008174878082378
b23	pepb23a1	DaPR130904_VB88_O1909.m	465	10.130000114440918	AGAHLQGGAK		1	b23.a1	6.0999998822808266E-5	40.79999923706055	2	909.492431640625	909.490478515625	0.0019000000320374966	2.0890818286943227
b23	pepb23a4	DaPR130904_VB88_O1909.m	1544	16.209999084472656	MFQYDSTHGK		1	b23.a1	4.999999873689376E-5	42.400001525878906	2	1213.5306396484375	1213.5311279296875	-3.9999998989515007E-4	-0.3296165880619473
b23	pepb23a2	DaPR130904_VB88_O1909.m	3129	22.079999923706055	GALQNIIPASTGAAK		1	b23.a1	1.4000000373926014E-4	38.599998474121094	2	1411.7928466796875	1411.790771484375	0.002099999925121665	1.4874724835562554
b23	pepb23a5	DaPR130904_VB88_O1909.m	3290	22.6299991607666	VPTANVSVVDLTCR	C13:+57.02146	1	b23.a1	7.100000220816582E-5	44.20000076293945	2	1530.794677734375	1530.794921875	-9.999999747378752E-5	-0.06532553514830199
b23	pepb23a3	DaPR130904_VB88_O1909.m	3940	24.93000030517578	LISWYDNEFGYSNR		1	b23.a1	0.001500000013038516	29.5	2	1763.807861328125	1763.8028564453125	0.005100000184029341	2.8914797169042163
b24	pepb24a1	DaPR130904_VB88_O1909.m	752	12.130000114440918	AASEQQADTSGGDSPK		1	b24.a1	8.099999977275729E-4	42.79999923706055	2	1548.6771240234375	1548.677734375	-5.000000237487257E-4	-0.3228560808039968
b24	pepb24a2	DaPR130904_VB88_O1909.m	1710	16.899999618530273	AEVGEDSGAR	A1:+42.01057	1	b24.a1	0.0032999999821186066	31.299999237060547	2	1032.4580078125	1032.459716796875	-0.0015999999595806003	-1.5496972264879003
b24	pepb24a3	DaPR130904_VB88_O1909.m	2314	19.15999984741211	SGGLQTPECLSR	C9:+57.02146	1	b24.a1	0.010999999940395355	28.899999618530273	2	1304.6278076171875	1304.626708984375	0.0010999999940395355	0.8431530540225279
b24	pepb24a4	DaPR130904_VB88_O1909.m	2616	20.350000381469727	TPFGPLSSR		1	b24.a1	0.0027000000700354576	34.400001525878906	2	961.5120849609375	961.5106201171875	0.001500000013038516	1.5600451847902608
b25	pepb25a2	DaPR130904_VB88_O1909.m	1023	13.710000038146973	AISGVHTVR		1	b25.a1	0.0052999998442828655	29.399999618530273	2	939.5394897460938	939.5374755859375	0.0020000000949949026	2.128707099998979
b25	pepb25a4	DaPR130904_VB88_O1909.m	2050	18.15999984741211	HILILQNK		1	b25.a1	5.699999746866524E-4	33.20000076293945	2	978.61083984375	978.6099243164062	8.999999845400453E-4	0.9196718346880931
b25	pepb25a3	DaPR130904_VB88_O1909.m	2177	18.6299991607666	GVTIKPTVDDD		1	b25.a1	1.500000071246177E-4	43.099998474121094	2	1159.58447265625	1159.58447265625	-0.0	-0.0
b25	pepb25a1	DaPR130904_VB88_O1909.m	2877	21.25	AGGEAGVTLGQPHLSR	A1:+42.01057	1	b25.a1	7.300000288523734E-4	32.29999923706055	2	1591.82373046875	1591.819091796875	0.004699999932199717	2.9525967846599133
b26	pepb26a4	DaPR130904_VB88_O1909.m	741	12.0600004196167	SSQETPAHSSGQPPR		1	b26.a1	0.0031999999191612005	29.0	2	1565.730224609375	1565.730712890625	-3.9999998989515007E-4	-0.2554717657397657
b26	pepb26a2	DaPR130904_VB88_O1909.m	748	12.109999656677246	LLAEQHQR		1	b26.a1	0.04800000041723251	35.79999923706055	2	994.5448608398438	994.5432739257812	0.0015999999595806003	1.608778623844981
b26	pepb26a3	DaPR130904_VB88_O1909.m	2698	20.6299991607666	SDVLSQLPAK		1	b26.a1	7.699999841861427E-4	44.29999923706055	2	1057.5933837890625	1057.5892333984375	0.00419999985024333	3.971295960291813
b26	pepb26a1	DaPR130904_VB88_O1909.m	4202	25.90999984741211	FTWEQAFLR		1	b26.a1	3.9999998989515007E-5	46.29999923706055	2	1197.6072998046875	1197.60546875	0.0017999999690800905	1.5029991228737787
b27	pepb27a4	DaPR130904_VB88_O1909.m	1690	16.809999465942383	VGQDPVLR		1	b27.a1	0.008200000040233135	41.400001525878906	2	883.500732421875	883.5	6.99999975040555E-4	0.7923033107419978
b27	pepb27a2	DaPR130904_VB88_O1909.m	2053	18.18000030517578	IDYGEYMDK	M7:+15.99491	1	b27.a1	0.0027000000700354576	31.399999618530273	2	1149.4783935546875	1149.477294921875	0.0012000000569969416	1.0439528142906904
b27	pepb27a1	DaPR130904_VB88_O1909.m	2668	20.510000228881836	ESETTTSLVLER		1	b27.a1	0.00139999995008111	35.900001525878906	2	1364.69140625	1364.6907958984375	6.99999975040555E-4	0.5129366865698786
b27	pepb27a3	DaPR130904_VB88_O1909.m	2718	20.700000762939453	SGDSEVYQLGDVSQK		1	b27.a1	0.0034000000450760126	36.900001525878906	2	1611.7498779296875	1611.7501220703125	-1.9999999494757503E-4	-0.12408871090431352
b28	pepb28a1	DaPR130904_VB88_O1909.m	2173	18.610000610351562	ALAAAGYDVEK		1	b28.a1	9.899999713525176E-5	52.79999923706055	2	1107.568115234375	1107.5684814453125	-3.000000142492354E-4	-0.2708636253875271
b28	pepb28a3	DaPR130904_VB88_O1909.m	2367	19.399999618530273	SETAPAAPAAAPPAEK	S1:+42.01057	1	b28.a1	0.03099999949336052	27.299999237060547	2	1520.7607421875	1520.759521484375	0.0013000000035390258	0.8548360113307911
b28	pepb28a4	DaPR130904_VB88_O1909.m	2641	20.43000030517578	SGVSLAALK		1	b28.a1	0.0019000000320374966	41.0	2	845.5104370117188	845.509521484375	8.999999845400453E-4	1.064446894648811
b28	pepb28a2	DaPR130904_VB88_O1909.m	2917	21.3799991607666	ASGPPVSELITK		1	b28.a1	2.300000051036477E-4	44.099998474121094	2	1198.6695556640625	1198.668212890625	0.00139999995008111	1.1679628566315006
b29	pepb29a2	DaPR130904_VB88_O1909.m	765	12.210000038146973	KTTDTASVQNEAK		1	b29.a1	3.600000127335079E-5	45.5	2	1392.6983642578125	1392.6968994140625	0.001500000013038516	1.0770469968516467
b29	pepb29a4	DaPR130904_VB88_O1909.m	1656	16.68000030517578	NGSLICTASK	C6:+57.02146	1	b29.a1	1.4000000373926014E-4	41.79999923706055	2	1050.5257568359375	1050.525146484375	6.000000284984708E-4	0.5711429474167231
b29	pepb29a3	DaPR130904_VB88_O1909.m	3554	23.549999237060547	NADPILISLK		1	b29.a1	0.017000000923871994	33.900001525878906	2	1083.642333984375	1083.641357421875	0.0010999999940395355	1.0150959877136656
b29	pepb29a1	DaPR130904_VB88_O1909.m	4415	26.850000381469727	AIFLADGNVFTTGFSR		1	b29.a1	5.6999999742402E-7	42.5	2	1715.874755859375	1715.8756103515625	-7.999999797903001E-4	-0.46623425087695586
b30	pepb30a2	DaPR130904_VB88_O1909.m	1702	16.860000610351562	KPPTDEELKETIK		1	b30.a1	0.02800000086426735	27.399999618530273	2	1527.827880859375	1527.826904296875	0.0010000000474974513	0.6545244390480633
b30	pepb30a1	DaPR130904_VB88_O1909.m	2643	20.43000030517578	LTMQVSSLQR		1	b30.a1	9.399999980814755E-4	39.20000076293945	2	1162.6270751953125	1162.625244140625	0.0017999999690800905	1.5482202697315353
b30	pepb30a4	DaPR130904_VB88_O1909.m	3061	21.850000381469727	VYENYPTYDLTER		1	b30.a1	0.004999999888241291	29.399999618530273	2	1662.7689208984375	1662.7650146484375	0.004000000189989805	2.40563167660557
b30	pepb30a3	DaPR130904_VB88_O1909.m	3759	24.280000686645508	NVGQFSGFPFEK		1	b30.a1	8.800000068731606E-4	36.099998474121094	2	1356.6580810546875	1356.65869140625	-6.000000284984708E-4	-0.44226306314120784
b31	pepb31a3	DaPR130904_VB88_O1909.m	937	13.229999542236328	YGDGPRPPK		1	b31.a1	0.010999999940395355	30.799999237060547	2	986.5081787109375	986.5057983398438	0.002300000051036477	2.3314612594341226
b31	pepb31a2	DaPR130904_VB88_O1909.m	2233	18.829999923706055	LSMSQLNEK		1	b31.a1	0.026000000536441803	37.900001525878906	2	1049.5321044921875	1049.530029296875	0.002199999988079071	2.096176313843011
b31	pepb31a1	DaPR130904_VB88_O1909.m	3853	24.600000381469727	DFVNYLVR		1	b31.a1	0.009999999776482582	32.20000076293945	2	1025.5416259765625	1025.5418701171875	-1.9999999494757503E-4	-0.19501884884009782
b31	pepb31a4	DaPR130904_VB88_O1909.m	4366	26.600000381469727	YPSPFFVFGEK		1	b31.a1	0.0020000000949949026	34.5	2	1317.6556396484375	1317.65185546875	0.0038999998942017555	2.959810573646818
b32	pepb32a1	DaPR130904_VB88_O1909.m	722	11.930000305175781	LVEDKPGSR		1	b32.a1	7.800000021234155E-4	42.79999923706055	2	1000.5437622070312	1000.5426025390625	0.0010999999940395355	1.0994034549334346
b32	pepb32a3	DaPR130904_VB88_O1909.m	739	12.0600004196167	VIVEHAR		1	b32.a1	0.009600000455975533	34.0	2	823.4813232421875	823.4788818359375	0.002400000113993883	2.914464677762116
b32	pepb32a2	DaPR130904_VB88_O1909.m	1125	14.260000228881836	QAGEVTYADAHK		1	b32.a1	0.003700000001117587	27.5	2	1289.6114501953125	1289.612548828125	-0.0010000000474974513	-0.7754267344918089
b33	pepb33a1	DaPR130904_VB88_O1909.m	629	11.350000381469727	HGATHVFASK		1	b33.a1	0.009999999776482582	30.600000381469727	2	1054.5426025390625	1054.5433349609375	-6.000000284984708E-4	-0.5689666878608607
b33	pepb33a2	DaPR130904_VB88_O1909.m	732	12.010000228881836	LDGQTPHDER		1	b33.a1	4.1000000783242285E-4	48.70000076293945	2	1167.5391845703125	1167.539306640625	-9.999999747378752E-5	-0.08565021914467164
b33	pepb33a3	DaPR130904_VB88_O1909.m	2189	18.65999984741211	YLVIDEAHR		1	b33.a1	0.017999999225139618	35.20000076293945	2	1115.582275390625	1115.5848388671875	-0.0024999999441206455	-2.2409769808804967
b34	pepb34a2	DaPR130904_VB88_O1909.m	926	13.180000305175781	NINGITQHK		1	b34.a1	0.012000000104308128	36.29999923706055	2	1024.554931640625	1024.5538330078125	0.0010999999940395355	1.073638064297933
b34	pepb34a1	DaPR130904_VB88_O1909.m	1359	15.40999984741211	MEGGTENDLR		1	b34.a1	0.04899999871850014	44.70000076293945	2	1121.4873046875	1121.4896240234375	-0.002199999988079071	-1.9616766316449612
b34	pepb34a3	DaPR130904_VB88_O1909.m	1866	17.5	VALSEPQPER		1	b34.a1	0.024000000208616257	28.200000762939453	2	1125.5950927734375	1125.59033203125	0.004900000058114529	4.353271273458742
b35	pepb35a2	DaPR130904_VB88_O1909.m	1019	13.699999809265137	QSSGASSSSFSSSR		1	b35.a1	2.800000074785203E-4	31.600000381469727	2	1361.59228515625	1361.5931396484375	-8.999999845400453E-4	-0.6609903930423919
b35	pepb35a1	DaPR130904_VB88_O1909.m	2005	18.0	GCHLLVATPGR	C2:+57.02146	1	b35.a1	0.003599999938160181	35.400001525878906	2	1180.626220703125	1180.6259765625	3.000000142492354E-4	0.25410250172769594
b35	pepb35a3	DaPR130904_VB88_O1909.m	3122	22.049999237060547	SPILVATAVAAR		1	b35.a1	6.70000008540228E-5	37.79999923706055	2	1168.7052001953125	1168.705322265625	-0.0	-0.0
b36	pepb36a2	DaPR130904_VB88_O1909.m	1298	15.130000114440918	TTASEPVEQSEATSK		1	b36.a1	0.027000000700354576	30.100000381469727	2	1564.7357177734375	1564.734130859375	0.0017000000225380063	1.0864465655928022
b36	pepb36a1	DaPR130904_VB88_O1909.m	2234	18.829999923706055	QVQQPSVAQLR		1	b36.a1	0.002300000051036477	34.0	2	1253.7001953125	1253.696533203125	0.003800000064074993	3.031036589346071
b36	pepb36a3	DaPR130904_VB88_O1909.m	2712	20.68000030517578	YTDLNSNDVTGLR		1	b36.a1	9.8000001003129E-8	57.20000076293945	2	1467.70849609375	1467.707763671875	6.99999975040555E-4	0.4769341638483347
b37	pepb37a2	DaPR130904_VB88_O1909.m	1404	15.630000114440918	TAQEVETYR		1	b37.a1	0.0024999999441206455	39.20000076293945	2	1096.5277099609375	1096.52734375	3.9999998989515007E-4	0.3647879755804312
b37	pepb37a1	DaPR130904_VB88_O1909.m	1678	16.760000228881836	STCIYGGAPK	C3:+57.02146	1	b37.a1	4.8000001697801054E-5	45.900001525878906	2	1053.503662109375	1053.5037841796875	-9.999999747378752E-5	-0.09492134624998304
b37	pepb37a3	DaPR130904_VB88_O1909.m	3196	22.299999237060547	TTYLVLDEADR		1	b37.a1	2.300000051036477E-4	45.599998474121094	2	1295.648681640625	1295.648193359375	5.000000237487257E-4	0.38590724419745337
b38	pepb38a2	DaPR130904_VB88_O1909.m	750	12.109999656677246	RLPEESGGR		1	b38.a1	6.600000197067857E-4	37.599998474121094	2	1000.5172729492188	1000.5175170898438	-1.9999999494757503E-4	-0.19989654506930096
b38	pepb38a1	DaPR130904_VB88_O1909.m	2930	21.40999984741211	LPPPPPPPLPR		1	b38.a1	0.017999999225139618	29.299999237060547	2	1177.7105712890625	1177.7095947265625	0.0010000000474974513	0.8491057999146459
b38	pepb38a3	DaPR130904_VB88_O1909.m	3090	21.93000030517578	VAFVNFR		1	b38.a1	2.099999983329326E-5	38.900001525878906	2	852.4739379882812	852.4730834960938	8.999999845400453E-4	1.0557517908354805
b39	pepb39a1	DaPR130904_VB88_O1909.m	2013	18.030000686645508	DGYIHYGQTVK		1	b39.a1	3.499999875202775E-4	41.5	2	1280.62744140625	1280.62744140625	9.999999747378752E-5	0.0780867208061527
b39	pepb39a2	DaPR130904_VB88_O1909.m	2721	20.709999084472656	IIQFQATPCPK	C9:+57.02146	1	b39.a1	0.003100000089034438	32.400001525878906	2	1302.6881103515625	1302.6878662109375	3.000000142492354E-4	0.2302930901796378
b39	pepb39a3	DaPR130904_VB88_O1909.m	3248	22.479999542236328	QPVQVPVTLVR		1	b39.a1	0.007799999788403511	27.700000762939453	2	1235.7501220703125	1235.74755859375	0.0027000000700354576	2.184912323928028
b40	pepb40a3	DaPR130904_VB88_O1909.m	1671	16.75	KPHIIIATPGR		1	b40.a1	4.4999999227002263E-4	40.20000076293945	2	1202.7381591796875	1202.7371826171875	0.0010000000474974513	0.8314368774410259
b40	pepb40a1	DaPR130904_VB88_O1909.m	3247	22.479999542236328	DIIGLAETGSGK		1	b40.a1	0.03999999910593033	30.399999618530273	2	1160.6143798828125	1160.6162109375	-0.0017000000225380063	-1.4647391674503782
b40	pepb40a2	DaPR130904_VB88_O1909.m	4099	25.530000686645508	LFALVLTPTR		1	b40.a1	0.008899999782443047	35.599998474121094	2	1130.692138671875	1130.693603515625	-0.00139999995008111	-1.2381780048353863
b41	pepb41a2	DaPR130904_VB88_O1909.m	1635	16.579999923706055	VVEELTR		1	b41.a1	0.004100000020116568	30.299999237060547	2	845.4730224609375	845.4730834960938	-9.999999747378752E-5	-0.11827697347889554
b41	pepb41a3	DaPR130904_VB88_O1909.m	3033	21.75	YLLGDMEGR		1	b41.a1	0.03500000014901161	32.400001525878906	2	1053.504150390625	1053.5037841796875	3.9999998989515007E-4	0.37968538499993215
b41	pepb41a1	DaPR130904_VB88_O1909.m	4435	26.93000030517578	GDFILVGDLMR		1	b41.a1	0.014000000432133675	28.600000381469727	2	1235.646484375	1235.645751953125	7.999999797903001E-4	0.6474347348548556
b42	pepb42a1	DaPR130904_VB88_O1909.m	2009	18.030000686645508	HLQLAIR		1	b42.a1	0.003700000001117587	32.5	2	850.5267944335938	850.5261840820312	6.000000284984708E-4	0.7054456873024407
b42	pepb42a2	DaPR130904_VB88_O1909.m	2861	21.200000762939453	IQAVLLPK		1	b42.a1	0.00139999995008111	35.400001525878906	2	881.5823364257812	881.582275390625	0.0	0.0
b42	pepb42a3	DaPR130904_VB88_O1909.m	4642	27.860000610351562	VTIAQGGVLPNIQAVLLPK		1	b42.a1	0.012000000104308128	39.79999923706055	2	1931.1732177734375	1931.169189453125	0.004000000189989805	2.0712841794677446
b43	pepb43a1	DaPR130904_VB88_O1909.m	2675	20.549999237060547	FNDILGR		1	b43.a1	0.0052999998442828655	36.599998474121094	2	834.44775390625	834.4473266601562	5.000000237487257E-4	0.5991990240414057
b43	pepb43a3	DaPR130904_VB88_O1909.m	2772	20.899999618530273	YNIELDPR		1	b43.a1	0.00430000014603138	37.900001525878906	2	1019.5189208984375	1019.51611328125	0.00279999990016222	2.746400830439641
b43	pepb43a2	DaPR130904_VB88_O1909.m	4362	26.579999923706055	GGPNIITLADIVK		1	b43.a1	0.04399999976158142	28.799999237060547	2	1310.77001953125	1310.768310546875	0.0017999999690800905	1.373240377110658
b44	pepb44a2	DaPR130904_VB88_O1909.m	837	12.680000305175781	VHFEESSK		1	b44.a1	0.0035000001080334187	30.899999618530273	2	962.4592895507812	962.4581909179688	0.0010999999940395355	1.1429067822576093
b44	pepb44a1	DaPR130904_VB88_O1909.m	4303	26.329999923706055	DSLIFLVDASK		1	b44.a1	0.020999999716877937	34.0	2	1207.6610107421875	1207.6573486328125	0.003800000064074993	3.1465879525984493
b45	pepb45a2	DaPR130904_VB88_O1909.m	1427	15.729999542236328	STTTGHLIYK		1	b45.a1	3.000000142492354E-4	37.099998474121094	2	1120.6002197265625	1120.60009765625	9.999999747378752E-5	0.08923789823233001
b45	pepb45a1	DaPR130904_VB88_O1909.m	3942	24.93000030517578	RGNVAGDSKNDPPMEAAGFTA	M14:+15.99491	1	b45.a1	0.017000000923871994	27.799999237060547	2	2120.95849609375	2120.967041015625	-0.00839999970048666	-3.960457441368028
b46	pepb46a1	DaPR130904_VB88_O1909.m	2483	19.850000381469727	GIGAGGSITGLK		1	b46.a1	0.004699999932199717	42.20000076293945	2	1030.5894775390625	1030.589599609375	-0.0	-0.0
b46	pepb46a2	DaPR130904_VB88_O1909.m	3111	22.010000228881836	YNLIVVGR		1	b46.a1	0.013000000268220901	32.79999923706055	2	933.5527954101562	933.5521240234375	6.99999975040555E-4	0.7498242005209995
b47	pepb47a1	DaPR130904_VB88_O1909.m	2238	18.850000381469727	GELDLTGAK		1	b47.a1	0.0010999999940395355	42.0	2	903.4797973632812	903.4785766601562	0.0012000000569969416	1.3281997913364159
b47	pepb47a2	DaPR130904_VB88_O1909.m	3569	23.600000381469727	LSLEGIVVQR		1	b47.a1	0.0015999999595806003	46.099998474121094	2	1113.6649169921875	1113.6630859375	0.0019000000320374966	1.7060815394074458
b48	pepb48a2	DaPR130904_VB88_O1909.m	3106	21.979999542236328	VLGMDPLPSK		1	b48.a1	0.007699999958276749	30.799999237060547	2	1056.5804443359375	1056.576171875	0.00430000014603138	4.069749309603111
b48	pepb48a1	DaPR130904_VB88_O1909.m	3843	24.559999465942383	LFPDTPLALDANK		1	b48.a1	0.002300000051036477	29.899999618530273	2	1414.7611083984375	1414.758056640625	0.003100000089034438	2.1911874433113026
b49	pepb49a2	DaPR130904_VB88_O1909.m	2813	21.049999237060547	IPYTTVLR		1	b49.a1	0.00139999995008111	44.5	2	962.566162109375	962.5673828125	-0.0012000000569969416	-1.2466660292297598
b49	pepb49a1	DaPR130904_VB88_O1909.m	4411	26.829999923706055	AETLEFNDVYQEVK	A1:+42.01057	1	b49.a1	0.004699999932199717	31.899999618530273	2	1726.8193359375	1726.8173828125	0.0019000000320374966	1.1002900775430755
b50	pepb50a1	DaPR130904_VB88_O1909.m	3786	24.360000610351562	DEQLESLFQR		1	b50.a1	0.009999999776482582	34.599998474121094	2	1264.6224365234375	1264.6171875	0.0052999998442828655	4.190991468936417
b50	pepb50a2	DaPR130904_VB88_O1909.m	4576	27.530000686645508	TEGLSVLSQAMAVIK		1	b50.a1	0.004900000058114529	32.099998474121094	2	1546.853759765625	1546.851318359375	0.0024999999441206455	1.6161863227890585

## Sheet: peptides_pos
MS Sample :	DaPR130904_VB88_O1909.m
Peptide ID	Protein ID	accession	description	Sequence	Modifs	Start	Stop	MH+ theo
pepa1c119	a1.a1.a1	sp|P09874|PARP1_HUMAN	sp|P09874|PARP1_HUMAN Poly [ADP-ribose] polymerase 1 OS=Homo sapiens GN=PARP1 PE=1 SV=4	TEDKEALKK		189	197	1061.5841064453125
pepa1b10	a1.a1.a1	sp|P09874|PARP1_HUMAN	sp|P09874|PARP1_HUMAN Poly [ADP-ribose] polymerase 1 OS=Homo sapiens GN=PARP1 PE=1 SV=4	ATEDKEALKK		188	197	1132.621337890625
pepa1b75	a1.a1.a1	sp|P09874|PARP1_HUMAN	sp|P09874|PARP1_HUMAN Poly [ADP-ribose] polymerase 1 OS=Homo sapiens GN=PARP1 PE=1 SV=4	KTAEAGGVTGK		87	97	1018.55322265625
pepa1c121	a1.a1.a1	sp|P09874|PARP1_HUMAN	sp|P09874|PARP1_HUMAN Poly [ADP-ribose] polymerase 1 OS=Homo sapiens GN=PARP1 PE=1 SV=4	TGNAWHSK		622	629	900.4326782226562
pepa1b46	a1.a1.a1	sp|P09874|PARP1_HUMAN	sp|P09874|PARP1_HUMAN Poly [ADP-ribose] polymerase 1 OS=Homo sapiens GN=PARP1 PE=1 SV=4	GNAWHSK		623	629	799.385009765625
pepa1b89	a1.a1.a1	sp|P09874|PARP1_HUMAN	sp|P09874|PARP1_HUMAN Poly [ADP-ribose] polymerase 1 OS=Homo sapiens GN=PARP1 PE=1 SV=4	NTHATTHNAY		820	829	1129.50244140625
pepa1b47	a1.a1.a1	sp|P09874|PARP1_HUMAN	sp|P09874|PARP1_HUMAN Poly [ADP-ribose] polymerase 1 OS=Homo sapiens GN=PARP1 PE=1 SV=4	GQDGIGSKAEK		98	108	1089.553955078125
pepa1b90	a1.a1.a1	sp|P09874|PARP1_HUMAN	sp|P09874|PARP1_HUMAN Poly [ADP-ribose] polymerase 1 OS=Homo sapiens GN=PARP1 PE=1 SV=4	NTHATTHNAYD		820	830	1244.529541015625
pepa1a8	a1.a1.a1	sp|P09874|PARP1_HUMAN	sp|P09874|PARP1_HUMAN Poly [ADP-ribose] polymerase 1 OS=Homo sapiens GN=PARP1 PE=1 SV=4	ASADKPLSNMK	M10:+15.99491	384	394	1177.588623046875
pepa1c110	a1.a1.a1	sp|P09874|PARP1_HUMAN	sp|P09874|PARP1_HUMAN Poly [ADP-ribose] polymerase 1 OS=Homo sapiens GN=PARP1 PE=1 SV=4	SASADKPLSNMK	M11:+15.99491	383	394	1264.62060546875
pepa1c116	a1.a1.a1	sp|P09874|PARP1_HUMAN	sp|P09874|PARP1_HUMAN Poly [ADP-ribose] polymerase 1 OS=Homo sapiens GN=PARP1 PE=1 SV=4	SSASADKPLSNMK	M12:+15.99491	382	394	1351.652587890625
pepa1b49	a1.a1.a1	sp|P09874|PARP1_HUMAN	sp|P09874|PARP1_HUMAN Poly [ADP-ribose] polymerase 1 OS=Homo sapiens GN=PARP1 PE=1 SV=4	GTNSYYK		565	571	832.3839721679688
pepa1a1	a1.a1.a1	sp|P09874|PARP1_HUMAN	sp|P09874|PARP1_HUMAN Poly [ADP-ribose] polymerase 1 OS=Homo sapiens GN=PARP1 PE=1 SV=4	ADKPLSNMK		386	394	1003.5244750976562
pepa1c128	a1.a1.a1	sp|P09874|PARP1_HUMAN	sp|P09874|PARP1_HUMAN Poly [ADP-ribose] polymerase 1 OS=Homo sapiens GN=PARP1 PE=1 SV=4	VCSTNDLK	C2:+57.02146	255	262	936.4459228515625
pepa1b12	a1.a1.a1	sp|P09874|PARP1_HUMAN	sp|P09874|PARP1_HUMAN Poly [ADP-ribose] polymerase 1 OS=Homo sapiens GN=PARP1 PE=1 SV=4	AVNSSASADKPLSNMK	M15:+15.99491	379	394	1635.8011474609375
pepa1c108	a1.a1.a1	sp|P09874|PARP1_HUMAN	sp|P09874|PARP1_HUMAN Poly [ADP-ribose] polymerase 1 OS=Homo sapiens GN=PARP1 PE=1 SV=4	SADKPLSNMK		385	394	1090.5565185546875
pepa1b57	a1.a1.a1	sp|P09874|PARP1_HUMAN	sp|P09874|PARP1_HUMAN Poly [ADP-ribose] polymerase 1 OS=Homo sapiens GN=PARP1 PE=1 SV=4	LATEDKEALK		187	196	1117.6103515625
pepa1a7	a1.a1.a1	sp|P09874|PARP1_HUMAN	sp|P09874|PARP1_HUMAN Poly [ADP-ribose] polymerase 1 OS=Homo sapiens GN=PARP1 PE=1 SV=4	ASADKPLSNMK		384	394	1161.59375
pepa1c118	a1.a1.a1	sp|P09874|PARP1_HUMAN	sp|P09874|PARP1_HUMAN Poly [ADP-ribose] polymerase 1 OS=Homo sapiens GN=PARP1 PE=1 SV=4	TAEAGGVTGKGQDGIGSK		88	105	1632.8192138671875
pepa1c105	a1.a1.a1	sp|P09874|PARP1_HUMAN	sp|P09874|PARP1_HUMAN Poly [ADP-ribose] polymerase 1 OS=Homo sapiens GN=PARP1 PE=1 SV=4	RKGDEVDGVDEVAK		208	221	1516.7606201171875
pepa1c130	a1.a1.a1	sp|P09874|PARP1_HUMAN	sp|P09874|PARP1_HUMAN Poly [ADP-ribose] polymerase 1 OS=Homo sapiens GN=PARP1 PE=1 SV=4	VGTVIGSNK		592	600	874.4996948242188
pepa1c104	a1.a1.a1	sp|P09874|PARP1_HUMAN	sp|P09874|PARP1_HUMAN Poly [ADP-ribose] polymerase 1 OS=Homo sapiens GN=PARP1 PE=1 SV=4	RLLWHGSR		858	865	1024.580322265625
pepa1c106	a1.a1.a1	sp|P09874|PARP1_HUMAN	sp|P09874|PARP1_HUMAN Poly [ADP-ribose] polymerase 1 OS=Homo sapiens GN=PARP1 PE=1 SV=4	RPEYSASQLK		173	182	1178.6168212890625
pepa1c107	a1.a1.a1	sp|P09874|PARP1_HUMAN	sp|P09874|PARP1_HUMAN Poly [ADP-ribose] polymerase 1 OS=Homo sapiens GN=PARP1 PE=1 SV=4	RQIQAAY		704	710	849.4581909179688
pepa1c131	a1.a1.a1	sp|P09874|PARP1_HUMAN	sp|P09874|PARP1_HUMAN Poly [ADP-ribose] polymerase 1 OS=Homo sapiens GN=PARP1 PE=1 SV=4	VNSSASADKPLSNMK		380	394	1548.76904296875
pepa1b91	a1.a1.a1	sp|P09874|PARP1_HUMAN	sp|P09874|PARP1_HUMAN Poly [ADP-ribose] polymerase 1 OS=Homo sapiens GN=PARP1 PE=1 SV=4	NTHATTHNAYDLE		820	832	1486.6561279296875
pepa1b68	a1.a1.a1	sp|P09874|PARP1_HUMAN	sp|P09874|PARP1_HUMAN Poly [ADP-ribose] polymerase 1 OS=Homo sapiens GN=PARP1 PE=1 SV=4	KGDEVDGVDEVAK		209	221	1360.6595458984375
pepa1c109	a1.a1.a1	sp|P09874|PARP1_HUMAN	sp|P09874|PARP1_HUMAN Poly [ADP-ribose] polymerase 1 OS=Homo sapiens GN=PARP1 PE=1 SV=4	SAPAAVNSSASADKPLSNMK	M19:+15.99491	375	394	1961.9600830078125
pepa1b88	a1.a1.a1	sp|P09874|PARP1_HUMAN	sp|P09874|PARP1_HUMAN Poly [ADP-ribose] polymerase 1 OS=Homo sapiens GN=PARP1 PE=1 SV=4	NREELGFR		166	173	1020.5225219726562
pepa1b62	a1.a1.a1	sp|P09874|PARP1_HUMAN	sp|P09874|PARP1_HUMAN Poly [ADP-ribose] polymerase 1 OS=Homo sapiens GN=PARP1 PE=1 SV=4	LLWHGSR		859	865	868.4791870117188
pepa1b41	a1.a1.a1	sp|P09874|PARP1_HUMAN	sp|P09874|PARP1_HUMAN Poly [ADP-ribose] polymerase 1 OS=Homo sapiens GN=PARP1 PE=1 SV=4	GGAAVDPDSGLEHSAH		529	544	1519.6776123046875
pepa1c132	a1.a1.a1	sp|P09874|PARP1_HUMAN	sp|P09874|PARP1_HUMAN Poly [ADP-ribose] polymerase 1 OS=Homo sapiens GN=PARP1 PE=1 SV=4	VPHWYH		48	53	838.39990234375
pepa1a3	a1.a1.a1	sp|P09874|PARP1_HUMAN	sp|P09874|PARP1_HUMAN Poly [ADP-ribose] polymerase 1 OS=Homo sapiens GN=PARP1 PE=1 SV=4	AESSDKLYR	A1:+42.01057	2	10	1110.54296875
pepa1b74	a1.a1.a1	sp|P09874|PARP1_HUMAN	sp|P09874|PARP1_HUMAN Poly [ADP-ribose] polymerase 1 OS=Homo sapiens GN=PARP1 PE=1 SV=4	KPPLLNNADSVQAK		748	761	1494.827880859375
pepa1a9	a1.a1.a1	sp|P09874|PARP1_HUMAN	sp|P09874|PARP1_HUMAN Poly [ADP-ribose] polymerase 1 OS=Homo sapiens GN=PARP1 PE=1 SV=4	ASLCISTK	C4:+57.02146	426	433	879.4608764648438
pepa1b72	a1.a1.a1	sp|P09874|PARP1_HUMAN	sp|P09874|PARP1_HUMAN Poly [ADP-ribose] polymerase 1 OS=Homo sapiens GN=PARP1 PE=1 SV=4	KPPLLNNADS		748	757	1068.56884765625
pepa1b71	a1.a1.a1	sp|P09874|PARP1_HUMAN	sp|P09874|PARP1_HUMAN Poly [ADP-ribose] polymerase 1 OS=Homo sapiens GN=PARP1 PE=1 SV=4	KPPLLNNAD		748	756	981.5368041992188
pepa1c117	a1.a1.a1	sp|P09874|PARP1_HUMAN	sp|P09874|PARP1_HUMAN Poly [ADP-ribose] polymerase 1 OS=Homo sapiens GN=PARP1 PE=1 SV=4	SSKDPIDVNYEK		785	796	1394.68017578125
pepa1b93	a1.a1.a1	sp|P09874|PARP1_HUMAN	sp|P09874|PARP1_HUMAN Poly [ADP-ribose] polymerase 1 OS=Homo sapiens GN=PARP1 PE=1 SV=4	PIDVNYEK		789	796	977.4943237304688
pepa1b83	a1.a1.a1	sp|P09874|PARP1_HUMAN	sp|P09874|PARP1_HUMAN Poly [ADP-ribose] polymerase 1 OS=Homo sapiens GN=PARP1 PE=1 SV=4	MIFDVESMKK	M1:+15.99491 M8:+15.99491	675	684	1259.6014404296875
pepa1c140	a1.a1.a1	sp|P09874|PARP1_HUMAN	sp|P09874|PARP1_HUMAN Poly [ADP-ribose] polymerase 1 OS=Homo sapiens GN=PARP1 PE=1 SV=4	WYHPGC	C6:+57.02146	157	162	819.32470703125
pepa1c137	a1.a1.a1	sp|P09874|PARP1_HUMAN	sp|P09874|PARP1_HUMAN Poly [ADP-ribose] polymerase 1 OS=Homo sapiens GN=PARP1 PE=1 SV=4	VVDRDSEEAEIIR		803	815	1530.7762451171875
pepa1b38	a1.a1.a1	sp|P09874|PARP1_HUMAN	sp|P09874|PARP1_HUMAN Poly [ADP-ribose] polymerase 1 OS=Homo sapiens GN=PARP1 PE=1 SV=4	GDEVDGVDEVAK		210	221	1232.564453125
pepa1b43	a1.a1.a1	sp|P09874|PARP1_HUMAN	sp|P09874|PARP1_HUMAN Poly [ADP-ribose] polymerase 1 OS=Homo sapiens GN=PARP1 PE=1 SV=4	GGSDDSSKDPIDVNYEK		780	796	1825.80908203125
pepa1c120	a1.a1.a1	sp|P09874|PARP1_HUMAN	sp|P09874|PARP1_HUMAN Poly [ADP-ribose] polymerase 1 OS=Homo sapiens GN=PARP1 PE=1 SV=4	TGDVTAWTK		312	320	978.489501953125
pepa1b30	a1.a1.a1	sp|P09874|PARP1_HUMAN	sp|P09874|PARP1_HUMAN Poly [ADP-ribose] polymerase 1 OS=Homo sapiens GN=PARP1 PE=1 SV=4	FLQDVSASTK		458	467	1095.5684814453125
pepa1b70	a1.a1.a1	sp|P09874|PARP1_HUMAN	sp|P09874|PARP1_HUMAN Poly [ADP-ribose] polymerase 1 OS=Homo sapiens GN=PARP1 PE=1 SV=4	KMVDPEKPQLGMIDR	M2:+15.99491	142	156	1772.90380859375
pepa1b28	a1.a1.a1	sp|P09874|PARP1_HUMAN	sp|P09874|PARP1_HUMAN Poly [ADP-ribose] polymerase 1 OS=Homo sapiens GN=PARP1 PE=1 SV=4	EIDYGQDEEAVK		642	653	1395.6279296875
pepa1b96	a1.a1.a1	sp|P09874|PARP1_HUMAN	sp|P09874|PARP1_HUMAN Poly [ADP-ribose] polymerase 1 OS=Homo sapiens GN=PARP1 PE=1 SV=4	PVEVVAPR		489	496	866.5098876953125
pepa1b20	a1.a1.a1	sp|P09874|PARP1_HUMAN	sp|P09874|PARP1_HUMAN Poly [ADP-ribose] polymerase 1 OS=Homo sapiens GN=PARP1 PE=1 SV=4	DSEEAEIIR		807	815	1061.5113525390625
pepa1b73	a1.a1.a1	sp|P09874|PARP1_HUMAN	sp|P09874|PARP1_HUMAN Poly [ADP-ribose] polymerase 1 OS=Homo sapiens GN=PARP1 PE=1 SV=4	KPPLLNNADSVQ		748	759	1295.69580078125
pepa1b97	a1.a1.a1	sp|P09874|PARP1_HUMAN	sp|P09874|PARP1_HUMAN Poly [ADP-ribose] polymerase 1 OS=Homo sapiens GN=PARP1 PE=1 SV=4	PVQDLIK		668	674	812.4880981445312
pepa1a2	a1.a1.a1	sp|P09874|PARP1_HUMAN	sp|P09874|PARP1_HUMAN Poly [ADP-ribose] polymerase 1 OS=Homo sapiens GN=PARP1 PE=1 SV=4	AEPVEVVAPR		487	496	1066.589599609375
pepa1b19	a1.a1.a1	sp|P09874|PARP1_HUMAN	sp|P09874|PARP1_HUMAN Poly [ADP-ribose] polymerase 1 OS=Homo sapiens GN=PARP1 PE=1 SV=4	DPIDVNYEK		788	796	1092.521240234375
pepa1b42	a1.a1.a1	sp|P09874|PARP1_HUMAN	sp|P09874|PARP1_HUMAN Poly [ADP-ribose] polymerase 1 OS=Homo sapiens GN=PARP1 PE=1 SV=4	GGAAVDPDSGLEHSAHVLEK		529	548	1988.9676513671875
pepa1b60	a1.a1.a1	sp|P09874|PARP1_HUMAN	sp|P09874|PARP1_HUMAN Poly [ADP-ribose] polymerase 1 OS=Homo sapiens GN=PARP1 PE=1 SV=4	LEQMPSKEDAIEHFMK	M15:+15.99491	601	616	1948.9146728515625
pepa1b18	a1.a1.a1	sp|P09874|PARP1_HUMAN	sp|P09874|PARP1_HUMAN Poly [ADP-ribose] polymerase 1 OS=Homo sapiens GN=PARP1 PE=1 SV=4	DPDSGLEHSAHVLEK		534	548	1633.7821044921875
pepa1b82	a1.a1.a1	sp|P09874|PARP1_HUMAN	sp|P09874|PARP1_HUMAN Poly [ADP-ribose] polymerase 1 OS=Homo sapiens GN=PARP1 PE=1 SV=4	MIFDVESMKK	M8:+15.99491	675	684	1243.6064453125
pepa1b86	a1.a1.a1	sp|P09874|PARP1_HUMAN	sp|P09874|PARP1_HUMAN Poly [ADP-ribose] polymerase 1 OS=Homo sapiens GN=PARP1 PE=1 SV=4	MVDPEKPQLGMIDR	M11:+15.99491	143	156	1644.808837890625
pepa1b22	a1.a1.a1	sp|P09874|PARP1_HUMAN	sp|P09874|PARP1_HUMAN Poly [ADP-ribose] polymerase 1 OS=Homo sapiens GN=PARP1 PE=1 SV=4	EDAIEHFMK	M8:+15.99491 E1:-18.01056	608	616	1117.4986572265625
pepa1c103	a1.a1.a1	sp|P09874|PARP1_HUMAN	sp|P09874|PARP1_HUMAN Poly [ADP-ribose] polymerase 1 OS=Homo sapiens GN=PARP1 PE=1 SV=4	QQVPSGESAILDR		270	282	1399.718017578125
pepa1b81	a1.a1.a1	sp|P09874|PARP1_HUMAN	sp|P09874|PARP1_HUMAN Poly [ADP-ribose] polymerase 1 OS=Homo sapiens GN=PARP1 PE=1 SV=4	MIFDVESMK	M1:+15.99491 M8:+15.99491	675	683	1131.5064697265625
pepa1b50	a1.a1.a1	sp|P09874|PARP1_HUMAN	sp|P09874|PARP1_HUMAN Poly [ADP-ribose] polymerase 1 OS=Homo sapiens GN=PARP1 PE=1 SV=4	HFSCFWK	C4:+57.02146	53	59	1011.4509887695312
pepa1b69	a1.a1.a1	sp|P09874|PARP1_HUMAN	sp|P09874|PARP1_HUMAN Poly [ADP-ribose] polymerase 1 OS=Homo sapiens GN=PARP1 PE=1 SV=4	KGFSLLATEDK		182	192	1208.652587890625
pepa1b40	a1.a1.a1	sp|P09874|PARP1_HUMAN	sp|P09874|PARP1_HUMAN Poly [ADP-ribose] polymerase 1 OS=Homo sapiens GN=PARP1 PE=1 SV=4	GFSLLATEDKEALKK		183	197	1649.9112548828125
pepa1b84	a1.a1.a1	sp|P09874|PARP1_HUMAN	sp|P09874|PARP1_HUMAN Poly [ADP-ribose] polymerase 1 OS=Homo sapiens GN=PARP1 PE=1 SV=4	MVDPEKPQLGM	M1:+15.99491	143	153	1260.5966796875
pepa1b23	a1.a1.a1	sp|P09874|PARP1_HUMAN	sp|P09874|PARP1_HUMAN Poly [ADP-ribose] polymerase 1 OS=Homo sapiens GN=PARP1 PE=1 SV=4	EDAIEHFMK		608	616	1119.5142822265625
pepa1b16	a1.a1.a1	sp|P09874|PARP1_HUMAN	sp|P09874|PARP1_HUMAN Poly [ADP-ribose] polymerase 1 OS=Homo sapiens GN=PARP1 PE=1 SV=4	DAIEHFMK		609	616	990.4718017578125
pepa1b79	a1.a1.a1	sp|P09874|PARP1_HUMAN	sp|P09874|PARP1_HUMAN Poly [ADP-ribose] polymerase 1 OS=Homo sapiens GN=PARP1 PE=1 SV=4	MAIMVQSPMFDGK	M1:+15.99491 M4:+15.99491 M9:+15.99491	35	47	1502.669189453125
pepa1b58	a1.a1.a1	sp|P09874|PARP1_HUMAN	sp|P09874|PARP1_HUMAN Poly [ADP-ribose] polymerase 1 OS=Homo sapiens GN=PARP1 PE=1 SV=4	LEQMPSKEDAIEHF		601	614	1673.784423828125
pepa1b85	a1.a1.a1	sp|P09874|PARP1_HUMAN	sp|P09874|PARP1_HUMAN Poly [ADP-ribose] polymerase 1 OS=Homo sapiens GN=PARP1 PE=1 SV=4	MVDPEKPQLGMIDR		143	156	1628.8138427734375
pepa1c141	a1.a1.a1	sp|P09874|PARP1_HUMAN	sp|P09874|PARP1_HUMAN Poly [ADP-ribose] polymerase 1 OS=Homo sapiens GN=PARP1 PE=1 SV=4	YCTGDVTAWTK	C2:+57.02146	310	320	1301.58349609375
pepa1b45	a1.a1.a1	sp|P09874|PARP1_HUMAN	sp|P09874|PARP1_HUMAN Poly [ADP-ribose] polymerase 1 OS=Homo sapiens GN=PARP1 PE=1 SV=4	GIYFADMVSK	M7:+15.99491	894	903	1146.5504150390625
pepa1b27	a1.a1.a1	sp|P09874|PARP1_HUMAN	sp|P09874|PARP1_HUMAN Poly [ADP-ribose] polymerase 1 OS=Homo sapiens GN=PARP1 PE=1 SV=4	EELGFRPEYSASQLK		168	182	1753.8759765625
pepa1c100	a1.a1.a1	sp|P09874|PARP1_HUMAN	sp|P09874|PARP1_HUMAN Poly [ADP-ribose] polymerase 1 OS=Homo sapiens GN=PARP1 PE=1 SV=4	QGSSDSQILDLSNR		722	735	1519.735107421875
pepa1b63	a1.a1.a1	sp|P09874|PARP1_HUMAN	sp|P09874|PARP1_HUMAN Poly [ADP-ribose] polymerase 1 OS=Homo sapiens GN=PARP1 PE=1 SV=4	LPKPVQDLIK		665	674	1150.7198486328125
pepa1c133	a1.a1.a1	sp|P09874|PARP1_HUMAN	sp|P09874|PARP1_HUMAN Poly [ADP-ribose] polymerase 1 OS=Homo sapiens GN=PARP1 PE=1 SV=4	VPHWYHF		48	54	985.4683227539062
pepa1b51	a1.a1.a1	sp|P09874|PARP1_HUMAN	sp|P09874|PARP1_HUMAN Poly [ADP-ribose] polymerase 1 OS=Homo sapiens GN=PARP1 PE=1 SV=4	HPDVEVDGFSELR		66	78	1499.712890625
pepa1b48	a1.a1.a1	sp|P09874|PARP1_HUMAN	sp|P09874|PARP1_HUMAN Poly [ADP-ribose] polymerase 1 OS=Homo sapiens GN=PARP1 PE=1 SV=4	GSSDSQILDLSNR		723	735	1391.676513671875
pepa1b59	a1.a1.a1	sp|P09874|PARP1_HUMAN	sp|P09874|PARP1_HUMAN Poly [ADP-ribose] polymerase 1 OS=Homo sapiens GN=PARP1 PE=1 SV=4	LEQMPSKEDAIEHFMK		601	616	1932.9197998046875
pepa1c136	a1.a1.a1	sp|P09874|PARP1_HUMAN	sp|P09874|PARP1_HUMAN Poly [ADP-ribose] polymerase 1 OS=Homo sapiens GN=PARP1 PE=1 SV=4	VSQGSSDSQILDLSNR		720	735	1705.8355712890625
pepa1b78	a1.a1.a1	sp|P09874|PARP1_HUMAN	sp|P09874|PARP1_HUMAN Poly [ADP-ribose] polymerase 1 OS=Homo sapiens GN=PARP1 PE=1 SV=4	MAIMVQSPMFDGK	M1:+15.99491 M9:+15.99491	35	47	1486.67431640625
pepa1b26	a1.a1.a1	sp|P09874|PARP1_HUMAN	sp|P09874|PARP1_HUMAN Poly [ADP-ribose] polymerase 1 OS=Homo sapiens GN=PARP1 PE=1 SV=4	EELGFRPEYSAS		168	179	1384.638427734375
pepa1a4	a1.a1.a1	sp|P09874|PARP1_HUMAN	sp|P09874|PARP1_HUMAN Poly [ADP-ribose] polymerase 1 OS=Homo sapiens GN=PARP1 PE=1 SV=4	AMVEYEIDLQK	M2:+15.99491	685	695	1354.65625
pepa1b13	a1.a1.a1	sp|P09874|PARP1_HUMAN	sp|P09874|PARP1_HUMAN Poly [ADP-ribose] polymerase 1 OS=Homo sapiens GN=PARP1 PE=1 SV=4	AVSQGSSDSQILDLSNR		719	735	1776.8726806640625
pepa1b99	a1.a1.a1	sp|P09874|PARP1_HUMAN	sp|P09874|PARP1_HUMAN Poly [ADP-ribose] polymerase 1 OS=Homo sapiens GN=PARP1 PE=1 SV=4	QAVSQGSSDSQILDLSNR		718	735	1904.93115234375
pepa1c101	a1.a1.a1	sp|P09874|PARP1_HUMAN	sp|P09874|PARP1_HUMAN Poly [ADP-ribose] polymerase 1 OS=Homo sapiens GN=PARP1 PE=1 SV=4	QQAVSQGSSDSQILDLSNR		717	735	2032.98974609375
pepa1c135	a1.a1.a1	sp|P09874|PARP1_HUMAN	sp|P09874|PARP1_HUMAN Poly [ADP-ribose] polymerase 1 OS=Homo sapiens GN=PARP1 PE=1 SV=4	VQQAVSQGSSDSQILDLSNR		716	735	2132.05810546875
pepa1b80	a1.a1.a1	sp|P09874|PARP1_HUMAN	sp|P09874|PARP1_HUMAN Poly [ADP-ribose] polymerase 1 OS=Homo sapiens GN=PARP1 PE=1 SV=4	MIFDVESMK	M8:+15.99491	675	683	1115.5115966796875
pepa1b25	a1.a1.a1	sp|P09874|PARP1_HUMAN	sp|P09874|PARP1_HUMAN Poly [ADP-ribose] polymerase 1 OS=Homo sapiens GN=PARP1 PE=1 SV=4	EELGFRPEYSA		168	178	1297.6063232421875
pepa1b24	a1.a1.a1	sp|P09874|PARP1_HUMAN	sp|P09874|PARP1_HUMAN Poly [ADP-ribose] polymerase 1 OS=Homo sapiens GN=PARP1 PE=1 SV=4	EELGFRPEY		168	176	1139.5372314453125
pepa1b67	a1.a1.a1	sp|P09874|PARP1_HUMAN	sp|P09874|PARP1_HUMAN Poly [ADP-ribose] polymerase 1 OS=Homo sapiens GN=PARP1 PE=1 SV=4	KFYPLEIDYGQDEEAVKK		637	654	2172.08642578125
pepa1b39	a1.a1.a1	sp|P09874|PARP1_HUMAN	sp|P09874|PARP1_HUMAN Poly [ADP-ribose] polymerase 1 OS=Homo sapiens GN=PARP1 PE=1 SV=4	GFSLLATEDKEALK		183	196	1521.8162841796875
pepa1b15	a1.a1.a1	sp|P09874|PARP1_HUMAN	sp|P09874|PARP1_HUMAN Poly [ADP-ribose] polymerase 1 OS=Homo sapiens GN=PARP1 PE=1 SV=4	AYYCTGDVTAWTK	C4:+57.02146	308	320	1535.6839599609375
pepa1b61	a1.a1.a1	sp|P09874|PARP1_HUMAN	sp|P09874|PARP1_HUMAN Poly [ADP-ribose] polymerase 1 OS=Homo sapiens GN=PARP1 PE=1 SV=4	LGDFAAEYAK		110	119	1084.5313720703125
pepa1b52	a1.a1.a1	sp|P09874|PARP1_HUMAN	sp|P09874|PARP1_HUMAN Poly [ADP-ribose] polymerase 1 OS=Homo sapiens GN=PARP1 PE=1 SV=4	LAHILSPWGAEVK		474	486	1420.7950439453125
pepa1c113	a1.a1.a1	sp|P09874|PARP1_HUMAN	sp|P09874|PARP1_HUMAN Poly [ADP-ribose] polymerase 1 OS=Homo sapiens GN=PARP1 PE=1 SV=4	SDAYYCTGDVTAWTK	C6:+57.02146	306	320	1737.742919921875
pepa1b56	a1.a1.a1	sp|P09874|PARP1_HUMAN	sp|P09874|PARP1_HUMAN Poly [ADP-ribose] polymerase 1 OS=Homo sapiens GN=PARP1 PE=1 SV=4	IAPPEAPVTGYMFGK	M12:+15.99491	879	893	1593.798583984375
pepa1b95	a1.a1.a1	sp|P09874|PARP1_HUMAN	sp|P09874|PARP1_HUMAN Poly [ADP-ribose] polymerase 1 OS=Homo sapiens GN=PARP1 PE=1 SV=4	PPEAPVTGYMFGK	M10:+15.99491	881	893	1409.6773681640625
pepa1b53	a1.a1.a1	sp|P09874|PARP1_HUMAN	sp|P09874|PARP1_HUMAN Poly [ADP-ribose] polymerase 1 OS=Homo sapiens GN=PARP1 PE=1 SV=4	IAPPEAPVTGY		879	889	1114.5782470703125
pepa1b77	a1.a1.a1	sp|P09874|PARP1_HUMAN	sp|P09874|PARP1_HUMAN Poly [ADP-ribose] polymerase 1 OS=Homo sapiens GN=PARP1 PE=1 SV=4	MAIMVQSPMFDGK	M9:+15.99491	35	47	1470.679443359375
pepa1c102	a1.a1.a1	sp|P09874|PARP1_HUMAN	sp|P09874|PARP1_HUMAN Poly [ADP-ribose] polymerase 1 OS=Homo sapiens GN=PARP1 PE=1 SV=4	QQVPSGESAILDR	Q1:-17.02655	270	282	1382.6915283203125
pepa1b29	a1.a1.a1	sp|P09874|PARP1_HUMAN	sp|P09874|PARP1_HUMAN Poly [ADP-ribose] polymerase 1 OS=Homo sapiens GN=PARP1 PE=1 SV=4	FAGILSQGLR		869	878	1061.610595703125
pepa1c139	a1.a1.a1	sp|P09874|PARP1_HUMAN	sp|P09874|PARP1_HUMAN Poly [ADP-ribose] polymerase 1 OS=Homo sapiens GN=PARP1 PE=1 SV=4	VVSEDFLQDVSASTK		453	467	1624.806884765625
pepa1b36	a1.a1.a1	sp|P09874|PARP1_HUMAN	sp|P09874|PARP1_HUMAN Poly [ADP-ribose] polymerase 1 OS=Homo sapiens GN=PARP1 PE=1 SV=4	FYTLIPHDFGMK	M11:+15.99491	736	747	1484.7247314453125
pepa1c123	a1.a1.a1	sp|P09874|PARP1_HUMAN	sp|P09874|PARP1_HUMAN Poly [ADP-ribose] polymerase 1 OS=Homo sapiens GN=PARP1 PE=1 SV=4	TLIPHDFGMK	M9:+15.99491	738	747	1174.5928955078125
pepa1b66	a1.a1.a1	sp|P09874|PARP1_HUMAN	sp|P09874|PARP1_HUMAN Poly [ADP-ribose] polymerase 1 OS=Homo sapiens GN=PARP1 PE=1 SV=4	KFYPLEIDYGQDEEAVK		637	653	2043.991455078125
pepa1c138	a1.a1.a1	sp|P09874|PARP1_HUMAN	sp|P09874|PARP1_HUMAN Poly [ADP-ribose] polymerase 1 OS=Homo sapiens GN=PARP1 PE=1 SV=4	VVSEDFLQ		453	460	936.4677124023438
pepa1b44	a1.a1.a1	sp|P09874|PARP1_HUMAN	sp|P09874|PARP1_HUMAN Poly [ADP-ribose] polymerase 1 OS=Homo sapiens GN=PARP1 PE=1 SV=4	GIYFADMVSK		894	903	1130.5555419921875
pepa1a5	a1.a1.a1	sp|P09874|PARP1_HUMAN	sp|P09874|PARP1_HUMAN Poly [ADP-ribose] polymerase 1 OS=Homo sapiens GN=PARP1 PE=1 SV=4	AQNDLIWNIK		240	249	1214.6531982421875
pepa1b21	a1.a1.a1	sp|P09874|PARP1_HUMAN	sp|P09874|PARP1_HUMAN Poly [ADP-ribose] polymerase 1 OS=Homo sapiens GN=PARP1 PE=1 SV=4	DVEVDGFSELR		68	78	1265.6011962890625
pepa1c134	a1.a1.a1	sp|P09874|PARP1_HUMAN	sp|P09874|PARP1_HUMAN Poly [ADP-ribose] polymerase 1 OS=Homo sapiens GN=PARP1 PE=1 SV=4	VPHWYHFSCFWK	C9:+57.02146	48	59	1693.773681640625
pepa1b37	a1.a1.a1	sp|P09874|PARP1_HUMAN	sp|P09874|PARP1_HUMAN Poly [ADP-ribose] polymerase 1 OS=Homo sapiens GN=PARP1 PE=1 SV=4	GALLPCEECSGQLVFK	C6:+57.02146 C9:+57.02146	290	305	1807.8720703125
pepa1b98	a1.a1.a1	sp|P09874|PARP1_HUMAN	sp|P09874|PARP1_HUMAN Poly [ADP-ribose] polymerase 1 OS=Homo sapiens GN=PARP1 PE=1 SV=4	QAVSQGSSDSQILDLSNR	Q1:-17.02655	718	735	1887.9046630859375
pepa1a6	a1.a1.a1	sp|P09874|PARP1_HUMAN	sp|P09874|PARP1_HUMAN Poly [ADP-ribose] polymerase 1 OS=Homo sapiens GN=PARP1 PE=1 SV=4	AQNDLIWNIKDELK		240	253	1699.90185546875
pepa1b55	a1.a1.a1	sp|P09874|PARP1_HUMAN	sp|P09874|PARP1_HUMAN Poly [ADP-ribose] polymerase 1 OS=Homo sapiens GN=PARP1 PE=1 SV=4	IAPPEAPVTGYMFGK		879	893	1577.8037109375
pepa1c111	a1.a1.a1	sp|P09874|PARP1_HUMAN	sp|P09874|PARP1_HUMAN Poly [ADP-ribose] polymerase 1 OS=Homo sapiens GN=PARP1 PE=1 SV=4	SATLGLVDIVK		554	564	1115.66748046875
pepa1b94	a1.a1.a1	sp|P09874|PARP1_HUMAN	sp|P09874|PARP1_HUMAN Poly [ADP-ribose] polymerase 1 OS=Homo sapiens GN=PARP1 PE=1 SV=4	PPEAPVTGYMFGK		881	893	1393.6824951171875
pepa1b76	a1.a1.a1	sp|P09874|PARP1_HUMAN	sp|P09874|PARP1_HUMAN Poly [ADP-ribose] polymerase 1 OS=Homo sapiens GN=PARP1 PE=1 SV=4	MAIMVQSPMFDGK		35	47	1454.6844482421875
pepa1b35	a1.a1.a1	sp|P09874|PARP1_HUMAN	sp|P09874|PARP1_HUMAN Poly [ADP-ribose] polymerase 1 OS=Homo sapiens GN=PARP1 PE=1 SV=4	FYTLIPHDFGMK		736	747	1468.7298583984375
pepa1c122	a1.a1.a1	sp|P09874|PARP1_HUMAN	sp|P09874|PARP1_HUMAN Poly [ADP-ribose] polymerase 1 OS=Homo sapiens GN=PARP1 PE=1 SV=4	TLIPHDFGMK		738	747	1158.5980224609375
pepa1c142	a1.a1.a1	sp|P09874|PARP1_HUMAN	sp|P09874|PARP1_HUMAN Poly [ADP-ribose] polymerase 1 OS=Homo sapiens GN=PARP1 PE=1 SV=4	YTLIPHDFGMK		737	747	1321.6612548828125
pepa1b92	a1.a1.a1	sp|P09874|PARP1_HUMAN	sp|P09874|PARP1_HUMAN Poly [ADP-ribose] polymerase 1 OS=Homo sapiens GN=PARP1 PE=1 SV=4	NTHATTHNAYDLEVIDIFK		820	838	2202.0830078125
pepa1b64	a1.a1.a1	sp|P09874|PARP1_HUMAN	sp|P09874|PARP1_HUMAN Poly [ADP-ribose] polymerase 1 OS=Homo sapiens GN=PARP1 PE=1 SV=4	KFYPLEIDYG		637	646	1244.6202392578125
pepa1b65	a1.a1.a1	sp|P09874|PARP1_HUMAN	sp|P09874|PARP1_HUMAN Poly [ADP-ribose] polymerase 1 OS=Homo sapiens GN=PARP1 PE=1 SV=4	KFYPLEIDYGQD		637	648	1487.7056884765625
pepa1c115	a1.a1.a1	sp|P09874|PARP1_HUMAN	sp|P09874|PARP1_HUMAN Poly [ADP-ribose] polymerase 1 OS=Homo sapiens GN=PARP1 PE=1 SV=4	SLQELFLAH		468	476	1057.568115234375
pepa1b32	a1.a1.a1	sp|P09874|PARP1_HUMAN	sp|P09874|PARP1_HUMAN Poly [ADP-ribose] polymerase 1 OS=Homo sapiens GN=PARP1 PE=1 SV=4	FYPLEIDYGQDEEAVK		638	653	1915.8963623046875
pepa1c124	a1.a1.a1	sp|P09874|PARP1_HUMAN	sp|P09874|PARP1_HUMAN Poly [ADP-ribose] polymerase 1 OS=Homo sapiens GN=PARP1 PE=1 SV=4	TTNFAGILSQGLR		866	878	1377.7489013671875
pepa1c112	a1.a1.a1	sp|P09874|PARP1_HUMAN	sp|P09874|PARP1_HUMAN Poly [ADP-ribose] polymerase 1 OS=Homo sapiens GN=PARP1 PE=1 SV=4	SDAYYCTGDVTAW	C6:+57.02146	306	318	1508.600341796875
pepa1b34	a1.a1.a1	sp|P09874|PARP1_HUMAN	sp|P09874|PARP1_HUMAN Poly [ADP-ribose] polymerase 1 OS=Homo sapiens GN=PARP1 PE=1 SV=4	FYTLIPHDFGM	M11:+15.99491	736	746	1356.6297607421875
pepa1b33	a1.a1.a1	sp|P09874|PARP1_HUMAN	sp|P09874|PARP1_HUMAN Poly [ADP-ribose] polymerase 1 OS=Homo sapiens GN=PARP1 PE=1 SV=4	FYTLIPHDF		736	744	1152.57275390625
pepa1b11	a1.a1.a1	sp|P09874|PARP1_HUMAN	sp|P09874|PARP1_HUMAN Poly [ADP-ribose] polymerase 1 OS=Homo sapiens GN=PARP1 PE=1 SV=4	ATTHNAYDLEVIDIFK		823	838	1849.9334716796875
pepa1c129	a1.a1.a1	sp|P09874|PARP1_HUMAN	sp|P09874|PARP1_HUMAN Poly [ADP-ribose] polymerase 1 OS=Homo sapiens GN=PARP1 PE=1 SV=4	VFSATLGLVDIVK		552	564	1361.8043212890625
pepa1b31	a1.a1.a1	sp|P09874|PARP1_HUMAN	sp|P09874|PARP1_HUMAN Poly [ADP-ribose] polymerase 1 OS=Homo sapiens GN=PARP1 PE=1 SV=4	FSATLGLVDIVK		553	564	1262.73583984375
pepa1b54	a1.a1.a1	sp|P09874|PARP1_HUMAN	sp|P09874|PARP1_HUMAN Poly [ADP-ribose] polymerase 1 OS=Homo sapiens GN=PARP1 PE=1 SV=4	IAPPEAPVTGYMF		879	891	1392.687255859375
pepa1c126	a1.a1.a1	sp|P09874|PARP1_HUMAN	sp|P09874|PARP1_HUMAN Poly [ADP-ribose] polymerase 1 OS=Homo sapiens GN=PARP1 PE=1 SV=4	VADGMVFGALLPCEE	C13:+57.02146 M5:+15.99491	283	297	1623.73974609375
pepa1b87	a1.a1.a1	sp|P09874|PARP1_HUMAN	sp|P09874|PARP1_HUMAN Poly [ADP-ribose] polymerase 1 OS=Homo sapiens GN=PARP1 PE=1 SV=4	NAYDLEVIDIFK		827	838	1439.7420654296875
pepa1b14	a1.a1.a1	sp|P09874|PARP1_HUMAN	sp|P09874|PARP1_HUMAN Poly [ADP-ribose] polymerase 1 OS=Homo sapiens GN=PARP1 PE=1 SV=4	AYDLEVIDIFK		828	838	1325.69921875
pepa1c127	a1.a1.a1	sp|P09874|PARP1_HUMAN	sp|P09874|PARP1_HUMAN Poly [ADP-ribose] polymerase 1 OS=Homo sapiens GN=PARP1 PE=1 SV=4	VADGMVFGALLPCEECSGQLVFK	C13:+57.02146 C16:+57.02146	283	305	2527.202880859375
pepa1c114	a1.a1.a1	sp|P09874|PARP1_HUMAN	sp|P09874|PARP1_HUMAN Poly [ADP-ribose] polymerase 1 OS=Homo sapiens GN=PARP1 PE=1 SV=4	SILSEVQQAVSQGSSDSQILDLSNR		711	735	2661.3330078125
pepa1b17	a1.a1.a1	sp|P09874|PARP1_HUMAN	sp|P09874|PARP1_HUMAN Poly [ADP-ribose] polymerase 1 OS=Homo sapiens GN=PARP1 PE=1 SV=4	DLEVIDIFK		830	838	1091.5987548828125
pepa1c125	a1.a1.a1	sp|P09874|PARP1_HUMAN	sp|P09874|PARP1_HUMAN Poly [ADP-ribose] polymerase 1 OS=Homo sapiens GN=PARP1 PE=1 SV=4	VADGMVFGALLPCE	C13:+57.02146	283	296	1478.7021484375
pepa2b12	a2.a1.a1	sp|P23246|SFPQ_HUMAN	sp|P23246|SFPQ_HUMAN Splicing factor, proline- and glutamine-rich OS=Homo sapiens GN=SFPQ PE=1 SV=2	ERETPPR		473	479	884.4589233398438
pepa2b20	a2.a1.a1	sp|P23246|SFPQ_HUMAN	sp|P23246|SFPQ_HUMAN Splicing factor, proline- and glutamine-rich OS=Homo sapiens GN=SFPQ PE=1 SV=2	HQGPPPGGPGGR		256	267	1113.55517578125
pepa2b26	a2.a1.a1	sp|P23246|SFPQ_HUMAN	sp|P23246|SFPQ_HUMAN Splicing factor, proline- and glutamine-rich OS=Homo sapiens GN=SFPQ PE=1 SV=2	MEELHNQEMQK	M1:+15.99491 M9:+15.99491	549	559	1448.6148681640625
pepa2b38	a2.a1.a1	sp|P23246|SFPQ_HUMAN	sp|P23246|SFPQ_HUMAN Splicing factor, proline- and glutamine-rich OS=Homo sapiens GN=SFPQ PE=1 SV=2	QGPPPGGPGGR		257	267	976.4962768554688
pepa2b25	a2.a1.a1	sp|P23246|SFPQ_HUMAN	sp|P23246|SFPQ_HUMAN Splicing factor, proline- and glutamine-rich OS=Homo sapiens GN=SFPQ PE=1 SV=2	MEELHNQEMQK	M9:+15.99491	549	559	1432.619873046875
pepa2b39	a2.a1.a1	sp|P23246|SFPQ_HUMAN	sp|P23246|SFPQ_HUMAN Splicing factor, proline- and glutamine-rich OS=Homo sapiens GN=SFPQ PE=1 SV=2	QHHPPYHQQHHQGPPPGGPGGR	Q1:-17.02655	246	267	2386.10888671875
pepa2b40	a2.a1.a1	sp|P23246|SFPQ_HUMAN	sp|P23246|SFPQ_HUMAN Splicing factor, proline- and glutamine-rich OS=Homo sapiens GN=SFPQ PE=1 SV=2	RMEELHNQEMQK		548	559	1572.72607421875
pepa2b32	a2.a1.a1	sp|P23246|SFPQ_HUMAN	sp|P23246|SFPQ_HUMAN Splicing factor, proline- and glutamine-rich OS=Homo sapiens GN=SFPQ PE=1 SV=2	MGGGGAMNMGDPYGSGGQK	M1:+15.99491 M7:+15.99491 M9:+15.99491	612	630	1819.704833984375
pepa2b10	a2.a1.a1	sp|P23246|SFPQ_HUMAN	sp|P23246|SFPQ_HUMAN Splicing factor, proline- and glutamine-rich OS=Homo sapiens GN=SFPQ PE=1 SV=2	EHQANLLR		529	536	980.527587890625
pepa2b36	a2.a1.a1	sp|P23246|SFPQ_HUMAN	sp|P23246|SFPQ_HUMAN Splicing factor, proline- and glutamine-rich OS=Homo sapiens GN=SFPQ PE=1 SV=2	PGGGPGLSTPGGHPKPPHR		218	236	1802.9412841796875
pepa2b28	a2.a1.a1	sp|P23246|SFPQ_HUMAN	sp|P23246|SFPQ_HUMAN Splicing factor, proline- and glutamine-rich OS=Homo sapiens GN=SFPQ PE=1 SV=2	MGDPYGSGGQK		620	630	1096.47314453125
pepa2b42	a2.a1.a1	sp|P23246|SFPQ_HUMAN	sp|P23246|SFPQ_HUMAN Splicing factor, proline- and glutamine-rich OS=Homo sapiens GN=SFPQ PE=1 SV=2	RREEEMMIR		573	581	1249.6143798828125
pepa2b44	a2.a1.a1	sp|P23246|SFPQ_HUMAN	sp|P23246|SFPQ_HUMAN Splicing factor, proline- and glutamine-rich OS=Homo sapiens GN=SFPQ PE=1 SV=2	SPPPGMGLNQNR	M6:+15.99491	33	44	1283.616455078125
pepa2b24	a2.a1.a1	sp|P23246|SFPQ_HUMAN	sp|P23246|SFPQ_HUMAN Splicing factor, proline- and glutamine-rich OS=Homo sapiens GN=SFPQ PE=1 SV=2	MEELHNQEMQK		549	559	1416.625
pepa2b34	a2.a1.a1	sp|P23246|SFPQ_HUMAN	sp|P23246|SFPQ_HUMAN Splicing factor, proline- and glutamine-rich OS=Homo sapiens GN=SFPQ PE=1 SV=2	MPGGPKPGGGPGLSTPGGHPKPPHR	M1:+15.99491	212	236	2386.22021484375
pepa2b31	a2.a1.a1	sp|P23246|SFPQ_HUMAN	sp|P23246|SFPQ_HUMAN Splicing factor, proline- and glutamine-rich OS=Homo sapiens GN=SFPQ PE=1 SV=2	MGGGGAMNMGDPYGSGGQK	M1:+15.99491 M9:+15.99491	612	630	1803.7099609375
pepa2b35	a2.a1.a1	sp|P23246|SFPQ_HUMAN	sp|P23246|SFPQ_HUMAN Splicing factor, proline- and glutamine-rich OS=Homo sapiens GN=SFPQ PE=1 SV=2	NMGDPYGSGGQK		619	630	1210.51611328125
pepa2b19	a2.a1.a1	sp|P23246|SFPQ_HUMAN	sp|P23246|SFPQ_HUMAN Splicing factor, proline- and glutamine-rich OS=Homo sapiens GN=SFPQ PE=1 SV=2	GMGPGTPAGYGR	M2:+15.99491	682	693	1136.5157470703125
pepa2a1	a2.a1.a1	sp|P23246|SFPQ_HUMAN	sp|P23246|SFPQ_HUMAN Splicing factor, proline- and glutamine-rich OS=Homo sapiens GN=SFPQ PE=1 SV=2	AELDDTPMR	M8:+15.99491	350	358	1063.472900390625
pepa2b30	a2.a1.a1	sp|P23246|SFPQ_HUMAN	sp|P23246|SFPQ_HUMAN Splicing factor, proline- and glutamine-rich OS=Homo sapiens GN=SFPQ PE=1 SV=2	MGGGGAMNMGDPYGSGGQK	M9:+15.99491	612	630	1787.7149658203125
pepa2b18	a2.a1.a1	sp|P23246|SFPQ_HUMAN	sp|P23246|SFPQ_HUMAN Splicing factor, proline- and glutamine-rich OS=Homo sapiens GN=SFPQ PE=1 SV=2	GMGPGTPAGYGR		682	693	1120.520751953125
pepa2b43	a2.a1.a1	sp|P23246|SFPQ_HUMAN	sp|P23246|SFPQ_HUMAN Splicing factor, proline- and glutamine-rich OS=Homo sapiens GN=SFPQ PE=1 SV=2	SPPPGMGLNQNR		33	44	1267.62158203125
pepa2b15	a2.a1.a1	sp|P23246|SFPQ_HUMAN	sp|P23246|SFPQ_HUMAN Splicing factor, proline- and glutamine-rich OS=Homo sapiens GN=SFPQ PE=1 SV=2	FATHAAALSVR		366	376	1143.6273193359375
pepa2b33	a2.a1.a1	sp|P23246|SFPQ_HUMAN	sp|P23246|SFPQ_HUMAN Splicing factor, proline- and glutamine-rich OS=Homo sapiens GN=SFPQ PE=1 SV=2	MGYMDPR		600	606	869.3648071289062
pepa2a3	a2.a1.a1	sp|P23246|SFPQ_HUMAN	sp|P23246|SFPQ_HUMAN Splicing factor, proline- and glutamine-rich OS=Homo sapiens GN=SFPQ PE=1 SV=2	AVVIVDDR		400	407	886.4996948242188
pepa2b45	a2.a1.a1	sp|P23246|SFPQ_HUMAN	sp|P23246|SFPQ_HUMAN Splicing factor, proline- and glutamine-rich OS=Homo sapiens GN=SFPQ PE=1 SV=2	SQFGPIER		392	399	933.4793090820312
pepa2b13	a2.a1.a1	sp|P23246|SFPQ_HUMAN	sp|P23246|SFPQ_HUMAN Splicing factor, proline- and glutamine-rich OS=Homo sapiens GN=SFPQ PE=1 SV=2	FAQHGTFEYEYSQR		480	493	1762.7823486328125
pepa2b29	a2.a1.a1	sp|P23246|SFPQ_HUMAN	sp|P23246|SFPQ_HUMAN Splicing factor, proline- and glutamine-rich OS=Homo sapiens GN=SFPQ PE=1 SV=2	MGGGGAMNMGDPYGSGGQK		612	630	1771.7200927734375
pepa2b17	a2.a1.a1	sp|P23246|SFPQ_HUMAN	sp|P23246|SFPQ_HUMAN Splicing factor, proline- and glutamine-rich OS=Homo sapiens GN=SFPQ PE=1 SV=2	GIVEFASK		414	421	850.46728515625
pepa2a7	a2.a1.a1	sp|P23246|SFPQ_HUMAN	sp|P23246|SFPQ_HUMAN Splicing factor, proline- and glutamine-rich OS=Homo sapiens GN=SFPQ PE=1 SV=2	DKLESEMEDAYHEH		517	530	1732.7122802734375
pepa2b48	a2.a1.a1	sp|P23246|SFPQ_HUMAN	sp|P23246|SFPQ_HUMAN Splicing factor, proline- and glutamine-rich OS=Homo sapiens GN=SFPQ PE=1 SV=2	YGEPGEVFINK		320	330	1252.621337890625
pepa2a2	a2.a1.a1	sp|P23246|SFPQ_HUMAN	sp|P23246|SFPQ_HUMAN Splicing factor, proline- and glutamine-rich OS=Homo sapiens GN=SFPQ PE=1 SV=2	AFSQFGPIER		390	399	1151.5848388671875
pepa2a8	a2.a1.a1	sp|P23246|SFPQ_HUMAN	sp|P23246|SFPQ_HUMAN Splicing factor, proline- and glutamine-rich OS=Homo sapiens GN=SFPQ PE=1 SV=2	DKLESEMEDAYHEHQANLLR		517	536	2428.1201171875
pepa2a9	a2.a1.a1	sp|P23246|SFPQ_HUMAN	sp|P23246|SFPQ_HUMAN Splicing factor, proline- and glutamine-rich OS=Homo sapiens GN=SFPQ PE=1 SV=2	EAFSQFGPIER		389	399	1280.62744140625
pepa2a6	a2.a1.a1	sp|P23246|SFPQ_HUMAN	sp|P23246|SFPQ_HUMAN Splicing factor, proline- and glutamine-rich OS=Homo sapiens GN=SFPQ PE=1 SV=2	CSEGVFLLTTTPR	C1:+57.02146	431	443	1480.7469482421875
pepa2b22	a2.a1.a1	sp|P23246|SFPQ_HUMAN	sp|P23246|SFPQ_HUMAN Splicing factor, proline- and glutamine-rich OS=Homo sapiens GN=SFPQ PE=1 SV=2	LFVGNLPADITEDEFKR		299	315	1964.0128173828125
pepa2b37	a2.a1.a1	sp|P23246|SFPQ_HUMAN	sp|P23246|SFPQ_HUMAN Splicing factor, proline- and glutamine-rich OS=Homo sapiens GN=SFPQ PE=1 SV=2	PVIVEPLEQLDDEDGLPEK		444	462	2135.07568359375
pepa2b16	a2.a1.a1	sp|P23246|SFPQ_HUMAN	sp|P23246|SFPQ_HUMAN Splicing factor, proline- and glutamine-rich OS=Homo sapiens GN=SFPQ PE=1 SV=2	FPPLGGGGGIGY		631	642	1091.5523681640625
pepa2b21	a2.a1.a1	sp|P23246|SFPQ_HUMAN	sp|P23246|SFPQ_HUMAN Splicing factor, proline- and glutamine-rich OS=Homo sapiens GN=SFPQ PE=1 SV=2	LFVGNLPADITED		299	311	1403.7056884765625
pepa2b11	a2.a1.a1	sp|P23246|SFPQ_HUMAN	sp|P23246|SFPQ_HUMAN Splicing factor, proline- and glutamine-rich OS=Homo sapiens GN=SFPQ PE=1 SV=2	ELLEEAFSQFGPIER		385	399	1764.8807373046875
pepa2a5	a2.a1.a1	sp|P23246|SFPQ_HUMAN	sp|P23246|SFPQ_HUMAN Splicing factor, proline- and glutamine-rich OS=Homo sapiens GN=SFPQ PE=1 SV=2	CSEGVFLLTTTPR	C1:+57.02146 C1:-17.02655	431	443	1463.7203369140625
pepa2b47	a2.a1.a1	sp|P23246|SFPQ_HUMAN	sp|P23246|SFPQ_HUMAN Splicing factor, proline- and glutamine-rich OS=Homo sapiens GN=SFPQ PE=1 SV=2	VSNELLEEAFSQFGPIER		382	399	2065.024169921875
pepa2b32	a2.a2.a1	tr|H0Y9U2|H0Y9U2_HUMAN	tr|H0Y9U2|H0Y9U2_HUMAN Splicing factor, proline- and glutamine-rich (Fragment) OS=Homo sapiens GN=SFPQ PE=4 SV=1	MGGGGAMNMGDPYGSGGQK	M1:+15.99491 M7:+15.99491 M9:+15.99491	31	49	1819.704833984375
pepa2b28	a2.a2.a1	tr|H0Y9U2|H0Y9U2_HUMAN	tr|H0Y9U2|H0Y9U2_HUMAN Splicing factor, proline- and glutamine-rich (Fragment) OS=Homo sapiens GN=SFPQ PE=4 SV=1	MGDPYGSGGQK		39	49	1096.47314453125
pepa2b31	a2.a2.a1	tr|H0Y9U2|H0Y9U2_HUMAN	tr|H0Y9U2|H0Y9U2_HUMAN Splicing factor, proline- and glutamine-rich (Fragment) OS=Homo sapiens GN=SFPQ PE=4 SV=1	MGGGGAMNMGDPYGSGGQK	M1:+15.99491 M9:+15.99491	31	49	1803.7099609375
pepa2b35	a2.a2.a1	tr|H0Y9U2|H0Y9U2_HUMAN	tr|H0Y9U2|H0Y9U2_HUMAN Splicing factor, proline- and glutamine-rich (Fragment) OS=Homo sapiens GN=SFPQ PE=4 SV=1	NMGDPYGSGGQK		38	49	1210.51611328125
pepa2b30	a2.a2.a1	tr|H0Y9U2|H0Y9U2_HUMAN	tr|H0Y9U2|H0Y9U2_HUMAN Splicing factor, proline- and glutamine-rich (Fragment) OS=Homo sapiens GN=SFPQ PE=4 SV=1	MGGGGAMNMGDPYGSGGQK	M9:+15.99491	31	49	1787.7149658203125
pepa2b33	a2.a2.a1	tr|H0Y9U2|H0Y9U2_HUMAN	tr|H0Y9U2|H0Y9U2_HUMAN Splicing factor, proline- and glutamine-rich (Fragment) OS=Homo sapiens GN=SFPQ PE=4 SV=1	MGYMDPR		19	25	869.3648071289062
pepa2b23	a2.a2.a1	tr|H0Y9U2|H0Y9U2_HUMAN	tr|H0Y9U2|H0Y9U2_HUMAN Splicing factor, proline- and glutamine-rich (Fragment) OS=Homo sapiens GN=SFPQ PE=4 SV=1	KFPPLGGGGGIGYEAN		49	64	1533.77001953125
pepa2b29	a2.a2.a1	tr|H0Y9U2|H0Y9U2_HUMAN	tr|H0Y9U2|H0Y9U2_HUMAN Splicing factor, proline- and glutamine-rich (Fragment) OS=Homo sapiens GN=SFPQ PE=4 SV=1	MGGGGAMNMGDPYGSGGQK		31	49	1771.7200927734375
pepa2b16	a2.a2.a1	tr|H0Y9U2|H0Y9U2_HUMAN	tr|H0Y9U2|H0Y9U2_HUMAN Splicing factor, proline- and glutamine-rich (Fragment) OS=Homo sapiens GN=SFPQ PE=4 SV=1	FPPLGGGGGIGY		50	61	1091.5523681640625
pepa2b41	a2.a3.a1	sp|Q15233-2|NONO_HUMAN	sp|Q15233-2|NONO_HUMAN Isoform 2 of Non-POU domain-containing octamer-binding protein OS=Homo sapiens GN=NONO	RMEELHNQEVQK		236	247	1540.754150390625
pepa2b27	a2.a3.a1	sp|Q15233-2|NONO_HUMAN	sp|Q15233-2|NONO_HUMAN Isoform 2 of Non-POU domain-containing octamer-binding protein OS=Homo sapiens GN=NONO	MEELHNQEVQK		237	247	1384.6529541015625
pepa2a3	a2.a3.a1	sp|Q15233-2|NONO_HUMAN	sp|Q15233-2|NONO_HUMAN Isoform 2 of Non-POU domain-containing octamer-binding protein OS=Homo sapiens GN=NONO	AVVIVDDR		88	95	886.4996948242188
pepa2b46	a2.a3.a1	sp|Q15233-2|NONO_HUMAN	sp|Q15233-2|NONO_HUMAN Isoform 2 of Non-POU domain-containing octamer-binding protein OS=Homo sapiens GN=NONO	VELDNMPLR		38	46	1086.5616455078125
pepa2b14	a2.a3.a1	sp|Q15233-2|NONO_HUMAN	sp|Q15233-2|NONO_HUMAN Isoform 2 of Non-POU domain-containing octamer-binding protein OS=Homo sapiens GN=NONO	FAQPGSFEYEYAMR		168	181	1695.74755859375
pepa2a4	a2.a3.a1	sp|Q15233-2|NONO_HUMAN	sp|Q15233-2|NONO_HUMAN Isoform 2 of Non-POU domain-containing octamer-binding protein OS=Homo sapiens GN=NONO	CSEGSFLLTTFPR	C1:+57.02146	119	131	1514.731201171875
pepa2b41	a2.a3.a2	sp|Q15233|NONO_HUMAN	sp|Q15233|NONO_HUMAN Non-POU domain-containing octamer-binding protein OS=Homo sapiens GN=NONO PE=1 SV=4	RMEELHNQEVQK		325	336	1540.754150390625
pepa2b27	a2.a3.a2	sp|Q15233|NONO_HUMAN	sp|Q15233|NONO_HUMAN Non-POU domain-containing octamer-binding protein OS=Homo sapiens GN=NONO PE=1 SV=4	MEELHNQEVQK		326	336	1384.6529541015625
pepa2a3	a2.a3.a2	sp|Q15233|NONO_HUMAN	sp|Q15233|NONO_HUMAN Non-POU domain-containing octamer-binding protein OS=Homo sapiens GN=NONO PE=1 SV=4	AVVIVDDR		177	184	886.4996948242188
pepa2b46	a2.a3.a2	sp|Q15233|NONO_HUMAN	sp|Q15233|NONO_HUMAN Non-POU domain-containing octamer-binding protein OS=Homo sapiens GN=NONO PE=1 SV=4	VELDNMPLR		127	135	1086.5616455078125
pepa2b14	a2.a3.a2	sp|Q15233|NONO_HUMAN	sp|Q15233|NONO_HUMAN Non-POU domain-containing octamer-binding protein OS=Homo sapiens GN=NONO PE=1 SV=4	FAQPGSFEYEYAMR		257	270	1695.74755859375
pepa2a4	a2.a3.a2	sp|Q15233|NONO_HUMAN	sp|Q15233|NONO_HUMAN Non-POU domain-containing octamer-binding protein OS=Homo sapiens GN=NONO PE=1 SV=4	CSEGSFLLTTFPR	C1:+57.02146	208	220	1514.731201171875
pepa3b22	a3.a1.a1	sp|P11586|C1TC_HUMAN	sp|P11586|C1TC_HUMAN C-1-tetrahydrofolate synthase, cytoplasmic OS=Homo sapiens GN=MTHFD1 PE=1 SV=3	TAHLDEEVNK		199	208	1155.564453125
pepa3b24	a3.a1.a1	sp|P11586|C1TC_HUMAN	sp|P11586|C1TC_HUMAN C-1-tetrahydrofolate synthase, cytoplasmic OS=Homo sapiens GN=MTHFD1 PE=1 SV=3	THLSLSHNPEQK		867	878	1390.707763671875
pepa3b26	a3.a1.a1	sp|P11586|C1TC_HUMAN	sp|P11586|C1TC_HUMAN C-1-tetrahydrofolate synthase, cytoplasmic OS=Homo sapiens GN=MTHFD1 PE=1 SV=3	TTTESEVMK		75	83	1025.482421875
pepa3b12	a3.a1.a1	sp|P11586|C1TC_HUMAN	sp|P11586|C1TC_HUMAN C-1-tetrahydrofolate synthase, cytoplasmic OS=Homo sapiens GN=MTHFD1 PE=1 SV=3	IAHGNSSIIADR		642	653	1253.66015625
pepa3a1	a3.a1.a1	sp|P11586|C1TC_HUMAN	sp|P11586|C1TC_HUMAN C-1-tetrahydrofolate synthase, cytoplasmic OS=Homo sapiens GN=MTHFD1 PE=1 SV=3	AAEEIGIK		59	66	830.4622192382812
pepa3b14	a3.a1.a1	sp|P11586|C1TC_HUMAN	sp|P11586|C1TC_HUMAN C-1-tetrahydrofolate synthase, cytoplasmic OS=Homo sapiens GN=MTHFD1 PE=1 SV=3	IFHELTQTDK		464	473	1231.6322021484375
pepa3a3	a3.a1.a1	sp|P11586|C1TC_HUMAN	sp|P11586|C1TC_HUMAN C-1-tetrahydrofolate synthase, cytoplasmic OS=Homo sapiens GN=MTHFD1 PE=1 SV=3	APAEILNGK		2	10	912.5153198242188
pepa3b15	a3.a1.a1	sp|P11586|C1TC_HUMAN	sp|P11586|C1TC_HUMAN C-1-tetrahydrofolate synthase, cytoplasmic OS=Homo sapiens GN=MTHFD1 PE=1 SV=3	ITIGQAPTEK		544	553	1057.5892333984375
pepa3b29	a3.a1.a1	sp|P11586|C1TC_HUMAN	sp|P11586|C1TC_HUMAN C-1-tetrahydrofolate synthase, cytoplasmic OS=Homo sapiens GN=MTHFD1 PE=1 SV=3	VVGDVAYDEAK		252	262	1165.573974609375
pepa3a7	a3.a1.a1	sp|P11586|C1TC_HUMAN	sp|P11586|C1TC_HUMAN C-1-tetrahydrofolate synthase, cytoplasmic OS=Homo sapiens GN=MTHFD1 PE=1 SV=3	EQVPGFTPR		29	37	1030.531982421875
pepa3a8	a3.a1.a1	sp|P11586|C1TC_HUMAN	sp|P11586|C1TC_HUMAN C-1-tetrahydrofolate synthase, cytoplasmic OS=Homo sapiens GN=MTHFD1 PE=1 SV=3	FSDIQIR		489	495	878.4735107421875
pepa3b23	a3.a1.a1	sp|P11586|C1TC_HUMAN	sp|P11586|C1TC_HUMAN C-1-tetrahydrofolate synthase, cytoplasmic OS=Homo sapiens GN=MTHFD1 PE=1 SV=3	TDPTTLTDEEINR		505	517	1504.7130126953125
pepa3b25	a3.a1.a1	sp|P11586|C1TC_HUMAN	sp|P11586|C1TC_HUMAN C-1-tetrahydrofolate synthase, cytoplasmic OS=Homo sapiens GN=MTHFD1 PE=1 SV=3	TPVPSDIDISR		314	324	1199.6270751953125
pepa3a5	a3.a1.a1	sp|P11586|C1TC_HUMAN	sp|P11586|C1TC_HUMAN C-1-tetrahydrofolate synthase, cytoplasmic OS=Homo sapiens GN=MTHFD1 PE=1 SV=3	DVDGLTSINAGR		123	134	1217.612548828125
pepa3a9	a3.a1.a1	sp|P11586|C1TC_HUMAN	sp|P11586|C1TC_HUMAN C-1-tetrahydrofolate synthase, cytoplasmic OS=Homo sapiens GN=MTHFD1 PE=1 SV=3	GALALAQAVQR		794	804	1097.6429443359375
pepa3b19	a3.a1.a1	sp|P11586|C1TC_HUMAN	sp|P11586|C1TC_HUMAN C-1-tetrahydrofolate synthase, cytoplasmic OS=Homo sapiens GN=MTHFD1 PE=1 SV=3	MHGGGPTVTAGLPLPK		706	721	1532.8258056640625
pepa3b20	a3.a1.a1	sp|P11586|C1TC_HUMAN	sp|P11586|C1TC_HUMAN C-1-tetrahydrofolate synthase, cytoplasmic OS=Homo sapiens GN=MTHFD1 PE=1 SV=3	NLVAAAIDAR		454	463	1013.57421875
pepa3a4	a3.a1.a1	sp|P11586|C1TC_HUMAN	sp|P11586|C1TC_HUMAN C-1-tetrahydrofolate synthase, cytoplasmic OS=Homo sapiens GN=MTHFD1 PE=1 SV=3	DDSNLYINVK		47	56	1180.5849609375
pepa3b13	a3.a1.a1	sp|P11586|C1TC_HUMAN	sp|P11586|C1TC_HUMAN C-1-tetrahydrofolate synthase, cytoplasmic OS=Homo sapiens GN=MTHFD1 PE=1 SV=3	LAILQVGNR		38	46	983.60009765625
pepa3b28	a3.a1.a1	sp|P11586|C1TC_HUMAN	sp|P11586|C1TC_HUMAN C-1-tetrahydrofolate synthase, cytoplasmic OS=Homo sapiens GN=MTHFD1 PE=1 SV=3	VLLSALER		355	362	900.5516967773438
pepa3b10	a3.a1.a1	sp|P11586|C1TC_HUMAN	sp|P11586|C1TC_HUMAN C-1-tetrahydrofolate synthase, cytoplasmic OS=Homo sapiens GN=MTHFD1 PE=1 SV=3	GDLNDCFIPCTPK	C6:+57.02146 C10:+57.02146	138	150	1536.6824951171875
pepa3b27	a3.a1.a1	sp|P11586|C1TC_HUMAN	sp|P11586|C1TC_HUMAN C-1-tetrahydrofolate synthase, cytoplasmic OS=Homo sapiens GN=MTHFD1 PE=1 SV=3	TVAMLMQSTVESAK		279	292	1495.7498779296875
pepa3b21	a3.a1.a1	sp|P11586|C1TC_HUMAN	sp|P11586|C1TC_HUMAN C-1-tetrahydrofolate synthase, cytoplasmic OS=Homo sapiens GN=MTHFD1 PE=1 SV=3	QPSQGPTFGIK	Q1:-17.02655	411	421	1142.58447265625
pepa3b30	a3.a1.a1	sp|P11586|C1TC_HUMAN	sp|P11586|C1TC_HUMAN C-1-tetrahydrofolate synthase, cytoplasmic OS=Homo sapiens GN=MTHFD1 PE=1 SV=3	YITSLNEDSTVHGF		84	97	1582.73876953125
pepa3b16	a3.a1.a1	sp|P11586|C1TC_HUMAN	sp|P11586|C1TC_HUMAN C-1-tetrahydrofolate synthase, cytoplasmic OS=Homo sapiens GN=MTHFD1 PE=1 SV=3	IYGADDIELLPEAQHK		833	848	1811.9178466796875
pepa3b32	a3.a1.a1	sp|P11586|C1TC_HUMAN	sp|P11586|C1TC_HUMAN C-1-tetrahydrofolate synthase, cytoplasmic OS=Homo sapiens GN=MTHFD1 PE=1 SV=3	YVVVTGITPTPLGEGK		371	386	1630.905517578125
pepa3b31	a3.a1.a1	sp|P11586|C1TC_HUMAN	sp|P11586|C1TC_HUMAN C-1-tetrahydrofolate synthase, cytoplasmic OS=Homo sapiens GN=MTHFD1 PE=1 SV=3	YSGLCPHVVVLVATVR	C5:+57.02146	687	702	1769.9735107421875
pepa3b11	a3.a1.a1	sp|P11586|C1TC_HUMAN	sp|P11586|C1TC_HUMAN C-1-tetrahydrofolate synthase, cytoplasmic OS=Homo sapiens GN=MTHFD1 PE=1 SV=3	GVPTGFILPIR		879	889	1169.7044677734375
pepa3a2	a3.a1.a1	sp|P11586|C1TC_HUMAN	sp|P11586|C1TC_HUMAN C-1-tetrahydrofolate synthase, cytoplasmic OS=Homo sapiens GN=MTHFD1 PE=1 SV=3	AAQAPSSFQLLYDLK		805	819	1651.869384765625
pepa3a6	a3.a1.a1	sp|P11586|C1TC_HUMAN	sp|P11586|C1TC_HUMAN C-1-tetrahydrofolate synthase, cytoplasmic OS=Homo sapiens GN=MTHFD1 PE=1 SV=3	EIGLLSEEVELYGETK		337	352	1808.9169921875
pepa3b18	a3.a1.a1	sp|P11586|C1TC_HUMAN	sp|P11586|C1TC_HUMAN C-1-tetrahydrofolate synthase, cytoplasmic OS=Homo sapiens GN=MTHFD1 PE=1 SV=3	MFGIPVVVAVNAFK	M1:+15.99491	747	760	1507.8345947265625
pepa3b17	a3.a1.a1	sp|P11586|C1TC_HUMAN	sp|P11586|C1TC_HUMAN C-1-tetrahydrofolate synthase, cytoplasmic OS=Homo sapiens GN=MTHFD1 PE=1 SV=3	MFGIPVVVAVNAFK		747	760	1491.839599609375
pepa4b23	a4.a1.a1	sp|P49916|DNLI3_HUMAN	sp|P49916|DNLI3_HUMAN DNA ligase 3 OS=Homo sapiens GN=LIG3 PE=1 SV=2	VLHNAQEVEK		454	463	1166.6168212890625
pepa4a5	a4.a1.a1	sp|P49916|DNLI3_HUMAN	sp|P49916|DNLI3_HUMAN DNA ligase 3 OS=Homo sapiens GN=LIG3 PE=1 SV=2	CAGGHDDATLAR	C1:+57.02146	729	740	1243.548828125
pepa4b18	a4.a1.a1	sp|P49916|DNLI3_HUMAN	sp|P49916|DNLI3_HUMAN DNA ligase 3 OS=Homo sapiens GN=LIG3 PE=1 SV=2	SAKPNNSGEAPSSPTPK		230	246	1668.8192138671875
pepa4b22	a4.a1.a1	sp|P49916|DNLI3_HUMAN	sp|P49916|DNLI3_HUMAN DNA ligase 3 OS=Homo sapiens GN=LIG3 PE=1 SV=2	VADNPSYNTK		273	282	1108.52734375
pepa4b17	a4.a1.a1	sp|P49916|DNLI3_HUMAN	sp|P49916|DNLI3_HUMAN DNA ligase 3 OS=Homo sapiens GN=LIG3 PE=1 SV=2	PNNSGEAPSSPTPK		233	246	1382.6551513671875
pepa4b24	a4.a1.a1	sp|P49916|DNLI3_HUMAN	sp|P49916|DNLI3_HUMAN DNA ligase 3 OS=Homo sapiens GN=LIG3 PE=1 SV=2	VLHNAQEVEKEPGQR		454	468	1733.893310546875
pepa4a1	a4.a1.a1	sp|P49916|DNLI3_HUMAN	sp|P49916|DNLI3_HUMAN DNA ligase 3 OS=Homo sapiens GN=LIG3 PE=1 SV=2	AADETLCQTK	C7:+57.02146	923	932	1136.525634765625
pepa4b19	a4.a1.a1	sp|P49916|DNLI3_HUMAN	sp|P49916|DNLI3_HUMAN DNA ligase 3 OS=Homo sapiens GN=LIG3 PE=1 SV=2	SEAHTADGISIR		792	803	1256.6234130859375
pepa4b13	a4.a1.a1	sp|P49916|DNLI3_HUMAN	sp|P49916|DNLI3_HUMAN DNA ligase 3 OS=Homo sapiens GN=LIG3 PE=1 SV=2	LTTTGQVTSPVK		202	213	1231.689697265625
pepa4b16	a4.a1.a1	sp|P49916|DNLI3_HUMAN	sp|P49916|DNLI3_HUMAN DNA ligase 3 OS=Homo sapiens GN=LIG3 PE=1 SV=2	NLQDVVER		446	453	972.5112915039062
pepa4b10	a4.a1.a1	sp|P49916|DNLI3_HUMAN	sp|P49916|DNLI3_HUMAN DNA ligase 3 OS=Homo sapiens GN=LIG3 PE=1 SV=2	FCVDYAK	C2:+57.02146	93	99	902.4080810546875
pepa4b21	a4.a1.a1	sp|P49916|DNLI3_HUMAN	sp|P49916|DNLI3_HUMAN DNA ligase 3 OS=Homo sapiens GN=LIG3 PE=1 SV=2	TGKPLPFGTLGVHK		568	581	1451.8372802734375
pepa4b12	a4.a1.a1	sp|P49916|DNLI3_HUMAN	sp|P49916|DNLI3_HUMAN DNA ligase 3 OS=Homo sapiens GN=LIG3 PE=1 SV=2	LCAMVADNPSYNTK	C2:+57.02146	269	282	1583.7197265625
pepa4a9	a4.a1.a1	sp|P49916|DNLI3_HUMAN	sp|P49916|DNLI3_HUMAN DNA ligase 3 OS=Homo sapiens GN=LIG3 PE=1 SV=2	EQITQHIADLSSK		175	187	1469.7598876953125
pepa4a6	a4.a1.a1	sp|P49916|DNLI3_HUMAN	sp|P49916|DNLI3_HUMAN DNA ligase 3 OS=Homo sapiens GN=LIG3 PE=1 SV=2	DLEQGDVSETIR		344	355	1361.6546630859375
pepa4b11	a4.a1.a1	sp|P49916|DNLI3_HUMAN	sp|P49916|DNLI3_HUMAN DNA ligase 3 OS=Homo sapiens GN=LIG3 PE=1 SV=2	FLHDNMVEIPNR		616	627	1484.73193359375
pepa4b27	a4.a1.a1	sp|P49916|DNLI3_HUMAN	sp|P49916|DNLI3_HUMAN DNA ligase 3 OS=Homo sapiens GN=LIG3 PE=1 SV=2	VVPNPFSESGGDMK	M13:+15.99491	122	135	1479.6788330078125
pepa4a8	a4.a1.a1	sp|P49916|DNLI3_HUMAN	sp|P49916|DNLI3_HUMAN DNA ligase 3 OS=Homo sapiens GN=LIG3 PE=1 SV=2	EDEQQQALQDIASR		390	403	1630.76708984375
pepa4a4	a4.a1.a1	sp|P49916|DNLI3_HUMAN	sp|P49916|DNLI3_HUMAN DNA ligase 3 OS=Homo sapiens GN=LIG3 PE=1 SV=2	ALDLADMITR	M7:+15.99491	639	648	1134.582763671875
pepa4a7	a4.a1.a1	sp|P49916|DNLI3_HUMAN	sp|P49916|DNLI3_HUMAN DNA ligase 3 OS=Homo sapiens GN=LIG3 PE=1 SV=2	DYIPQAFPGGH		543	553	1201.5640869140625
pepa4b14	a4.a1.a1	sp|P49916|DNLI3_HUMAN	sp|P49916|DNLI3_HUMAN DNA ligase 3 OS=Homo sapiens GN=LIG3 PE=1 SV=2	LYLPPSTPDFSR		943	954	1392.7161865234375
pepa4b26	a4.a1.a1	sp|P49916|DNLI3_HUMAN	sp|P49916|DNLI3_HUMAN DNA ligase 3 OS=Homo sapiens GN=LIG3 PE=1 SV=2	VIQEGLEGLVLK		649	660	1297.77294921875
pepa4a2	a4.a1.a1	sp|P49916|DNLI3_HUMAN	sp|P49916|DNLI3_HUMAN DNA ligase 3 OS=Homo sapiens GN=LIG3 PE=1 SV=2	AAVWEITGAEFSK		779	791	1408.7110595703125
pepa4a3	a4.a1.a1	sp|P49916|DNLI3_HUMAN	sp|P49916|DNLI3_HUMAN DNA ligase 3 OS=Homo sapiens GN=LIG3 PE=1 SV=2	ALDLADMITR		639	648	1118.5877685546875
pepa4b15	a4.a1.a1	sp|P49916|DNLI3_HUMAN	sp|P49916|DNLI3_HUMAN DNA ligase 3 OS=Homo sapiens GN=LIG3 PE=1 SV=2	IYYPDFIVPDPK		766	777	1466.7569580078125
pepa4b20	a4.a1.a1	sp|P49916|DNLI3_HUMAN	sp|P49916|DNLI3_HUMAN DNA ligase 3 OS=Homo sapiens GN=LIG3 PE=1 SV=2	SMILDSEVLLIDNK		554	567	1589.845947265625
pepa4b25	a4.a1.a1	sp|P49916|DNLI3_HUMAN	sp|P49916|DNLI3_HUMAN DNA ligase 3 OS=Homo sapiens GN=LIG3 PE=1 SV=2	VLLDIFTGVR		933	942	1132.6728515625
pepa5b18	a5.a1.a1	sp|P50570-2|DYN2_HUMAN	sp|P50570-2|DYN2_HUMAN Isoform 2 of Dynamin-2 OS=Homo sapiens GN=DNM2	TEHAEFLHCK	C9:+57.02146	78	87	1271.584228515625
pepa5b16	a5.a1.a1	sp|P50570-2|DYN2_HUMAN	sp|P50570-2|DYN2_HUMAN Isoform 2 of Dynamin-2 OS=Homo sapiens GN=DNM2	QEIEAETDR		99	107	1090.50146484375
pepa5b14	a5.a1.a1	sp|P50570-2|DYN2_HUMAN	sp|P50570-2|DYN2_HUMAN Isoform 2 of Dynamin-2 OS=Homo sapiens GN=DNM2	KFTDFDEVR		90	98	1156.563720703125
pepa5a3	a5.a1.a1	sp|P50570-2|DYN2_HUMAN	sp|P50570-2|DYN2_HUMAN Isoform 2 of Dynamin-2 OS=Homo sapiens GN=DNM2	FFLSHPAYR		258	266	1137.5843505859375
pepa5b19	a5.a1.a1	sp|P50570-2|DYN2_HUMAN	sp|P50570-2|DYN2_HUMAN Isoform 2 of Dynamin-2 OS=Homo sapiens GN=DNM2	TIMHLMINNTK		674	684	1315.6865234375
pepa5a5	a5.a1.a1	sp|P50570-2|DYN2_HUMAN	sp|P50570-2|DYN2_HUMAN Isoform 2 of Dynamin-2 OS=Homo sapiens GN=DNM2	FTDFDEVR		91	98	1028.46875
pepa5b11	a5.a1.a1	sp|P50570-2|DYN2_HUMAN	sp|P50570-2|DYN2_HUMAN Isoform 2 of Dynamin-2 OS=Homo sapiens GN=DNM2	LDLMDEGTDAR		207	217	1235.5577392578125
pepa5b12	a5.a1.a1	sp|P50570-2|DYN2_HUMAN	sp|P50570-2|DYN2_HUMAN Isoform 2 of Dynamin-2 OS=Homo sapiens GN=DNM2	IEGSGDQVDTLELSGGAR		344	361	1803.872314453125
pepa5b10	a5.a1.a1	sp|P50570-2|DYN2_HUMAN	sp|P50570-2|DYN2_HUMAN Isoform 2 of Dynamin-2 OS=Homo sapiens GN=DNM2	HVFAIFNTEQR		580	590	1361.696533203125
pepa5b13	a5.a1.a1	sp|P50570-2|DYN2_HUMAN	sp|P50570-2|DYN2_HUMAN Isoform 2 of Dynamin-2 OS=Homo sapiens GN=DNM2	LQSQLLSLEK		300	309	1158.67333984375
pepa5b20	a5.a1.a1	sp|P50570-2|DYN2_HUMAN	sp|P50570-2|DYN2_HUMAN Isoform 2 of Dynamin-2 OS=Homo sapiens GN=DNM2	VPVGDQPPDIEYQIK		143	157	1697.8748779296875
pepa5a6	a5.a1.a1	sp|P50570-2|DYN2_HUMAN	sp|P50570-2|DYN2_HUMAN Isoform 2 of Dynamin-2 OS=Homo sapiens GN=DNM2	GISPVPINLR		114	123	1065.641845703125
pepa5a8	a5.a1.a1	sp|P50570-2|DYN2_HUMAN	sp|P50570-2|DYN2_HUMAN Isoform 2 of Dynamin-2 OS=Homo sapiens GN=DNM2	GMEELIPLVNK	M2:+15.99491	5	15	1258.671630859375
pepa5b17	a5.a1.a1	sp|P50570-2|DYN2_HUMAN	sp|P50570-2|DYN2_HUMAN Isoform 2 of Dynamin-2 OS=Homo sapiens GN=DNM2	SSVLENFVGR		45	54	1107.5797119140625
pepa5a4	a5.a1.a1	sp|P50570-2|DYN2_HUMAN	sp|P50570-2|DYN2_HUMAN Isoform 2 of Dynamin-2 OS=Homo sapiens GN=DNM2	FPFELVK		370	376	879.4979248046875
pepa5a7	a5.a1.a1	sp|P50570-2|DYN2_HUMAN	sp|P50570-2|DYN2_HUMAN Isoform 2 of Dynamin-2 OS=Homo sapiens GN=DNM2	GMEELIPLVNK		5	15	1242.6767578125
pepa5a9	a5.a1.a1	sp|P50570-2|DYN2_HUMAN	sp|P50570-2|DYN2_HUMAN Isoform 2 of Dynamin-2 OS=Homo sapiens GN=DNM2	GWLTINNISLMK	M11:+15.99491	520	531	1405.751220703125
pepa5b15	a5.a1.a1	sp|P50570-2|DYN2_HUMAN	sp|P50570-2|DYN2_HUMAN Isoform 2 of Dynamin-2 OS=Homo sapiens GN=DNM2	NLVDSYVAIINK		654	665	1348.74755859375
pepa5a1	a5.a1.a1	sp|P50570-2|DYN2_HUMAN	sp|P50570-2|DYN2_HUMAN Isoform 2 of Dynamin-2 OS=Homo sapiens GN=DNM2	ALLQMVQQFGVDFEK	M5:+15.99491	328	342	1768.894287109375
pepa5a2	a5.a1.a1	sp|P50570-2|DYN2_HUMAN	sp|P50570-2|DYN2_HUMAN Isoform 2 of Dynamin-2 OS=Homo sapiens GN=DNM2	DMILQFISR		158	166	1122.5980224609375
pepa5b18	a5.a1.a2	sp|P50570-3|DYN2_HUMAN	sp|P50570-3|DYN2_HUMAN Isoform 3 of Dynamin-2 OS=Homo sapiens GN=DNM2	TEHAEFLHCK	C9:+57.02146	78	87	1271.584228515625
pepa5b16	a5.a1.a2	sp|P50570-3|DYN2_HUMAN	sp|P50570-3|DYN2_HUMAN Isoform 3 of Dynamin-2 OS=Homo sapiens GN=DNM2	QEIEAETDR		99	107	1090.50146484375
pepa5b14	a5.a1.a2	sp|P50570-3|DYN2_HUMAN	sp|P50570-3|DYN2_HUMAN Isoform 3 of Dynamin-2 OS=Homo sapiens GN=DNM2	KFTDFDEVR		90	98	1156.563720703125
pepa5a3	a5.a1.a2	sp|P50570-3|DYN2_HUMAN	sp|P50570-3|DYN2_HUMAN Isoform 3 of Dynamin-2 OS=Homo sapiens GN=DNM2	FFLSHPAYR		258	266	1137.5843505859375
pepa5b19	a5.a1.a2	sp|P50570-3|DYN2_HUMAN	sp|P50570-3|DYN2_HUMAN Isoform 3 of Dynamin-2 OS=Homo sapiens GN=DNM2	TIMHLMINNTK		674	684	1315.6865234375
pepa5a5	a5.a1.a2	sp|P50570-3|DYN2_HUMAN	sp|P50570-3|DYN2_HUMAN Isoform 3 of Dynamin-2 OS=Homo sapiens GN=DNM2	FTDFDEVR		91	98	1028.46875
pepa5b11	a5.a1.a2	sp|P50570-3|DYN2_HUMAN	sp|P50570-3|DYN2_HUMAN Isoform 3 of Dynamin-2 OS=Homo sapiens GN=DNM2	LDLMDEGTDAR		207	217	1235.5577392578125
pepa5b12	a5.a1.a2	sp|P50570-3|DYN2_HUMAN	sp|P50570-3|DYN2_HUMAN Isoform 3 of Dynamin-2 OS=Homo sapiens GN=DNM2	IEGSGDQVDTLELSGGAR		344	361	1803.872314453125
pepa5b10	a5.a1.a2	sp|P50570-3|DYN2_HUMAN	sp|P50570-3|DYN2_HUMAN Isoform 3 of Dynamin-2 OS=Homo sapiens GN=DNM2	HVFAIFNTEQR		580	590	1361.696533203125
pepa5b13	a5.a1.a2	sp|P50570-3|DYN2_HUMAN	sp|P50570-3|DYN2_HUMAN Isoform 3 of Dynamin-2 OS=Homo sapiens GN=DNM2	LQSQLLSLEK		300	309	1158.67333984375
pepa5b20	a5.a1.a2	sp|P50570-3|DYN2_HUMAN	sp|P50570-3|DYN2_HUMAN Isoform 3 of Dynamin-2 OS=Homo sapiens GN=DNM2	VPVGDQPPDIEYQIK		143	157	1697.8748779296875
pepa5a6	a5.a1.a2	sp|P50570-3|DYN2_HUMAN	sp|P50570-3|DYN2_HUMAN Isoform 3 of Dynamin-2 OS=Homo sapiens GN=DNM2	GISPVPINLR		114	123	1065.641845703125
pepa5a8	a5.a1.a2	sp|P50570-3|DYN2_HUMAN	sp|P50570-3|DYN2_HUMAN Isoform 3 of Dynamin-2 OS=Homo sapiens GN=DNM2	GMEELIPLVNK	M2:+15.99491	5	15	1258.671630859375
pepa5b17	a5.a1.a2	sp|P50570-3|DYN2_HUMAN	sp|P50570-3|DYN2_HUMAN Isoform 3 of Dynamin-2 OS=Homo sapiens GN=DNM2	SSVLENFVGR		45	54	1107.5797119140625
pepa5a4	a5.a1.a2	sp|P50570-3|DYN2_HUMAN	sp|P50570-3|DYN2_HUMAN Isoform 3 of Dynamin-2 OS=Homo sapiens GN=DNM2	FPFELVK		370	376	879.4979248046875
pepa5a7	a5.a1.a2	sp|P50570-3|DYN2_HUMAN	sp|P50570-3|DYN2_HUMAN Isoform 3 of Dynamin-2 OS=Homo sapiens GN=DNM2	GMEELIPLVNK		5	15	1242.6767578125
pepa5a9	a5.a1.a2	sp|P50570-3|DYN2_HUMAN	sp|P50570-3|DYN2_HUMAN Isoform 3 of Dynamin-2 OS=Homo sapiens GN=DNM2	GWLTINNISLMK	M11:+15.99491	520	531	1405.751220703125
pepa5b15	a5.a1.a2	sp|P50570-3|DYN2_HUMAN	sp|P50570-3|DYN2_HUMAN Isoform 3 of Dynamin-2 OS=Homo sapiens GN=DNM2	NLVDSYVAIINK		654	665	1348.74755859375
pepa5a1	a5.a1.a2	sp|P50570-3|DYN2_HUMAN	sp|P50570-3|DYN2_HUMAN Isoform 3 of Dynamin-2 OS=Homo sapiens GN=DNM2	ALLQMVQQFGVDFEK	M5:+15.99491	328	342	1768.894287109375
pepa5a2	a5.a1.a2	sp|P50570-3|DYN2_HUMAN	sp|P50570-3|DYN2_HUMAN Isoform 3 of Dynamin-2 OS=Homo sapiens GN=DNM2	DMILQFISR		158	166	1122.5980224609375
pepa5b18	a5.a1.a3	sp|P50570-4|DYN2_HUMAN	sp|P50570-4|DYN2_HUMAN Isoform 4 of Dynamin-2 OS=Homo sapiens GN=DNM2	TEHAEFLHCK	C9:+57.02146	78	87	1271.584228515625
pepa5b16	a5.a1.a3	sp|P50570-4|DYN2_HUMAN	sp|P50570-4|DYN2_HUMAN Isoform 4 of Dynamin-2 OS=Homo sapiens GN=DNM2	QEIEAETDR		99	107	1090.50146484375
pepa5b14	a5.a1.a3	sp|P50570-4|DYN2_HUMAN	sp|P50570-4|DYN2_HUMAN Isoform 4 of Dynamin-2 OS=Homo sapiens GN=DNM2	KFTDFDEVR		90	98	1156.563720703125
pepa5a3	a5.a1.a3	sp|P50570-4|DYN2_HUMAN	sp|P50570-4|DYN2_HUMAN Isoform 4 of Dynamin-2 OS=Homo sapiens GN=DNM2	FFLSHPAYR		258	266	1137.5843505859375
pepa5b19	a5.a1.a3	sp|P50570-4|DYN2_HUMAN	sp|P50570-4|DYN2_HUMAN Isoform 4 of Dynamin-2 OS=Homo sapiens GN=DNM2	TIMHLMINNTK		678	688	1315.6865234375
pepa5a5	a5.a1.a3	sp|P50570-4|DYN2_HUMAN	sp|P50570-4|DYN2_HUMAN Isoform 4 of Dynamin-2 OS=Homo sapiens GN=DNM2	FTDFDEVR		91	98	1028.46875
pepa5b11	a5.a1.a3	sp|P50570-4|DYN2_HUMAN	sp|P50570-4|DYN2_HUMAN Isoform 4 of Dynamin-2 OS=Homo sapiens GN=DNM2	LDLMDEGTDAR		207	217	1235.5577392578125
pepa5b12	a5.a1.a3	sp|P50570-4|DYN2_HUMAN	sp|P50570-4|DYN2_HUMAN Isoform 4 of Dynamin-2 OS=Homo sapiens GN=DNM2	IEGSGDQVDTLELSGGAR		344	361	1803.872314453125
pepa5b10	a5.a1.a3	sp|P50570-4|DYN2_HUMAN	sp|P50570-4|DYN2_HUMAN Isoform 4 of Dynamin-2 OS=Homo sapiens GN=DNM2	HVFAIFNTEQR		584	594	1361.696533203125
pepa5b13	a5.a1.a3	sp|P50570-4|DYN2_HUMAN	sp|P50570-4|DYN2_HUMAN Isoform 4 of Dynamin-2 OS=Homo sapiens GN=DNM2	LQSQLLSLEK		300	309	1158.67333984375
pepa5b20	a5.a1.a3	sp|P50570-4|DYN2_HUMAN	sp|P50570-4|DYN2_HUMAN Isoform 4 of Dynamin-2 OS=Homo sapiens GN=DNM2	VPVGDQPPDIEYQIK		143	157	1697.8748779296875
pepa5a6	a5.a1.a3	sp|P50570-4|DYN2_HUMAN	sp|P50570-4|DYN2_HUMAN Isoform 4 of Dynamin-2 OS=Homo sapiens GN=DNM2	GISPVPINLR		114	123	1065.641845703125
pepa5a8	a5.a1.a3	sp|P50570-4|DYN2_HUMAN	sp|P50570-4|DYN2_HUMAN Isoform 4 of Dynamin-2 OS=Homo sapiens GN=DNM2	GMEELIPLVNK	M2:+15.99491	5	15	1258.671630859375
pepa5b17	a5.a1.a3	sp|P50570-4|DYN2_HUMAN	sp|P50570-4|DYN2_HUMAN Isoform 4 of Dynamin-2 OS=Homo sapiens GN=DNM2	SSVLENFVGR		45	54	1107.5797119140625
pepa5a4	a5.a1.a3	sp|P50570-4|DYN2_HUMAN	sp|P50570-4|DYN2_HUMAN Isoform 4 of Dynamin-2 OS=Homo sapiens GN=DNM2	FPFELVK		370	376	879.4979248046875
pepa5a7	a5.a1.a3	sp|P50570-4|DYN2_HUMAN	sp|P50570-4|DYN2_HUMAN Isoform 4 of Dynamin-2 OS=Homo sapiens GN=DNM2	GMEELIPLVNK		5	15	1242.6767578125
pepa5a9	a5.a1.a3	sp|P50570-4|DYN2_HUMAN	sp|P50570-4|DYN2_HUMAN Isoform 4 of Dynamin-2 OS=Homo sapiens GN=DNM2	GWLTINNISLMK	M11:+15.99491	524	535	1405.751220703125
pepa5b15	a5.a1.a3	sp|P50570-4|DYN2_HUMAN	sp|P50570-4|DYN2_HUMAN Isoform 4 of Dynamin-2 OS=Homo sapiens GN=DNM2	NLVDSYVAIINK		658	669	1348.74755859375
pepa5a1	a5.a1.a3	sp|P50570-4|DYN2_HUMAN	sp|P50570-4|DYN2_HUMAN Isoform 4 of Dynamin-2 OS=Homo sapiens GN=DNM2	ALLQMVQQFGVDFEK	M5:+15.99491	328	342	1768.894287109375
pepa5a2	a5.a1.a3	sp|P50570-4|DYN2_HUMAN	sp|P50570-4|DYN2_HUMAN Isoform 4 of Dynamin-2 OS=Homo sapiens GN=DNM2	DMILQFISR		158	166	1122.5980224609375
pepa5b18	a5.a1.a4	sp|P50570-5|DYN2_HUMAN	sp|P50570-5|DYN2_HUMAN Isoform 5 of Dynamin-2 OS=Homo sapiens GN=DNM2	TEHAEFLHCK	C9:+57.02146	78	87	1271.584228515625
pepa5b16	a5.a1.a4	sp|P50570-5|DYN2_HUMAN	sp|P50570-5|DYN2_HUMAN Isoform 5 of Dynamin-2 OS=Homo sapiens GN=DNM2	QEIEAETDR		99	107	1090.50146484375
pepa5b14	a5.a1.a4	sp|P50570-5|DYN2_HUMAN	sp|P50570-5|DYN2_HUMAN Isoform 5 of Dynamin-2 OS=Homo sapiens GN=DNM2	KFTDFDEVR		90	98	1156.563720703125
pepa5a3	a5.a1.a4	sp|P50570-5|DYN2_HUMAN	sp|P50570-5|DYN2_HUMAN Isoform 5 of Dynamin-2 OS=Homo sapiens GN=DNM2	FFLSHPAYR		258	266	1137.5843505859375
pepa5b19	a5.a1.a4	sp|P50570-5|DYN2_HUMAN	sp|P50570-5|DYN2_HUMAN Isoform 5 of Dynamin-2 OS=Homo sapiens GN=DNM2	TIMHLMINNTK		678	688	1315.6865234375
pepa5a5	a5.a1.a4	sp|P50570-5|DYN2_HUMAN	sp|P50570-5|DYN2_HUMAN Isoform 5 of Dynamin-2 OS=Homo sapiens GN=DNM2	FTDFDEVR		91	98	1028.46875
pepa5b11	a5.a1.a4	sp|P50570-5|DYN2_HUMAN	sp|P50570-5|DYN2_HUMAN Isoform 5 of Dynamin-2 OS=Homo sapiens GN=DNM2	LDLMDEGTDAR		207	217	1235.5577392578125
pepa5b12	a5.a1.a4	sp|P50570-5|DYN2_HUMAN	sp|P50570-5|DYN2_HUMAN Isoform 5 of Dynamin-2 OS=Homo sapiens GN=DNM2	IEGSGDQVDTLELSGGAR		344	361	1803.872314453125
pepa5b10	a5.a1.a4	sp|P50570-5|DYN2_HUMAN	sp|P50570-5|DYN2_HUMAN Isoform 5 of Dynamin-2 OS=Homo sapiens GN=DNM2	HVFAIFNTEQR		584	594	1361.696533203125
pepa5b13	a5.a1.a4	sp|P50570-5|DYN2_HUMAN	sp|P50570-5|DYN2_HUMAN Isoform 5 of Dynamin-2 OS=Homo sapiens GN=DNM2	LQSQLLSLEK		300	309	1158.67333984375
pepa5b20	a5.a1.a4	sp|P50570-5|DYN2_HUMAN	sp|P50570-5|DYN2_HUMAN Isoform 5 of Dynamin-2 OS=Homo sapiens GN=DNM2	VPVGDQPPDIEYQIK		143	157	1697.8748779296875
pepa5a6	a5.a1.a4	sp|P50570-5|DYN2_HUMAN	sp|P50570-5|DYN2_HUMAN Isoform 5 of Dynamin-2 OS=Homo sapiens GN=DNM2	GISPVPINLR		114	123	1065.641845703125
pepa5a8	a5.a1.a4	sp|P50570-5|DYN2_HUMAN	sp|P50570-5|DYN2_HUMAN Isoform 5 of Dynamin-2 OS=Homo sapiens GN=DNM2	GMEELIPLVNK	M2:+15.99491	5	15	1258.671630859375
pepa5b17	a5.a1.a4	sp|P50570-5|DYN2_HUMAN	sp|P50570-5|DYN2_HUMAN Isoform 5 of Dynamin-2 OS=Homo sapiens GN=DNM2	SSVLENFVGR		45	54	1107.5797119140625
pepa5a4	a5.a1.a4	sp|P50570-5|DYN2_HUMAN	sp|P50570-5|DYN2_HUMAN Isoform 5 of Dynamin-2 OS=Homo sapiens GN=DNM2	FPFELVK		370	376	879.4979248046875
pepa5a7	a5.a1.a4	sp|P50570-5|DYN2_HUMAN	sp|P50570-5|DYN2_HUMAN Isoform 5 of Dynamin-2 OS=Homo sapiens GN=DNM2	GMEELIPLVNK		5	15	1242.6767578125
pepa5a9	a5.a1.a4	sp|P50570-5|DYN2_HUMAN	sp|P50570-5|DYN2_HUMAN Isoform 5 of Dynamin-2 OS=Homo sapiens GN=DNM2	GWLTINNISLMK	M11:+15.99491	524	535	1405.751220703125
pepa5b15	a5.a1.a4	sp|P50570-5|DYN2_HUMAN	sp|P50570-5|DYN2_HUMAN Isoform 5 of Dynamin-2 OS=Homo sapiens GN=DNM2	NLVDSYVAIINK		658	669	1348.74755859375
pepa5a1	a5.a1.a4	sp|P50570-5|DYN2_HUMAN	sp|P50570-5|DYN2_HUMAN Isoform 5 of Dynamin-2 OS=Homo sapiens GN=DNM2	ALLQMVQQFGVDFEK	M5:+15.99491	328	342	1768.894287109375
pepa5a2	a5.a1.a4	sp|P50570-5|DYN2_HUMAN	sp|P50570-5|DYN2_HUMAN Isoform 5 of Dynamin-2 OS=Homo sapiens GN=DNM2	DMILQFISR		158	166	1122.5980224609375
pepa5b18	a5.a1.a5	sp|P50570|DYN2_HUMAN	sp|P50570|DYN2_HUMAN Dynamin-2 OS=Homo sapiens GN=DNM2 PE=1 SV=2	TEHAEFLHCK	C9:+57.02146	78	87	1271.584228515625
pepa5b16	a5.a1.a5	sp|P50570|DYN2_HUMAN	sp|P50570|DYN2_HUMAN Dynamin-2 OS=Homo sapiens GN=DNM2 PE=1 SV=2	QEIEAETDR		99	107	1090.50146484375
pepa5b14	a5.a1.a5	sp|P50570|DYN2_HUMAN	sp|P50570|DYN2_HUMAN Dynamin-2 OS=Homo sapiens GN=DNM2 PE=1 SV=2	KFTDFDEVR		90	98	1156.563720703125
pepa5a3	a5.a1.a5	sp|P50570|DYN2_HUMAN	sp|P50570|DYN2_HUMAN Dynamin-2 OS=Homo sapiens GN=DNM2 PE=1 SV=2	FFLSHPAYR		258	266	1137.5843505859375
pepa5b19	a5.a1.a5	sp|P50570|DYN2_HUMAN	sp|P50570|DYN2_HUMAN Dynamin-2 OS=Homo sapiens GN=DNM2 PE=1 SV=2	TIMHLMINNTK		678	688	1315.6865234375
pepa5a5	a5.a1.a5	sp|P50570|DYN2_HUMAN	sp|P50570|DYN2_HUMAN Dynamin-2 OS=Homo sapiens GN=DNM2 PE=1 SV=2	FTDFDEVR		91	98	1028.46875
pepa5b11	a5.a1.a5	sp|P50570|DYN2_HUMAN	sp|P50570|DYN2_HUMAN Dynamin-2 OS=Homo sapiens GN=DNM2 PE=1 SV=2	LDLMDEGTDAR		207	217	1235.5577392578125
pepa5b12	a5.a1.a5	sp|P50570|DYN2_HUMAN	sp|P50570|DYN2_HUMAN Dynamin-2 OS=Homo sapiens GN=DNM2 PE=1 SV=2	IEGSGDQVDTLELSGGAR		344	361	1803.872314453125
pepa5b10	a5.a1.a5	sp|P50570|DYN2_HUMAN	sp|P50570|DYN2_HUMAN Dynamin-2 OS=Homo sapiens GN=DNM2 PE=1 SV=2	HVFAIFNTEQR		584	594	1361.696533203125
pepa5b13	a5.a1.a5	sp|P50570|DYN2_HUMAN	sp|P50570|DYN2_HUMAN Dynamin-2 OS=Homo sapiens GN=DNM2 PE=1 SV=2	LQSQLLSLEK		300	309	1158.67333984375
pepa5b20	a5.a1.a5	sp|P50570|DYN2_HUMAN	sp|P50570|DYN2_HUMAN Dynamin-2 OS=Homo sapiens GN=DNM2 PE=1 SV=2	VPVGDQPPDIEYQIK		143	157	1697.8748779296875
pepa5a6	a5.a1.a5	sp|P50570|DYN2_HUMAN	sp|P50570|DYN2_HUMAN Dynamin-2 OS=Homo sapiens GN=DNM2 PE=1 SV=2	GISPVPINLR		114	123	1065.641845703125
pepa5a8	a5.a1.a5	sp|P50570|DYN2_HUMAN	sp|P50570|DYN2_HUMAN Dynamin-2 OS=Homo sapiens GN=DNM2 PE=1 SV=2	GMEELIPLVNK	M2:+15.99491	5	15	1258.671630859375
pepa5b17	a5.a1.a5	sp|P50570|DYN2_HUMAN	sp|P50570|DYN2_HUMAN Dynamin-2 OS=Homo sapiens GN=DNM2 PE=1 SV=2	SSVLENFVGR		45	54	1107.5797119140625
pepa5a4	a5.a1.a5	sp|P50570|DYN2_HUMAN	sp|P50570|DYN2_HUMAN Dynamin-2 OS=Homo sapiens GN=DNM2 PE=1 SV=2	FPFELVK		370	376	879.4979248046875
pepa5a7	a5.a1.a5	sp|P50570|DYN2_HUMAN	sp|P50570|DYN2_HUMAN Dynamin-2 OS=Homo sapiens GN=DNM2 PE=1 SV=2	GMEELIPLVNK		5	15	1242.6767578125
pepa5a9	a5.a1.a5	sp|P50570|DYN2_HUMAN	sp|P50570|DYN2_HUMAN Dynamin-2 OS=Homo sapiens GN=DNM2 PE=1 SV=2	GWLTINNISLMK	M11:+15.99491	524	535	1405.751220703125
pepa5b15	a5.a1.a5	sp|P50570|DYN2_HUMAN	sp|P50570|DYN2_HUMAN Dynamin-2 OS=Homo sapiens GN=DNM2 PE=1 SV=2	NLVDSYVAIINK		658	669	1348.74755859375
pepa5a1	a5.a1.a5	sp|P50570|DYN2_HUMAN	sp|P50570|DYN2_HUMAN Dynamin-2 OS=Homo sapiens GN=DNM2 PE=1 SV=2	ALLQMVQQFGVDFEK	M5:+15.99491	328	342	1768.894287109375
pepa5a2	a5.a1.a5	sp|P50570|DYN2_HUMAN	sp|P50570|DYN2_HUMAN Dynamin-2 OS=Homo sapiens GN=DNM2 PE=1 SV=2	DMILQFISR		158	166	1122.5980224609375
pepa5b18	a5.a1.a6	tr|F5H4R9|F5H4R9_HUMAN	tr|F5H4R9|F5H4R9_HUMAN Dynamin-2 OS=Homo sapiens GN=DNM2 PE=2 SV=1	TEHAEFLHCK	C9:+57.02146	78	87	1271.584228515625
pepa5b16	a5.a1.a6	tr|F5H4R9|F5H4R9_HUMAN	tr|F5H4R9|F5H4R9_HUMAN Dynamin-2 OS=Homo sapiens GN=DNM2 PE=2 SV=1	QEIEAETDR		99	107	1090.50146484375
pepa5b14	a5.a1.a6	tr|F5H4R9|F5H4R9_HUMAN	tr|F5H4R9|F5H4R9_HUMAN Dynamin-2 OS=Homo sapiens GN=DNM2 PE=2 SV=1	KFTDFDEVR		90	98	1156.563720703125
pepa5a3	a5.a1.a6	tr|F5H4R9|F5H4R9_HUMAN	tr|F5H4R9|F5H4R9_HUMAN Dynamin-2 OS=Homo sapiens GN=DNM2 PE=2 SV=1	FFLSHPAYR		258	266	1137.5843505859375
pepa5b19	a5.a1.a6	tr|F5H4R9|F5H4R9_HUMAN	tr|F5H4R9|F5H4R9_HUMAN Dynamin-2 OS=Homo sapiens GN=DNM2 PE=2 SV=1	TIMHLMINNTK		678	688	1315.6865234375
pepa5a5	a5.a1.a6	tr|F5H4R9|F5H4R9_HUMAN	tr|F5H4R9|F5H4R9_HUMAN Dynamin-2 OS=Homo sapiens GN=DNM2 PE=2 SV=1	FTDFDEVR		91	98	1028.46875
pepa5b11	a5.a1.a6	tr|F5H4R9|F5H4R9_HUMAN	tr|F5H4R9|F5H4R9_HUMAN Dynamin-2 OS=Homo sapiens GN=DNM2 PE=2 SV=1	LDLMDEGTDAR		207	217	1235.5577392578125
pepa5b12	a5.a1.a6	tr|F5H4R9|F5H4R9_HUMAN	tr|F5H4R9|F5H4R9_HUMAN Dynamin-2 OS=Homo sapiens GN=DNM2 PE=2 SV=1	IEGSGDQVDTLELSGGAR		344	361	1803.872314453125
pepa5b10	a5.a1.a6	tr|F5H4R9|F5H4R9_HUMAN	tr|F5H4R9|F5H4R9_HUMAN Dynamin-2 OS=Homo sapiens GN=DNM2 PE=2 SV=1	HVFAIFNTEQR		584	594	1361.696533203125
pepa5b13	a5.a1.a6	tr|F5H4R9|F5H4R9_HUMAN	tr|F5H4R9|F5H4R9_HUMAN Dynamin-2 OS=Homo sapiens GN=DNM2 PE=2 SV=1	LQSQLLSLEK		300	309	1158.67333984375
pepa5b20	a5.a1.a6	tr|F5H4R9|F5H4R9_HUMAN	tr|F5H4R9|F5H4R9_HUMAN Dynamin-2 OS=Homo sapiens GN=DNM2 PE=2 SV=1	VPVGDQPPDIEYQIK		143	157	1697.8748779296875
pepa5a6	a5.a1.a6	tr|F5H4R9|F5H4R9_HUMAN	tr|F5H4R9|F5H4R9_HUMAN Dynamin-2 OS=Homo sapiens GN=DNM2 PE=2 SV=1	GISPVPINLR		114	123	1065.641845703125
pepa5a8	a5.a1.a6	tr|F5H4R9|F5H4R9_HUMAN	tr|F5H4R9|F5H4R9_HUMAN Dynamin-2 OS=Homo sapiens GN=DNM2 PE=2 SV=1	GMEELIPLVNK	M2:+15.99491	5	15	1258.671630859375
pepa5b17	a5.a1.a6	tr|F5H4R9|F5H4R9_HUMAN	tr|F5H4R9|F5H4R9_HUMAN Dynamin-2 OS=Homo sapiens GN=DNM2 PE=2 SV=1	SSVLENFVGR		45	54	1107.5797119140625
pepa5a4	a5.a1.a6	tr|F5H4R9|F5H4R9_HUMAN	tr|F5H4R9|F5H4R9_HUMAN Dynamin-2 OS=Homo sapiens GN=DNM2 PE=2 SV=1	FPFELVK		370	376	879.4979248046875
pepa5a7	a5.a1.a6	tr|F5H4R9|F5H4R9_HUMAN	tr|F5H4R9|F5H4R9_HUMAN Dynamin-2 OS=Homo sapiens GN=DNM2 PE=2 SV=1	GMEELIPLVNK		5	15	1242.6767578125
pepa5a9	a5.a1.a6	tr|F5H4R9|F5H4R9_HUMAN	tr|F5H4R9|F5H4R9_HUMAN Dynamin-2 OS=Homo sapiens GN=DNM2 PE=2 SV=1	GWLTINNISLMK	M11:+15.99491	524	535	1405.751220703125
pepa5b15	a5.a1.a6	tr|F5H4R9|F5H4R9_HUMAN	tr|F5H4R9|F5H4R9_HUMAN Dynamin-2 OS=Homo sapiens GN=DNM2 PE=2 SV=1	NLVDSYVAIINK		658	669	1348.74755859375
pepa5a1	a5.a1.a6	tr|F5H4R9|F5H4R9_HUMAN	tr|F5H4R9|F5H4R9_HUMAN Dynamin-2 OS=Homo sapiens GN=DNM2 PE=2 SV=1	ALLQMVQQFGVDFEK	M5:+15.99491	328	342	1768.894287109375
pepa5a2	a5.a1.a6	tr|F5H4R9|F5H4R9_HUMAN	tr|F5H4R9|F5H4R9_HUMAN Dynamin-2 OS=Homo sapiens GN=DNM2 PE=2 SV=1	DMILQFISR		158	166	1122.5980224609375
pepa6b16	a6.a1.a1	sp|P11387|TOP1_HUMAN	sp|P11387|TOP1_HUMAN DNA topoisomerase 1 OS=Homo sapiens GN=TOP1 PE=1 SV=2	VPSPPPGHK		392	400	915.505126953125
pepa6b13	a6.a1.a1	sp|P11387|TOP1_HUMAN	sp|P11387|TOP1_HUMAN DNA topoisomerase 1 OS=Homo sapiens GN=TOP1 PE=1 SV=2	MLDHEYTTK	M1:+15.99491	263	271	1153.519775390625
pepa6b11	a6.a1.a1	sp|P11387|TOP1_HUMAN	sp|P11387|TOP1_HUMAN DNA topoisomerase 1 OS=Homo sapiens GN=TOP1 PE=1 SV=2	KLEEEEDGKLK		164	174	1317.6900634765625
pepa6a8	a6.a1.a1	sp|P11387|TOP1_HUMAN	sp|P11387|TOP1_HUMAN DNA topoisomerase 1 OS=Homo sapiens GN=TOP1 PE=1 SV=2	LEVQATDREENK		701	712	1431.707763671875
pepa6b12	a6.a1.a1	sp|P11387|TOP1_HUMAN	sp|P11387|TOP1_HUMAN DNA topoisomerase 1 OS=Homo sapiens GN=TOP1 PE=1 SV=2	MLDHEYTTK		263	271	1137.52490234375
pepa6a1	a6.a1.a1	sp|P11387|TOP1_HUMAN	sp|P11387|TOP1_HUMAN DNA topoisomerase 1 OS=Homo sapiens GN=TOP1 PE=1 SV=2	AVAILCNHQR	C6:+57.02146	625	634	1181.6212158203125
pepa6a4	a6.a1.a1	sp|P11387|TOP1_HUMAN	sp|P11387|TOP1_HUMAN DNA topoisomerase 1 OS=Homo sapiens GN=TOP1 PE=1 SV=2	EKENGFSSPPQIK		105	117	1460.7384033203125
pepa6a2	a6.a1.a1	sp|P11387|TOP1_HUMAN	sp|P11387|TOP1_HUMAN DNA topoisomerase 1 OS=Homo sapiens GN=TOP1 PE=1 SV=2	EEGETADTVGCCSLR	C11:+57.02146 C12:+57.02146	494	508	1683.6953125
pepa6a3	a6.a1.a1	sp|P11387|TOP1_HUMAN	sp|P11387|TOP1_HUMAN DNA topoisomerase 1 OS=Homo sapiens GN=TOP1 PE=1 SV=2	ELTAPDENIPAK		604	615	1297.663818359375
pepa6b15	a6.a1.a1	sp|P11387|TOP1_HUMAN	sp|P11387|TOP1_HUMAN DNA topoisomerase 1 OS=Homo sapiens GN=TOP1 PE=1 SV=2	SGDHLHNDSQIEADFR	S1:+42.01057	2	17	1882.8319091796875
pepa6a5	a6.a1.a1	sp|P11387|TOP1_HUMAN	sp|P11387|TOP1_HUMAN DNA topoisomerase 1 OS=Homo sapiens GN=TOP1 PE=1 SV=2	EYGFCIMDNHK	C5:+57.02146	337	347	1413.593017578125
pepa6a7	a6.a1.a1	sp|P11387|TOP1_HUMAN	sp|P11387|TOP1_HUMAN DNA topoisomerase 1 OS=Homo sapiens GN=TOP1 PE=1 SV=2	HLQDLMEGLTAK		576	587	1355.69921875
pepa6b10	a6.a1.a1	sp|P11387|TOP1_HUMAN	sp|P11387|TOP1_HUMAN DNA topoisomerase 1 OS=Homo sapiens GN=TOP1 PE=1 SV=2	IMPEDIIINCSK	C10:+57.02146 M2:+15.99491	377	388	1448.7127685546875
pepa6b14	a6.a1.a1	sp|P11387|TOP1_HUMAN	sp|P11387|TOP1_HUMAN DNA topoisomerase 1 OS=Homo sapiens GN=TOP1 PE=1 SV=2	NLQLFMENK		550	558	1136.5772705078125
pepa6a9	a6.a1.a1	sp|P11387|TOP1_HUMAN	sp|P11387|TOP1_HUMAN DNA topoisomerase 1 OS=Homo sapiens GN=TOP1 PE=1 SV=2	IMPEDIIINCSK	C10:+57.02146	377	388	1432.7178955078125
pepa6a6	a6.a1.a1	sp|P11387|TOP1_HUMAN	sp|P11387|TOP1_HUMAN DNA topoisomerase 1 OS=Homo sapiens GN=TOP1 PE=1 SV=2	GPVFAPPYEPLPENVK		224	239	1753.9163818359375
pepa7b10	a7.a1.a1	sp|Q8N5C6|SRBD1_HUMAN	sp|Q8N5C6|SRBD1_HUMAN S1 RNA-binding domain-containing protein 1 OS=Homo sapiens GN=SRBD1 PE=1 SV=2	KVHSTIQK		277	284	940.5579223632812
pepa7a8	a7.a1.a1	sp|Q8N5C6|SRBD1_HUMAN	sp|Q8N5C6|SRBD1_HUMAN S1 RNA-binding domain-containing protein 1 OS=Homo sapiens GN=SRBD1 PE=1 SV=2	LKVEEETSK		133	141	1062.5682373046875
pepa7a4	a7.a1.a1	sp|Q8N5C6|SRBD1_HUMAN	sp|Q8N5C6|SRBD1_HUMAN S1 RNA-binding domain-containing protein 1 OS=Homo sapiens GN=SRBD1 PE=1 SV=2	FPANANSTK		197	205	949.4741821289062
pepa7b13	a7.a1.a1	sp|Q8N5C6|SRBD1_HUMAN	sp|Q8N5C6|SRBD1_HUMAN S1 RNA-binding domain-containing protein 1 OS=Homo sapiens GN=SRBD1 PE=1 SV=2	NIHHHQILAINR		430	441	1465.8138427734375
pepa7a6	a7.a1.a1	sp|Q8N5C6|SRBD1_HUMAN	sp|Q8N5C6|SRBD1_HUMAN S1 RNA-binding domain-containing protein 1 OS=Homo sapiens GN=SRBD1 PE=1 SV=2	HVCIQSSLAK	C3:+57.02146	395	404	1142.59912109375
pepa7b12	a7.a1.a1	sp|Q8N5C6|SRBD1_HUMAN	sp|Q8N5C6|SRBD1_HUMAN S1 RNA-binding domain-containing protein 1 OS=Homo sapiens GN=SRBD1 PE=1 SV=2	NGPFINR		739	745	817.431884765625
pepa7b16	a7.a1.a1	sp|Q8N5C6|SRBD1_HUMAN	sp|Q8N5C6|SRBD1_HUMAN S1 RNA-binding domain-containing protein 1 OS=Homo sapiens GN=SRBD1 PE=1 SV=2	TDFDKPDFK		899	907	1112.5262451171875
pepa7b18	a7.a1.a1	sp|Q8N5C6|SRBD1_HUMAN	sp|Q8N5C6|SRBD1_HUMAN S1 RNA-binding domain-containing protein 1 OS=Homo sapiens GN=SRBD1 PE=1 SV=2	TLMGVDPGYK	M3:+15.99491	538	547	1096.53466796875
pepa7b11	a7.a1.a1	sp|Q8N5C6|SRBD1_HUMAN	sp|Q8N5C6|SRBD1_HUMAN S1 RNA-binding domain-containing protein 1 OS=Homo sapiens GN=SRBD1 PE=1 SV=2	NAPQISDGSEVVVVK		70	84	1541.8173828125
pepa7b17	a7.a1.a1	sp|Q8N5C6|SRBD1_HUMAN	sp|Q8N5C6|SRBD1_HUMAN S1 RNA-binding domain-containing protein 1 OS=Homo sapiens GN=SRBD1 PE=1 SV=2	TFEELEHVSAPYK		304	316	1549.753662109375
pepa7a5	a7.a1.a1	sp|Q8N5C6|SRBD1_HUMAN	sp|Q8N5C6|SRBD1_HUMAN S1 RNA-binding domain-containing protein 1 OS=Homo sapiens GN=SRBD1 PE=1 SV=2	HIGVGMYQHDVSQTLLK		676	692	1925.990966796875
pepa7a9	a7.a1.a1	sp|Q8N5C6|SRBD1_HUMAN	sp|Q8N5C6|SRBD1_HUMAN S1 RNA-binding domain-containing protein 1 OS=Homo sapiens GN=SRBD1 PE=1 SV=2	ITLDLIR		987	993	843.5302734375
pepa7a3	a7.a1.a1	sp|Q8N5C6|SRBD1_HUMAN	sp|Q8N5C6|SRBD1_HUMAN S1 RNA-binding domain-containing protein 1 OS=Homo sapiens GN=SRBD1 PE=1 SV=2	ETEAYFADLIMK	M11:+15.99491	603	614	1446.6824951171875
pepa7b19	a7.a1.a1	sp|Q8N5C6|SRBD1_HUMAN	sp|Q8N5C6|SRBD1_HUMAN S1 RNA-binding domain-containing protein 1 OS=Homo sapiens GN=SRBD1 PE=1 SV=2	VEVQVLNIDIPR		973	984	1394.8006591796875
pepa7a1	a7.a1.a1	sp|Q8N5C6|SRBD1_HUMAN	sp|Q8N5C6|SRBD1_HUMAN S1 RNA-binding domain-containing protein 1 OS=Homo sapiens GN=SRBD1 PE=1 SV=2	ALLEKPGELSLLSY		338	351	1532.8575439453125
pepa7a2	a7.a1.a1	sp|Q8N5C6|SRBD1_HUMAN	sp|Q8N5C6|SRBD1_HUMAN S1 RNA-binding domain-containing protein 1 OS=Homo sapiens GN=SRBD1 PE=1 SV=2	ETEAYFADLIMK		603	614	1430.6876220703125
pepa7b14	a7.a1.a1	sp|Q8N5C6|SRBD1_HUMAN	sp|Q8N5C6|SRBD1_HUMAN S1 RNA-binding domain-containing protein 1 OS=Homo sapiens GN=SRBD1 PE=1 SV=2	QLLLTSPVPGR	Q1:-17.02655	527	537	1163.6787109375
pepa7a7	a7.a1.a1	sp|Q8N5C6|SRBD1_HUMAN	sp|Q8N5C6|SRBD1_HUMAN S1 RNA-binding domain-containing protein 1 OS=Homo sapiens GN=SRBD1 PE=1 SV=2	LFNDDNTIPFIIR		235	247	1577.8326416015625
pepa7b15	a7.a1.a1	sp|Q8N5C6|SRBD1_HUMAN	sp|Q8N5C6|SRBD1_HUMAN S1 RNA-binding domain-containing protein 1 OS=Homo sapiens GN=SRBD1 PE=1 SV=2	SIVCLEDLQIGTVLTGK	C4:+57.02146	909	925	1845.9993896484375
pepa8a5	a8.a1.a1	sp|P08651-2|NFIC_HUMAN	sp|P08651-2|NFIC_HUMAN Isoform 1 of Nuclear factor 1 C-type OS=Homo sapiens GN=NFIC	LSSFTQHHR		337	345	1112.56005859375
pepa8a6	a8.a1.a1	sp|P08651-2|NFIC_HUMAN	sp|P08651-2|NFIC_HUMAN Isoform 1 of Nuclear factor 1 C-type OS=Homo sapiens GN=NFIC	KAPGCVLSNPDQK	C5:+57.02146	91	103	1413.7159423828125
pepa8a1	a8.a1.a1	sp|P08651-2|NFIC_HUMAN	sp|P08651-2|NFIC_HUMAN Isoform 1 of Nuclear factor 1 C-type OS=Homo sapiens GN=NFIC	APGCVLSNPDQK	C4:+57.02146	92	103	1285.620849609375
pepa8b13	a8.a1.a1	sp|P08651-2|NFIC_HUMAN	sp|P08651-2|NFIC_HUMAN Isoform 1 of Nuclear factor 1 C-type OS=Homo sapiens GN=NFIC	SPFNSPSPQDSPR		324	336	1415.6553955078125
pepa8a4	a8.a1.a1	sp|P08651-2|NFIC_HUMAN	sp|P08651-2|NFIC_HUMAN Isoform 1 of Nuclear factor 1 C-type OS=Homo sapiens GN=NFIC	GIPLESTDGER		131	141	1173.574951171875
pepa8b11	a8.a1.a1	sp|P08651-2|NFIC_HUMAN	sp|P08651-2|NFIC_HUMAN Isoform 1 of Nuclear factor 1 C-type OS=Homo sapiens GN=NFIC	SFVGLGPR		478	485	832.468017578125
pepa8a9	a8.a1.a1	sp|P08651-2|NFIC_HUMAN	sp|P08651-2|NFIC_HUMAN Isoform 1 of Nuclear factor 1 C-type OS=Homo sapiens GN=NFIC	NWTEDMEGGISSPVK	M6:+15.99491	303	317	1665.742919921875
pepa8b15	a8.a1.a1	sp|P08651-2|NFIC_HUMAN	sp|P08651-2|NFIC_HUMAN Isoform 1 of Nuclear factor 1 C-type OS=Homo sapiens GN=NFIC	SVTELIQVSR		218	227	1131.63720703125
pepa8b10	a8.a1.a1	sp|P08651-2|NFIC_HUMAN	sp|P08651-2|NFIC_HUMAN Isoform 1 of Nuclear factor 1 C-type OS=Homo sapiens GN=NFIC	QMLAPPPPGLPR		431	442	1273.708984375
pepa8a5	a8.a1.a2	sp|P08651|NFIC_HUMAN	sp|P08651|NFIC_HUMAN Nuclear factor 1 C-type OS=Homo sapiens GN=NFIC PE=1 SV=2	LSSFTQHHR		346	354	1112.56005859375
pepa8a6	a8.a1.a2	sp|P08651|NFIC_HUMAN	sp|P08651|NFIC_HUMAN Nuclear factor 1 C-type OS=Homo sapiens GN=NFIC PE=1 SV=2	KAPGCVLSNPDQK	C5:+57.02146	100	112	1413.7159423828125
pepa8a1	a8.a1.a2	sp|P08651|NFIC_HUMAN	sp|P08651|NFIC_HUMAN Nuclear factor 1 C-type OS=Homo sapiens GN=NFIC PE=1 SV=2	APGCVLSNPDQK	C4:+57.02146	101	112	1285.620849609375
pepa8b13	a8.a1.a2	sp|P08651|NFIC_HUMAN	sp|P08651|NFIC_HUMAN Nuclear factor 1 C-type OS=Homo sapiens GN=NFIC PE=1 SV=2	SPFNSPSPQDSPR		333	345	1415.6553955078125
pepa8a4	a8.a1.a2	sp|P08651|NFIC_HUMAN	sp|P08651|NFIC_HUMAN Nuclear factor 1 C-type OS=Homo sapiens GN=NFIC PE=1 SV=2	GIPLESTDGER		140	150	1173.574951171875
pepa8b11	a8.a1.a2	sp|P08651|NFIC_HUMAN	sp|P08651|NFIC_HUMAN Nuclear factor 1 C-type OS=Homo sapiens GN=NFIC PE=1 SV=2	SFVGLGPR		487	494	832.468017578125
pepa8a9	a8.a1.a2	sp|P08651|NFIC_HUMAN	sp|P08651|NFIC_HUMAN Nuclear factor 1 C-type OS=Homo sapiens GN=NFIC PE=1 SV=2	NWTEDMEGGISSPVK	M6:+15.99491	312	326	1665.742919921875
pepa8b15	a8.a1.a2	sp|P08651|NFIC_HUMAN	sp|P08651|NFIC_HUMAN Nuclear factor 1 C-type OS=Homo sapiens GN=NFIC PE=1 SV=2	SVTELIQVSR		227	236	1131.63720703125
pepa8b10	a8.a1.a2	sp|P08651|NFIC_HUMAN	sp|P08651|NFIC_HUMAN Nuclear factor 1 C-type OS=Homo sapiens GN=NFIC PE=1 SV=2	QMLAPPPPGLPR		440	451	1273.708984375
pepa8b12	a8.a2.a1	sp|Q12857-2|NFIA_HUMAN	sp|Q12857-2|NFIA_HUMAN Isoform 2 of Nuclear factor 1 A-type OS=Homo sapiens GN=NFIA	SLPSTSSTSSTK		265	276	1182.5853271484375
pepa8a7	a8.a2.a1	sp|Q12857-2|NFIA_HUMAN	sp|Q12857-2|NFIA_HUMAN Isoform 2 of Nuclear factor 1 A-type OS=Homo sapiens GN=NFIA	KPPCCVLSNPDQK	C4:+57.02146 C5:+57.02146	99	111	1542.74072265625
pepa8b14	a8.a2.a1	sp|Q12857-2|NFIA_HUMAN	sp|Q12857-2|NFIA_HUMAN Isoform 2 of Nuclear factor 1 A-type OS=Homo sapiens GN=NFIA	SPQCSNPGLCVQPH	C4:+57.02146 C10:+57.02146	153	166	1580.69482421875
pepa8a4	a8.a2.a1	sp|Q12857-2|NFIA_HUMAN	sp|Q12857-2|NFIA_HUMAN Isoform 2 of Nuclear factor 1 A-type OS=Homo sapiens GN=NFIA	GIPLESTDGER		139	149	1173.574951171875
pepa8a3	a8.a2.a1	sp|Q12857-2|NFIA_HUMAN	sp|Q12857-2|NFIA_HUMAN Isoform 2 of Nuclear factor 1 A-type OS=Homo sapiens GN=NFIA	EDFVLTVTGK		89	98	1108.5888671875
pepa8b12	a8.a2.a2	sp|Q12857-3|NFIA_HUMAN	sp|Q12857-3|NFIA_HUMAN Isoform 3 of Nuclear factor 1 A-type OS=Homo sapiens GN=NFIA	SLPSTSSTSSTK		257	268	1182.5853271484375
pepa8a7	a8.a2.a2	sp|Q12857-3|NFIA_HUMAN	sp|Q12857-3|NFIA_HUMAN Isoform 3 of Nuclear factor 1 A-type OS=Homo sapiens GN=NFIA	KPPCCVLSNPDQK	C4:+57.02146 C5:+57.02146	91	103	1542.74072265625
pepa8b14	a8.a2.a2	sp|Q12857-3|NFIA_HUMAN	sp|Q12857-3|NFIA_HUMAN Isoform 3 of Nuclear factor 1 A-type OS=Homo sapiens GN=NFIA	SPQCSNPGLCVQPH	C4:+57.02146 C10:+57.02146	145	158	1580.69482421875
pepa8a4	a8.a2.a2	sp|Q12857-3|NFIA_HUMAN	sp|Q12857-3|NFIA_HUMAN Isoform 3 of Nuclear factor 1 A-type OS=Homo sapiens GN=NFIA	GIPLESTDGER		131	141	1173.574951171875
pepa8a3	a8.a2.a2	sp|Q12857-3|NFIA_HUMAN	sp|Q12857-3|NFIA_HUMAN Isoform 3 of Nuclear factor 1 A-type OS=Homo sapiens GN=NFIA	EDFVLTVTGK		81	90	1108.5888671875
pepa8b12	a8.a2.a3	sp|Q12857-4|NFIA_HUMAN	sp|Q12857-4|NFIA_HUMAN Isoform 4 of Nuclear factor 1 A-type OS=Homo sapiens GN=NFIA	SLPSTSSTSSTK		310	321	1182.5853271484375
pepa8a7	a8.a2.a3	sp|Q12857-4|NFIA_HUMAN	sp|Q12857-4|NFIA_HUMAN Isoform 4 of Nuclear factor 1 A-type OS=Homo sapiens GN=NFIA	KPPCCVLSNPDQK	C4:+57.02146 C5:+57.02146	144	156	1542.74072265625
pepa8b14	a8.a2.a3	sp|Q12857-4|NFIA_HUMAN	sp|Q12857-4|NFIA_HUMAN Isoform 4 of Nuclear factor 1 A-type OS=Homo sapiens GN=NFIA	SPQCSNPGLCVQPH	C4:+57.02146 C10:+57.02146	198	211	1580.69482421875
pepa8a4	a8.a2.a3	sp|Q12857-4|NFIA_HUMAN	sp|Q12857-4|NFIA_HUMAN Isoform 4 of Nuclear factor 1 A-type OS=Homo sapiens GN=NFIA	GIPLESTDGER		184	194	1173.574951171875
pepa8a3	a8.a2.a3	sp|Q12857-4|NFIA_HUMAN	sp|Q12857-4|NFIA_HUMAN Isoform 4 of Nuclear factor 1 A-type OS=Homo sapiens GN=NFIA	EDFVLTVTGK		134	143	1108.5888671875
pepa8b12	a8.a2.a4	sp|Q12857|NFIA_HUMAN	sp|Q12857|NFIA_HUMAN Nuclear factor 1 A-type OS=Homo sapiens GN=NFIA PE=1 SV=2	SLPSTSSTSSTK		265	276	1182.5853271484375
pepa8a7	a8.a2.a4	sp|Q12857|NFIA_HUMAN	sp|Q12857|NFIA_HUMAN Nuclear factor 1 A-type OS=Homo sapiens GN=NFIA PE=1 SV=2	KPPCCVLSNPDQK	C4:+57.02146 C5:+57.02146	99	111	1542.74072265625
pepa8b14	a8.a2.a4	sp|Q12857|NFIA_HUMAN	sp|Q12857|NFIA_HUMAN Nuclear factor 1 A-type OS=Homo sapiens GN=NFIA PE=1 SV=2	SPQCSNPGLCVQPH	C4:+57.02146 C10:+57.02146	153	166	1580.69482421875
pepa8a4	a8.a2.a4	sp|Q12857|NFIA_HUMAN	sp|Q12857|NFIA_HUMAN Nuclear factor 1 A-type OS=Homo sapiens GN=NFIA PE=1 SV=2	GIPLESTDGER		139	149	1173.574951171875
pepa8a3	a8.a2.a4	sp|Q12857|NFIA_HUMAN	sp|Q12857|NFIA_HUMAN Nuclear factor 1 A-type OS=Homo sapiens GN=NFIA PE=1 SV=2	EDFVLTVTGK		89	98	1108.5888671875
pepa8b12	a8.a2.a5	tr|B1AKN5|B1AKN5_HUMAN	tr|B1AKN5|B1AKN5_HUMAN Nuclear factor 1 OS=Homo sapiens GN=NFIA PE=2 SV=1	SLPSTSSTSSTK		243	254	1182.5853271484375
pepa8a7	a8.a2.a5	tr|B1AKN5|B1AKN5_HUMAN	tr|B1AKN5|B1AKN5_HUMAN Nuclear factor 1 OS=Homo sapiens GN=NFIA PE=2 SV=1	KPPCCVLSNPDQK	C4:+57.02146 C5:+57.02146	99	111	1542.74072265625
pepa8b14	a8.a2.a5	tr|B1AKN5|B1AKN5_HUMAN	tr|B1AKN5|B1AKN5_HUMAN Nuclear factor 1 OS=Homo sapiens GN=NFIA PE=2 SV=1	SPQCSNPGLCVQPH	C4:+57.02146 C10:+57.02146	153	166	1580.69482421875
pepa8a4	a8.a2.a5	tr|B1AKN5|B1AKN5_HUMAN	tr|B1AKN5|B1AKN5_HUMAN Nuclear factor 1 OS=Homo sapiens GN=NFIA PE=2 SV=1	GIPLESTDGER		139	149	1173.574951171875
pepa8a3	a8.a2.a5	tr|B1AKN5|B1AKN5_HUMAN	tr|B1AKN5|B1AKN5_HUMAN Nuclear factor 1 OS=Homo sapiens GN=NFIA PE=2 SV=1	EDFVLTVTGK		89	98	1108.5888671875
pepa8b12	a8.a2.a6	tr|B1AKN7|B1AKN7_HUMAN	tr|B1AKN7|B1AKN7_HUMAN Nuclear factor 1 OS=Homo sapiens GN=NFIA PE=2 SV=1	SLPSTSSTSSTK		265	276	1182.5853271484375
pepa8a7	a8.a2.a6	tr|B1AKN7|B1AKN7_HUMAN	tr|B1AKN7|B1AKN7_HUMAN Nuclear factor 1 OS=Homo sapiens GN=NFIA PE=2 SV=1	KPPCCVLSNPDQK	C4:+57.02146 C5:+57.02146	99	111	1542.74072265625
pepa8b14	a8.a2.a6	tr|B1AKN7|B1AKN7_HUMAN	tr|B1AKN7|B1AKN7_HUMAN Nuclear factor 1 OS=Homo sapiens GN=NFIA PE=2 SV=1	SPQCSNPGLCVQPH	C4:+57.02146 C10:+57.02146	153	166	1580.69482421875
pepa8a4	a8.a2.a6	tr|B1AKN7|B1AKN7_HUMAN	tr|B1AKN7|B1AKN7_HUMAN Nuclear factor 1 OS=Homo sapiens GN=NFIA PE=2 SV=1	GIPLESTDGER		139	149	1173.574951171875
pepa8a3	a8.a2.a6	tr|B1AKN7|B1AKN7_HUMAN	tr|B1AKN7|B1AKN7_HUMAN Nuclear factor 1 OS=Homo sapiens GN=NFIA PE=2 SV=1	EDFVLTVTGK		89	98	1108.5888671875
pepa8b12	a8.a2.a7	tr|B1AKN8|B1AKN8_HUMAN	tr|B1AKN8|B1AKN8_HUMAN Nuclear factor 1 OS=Homo sapiens GN=NFIA PE=2 SV=1	SLPSTSSTSSTK		288	299	1182.5853271484375
pepa8a7	a8.a2.a7	tr|B1AKN8|B1AKN8_HUMAN	tr|B1AKN8|B1AKN8_HUMAN Nuclear factor 1 OS=Homo sapiens GN=NFIA PE=2 SV=1	KPPCCVLSNPDQK	C4:+57.02146 C5:+57.02146	122	134	1542.74072265625
pepa8b14	a8.a2.a7	tr|B1AKN8|B1AKN8_HUMAN	tr|B1AKN8|B1AKN8_HUMAN Nuclear factor 1 OS=Homo sapiens GN=NFIA PE=2 SV=1	SPQCSNPGLCVQPH	C4:+57.02146 C10:+57.02146	176	189	1580.69482421875
pepa8a4	a8.a2.a7	tr|B1AKN8|B1AKN8_HUMAN	tr|B1AKN8|B1AKN8_HUMAN Nuclear factor 1 OS=Homo sapiens GN=NFIA PE=2 SV=1	GIPLESTDGER		162	172	1173.574951171875
pepa8a3	a8.a2.a7	tr|B1AKN8|B1AKN8_HUMAN	tr|B1AKN8|B1AKN8_HUMAN Nuclear factor 1 OS=Homo sapiens GN=NFIA PE=2 SV=1	EDFVLTVTGK		112	121	1108.5888671875
pepa8a2	a8.a3.a1	sp|O00712-4|NFIB_HUMAN	sp|O00712-4|NFIB_HUMAN Isoform 4 of Nuclear factor 1 B-type OS=Homo sapiens GN=NFIB	DQDMSSPTTMK		358	368	1240.518798828125
pepa8a4	a8.a3.a1	sp|O00712-4|NFIB_HUMAN	sp|O00712-4|NFIB_HUMAN Isoform 4 of Nuclear factor 1 B-type OS=Homo sapiens GN=NFIB	GIPLESTDGER		191	201	1173.574951171875
pepa8a8	a8.a3.a1	sp|O00712-4|NFIB_HUMAN	sp|O00712-4|NFIB_HUMAN Isoform 4 of Nuclear factor 1 B-type OS=Homo sapiens GN=NFIB	NPPGYLEDSFVK		254	265	1365.6689453125
pepa8a3	a8.a3.a1	sp|O00712-4|NFIB_HUMAN	sp|O00712-4|NFIB_HUMAN Isoform 4 of Nuclear factor 1 B-type OS=Homo sapiens GN=NFIB	EDFVLTVTGK		141	150	1108.5888671875
pepa8a2	a8.a3.a2	sp|O00712-5|NFIB_HUMAN	sp|O00712-5|NFIB_HUMAN Isoform 5 of Nuclear factor 1 B-type OS=Homo sapiens GN=NFIB	DQDMSSPTTMK		307	317	1240.518798828125
pepa8a4	a8.a3.a2	sp|O00712-5|NFIB_HUMAN	sp|O00712-5|NFIB_HUMAN Isoform 5 of Nuclear factor 1 B-type OS=Homo sapiens GN=NFIB	GIPLESTDGER		140	150	1173.574951171875
pepa8a8	a8.a3.a2	sp|O00712-5|NFIB_HUMAN	sp|O00712-5|NFIB_HUMAN Isoform 5 of Nuclear factor 1 B-type OS=Homo sapiens GN=NFIB	NPPGYLEDSFVK		203	214	1365.6689453125
pepa8a3	a8.a3.a2	sp|O00712-5|NFIB_HUMAN	sp|O00712-5|NFIB_HUMAN Isoform 5 of Nuclear factor 1 B-type OS=Homo sapiens GN=NFIB	EDFVLTVTGK		90	99	1108.5888671875
pepa8a2	a8.a3.a3	sp|O00712|NFIB_HUMAN	sp|O00712|NFIB_HUMAN Nuclear factor 1 B-type OS=Homo sapiens GN=NFIB PE=1 SV=2	DQDMSSPTTMK		307	317	1240.518798828125
pepa8a4	a8.a3.a3	sp|O00712|NFIB_HUMAN	sp|O00712|NFIB_HUMAN Nuclear factor 1 B-type OS=Homo sapiens GN=NFIB PE=1 SV=2	GIPLESTDGER		140	150	1173.574951171875
pepa8a8	a8.a3.a3	sp|O00712|NFIB_HUMAN	sp|O00712|NFIB_HUMAN Nuclear factor 1 B-type OS=Homo sapiens GN=NFIB PE=1 SV=2	NPPGYLEDSFVK		203	214	1365.6689453125
pepa8a3	a8.a3.a3	sp|O00712|NFIB_HUMAN	sp|O00712|NFIB_HUMAN Nuclear factor 1 B-type OS=Homo sapiens GN=NFIB PE=1 SV=2	EDFVLTVTGK		90	99	1108.5888671875
pepa8a2	a8.a3.a4	tr|Q5VW26|Q5VW26_HUMAN	tr|Q5VW26|Q5VW26_HUMAN Nuclear factor 1 OS=Homo sapiens GN=NFIB PE=2 SV=1	DQDMSSPTTMK		307	317	1240.518798828125
pepa8a4	a8.a3.a4	tr|Q5VW26|Q5VW26_HUMAN	tr|Q5VW26|Q5VW26_HUMAN Nuclear factor 1 OS=Homo sapiens GN=NFIB PE=2 SV=1	GIPLESTDGER		140	150	1173.574951171875
pepa8a8	a8.a3.a4	tr|Q5VW26|Q5VW26_HUMAN	tr|Q5VW26|Q5VW26_HUMAN Nuclear factor 1 OS=Homo sapiens GN=NFIB PE=2 SV=1	NPPGYLEDSFVK		203	214	1365.6689453125
pepa8a3	a8.a3.a4	tr|Q5VW26|Q5VW26_HUMAN	tr|Q5VW26|Q5VW26_HUMAN Nuclear factor 1 OS=Homo sapiens GN=NFIB PE=2 SV=1	EDFVLTVTGK		90	99	1108.5888671875
pepa8a2	a8.a3.a5	tr|Q5VW27|Q5VW27_HUMAN	tr|Q5VW27|Q5VW27_HUMAN Nuclear factor 1 OS=Homo sapiens GN=NFIB PE=2 SV=1	DQDMSSPTTMK		307	317	1240.518798828125
pepa8a4	a8.a3.a5	tr|Q5VW27|Q5VW27_HUMAN	tr|Q5VW27|Q5VW27_HUMAN Nuclear factor 1 OS=Homo sapiens GN=NFIB PE=2 SV=1	GIPLESTDGER		140	150	1173.574951171875
pepa8a8	a8.a3.a5	tr|Q5VW27|Q5VW27_HUMAN	tr|Q5VW27|Q5VW27_HUMAN Nuclear factor 1 OS=Homo sapiens GN=NFIB PE=2 SV=1	NPPGYLEDSFVK		203	214	1365.6689453125
pepa8a3	a8.a3.a5	tr|Q5VW27|Q5VW27_HUMAN	tr|Q5VW27|Q5VW27_HUMAN Nuclear factor 1 OS=Homo sapiens GN=NFIB PE=2 SV=1	EDFVLTVTGK		90	99	1108.5888671875
pepa8a2	a8.a3.a6	tr|Q5VW30|Q5VW30_HUMAN	tr|Q5VW30|Q5VW30_HUMAN Nuclear factor 1 OS=Homo sapiens GN=NFIB PE=2 SV=1	DQDMSSPTTMK		307	317	1240.518798828125
pepa8a4	a8.a3.a6	tr|Q5VW30|Q5VW30_HUMAN	tr|Q5VW30|Q5VW30_HUMAN Nuclear factor 1 OS=Homo sapiens GN=NFIB PE=2 SV=1	GIPLESTDGER		140	150	1173.574951171875
pepa8a8	a8.a3.a6	tr|Q5VW30|Q5VW30_HUMAN	tr|Q5VW30|Q5VW30_HUMAN Nuclear factor 1 OS=Homo sapiens GN=NFIB PE=2 SV=1	NPPGYLEDSFVK		203	214	1365.6689453125
pepa8a3	a8.a3.a6	tr|Q5VW30|Q5VW30_HUMAN	tr|Q5VW30|Q5VW30_HUMAN Nuclear factor 1 OS=Homo sapiens GN=NFIB PE=2 SV=1	EDFVLTVTGK		90	99	1108.5888671875
pepa9a3	a9.a1.a1	sp|P05386|RLA1_HUMAN	sp|P05386|RLA1_HUMAN 60S acidic ribosomal protein P1 OS=Homo sapiens GN=RPLP1 PE=1 SV=1	AAPAGGPAPSTAAAPAEEK		74	92	1663.8289794921875
pepa9a4	a9.a1.a1	sp|P05386|RLA1_HUMAN	sp|P05386|RLA1_HUMAN 60S acidic ribosomal protein P1 OS=Homo sapiens GN=RPLP1 PE=1 SV=1	AGAAPAGGPAPSTAAAPAEEK		72	92	1791.8875732421875
pepa9a7	a9.a1.a1	sp|P05386|RLA1_HUMAN	sp|P05386|RLA1_HUMAN 60S acidic ribosomal protein P1 OS=Homo sapiens GN=RPLP1 PE=1 SV=1	ILHDDEVTVTEDK		15	27	1513.738525390625
pepa9b11	a9.a1.a1	sp|P05386|RLA1_HUMAN	sp|P05386|RLA1_HUMAN 60S acidic ribosomal protein P1 OS=Homo sapiens GN=RPLP1 PE=1 SV=1	SALILHDDEVTVTEDK		12	27	1784.8917236328125
pepa9a8	a9.a1.a1	sp|P05386|RLA1_HUMAN	sp|P05386|RLA1_HUMAN 60S acidic ribosomal protein P1 OS=Homo sapiens GN=RPLP1 PE=1 SV=1	IYSALILHDDEVTVTEDK		10	27	2061.0390625
pepa9b13	a9.a1.a1	sp|P05386|RLA1_HUMAN	sp|P05386|RLA1_HUMAN 60S acidic ribosomal protein P1 OS=Homo sapiens GN=RPLP1 PE=1 SV=1	WPGLFAK		43	49	818.4564208984375
pepa9a9	a9.a1.a1	sp|P05386|RLA1_HUMAN	sp|P05386|RLA1_HUMAN 60S acidic ribosomal protein P1 OS=Homo sapiens GN=RPLP1 PE=1 SV=1	KEESEESDDDMGFGLFD		98	114	1949.7596435546875
pepa9a1	a9.a1.a1	sp|P05386|RLA1_HUMAN	sp|P05386|RLA1_HUMAN 60S acidic ribosomal protein P1 OS=Homo sapiens GN=RPLP1 PE=1 SV=1	AAGVNVEPFWPGLFAK		34	49	1702.8956298828125
pepa9a2	a9.a2.a1	sp|P05387|RLA2_HUMAN	sp|P05387|RLA2_HUMAN 60S acidic ribosomal protein P2 OS=Homo sapiens GN=RPLP2 PE=1 SV=1	AAPAAGSAPAAAEEK		80	94	1311.654296875
pepa9b12	a9.a2.a1	sp|P05387|RLA2_HUMAN	sp|P05387|RLA2_HUMAN 60S acidic ribosomal protein P2 OS=Homo sapiens GN=RPLP2 PE=1 SV=1	VSAAPGSAAPAAGSAPAAAEEK		73	94	1880.935302734375
pepa9a5	a9.a2.a1	sp|P05387|RLA2_HUMAN	sp|P05387|RLA2_HUMAN 60S acidic ribosomal protein P2 OS=Homo sapiens GN=RPLP2 PE=1 SV=1	LLAALGGNSSPSAK		8	21	1285.7115478515625
pepa9a6	a9.a2.a1	sp|P05387|RLA2_HUMAN	sp|P05387|RLA2_HUMAN 60S acidic ribosomal protein P2 OS=Homo sapiens GN=RPLP2 PE=1 SV=1	ILDSVGIEADDDR		26	38	1417.6810302734375
pepa9b10	a9.a2.a1	sp|P05387|RLA2_HUMAN	sp|P05387|RLA2_HUMAN 60S acidic ribosomal protein P2 OS=Homo sapiens GN=RPLP2 PE=1 SV=1	NIEDVIAQGIGK		50	61	1256.6849365234375
pepa9a9	a9.a2.a1	sp|P05387|RLA2_HUMAN	sp|P05387|RLA2_HUMAN 60S acidic ribosomal protein P2 OS=Homo sapiens GN=RPLP2 PE=1 SV=1	KEESEESDDDMGFGLFD		99	115	1949.7596435546875
pepa9b15	a9.a2.a1	sp|P05387|RLA2_HUMAN	sp|P05387|RLA2_HUMAN 60S acidic ribosomal protein P2 OS=Homo sapiens GN=RPLP2 PE=1 SV=1	YVASYLLAALGGNSSPSAK		3	21	1868.9757080078125
pepa9b14	a9.a2.a1	sp|P05387|RLA2_HUMAN	sp|P05387|RLA2_HUMAN 60S acidic ribosomal protein P2 OS=Homo sapiens GN=RPLP2 PE=1 SV=1	YVASYLLAALGGN		3	15	1311.6949462890625
pepb10a8	b10.a1.a1	sp|P17480-2|UBF1_HUMAN	sp|P17480-2|UBF1_HUMAN Isoform UBF2 of Nucleolar transcription factor 1 OS=Homo sapiens GN=UBTF	SDIPEKPK		193	200	913.4993286132812
pepb10a2	b10.a1.a1	sp|P17480-2|UBF1_HUMAN	sp|P17480-2|UBF1_HUMAN Isoform UBF2 of Nucleolar transcription factor 1 OS=Homo sapiens GN=UBTF	EADCPTDL	C4:+57.02146	4	11	920.3670043945312
pepb10a5	b10.a1.a1	sp|P17480-2|UBF1_HUMAN	sp|P17480-2|UBF1_HUMAN Isoform UBF2 of Nucleolar transcription factor 1 OS=Homo sapiens GN=UBTF	FREDHPDLIQNAK		179	191	1582.7977294921875
pepb10a6	b10.a1.a1	sp|P17480-2|UBF1_HUMAN	sp|P17480-2|UBF1_HUMAN Isoform UBF2 of Nucleolar transcription factor 1 OS=Homo sapiens GN=UBTF	LHPEMSNLDLTK	M5:+15.99491	133	144	1413.7047119140625
pepb10b10	b10.a1.a1	sp|P17480-2|UBF1_HUMAN	sp|P17480-2|UBF1_HUMAN Isoform UBF2 of Nucleolar transcription factor 1 OS=Homo sapiens GN=UBTF	TPQQLWYTHEK		201	211	1430.7066650390625
pepb10a7	b10.a1.a1	sp|P17480-2|UBF1_HUMAN	sp|P17480-2|UBF1_HUMAN Isoform UBF2 of Nucleolar transcription factor 1 OS=Homo sapiens GN=UBTF	MWNDLSEK		407	414	1022.4616088867188
pepb10a4	b10.a1.a1	sp|P17480-2|UBF1_HUMAN	sp|P17480-2|UBF1_HUMAN Isoform UBF2 of Nucleolar transcription factor 1 OS=Homo sapiens GN=UBTF	FIFSEEK		378	384	899.4512939453125
pepb10b12	b10.a1.a1	sp|P17480-2|UBF1_HUMAN	sp|P17480-2|UBF1_HUMAN Isoform UBF2 of Nucleolar transcription factor 1 OS=Homo sapiens GN=UBTF	WVEISNEVR		72	80	1131.5797119140625
pepb10a3	b10.a1.a1	sp|P17480-2|UBF1_HUMAN	sp|P17480-2|UBF1_HUMAN Isoform UBF2 of Nucleolar transcription factor 1 OS=Homo sapiens GN=UBTF	FLESLPEEEQQR		324	335	1504.7281494140625
pepb10b11	b10.a1.a1	sp|P17480-2|UBF1_HUMAN	sp|P17480-2|UBF1_HUMAN Isoform UBF2 of Nucleolar transcription factor 1 OS=Homo sapiens GN=UBTF	VHLDLWVK		591	598	1009.5833740234375
pepb10a9	b10.a1.a1	sp|P17480-2|UBF1_HUMAN	sp|P17480-2|UBF1_HUMAN Isoform UBF2 of Nucleolar transcription factor 1 OS=Homo sapiens GN=UBTF	TLTELILDAQEHVK		84	97	1609.8800048828125
pepb10a1	b10.a1.a1	sp|P17480-2|UBF1_HUMAN	sp|P17480-2|UBF1_HUMAN Isoform UBF2 of Nucleolar transcription factor 1 OS=Homo sapiens GN=UBTF	AEEIWQQSVIGDYLAR		451	466	1877.9395751953125
pepb10a8	b10.a1.a2	sp|P17480|UBF1_HUMAN	sp|P17480|UBF1_HUMAN Nucleolar transcription factor 1 OS=Homo sapiens GN=UBTF PE=1 SV=1	SDIPEKPK		193	200	913.4993286132812
pepb10a2	b10.a1.a2	sp|P17480|UBF1_HUMAN	sp|P17480|UBF1_HUMAN Nucleolar transcription factor 1 OS=Homo sapiens GN=UBTF PE=1 SV=1	EADCPTDL	C4:+57.02146	4	11	920.3670043945312
pepb10a5	b10.a1.a2	sp|P17480|UBF1_HUMAN	sp|P17480|UBF1_HUMAN Nucleolar transcription factor 1 OS=Homo sapiens GN=UBTF PE=1 SV=1	FREDHPDLIQNAK		179	191	1582.7977294921875
pepb10a6	b10.a1.a2	sp|P17480|UBF1_HUMAN	sp|P17480|UBF1_HUMAN Nucleolar transcription factor 1 OS=Homo sapiens GN=UBTF PE=1 SV=1	LHPEMSNLDLTK	M5:+15.99491	133	144	1413.7047119140625
pepb10b10	b10.a1.a2	sp|P17480|UBF1_HUMAN	sp|P17480|UBF1_HUMAN Nucleolar transcription factor 1 OS=Homo sapiens GN=UBTF PE=1 SV=1	TPQQLWYTHEK		201	211	1430.7066650390625
pepb10a7	b10.a1.a2	sp|P17480|UBF1_HUMAN	sp|P17480|UBF1_HUMAN Nucleolar transcription factor 1 OS=Homo sapiens GN=UBTF PE=1 SV=1	MWNDLSEK		444	451	1022.4616088867188
pepb10a4	b10.a1.a2	sp|P17480|UBF1_HUMAN	sp|P17480|UBF1_HUMAN Nucleolar transcription factor 1 OS=Homo sapiens GN=UBTF PE=1 SV=1	FIFSEEK		415	421	899.4512939453125
pepb10b12	b10.a1.a2	sp|P17480|UBF1_HUMAN	sp|P17480|UBF1_HUMAN Nucleolar transcription factor 1 OS=Homo sapiens GN=UBTF PE=1 SV=1	WVEISNEVR		72	80	1131.5797119140625
pepb10a3	b10.a1.a2	sp|P17480|UBF1_HUMAN	sp|P17480|UBF1_HUMAN Nucleolar transcription factor 1 OS=Homo sapiens GN=UBTF PE=1 SV=1	FLESLPEEEQQR		361	372	1504.7281494140625
pepb10b11	b10.a1.a2	sp|P17480|UBF1_HUMAN	sp|P17480|UBF1_HUMAN Nucleolar transcription factor 1 OS=Homo sapiens GN=UBTF PE=1 SV=1	VHLDLWVK		628	635	1009.5833740234375
pepb10a9	b10.a1.a2	sp|P17480|UBF1_HUMAN	sp|P17480|UBF1_HUMAN Nucleolar transcription factor 1 OS=Homo sapiens GN=UBTF PE=1 SV=1	TLTELILDAQEHVK		84	97	1609.8800048828125
pepb10a1	b10.a1.a2	sp|P17480|UBF1_HUMAN	sp|P17480|UBF1_HUMAN Nucleolar transcription factor 1 OS=Homo sapiens GN=UBTF PE=1 SV=1	AEEIWQQSVIGDYLAR		488	503	1877.9395751953125
pepb10a8	b10.a1.a3	tr|E9PKP7|E9PKP7_HUMAN	tr|E9PKP7|E9PKP7_HUMAN Nucleolar transcription factor 1 OS=Homo sapiens GN=UBTF PE=2 SV=1	SDIPEKPK		193	200	913.4993286132812
pepb10a2	b10.a1.a3	tr|E9PKP7|E9PKP7_HUMAN	tr|E9PKP7|E9PKP7_HUMAN Nucleolar transcription factor 1 OS=Homo sapiens GN=UBTF PE=2 SV=1	EADCPTDL	C4:+57.02146	4	11	920.3670043945312
pepb10a5	b10.a1.a3	tr|E9PKP7|E9PKP7_HUMAN	tr|E9PKP7|E9PKP7_HUMAN Nucleolar transcription factor 1 OS=Homo sapiens GN=UBTF PE=2 SV=1	FREDHPDLIQNAK		179	191	1582.7977294921875
pepb10a6	b10.a1.a3	tr|E9PKP7|E9PKP7_HUMAN	tr|E9PKP7|E9PKP7_HUMAN Nucleolar transcription factor 1 OS=Homo sapiens GN=UBTF PE=2 SV=1	LHPEMSNLDLTK	M5:+15.99491	133	144	1413.7047119140625
pepb10b10	b10.a1.a3	tr|E9PKP7|E9PKP7_HUMAN	tr|E9PKP7|E9PKP7_HUMAN Nucleolar transcription factor 1 OS=Homo sapiens GN=UBTF PE=2 SV=1	TPQQLWYTHEK		201	211	1430.7066650390625
pepb10a7	b10.a1.a3	tr|E9PKP7|E9PKP7_HUMAN	tr|E9PKP7|E9PKP7_HUMAN Nucleolar transcription factor 1 OS=Homo sapiens GN=UBTF PE=2 SV=1	MWNDLSEK		407	414	1022.4616088867188
pepb10a4	b10.a1.a3	tr|E9PKP7|E9PKP7_HUMAN	tr|E9PKP7|E9PKP7_HUMAN Nucleolar transcription factor 1 OS=Homo sapiens GN=UBTF PE=2 SV=1	FIFSEEK		378	384	899.4512939453125
pepb10b12	b10.a1.a3	tr|E9PKP7|E9PKP7_HUMAN	tr|E9PKP7|E9PKP7_HUMAN Nucleolar transcription factor 1 OS=Homo sapiens GN=UBTF PE=2 SV=1	WVEISNEVR		72	80	1131.5797119140625
pepb10a3	b10.a1.a3	tr|E9PKP7|E9PKP7_HUMAN	tr|E9PKP7|E9PKP7_HUMAN Nucleolar transcription factor 1 OS=Homo sapiens GN=UBTF PE=2 SV=1	FLESLPEEEQQR		324	335	1504.7281494140625
pepb10b11	b10.a1.a3	tr|E9PKP7|E9PKP7_HUMAN	tr|E9PKP7|E9PKP7_HUMAN Nucleolar transcription factor 1 OS=Homo sapiens GN=UBTF PE=2 SV=1	VHLDLWVK		591	598	1009.5833740234375
pepb10a9	b10.a1.a3	tr|E9PKP7|E9PKP7_HUMAN	tr|E9PKP7|E9PKP7_HUMAN Nucleolar transcription factor 1 OS=Homo sapiens GN=UBTF PE=2 SV=1	TLTELILDAQEHVK		84	97	1609.8800048828125
pepb10a1	b10.a1.a3	tr|E9PKP7|E9PKP7_HUMAN	tr|E9PKP7|E9PKP7_HUMAN Nucleolar transcription factor 1 OS=Homo sapiens GN=UBTF PE=2 SV=1	AEEIWQQSVIGDYLAR		451	466	1877.9395751953125
pepb11a1	b11.a1.a1	sp|Q00839|HNRPU_HUMAN	sp|Q00839|HNRPU_HUMAN Heterogeneous nuclear ribonucleoprotein U OS=Homo sapiens GN=HNRNPU PE=1 SV=6	AEGGGGGGRPGAPAAGDGK		216	234	1538.73095703125
pepb11b11	b11.a1.a1	sp|Q00839|HNRPU_HUMAN	sp|Q00839|HNRPU_HUMAN Heterogeneous nuclear ribonucleoprotein U OS=Homo sapiens GN=HNRNPU PE=1 SV=6	TNVSAAAQR		582	590	917.4802856445312
pepb11b10	b11.a1.a1	sp|Q00839|HNRPU_HUMAN	sp|Q00839|HNRPU_HUMAN Heterogeneous nuclear ribonucleoprotein U OS=Homo sapiens GN=HNRNPU PE=1 SV=6	TCNCETEDYGEK	C2:+57.02146 C4:+57.02146	388	399	1505.55224609375
pepb11a4	b11.a1.a1	sp|Q00839|HNRPU_HUMAN	sp|Q00839|HNRPU_HUMAN Heterogeneous nuclear ribonucleoprotein U OS=Homo sapiens GN=HNRNPU PE=1 SV=6	AVTVAPPGAR		195	204	938.5421752929688
pepb11a6	b11.a1.a1	sp|Q00839|HNRPU_HUMAN	sp|Q00839|HNRPU_HUMAN Heterogeneous nuclear ribonucleoprotein U OS=Homo sapiens GN=HNRNPU PE=1 SV=6	IQNVPLEDR		476	484	1083.5797119140625
pepb11a8	b11.a1.a1	sp|Q00839|HNRPU_HUMAN	sp|Q00839|HNRPU_HUMAN Heterogeneous nuclear ribonucleoprotein U OS=Homo sapiens GN=HNRNPU PE=1 SV=6	NGQDLGVAFK		424	433	1048.5426025390625
pepb11b13	b11.a1.a1	sp|Q00839|HNRPU_HUMAN	sp|Q00839|HNRPU_HUMAN Heterogeneous nuclear ribonucleoprotein U OS=Homo sapiens GN=HNRNPU PE=1 SV=6	YNILGTNTIMDK	M10:+15.99491	525	536	1398.69384765625
pepb11a3	b11.a1.a1	sp|Q00839|HNRPU_HUMAN	sp|Q00839|HNRPU_HUMAN Heterogeneous nuclear ribonucleoprotein U OS=Homo sapiens GN=HNRNPU PE=1 SV=6	ANFESDEVELSYAK		410	423	1601.7333984375
pepb11a7	b11.a1.a1	sp|Q00839|HNRPU_HUMAN	sp|Q00839|HNRPU_HUMAN Heterogeneous nuclear ribonucleoprotein U OS=Homo sapiens GN=HNRNPU PE=1 SV=6	NFILDQTNVSAAAQR		576	590	1647.8453369140625
pepb11a5	b11.a1.a1	sp|Q00839|HNRPU_HUMAN	sp|Q00839|HNRPU_HUMAN Heterogeneous nuclear ribonucleoprotein U OS=Homo sapiens GN=HNRNPU PE=1 SV=6	GYFEYIEENK		256	265	1291.58447265625
pepb11a2	b11.a1.a1	sp|Q00839|HNRPU_HUMAN	sp|Q00839|HNRPU_HUMAN Heterogeneous nuclear ribonucleoprotein U OS=Homo sapiens GN=HNRNPU PE=1 SV=6	AFLWAGGR		317	324	877.4683227539062
pepb11b12	b11.a1.a1	sp|Q00839|HNRPU_HUMAN	sp|Q00839|HNRPU_HUMAN Heterogeneous nuclear ribonucleoprotein U OS=Homo sapiens GN=HNRNPU PE=1 SV=6	YNILGTNTIMDK		525	536	1382.6988525390625
pepb11a9	b11.a1.a1	sp|Q00839|HNRPU_HUMAN	sp|Q00839|HNRPU_HUMAN Heterogeneous nuclear ribonucleoprotein U OS=Homo sapiens GN=HNRNPU PE=1 SV=6	SSGPTSLFAVTVAPPGAR		187	204	1714.9127197265625
pepb12a8	b12.a1.a1	sp|P27694|RFA1_HUMAN	sp|P27694|RFA1_HUMAN Replication protein A 70 kDa DNA-binding subunit OS=Homo sapiens GN=RPA1 PE=1 SV=2	PQPQNGSSGMGSTVSK	M10:+15.99491	142	157	1577.7227783203125
pepb12a1	b12.a1.a1	sp|P27694|RFA1_HUMAN	sp|P27694|RFA1_HUMAN Replication protein A 70 kDa DNA-binding subunit OS=Homo sapiens GN=RPA1 PE=1 SV=2	AAGPSLSHTSGGTQSK		168	183	1485.7296142578125
pepb12b10	b12.a1.a1	sp|P27694|RFA1_HUMAN	sp|P27694|RFA1_HUMAN Replication protein A 70 kDa DNA-binding subunit OS=Homo sapiens GN=RPA1 PE=1 SV=2	VETYNDESR		578	586	1112.48583984375
pepb12a9	b12.a1.a1	sp|P27694|RFA1_HUMAN	sp|P27694|RFA1_HUMAN Replication protein A 70 kDa DNA-binding subunit OS=Homo sapiens GN=RPA1 PE=1 SV=2	SGGVGGSNTNWK		432	443	1163.54443359375
pepb12a2	b12.a1.a1	sp|P27694|RFA1_HUMAN	sp|P27694|RFA1_HUMAN Replication protein A 70 kDa DNA-binding subunit OS=Homo sapiens GN=RPA1 PE=1 SV=2	ATAFNEQVDK		235	244	1122.54296875
pepb12b11	b12.a1.a1	sp|P27694|RFA1_HUMAN	sp|P27694|RFA1_HUMAN Replication protein A 70 kDa DNA-binding subunit OS=Homo sapiens GN=RPA1 PE=1 SV=2	VIDQQNGLYR		490	499	1205.627685546875
pepb12a6	b12.a1.a1	sp|P27694|RFA1_HUMAN	sp|P27694|RFA1_HUMAN Replication protein A 70 kDa DNA-binding subunit OS=Homo sapiens GN=RPA1 PE=1 SV=2	NIYLMDTSGK		345	354	1141.55615234375
pepb12b12	b12.a1.a1	sp|P27694|RFA1_HUMAN	sp|P27694|RFA1_HUMAN Replication protein A 70 kDa DNA-binding subunit OS=Homo sapiens GN=RPA1 PE=1 SV=2	VVPIASLTPYQSK		184	196	1402.7945556640625
pepb12a7	b12.a1.a1	sp|P27694|RFA1_HUMAN	sp|P27694|RFA1_HUMAN Replication protein A 70 kDa DNA-binding subunit OS=Homo sapiens GN=RPA1 PE=1 SV=2	PILQVINIR		23	31	1065.6783447265625
pepb12a5	b12.a1.a1	sp|P27694|RFA1_HUMAN	sp|P27694|RFA1_HUMAN Replication protein A 70 kDa DNA-binding subunit OS=Homo sapiens GN=RPA1 PE=1 SV=2	LFSLELVDESGEIR		221	234	1606.8326416015625
pepb12a3	b12.a1.a1	sp|P27694|RFA1_HUMAN	sp|P27694|RFA1_HUMAN Replication protein A 70 kDa DNA-binding subunit OS=Homo sapiens GN=RPA1 PE=1 SV=2	DSLVDIIGICK	C10:+57.02146	314	324	1232.6558837890625
pepb12a4	b12.a1.a1	sp|P27694|RFA1_HUMAN	sp|P27694|RFA1_HUMAN Replication protein A 70 kDa DNA-binding subunit OS=Homo sapiens GN=RPA1 PE=1 SV=2	GWFDAEGQALDGVSISDLK		413	431	2007.9661865234375
pepb13a9	b13.a1.a1	sp|Q14527|HLTF_HUMAN	sp|Q14527|HLTF_HUMAN Helicase-like transcription factor OS=Homo sapiens GN=HLTF PE=1 SV=2	KPNADEMK		989	996	932.4509887695312
pepb13a3	b13.a1.a1	sp|Q14527|HLTF_HUMAN	sp|Q14527|HLTF_HUMAN Helicase-like transcription factor OS=Homo sapiens GN=HLTF PE=1 SV=2	DPNNPYDK		88	95	962.4218139648438
pepb13a4	b13.a1.a1	sp|Q14527|HLTF_HUMAN	sp|Q14527|HLTF_HUMAN Helicase-like transcription factor OS=Homo sapiens GN=HLTF PE=1 SV=2	EYNVNDDSMK	M9:+15.99491	331	340	1230.4947509765625
pepb13b11	b13.a1.a1	sp|Q14527|HLTF_HUMAN	sp|Q14527|HLTF_HUMAN Helicase-like transcription factor OS=Homo sapiens GN=HLTF PE=1 SV=2	VNNVNGNQVGHLK		100	112	1392.7347412109375
pepb13b10	b13.a1.a1	sp|Q14527|HLTF_HUMAN	sp|Q14527|HLTF_HUMAN Helicase-like transcription factor OS=Homo sapiens GN=HLTF PE=1 SV=2	PVTMGDEGGLR	M4:+15.99491	621	631	1147.5416259765625
pepb13a5	b13.a1.a1	sp|Q14527|HLTF_HUMAN	sp|Q14527|HLTF_HUMAN Helicase-like transcription factor OS=Homo sapiens GN=HLTF PE=1 SV=2	GDSPLHSIR		542	550	981.5115966796875
pepb13a1	b13.a1.a1	sp|Q14527|HLTF_HUMAN	sp|Q14527|HLTF_HUMAN Helicase-like transcription factor OS=Homo sapiens GN=HLTF PE=1 SV=2	AVSSNGPSGNDTPEELR		725	741	1729.7991943359375
pepb13a6	b13.a1.a1	sp|Q14527|HLTF_HUMAN	sp|Q14527|HLTF_HUMAN Helicase-like transcription factor OS=Homo sapiens GN=HLTF PE=1 SV=2	IREPALLSK		515	523	1026.6309814453125
pepb13a2	b13.a1.a1	sp|Q14527|HLTF_HUMAN	sp|Q14527|HLTF_HUMAN Helicase-like transcription factor OS=Homo sapiens GN=HLTF PE=1 SV=2	CSEQPSISDIK	C1:+57.02146	360	370	1263.5889892578125
pepb13a8	b13.a1.a1	sp|Q14527|HLTF_HUMAN	sp|Q14527|HLTF_HUMAN Helicase-like transcription factor OS=Homo sapiens GN=HLTF PE=1 SV=2	LSYPTFFPR		28	36	1127.5887451171875
pepb13a7	b13.a1.a1	sp|Q14527|HLTF_HUMAN	sp|Q14527|HLTF_HUMAN Helicase-like transcription factor OS=Homo sapiens GN=HLTF PE=1 SV=2	LSLIEIPLK		864	872	1025.660888671875
pepb14a7	b14.a1.a1	sp|Q9NR30|DDX21_HUMAN	sp|Q9NR30|DDX21_HUMAN Nucleolar RNA helicase 2 OS=Homo sapiens GN=DDX21 PE=1 SV=5	IKDHIQNGK		319	327	1052.5850830078125
pepb14a8	b14.a1.a1	sp|Q9NR30|DDX21_HUMAN	sp|Q9NR30|DDX21_HUMAN Nucleolar RNA helicase 2 OS=Homo sapiens GN=DDX21 PE=1 SV=5	KKEEPSQNDISPK		79	91	1499.7703857421875
pepb14b10	b14.a1.a1	sp|Q9NR30|DDX21_HUMAN	sp|Q9NR30|DDX21_HUMAN Nucleolar RNA helicase 2 OS=Homo sapiens GN=DDX21 PE=1 SV=5	SDAGLESDTAMK	M11:+15.99491	7	18	1240.53662109375
pepb14a3	b14.a1.a1	sp|Q9NR30|DDX21_HUMAN	sp|Q9NR30|DDX21_HUMAN Nucleolar RNA helicase 2 OS=Homo sapiens GN=DDX21 PE=1 SV=5	DVESYIHR		517	524	1018.4957275390625
pepb14a9	b14.a1.a1	sp|Q9NR30|DDX21_HUMAN	sp|Q9NR30|DDX21_HUMAN Nucleolar RNA helicase 2 OS=Homo sapiens GN=DDX21 PE=1 SV=5	QDAQSLHGDIPQK	Q1:-17.02655	462	474	1419.6866455078125
pepb14a4	b14.a1.a1	sp|Q9NR30|DDX21_HUMAN	sp|Q9NR30|DDX21_HUMAN Nucleolar RNA helicase 2 OS=Homo sapiens GN=DDX21 PE=1 SV=5	EEYQLVQVEQK		545	555	1392.7010498046875
pepb14a1	b14.a1.a1	sp|Q9NR30|DDX21_HUMAN	sp|Q9NR30|DDX21_HUMAN Nucleolar RNA helicase 2 OS=Homo sapiens GN=DDX21 PE=1 SV=5	AAVIGDVIR		424	432	913.5469970703125
pepb14a2	b14.a1.a1	sp|Q9NR30|DDX21_HUMAN	sp|Q9NR30|DDX21_HUMAN Nucleolar RNA helicase 2 OS=Homo sapiens GN=DDX21 PE=1 SV=5	APQVLVLAPTR		260	270	1164.7103271484375
pepb14a5	b14.a1.a1	sp|Q9NR30|DDX21_HUMAN	sp|Q9NR30|DDX21_HUMAN Nucleolar RNA helicase 2 OS=Homo sapiens GN=DDX21 PE=1 SV=5	EGAFSNFPISEETIK		185	199	1668.81201171875
pepb14a6	b14.a1.a1	sp|Q9NR30|DDX21_HUMAN	sp|Q9NR30|DDX21_HUMAN Nucleolar RNA helicase 2 OS=Homo sapiens GN=DDX21 PE=1 SV=5	GAVEALAAALAH		606	617	1093.6004638671875
pepb14b11	b14.a1.a1	sp|Q9NR30|DDX21_HUMAN	sp|Q9NR30|DDX21_HUMAN Nucleolar RNA helicase 2 OS=Homo sapiens GN=DDX21 PE=1 SV=5	TFSFAIPLIEK		237	247	1265.71435546875
pepb15a5	b15.a1.a1	sp|O75475|PSIP1_HUMAN	sp|O75475|PSIP1_HUMAN PC4 and SFRS1-interacting protein OS=Homo sapiens GN=PSIP1 PE=1 SV=1	KDEEGQKEEDKPR		233	245	1587.7613525390625
pepb15a6	b15.a1.a1	sp|O75475|PSIP1_HUMAN	sp|O75475|PSIP1_HUMAN PC4 and SFRS1-interacting protein OS=Homo sapiens GN=PSIP1 PE=1 SV=1	NFQTAHR		293	299	873.4329833984375
pepb15a3	b15.a1.a1	sp|O75475|PSIP1_HUMAN	sp|O75475|PSIP1_HUMAN PC4 and SFRS1-interacting protein OS=Homo sapiens GN=PSIP1 PE=1 SV=1	FSSQQAATK		92	100	967.4848022460938
pepb15a8	b15.a1.a1	sp|O75475|PSIP1_HUMAN	sp|O75475|PSIP1_HUMAN PC4 and SFRS1-interacting protein OS=Homo sapiens GN=PSIP1 PE=1 SV=1	QSNASSDVEVEEK		101	113	1421.6395263671875
pepb15b10	b15.a1.a1	sp|O75475|PSIP1_HUMAN	sp|O75475|PSIP1_HUMAN PC4 and SFRS1-interacting protein OS=Homo sapiens GN=PSIP1 PE=1 SV=1	VSQVIMEK		408	415	933.5078125
pepb15a4	b15.a1.a1	sp|O75475|PSIP1_HUMAN	sp|O75475|PSIP1_HUMAN PC4 and SFRS1-interacting protein OS=Homo sapiens GN=PSIP1 PE=1 SV=1	IDNLDVNR		365	372	958.4957275390625
pepb15a9	b15.a1.a1	sp|O75475|PSIP1_HUMAN	sp|O75475|PSIP1_HUMAN PC4 and SFRS1-interacting protein OS=Homo sapiens GN=PSIP1 PE=1 SV=1	VDEVPDGAVKPPTNK		25	39	1565.8173828125
pepb15a2	b15.a1.a1	sp|O75475|PSIP1_HUMAN	sp|O75475|PSIP1_HUMAN PC4 and SFRS1-interacting protein OS=Homo sapiens GN=PSIP1 PE=1 SV=1	DFKPGDLIFAK		4	14	1250.6783447265625
pepb15a7	b15.a1.a1	sp|O75475|PSIP1_HUMAN	sp|O75475|PSIP1_HUMAN PC4 and SFRS1-interacting protein OS=Homo sapiens GN=PSIP1 PE=1 SV=1	NMFLVGEGDSVITQVLNK	M2:+15.99491	425	442	1980.0111083984375
pepb15a1	b15.a1.a1	sp|O75475|PSIP1_HUMAN	sp|O75475|PSIP1_HUMAN PC4 and SFRS1-interacting protein OS=Homo sapiens GN=PSIP1 PE=1 SV=1	DFKPGDLIF		4	12	1051.5462646484375
pepb16a5	b16.a1.a1	sp|Q14978-2|NOLC1_HUMAN	sp|Q14978-2|NOLC1_HUMAN Isoform Beta of Nucleolar and coiled-body phosphoprotein 1 OS=Homo sapiens GN=NOLC1	NSSNKPAVTTK		396	406	1146.61181640625
pepb16a8	b16.a1.a1	sp|Q14978-2|NOLC1_HUMAN	sp|Q14978-2|NOLC1_HUMAN Isoform Beta of Nucleolar and coiled-body phosphoprotein 1 OS=Homo sapiens GN=NOLC1	VAGGAAPSKPASAK		507	520	1211.6746826171875
pepb16a4	b16.a1.a1	sp|Q14978-2|NOLC1_HUMAN	sp|Q14978-2|NOLC1_HUMAN Isoform Beta of Nucleolar and coiled-body phosphoprotein 1 OS=Homo sapiens GN=NOLC1	KLQANGPVAK		67	76	1025.610595703125
pepb16a1	b16.a1.a1	sp|Q14978-2|NOLC1_HUMAN	sp|Q14978-2|NOLC1_HUMAN Isoform Beta of Nucleolar and coiled-body phosphoprotein 1 OS=Homo sapiens GN=NOLC1	ANGTSALTAQNGK		556	568	1232.6234130859375
pepb16a7	b16.a1.a1	sp|Q14978-2|NOLC1_HUMAN	sp|Q14978-2|NOLC1_HUMAN Isoform Beta of Nucleolar and coiled-body phosphoprotein 1 OS=Homo sapiens GN=NOLC1	VADNSFDAK		649	657	966.453125
pepb16a6	b16.a1.a1	sp|Q14978-2|NOLC1_HUMAN	sp|Q14978-2|NOLC1_HUMAN Isoform Beta of Nucleolar and coiled-body phosphoprotein 1 OS=Homo sapiens GN=NOLC1	SSVPPPSAPPPK		300	311	1160.63134765625
pepb16a9	b16.a1.a1	sp|Q14978-2|NOLC1_HUMAN	sp|Q14978-2|NOLC1_HUMAN Isoform Beta of Nucleolar and coiled-body phosphoprotein 1 OS=Homo sapiens GN=NOLC1	VREEEIEVDSR		638	648	1360.670654296875
pepb16a3	b16.a1.a1	sp|Q14978-2|NOLC1_HUMAN	sp|Q14978-2|NOLC1_HUMAN Isoform Beta of Nucleolar and coiled-body phosphoprotein 1 OS=Homo sapiens GN=NOLC1	EEEIEVDSR		640	648	1105.501220703125
pepb16a2	b16.a1.a1	sp|Q14978-2|NOLC1_HUMAN	sp|Q14978-2|NOLC1_HUMAN Isoform Beta of Nucleolar and coiled-body phosphoprotein 1 OS=Homo sapiens GN=NOLC1	DNQLSEVANK		24	33	1117.548828125
pepb16a5	b16.a1.a2	sp|Q14978-3|NOLC1_HUMAN	sp|Q14978-3|NOLC1_HUMAN Isoform 3 of Nucleolar and coiled-body phosphoprotein 1 OS=Homo sapiens GN=NOLC1	NSSNKPAVTTK		387	397	1146.61181640625
pepb16a8	b16.a1.a2	sp|Q14978-3|NOLC1_HUMAN	sp|Q14978-3|NOLC1_HUMAN Isoform 3 of Nucleolar and coiled-body phosphoprotein 1 OS=Homo sapiens GN=NOLC1	VAGGAAPSKPASAK		498	511	1211.6746826171875
pepb16a4	b16.a1.a2	sp|Q14978-3|NOLC1_HUMAN	sp|Q14978-3|NOLC1_HUMAN Isoform 3 of Nucleolar and coiled-body phosphoprotein 1 OS=Homo sapiens GN=NOLC1	KLQANGPVAK		68	77	1025.610595703125
pepb16a1	b16.a1.a2	sp|Q14978-3|NOLC1_HUMAN	sp|Q14978-3|NOLC1_HUMAN Isoform 3 of Nucleolar and coiled-body phosphoprotein 1 OS=Homo sapiens GN=NOLC1	ANGTSALTAQNGK		547	559	1232.6234130859375
pepb16a7	b16.a1.a2	sp|Q14978-3|NOLC1_HUMAN	sp|Q14978-3|NOLC1_HUMAN Isoform 3 of Nucleolar and coiled-body phosphoprotein 1 OS=Homo sapiens GN=NOLC1	VADNSFDAK		640	648	966.453125
pepb16a6	b16.a1.a2	sp|Q14978-3|NOLC1_HUMAN	sp|Q14978-3|NOLC1_HUMAN Isoform 3 of Nucleolar and coiled-body phosphoprotein 1 OS=Homo sapiens GN=NOLC1	SSVPPPSAPPPK		291	302	1160.63134765625
pepb16a9	b16.a1.a2	sp|Q14978-3|NOLC1_HUMAN	sp|Q14978-3|NOLC1_HUMAN Isoform 3 of Nucleolar and coiled-body phosphoprotein 1 OS=Homo sapiens GN=NOLC1	VREEEIEVDSR		629	639	1360.670654296875
pepb16a3	b16.a1.a2	sp|Q14978-3|NOLC1_HUMAN	sp|Q14978-3|NOLC1_HUMAN Isoform 3 of Nucleolar and coiled-body phosphoprotein 1 OS=Homo sapiens GN=NOLC1	EEEIEVDSR		631	639	1105.501220703125
pepb16a2	b16.a1.a2	sp|Q14978-3|NOLC1_HUMAN	sp|Q14978-3|NOLC1_HUMAN Isoform 3 of Nucleolar and coiled-body phosphoprotein 1 OS=Homo sapiens GN=NOLC1	DNQLSEVANK		24	33	1117.548828125
pepb16a5	b16.a1.a3	sp|Q14978|NOLC1_HUMAN	sp|Q14978|NOLC1_HUMAN Nucleolar and coiled-body phosphoprotein 1 OS=Homo sapiens GN=NOLC1 PE=1 SV=2	NSSNKPAVTTK		386	396	1146.61181640625
pepb16a8	b16.a1.a3	sp|Q14978|NOLC1_HUMAN	sp|Q14978|NOLC1_HUMAN Nucleolar and coiled-body phosphoprotein 1 OS=Homo sapiens GN=NOLC1 PE=1 SV=2	VAGGAAPSKPASAK		497	510	1211.6746826171875
pepb16a4	b16.a1.a3	sp|Q14978|NOLC1_HUMAN	sp|Q14978|NOLC1_HUMAN Nucleolar and coiled-body phosphoprotein 1 OS=Homo sapiens GN=NOLC1 PE=1 SV=2	KLQANGPVAK		67	76	1025.610595703125
pepb16a1	b16.a1.a3	sp|Q14978|NOLC1_HUMAN	sp|Q14978|NOLC1_HUMAN Nucleolar and coiled-body phosphoprotein 1 OS=Homo sapiens GN=NOLC1 PE=1 SV=2	ANGTSALTAQNGK		546	558	1232.6234130859375
pepb16a7	b16.a1.a3	sp|Q14978|NOLC1_HUMAN	sp|Q14978|NOLC1_HUMAN Nucleolar and coiled-body phosphoprotein 1 OS=Homo sapiens GN=NOLC1 PE=1 SV=2	VADNSFDAK		639	647	966.453125
pepb16a6	b16.a1.a3	sp|Q14978|NOLC1_HUMAN	sp|Q14978|NOLC1_HUMAN Nucleolar and coiled-body phosphoprotein 1 OS=Homo sapiens GN=NOLC1 PE=1 SV=2	SSVPPPSAPPPK		290	301	1160.63134765625
pepb16a9	b16.a1.a3	sp|Q14978|NOLC1_HUMAN	sp|Q14978|NOLC1_HUMAN Nucleolar and coiled-body phosphoprotein 1 OS=Homo sapiens GN=NOLC1 PE=1 SV=2	VREEEIEVDSR		628	638	1360.670654296875
pepb16a3	b16.a1.a3	sp|Q14978|NOLC1_HUMAN	sp|Q14978|NOLC1_HUMAN Nucleolar and coiled-body phosphoprotein 1 OS=Homo sapiens GN=NOLC1 PE=1 SV=2	EEEIEVDSR		630	638	1105.501220703125
pepb16a2	b16.a1.a3	sp|Q14978|NOLC1_HUMAN	sp|Q14978|NOLC1_HUMAN Nucleolar and coiled-body phosphoprotein 1 OS=Homo sapiens GN=NOLC1 PE=1 SV=2	DNQLSEVANK		24	33	1117.548828125
pepb17a7	b17.a1.a1	sp|P08670|VIME_HUMAN	sp|P08670|VIME_HUMAN Vimentin OS=Homo sapiens GN=VIM PE=1 SV=4	SYVTTSTR		29	36	914.4581909179688
pepb17a5	b17.a1.a1	sp|P08670|VIME_HUMAN	sp|P08670|VIME_HUMAN Vimentin OS=Homo sapiens GN=VIM PE=1 SV=4	QVDQLTNDK		160	168	1060.52734375
pepb17a1	b17.a1.a1	sp|P08670|VIME_HUMAN	sp|P08670|VIME_HUMAN Vimentin OS=Homo sapiens GN=VIM PE=1 SV=4	DGQVINETSQHHDDLE		451	466	1836.7999267578125
pepb17a8	b17.a1.a1	sp|P08670|VIME_HUMAN	sp|P08670|VIME_HUMAN Vimentin OS=Homo sapiens GN=VIM PE=1 SV=4	VELQELNDR		105	113	1115.569580078125
pepb17a6	b17.a1.a1	sp|P08670|VIME_HUMAN	sp|P08670|VIME_HUMAN Vimentin OS=Homo sapiens GN=VIM PE=1 SV=4	SLYASSPGGVYATR		51	64	1428.712158203125
pepb17a3	b17.a1.a1	sp|P08670|VIME_HUMAN	sp|P08670|VIME_HUMAN Vimentin OS=Homo sapiens GN=VIM PE=1 SV=4	EYQDLLNVK		382	390	1121.5841064453125
pepb17a2	b17.a1.a1	sp|P08670|VIME_HUMAN	sp|P08670|VIME_HUMAN Vimentin OS=Homo sapiens GN=VIM PE=1 SV=4	ETNLDSLPLVDTHSK		425	439	1668.8443603515625
pepb17a4	b17.a1.a1	sp|P08670|VIME_HUMAN	sp|P08670|VIME_HUMAN Vimentin OS=Homo sapiens GN=VIM PE=1 SV=4	ILLAELEQLK		130	139	1169.71435546875
pepb18a5	b18.a1.a1	sp|Q9BUQ8|DDX23_HUMAN	sp|Q9BUQ8|DDX23_HUMAN Probable ATP-dependent RNA helicase DDX23 OS=Homo sapiens GN=DDX23 PE=1 SV=3	KLDEMTDR	M5:+15.99491	361	368	1023.47802734375
pepb18a7	b18.a1.a1	sp|Q9BUQ8|DDX23_HUMAN	sp|Q9BUQ8|DDX23_HUMAN Probable ATP-dependent RNA helicase DDX23 OS=Homo sapiens GN=DDX23 PE=1 SV=3	MLANFESGK		588	596	996.4822998046875
pepb18a8	b18.a1.a1	sp|Q9BUQ8|DDX23_HUMAN	sp|Q9BUQ8|DDX23_HUMAN Probable ATP-dependent RNA helicase DDX23 OS=Homo sapiens GN=DDX23 PE=1 SV=3	QAIPIGLQNR		420	429	1109.6429443359375
pepb18a6	b18.a1.a1	sp|Q9BUQ8|DDX23_HUMAN	sp|Q9BUQ8|DDX23_HUMAN Probable ATP-dependent RNA helicase DDX23 OS=Homo sapiens GN=DDX23 PE=1 SV=3	MGCEIVIATPGR	C3:+57.02146	517	528	1303.650146484375
pepb18a2	b18.a1.a1	sp|Q9BUQ8|DDX23_HUMAN	sp|Q9BUQ8|DDX23_HUMAN Probable ATP-dependent RNA helicase DDX23 OS=Homo sapiens GN=DDX23 PE=1 SV=3	DILVATDVAGR		716	726	1129.62158203125
pepb18a3	b18.a1.a1	sp|Q9BUQ8|DDX23_HUMAN	sp|Q9BUQ8|DDX23_HUMAN Probable ATP-dependent RNA helicase DDX23 OS=Homo sapiens GN=DDX23 PE=1 SV=3	ELAQQIEEETIK		479	490	1430.7376708984375
pepb18a4	b18.a1.a1	sp|Q9BUQ8|DDX23_HUMAN	sp|Q9BUQ8|DDX23_HUMAN Probable ATP-dependent RNA helicase DDX23 OS=Homo sapiens GN=DDX23 PE=1 SV=3	GFIAGIDLK		302	310	933.540771484375
pepb18a1	b18.a1.a1	sp|Q9BUQ8|DDX23_HUMAN	sp|Q9BUQ8|DDX23_HUMAN Probable ATP-dependent RNA helicase DDX23 OS=Homo sapiens GN=DDX23 PE=1 SV=3	AQPLSLEELLAK		139	150	1311.7523193359375
pepb19a5	b19.a1.a1	sp|Q16666-2|IF16_HUMAN	sp|Q16666-2|IF16_HUMAN Isoform 2 of Gamma-interferon-inducible protein 16 OS=Homo sapiens GN=IFI16	MREEYDK		39	45	970.4302978515625
pepb19a6	b19.a1.a1	sp|Q16666-2|IF16_HUMAN	sp|Q16666-2|IF16_HUMAN Isoform 2 of Gamma-interferon-inducible protein 16 OS=Homo sapiens GN=IFI16	SVIHSHIK		696	703	920.5316772460938
pepb19a7	b19.a1.a1	sp|Q16666-2|IF16_HUMAN	sp|Q16666-2|IF16_HUMAN Isoform 2 of Gamma-interferon-inducible protein 16 OS=Homo sapiens GN=IFI16	TEGAEATPGAQK		117	128	1159.5594482421875
pepb19a2	b19.a1.a1	sp|Q16666-2|IF16_HUMAN	sp|Q16666-2|IF16_HUMAN Isoform 2 of Gamma-interferon-inducible protein 16 OS=Homo sapiens GN=IFI16	EVDATSPAPSTSSTVK		101	116	1576.7705078125
pepb19a4	b19.a1.a1	sp|Q16666-2|IF16_HUMAN	sp|Q16666-2|IF16_HUMAN Isoform 2 of Gamma-interferon-inducible protein 16 OS=Homo sapiens GN=IFI16	GSFVNGVFEVHK		628	639	1319.6746826171875
pepb19a3	b19.a1.a1	sp|Q16666-2|IF16_HUMAN	sp|Q16666-2|IF16_HUMAN Isoform 2 of Gamma-interferon-inducible protein 16 OS=Homo sapiens GN=IFI16	GEFTYYEIQDNTGK		644	657	1664.7442626953125
pepb19a1	b19.a1.a1	sp|Q16666-2|IF16_HUMAN	sp|Q16666-2|IF16_HUMAN Isoform 2 of Gamma-interferon-inducible protein 16 OS=Homo sapiens GN=IFI16	EQKKMFHATVATENEVFR	E1:-18.01056	539	556	2147.07080078125
pepb19a5	b19.a1.a2	sp|Q16666-3|IF16_HUMAN	sp|Q16666-3|IF16_HUMAN Isoform 3 of Gamma-interferon-inducible protein 16 OS=Homo sapiens GN=IFI16	MREEYDK		39	45	970.4302978515625
pepb19a6	b19.a1.a2	sp|Q16666-3|IF16_HUMAN	sp|Q16666-3|IF16_HUMAN Isoform 3 of Gamma-interferon-inducible protein 16 OS=Homo sapiens GN=IFI16	SVIHSHIK		640	647	920.5316772460938
pepb19a7	b19.a1.a2	sp|Q16666-3|IF16_HUMAN	sp|Q16666-3|IF16_HUMAN Isoform 3 of Gamma-interferon-inducible protein 16 OS=Homo sapiens GN=IFI16	TEGAEATPGAQK		117	128	1159.5594482421875
pepb19a2	b19.a1.a2	sp|Q16666-3|IF16_HUMAN	sp|Q16666-3|IF16_HUMAN Isoform 3 of Gamma-interferon-inducible protein 16 OS=Homo sapiens GN=IFI16	EVDATSPAPSTSSTVK		101	116	1576.7705078125
pepb19a4	b19.a1.a2	sp|Q16666-3|IF16_HUMAN	sp|Q16666-3|IF16_HUMAN Isoform 3 of Gamma-interferon-inducible protein 16 OS=Homo sapiens GN=IFI16	GSFVNGVFEVHK		572	583	1319.6746826171875
pepb19a3	b19.a1.a2	sp|Q16666-3|IF16_HUMAN	sp|Q16666-3|IF16_HUMAN Isoform 3 of Gamma-interferon-inducible protein 16 OS=Homo sapiens GN=IFI16	GEFTYYEIQDNTGK		588	601	1664.7442626953125
pepb19a1	b19.a1.a2	sp|Q16666-3|IF16_HUMAN	sp|Q16666-3|IF16_HUMAN Isoform 3 of Gamma-interferon-inducible protein 16 OS=Homo sapiens GN=IFI16	EQKKMFHATVATENEVFR	E1:-18.01056	483	500	2147.07080078125
pepb19a5	b19.a1.a3	sp|Q16666|IF16_HUMAN	sp|Q16666|IF16_HUMAN Gamma-interferon-inducible protein 16 OS=Homo sapiens GN=IFI16 PE=1 SV=3	MREEYDK		39	45	970.4302978515625
pepb19a6	b19.a1.a3	sp|Q16666|IF16_HUMAN	sp|Q16666|IF16_HUMAN Gamma-interferon-inducible protein 16 OS=Homo sapiens GN=IFI16 PE=1 SV=3	SVIHSHIK		752	759	920.5316772460938
pepb19a7	b19.a1.a3	sp|Q16666|IF16_HUMAN	sp|Q16666|IF16_HUMAN Gamma-interferon-inducible protein 16 OS=Homo sapiens GN=IFI16 PE=1 SV=3	TEGAEATPGAQK		117	128	1159.5594482421875
pepb19a2	b19.a1.a3	sp|Q16666|IF16_HUMAN	sp|Q16666|IF16_HUMAN Gamma-interferon-inducible protein 16 OS=Homo sapiens GN=IFI16 PE=1 SV=3	EVDATSPAPSTSSTVK		101	116	1576.7705078125
pepb19a4	b19.a1.a3	sp|Q16666|IF16_HUMAN	sp|Q16666|IF16_HUMAN Gamma-interferon-inducible protein 16 OS=Homo sapiens GN=IFI16 PE=1 SV=3	GSFVNGVFEVHK		684	695	1319.6746826171875
pepb19a3	b19.a1.a3	sp|Q16666|IF16_HUMAN	sp|Q16666|IF16_HUMAN Gamma-interferon-inducible protein 16 OS=Homo sapiens GN=IFI16 PE=1 SV=3	GEFTYYEIQDNTGK		700	713	1664.7442626953125
pepb19a1	b19.a1.a3	sp|Q16666|IF16_HUMAN	sp|Q16666|IF16_HUMAN Gamma-interferon-inducible protein 16 OS=Homo sapiens GN=IFI16 PE=1 SV=3	EQKKMFHATVATENEVFR	E1:-18.01056	595	612	2147.07080078125
pepb20a1	b20.a1.a1	sp|P05388|RLA0_HUMAN	sp|P05388|RLA0_HUMAN 60S acidic ribosomal protein P0 OS=Homo sapiens GN=RPLP0 PE=1 SV=1	CFIVGADNVGSK	C1:+57.02146	27	38	1266.6151123046875
pepb20a2	b20.a1.a1	sp|P05388|RLA0_HUMAN	sp|P05388|RLA0_HUMAN 60S acidic ribosomal protein P0 OS=Homo sapiens GN=RPLP0 PE=1 SV=1	GNVGFVFTK		84	92	968.5203857421875
pepb20a4	b20.a1.a1	sp|P05388|RLA0_HUMAN	sp|P05388|RLA0_HUMAN 60S acidic ribosomal protein P0 OS=Homo sapiens GN=RPLP0 PE=1 SV=1	IIQLLDDYPK		17	26	1217.677978515625
pepb20a5	b20.a1.a1	sp|P05388|RLA0_HUMAN	sp|P05388|RLA0_HUMAN 60S acidic ribosomal protein P0 OS=Homo sapiens GN=RPLP0 PE=1 SV=1	NVASVCLQIGYPTVASVPH	C6:+57.02146	221	239	2012.02734375
pepb20a6	b20.a1.a1	sp|P05388|RLA0_HUMAN	sp|P05388|RLA0_HUMAN 60S acidic ribosomal protein P0 OS=Homo sapiens GN=RPLP0 PE=1 SV=1	TSFFQALGITTK		135	146	1313.71044921875
pepb20a3	b20.a1.a1	sp|P05388|RLA0_HUMAN	sp|P05388|RLA0_HUMAN 60S acidic ribosomal protein P0 OS=Homo sapiens GN=RPLP0 PE=1 SV=1	GTIEILSDVQLIK		150	162	1428.8311767578125
pepb20a7	b20.a1.a1	sp|P05388|RLA0_HUMAN	sp|P05388|RLA0_HUMAN 60S acidic ribosomal protein P0 OS=Homo sapiens GN=RPLP0 PE=1 SV=1	VLALSVETDYTFPLAEK		248	264	1896.00048828125
pepb21a1	b21.a1.a1	sp|P18887|XRCC1_HUMAN	sp|P18887|XRCC1_HUMAN DNA repair protein XRCC1 OS=Homo sapiens GN=XRCC1 PE=1 SV=2	AIGSTSKPQESPK		231	243	1329.7012939453125
pepb21a3	b21.a1.a1	sp|P18887|XRCC1_HUMAN	sp|P18887|XRCC1_HUMAN DNA repair protein XRCC1 OS=Homo sapiens GN=XRCC1 PE=1 SV=2	FHSPPDKDEAEAPSQK		149	164	1782.8297119140625
pepb21a4	b21.a1.a1	sp|P18887|XRCC1_HUMAN	sp|P18887|XRCC1_HUMAN DNA repair protein XRCC1 OS=Homo sapiens GN=XRCC1 PE=1 SV=2	KLDLNQEEK		247	255	1116.5899658203125
pepb21a5	b21.a1.a1	sp|P18887|XRCC1_HUMAN	sp|P18887|XRCC1_HUMAN DNA repair protein XRCC1 OS=Homo sapiens GN=XRCC1 PE=1 SV=2	TPATAPVPAR		281	290	980.5527954101562
pepb21a6	b21.a1.a1	sp|P18887|XRCC1_HUMAN	sp|P18887|XRCC1_HUMAN DNA repair protein XRCC1 OS=Homo sapiens GN=XRCC1 PE=1 SV=2	YSQVLGLGGR		370	379	1049.57421875
pepb21a2	b21.a1.a1	sp|P18887|XRCC1_HUMAN	sp|P18887|XRCC1_HUMAN DNA repair protein XRCC1 OS=Homo sapiens GN=XRCC1 PE=1 SV=2	DSPFGLSFVR		139	148	1124.5738525390625
pepb21a1	b21.a1.a2	tr|F5H8D7|F5H8D7_HUMAN	tr|F5H8D7|F5H8D7_HUMAN DNA repair protein XRCC1 OS=Homo sapiens GN=XRCC1 PE=2 SV=1	AIGSTSKPQESPK		200	212	1329.7012939453125
pepb21a3	b21.a1.a2	tr|F5H8D7|F5H8D7_HUMAN	tr|F5H8D7|F5H8D7_HUMAN DNA repair protein XRCC1 OS=Homo sapiens GN=XRCC1 PE=2 SV=1	FHSPPDKDEAEAPSQK		118	133	1782.8297119140625
pepb21a4	b21.a1.a2	tr|F5H8D7|F5H8D7_HUMAN	tr|F5H8D7|F5H8D7_HUMAN DNA repair protein XRCC1 OS=Homo sapiens GN=XRCC1 PE=2 SV=1	KLDLNQEEK		216	224	1116.5899658203125
pepb21a5	b21.a1.a2	tr|F5H8D7|F5H8D7_HUMAN	tr|F5H8D7|F5H8D7_HUMAN DNA repair protein XRCC1 OS=Homo sapiens GN=XRCC1 PE=2 SV=1	TPATAPVPAR		250	259	980.5527954101562
pepb21a6	b21.a1.a2	tr|F5H8D7|F5H8D7_HUMAN	tr|F5H8D7|F5H8D7_HUMAN DNA repair protein XRCC1 OS=Homo sapiens GN=XRCC1 PE=2 SV=1	YSQVLGLGGR		339	348	1049.57421875
pepb21a2	b21.a1.a2	tr|F5H8D7|F5H8D7_HUMAN	tr|F5H8D7|F5H8D7_HUMAN DNA repair protein XRCC1 OS=Homo sapiens GN=XRCC1 PE=2 SV=1	DSPFGLSFVR		108	117	1124.5738525390625
pepb22a1	b22.a1.a1	sp|P42285|SK2L2_HUMAN	sp|P42285|SK2L2_HUMAN Superkiller viralicidic activity 2-like 2 OS=Homo sapiens GN=SKIV2L2 PE=1 SV=3	AIGNTELENK		1013	1022	1088.5587158203125
pepb22a6	b22.a1.a1	sp|P42285|SK2L2_HUMAN	sp|P42285|SK2L2_HUMAN Superkiller viralicidic activity 2-like 2 OS=Homo sapiens GN=SKIV2L2 PE=1 SV=3	SFYQFQHYR		588	596	1275.5909423828125
pepb22a2	b22.a1.a1	sp|P42285|SK2L2_HUMAN	sp|P42285|SK2L2_HUMAN Superkiller viralicidic activity 2-like 2 OS=Homo sapiens GN=SKIV2L2 PE=1 SV=3	LGFATSSDVIEMK		861	873	1397.698486328125
pepb22a5	b22.a1.a1	sp|P42285|SK2L2_HUMAN	sp|P42285|SK2L2_HUMAN Superkiller viralicidic activity 2-like 2 OS=Homo sapiens GN=SKIV2L2 PE=1 SV=3	MTDVFEGSIIR		985	995	1267.635498046875
pepb22a3	b22.a1.a1	sp|P42285|SK2L2_HUMAN	sp|P42285|SK2L2_HUMAN Superkiller viralicidic activity 2-like 2 OS=Homo sapiens GN=SKIV2L2 PE=1 SV=3	LPQVEHVLPLLK		438	449	1385.8519287109375
pepb22a4	b22.a1.a1	sp|P42285|SK2L2_HUMAN	sp|P42285|SK2L2_HUMAN Superkiller viralicidic activity 2-like 2 OS=Homo sapiens GN=SKIV2L2 PE=1 SV=3	IVIPNEESVVIYYK		615	628	1665.91015625
pepb22a1	b22.a1.a2	tr|F5H7E2|F5H7E2_HUMAN	tr|F5H7E2|F5H7E2_HUMAN Superkiller viralicidic activity 2-like 2 OS=Homo sapiens GN=SKIV2L2 PE=2 SV=1	AIGNTELENK		912	921	1088.5587158203125
pepb22a6	b22.a1.a2	tr|F5H7E2|F5H7E2_HUMAN	tr|F5H7E2|F5H7E2_HUMAN Superkiller viralicidic activity 2-like 2 OS=Homo sapiens GN=SKIV2L2 PE=2 SV=1	SFYQFQHYR		487	495	1275.5909423828125
pepb22a2	b22.a1.a2	tr|F5H7E2|F5H7E2_HUMAN	tr|F5H7E2|F5H7E2_HUMAN Superkiller viralicidic activity 2-like 2 OS=Homo sapiens GN=SKIV2L2 PE=2 SV=1	LGFATSSDVIEMK		760	772	1397.698486328125
pepb22a5	b22.a1.a2	tr|F5H7E2|F5H7E2_HUMAN	tr|F5H7E2|F5H7E2_HUMAN Superkiller viralicidic activity 2-like 2 OS=Homo sapiens GN=SKIV2L2 PE=2 SV=1	MTDVFEGSIIR		884	894	1267.635498046875
pepb22a3	b22.a1.a2	tr|F5H7E2|F5H7E2_HUMAN	tr|F5H7E2|F5H7E2_HUMAN Superkiller viralicidic activity 2-like 2 OS=Homo sapiens GN=SKIV2L2 PE=2 SV=1	LPQVEHVLPLLK		337	348	1385.8519287109375
pepb22a4	b22.a1.a2	tr|F5H7E2|F5H7E2_HUMAN	tr|F5H7E2|F5H7E2_HUMAN Superkiller viralicidic activity 2-like 2 OS=Homo sapiens GN=SKIV2L2 PE=2 SV=1	IVIPNEESVVIYYK		514	527	1665.91015625
pepb23a1	b23.a1.a1	sp|P04406-2|G3P_HUMAN	sp|P04406-2|G3P_HUMAN Isoform 2 of Glyceraldehyde-3-phosphate dehydrogenase OS=Homo sapiens GN=GAPDH	AGAHLQGGAK		66	75	909.490478515625
pepb23a4	b23.a1.a1	sp|P04406-2|G3P_HUMAN	sp|P04406-2|G3P_HUMAN Isoform 2 of Glyceraldehyde-3-phosphate dehydrogenase OS=Homo sapiens GN=GAPDH	MFQYDSTHGK		4	13	1213.5311279296875
pepb23a2	b23.a1.a1	sp|P04406-2|G3P_HUMAN	sp|P04406-2|G3P_HUMAN Isoform 2 of Glyceraldehyde-3-phosphate dehydrogenase OS=Homo sapiens GN=GAPDH	GALQNIIPASTGAAK		159	173	1411.790771484375
pepb23a5	b23.a1.a1	sp|P04406-2|G3P_HUMAN	sp|P04406-2|G3P_HUMAN Isoform 2 of Glyceraldehyde-3-phosphate dehydrogenase OS=Homo sapiens GN=GAPDH	VPTANVSVVDLTCR	C13:+57.02146	193	206	1530.794921875
pepb23a3	b23.a1.a1	sp|P04406-2|G3P_HUMAN	sp|P04406-2|G3P_HUMAN Isoform 2 of Glyceraldehyde-3-phosphate dehydrogenase OS=Homo sapiens GN=GAPDH	LISWYDNEFGYSNR		268	281	1763.8028564453125
pepb24a1	b24.a1.a1	sp|P85037|FOXK1_HUMAN	sp|P85037|FOXK1_HUMAN Forkhead box protein K1 OS=Homo sapiens GN=FOXK1 PE=1 SV=1	AASEQQADTSGGDSPK		286	301	1548.677734375
pepb24a2	b24.a1.a1	sp|P85037|FOXK1_HUMAN	sp|P85037|FOXK1_HUMAN Forkhead box protein K1 OS=Homo sapiens GN=FOXK1 PE=1 SV=1	AEVGEDSGAR	A1:+42.01057	2	11	1032.459716796875
pepb24a3	b24.a1.a1	sp|P85037|FOXK1_HUMAN	sp|P85037|FOXK1_HUMAN Forkhead box protein K1 OS=Homo sapiens GN=FOXK1 PE=1 SV=1	SGGLQTPECLSR	C9:+57.02146	431	442	1304.626708984375
pepb24a4	b24.a1.a1	sp|P85037|FOXK1_HUMAN	sp|P85037|FOXK1_HUMAN Forkhead box protein K1 OS=Homo sapiens GN=FOXK1 PE=1 SV=1	TPFGPLSSR		407	415	961.5106201171875
pepb25a2	b25.a1.a1	sp|P41091|IF2G_HUMAN	sp|P41091|IF2G_HUMAN Eukaryotic translation initiation factor 2 subunit 3 OS=Homo sapiens GN=EIF2S3 PE=1 SV=3	AISGVHTVR		60	68	939.5374755859375
pepb25a4	b25.a1.a1	sp|P41091|IF2G_HUMAN	sp|P41091|IF2G_HUMAN Eukaryotic translation initiation factor 2 subunit 3 OS=Homo sapiens GN=EIF2S3 PE=1 SV=3	HILILQNK		184	191	978.6099243164062
pepb25a3	b25.a1.a1	sp|P41091|IF2G_HUMAN	sp|P41091|IF2G_HUMAN Eukaryotic translation initiation factor 2 subunit 3 OS=Homo sapiens GN=EIF2S3 PE=1 SV=3	GVTIKPTVDDD		462	472	1159.58447265625
pepb25a1	b25.a1.a1	sp|P41091|IF2G_HUMAN	sp|P41091|IF2G_HUMAN Eukaryotic translation initiation factor 2 subunit 3 OS=Homo sapiens GN=EIF2S3 PE=1 SV=3	AGGEAGVTLGQPHLSR	A1:+42.01057	2	17	1591.819091796875
pepb25a2	b25.a1.a2	sp|Q2VIR3|IF2GL_HUMAN	sp|Q2VIR3|IF2GL_HUMAN Putative eukaryotic translation initiation factor 2 subunit 3-like protein OS=Homo sapiens GN=EIF2S3L PE=5 SV=2	AISGVHTVR		60	68	939.5374755859375
pepb25a4	b25.a1.a2	sp|Q2VIR3|IF2GL_HUMAN	sp|Q2VIR3|IF2GL_HUMAN Putative eukaryotic translation initiation factor 2 subunit 3-like protein OS=Homo sapiens GN=EIF2S3L PE=5 SV=2	HILILQNK		184	191	978.6099243164062
pepb25a3	b25.a1.a2	sp|Q2VIR3|IF2GL_HUMAN	sp|Q2VIR3|IF2GL_HUMAN Putative eukaryotic translation initiation factor 2 subunit 3-like protein OS=Homo sapiens GN=EIF2S3L PE=5 SV=2	GVTIKPTVDDD		462	472	1159.58447265625
pepb25a1	b25.a1.a2	sp|Q2VIR3|IF2GL_HUMAN	sp|Q2VIR3|IF2GL_HUMAN Putative eukaryotic translation initiation factor 2 subunit 3-like protein OS=Homo sapiens GN=EIF2S3L PE=5 SV=2	AGGEAGVTLGQPHLSR	A1:+42.01057	2	17	1591.819091796875
pepb26a4	b26.a1.a1	sp|Q9NZC9|SMAL1_HUMAN	sp|Q9NZC9|SMAL1_HUMAN SWI/SNF-related matrix-associated actin-dependent regulator of chromatin subfamily A-like protein 1 OS=Homo sapiens GN=SMARCAL1 PE=1 SV=1	SSQETPAHSSGQPPR		172	186	1565.730712890625
pepb26a2	b26.a1.a1	sp|Q9NZC9|SMAL1_HUMAN	sp|Q9NZC9|SMAL1_HUMAN SWI/SNF-related matrix-associated actin-dependent regulator of chromatin subfamily A-like protein 1 OS=Homo sapiens GN=SMARCAL1 PE=1 SV=1	LLAEQHQR		28	35	994.5432739257812
pepb26a3	b26.a1.a1	sp|Q9NZC9|SMAL1_HUMAN	sp|Q9NZC9|SMAL1_HUMAN SWI/SNF-related matrix-associated actin-dependent regulator of chromatin subfamily A-like protein 1 OS=Homo sapiens GN=SMARCAL1 PE=1 SV=1	SDVLSQLPAK		648	657	1057.5892333984375
pepb26a1	b26.a1.a1	sp|Q9NZC9|SMAL1_HUMAN	sp|Q9NZC9|SMAL1_HUMAN SWI/SNF-related matrix-associated actin-dependent regulator of chromatin subfamily A-like protein 1 OS=Homo sapiens GN=SMARCAL1 PE=1 SV=1	FTWEQAFLR		491	499	1197.60546875
pepb27a4	b27.a1.a1	sp|Q04837|SSBP_HUMAN	sp|Q04837|SSBP_HUMAN Single-stranded DNA-binding protein, mitochondrial OS=Homo sapiens GN=SSBP1 PE=1 SV=1	VGQDPVLR		39	46	883.5
pepb27a2	b27.a1.a1	sp|Q04837|SSBP_HUMAN	sp|Q04837|SSBP_HUMAN Single-stranded DNA-binding protein, mitochondrial OS=Homo sapiens GN=SSBP1 PE=1 SV=1	IDYGEYMDK	M7:+15.99491	114	122	1149.477294921875
pepb27a1	b27.a1.a1	sp|Q04837|SSBP_HUMAN	sp|Q04837|SSBP_HUMAN Single-stranded DNA-binding protein, mitochondrial OS=Homo sapiens GN=SSBP1 PE=1 SV=1	ESETTTSLVLER		17	28	1364.6907958984375
pepb27a3	b27.a1.a1	sp|Q04837|SSBP_HUMAN	sp|Q04837|SSBP_HUMAN Single-stranded DNA-binding protein, mitochondrial OS=Homo sapiens GN=SSBP1 PE=1 SV=1	SGDSEVYQLGDVSQK		67	81	1611.7501220703125
pepb27a4	b27.a1.a2	tr|E7EUY5|E7EUY5_HUMAN	tr|E7EUY5|E7EUY5_HUMAN Single-stranded DNA-binding protein (Fragment) OS=Homo sapiens GN=SSBP1 PE=2 SV=1	VGQDPVLR		39	46	883.5
pepb27a2	b27.a1.a2	tr|E7EUY5|E7EUY5_HUMAN	tr|E7EUY5|E7EUY5_HUMAN Single-stranded DNA-binding protein (Fragment) OS=Homo sapiens GN=SSBP1 PE=2 SV=1	IDYGEYMDK	M7:+15.99491	114	122	1149.477294921875
pepb27a1	b27.a1.a2	tr|E7EUY5|E7EUY5_HUMAN	tr|E7EUY5|E7EUY5_HUMAN Single-stranded DNA-binding protein (Fragment) OS=Homo sapiens GN=SSBP1 PE=2 SV=1	ESETTTSLVLER		17	28	1364.6907958984375
pepb27a3	b27.a1.a2	tr|E7EUY5|E7EUY5_HUMAN	tr|E7EUY5|E7EUY5_HUMAN Single-stranded DNA-binding protein (Fragment) OS=Homo sapiens GN=SSBP1 PE=2 SV=1	SGDSEVYQLGDVSQK		67	81	1611.7501220703125
pepb28a1	b28.a1.a1	sp|P16403|H12_HUMAN	sp|P16403|H12_HUMAN Histone H1.2 OS=Homo sapiens GN=HIST1H1C PE=1 SV=2	ALAAAGYDVEK		65	75	1107.5684814453125
pepb28a3	b28.a1.a1	sp|P16403|H12_HUMAN	sp|P16403|H12_HUMAN Histone H1.2 OS=Homo sapiens GN=HIST1H1C PE=1 SV=2	SETAPAAPAAAPPAEK	S1:+42.01057	2	17	1520.759521484375
pepb28a4	b28.a1.a1	sp|P16403|H12_HUMAN	sp|P16403|H12_HUMAN Histone H1.2 OS=Homo sapiens GN=HIST1H1C PE=1 SV=2	SGVSLAALK		55	63	845.509521484375
pepb28a2	b28.a1.a1	sp|P16403|H12_HUMAN	sp|P16403|H12_HUMAN Histone H1.2 OS=Homo sapiens GN=HIST1H1C PE=1 SV=2	ASGPPVSELITK		35	46	1198.668212890625
pepb29a2	b29.a1.a1	sp|Q9ULV4-2|COR1C_HUMAN	sp|Q9ULV4-2|COR1C_HUMAN Isoform 2 of Coronin-1C OS=Homo sapiens GN=CORO1C	KTTDTASVQNEAK		434	446	1392.6968994140625
pepb29a4	b29.a1.a1	sp|Q9ULV4-2|COR1C_HUMAN	sp|Q9ULV4-2|COR1C_HUMAN Isoform 2 of Coronin-1C OS=Homo sapiens GN=CORO1C	NGSLICTASK	C6:+57.02146	191	200	1050.525146484375
pepb29a3	b29.a1.a1	sp|Q9ULV4-2|COR1C_HUMAN	sp|Q9ULV4-2|COR1C_HUMAN Isoform 2 of Coronin-1C OS=Homo sapiens GN=CORO1C	NADPILISLK		388	397	1083.641357421875
pepb29a1	b29.a1.a1	sp|Q9ULV4-2|COR1C_HUMAN	sp|Q9ULV4-2|COR1C_HUMAN Isoform 2 of Coronin-1C OS=Homo sapiens GN=CORO1C	AIFLADGNVFTTGFSR		230	245	1715.8756103515625
pepb29a2	b29.a1.a2	sp|Q9ULV4-3|COR1C_HUMAN	sp|Q9ULV4-3|COR1C_HUMAN Isoform 3 of Coronin-1C OS=Homo sapiens GN=CORO1C	KTTDTASVQNEAK		481	493	1392.6968994140625
pepb29a4	b29.a1.a2	sp|Q9ULV4-3|COR1C_HUMAN	sp|Q9ULV4-3|COR1C_HUMAN Isoform 3 of Coronin-1C OS=Homo sapiens GN=CORO1C	NGSLICTASK	C6:+57.02146	238	247	1050.525146484375
pepb29a3	b29.a1.a2	sp|Q9ULV4-3|COR1C_HUMAN	sp|Q9ULV4-3|COR1C_HUMAN Isoform 3 of Coronin-1C OS=Homo sapiens GN=CORO1C	NADPILISLK		435	444	1083.641357421875
pepb29a1	b29.a1.a2	sp|Q9ULV4-3|COR1C_HUMAN	sp|Q9ULV4-3|COR1C_HUMAN Isoform 3 of Coronin-1C OS=Homo sapiens GN=CORO1C	AIFLADGNVFTTGFSR		277	292	1715.8756103515625
pepb29a2	b29.a1.a3	sp|Q9ULV4|COR1C_HUMAN	sp|Q9ULV4|COR1C_HUMAN Coronin-1C OS=Homo sapiens GN=CORO1C PE=1 SV=1	KTTDTASVQNEAK		428	440	1392.6968994140625
pepb29a4	b29.a1.a3	sp|Q9ULV4|COR1C_HUMAN	sp|Q9ULV4|COR1C_HUMAN Coronin-1C OS=Homo sapiens GN=CORO1C PE=1 SV=1	NGSLICTASK	C6:+57.02146	185	194	1050.525146484375
pepb29a3	b29.a1.a3	sp|Q9ULV4|COR1C_HUMAN	sp|Q9ULV4|COR1C_HUMAN Coronin-1C OS=Homo sapiens GN=CORO1C PE=1 SV=1	NADPILISLK		382	391	1083.641357421875
pepb29a1	b29.a1.a3	sp|Q9ULV4|COR1C_HUMAN	sp|Q9ULV4|COR1C_HUMAN Coronin-1C OS=Homo sapiens GN=CORO1C PE=1 SV=1	AIFLADGNVFTTGFSR		224	239	1715.8756103515625
pepb29a2	b29.a1.a4	tr|B4E3S0|B4E3S0_HUMAN	tr|B4E3S0|B4E3S0_HUMAN Coronin OS=Homo sapiens GN=CORO1C PE=2 SV=1	KTTDTASVQNEAK		323	335	1392.6968994140625
pepb29a4	b29.a1.a4	tr|B4E3S0|B4E3S0_HUMAN	tr|B4E3S0|B4E3S0_HUMAN Coronin OS=Homo sapiens GN=CORO1C PE=2 SV=1	NGSLICTASK	C6:+57.02146	80	89	1050.525146484375
pepb29a3	b29.a1.a4	tr|B4E3S0|B4E3S0_HUMAN	tr|B4E3S0|B4E3S0_HUMAN Coronin OS=Homo sapiens GN=CORO1C PE=2 SV=1	NADPILISLK		277	286	1083.641357421875
pepb29a1	b29.a1.a4	tr|B4E3S0|B4E3S0_HUMAN	tr|B4E3S0|B4E3S0_HUMAN Coronin OS=Homo sapiens GN=CORO1C PE=2 SV=1	AIFLADGNVFTTGFSR		119	134	1715.8756103515625
pepb30a2	b30.a1.a1	sp|P35659|DEK_HUMAN	sp|P35659|DEK_HUMAN Protein DEK OS=Homo sapiens GN=DEK PE=1 SV=1	KPPTDEELKETIK		318	330	1527.826904296875
pepb30a1	b30.a1.a1	sp|P35659|DEK_HUMAN	sp|P35659|DEK_HUMAN Protein DEK OS=Homo sapiens GN=DEK PE=1 SV=1	LTMQVSSLQR		66	75	1162.625244140625
pepb30a4	b30.a1.a1	sp|P35659|DEK_HUMAN	sp|P35659|DEK_HUMAN Protein DEK OS=Homo sapiens GN=DEK PE=1 SV=1	VYENYPTYDLTER		350	362	1662.7650146484375
pepb30a3	b30.a1.a1	sp|P35659|DEK_HUMAN	sp|P35659|DEK_HUMAN Protein DEK OS=Homo sapiens GN=DEK PE=1 SV=1	NVGQFSGFPFEK		126	137	1356.65869140625
pepb31a3	b31.a1.a1	sp|Q08211|DHX9_HUMAN	sp|Q08211|DHX9_HUMAN ATP-dependent RNA helicase A OS=Homo sapiens GN=DHX9 PE=1 SV=4	YGDGPRPPK		1155	1163	986.5057983398438
pepb31a2	b31.a1.a1	sp|Q08211|DHX9_HUMAN	sp|Q08211|DHX9_HUMAN ATP-dependent RNA helicase A OS=Homo sapiens GN=DHX9 PE=1 SV=4	LSMSQLNEK		622	630	1049.530029296875
pepb31a1	b31.a1.a1	sp|Q08211|DHX9_HUMAN	sp|Q08211|DHX9_HUMAN ATP-dependent RNA helicase A OS=Homo sapiens GN=DHX9 PE=1 SV=4	DFVNYLVR		64	71	1025.5418701171875
pepb31a4	b31.a1.a1	sp|Q08211|DHX9_HUMAN	sp|Q08211|DHX9_HUMAN ATP-dependent RNA helicase A OS=Homo sapiens GN=DHX9 PE=1 SV=4	YPSPFFVFGEK		1038	1048	1317.65185546875
pepb32a1	b32.a1.a1	sp|Q08170|SRSF4_HUMAN	sp|Q08170|SRSF4_HUMAN Serine/arginine-rich splicing factor 4 OS=Homo sapiens GN=SRSF4 PE=1 SV=2	LVEDKPGSR		172	180	1000.5426025390625
pepb32a3	b32.a1.a1	sp|Q08170|SRSF4_HUMAN	sp|Q08170|SRSF4_HUMAN Serine/arginine-rich splicing factor 4 OS=Homo sapiens GN=SRSF4 PE=1 SV=2	VIVEHAR		65	71	823.4788818359375
pepb32a2	b32.a1.a1	sp|Q08170|SRSF4_HUMAN	sp|Q08170|SRSF4_HUMAN Serine/arginine-rich splicing factor 4 OS=Homo sapiens GN=SRSF4 PE=1 SV=2	QAGEVTYADAHK		126	137	1289.612548828125
pepb33a1	b33.a1.a1	sp|O60264|SMCA5_HUMAN	sp|O60264|SMCA5_HUMAN SWI/SNF-related matrix-associated actin-dependent regulator of chromatin subfamily A member 5 OS=Homo sapiens GN=SMARCA5 PE=1 SV=1	HGATHVFASK		656	665	1054.5433349609375
pepb33a2	b33.a1.a1	sp|O60264|SMCA5_HUMAN	sp|O60264|SMCA5_HUMAN SWI/SNF-related matrix-associated actin-dependent regulator of chromatin subfamily A member 5 OS=Homo sapiens GN=SMARCA5 PE=1 SV=1	LDGQTPHDER		529	538	1167.539306640625
pepb33a3	b33.a1.a1	sp|O60264|SMCA5_HUMAN	sp|O60264|SMCA5_HUMAN SWI/SNF-related matrix-associated actin-dependent regulator of chromatin subfamily A member 5 OS=Homo sapiens GN=SMARCA5 PE=1 SV=1	YLVIDEAHR		304	312	1115.5848388671875
pepb34a2	b34.a1.a1	sp|Q9BXP5-2|SRRT_HUMAN	sp|Q9BXP5-2|SRRT_HUMAN Isoform 2 of Serrate RNA effector molecule homolog OS=Homo sapiens GN=SRRT	NINGITQHK		506	514	1024.5538330078125
pepb34a1	b34.a1.a1	sp|Q9BXP5-2|SRRT_HUMAN	sp|Q9BXP5-2|SRRT_HUMAN Isoform 2 of Serrate RNA effector molecule homolog OS=Homo sapiens GN=SRRT	MEGGTENDLR		257	266	1121.4896240234375
pepb34a3	b34.a1.a1	sp|Q9BXP5-2|SRRT_HUMAN	sp|Q9BXP5-2|SRRT_HUMAN Isoform 2 of Serrate RNA effector molecule homolog OS=Homo sapiens GN=SRRT	VALSEPQPER		450	459	1125.59033203125
pepb34a2	b34.a1.a2	sp|Q9BXP5-3|SRRT_HUMAN	sp|Q9BXP5-3|SRRT_HUMAN Isoform 3 of Serrate RNA effector molecule homolog OS=Homo sapiens GN=SRRT	NINGITQHK		505	513	1024.5538330078125
pepb34a1	b34.a1.a2	sp|Q9BXP5-3|SRRT_HUMAN	sp|Q9BXP5-3|SRRT_HUMAN Isoform 3 of Serrate RNA effector molecule homolog OS=Homo sapiens GN=SRRT	MEGGTENDLR		257	266	1121.4896240234375
pepb34a3	b34.a1.a2	sp|Q9BXP5-3|SRRT_HUMAN	sp|Q9BXP5-3|SRRT_HUMAN Isoform 3 of Serrate RNA effector molecule homolog OS=Homo sapiens GN=SRRT	VALSEPQPER		449	458	1125.59033203125
pepb34a2	b34.a1.a3	sp|Q9BXP5-4|SRRT_HUMAN	sp|Q9BXP5-4|SRRT_HUMAN Isoform 4 of Serrate RNA effector molecule homolog OS=Homo sapiens GN=SRRT	NINGITQHK		505	513	1024.5538330078125
pepb34a1	b34.a1.a3	sp|Q9BXP5-4|SRRT_HUMAN	sp|Q9BXP5-4|SRRT_HUMAN Isoform 4 of Serrate RNA effector molecule homolog OS=Homo sapiens GN=SRRT	MEGGTENDLR		257	266	1121.4896240234375
pepb34a3	b34.a1.a3	sp|Q9BXP5-4|SRRT_HUMAN	sp|Q9BXP5-4|SRRT_HUMAN Isoform 4 of Serrate RNA effector molecule homolog OS=Homo sapiens GN=SRRT	VALSEPQPER		449	458	1125.59033203125
pepb34a2	b34.a1.a4	sp|Q9BXP5-5|SRRT_HUMAN	sp|Q9BXP5-5|SRRT_HUMAN Isoform 5 of Serrate RNA effector molecule homolog OS=Homo sapiens GN=SRRT	NINGITQHK		469	477	1024.5538330078125
pepb34a1	b34.a1.a4	sp|Q9BXP5-5|SRRT_HUMAN	sp|Q9BXP5-5|SRRT_HUMAN Isoform 5 of Serrate RNA effector molecule homolog OS=Homo sapiens GN=SRRT	MEGGTENDLR		221	230	1121.4896240234375
pepb34a3	b34.a1.a4	sp|Q9BXP5-5|SRRT_HUMAN	sp|Q9BXP5-5|SRRT_HUMAN Isoform 5 of Serrate RNA effector molecule homolog OS=Homo sapiens GN=SRRT	VALSEPQPER		413	422	1125.59033203125
pepb34a2	b34.a1.a5	sp|Q9BXP5|SRRT_HUMAN	sp|Q9BXP5|SRRT_HUMAN Serrate RNA effector molecule homolog OS=Homo sapiens GN=SRRT PE=1 SV=1	NINGITQHK		506	514	1024.5538330078125
pepb34a1	b34.a1.a5	sp|Q9BXP5|SRRT_HUMAN	sp|Q9BXP5|SRRT_HUMAN Serrate RNA effector molecule homolog OS=Homo sapiens GN=SRRT PE=1 SV=1	MEGGTENDLR		257	266	1121.4896240234375
pepb34a3	b34.a1.a5	sp|Q9BXP5|SRRT_HUMAN	sp|Q9BXP5|SRRT_HUMAN Serrate RNA effector molecule homolog OS=Homo sapiens GN=SRRT PE=1 SV=1	VALSEPQPER		450	459	1125.59033203125
pepb35a2	b35.a1.a1	sp|O00571-2|DDX3X_HUMAN	sp|O00571-2|DDX3X_HUMAN Isoform 2 of ATP-dependent RNA helicase DDX3X OS=Homo sapiens GN=DDX3X	QSSGASSSSFSSSR		588	601	1361.5931396484375
pepb35a1	b35.a1.a1	sp|O00571-2|DDX3X_HUMAN	sp|O00571-2|DDX3X_HUMAN Isoform 2 of ATP-dependent RNA helicase DDX3X OS=Homo sapiens GN=DDX3X	GCHLLVATPGR	C2:+57.02146	300	310	1180.6259765625
pepb35a3	b35.a1.a1	sp|O00571-2|DDX3X_HUMAN	sp|O00571-2|DDX3X_HUMAN Isoform 2 of ATP-dependent RNA helicase DDX3X OS=Homo sapiens GN=DDX3X	SPILVATAVAAR		476	487	1168.705322265625
pepb35a2	b35.a1.a2	sp|O00571|DDX3X_HUMAN	sp|O00571|DDX3X_HUMAN ATP-dependent RNA helicase DDX3X OS=Homo sapiens GN=DDX3X PE=1 SV=3	QSSGASSSSFSSSR		604	617	1361.5931396484375
pepb35a1	b35.a1.a2	sp|O00571|DDX3X_HUMAN	sp|O00571|DDX3X_HUMAN ATP-dependent RNA helicase DDX3X OS=Homo sapiens GN=DDX3X PE=1 SV=3	GCHLLVATPGR	C2:+57.02146	316	326	1180.6259765625
pepb35a3	b35.a1.a2	sp|O00571|DDX3X_HUMAN	sp|O00571|DDX3X_HUMAN ATP-dependent RNA helicase DDX3X OS=Homo sapiens GN=DDX3X PE=1 SV=3	SPILVATAVAAR		492	503	1168.705322265625
pepb36a2	b36.a1.a1	sp|Q15007|FL2D_HUMAN	sp|Q15007|FL2D_HUMAN Pre-mRNA-splicing regulator WTAP OS=Homo sapiens GN=WTAP PE=1 SV=2	TTASEPVEQSEATSK		254	268	1564.734130859375
pepb36a1	b36.a1.a1	sp|Q15007|FL2D_HUMAN	sp|Q15007|FL2D_HUMAN Pre-mRNA-splicing regulator WTAP OS=Homo sapiens GN=WTAP PE=1 SV=2	QVQQPSVAQLR		99	109	1253.696533203125
pepb36a3	b36.a1.a1	sp|Q15007|FL2D_HUMAN	sp|Q15007|FL2D_HUMAN Pre-mRNA-splicing regulator WTAP OS=Homo sapiens GN=WTAP PE=1 SV=2	YTDLNSNDVTGLR		44	56	1467.707763671875
pepb37a2	b37.a1.a1	sp|P17844|DDX5_HUMAN	sp|P17844|DDX5_HUMAN Probable ATP-dependent RNA helicase DDX5 OS=Homo sapiens GN=DDX5 PE=1 SV=1	TAQEVETYR		69	77	1096.52734375
pepb37a1	b37.a1.a1	sp|P17844|DDX5_HUMAN	sp|P17844|DDX5_HUMAN Probable ATP-dependent RNA helicase DDX5 OS=Homo sapiens GN=DDX5 PE=1 SV=1	STCIYGGAPK	C3:+57.02146	198	207	1053.5037841796875
pepb37a3	b37.a1.a1	sp|P17844|DDX5_HUMAN	sp|P17844|DDX5_HUMAN Probable ATP-dependent RNA helicase DDX5 OS=Homo sapiens GN=DDX5 PE=1 SV=1	TTYLVLDEADR		242	252	1295.648193359375
pepb37a2	b37.a1.a2	tr|B4DLW8|B4DLW8_HUMAN	tr|B4DLW8|B4DLW8_HUMAN Probable ATP-dependent RNA helicase DDX5 OS=Homo sapiens GN=DDX5 PE=2 SV=1	TAQEVETYR		69	77	1096.52734375
pepb37a1	b37.a1.a2	tr|B4DLW8|B4DLW8_HUMAN	tr|B4DLW8|B4DLW8_HUMAN Probable ATP-dependent RNA helicase DDX5 OS=Homo sapiens GN=DDX5 PE=2 SV=1	STCIYGGAPK	C3:+57.02146	119	128	1053.5037841796875
pepb37a3	b37.a1.a2	tr|B4DLW8|B4DLW8_HUMAN	tr|B4DLW8|B4DLW8_HUMAN Probable ATP-dependent RNA helicase DDX5 OS=Homo sapiens GN=DDX5 PE=2 SV=1	TTYLVLDEADR		163	173	1295.648193359375
pepb37a2	b37.a1.a3	tr|J3KTA4|J3KTA4_HUMAN	tr|J3KTA4|J3KTA4_HUMAN Probable ATP-dependent RNA helicase DDX5 OS=Homo sapiens GN=DDX5 PE=4 SV=1	TAQEVETYR		69	77	1096.52734375
pepb37a1	b37.a1.a3	tr|J3KTA4|J3KTA4_HUMAN	tr|J3KTA4|J3KTA4_HUMAN Probable ATP-dependent RNA helicase DDX5 OS=Homo sapiens GN=DDX5 PE=4 SV=1	STCIYGGAPK	C3:+57.02146	198	207	1053.5037841796875
pepb37a3	b37.a1.a3	tr|J3KTA4|J3KTA4_HUMAN	tr|J3KTA4|J3KTA4_HUMAN Probable ATP-dependent RNA helicase DDX5 OS=Homo sapiens GN=DDX5 PE=4 SV=1	TTYLVLDEADR		242	252	1295.648193359375
pepb38a2	b38.a1.a1	sp|Q96T37-2|RBM15_HUMAN	sp|Q96T37-2|RBM15_HUMAN Isoform 2 of Putative RNA-binding protein 15 OS=Homo sapiens GN=RBM15	RLPEESGGR		643	651	1000.5175170898438
pepb38a1	b38.a1.a1	sp|Q96T37-2|RBM15_HUMAN	sp|Q96T37-2|RBM15_HUMAN Isoform 2 of Putative RNA-binding protein 15 OS=Homo sapiens GN=RBM15	LPPPPPPPLPR		315	325	1177.7095947265625
pepb38a3	b38.a1.a1	sp|Q96T37-2|RBM15_HUMAN	sp|Q96T37-2|RBM15_HUMAN Isoform 2 of Putative RNA-binding protein 15 OS=Homo sapiens GN=RBM15	VAFVNFR		217	223	852.4730834960938
pepb38a2	b38.a1.a2	sp|Q96T37-3|RBM15_HUMAN	sp|Q96T37-3|RBM15_HUMAN Isoform 3 of Putative RNA-binding protein 15 OS=Homo sapiens GN=RBM15	RLPEESGGR		643	651	1000.5175170898438
pepb38a1	b38.a1.a2	sp|Q96T37-3|RBM15_HUMAN	sp|Q96T37-3|RBM15_HUMAN Isoform 3 of Putative RNA-binding protein 15 OS=Homo sapiens GN=RBM15	LPPPPPPPLPR		315	325	1177.7095947265625
pepb38a3	b38.a1.a2	sp|Q96T37-3|RBM15_HUMAN	sp|Q96T37-3|RBM15_HUMAN Isoform 3 of Putative RNA-binding protein 15 OS=Homo sapiens GN=RBM15	VAFVNFR		217	223	852.4730834960938
pepb38a2	b38.a1.a3	sp|Q96T37|RBM15_HUMAN	sp|Q96T37|RBM15_HUMAN Putative RNA-binding protein 15 OS=Homo sapiens GN=RBM15 PE=1 SV=2	RLPEESGGR		643	651	1000.5175170898438
pepb38a1	b38.a1.a3	sp|Q96T37|RBM15_HUMAN	sp|Q96T37|RBM15_HUMAN Putative RNA-binding protein 15 OS=Homo sapiens GN=RBM15 PE=1 SV=2	LPPPPPPPLPR		315	325	1177.7095947265625
pepb38a3	b38.a1.a3	sp|Q96T37|RBM15_HUMAN	sp|Q96T37|RBM15_HUMAN Putative RNA-binding protein 15 OS=Homo sapiens GN=RBM15 PE=1 SV=2	VAFVNFR		217	223	852.4730834960938
pepb39a1	b39.a1.a1	sp|Q06330-2|SUH_HUMAN	sp|Q06330-2|SUH_HUMAN Isoform APCR-1 of Recombining binding protein suppressor of hairless OS=Homo sapiens GN=RBPJ	DGYIHYGQTVK		164	174	1280.62744140625
pepb39a2	b39.a1.a1	sp|Q06330-2|SUH_HUMAN	sp|Q06330-2|SUH_HUMAN Isoform APCR-1 of Recombining binding protein suppressor of hairless OS=Homo sapiens GN=RBPJ	IIQFQATPCPK	C9:+57.02146	230	240	1302.6878662109375
pepb39a3	b39.a1.a1	sp|Q06330-2|SUH_HUMAN	sp|Q06330-2|SUH_HUMAN Isoform APCR-1 of Recombining binding protein suppressor of hairless OS=Homo sapiens GN=RBPJ	QPVQVPVTLVR		345	355	1235.74755859375
pepb39a1	b39.a1.a2	sp|Q06330-3|SUH_HUMAN	sp|Q06330-3|SUH_HUMAN Isoform APCR-3 of Recombining binding protein suppressor of hairless OS=Homo sapiens GN=RBPJ	DGYIHYGQTVK		150	160	1280.62744140625
pepb39a2	b39.a1.a2	sp|Q06330-3|SUH_HUMAN	sp|Q06330-3|SUH_HUMAN Isoform APCR-3 of Recombining binding protein suppressor of hairless OS=Homo sapiens GN=RBPJ	IIQFQATPCPK	C9:+57.02146	216	226	1302.6878662109375
pepb39a3	b39.a1.a2	sp|Q06330-3|SUH_HUMAN	sp|Q06330-3|SUH_HUMAN Isoform APCR-3 of Recombining binding protein suppressor of hairless OS=Homo sapiens GN=RBPJ	QPVQVPVTLVR		331	341	1235.74755859375
pepb39a1	b39.a1.a3	sp|Q06330-4|SUH_HUMAN	sp|Q06330-4|SUH_HUMAN Isoform 4 of Recombining binding protein suppressor of hairless OS=Homo sapiens GN=RBPJ	DGYIHYGQTVK		224	234	1280.62744140625
pepb39a2	b39.a1.a3	sp|Q06330-4|SUH_HUMAN	sp|Q06330-4|SUH_HUMAN Isoform 4 of Recombining binding protein suppressor of hairless OS=Homo sapiens GN=RBPJ	IIQFQATPCPK	C9:+57.02146	290	300	1302.6878662109375
pepb39a3	b39.a1.a3	sp|Q06330-4|SUH_HUMAN	sp|Q06330-4|SUH_HUMAN Isoform 4 of Recombining binding protein suppressor of hairless OS=Homo sapiens GN=RBPJ	QPVQVPVTLVR		405	415	1235.74755859375
pepb39a1	b39.a1.a4	sp|Q06330-5|SUH_HUMAN	sp|Q06330-5|SUH_HUMAN Isoform 5 of Recombining binding protein suppressor of hairless OS=Homo sapiens GN=RBPJ	DGYIHYGQTVK		204	214	1280.62744140625
pepb39a2	b39.a1.a4	sp|Q06330-5|SUH_HUMAN	sp|Q06330-5|SUH_HUMAN Isoform 5 of Recombining binding protein suppressor of hairless OS=Homo sapiens GN=RBPJ	IIQFQATPCPK	C9:+57.02146	270	280	1302.6878662109375
pepb39a3	b39.a1.a4	sp|Q06330-5|SUH_HUMAN	sp|Q06330-5|SUH_HUMAN Isoform 5 of Recombining binding protein suppressor of hairless OS=Homo sapiens GN=RBPJ	QPVQVPVTLVR		385	395	1235.74755859375
pepb39a1	b39.a1.a5	sp|Q06330-6|SUH_HUMAN	sp|Q06330-6|SUH_HUMAN Isoform 6 of Recombining binding protein suppressor of hairless OS=Homo sapiens GN=RBPJ	DGYIHYGQTVK		225	235	1280.62744140625
pepb39a2	b39.a1.a5	sp|Q06330-6|SUH_HUMAN	sp|Q06330-6|SUH_HUMAN Isoform 6 of Recombining binding protein suppressor of hairless OS=Homo sapiens GN=RBPJ	IIQFQATPCPK	C9:+57.02146	291	301	1302.6878662109375
pepb39a3	b39.a1.a5	sp|Q06330-6|SUH_HUMAN	sp|Q06330-6|SUH_HUMAN Isoform 6 of Recombining binding protein suppressor of hairless OS=Homo sapiens GN=RBPJ	QPVQVPVTLVR		406	416	1235.74755859375
pepb39a1	b39.a1.a6	sp|Q06330-7|SUH_HUMAN	sp|Q06330-7|SUH_HUMAN Isoform 7 of Recombining binding protein suppressor of hairless OS=Homo sapiens GN=RBPJ	DGYIHYGQTVK		226	236	1280.62744140625
pepb39a2	b39.a1.a6	sp|Q06330-7|SUH_HUMAN	sp|Q06330-7|SUH_HUMAN Isoform 7 of Recombining binding protein suppressor of hairless OS=Homo sapiens GN=RBPJ	IIQFQATPCPK	C9:+57.02146	292	302	1302.6878662109375
pepb39a3	b39.a1.a6	sp|Q06330-7|SUH_HUMAN	sp|Q06330-7|SUH_HUMAN Isoform 7 of Recombining binding protein suppressor of hairless OS=Homo sapiens GN=RBPJ	QPVQVPVTLVR		407	417	1235.74755859375
pepb39a1	b39.a1.a7	sp|Q06330|SUH_HUMAN	sp|Q06330|SUH_HUMAN Recombining binding protein suppressor of hairless OS=Homo sapiens GN=RBPJ PE=1 SV=3	DGYIHYGQTVK		239	249	1280.62744140625
pepb39a2	b39.a1.a7	sp|Q06330|SUH_HUMAN	sp|Q06330|SUH_HUMAN Recombining binding protein suppressor of hairless OS=Homo sapiens GN=RBPJ PE=1 SV=3	IIQFQATPCPK	C9:+57.02146	305	315	1302.6878662109375
pepb39a3	b39.a1.a7	sp|Q06330|SUH_HUMAN	sp|Q06330|SUH_HUMAN Recombining binding protein suppressor of hairless OS=Homo sapiens GN=RBPJ PE=1 SV=3	QPVQVPVTLVR		420	430	1235.74755859375
pepb40a3	b40.a1.a1	sp|Q9H0S4-2|DDX47_HUMAN	sp|Q9H0S4-2|DDX47_HUMAN Isoform 2 of Probable ATP-dependent RNA helicase DDX47 OS=Homo sapiens GN=DDX47	KPHIIIATPGR		142	152	1202.7371826171875
pepb40a1	b40.a1.a1	sp|Q9H0S4-2|DDX47_HUMAN	sp|Q9H0S4-2|DDX47_HUMAN Isoform 2 of Probable ATP-dependent RNA helicase DDX47 OS=Homo sapiens GN=DDX47	DIIGLAETGSGK		63	74	1160.6162109375
pepb40a2	b40.a1.a1	sp|Q9H0S4-2|DDX47_HUMAN	sp|Q9H0S4-2|DDX47_HUMAN Isoform 2 of Probable ATP-dependent RNA helicase DDX47 OS=Homo sapiens GN=DDX47	LFALVLTPTR		93	102	1130.693603515625
pepb40a3	b40.a1.a2	sp|Q9H0S4|DDX47_HUMAN	sp|Q9H0S4|DDX47_HUMAN Probable ATP-dependent RNA helicase DDX47 OS=Homo sapiens GN=DDX47 PE=1 SV=1	KPHIIIATPGR		142	152	1202.7371826171875
pepb40a1	b40.a1.a2	sp|Q9H0S4|DDX47_HUMAN	sp|Q9H0S4|DDX47_HUMAN Probable ATP-dependent RNA helicase DDX47 OS=Homo sapiens GN=DDX47 PE=1 SV=1	DIIGLAETGSGK		63	74	1160.6162109375
pepb40a2	b40.a1.a2	sp|Q9H0S4|DDX47_HUMAN	sp|Q9H0S4|DDX47_HUMAN Probable ATP-dependent RNA helicase DDX47 OS=Homo sapiens GN=DDX47 PE=1 SV=1	LFALVLTPTR		93	102	1130.693603515625
pepb41a2	b41.a1.a1	sp|Q16531|DDB1_HUMAN	sp|Q16531|DDB1_HUMAN DNA damage-binding protein 1 OS=Homo sapiens GN=DDB1 PE=1 SV=1	VVEELTR		1132	1138	845.4730834960938
pepb41a3	b41.a1.a1	sp|Q16531|DDB1_HUMAN	sp|Q16531|DDB1_HUMAN DNA damage-binding protein 1 OS=Homo sapiens GN=DDB1 PE=1 SV=1	YLLGDMEGR		271	279	1053.5037841796875
pepb41a1	b41.a1.a1	sp|Q16531|DDB1_HUMAN	sp|Q16531|DDB1_HUMAN DNA damage-binding protein 1 OS=Homo sapiens GN=DDB1 PE=1 SV=1	GDFILVGDLMR		918	928	1235.645751953125
pepb42a1	b42.a1.a1	sp|P04908|H2A1B_HUMAN	sp|P04908|H2A1B_HUMAN Histone H2A type 1-B/E OS=Homo sapiens GN=HIST1H2AB PE=1 SV=2	HLQLAIR		83	89	850.5261840820312
pepb42a2	b42.a1.a1	sp|P04908|H2A1B_HUMAN	sp|P04908|H2A1B_HUMAN Histone H2A type 1-B/E OS=Homo sapiens GN=HIST1H2AB PE=1 SV=2	IQAVLLPK		112	119	881.582275390625
pepb42a3	b42.a1.a1	sp|P04908|H2A1B_HUMAN	sp|P04908|H2A1B_HUMAN Histone H2A type 1-B/E OS=Homo sapiens GN=HIST1H2AB PE=1 SV=2	VTIAQGGVLPNIQAVLLPK		101	119	1931.169189453125
pepb42a1	b42.a1.a2	sp|P0C0S8|H2A1_HUMAN	sp|P0C0S8|H2A1_HUMAN Histone H2A type 1 OS=Homo sapiens GN=HIST1H2AG PE=1 SV=2	HLQLAIR		83	89	850.5261840820312
pepb42a2	b42.a1.a2	sp|P0C0S8|H2A1_HUMAN	sp|P0C0S8|H2A1_HUMAN Histone H2A type 1 OS=Homo sapiens GN=HIST1H2AG PE=1 SV=2	IQAVLLPK		112	119	881.582275390625
pepb42a3	b42.a1.a2	sp|P0C0S8|H2A1_HUMAN	sp|P0C0S8|H2A1_HUMAN Histone H2A type 1 OS=Homo sapiens GN=HIST1H2AG PE=1 SV=2	VTIAQGGVLPNIQAVLLPK		101	119	1931.169189453125
pepb42a1	b42.a1.a3	sp|P16104|H2AX_HUMAN	sp|P16104|H2AX_HUMAN Histone H2AX OS=Homo sapiens GN=H2AFX PE=1 SV=2	HLQLAIR		83	89	850.5261840820312
pepb42a2	b42.a1.a3	sp|P16104|H2AX_HUMAN	sp|P16104|H2AX_HUMAN Histone H2AX OS=Homo sapiens GN=H2AFX PE=1 SV=2	IQAVLLPK		112	119	881.582275390625
pepb42a3	b42.a1.a3	sp|P16104|H2AX_HUMAN	sp|P16104|H2AX_HUMAN Histone H2AX OS=Homo sapiens GN=H2AFX PE=1 SV=2	VTIAQGGVLPNIQAVLLPK		101	119	1931.169189453125
pepb42a1	b42.a1.a4	sp|P20671|H2A1D_HUMAN	sp|P20671|H2A1D_HUMAN Histone H2A type 1-D OS=Homo sapiens GN=HIST1H2AD PE=1 SV=2	HLQLAIR		83	89	850.5261840820312
pepb42a2	b42.a1.a4	sp|P20671|H2A1D_HUMAN	sp|P20671|H2A1D_HUMAN Histone H2A type 1-D OS=Homo sapiens GN=HIST1H2AD PE=1 SV=2	IQAVLLPK		112	119	881.582275390625
pepb42a3	b42.a1.a4	sp|P20671|H2A1D_HUMAN	sp|P20671|H2A1D_HUMAN Histone H2A type 1-D OS=Homo sapiens GN=HIST1H2AD PE=1 SV=2	VTIAQGGVLPNIQAVLLPK		101	119	1931.169189453125
pepb42a1	b42.a1.a5	sp|Q16777|H2A2C_HUMAN	sp|Q16777|H2A2C_HUMAN Histone H2A type 2-C OS=Homo sapiens GN=HIST2H2AC PE=1 SV=4	HLQLAIR		83	89	850.5261840820312
pepb42a2	b42.a1.a5	sp|Q16777|H2A2C_HUMAN	sp|Q16777|H2A2C_HUMAN Histone H2A type 2-C OS=Homo sapiens GN=HIST2H2AC PE=1 SV=4	IQAVLLPK		112	119	881.582275390625
pepb42a3	b42.a1.a5	sp|Q16777|H2A2C_HUMAN	sp|Q16777|H2A2C_HUMAN Histone H2A type 2-C OS=Homo sapiens GN=HIST2H2AC PE=1 SV=4	VTIAQGGVLPNIQAVLLPK		101	119	1931.169189453125
pepb42a1	b42.a1.a6	sp|Q6FI13|H2A2A_HUMAN	sp|Q6FI13|H2A2A_HUMAN Histone H2A type 2-A OS=Homo sapiens GN=HIST2H2AA3 PE=1 SV=3	HLQLAIR		83	89	850.5261840820312
pepb42a2	b42.a1.a6	sp|Q6FI13|H2A2A_HUMAN	sp|Q6FI13|H2A2A_HUMAN Histone H2A type 2-A OS=Homo sapiens GN=HIST2H2AA3 PE=1 SV=3	IQAVLLPK		112	119	881.582275390625
pepb42a3	b42.a1.a6	sp|Q6FI13|H2A2A_HUMAN	sp|Q6FI13|H2A2A_HUMAN Histone H2A type 2-A OS=Homo sapiens GN=HIST2H2AA3 PE=1 SV=3	VTIAQGGVLPNIQAVLLPK		101	119	1931.169189453125
pepb42a1	b42.a1.a7	sp|Q7L7L0|H2A3_HUMAN	sp|Q7L7L0|H2A3_HUMAN Histone H2A type 3 OS=Homo sapiens GN=HIST3H2A PE=1 SV=3	HLQLAIR		83	89	850.5261840820312
pepb42a2	b42.a1.a7	sp|Q7L7L0|H2A3_HUMAN	sp|Q7L7L0|H2A3_HUMAN Histone H2A type 3 OS=Homo sapiens GN=HIST3H2A PE=1 SV=3	IQAVLLPK		112	119	881.582275390625
pepb42a3	b42.a1.a7	sp|Q7L7L0|H2A3_HUMAN	sp|Q7L7L0|H2A3_HUMAN Histone H2A type 3 OS=Homo sapiens GN=HIST3H2A PE=1 SV=3	VTIAQGGVLPNIQAVLLPK		101	119	1931.169189453125
pepb42a1	b42.a1.a8	sp|Q93077|H2A1C_HUMAN	sp|Q93077|H2A1C_HUMAN Histone H2A type 1-C OS=Homo sapiens GN=HIST1H2AC PE=1 SV=3	HLQLAIR		83	89	850.5261840820312
pepb42a2	b42.a1.a8	sp|Q93077|H2A1C_HUMAN	sp|Q93077|H2A1C_HUMAN Histone H2A type 1-C OS=Homo sapiens GN=HIST1H2AC PE=1 SV=3	IQAVLLPK		112	119	881.582275390625
pepb42a3	b42.a1.a8	sp|Q93077|H2A1C_HUMAN	sp|Q93077|H2A1C_HUMAN Histone H2A type 1-C OS=Homo sapiens GN=HIST1H2AC PE=1 SV=3	VTIAQGGVLPNIQAVLLPK		101	119	1931.169189453125
pepb42a1	b42.a1.a9	sp|Q96KK5|H2A1H_HUMAN	sp|Q96KK5|H2A1H_HUMAN Histone H2A type 1-H OS=Homo sapiens GN=HIST1H2AH PE=1 SV=3	HLQLAIR		83	89	850.5261840820312
pepb42a2	b42.a1.a9	sp|Q96KK5|H2A1H_HUMAN	sp|Q96KK5|H2A1H_HUMAN Histone H2A type 1-H OS=Homo sapiens GN=HIST1H2AH PE=1 SV=3	IQAVLLPK		112	119	881.582275390625
pepb42a3	b42.a1.a9	sp|Q96KK5|H2A1H_HUMAN	sp|Q96KK5|H2A1H_HUMAN Histone H2A type 1-H OS=Homo sapiens GN=HIST1H2AH PE=1 SV=3	VTIAQGGVLPNIQAVLLPK		101	119	1931.169189453125
pepb42a1	b42.a1.b10	sp|Q96QV6|H2A1A_HUMAN	sp|Q96QV6|H2A1A_HUMAN Histone H2A type 1-A OS=Homo sapiens GN=HIST1H2AA PE=1 SV=3	HLQLAIR		83	89	850.5261840820312
pepb42a2	b42.a1.b10	sp|Q96QV6|H2A1A_HUMAN	sp|Q96QV6|H2A1A_HUMAN Histone H2A type 1-A OS=Homo sapiens GN=HIST1H2AA PE=1 SV=3	IQAVLLPK		112	119	881.582275390625
pepb42a3	b42.a1.b10	sp|Q96QV6|H2A1A_HUMAN	sp|Q96QV6|H2A1A_HUMAN Histone H2A type 1-A OS=Homo sapiens GN=HIST1H2AA PE=1 SV=3	VTIAQGGVLPNIQAVLLPK		101	119	1931.169189453125
pepb42a1	b42.a1.b11	sp|Q99878|H2A1J_HUMAN	sp|Q99878|H2A1J_HUMAN Histone H2A type 1-J OS=Homo sapiens GN=HIST1H2AJ PE=1 SV=3	HLQLAIR		83	89	850.5261840820312
pepb42a2	b42.a1.b11	sp|Q99878|H2A1J_HUMAN	sp|Q99878|H2A1J_HUMAN Histone H2A type 1-J OS=Homo sapiens GN=HIST1H2AJ PE=1 SV=3	IQAVLLPK		112	119	881.582275390625
pepb42a3	b42.a1.b11	sp|Q99878|H2A1J_HUMAN	sp|Q99878|H2A1J_HUMAN Histone H2A type 1-J OS=Homo sapiens GN=HIST1H2AJ PE=1 SV=3	VTIAQGGVLPNIQAVLLPK		101	119	1931.169189453125
pepb42a1	b42.a1.b12	sp|Q9BTM1|H2AJ_HUMAN	sp|Q9BTM1|H2AJ_HUMAN Histone H2A.J OS=Homo sapiens GN=H2AFJ PE=1 SV=1	HLQLAIR		83	89	850.5261840820312
pepb42a2	b42.a1.b12	sp|Q9BTM1|H2AJ_HUMAN	sp|Q9BTM1|H2AJ_HUMAN Histone H2A.J OS=Homo sapiens GN=H2AFJ PE=1 SV=1	IQAVLLPK		112	119	881.582275390625
pepb42a3	b42.a1.b12	sp|Q9BTM1|H2AJ_HUMAN	sp|Q9BTM1|H2AJ_HUMAN Histone H2A.J OS=Homo sapiens GN=H2AFJ PE=1 SV=1	VTIAQGGVLPNIQAVLLPK		101	119	1931.169189453125
pepb42a1	b42.a1.b13	tr|H0YFX9|H0YFX9_HUMAN	tr|H0YFX9|H0YFX9_HUMAN Histone H2A (Fragment) OS=Homo sapiens GN=H2AFJ PE=2 SV=1	HLQLAIR		46	52	850.5261840820312
pepb42a2	b42.a1.b13	tr|H0YFX9|H0YFX9_HUMAN	tr|H0YFX9|H0YFX9_HUMAN Histone H2A (Fragment) OS=Homo sapiens GN=H2AFJ PE=2 SV=1	IQAVLLPK		75	82	881.582275390625
pepb42a3	b42.a1.b13	tr|H0YFX9|H0YFX9_HUMAN	tr|H0YFX9|H0YFX9_HUMAN Histone H2A (Fragment) OS=Homo sapiens GN=H2AFJ PE=2 SV=1	VTIAQGGVLPNIQAVLLPK		64	82	1931.169189453125
pepb43a1	b43.a1.a1	sp|P68400|CSK21_HUMAN	sp|P68400|CSK21_HUMAN Casein kinase II subunit alpha OS=Homo sapiens GN=CSNK2A1 PE=1 SV=1	FNDILGR		269	275	834.4473266601562
pepb43a3	b43.a1.a1	sp|P68400|CSK21_HUMAN	sp|P68400|CSK21_HUMAN Casein kinase II subunit alpha OS=Homo sapiens GN=CSNK2A1 PE=1 SV=1	YNIELDPR		261	268	1019.51611328125
pepb43a2	b43.a1.a1	sp|P68400|CSK21_HUMAN	sp|P68400|CSK21_HUMAN Casein kinase II subunit alpha OS=Homo sapiens GN=CSNK2A1 PE=1 SV=1	GGPNIITLADIVK		90	102	1310.768310546875
pepb43a1	b43.a1.a2	sp|Q8NEV1|CSK23_HUMAN	sp|Q8NEV1|CSK23_HUMAN Casein kinase II subunit alpha 3 OS=Homo sapiens GN=CSNK2A3 PE=1 SV=2	FNDILGR		269	275	834.4473266601562
pepb43a3	b43.a1.a2	sp|Q8NEV1|CSK23_HUMAN	sp|Q8NEV1|CSK23_HUMAN Casein kinase II subunit alpha 3 OS=Homo sapiens GN=CSNK2A3 PE=1 SV=2	YNIELDPR		261	268	1019.51611328125
pepb43a2	b43.a1.a2	sp|Q8NEV1|CSK23_HUMAN	sp|Q8NEV1|CSK23_HUMAN Casein kinase II subunit alpha 3 OS=Homo sapiens GN=CSNK2A3 PE=1 SV=2	GGPNIITLADIVK		90	102	1310.768310546875
pepb43a1	b43.a1.a3	tr|E7EU96|E7EU96_HUMAN	tr|E7EU96|E7EU96_HUMAN Casein kinase II subunit alpha OS=Homo sapiens GN=CSNK2A1 PE=2 SV=1	FNDILGR		269	275	834.4473266601562
pepb43a3	b43.a1.a3	tr|E7EU96|E7EU96_HUMAN	tr|E7EU96|E7EU96_HUMAN Casein kinase II subunit alpha OS=Homo sapiens GN=CSNK2A1 PE=2 SV=1	YNIELDPR		261	268	1019.51611328125
pepb43a2	b43.a1.a3	tr|E7EU96|E7EU96_HUMAN	tr|E7EU96|E7EU96_HUMAN Casein kinase II subunit alpha OS=Homo sapiens GN=CSNK2A1 PE=2 SV=1	GGPNIITLADIVK		90	102	1310.768310546875
pepb44a2	b44.a1.a1	sp|P12956|XRCC6_HUMAN	sp|P12956|XRCC6_HUMAN X-ray repair cross-complementing protein 6 OS=Homo sapiens GN=XRCC6 PE=1 SV=2	VHFEESSK		231	238	962.4581909179688
pepb44a1	b44.a1.a1	sp|P12956|XRCC6_HUMAN	sp|P12956|XRCC6_HUMAN X-ray repair cross-complementing protein 6 OS=Homo sapiens GN=XRCC6 PE=1 SV=2	DSLIFLVDASK		36	46	1207.6573486328125
pepb44a2	b44.a1.a2	tr|B1AHC8|B1AHC8_HUMAN	tr|B1AHC8|B1AHC8_HUMAN X-ray repair complementing defective repair in Chinese hamster cells 6 (Ku autoantigen, 70kDa), isoform CRA_b OS=Homo sapiens GN=XRCC6 PE=2 SV=1	VHFEESSK		190	197	962.4581909179688
pepb44a1	b44.a1.a2	tr|B1AHC8|B1AHC8_HUMAN	tr|B1AHC8|B1AHC8_HUMAN X-ray repair complementing defective repair in Chinese hamster cells 6 (Ku autoantigen, 70kDa), isoform CRA_b OS=Homo sapiens GN=XRCC6 PE=2 SV=1	DSLIFLVDASK		36	46	1207.6573486328125
pepb45a2	b45.a1.a1	sp|P68104|EF1A1_HUMAN	sp|P68104|EF1A1_HUMAN Elongation factor 1-alpha 1 OS=Homo sapiens GN=EEF1A1 PE=1 SV=1	STTTGHLIYK		21	30	1120.60009765625
pepb45a1	b45.a1.a1	sp|P68104|EF1A1_HUMAN	sp|P68104|EF1A1_HUMAN Elongation factor 1-alpha 1 OS=Homo sapiens GN=EEF1A1 PE=1 SV=1	RGNVAGDSKNDPPMEAAGFTA	M14:+15.99491	322	342	2120.967041015625
pepb45a2	b45.a1.a2	sp|Q5VTE0|EF1A3_HUMAN	sp|Q5VTE0|EF1A3_HUMAN Putative elongation factor 1-alpha-like 3 OS=Homo sapiens GN=EEF1A1P5 PE=5 SV=1	STTTGHLIYK		21	30	1120.60009765625
pepb45a1	b45.a1.a2	sp|Q5VTE0|EF1A3_HUMAN	sp|Q5VTE0|EF1A3_HUMAN Putative elongation factor 1-alpha-like 3 OS=Homo sapiens GN=EEF1A1P5 PE=5 SV=1	RGNVAGDSKNDPPMEAAGFTA	M14:+15.99491	322	342	2120.967041015625
pepb46a1	b46.a1.a1	sp|Q92466|DDB2_HUMAN	sp|Q92466|DDB2_HUMAN DNA damage-binding protein 2 OS=Homo sapiens GN=DDB2 PE=1 SV=1	GIGAGGSITGLK		152	163	1030.589599609375
pepb46a2	b46.a1.a1	sp|Q92466|DDB2_HUMAN	sp|Q92466|DDB2_HUMAN DNA damage-binding protein 2 OS=Homo sapiens GN=DDB2 PE=1 SV=1	YNLIVVGR		348	355	933.5521240234375
pepb47a1	b47.a1.a1	sp|P13984|T2FB_HUMAN	sp|P13984|T2FB_HUMAN General transcription factor IIF subunit 2 OS=Homo sapiens GN=GTF2F2 PE=1 SV=2	GELDLTGAK		5	13	903.4785766601562
pepb47a2	b47.a1.a1	sp|P13984|T2FB_HUMAN	sp|P13984|T2FB_HUMAN General transcription factor IIF subunit 2 OS=Homo sapiens GN=GTF2F2 PE=1 SV=2	LSLEGIVVQR		104	113	1113.6630859375
pepb48a2	b48.a1.a1	sp|Q12906-2|ILF3_HUMAN	sp|Q12906-2|ILF3_HUMAN Isoform 2 of Interleukin enhancer-binding factor 3 OS=Homo sapiens GN=ILF3	VLGMDPLPSK		333	342	1056.576171875
pepb48a1	b48.a1.a1	sp|Q12906-2|ILF3_HUMAN	sp|Q12906-2|ILF3_HUMAN Isoform 2 of Interleukin enhancer-binding factor 3 OS=Homo sapiens GN=ILF3	LFPDTPLALDANK		588	600	1414.758056640625
pepb48a2	b48.a1.a2	sp|Q12906-3|ILF3_HUMAN	sp|Q12906-3|ILF3_HUMAN Isoform 3 of Interleukin enhancer-binding factor 3 OS=Homo sapiens GN=ILF3	VLGMDPLPSK		333	342	1056.576171875
pepb48a1	b48.a1.a2	sp|Q12906-3|ILF3_HUMAN	sp|Q12906-3|ILF3_HUMAN Isoform 3 of Interleukin enhancer-binding factor 3 OS=Homo sapiens GN=ILF3	LFPDTPLALDANK		588	600	1414.758056640625
pepb48a2	b48.a1.a3	sp|Q12906-4|ILF3_HUMAN	sp|Q12906-4|ILF3_HUMAN Isoform 4 of Interleukin enhancer-binding factor 3 OS=Homo sapiens GN=ILF3	VLGMDPLPSK		333	342	1056.576171875
pepb48a1	b48.a1.a3	sp|Q12906-4|ILF3_HUMAN	sp|Q12906-4|ILF3_HUMAN Isoform 4 of Interleukin enhancer-binding factor 3 OS=Homo sapiens GN=ILF3	LFPDTPLALDANK		592	604	1414.758056640625
pepb48a2	b48.a1.a4	sp|Q12906-5|ILF3_HUMAN	sp|Q12906-5|ILF3_HUMAN Isoform 5 of Interleukin enhancer-binding factor 3 OS=Homo sapiens GN=ILF3	VLGMDPLPSK		333	342	1056.576171875
pepb48a1	b48.a1.a4	sp|Q12906-5|ILF3_HUMAN	sp|Q12906-5|ILF3_HUMAN Isoform 5 of Interleukin enhancer-binding factor 3 OS=Homo sapiens GN=ILF3	LFPDTPLALDANK		588	600	1414.758056640625
pepb48a2	b48.a1.a5	sp|Q12906-6|ILF3_HUMAN	sp|Q12906-6|ILF3_HUMAN Isoform 6 of Interleukin enhancer-binding factor 3 OS=Homo sapiens GN=ILF3	VLGMDPLPSK		333	342	1056.576171875
pepb48a1	b48.a1.a5	sp|Q12906-6|ILF3_HUMAN	sp|Q12906-6|ILF3_HUMAN Isoform 6 of Interleukin enhancer-binding factor 3 OS=Homo sapiens GN=ILF3	LFPDTPLALDANK		592	604	1414.758056640625
pepb48a2	b48.a1.a6	sp|Q12906-7|ILF3_HUMAN	sp|Q12906-7|ILF3_HUMAN Isoform 7 of Interleukin enhancer-binding factor 3 OS=Homo sapiens GN=ILF3	VLGMDPLPSK		333	342	1056.576171875
pepb48a1	b48.a1.a6	sp|Q12906-7|ILF3_HUMAN	sp|Q12906-7|ILF3_HUMAN Isoform 7 of Interleukin enhancer-binding factor 3 OS=Homo sapiens GN=ILF3	LFPDTPLALDANK		592	604	1414.758056640625
pepb48a2	b48.a1.a7	sp|Q12906|ILF3_HUMAN	sp|Q12906|ILF3_HUMAN Interleukin enhancer-binding factor 3 OS=Homo sapiens GN=ILF3 PE=1 SV=3	VLGMDPLPSK		333	342	1056.576171875
pepb48a1	b48.a1.a7	sp|Q12906|ILF3_HUMAN	sp|Q12906|ILF3_HUMAN Interleukin enhancer-binding factor 3 OS=Homo sapiens GN=ILF3 PE=1 SV=3	LFPDTPLALDANK		588	600	1414.758056640625
pepb49a2	b49.a1.a1	sp|Q08945|SSRP1_HUMAN	sp|Q08945|SSRP1_HUMAN FACT complex subunit SSRP1 OS=Homo sapiens GN=SSRP1 PE=1 SV=1	IPYTTVLR		234	241	962.5673828125
pepb49a1	b49.a1.a1	sp|Q08945|SSRP1_HUMAN	sp|Q08945|SSRP1_HUMAN FACT complex subunit SSRP1 OS=Homo sapiens GN=SSRP1 PE=1 SV=1	AETLEFNDVYQEVK	A1:+42.01057	2	15	1726.8173828125
pepb50a1	b50.a1.a1	sp|P05198|IF2A_HUMAN	sp|P05198|IF2A_HUMAN Eukaryotic translation initiation factor 2 subunit 1 OS=Homo sapiens GN=EIF2S1 PE=1 SV=3	DEQLESLFQR		124	133	1264.6171875
pepb50a2	b50.a1.a1	sp|P05198|IF2A_HUMAN	sp|P05198|IF2A_HUMAN Eukaryotic translation initiation factor 2 subunit 1 OS=Homo sapiens GN=EIF2S1 PE=1 SV=3	TEGLSVLSQAMAVIK		245	259	1546.851318359375
pepb50a1	b50.a1.a2	tr|G3V4T5|G3V4T5_HUMAN	tr|G3V4T5|G3V4T5_HUMAN Eukaryotic translation initiation factor 2 subunit 1 (Fragment) OS=Homo sapiens GN=EIF2S1 PE=2 SV=1	DEQLESLFQR		124	133	1264.6171875
pepb50a2	b50.a1.a2	tr|G3V4T5|G3V4T5_HUMAN	tr|G3V4T5|G3V4T5_HUMAN Eukaryotic translation initiation factor 2 subunit 1 (Fragment) OS=Homo sapiens GN=EIF2S1 PE=2 SV=1	TEGLSVLSQAMAVIK		245	259	1546.851318359375
pepb50a1	b50.a1.a3	tr|H0YJS4|H0YJS4_HUMAN	tr|H0YJS4|H0YJS4_HUMAN Eukaryotic translation initiation factor 2 subunit 1 (Fragment) OS=Homo sapiens GN=EIF2S1 PE=4 SV=1	DEQLESLFQR		81	90	1264.6171875
pepb50a2	b50.a1.a3	tr|H0YJS4|H0YJS4_HUMAN	tr|H0YJS4|H0YJS4_HUMAN Eukaryotic translation initiation factor 2 subunit 1 (Fragment) OS=Homo sapiens GN=EIF2S1 PE=4 SV=1	TEGLSVLSQAMAVIK		202	216	1546.851318359375

## Sheet: X!TandemPipeline informations
X!TandemPipeline version :
3.3.4	Myosine Bodybuildée
X!TandemPipeline filters :
Mode	indiv
Maximum peptide Evalue	0.05000000074505806
Maximum protein Evalue	-4.0
Minimum number of peptides per protein	2
MS sample name	DaPR130904_VB88_O1909.m
X!Tandem XML result file NOT FOUND	/home/rusconi/labo/research/daniele-praseuth/donnees-masse/vivien-berthelot/DaPR130904/DaPR130904_VB88_O1909.m.xml
