# Supplementary material for: The human DNA ends proteome uncovers an unexpected entanglement of functional pathways
Source: Nucleic Acids Res. 2016 Feb 25;44(10):4721–33. doi: 10.1093/nar/gkw121 (PMC4889927; doi:10.1093/nar/gkw121)
Supplement: SUPPLEMENTARY DATA [file supp_gkw121_nar-02937-m-2015-File003.zip › berthelot-et-al-spreadsheet-formatted-mass-data/vb110.ods]

## Sheet: proteins
MS Sample :	DaPR130924_VB110_O1929.m
Group ID	Sub-group ID	Protein ID	Description	log(E value)	Coverage	MW	Spectra	Specific	Uniques	Specific uniques	Theoretical number of tryptic peptides	PAI	emPAI	Sub-group proteins	number of MS samples
a1	a1.a1	a1.a1.a1	sp|P09874|PARP1_HUMAN Poly [ADP-ribose] polymerase 1 OS=Homo sapiens GN=PARP1 PE=1 SV=4	-124.88846588134766	31	112.9000015258789	41		29		42	0.9761904761904762	8.466522603081897	1	1
a2	a2.a1	a2.a1.a1	sp|Q15459|SF3A1_HUMAN Splicing factor 3A subunit 1 OS=Homo sapiens GN=SF3A1 PE=1 SV=1	-67.80863189697266	34	88.69999694824219	31		23		36	0.8611111111111112	6.262917501736213	1	1
a3	a3.a1	a3.a1.a1	sp|Q14527|HLTF_HUMAN Helicase-like transcription factor OS=Homo sapiens GN=HLTF PE=1 SV=2	-91.63640594482422	28	113.69999694824219	28	17	24	15	47	0.5957446808510638	2.9422547112067945	1	1
a3	a3.a2	a3.a2.a1	tr|H7C5K0|H7C5K0_HUMAN Helicase-like transcription factor (Fragment) OS=Homo sapiens GN=HLTF PE=2 SV=1	-38.18779754638672	23	47.900001525878906	12	1	10	1	20	0.6	2.9810717055349722	1	1
a4	a4.a1	a4.a1.a1	sp|P49916|DNLI3_HUMAN DNA ligase 3 OS=Homo sapiens GN=LIG3 PE=1 SV=2	-105.88965606689453	28	112.69999694824219	29		25		47	0.6170212765957447	3.1401995764592234	1	1
a5	a5.a1	a5.a1.a1	sp|Q16531|DDB1_HUMAN DNA damage-binding protein 1 OS=Homo sapiens GN=DDB1 PE=1 SV=1	-75.450439453125	18	126.80000305175781	24		19		50	0.48	2.019951720402016	1	1
a6	a6.a1	a6.a1.a1	sp|P17480-2|UBF1_HUMAN Isoform UBF2 of Nucleolar transcription factor 1 OS=Homo sapiens GN=UBTF	-49.7309455871582	23	84.80000305175781	20		15		27	0.7407407407407407	4.50478980785497	2	1
a6	a6.a1	a6.a1.a2	tr|E9PKP7|E9PKP7_HUMAN Nucleolar transcription factor 1 OS=Homo sapiens GN=UBTF PE=2 SV=1	-49.7309455871582	22	87.30000305175781	20		15		29	0.6896551724137931	3.8939009184774944	2	1
a7	a7.a1	a7.a1.a1	sp|P27694|RFA1_HUMAN Replication protein A 70 kDa DNA-binding subunit OS=Homo sapiens GN=RPA1 PE=1 SV=2	-63.81758117675781	38	68.0	19		17		24	0.7916666666666666	5.189658188912605	1	1
a8	a8.a1	a8.a1.a1	sp|Q15393|SF3B3_HUMAN Splicing factor 3B subunit 3 OS=Homo sapiens GN=SF3B3 PE=1 SV=4	-69.29767608642578	17	135.39999389648438	19		17		43	0.4418604651162791	1.7660527949179077	1	1
a9	a9.a1	a9.a1.a1	sp|Q14669-2|TRIPC_HUMAN Isoform 2 of E3 ubiquitin-protein ligase TRIP12 OS=Homo sapiens GN=TRIP12	-52.829071044921875	10	223.60000610351562	17		16		76	0.2236842105263158	0.6737254139191615	1	1
b10	b10.a1	b10.a1.a1	sp|O75533|SF3B1_HUMAN Splicing factor 3B subunit 1 OS=Homo sapiens GN=SF3B1 PE=1 SV=3	-44.232887268066406	12	145.60000610351562	15		13		52	0.28846153846153844	0.9429496147158303	1	1
b11	b11.a1	b11.a1.a1	sp|Q9NR30-2|DDX21_HUMAN Isoform 2 of Nucleolar RNA helicase 2 OS=Homo sapiens GN=DDX21	-54.616825103759766	22	79.5	14	11	13	10	32	0.4375	1.7384196342643614	2	1
b11	b11.a1	b11.a1.a2	sp|Q9NR30|DDX21_HUMAN Nucleolar RNA helicase 2 OS=Homo sapiens GN=DDX21 PE=1 SV=5	-54.616825103759766	20	87.19999694824219	14	11	13	10	35	0.4	1.5118864315095801	2	1
b11	b11.a2	b11.a2.a1	sp|Q9BQ39|DDX50_HUMAN ATP-dependent RNA helicase DDX50 OS=Homo sapiens GN=DDX50 PE=1 SV=1	-13.27109432220459	5	82.4000015258789	4	1	4	1	32	0.125	0.33352143216332397	1	1
b12	b12.a1	b12.a1.a1	sp|P07910-2|HNRPC_HUMAN Isoform C1 of Heterogeneous nuclear ribonucleoproteins C1/C2 OS=Homo sapiens GN=HNRNPC	-51.80099868774414	39	32.20000076293945	15		12		16	0.9375	7.659643233600654	3	1
b12	b12.a1	b12.a1.a2	sp|P07910-4|HNRPC_HUMAN Isoform 4 of Heterogeneous nuclear ribonucleoproteins C1/C2 OS=Homo sapiens GN=HNRNPC	-51.80099868774414	45	27.700000762939453	15		12		15	1.0	9.0	3	1
b12	b12.a1	b12.a1.a3	tr|G3V4C1|G3V4C1_HUMAN Heterogeneous nuclear ribonucleoproteins C1/C2 OS=Homo sapiens GN=HNRNPC PE=2 SV=1	-51.80099868774414	39	32.099998474121094	15		12		16	0.9375	7.659643233600654	3	1
b13	b13.a1	b13.a1.a1	sp|Q96T60|PNKP_HUMAN Bifunctional polynucleotide phosphatase/kinase OS=Homo sapiens GN=PNKP PE=1 SV=1	-50.674591064453125	27	56.900001525878906	14		13		27	0.5185185185185185	2.3000347911252845	1	1
b14	b14.a1	b14.a1.a1	sp|Q16666-2|IF16_HUMAN Isoform 2 of Gamma-interferon-inducible protein 16 OS=Homo sapiens GN=IFI16	-43.43466567993164	21	81.9000015258789	13		13		32	0.40625	1.5482967479793466	2	1
b14	b14.a1	b14.a1.a2	sp|Q16666|IF16_HUMAN Gamma-interferon-inducible protein 16 OS=Homo sapiens GN=IFI16 PE=1 SV=3	-43.43466567993164	20	88.0999984741211	13		13		32	0.40625	1.5482967479793466	2	1
b15	b15.a1	b15.a1.a1	sp|P12268|IMDH2_HUMAN Inosine-5'-monophosphate dehydrogenase 2 OS=Homo sapiens GN=IMPDH2 PE=1 SV=2	-62.747161865234375	29	55.70000076293945	13		13		20	0.65	3.466835921509632	2	1
b15	b15.a1	b15.a1.a2	tr|H0Y4R1|H0Y4R1_HUMAN Inosine-5'-monophosphate dehydrogenase 2 (Fragment) OS=Homo sapiens GN=IMPDH2 PE=3 SV=1	-62.747161865234375	31	50.79999923706055	13		13		21	0.6190476190476191	3.159562163071847	2	1
b16	b16.a1	b16.a1.a1	sp|Q12800-3|TFCP2_HUMAN Isoform 3 of Alpha-globin transcription factor CP2 OS=Homo sapiens GN=TFCP2	-33.766048431396484	25	51.29999923706055	9	7	8	6	14	0.6428571428571429	3.393970560760792	2	1
b16	b16.a1	b16.a1.a2	sp|Q12800|TFCP2_HUMAN Alpha-globin transcription factor CP2 OS=Homo sapiens GN=TFCP2 PE=1 SV=2	-33.766048431396484	22	57.099998474121094	9	7	8	6	16	0.5625	2.651741272548377	2	1
b16	b16.a2	b16.a2.a1	sp|Q9NZI7-4|UBIP1_HUMAN Isoform 2 of Upstream-binding protein 1 OS=Homo sapiens GN=UBP1	-20.771333694458008	17	56.29999923706055	6	4	6	4	13	0.46153846153846156	1.8942661247167512	2	1
b16	b16.a2	b16.a2.a2	sp|Q9NZI7|UBIP1_HUMAN Upstream-binding protein 1 OS=Homo sapiens GN=UBP1 PE=2 SV=1	-20.771333694458008	16	60.400001525878906	6	4	6	4	16	0.375	1.371373705661655	2	1
b17	b17.a1	b17.a1.a1	sp|Q01831-2|XPC_HUMAN Isoform 2 of DNA repair protein complementing XP-C cells OS=Homo sapiens GN=XPC	-29.980392456054688	11	101.69999694824219	10		9		31	0.3225806451612903	1.1017480113324885	2	1
b17	b17.a1	b17.a1.a2	sp|Q01831|XPC_HUMAN DNA repair protein complementing XP-C cells OS=Homo sapiens GN=XPC PE=1 SV=4	-29.980392456054688	10	105.80000305175781	10		9		32	0.3125	1.0535250264571463	2	1
b18	b18.a1	b18.a1.a1	sp|Q92466|DDB2_HUMAN DNA damage-binding protein 2 OS=Homo sapiens GN=DDB2 PE=1 SV=1	-24.41695213317871	15	47.70000076293945	9		5		17	0.5294117647058824	2.383855153428234	1	1
b19	b19.a1	b19.a1.a1	sp|Q13435|SF3B2_HUMAN Splicing factor 3B subunit 2 OS=Homo sapiens GN=SF3B2 PE=1 SV=2	-22.294754028320312	9	100.0	8		8		37	0.21621621621621623	0.6451905877536626	2	1
b19	b19.a1	b19.a1.a2	tr|E9PPJ0|E9PPJ0_HUMAN Splicing factor 3B subunit 2 OS=Homo sapiens GN=SF3B2 PE=2 SV=1	-22.294754028320312	9	98.0	8		8		35	0.22857142857142856	0.692666615037876	2	1
b20	b20.a1	b20.a1.a1	sp|Q8N5C6|SRBD1_HUMAN S1 RNA-binding domain-containing protein 1 OS=Homo sapiens GN=SRBD1 PE=1 SV=2	-17.799724578857422	9	111.5999984741211	8		8		49	0.16326530612244897	0.45634847750124385	1	1
b21	b21.a1	b21.a1.a1	sp|Q9Y6X9|MORC2_HUMAN MORC family CW-type zinc finger protein 2 OS=Homo sapiens GN=MORC2 PE=1 SV=2	-27.31875228881836	7	117.5999984741211	7		7		36	0.19444444444444445	0.56474814165802	1	1
b22	b22.a1	b22.a1.a1	sp|P54727|RD23B_HUMAN UV excision repair protein RAD23 homolog B OS=Homo sapiens GN=RAD23B PE=1 SV=1	-15.651372909545898	15	43.099998474121094	6		6		13	0.46153846153846156	1.8942661247167512	1	1
b23	b23.a1	b23.a1.a1	sp|Q15428|SF3A2_HUMAN Splicing factor 3A subunit 2 OS=Homo sapiens GN=SF3A2 PE=1 SV=2	-14.843836784362793	11	49.099998474121094	6		5		14	0.42857142857142855	1.6826957952797255	1	1
b24	b24.a1	b24.a1.a1	sp|Q00839-2|HNRPU_HUMAN Isoform Short of Heterogeneous nuclear ribonucleoprotein U OS=Homo sapiens GN=HNRNPU	-23.480512619018555	8	88.80000305175781	6		5		23	0.2608695652173913	0.8233480008684411	2	1
b24	b24.a1	b24.a1.a2	sp|Q00839|HNRPU_HUMAN Heterogeneous nuclear ribonucleoprotein U OS=Homo sapiens GN=HNRNPU PE=1 SV=6	-23.480512619018555	7	90.4000015258789	6		5		24	0.25	0.7782794100389228	2	1
b25	b25.a1	b25.a1.a1	sp|P12956|XRCC6_HUMAN X-ray repair cross-complementing protein 6 OS=Homo sapiens GN=XRCC6 PE=1 SV=2	-23.27692413330078	12	69.69999694824219	6		6		26	0.23076923076923078	0.7012542798525889	1	1
b26	b26.a1	b26.a1.a1	sp|Q04837|SSBP_HUMAN Single-stranded DNA-binding protein, mitochondrial OS=Homo sapiens GN=SSBP1 PE=1 SV=1	-15.990584373474121	34	17.200000762939453	5		5		8	0.625	3.2169650342858223	2	1
b26	b26.a1	b26.a1.a2	tr|E7EUY5|E7EUY5_HUMAN Single-stranded DNA-binding protein (Fragment) OS=Homo sapiens GN=SSBP1 PE=2 SV=1	-15.990584373474121	38	15.600000381469727	5		5		8	0.625	3.2169650342858223	2	1
b27	b27.a1	b27.a1.a1	sp|P11387|TOP1_HUMAN DNA topoisomerase 1 OS=Homo sapiens GN=TOP1 PE=1 SV=2	-9.882596969604492	7	90.5999984741211	5		5		35	0.14285714285714285	0.3894954943731377	1	1
b28	b28.a1	b28.a1.a1	sp|P18887|XRCC1_HUMAN DNA repair protein XRCC1 OS=Homo sapiens GN=XRCC1 PE=1 SV=2	-17.61439323425293	9	69.30000305175781	5		5		21	0.23809523809523808	0.7301957388458942	2	1
b28	b28.a1	b28.a1.a2	tr|F5H8D7|F5H8D7_HUMAN DNA repair protein XRCC1 OS=Homo sapiens GN=XRCC1 PE=2 SV=1	-17.61439323425293	10	65.80000305175781	5		5		20	0.25	0.7782794100389228	2	1
b29	b29.a1	b29.a1.a1	sp|P08651-2|NFIC_HUMAN Isoform 1 of Nuclear factor 1 C-type OS=Homo sapiens GN=NFIC	-6.531652450561523	6	54.599998474121094	3	2	3	2	20	0.15	0.4125375446227544	6	1
b29	b29.a1	b29.a1.a2	sp|P08651-3|NFIC_HUMAN Isoform 2 of Nuclear factor 1 C-type OS=Homo sapiens GN=NFIC	-6.531652450561523	7	47.79999923706055	3	2	3	2	18	0.16666666666666666	0.46779926762206947	6	1
b29	b29.a1	b29.a1.a3	sp|P08651-4|NFIC_HUMAN Isoform 3 of Nuclear factor 1 C-type OS=Homo sapiens GN=NFIC	-6.531652450561523	8	45.29999923706055	3	2	3	2	16	0.1875	0.5399265260594921	6	1
b29	b29.a1	b29.a1.a4	sp|P08651-5|NFIC_HUMAN Isoform 5 of Nuclear factor 1 C-type OS=Homo sapiens GN=NFIC	-6.531652450561523	7	47.5	3	2	3	2	16	0.1875	0.5399265260594921	6	1
b29	b29.a1	b29.a1.a5	sp|P08651-6|NFIC_HUMAN Isoform 6 of Nuclear factor 1 C-type OS=Homo sapiens GN=NFIC	-6.531652450561523	7	48.79999923706055	3	2	3	2	17	0.17647058823529413	0.5013107289081733	6	1
b29	b29.a1	b29.a1.a6	sp|P08651|NFIC_HUMAN Nuclear factor 1 C-type OS=Homo sapiens GN=NFIC PE=1 SV=2	-6.531652450561523	6	55.5	3	2	3	2	19	0.15789473684210525	0.43844988828766285	6	1
b29	b29.a2	b29.a2.a1	sp|O00712-4|NFIB_HUMAN Isoform 4 of Nuclear factor 1 B-type OS=Homo sapiens GN=NFIB	-7.374276161193848	6	52.900001525878906	3	2	3	2	18	0.16666666666666666	0.46779926762206947	6	1
b29	b29.a2	b29.a2.a2	sp|O00712-5|NFIB_HUMAN Isoform 5 of Nuclear factor 1 B-type OS=Homo sapiens GN=NFIB	-7.374276161193848	6	55.099998474121094	3	2	3	2	18	0.16666666666666666	0.46779926762206947	6	1
b29	b29.a2	b29.a2.a3	sp|O00712|NFIB_HUMAN Nuclear factor 1 B-type OS=Homo sapiens GN=NFIB PE=1 SV=2	-7.374276161193848	7	47.29999923706055	3	2	3	2	15	0.2	0.5848931924611136	6	1
b29	b29.a2	b29.a2.a4	tr|Q5VW26|Q5VW26_HUMAN Nuclear factor 1 OS=Homo sapiens GN=NFIB PE=2 SV=1	-7.374276161193848	5	63.29999923706055	3	2	3	2	18	0.16666666666666666	0.46779926762206947	6	1
b29	b29.a2	b29.a2.a5	tr|Q5VW27|Q5VW27_HUMAN Nuclear factor 1 OS=Homo sapiens GN=NFIB PE=2 SV=1	-7.374276161193848	6	54.70000076293945	3	2	3	2	16	0.1875	0.5399265260594921	6	1
b29	b29.a2	b29.a2.a6	tr|Q5VW30|Q5VW30_HUMAN Nuclear factor 1 OS=Homo sapiens GN=NFIB PE=2 SV=1	-7.374276161193848	5	62.5	3	2	3	2	19	0.15789473684210525	0.43844988828766285	6	1
b30	b30.a1	b30.a1.a1	sp|P00367|DHE3_HUMAN Glutamate dehydrogenase 1, mitochondrial OS=Homo sapiens GN=GLUD1 PE=1 SV=2	-12.803414344787598	9	61.29999923706055	4		4		28	0.14285714285714285	0.3894954943731377	1	1
b31	b31.a1	b31.a1.a1	sp|P15927-2|RFA2_HUMAN Isoform 2 of Replication protein A 32 kDa subunit OS=Homo sapiens GN=RPA2	-16.16582679748535	18	30.100000381469727	4		4		7	0.5714285714285714	2.72759372031494	3	1
b31	b31.a1	b31.a1.a2	sp|P15927-3|RFA2_HUMAN Isoform 3 of Replication protein A 32 kDa subunit OS=Homo sapiens GN=RPA2	-16.16582679748535	14	38.70000076293945	4		4		10	0.4	1.5118864315095801	3	1
b31	b31.a1	b31.a1.a3	sp|P15927|RFA2_HUMAN Replication protein A 32 kDa subunit OS=Homo sapiens GN=RPA2 PE=1 SV=1	-16.16582679748535	19	29.100000381469727	4		4		7	0.5714285714285714	2.72759372031494	3	1
b32	b32.a1	b32.a1.a1	sp|Q13426|XRCC4_HUMAN DNA repair protein XRCC4 OS=Homo sapiens GN=XRCC4 PE=1 SV=2	-11.69914436340332	16	38.20000076293945	4		4		16	0.25	0.7782794100389228	1	1
b33	b33.a1	b33.a1.a1	sp|Q460N5-1|PAR14_HUMAN Isoform 1 of Poly [ADP-ribose] polymerase 14 OS=Homo sapiens GN=PARP14	-13.106738090515137	2	193.5	4		4		90	0.044444444444444446	0.10775685050970907	5	1
b33	b33.a1	b33.a1.a2	sp|Q460N5-3|PAR14_HUMAN Isoform 3 of Poly [ADP-ribose] polymerase 14 OS=Homo sapiens GN=PARP14	-13.106738090515137	3	170.3000030517578	4		4		78	0.05128205128205128	0.12533558260076494	5	1
b33	b33.a1	b33.a1.a3	sp|Q460N5-4|PAR14_HUMAN Isoform 4 of Poly [ADP-ribose] polymerase 14 OS=Homo sapiens GN=PARP14	-13.106738090515137	2	188.89999389648438	4		4		89	0.0449438202247191	0.10903134311559359	5	1
b33	b33.a1	b33.a1.a4	sp|Q460N5|PAR14_HUMAN Poly [ADP-ribose] polymerase 14 OS=Homo sapiens GN=PARP14 PE=1 SV=3	-13.106738090515137	2	202.5	4		4		94	0.0425531914893617	0.10294331179161298	5	1
b33	b33.a1	b33.a1.a5	tr|H7C5R8|H7C5R8_HUMAN Poly [ADP-ribose] polymerase 14 (Fragment) OS=Homo sapiens GN=PARP14 PE=2 SV=1	-13.106738090515137	3	170.89999389648438	4		4		81	0.04938271604938271	0.12042480752502116	5	1
b34	b34.a1	b34.a1.a1	sp|Q86YZ3|HORN_HUMAN Hornerin OS=Homo sapiens GN=HRNR PE=1 SV=2	-13.909671783447266	1	282.0	3		3		63	0.047619047619047616	0.11588399250774839	1	1
b35	b35.a1	b35.a1.a1	sp|Q92547|TOPB1_HUMAN DNA topoisomerase 2-binding protein 1 OS=Homo sapiens GN=TOPBP1 PE=1 SV=3	-10.260910987854004	2	170.39999389648438	3		3		61	0.04918032786885246	0.119902793272475	1	1
b36	b36.a1	b36.a1.a1	sp|P10412|H14_HUMAN Histone H1.4 OS=Homo sapiens GN=HIST1H1E PE=1 SV=2	-10.90713882446289	14	21.799999237060547	3		3		4	0.75	4.623413251903491	3	1
b36	b36.a1	b36.a1.a2	sp|P16402|H13_HUMAN Histone H1.3 OS=Homo sapiens GN=HIST1H1D PE=1 SV=2	-10.90713882446289	14	22.299999237060547	3		3		4	0.75	4.623413251903491	3	1
b36	b36.a1	b36.a1.a3	sp|P16403|H12_HUMAN Histone H1.2 OS=Homo sapiens GN=HIST1H1C PE=1 SV=2	-10.90713882446289	14	21.299999237060547	3		3		4	0.75	4.623413251903491	3	1
b37	b37.a1	b37.a1.a1	sp|Q06330-2|SUH_HUMAN Isoform APCR-1 of Recombining binding protein suppressor of hairless OS=Homo sapiens GN=RBPJ	-6.059314250946045	8	47.099998474121094	3		3		15	0.2	0.5848931924611136	7	1
b37	b37.a1	b37.a1.a2	sp|Q06330-3|SUH_HUMAN Isoform APCR-3 of Recombining binding protein suppressor of hairless OS=Homo sapiens GN=RBPJ	-6.059314250946045	9	45.5	3		3		15	0.2	0.5848931924611136	7	1
b37	b37.a1	b37.a1.a3	sp|Q06330-4|SUH_HUMAN Isoform 4 of Recombining binding protein suppressor of hairless OS=Homo sapiens GN=RBPJ	-6.059314250946045	7	54.0	3		3		17	0.17647058823529413	0.5013107289081733	7	1
b37	b37.a1	b37.a1.a4	sp|Q06330-5|SUH_HUMAN Isoform 5 of Recombining binding protein suppressor of hairless OS=Homo sapiens GN=RBPJ	-6.059314250946045	8	51.79999923706055	3		3		17	0.17647058823529413	0.5013107289081733	7	1
b37	b37.a1	b37.a1.a5	sp|Q06330-6|SUH_HUMAN Isoform 6 of Recombining binding protein suppressor of hairless OS=Homo sapiens GN=RBPJ	-6.059314250946045	7	54.29999923706055	3		3		17	0.17647058823529413	0.5013107289081733	7	1
b37	b37.a1	b37.a1.a6	sp|Q06330-7|SUH_HUMAN Isoform 7 of Recombining binding protein suppressor of hairless OS=Homo sapiens GN=RBPJ	-6.059314250946045	7	54.20000076293945	3		3		17	0.17647058823529413	0.5013107289081733	7	1
b37	b37.a1	b37.a1.a7	sp|Q06330|SUH_HUMAN Recombining binding protein suppressor of hairless OS=Homo sapiens GN=RBPJ PE=1 SV=3	-6.059314250946045	7	55.5	3		3		18	0.16666666666666666	0.46779926762206947	7	1
b38	b38.a1	b38.a1.a1	sp|P49917|DNLI4_HUMAN DNA ligase 4 OS=Homo sapiens GN=LIG4 PE=1 SV=2	-6.325598239898682	2	103.80000305175781	3		3		37	0.08108108108108109	0.20526093687084246	1	1
b39	b39.a1	b39.a1.a1	sp|P09661|RU2A_HUMAN U2 small nuclear ribonucleoprotein A' OS=Homo sapiens GN=SNRPA1 PE=1 SV=2	-12.899629592895508	13	28.299999237060547	3		3		9	0.3333333333333333	1.1544346900318838	2	1
b39	b39.a1	b39.a1.a2	tr|H0YMA0|H0YMA0_HUMAN U2 small nuclear ribonucleoprotein A' (Fragment) OS=Homo sapiens GN=SNRPA1 PE=2 SV=1	-12.899629592895508	23	15.800000190734863	3		3		7	0.42857142857142855	1.6826957952797255	2	1
b40	b40.a1	b40.a1.a1	sp|P14678-2|RSMB_HUMAN Isoform SM-B of Small nuclear ribonucleoprotein-associated proteins B and B' OS=Homo sapiens GN=SNRPB	-12.089375495910645	9	23.600000381469727	3		2		13	0.23076923076923078	0.7012542798525889	6	1
b40	b40.a1	b40.a1.a2	sp|P14678-3|RSMB_HUMAN Isoform SM-B1 of Small nuclear ribonucleoprotein-associated proteins B and B' OS=Homo sapiens GN=SNRPB	-12.089375495910645	7	29.899999618530273	3		2		13	0.23076923076923078	0.7012542798525889	6	1
b40	b40.a1	b40.a1.a3	sp|P14678|RSMB_HUMAN Small nuclear ribonucleoprotein-associated proteins B and B' OS=Homo sapiens GN=SNRPB PE=1 SV=2	-12.089375495910645	9	24.5	3		2		13	0.23076923076923078	0.7012542798525889	6	1
b40	b40.a1	b40.a1.a4	sp|P63162|RSMN_HUMAN Small nuclear ribonucleoprotein-associated protein N OS=Homo sapiens GN=SNRPN PE=1 SV=1	-12.089375495910645	9	24.5	3		2		13	0.23076923076923078	0.7012542798525889	6	1
b40	b40.a1	b40.a1.a5	tr|B3KVR1|B3KVR1_HUMAN Small nuclear ribonucleoprotein-associated protein OS=Homo sapiens GN=SNRPN PE=2 SV=1	-12.089375495910645	9	25.0	3		2		14	0.21428571428571427	0.637893706954064	6	1
b40	b40.a1	b40.a1.a6	tr|J3QLE5|J3QLE5_HUMAN Small nuclear ribonucleoprotein-associated protein N (Fragment) OS=Homo sapiens GN=SNRPN PE=4 SV=1	-12.089375495910645	13	17.5	3		2		9	0.3333333333333333	1.1544346900318838	6	1
b41	b41.a1	b41.a1.a1	sp|P35244|RFA3_HUMAN Replication protein A 14 kDa subunit OS=Homo sapiens GN=RPA3 PE=1 SV=1	-4.696804046630859	14	13.5	3		2		7	0.42857142857142855	1.6826957952797255	1	1
b42	b42.a1	b42.a1.a1	sp|Q13111-2|CAF1A_HUMAN Isoform 2 of Chromatin assembly factor 1 subunit A OS=Homo sapiens GN=CHAF1A	-7.0535478591918945	2	84.5	2		2		25	0.08	0.20226443461741295	3	1
b42	b42.a1	b42.a1.a2	sp|Q13111-3|CAF1A_HUMAN Isoform 3 of Chromatin assembly factor 1 subunit A OS=Homo sapiens GN=CHAF1A	-7.0535478591918945	2	88.0999984741211	2		2		29	0.06896551724137931	0.17210229753348028	3	1
b42	b42.a1	b42.a1.a3	sp|Q13111|CAF1A_HUMAN Chromatin assembly factor 1 subunit A OS=Homo sapiens GN=CHAF1A PE=1 SV=2	-7.0535478591918945	2	106.69999694824219	2		2		33	0.06060606060606061	0.1497569953977358	3	1
b43	b43.a1	b43.a1.a1	sp|O75475|PSIP1_HUMAN PC4 and SFRS1-interacting protein OS=Homo sapiens GN=PSIP1 PE=1 SV=1	-5.055517196655273	3	60.0	2		2		25	0.08	0.20226443461741295	1	1
b44	b44.a1	b44.a1.a1	sp|Q14676-2|MDC1_HUMAN Isoform 2 of Mediator of DNA damage checkpoint protein 1 OS=Homo sapiens GN=MDC1	-4.354086875915527	1	197.3000030517578	2		2		62	0.03225806451612903	0.0771050560367692	3	1
b44	b44.a1	b44.a1.a2	sp|Q14676-3|MDC1_HUMAN Isoform 3 of Mediator of DNA damage checkpoint protein 1 OS=Homo sapiens GN=MDC1	-4.354086875915527	1	195.6999969482422	2		2		65	0.03076923076923077	0.0734188827013531	3	1
b44	b44.a1	b44.a1.a3	sp|Q14676|MDC1_HUMAN Mediator of DNA damage checkpoint protein 1 OS=Homo sapiens GN=MDC1 PE=1 SV=3	-4.354086875915527	0	226.3000030517578	2		2		68	0.029411764705882353	0.07006895569317484	3	1
b45	b45.a1	b45.a1.a1	sp|P13010|XRCC5_HUMAN X-ray repair cross-complementing protein 5 OS=Homo sapiens GN=XRCC5 PE=1 SV=3	-7.414539337158203	3	82.5	2		2		27	0.07407407407407407	0.18597101233766966	1	1
b46	b46.a1	b46.a1.a1	sp|P20839-2|IMDH1_HUMAN Isoform 2 of Inosine-5'-monophosphate dehydrogenase 1 OS=Homo sapiens GN=IMPDH1	-6.1112589836120605	4	52.5	2		2		20	0.1	0.2589254117941673	9	1
b46	b46.a1	b46.a1.a2	sp|P20839-3|IMDH1_HUMAN Isoform 3 of Inosine-5'-monophosphate dehydrogenase 1 OS=Homo sapiens GN=IMPDH1	-6.1112589836120605	4	60.29999923706055	2		2		21	0.09523809523809523	0.24519708473503288	9	1
b46	b46.a1	b46.a1.a3	sp|P20839-4|IMDH1_HUMAN Isoform 4 of Inosine-5'-monophosphate dehydrogenase 1 OS=Homo sapiens GN=IMPDH1	-6.1112589836120605	4	54.70000076293945	2		2		19	0.10526315789473684	0.2742749857031337	9	1
b46	b46.a1	b46.a1.a4	sp|P20839-5|IMDH1_HUMAN Isoform 5 of Inosine-5'-monophosphate dehydrogenase 1 OS=Homo sapiens GN=IMPDH1	-6.1112589836120605	3	63.099998474121094	2		2		21	0.09523809523809523	0.24519708473503288	9	1
b46	b46.a1	b46.a1.a5	sp|P20839-6|IMDH1_HUMAN Isoform 6 of Inosine-5'-monophosphate dehydrogenase 1 OS=Homo sapiens GN=IMPDH1	-6.1112589836120605	3	64.19999694824219	2		2		24	0.08333333333333333	0.21152765862858836	9	1
b46	b46.a1	b46.a1.a6	sp|P20839-7|IMDH1_HUMAN Isoform 7 of Inosine-5'-monophosphate dehydrogenase 1 OS=Homo sapiens GN=IMPDH1	-6.1112589836120605	4	60.79999923706055	2		2		24	0.08333333333333333	0.21152765862858836	9	1
b46	b46.a1	b46.a1.a7	sp|P20839|IMDH1_HUMAN Inosine-5'-monophosphate dehydrogenase 1 OS=Homo sapiens GN=IMPDH1 PE=1 SV=2	-6.1112589836120605	4	55.29999923706055	2		2		19	0.10526315789473684	0.2742749857031337	9	1
b46	b46.a1	b46.a1.a8	tr|C9J381|C9J381_HUMAN Inosine-5'-monophosphate dehydrogenase 1 OS=Homo sapiens GN=IMPDH1 PE=2 SV=1	-6.1112589836120605	4	55.099998474121094	2		2		19	0.10526315789473684	0.2742749857031337	9	1
b46	b46.a1	b46.a1.a9	tr|E7EQS0|E7EQS0_HUMAN Inosine-5'-monophosphate dehydrogenase 1 OS=Homo sapiens GN=IMPDH1 PE=2 SV=1	-6.1112589836120605	4	56.900001525878906	2		2		21	0.09523809523809523	0.24519708473503288	9	1
b47	b47.a1	b47.a1.a1	sp|Q13112|CAF1B_HUMAN Chromatin assembly factor 1 subunit B OS=Homo sapiens GN=CHAF1B PE=1 SV=1	-6.431798458099365	3	61.400001525878906	2		2		22	0.09090909090909091	0.23284673944206613	1	1
b48	b48.a1	b48.a1.a1	sp|P16401|H15_HUMAN Histone H1.5 OS=Homo sapiens GN=HIST1H1B PE=1 SV=3	-8.455931663513184	10	22.5	2		2		4	0.5	2.1622776601683795	1	1
b49	b49.a1	b49.a1.a1	sp|P62805|H4_HUMAN Histone H4 OS=Homo sapiens GN=HIST1H4A PE=1 SV=2	-7.010995388031006	21	11.300000190734863	2		2		5	0.4	1.5118864315095801	1	1
b50	b50.a1	b50.a1.a1	sp|P62314|SMD1_HUMAN Small nuclear ribonucleoprotein Sm D1 OS=Homo sapiens GN=SNRPD1 PE=1 SV=1	-5.886056423187256	18	13.199999809265137	2		2		4	0.5	2.1622776601683795	1	1
b51	b51.a1	b51.a1.a1	sp|Q9NPD3|EXOS4_HUMAN Exosome complex component RRP41 OS=Homo sapiens GN=EXOSC4 PE=1 SV=3	-7.930702209472656	8	26.299999237060547	2		2		9	0.2222222222222222	0.6681005372000588	1	1
b52	b52.a1	b52.a1.a1	sp|Q9Y2K7-2|KDM2A_HUMAN Isoform 2 of Lysine-specific demethylase 2A OS=Homo sapiens GN=KDM2A	-5.829151630401611	2	96.69999694824219	2		2		36	0.05555555555555555	0.13646366638572482	4	1
b52	b52.a1	b52.a1.a2	sp|Q9Y2K7-4|KDM2A_HUMAN Isoform 4 of Lysine-specific demethylase 2A OS=Homo sapiens GN=KDM2A	-5.829151630401611	3	69.80000305175781	2		2		24	0.08333333333333333	0.21152765862858836	4	1
b52	b52.a1	b52.a1.a3	sp|Q9Y2K7-5|KDM2A_HUMAN Isoform 5 of Lysine-specific demethylase 2A OS=Homo sapiens GN=KDM2A	-5.829151630401611	3	81.5	2		2		28	0.07142857142857142	0.1787686347935873	4	1
b52	b52.a1	b52.a1.a4	sp|Q9Y2K7|KDM2A_HUMAN Lysine-specific demethylase 2A OS=Homo sapiens GN=KDM2A PE=1 SV=3	-5.829151630401611	1	132.60000610351562	2		2		51	0.0392156862745098	0.09449979931954355	4	1
b53	b53.a1	b53.a1.a1	sp|P62316-2|SMD2_HUMAN Isoform 2 of Small nuclear ribonucleoprotein Sm D2 OS=Homo sapiens GN=SNRPD2	-4.92081880569458	24	12.300000190734863	2		2		6	0.3333333333333333	1.1544346900318838	2	1
b53	b53.a1	b53.a1.a2	sp|P62316|SMD2_HUMAN Small nuclear ribonucleoprotein Sm D2 OS=Homo sapiens GN=SNRPD2 PE=1 SV=1	-4.92081880569458	22	13.399999618530273	2		2		6	0.3333333333333333	1.1544346900318838	2	1
b54	b54.a1	b54.a1.a1	sp|Q9Y3B4|PM14_HUMAN Pre-mRNA branch site protein p14 OS=Homo sapiens GN=SF3B14 PE=1 SV=1	-12.950007438659668	20	14.5	2		2		7	0.2857142857142857	0.9306977288832501	1	1

## Sheet: peptides
MS Sample :	DaPR130924_VB110_O1929.m
Group ID	Peptide ID	SequenceLI	Modifs	Charge	MH+ theo	Number of subgroups	Subgroup ids	Number of spectra
a1	pepa1a1	AEPVEVVAPR		2	1066.589599609375	1	a1.a1	1
a1	pepa1a2	AMVEYEIDIQK	M2:+15.99491	2	1354.65625	1	a1.a1	1
a1	pepa1a3	AQNDIIWNIK		2	1214.6531982421875	1	a1.a1	1
a1	pepa1a4	DPIDVNYEK		2	1092.521240234375	1	a1.a1	1
a1	pepa1a5	DSEEAEIIR		2	1061.5113525390625	1	a1.a1	1
a1	pepa1a6	EEIGFRPEYSASQIK		3	1753.8759765625	1	a1.a1	2
a1	pepa1a7	FYPIEIDYGQDEEAVK		2	1915.8963623046875	1	a1.a1	1
a1	pepa1a8	FYTIIPHDFGMK		2	1468.7298583984375	1	a1.a1	1
a1	pepa1a9	GDEVDGVDEVAK		2	1232.564453125	1	a1.a1	1
a1	pepa1b10	GGAAVDPDSGIEHSAH		3	1519.6776123046875	1	a1.a1	1
a1	pepa1b11	GGSDDSSKDPIDVNYEK		2	1825.80908203125	1	a1.a1	2
a1	pepa1b12	GIYFADMVSK		2	1130.5555419921875	1	a1.a1	1
a1	pepa1b13	GIYFADMVSK	M7:+15.99491	2	1146.5504150390625	1	a1.a1	1
a1	pepa1b14	HPDVEVDGFSEIR		3	1499.712890625	1	a1.a1	1
a1	pepa1b15	IAPPEAPVTGYMFGK		3	1577.8037109375	1	a1.a1	1
a1	pepa1b16	IAPPEAPVTGYMFGK	M12:+15.99491	3	1593.798583984375	1	a1.a1	1
a1	pepa1b17	IEQMPSKEDAIEHFMK		3	1932.9197998046875	1	a1.a1	1
a1	pepa1b18	KGDEVDGVDEVAK		2	1360.6595458984375	1	a1.a1	1
a1	pepa1b19	KPPIINNADSVQAK		2	1494.827880859375	1	a1.a1	2
a1	pepa1b20	MAIMVQSPMFDGK		2	1454.6844482421875	1	a1.a1	1
a1	pepa1b21	MAIMVQSPMFDGK	M9:+15.99491	2	1470.679443359375	1	a1.a1	1
a1	pepa1b22	MAIMVQSPMFDGK	M1:+15.99491 - M9:+15.99491	2	1486.67431640625	1	a1.a1	2
a1	pepa1b23	MAIMVQSPMFDGK	M1:+15.99491 - M4:+15.99491 - M9:+15.99491	2	1502.669189453125	1	a1.a1	1
a1	pepa1b24	MIFDVESMK	M1:+15.99491	2	1115.5115966796875	1	a1.a1	1
a1	pepa1b25	MVDPEKPQIGMIDR		2	1628.8138427734375	1	a1.a1	1
a1	pepa1b26	MVDPEKPQIGMIDR	M1:+15.99491 - M11:+15.99491	2	1660.8037109375	1	a1.a1	1
a1	pepa1b27	NAYDIEVIDIFK		2	1439.7420654296875	1	a1.a1	1
a1	pepa1b28	NTHATTHNAYDIEVIDIFK		3	2202.0830078125	1	a1.a1	1
a1	pepa1b29	PIDVNYEK		2	977.4943237304688	1	a1.a1	1
a1	pepa1b30	PVQDIIK		2	812.4880981445312	1	a1.a1	1
a1	pepa1b31	QQVPSGESAIIDR	Q1:-17.02655	2	1382.6915283203125	1	a1.a1	1
a1	pepa1b32	QQVPSGESAIIDR		2	1399.718017578125	1	a1.a1	1
a1	pepa1b33	SIQEIFIAH		2	1057.568115234375	1	a1.a1	1
a1	pepa1b34	TGNAWHSK		2	900.4326782226562	1	a1.a1	1
a1	pepa1b35	VFSATIGIVDIVK		2	1361.8043212890625	1	a1.a1	2
a1	pepa1b36	VVSEDFIQDVSASTK		2	1624.806884765625	1	a1.a1	1
a2	pepa2a1	AGPVQAVPPPPPVPTEPK		2	1777.985107421875	1	a2.a1	1
a2	pepa2a2	ASKPIPPAPAPDEYIVSPITGEK		3	2377.265380859375	1	a2.a1	1
a2	pepa2a3	DSNSIAYYNMANGAVIHIAIK	M10:+15.99491	3	2281.128662109375	1	a2.a1	1
a2	pepa2a4	EDSAPSKPVVGIIYPPPEVR		3	2150.149658203125	1	a2.a1	1
a2	pepa2a5	FNFINPNDPYHAY		2	1611.72314453125	1	a2.a1	1
a2	pepa2a6	FNFINPNDPYHAYYR		3	1930.887451171875	1	a2.a1	1
a2	pepa2a7	GIVPEDDTK		2	973.4840698242188	1	a2.a1	1
a2	pepa2a8	IGEEEIQKPEEK		2	1428.7220458984375	1	a2.a1	1
a2	pepa2a9	IHEATGMPAGK		2	1111.556884765625	1	a2.a1	1
a2	pepa2b10	IHEATGMPAGK	M7:+15.99491	2	1127.5517578125	1	a2.a1	1
a2	pepa2b11	ITAQFVAR		2	905.5208129882812	1	a2.a1	1
a2	pepa2b12	NGPEFEAR		2	919.4271850585938	1	a2.a1	1
a2	pepa2b13	PAGPVQAVPPPPPVPTEPK		2	1875.037841796875	1	a2.a1	1
a2	pepa2b14	PIPPAPAPDEYIVSPITGEK		3	2091.101318359375	1	a2.a1	1
a2	pepa2b15	PVVGIIYPPPEVR		2	1435.8311767578125	1	a2.a1	1
a2	pepa2b16	QFITQIMQK	Q1:-17.02655	2	1119.587158203125	1	a2.a1	1
a2	pepa2b17	QFITQIMQK	M7:+15.99491 - Q1:-17.02655	2	1135.58203125	1	a2.a1	1
a2	pepa2b18	QPTEEEASSK	Q1:-17.02655	2	1088.474609375	1	a2.a1	1
a2	pepa2b19	QSDDEVYAPGIDIESSIK		2	1965.92919921875	1	a2.a1	1
a2	pepa2b20	RTDIFGVEETAIGK		2	1535.8067626953125	1	a2.a1	2
a2	pepa2b21	TEDSIMPEEEFIR	M6:+15.99491	2	1611.7210693359375	1	a2.a1	1
a2	pepa2b22	VMQQQQQTTQQQIPQK		2	1941.9814453125	1	a2.a1	2
a2	pepa2b23	VMQQQQQTTQQQIPQK	M2:+15.99491	2	1957.9764404296875	1	a2.a1	2
a2	pepa2b24	VPPPPETPMPPPIPPTPDQVIVR		3	2471.337158203125	1	a2.a1	1
a2	pepa2b25	VPPPPETPMPPPIPPTPDQVIVR	M9:+15.99491	3	2487.33203125	1	a2.a1	1
a2	pepa2b26	VQAQVIQETIVPK		2	1452.842529296875	1	a2.a1	1
a2	pepa2b27	VTWDGHSGSMAR		2	1303.585205078125	1	a2.a1	1
a2	pepa2b28	VTWDGHSGSMAR	M10:+15.99491	2	1319.580078125	1	a2.a1	1
a3	pepa3a1	AGGVGINISAASR		2	1172.6385498046875	2	a3.a1 a3.a2	1
a3	pepa3a2	AGPSYSMPVHAAVQMTTEQIK	M7:+15.99491 - M15:+15.99491	3	2278.084716796875	1	a3.a1	1
a3	pepa3a3	ASGFVFTR		2	884.462890625	2	a3.a1 a3.a2	1
a3	pepa3a4	AVIDIESER		2	1031.5372314453125	2	a3.a1 a3.a2	1
a3	pepa3a5	AVSSNGPSGNDTPEEIR		2	1729.7991943359375	1	a3.a1	1
a3	pepa3a6	DPNNPYDK		2	962.4218139648438	1	a3.a1	1
a3	pepa3a7	EIAAGAFGTK		2	964.5101928710938	1	a3.a1	1
a3	pepa3a8	EIAGAIAYIMDNK	M10:+15.99491	2	1424.7093505859375	1	a3.a1	1
a3	pepa3a9	EYNVNDDSMK	M9:+15.99491	2	1230.4947509765625	1	a3.a1	2
a3	pepa3b10	GDSPIHSIR		2	981.5115966796875	2	a3.a1 a3.a2	1
a3	pepa3b11	ISYPTFFPR		2	1127.5887451171875	1	a3.a1	1
a3	pepa3b12	KTDVEERPR		2	1129.596435546875	1	a3.a1	1
a3	pepa3b13	MSEISSSRPK	M1:+15.99491	2	1137.5572509765625	1	a3.a1	1
a3	pepa3b14	NDIYYNTITNFSEK		2	1721.8021240234375	1	a3.a1	1
a3	pepa3b15	PVTMGDEGGIR		2	1131.5469970703125	2	a3.a1 a3.a2	1
a3	pepa3b16	PVTMGDEGGIR	M4:+15.99491	2	1147.5416259765625	2	a3.a1 a3.a2	1
a3	pepa3b17	QAIAWMVSR	M6:+15.99491 - Q1:-17.02655	2	1060.5247802734375	1	a3.a1	1
a3	pepa3b18	SDMEWTSSSK	M3:+15.99491	2	1173.4732666015625	2	a3.a1 a3.a2	1
a3	pepa3b19	SIGNDTPEEIR		2	1230.5965576171875	1	a3.a2	1
a3	pepa3b20	TAVQYIESSDSEEIETSEIPQK		2	2483.16796875	1	a3.a1	1
a3	pepa3b21	THEMEPAEAIETPIIPHQK	M4:+15.99491	3	2187.075439453125	1	a3.a1	1
a3	pepa3b22	TIQRPVTMGDEGGIR		3	1629.838134765625	2	a3.a1 a3.a2	1
a3	pepa3b23	VFIQHITISDEER		2	1586.8177490234375	2	a3.a1 a3.a2	2
a3	pepa3b24	VIIDEGHAIR		2	1122.626953125	2	a3.a1 a3.a2	1
a3	pepa3b25	VNNVNGNQVGHIK		2	1392.7347412109375	1	a3.a1	1
a3	pepa3b26	YYTGVVNNNEMVAIQR		2	1870.9119873046875	1	a3.a1	1
a3	pepa3b27	YYTGVVNNNEMVAIQR	M11:+15.99491	2	1886.9068603515625	1	a3.a1	1
a4	pepa4a1	AAVWEITGAEFSK		2	1408.7110595703125	1	a4.a1	1
a4	pepa4a2	ADFTVVAGDEGSSTTGGSSEENK		2	2244.974365234375	1	a4.a1	1
a4	pepa4a3	AIDIADMITR		2	1118.5877685546875	1	a4.a1	1
a4	pepa4a4	AIDIADMITR	M7:+15.99491	2	1134.582763671875	1	a4.a1	1
a4	pepa4a5	DIEQGDVSETIR		2	1361.6546630859375	1	a4.a1	1
a4	pepa4a6	DYIPQAFPGGH		2	1201.5640869140625	1	a4.a1	1
a4	pepa4a7	EDEQQQAIQDIASR		2	1630.76708984375	1	a4.a1	1
a4	pepa4a8	GASFVTSTNPR		2	1136.5699462890625	1	a4.a1	1
a4	pepa4a9	HVIDAIDPNAYEAFK		2	1702.8438720703125	1	a4.a1	1
a4	pepa4b10	IMFSEMK	M2:+15.99491 - M6:+15.99491	2	917.4110717773438	1	a4.a1	1
a4	pepa4b11	IQNEIDMVK		2	1089.561279296875	1	a4.a1	1
a4	pepa4b12	IQNEIDMVK	M7:+15.99491	2	1105.55615234375	1	a4.a1	1
a4	pepa4b13	ITTTGQVTSPVK		2	1231.689697265625	1	a4.a1	1
a4	pepa4b14	IYIPPSTPDFSR		2	1392.7161865234375	1	a4.a1	2
a4	pepa4b15	IYYPDFIVPDPK		2	1466.7569580078125	1	a4.a1	1
a4	pepa4b16	NIQDVVER		2	972.5112915039062	1	a4.a1	1
a4	pepa4b17	NSGEAPSSPTPK		2	1171.5594482421875	1	a4.a1	1
a4	pepa4b18	PNNSGEAPSSPTPK		2	1382.6551513671875	1	a4.a1	1
a4	pepa4b19	SEAHTADGISIR		2	1256.6234130859375	1	a4.a1	2
a4	pepa4b20	SMIIDSEVIIIDNK		2	1589.845947265625	1	a4.a1	1
a4	pepa4b21	SVEYAMK	M6:+15.99491	2	843.39208984375	1	a4.a1	1
a4	pepa4b22	TGKPIPFGTIGVHK		3	1451.8372802734375	1	a4.a1	1
a4	pepa4b23	TQIIQDFIR		2	1133.6318359375	1	a4.a1	1
a4	pepa4b24	VIHNAQEVEK		2	1166.6168212890625	1	a4.a1	1
a4	pepa4b25	VIIDIFTGVR		2	1132.6728515625	1	a4.a1	1
a4	pepa4b26	VIQEGIEGIVIK		2	1297.77294921875	1	a4.a1	1
a4	pepa4b27	VVPNPFSESGGDMK	M13:+15.99491	2	1479.6788330078125	1	a4.a1	1
a5	pepa5a1	AIYYIQIHPQEIR		2	1643.8907470703125	1	a5.a1	2
a5	pepa5a2	DPNTYFIVGTAMVYPEEAEPK	M12:+15.99491	2	2387.112060546875	1	a5.a1	1
a5	pepa5a3	EEQMDGTVTIK	M4:+15.99491	2	1266.588623046875	1	a5.a1	1
a5	pepa5a4	EMIGGEIIPR	M2:+15.99491	2	1130.5877685546875	1	a5.a1	1
a5	pepa5a5	ETDDTIVISFVGQTR		2	1680.8443603515625	1	a5.a1	1
a5	pepa5a6	GAVYSMVEFNGK		2	1301.619873046875	1	a5.a1	1
a5	pepa5a7	GAVYSMVEFNGK	M6:+15.99491	2	1317.61474609375	1	a5.a1	1
a5	pepa5a8	GDFIIVGDIMR		2	1235.645751953125	1	a5.a1	1
a5	pepa5a9	IAVMEIFR		2	978.5444946289062	1	a5.a1	1
a5	pepa5b10	IAVMEIFR	M4:+15.99491	2	994.5394287109375	1	a5.a1	1
a5	pepa5b11	IEVQDTSGGTTAIR		2	1447.7391357421875	1	a5.a1	1
a5	pepa5b12	IEVQDTSGGTTAIRPSASTQAISSSVSSSK		3	2952.47607421875	1	a5.a1	1
a5	pepa5b13	IVVFQYSDGK		2	1155.6048583984375	1	a5.a1	1
a5	pepa5b14	MQEVVANIQYDDGSGMK		2	1884.8470458984375	1	a5.a1	1
a5	pepa5b15	MQEVVANIQYDDGSGMK	M16:+15.99491	2	1900.842041015625	1	a5.a1	1
a5	pepa5b16	MQEVVANIQYDDGSGMK	M1:+15.99491 - M16:+15.99491	2	1916.8369140625	1	a5.a1	1
a5	pepa5b17	NSTITIGTIDEIQK		2	1532.817138671875	1	a5.a1	1
a5	pepa5b18	PMEGNFEEIAR		2	1292.5943603515625	1	a5.a1	1
a5	pepa5b19	PSASTQAISSSVSSSK		2	1523.7552490234375	1	a5.a1	1
a5	pepa5b20	SVIIIAYKPMEGNFEEIAR	M10:+15.99491	3	2196.13720703125	1	a5.a1	1
a5	pepa5b21	SYNYVVTAQK	S1:+42.01056	2	1214.6055908203125	1	a5.a1	1
a5	pepa5b22	TYEVSIR		2	867.45751953125	1	a5.a1	1
a5	pepa5b23	VVEEITR		2	845.4730834960938	1	a5.a1	1
a6	pepa6a1	AEEIWQQSVIGDYIAR		2	1877.9395751953125	1	a6.a1	1
a6	pepa6a2	FIESIPEEEQQR		2	1504.7281494140625	1	a6.a1	1
a6	pepa6a3	FREDHPDIIQNAK		2	1582.7977294921875	1	a6.a1	2
a6	pepa6a4	HPEINISEEGITK		3	1466.7490234375	1	a6.a1	1
a6	pepa6a5	IHPEMSNIDITK		2	1397.7098388671875	1	a6.a1	1
a6	pepa6a6	IHPEMSNIDITK	M5:+15.99491	3	1413.7047119140625	1	a6.a1	1
a6	pepa6a7	MWNDISEK		2	1022.4616088867188	1	a6.a1	1
a6	pepa6a8	QIQEERPEISESEITR	Q1:-17.02655	2	1926.9407958984375	1	a6.a1	1
a6	pepa6a9	QIQEERPEISESEITR		3	1943.96728515625	1	a6.a1	2
a6	pepa6b10	RPVSAMFIFSEEK		3	1540.7833251953125	1	a6.a1	1
a6	pepa6b11	SDIPEKPK		2	913.4993286132812	1	a6.a1	1
a6	pepa6b12	TITEIIIDAQEHVK		2	1609.8800048828125	1	a6.a1	1
a6	pepa6b13	TPQQIWYTHEK		2	1430.7066650390625	1	a6.a1	1
a6	pepa6b14	TTESHMDWEK		2	1263.531494140625	1	a6.a1	1
a6	pepa6b15	TTESHMDWEK	M6:+15.99491	2	1279.5263671875	1	a6.a1	1
a6	pepa6b16	VRPDEIMR		2	1015.5358276367188	1	a6.a1	1
a6	pepa6b17	WVEISNEVR		2	1131.5797119140625	1	a6.a1	1
a6	pepa6b18	YIQDFQR		2	969.4793090820312	1	a6.a1	1
a7	pepa7a1	AAGPSISHTSGGTQSK		3	1485.7296142578125	1	a7.a1	1
a7	pepa7a2	ATAFNEQVDK		2	1122.54296875	1	a7.a1	1
a7	pepa7a3	ATVMDVKPVDYR		2	1393.71484375	1	a7.a1	1
a7	pepa7a4	ATVMDVKPVDYR	M4:+15.99491	2	1409.709716796875	1	a7.a1	1
a7	pepa7a5	DKNEQAFEEVFQNANFR		3	2085.962890625	1	a7.a1	1
a7	pepa7a6	FFPIIEVNK		2	1106.6248779296875	1	a7.a1	1
a7	pepa7a7	IFSIEIVDESGEIR		2	1606.8326416015625	1	a7.a1	1
a7	pepa7a8	IGNPVPYNEGIGQPQVAPPAPAASPAASSR		3	2913.48583984375	1	a7.a1	1
a7	pepa7a9	NEQAFEEVFQNANFR		2	1842.8409423828125	1	a7.a1	1
a7	pepa7b10	NIYIMDTSGK	M5:+15.99491	2	1157.5511474609375	1	a7.a1	1
a7	pepa7b11	PIIQVINIR		2	1065.6783447265625	1	a7.a1	1
a7	pepa7b12	PQPQNGSSGMGSTVSK		2	1561.7279052734375	1	a7.a1	1
a7	pepa7b13	PQPQNGSSGMGSTVSK	M10:+15.99491	2	1577.7227783203125	1	a7.a1	1
a7	pepa7b14	SENIGQGDKPDYFSSVATVVYIR		3	2545.257080078125	1	a7.a1	1
a7	pepa7b15	SGGVGGSNTNWK		2	1163.54443359375	1	a7.a1	1
a7	pepa7b16	SISVISSSTIIANPDIPEAYK		3	2205.165283203125	1	a7.a1	1
a7	pepa7b17	VGQISEGAIAAIMQK	M13:+15.99491	2	1531.8153076171875	1	a7.a1	1
a7	pepa7b18	VIDQQNGIYR		2	1205.627685546875	1	a7.a1	1
a7	pepa7b19	VVTATIWGEDADK		2	1404.7010498046875	1	a7.a1	1
a8	pepa8a1	AVMISAIEK	M3:+15.99491	2	977.5339965820312	1	a8.a1	1
a8	pepa8a2	DYIVVGSDSGR		2	1167.564453125	1	a8.a1	1
a8	pepa8a3	FIAVGIVDNTVR		2	1303.7373046875	1	a8.a1	1
a8	pepa8a4	HIANYISGIQTIGHR		3	1679.89794921875	1	a8.a1	1
a8	pepa8a5	IGAVFNQVAFPIQYTPR		2	1921.033447265625	1	a8.a1	1
a8	pepa8a6	IPPNTNDEVDEDPTGNK		2	1854.8355712890625	1	a8.a1	1
a8	pepa8a7	ITIETDEDMVTEIR	M9:+15.99491	2	1680.800048828125	1	a8.a1	1
a8	pepa8a8	MFIYNITIQR	M1:+15.99491	2	1314.6878662109375	1	a8.a1	1
a8	pepa8a9	MQGQEAVIAMSSR		2	1407.6722412109375	1	a8.a1	1
a8	pepa8b10	MQGQEAVIAMSSR	M10:+15.99491	2	1423.667236328125	1	a8.a1	1
a8	pepa8b11	NDIDDPER		2	973.422607421875	1	a8.a1	1
a8	pepa8b12	NENQIIIFADDTYPR		2	1808.8819580078125	1	a8.a1	2
a8	pepa8b13	NFGDQPDIR		2	1061.50146484375	1	a8.a1	1
a8	pepa8b14	NVSEEIDR		2	961.4589233398438	1	a8.a1	1
a8	pepa8b15	SWISYSYQSR		2	1276.5960693359375	1	a8.a1	1
a8	pepa8b16	TPVEEVPAAIAPFQGR		2	1681.8912353515625	1	a8.a1	1
a8	pepa8b17	TVIDPVTGDISDTR		2	1488.7540283203125	1	a8.a1	1
a8	pepa8b18	WVTTASIIDYDTVAGADK		2	1925.949462890625	1	a8.a1	1
a9	pepa9a1	DDSIDISPQGR		2	1202.565185546875	1	a9.a1	1
a9	pepa9a2	HIDQEQQIK		2	1138.58544921875	1	a9.a1	1
a9	pepa9a3	IFIQFVTGSPR		2	1264.705322265625	1	a9.a1	1
a9	pepa9a4	IIDTNPEINQSDSQDSR		2	1931.89453125	1	a9.a1	1
a9	pepa9a5	IIEAAHQVGEDEISISTIGR		3	2138.109130859375	1	a9.a1	1
a9	pepa9a6	IIYFADAEIIK		2	1295.7249755859375	1	a9.a1	1
a9	pepa9a7	IPDYSSIEIMR		2	1323.6617431640625	1	a9.a1	1
a9	pepa9a8	ISTQSNSNNIEPAR		2	1530.7510986328125	1	a9.a1	1
a9	pepa9a9	MADPESNQEAVNSSAAR		2	1776.7821044921875	1	a9.a1	1
a9	pepa9b10	MADPESNQEAVNSSAAR	M1:+15.99491	2	1792.777099609375	1	a9.a1	1
a9	pepa9b11	MSQIFHR	M1:+15.99491	2	934.456787109375	1	a9.a1	1
a9	pepa9b12	QETSITSHDIFDIDPVVAR		3	2143.06689453125	1	a9.a1	1
a9	pepa9b13	SESPPAEIPSIR		2	1282.6641845703125	1	a9.a1	1
a9	pepa9b14	SINPPITIVR		2	1109.6680908203125	1	a9.a1	1
a9	pepa9b15	SNRPNNNPGGSIR	S1:+42.01057	2	1424.6993408203125	1	a9.a1	1
a9	pepa9b16	SSAVVVDAIPVFIEK		2	1573.884033203125	1	a9.a1	1
a9	pepa9b17	SVYHIEDIVR		2	1230.6480712890625	1	a9.a1	1
b10	pepb10a1	DTPGHGSGWAETPR		3	1467.66162109375	1	b10.a1	1
b10	pepb10a2	EFQSPDEEMK		2	1239.5201416015625	1	b10.a1	1
b10	pepb10a3	EFQSPDEEMK	M9:+15.99491	2	1255.51513671875	1	b10.a1	1
b10	pepb10a4	GAEYVSAR		2	852.42138671875	1	b10.a1	1
b10	pepb10a5	GDTPGHATPGHGGATSSAR		2	1733.79541015625	1	b10.a1	2
b10	pepb10a6	GSETPGATPGSK		2	1088.5223388671875	1	b10.a1	1
b10	pepb10a7	IIDEDYYAR		2	1157.5478515625	1	b10.a1	1
b10	pepb10a8	IMGNIGAADIDHK	M2:+15.99491	3	1370.6737060546875	1	b10.a1	1
b10	pepb10a9	IVDDIKDEAEQYR		2	1593.77587890625	1	b10.a1	1
b10	pepb10b10	NRPISDEEIDAMFPEGYK	M12:+15.99491	3	2126.97021484375	1	b10.a1	1
b10	pepb10b11	QIVDTTVEIANK	Q1:-17.02655	2	1313.695068359375	1	b10.a1	1
b10	pepb10b12	TEIIPPFFK		2	1091.614013671875	1	b10.a1	1
b10	pepb10b13	THEDIEAQIR		2	1211.6019287109375	1	b10.a1	1
b10	pepb10b14	VPEINVQNGVIK		2	1309.7479248046875	1	b10.a1	1
b11	pepb11a1	APQVIVIAPTR		2	1164.7103271484375	1	b11.a1	1
b11	pepb11a2	DVESYIHR		2	1018.4957275390625	2	b11.a1 b11.a2	1
b11	pepb11a3	EAQEISQNSAIK		2	1317.6649169921875	1	b11.a1	1
b11	pepb11a4	EEYQIVQVEQK		2	1392.7010498046875	1	b11.a1	1
b11	pepb11a5	EGAFSNFPISEETIK		2	1668.81201171875	2	b11.a1 b11.a2	1
b11	pepb11a6	GAVEAIAAAIAH		2	1093.6004638671875	1	b11.a1	1
b11	pepb11a7	GIDIPEVDIVIQSSPPK		2	1806.9852294921875	1	b11.a1	2
b11	pepb11a8	IGVPSATEIIK		2	1127.66748046875	1	b11.a1	1
b11	pepb11a9	IKDHIQSGR		2	1053.5799560546875	1	b11.a2	1
b11	pepb11b10	NGIDIIVGTPGR		2	1211.6746826171875	2	b11.a1 b11.a2	1
b11	pepb11b11	QDAQSIHGDIPQK	Q1:-17.02655	2	1419.6866455078125	1	b11.a1	1
b11	pepb11b12	STYEQVDIIGK		2	1252.6424560546875	1	b11.a1	1
b11	pepb11b13	TFSFAIPIIEK		2	1265.71435546875	1	b11.a1	1
b11	pepb11b14	WQISVATEQPEIEGPR		2	1839.9239501953125	1	b11.a1	1
b12	pepb12a1	GDDQIEIIK		2	1030.5418701171875	1	b12.a1	1
b12	pepb12a2	GDDQIEIIKDDEK		3	1517.7333984375	1	b12.a1	1
b12	pepb12a3	GFAFVQYVNER		2	1329.6590576171875	1	b12.a1	1
b12	pepb12a4	KSDVEAIFSK		2	1123.599853515625	1	b12.a1	1
b12	pepb12a5	MIAGQVIDINIAAEPK		2	1682.9150390625	1	b12.a1	2
b12	pepb12a6	MIAGQVIDINIAAEPK	M1:+15.99491	2	1698.909912109375	1	b12.a1	2
b12	pepb12a7	NDKSEEEQSSSSVK		2	1553.6929931640625	1	b12.a1	1
b12	pepb12a8	QKVDSIIENIEK	Q1:-17.02655	2	1398.7479248046875	1	b12.a1	1
b12	pepb12a9	SAAEMYGSSFDIDYDFQR	M5:+15.99491	2	2117.876220703125	1	b12.a1	1
b12	pepb12b10	SDVEAIFSK		2	995.5048217773438	1	b12.a1	1
b12	pepb12b11	VDSIIENIEK		2	1159.620849609375	1	b12.a1	1
b12	pepb12b12	VFIGNINTIVVK		2	1316.7940673828125	1	b12.a1	1
b12	pepb12b13	VPPPPPIAR		2	943.5728149414062	1	b12.a1	1
b13	pepb13a1	AIISASPEVVVAVGFPGAGK		2	1869.0484619140625	1	b13.a1	2
b13	pepb13a2	DTIGSWQR		2	962.4694213867188	1	b13.a1	1
b13	pepb13a3	EIEAEGYK		2	938.447021484375	1	b13.a1	1
b13	pepb13a4	GKIPAEEFK		2	1018.5571899414062	1	b13.a1	1
b13	pepb13a5	GPITQVTDR		2	986.5269775390625	1	b13.a1	1
b13	pepb13a6	HIVSAGYVHVNR		3	1351.723388671875	1	b13.a1	1
b13	pepb13a7	IIVFTAAGVK		2	1018.6300048828125	1	b13.a1	1
b13	pepb13a8	IIVFTAAGVKPQGK		2	1428.857666015625	1	b13.a1	1
b13	pepb13a9	IVIFTNQMSIGR	M8:+15.99491	2	1394.7464599609375	1	b13.a1	1
b13	pepb13b10	TQVEIVADPETR		2	1357.6961669921875	1	b13.a1	1
b13	pepb13b11	VAGFDIDGTIITTR		2	1478.785400390625	1	b13.a1	1
b13	pepb13b12	VFPTGPSDWR		2	1161.5692138671875	1	b13.a1	1
b13	pepb13b13	WPAAGFEIPAFDPR		2	1573.7801513671875	1	b13.a1	1
b14	pepb14a1	EVDATSPAPSTSSTVK		2	1576.7705078125	1	b14.a1	1
b14	pepb14a2	EVMVINATESFVYEPK	M3:+15.99491	2	1871.9100341796875	1	b14.a1	1
b14	pepb14a3	GEFTYYEIQDNTGK		2	1664.7442626953125	1	b14.a1	1
b14	pepb14a4	GIEVINDYHFR		2	1362.6805419921875	1	b14.a1	1
b14	pepb14a5	GSFVNGVFEVHK		2	1319.6746826171875	1	b14.a1	1
b14	pepb14a6	MEVVVHGR	M1:+15.99491	2	942.4829711914062	1	b14.a1	1
b14	pepb14a7	MFHATVATENEVFR	M1:+15.99491	3	1667.7850341796875	1	b14.a1	1
b14	pepb14a8	MNDFMR		2	813.338623046875	1	b14.a1	1
b14	pepb14a9	MREEYDK		2	970.4302978515625	1	b14.a1	1
b14	pepb14b10	TEGAEATPGAQK		2	1159.5594482421875	1	b14.a1	1
b14	pepb14b11	TEPEEVSIEDSAQSDIK		2	1876.8662109375	1	b14.a1	1
b14	pepb14b12	TPQMPPTTPSSSFFTK	M4:+15.99491	2	1769.8419189453125	1	b14.a1	1
b14	pepb14b13	TTIYEIQDDR		2	1253.6011962890625	1	b14.a1	1
b15	pepb15a1	AMMYSGEIK		2	1029.474853515625	1	b15.a1	1
b15	pepb15a2	DKYPNIQVIGGNVVTAAQAK		3	2086.129638671875	1	b15.a1	1
b15	pepb15a3	EDIVVAPAGITIK		2	1325.7679443359375	1	b15.a1	1
b15	pepb15a4	FGVPVIADGGIQNVGH		2	1579.8231201171875	1	b15.a1	1
b15	pepb15a5	GMGSIDAMDK	M2:+15.99491 - M8:+15.99491	2	1056.4339599609375	1	b15.a1	1
b15	pepb15a6	IPIVNEDDEIVAIIAR		2	1779.9854736328125	1	b15.a1	1
b15	pepb15a7	KYEQGFITDPVVISPK		3	1820.979736328125	1	b15.a1	1
b15	pepb15a8	NIIDAGVDAIR		2	1156.6324462890625	1	b15.a1	1
b15	pepb15a9	PQATAVYK		2	877.4782104492188	1	b15.a1	1
b15	pepb15b10	REDIVVAPAGITIK		3	1481.8690185546875	1	b15.a1	1
b15	pepb15b11	TSSAQVEGGVHSIHSYEK		3	1915.9149169921875	1	b15.a1	1
b15	pepb15b12	VAQGVSGAVQDK		2	1158.61181640625	1	b15.a1	1
b15	pepb15b13	YEQGFITDPVVISPK		2	1692.8846435546875	1	b15.a1	1
b16	pepb16a1	AESSDGIHIIIK		2	1282.7005615234375	1	b16.a2	1
b16	pepb16a2	AETNDSYHIIIK		2	1403.7169189453125	1	b16.a1	1
b16	pepb16a3	ANPTQINTVEFIWDPAK		2	1943.986572265625	1	b16.a1	1
b16	pepb16a4	IFSNFSGADIIK		2	1311.69482421875	1	b16.a2	1
b16	pepb16a5	IFTNFSGADIIK		2	1325.71044921875	1	b16.a1	1
b16	pepb16a6	IHDETITYINQGQSYEIR		3	2180.062255859375	2	b16.a1 b16.a2	1
b16	pepb16a7	IIDIDIPMSVGIIDPR		2	1766.9725341796875	1	b16.a1	1
b16	pepb16a8	IIDIDIPMSVGIIDPR	M8:+15.99491	2	1782.9674072265625	1	b16.a1	1
b16	pepb16a9	IIDIDIPMSVGIIDTR	M8:+15.99491	2	1786.9622802734375	1	b16.a2	1
b16	pepb16b10	IQYTEHQQIEGWR		2	1687.819091796875	1	b16.a1	1
b16	pepb16b11	QEESSIPPDNENK		2	1486.666015625	1	b16.a1	1
b16	pepb16b12	SMSDVIAIPIFK		2	1320.7236328125	2	b16.a1 b16.a2	1
b16	pepb16b13	TNPSQINAVEFIWDPAK		2	1929.970947265625	1	b16.a2	1
b17	pepb17a1	AIQIITR		2	814.514892578125	1	b17.a1	1
b17	pepb17a2	DEAISDGDDIR		2	1205.5284423828125	1	b17.a1	1
b17	pepb17a3	DVDTYYISNIVK		2	1429.721435546875	1	b17.a1	1
b17	pepb17a4	HMDQPIPTAIGIYK		2	1583.825439453125	1	b17.a1	1
b17	pepb17a5	IAEPQIR		2	826.4785766601562	1	b17.a1	1
b17	pepb17a6	ITADPGGSSETSSQVIENHTK		3	2158.0263671875	1	b17.a1	1
b17	pepb17a7	KEDIEFQAK		2	1107.5684814453125	1	b17.a1	1
b17	pepb17a8	VVGIDSDGWVR		2	1202.6168212890625	1	b17.a1	1
b17	pepb17a9	YDPVWMTVTR		2	1267.6143798828125	1	b17.a1	1
b17	pepb17b10	YDPVWMTVTR	M6:+15.99491	2	1283.6092529296875	1	b17.a1	1
b18	pepb18a1	FNPINTNQFYASSMEGTTR		2	2177.992431640625	1	b18.a1	1
b18	pepb18a2	FNPINTNQFYASSMEGTTR	M14:+15.99491	2	2193.9873046875	1	b18.a1	1
b18	pepb18a3	GIGAGGSITGIK		2	1030.589599609375	1	b18.a1	1
b18	pepb18a4	MVVTGDNVGNVIIINMDGK		2	1989.0147705078125	1	b18.a1	1
b18	pepb18a5	MVVTGDNVGNVIIINMDGK	M16:+15.99491	2	2005.010009765625	1	b18.a1	2
b18	pepb18a6	MVVTGDNVGNVIIINMDGK	M1:+15.99491 - M16:+15.99491	2	2021.004638671875	1	b18.a1	1
b18	pepb18a7	TSEIVIR		2	817.4782104492188	1	b18.a1	1
b18	pepb18a8	YNIIVVGR		2	933.5521240234375	1	b18.a1	1
b19	pepb19a1	AAVIIEQER		2	1028.5738525390625	1	b19.a1	1
b19	pepb19a2	FTVAEIK		2	807.4614868164062	1	b19.a1	1
b19	pepb19a3	GPPPPPGDENR		2	1132.53857421875	1	b19.a1	1
b19	pepb19a4	IAEIGAPIQGNR		2	1238.685546875	1	b19.a1	1
b19	pepb19a5	IAQQQAAIIMQQEER		3	1756.9014892578125	1	b19.a1	1
b19	pepb19a6	KPGDISDEIR		2	1129.585205078125	1	b19.a1	1
b19	pepb19a7	VGEPVAISEEER		2	1314.654052734375	1	b19.a1	1
b19	pepb19a8	YGPPPSYPNIK		2	1232.63134765625	1	b19.a1	1
b20	pepb20a1	DKDTIDFIR		2	1122.579345703125	1	b20.a1	1
b20	pepb20a2	EEINSSVAIADTAIEDR		2	1832.8876953125	1	b20.a1	1
b20	pepb20a3	EVQQTIEEIR		2	1244.6485595703125	1	b20.a1	1
b20	pepb20a4	FPANANSTK		2	949.4741821289062	1	b20.a1	1
b20	pepb20a5	IFNDDNTIPFIIR		2	1577.8326416015625	1	b20.a1	1
b20	pepb20a6	IIYNSINDSFK		2	1313.6739501953125	1	b20.a1	1
b20	pepb20a7	NAPQISDGSEVVVVK		2	1541.8173828125	1	b20.a1	1
b20	pepb20a8	QIIITSPVPGR		2	1180.705322265625	1	b20.a1	1
b21	pepb21a1	AFTNYSSINR	A1:+42.01057	2	1214.5804443359375	1	b21.a1	1
b21	pepb21a2	DFIIFTK		2	883.4927978515625	1	b21.a1	1
b21	pepb21a3	FDYVPTDTTPR		2	1311.6219482421875	1	b21.a1	1
b21	pepb21a4	IIQPPEAPR		2	1020.5841064453125	1	b21.a1	1
b21	pepb21a5	KAPVISSTPK		2	1027.614990234375	1	b21.a1	1
b21	pepb21a6	PAPIVQQISPSIIPNSK		2	1789.022216796875	1	b21.a1	1
b21	pepb21a7	SVAVSDEEEVEEEAER		2	1806.7879638671875	1	b21.a1	1
b22	pepb22a1	AVEYIIMGIPGDR	M7:+15.99491	2	1449.740966796875	1	b22.a1	1
b22	pepb22a2	IDIDPEETVK		2	1158.58935546875	1	b22.a1	1
b22	pepb22a3	NFVVVMVTK	M6:+15.99491	2	1052.581298828125	1	b22.a1	1
b22	pepb22a4	NFVVVMVTKPK		2	1261.734130859375	1	b22.a1	1
b22	pepb22a5	PAETPVATSPTATDSTSGDSSR		2	2134.973876953125	1	b22.a1	1
b22	pepb22a6	TIQQQTFK		2	993.5368041992188	1	b22.a1	1
b23	pepb23a1	AAEPYETIAFK		2	1239.6259765625	1	b23.a1	1
b23	pepb23a2	DPYFMK	M5:+15.99491	2	816.360107421875	1	b23.a1	1
b23	pepb23a3	FMSAYEQR		2	1031.4619140625	1	b23.a1	1
b23	pepb23a4	MEKPPAPPSIPAGPPGVK		3	1769.9622802734375	1	b23.a1	1
b23	pepb23a5	QIAIETIDINK	Q1:-17.02655	2	1240.6788330078125	1	b23.a1	1
b23	pepb23a6	QIAIETIDINK		2	1257.705322265625	1	b23.a1	1
b24	pepb24a1	GYFEYIEENK		2	1291.58447265625	1	b24.a1	1
b24	pepb24a2	NFIIDQTNVSAAAQR		2	1647.8453369140625	1	b24.a1	1
b24	pepb24a3	NGQDIGVAFK		2	1048.5426025390625	1	b24.a1	1
b24	pepb24a4	SSGPTSIFAVTVAPPGAR		2	1714.9127197265625	1	b24.a1	1
b24	pepb24a5	YNIIGTNTIMDK		2	1382.6988525390625	1	b24.a1	1
b24	pepb24a6	YNIIGTNTIMDK	M10:+15.99491	2	1398.69384765625	1	b24.a1	1
b25	pepb25a1	DIIAVVFYGTEK		2	1354.7257080078125	1	b25.a1	1
b25	pepb25a2	DIISIAEDEDIR		2	1388.6907958984375	1	b25.a1	1
b25	pepb25a3	DSIIFIVDASK		2	1207.6573486328125	1	b25.a1	1
b25	pepb25a4	EIVYPPDYNPEGK		2	1520.7271728515625	1	b25.a1	1
b25	pepb25a5	SDSFENPVIQQHFR		3	1703.81396484375	1	b25.a1	1
b25	pepb25a6	TFNTSTGGIIIPSDTK		2	1651.854248046875	1	b25.a1	1
b26	pepb26a1	DVAYQYVK		2	985.4993286132812	1	b26.a1	1
b26	pepb26a2	ESETTTSIVIER		2	1364.6907958984375	1	b26.a1	1
b26	pepb26a3	IDYGEYMDK		2	1133.482421875	1	b26.a1	1
b26	pepb26a4	SGDSEVYQIGDVSQK		2	1611.7501220703125	1	b26.a1	1
b26	pepb26a5	VGQDPVIR		2	883.5	1	b26.a1	1
b27	pepb27a1	AEEVATFFAK		2	1112.562744140625	1	b27.a1	1
b27	pepb27a2	EITAPDENIPAK		2	1297.663818359375	1	b27.a1	1
b27	pepb27a3	GPVFAPPYEPIPENVK		2	1753.9163818359375	1	b27.a1	1
b27	pepb27a4	VPSPPPGHK		2	915.505126953125	1	b27.a1	1
b27	pepb27a5	YIMINPSSR	M3:+15.99491	2	1096.5460205078125	1	b27.a1	1
b28	pepb28a1	DSPFGISFVR		2	1124.5738525390625	1	b28.a1	1
b28	pepb28a2	IIPHQIYGVVPQA		2	1434.810791015625	1	b28.a1	1
b28	pepb28a3	TPATAPVPAR		2	980.5527954101562	1	b28.a1	1
b28	pepb28a4	VKEEDESANSIRPGAIFFSR		3	2252.131103515625	1	b28.a1	1
b28	pepb28a5	YSQVIGIGGR		2	1049.57421875	1	b28.a1	1
b29	pepb29a1	DEIIGEKPEVK		2	1256.6737060546875	1	b29.a1	1
b29	pepb29a2	IDIVMVIIFK	M5:+15.99491	2	1206.717041015625	2	b29.a1 b29.a2	1
b29	pepb29a3	NPPGYIEDSFVK		2	1365.6689453125	1	b29.a2	1
b29	pepb29a4	SGVFNVSEIVR		2	1206.6480712890625	1	b29.a2	1
b29	pepb29a5	SPFNSPSPQDSPR		2	1415.6553955078125	1	b29.a1	1
b30	pepb30a1	DDGSWEVIEGYR		2	1425.6285400390625	1	b30.a1	1
b30	pepb30a2	HGGTIPIVPTAEFQDR		3	1737.892333984375	1	b30.a1	1
b30	pepb30a3	IIAEGANGPTTPEADK		2	1583.7916259765625	1	b30.a1	1
b30	pepb30a4	YSTDVSVDEVK		2	1241.5899658203125	1	b30.a1	1
b31	pepb31a1	APTNIVYK		2	905.509521484375	1	b31.a1	1
b31	pepb31a2	IDDMTAAPMDVR	M9:+15.99491	2	1350.6031494140625	1	b31.a1	1
b31	pepb31a3	PEGINFQDIK		2	1160.594970703125	1	b31.a1	1
b31	pepb31a4	QAVDFISNEGHIYSTVDDDHFK	Q1:-17.02655	3	2520.1318359375	1	b31.a1	1
b32	pepb32a1	AIISGAGPADVYTFNFSK		2	1857.9385986328125	1	b32.a1	1
b32	pepb32a2	DDSIISSIDVTDIAPSR		2	1803.8974609375	1	b32.a1	1
b32	pepb32a3	DWNDVQGR		2	989.4439697265625	1	b32.a1	1
b32	pepb32a4	ENSRPDSSIPETSK		3	1546.7347412109375	1	b32.a1	1
b33	pepb33a1	EYQEINEIQK		2	1293.6324462890625	1	b33.a1	1
b33	pepb33a2	IGSIIFQVASGDITK		2	1548.8636474609375	1	b33.a1	1
b33	pepb33a3	IIIEFDTIK		2	1091.6351318359375	1	b33.a1	1
b33	pepb33a4	TDVVVNSVPIDIVISR		2	1725.9749755859375	1	b33.a1	1
b34	pepb34a1	GPYESGSGHSSGIGHR		3	1584.7154541015625	1	b34.a1	1
b34	pepb34a2	GSGSGQSPSYGR		2	1139.508056640625	1	b34.a1	1
b34	pepb34a3	HGSSSGSSSSYGQHGSGSR		3	1808.7547607421875	1	b34.a1	1
b35	pepb35a1	MSIDISAVQDGR	M1:+15.99491	2	1307.6263427734375	1	b35.a1	1
b35	pepb35a2	NAVAISASPQIK		2	1198.679443359375	1	b35.a1	1
b35	pepb35a3	QVAASPAVGQPIQK		2	1393.7801513671875	1	b35.a1	1
b36	pepb36a1	AIAAAGYDVEK		2	1107.5684814453125	1	b36.a1	1
b36	pepb36a2	ASGPPVSEIITK		2	1198.668212890625	1	b36.a1	1
b36	pepb36a3	SGVSIAAIK		2	845.509521484375	1	b36.a1	1
b37	pepb37a1	DGYIHYGQTVK		2	1280.62744140625	1	b37.a1	1
b37	pepb37a2	QPVQVPVTIVR		2	1235.74755859375	1	b37.a1	1
b37	pepb37a3	QTAIIDADDPVSQIHK		3	1750.8974609375	1	b37.a1	1
b38	pepb38a1	APNITNVNK		2	970.531982421875	1	b38.a1	1
b38	pepb38a2	IIIPQIER		2	981.609619140625	1	b38.a1	1
b38	pepb38a3	IYIEIINIPR		2	1243.7413330078125	1	b38.a1	1
b39	pepb39a1	GIIQSGQIPGR		2	1125.637939453125	1	b39.a1	1
b39	pepb39a2	NAIANASTIAEVER		2	1458.755126953125	1	b39.a1	1
b39	pepb39a3	SITYISIIR		2	1065.6307373046875	1	b39.a1	1
b40	pepb40a1	GENIVSMTVEGPPPK		2	1554.7835693359375	1	b40.a1	1
b40	pepb40a2	GENIVSMTVEGPPPK	M7:+15.99491	2	1570.778564453125	1	b40.a1	1
b40	pepb40a3	VIGIVIIR		2	882.6138916015625	1	b40.a1	1
b41	pepb41a1	MFIISDGEGK		2	1096.53466796875	1	b41.a1	1
b41	pepb41a2	MFIISDGEGK	M1:+15.99491	2	1112.5296630859375	1	b41.a1	1
b41	pepb41a3	VDMMDIPR	V1:+42.01057	2	1018.469970703125	1	b41.a1	1
b42	pepb42a1	EDTGDQQGIIK		2	1203.5855712890625	1	b42.a1	1
b42	pepb42a2	SGPTHVSTR		2	941.4802856445312	1	b42.a1	1
b43	pepb43a1	FSSQQAATK		2	967.4848022460938	1	b43.a1	1
b43	pepb43a2	IDNIDVNR		2	958.4957275390625	1	b43.a1	1
b44	pepb44a1	INQESTAPK		2	987.510986328125	1	b44.a1	1
b44	pepb44a2	NQIVTPEPTSR		2	1241.64892578125	1	b44.a1	1
b45	pepb45a1	EEASGSSVTAEEAK		2	1394.6285400390625	1	b45.a1	1
b45	pepb45a2	HIEIFTDISSR		2	1317.68017578125	1	b45.a1	1
b46	pepb46a1	IAQGVSGSIQDK		2	1202.637939453125	1	b46.a1	1
b46	pepb46a2	NIIDAGVDGIR		2	1142.6168212890625	1	b46.a1	1
b47	pepb47a1	AIVEFISNIAR		2	1232.7001953125	1	b47.a1	1
b47	pepb47a2	PVEGTPASR		2	913.4741821289062	1	b47.a1	1
b48	pepb48a1	AIAAGGYDVEK		2	1093.5528564453125	1	b48.a1	1
b48	pepb48a2	ATGPPVSEIITK		2	1212.6839599609375	1	b48.a1	1
b49	pepb49a1	DAVTYTEHAK		2	1134.54296875	1	b49.a1	1
b49	pepb49a2	TVTAMDVVYAIK		2	1310.702880859375	1	b49.a1	1
b50	pepb50a1	EPVQIETISIR		2	1284.7161865234375	1	b50.a1	1
b50	pepb50a2	ISHETVTIEIK		2	1269.705322265625	1	b50.a1	1
b51	pepb51a1	AGIEIISDQGYR	A1:+42.01057	2	1363.685546875	1	b51.a1	1
b51	pepb51a2	VIEAAAQAAR		2	999.55859375	1	b51.a1	1
b52	pepb52a1	IQAITASSANIR		2	1244.6961669921875	1	b52.a1	1
b52	pepb52a2	ITDQTIIYIR		2	1235.6998291015625	1	b52.a1	1
b53	pepb53a1	EEEEFNTGPISVITQSVK		2	2006.9920654296875	1	b53.a1	1
b53	pepb53a2	GDSVIVVIR		2	957.5731811523438	1	b53.a1	1
b54	pepb54a1	GTAYVVYEDIFDAK		2	1590.76904296875	1	b54.a1	1
b54	pepb54a2	ITAEEMYDIFGK		2	1416.6719970703125	1	b54.a1	1

## Sheet: spectra
MS Sample :	DaPR130924_VB110_O1929.m
Group ID	Peptide ID	Sample	Scan	Rt (minutes)	Sequence (top)	Modifs (top)	Number of subgroups	Sub-groups Ids	Best E-value	Best hyperscore	Charge	MH+ Obs	MH+ theo	DeltaMH+	Delta-ppm
a1	pepa1b34	DaPR130924_VB110_O1929.m	704	10.130000114440918	TGNAWHSK		1	a1.a1	9.999999747378752E-6	39.20000076293945	2	900.432373046875	900.4326782226562	-3.000000142492354E-4	-0.3331731749689479
a1	pepa1b18	DaPR130924_VB110_O1929.m	1393	16.15999984741211	KGDEVDGVDEVAK		1	a1.a1	1.1000000085914508E-4	45.79999923706055	2	1360.6600341796875	1360.6595458984375	6.000000284984708E-4	0.44096264220326575
a1	pepa1b10	DaPR130924_VB110_O1929.m	1431	16.40999984741211	GGAAVDPDSGLEHSAH		1	a1.a1	0.0012000000569969416	38.29999923706055	3	1519.6788330078125	1519.6776123046875	0.0013000000035390258	0.8554445975995484
a1	pepa1b19	DaPR130924_VB110_O1929.m	1531	17.030000686645508	KPPLLNNADSVQAK		1	a1.a1	0.0017999999690800905	45.70000076293945	3	1494.82958984375	1494.827880859375	0.0017000000225380063	1.1372546928685048
a1	pepa1b19	DaPR130924_VB110_O1929.m	1536	17.049999237060547	KPPLLNNADSVQAK		1	a1.a1	1.999999943436137E-9	57.20000076293945	2	1494.8287353515625	1494.827880859375	8.999999845400453E-4	0.6020759955471503
a1	pepa1b29	DaPR130924_VB110_O1929.m	1572	17.299999237060547	PIDVNYEK		1	a1.a1	0.014999999664723873	35.5	2	977.4945678710938	977.4943237304688	3.000000142492354E-4	0.30690716760822484
a1	pepa1a9	DaPR130924_VB110_O1929.m	1665	17.829999923706055	GDEVDGVDEVAK		1	a1.a1	3.799999959142042E-8	56.900001525878906	2	1232.563720703125	1232.564453125	-7.999999797903001E-4	-0.6490532627011989
a1	pepa1b11	DaPR130924_VB110_O1929.m	1685	17.93000030517578	GGSDDSSKDPIDVNYEK		1	a1.a1	3.899999967416079E-7	64.4000015258789	2	1825.8114013671875	1825.80908203125	0.002400000113993883	1.3144858011790772
a1	pepa1b11	DaPR130924_VB110_O1929.m	1682	17.90999984741211	GGSDDSSKDPIDVNYEK		1	a1.a1	4.5000000682193786E-5	57.400001525878906	3	1825.8095703125	1825.80908203125	5.000000237487257E-4	0.27385120857897444
a1	pepa1b26	DaPR130924_VB110_O1929.m	1772	18.450000762939453	MVDPEKPQLGMIDR	M1:+15.99491 - M11:+15.99491	1	a1.a1	0.012000000104308128	29.899999618530273	2	1660.802978515625	1660.8037109375	-6.99999975040555E-4	-0.42148266554957
a1	pepa1a1	DaPR130924_VB110_O1929.m	1779	18.479999542236328	AEPVEVVAPR		1	a1.a1	0.013000000268220901	37.20000076293945	2	1066.59033203125	1066.589599609375	7.999999797903001E-4	0.7500541727420651
a1	pepa1a5	DaPR130924_VB110_O1929.m	1800	18.579999923706055	DSEEAEIIR		1	a1.a1	0.006500000134110451	42.400001525878906	2	1061.512939453125	1061.5113525390625	0.0015999999595806003	1.5072848309662539
a1	pepa1b30	DaPR130924_VB110_O1929.m	1838	18.780000686645508	PVQDLIK		1	a1.a1	0.041999999433755875	29.100000381469727	2	812.4892578125	812.4880981445312	0.0012000000569969416	1.476944782006489
a1	pepa1a4	DaPR130924_VB110_O1929.m	1854	18.860000610351562	DPIDVNYEK		1	a1.a1	4.799999828719592E-7	43.0	2	1092.5213623046875	1092.521240234375	1.9999999494757503E-4	0.18306279784974222
a1	pepa1b32	DaPR130924_VB110_O1929.m	1952	19.459999084472656	QQVPSGESAILDR		1	a1.a1	9.899999895424116E-6	35.29999923706055	2	1399.7198486328125	1399.718017578125	0.0019000000320374966	1.3574162854065344
a1	pepa1b23	DaPR130924_VB110_O1929.m	2068	20.149999618530273	MAIMVQSPMFDGK	M1:+15.99491 - M4:+15.99491 - M9:+15.99491	1	a1.a1	6.100000064179767E-6	53.29999923706055	2	1502.6717529296875	1502.669189453125	0.0026000000070780516	1.730254420152372
a1	pepa1b25	DaPR130924_VB110_O1929.m	2149	20.610000610351562	MVDPEKPQLGMIDR		1	a1.a1	0.005900000222027302	34.29999923706055	2	1628.810791015625	1628.8138427734375	-0.003100000089034438	-1.9032255299082927
a1	pepa1b13	DaPR130924_VB110_O1929.m	2151	20.6299991607666	GIYFADMVSK	M7:+15.99491	1	a1.a1	1.6999999934341758E-4	38.20000076293945	2	1146.5501708984375	1146.5504150390625	-1.9999999494757503E-4	-0.17443628498513178
a1	pepa1a6	DaPR130924_VB110_O1929.m	2173	20.729999542236328	EELGFRPEYSASQLK		1	a1.a1	0.0044999998062849045	39.29999923706055	2	1753.879150390625	1753.8759765625	0.0031999999191612005	1.8245303327735998
a1	pepa1a6	DaPR130924_VB110_O1929.m	2171	20.729999542236328	EELGFRPEYSASQLK		1	a1.a1	2.699999895412475E-4	38.20000076293945	3	1753.87841796875	1753.8759765625	0.0024999999441206455	1.4254143266278767
a1	pepa1b22	DaPR130924_VB110_O1929.m	2302	21.43000030517578	MAIMVQSPMFDGK	M4:+15.99491 - M9:+15.99491	1	a1.a1	6.500000017695129E-4	41.79999923706055	2	1486.6773681640625	1486.67431640625	0.003100000089034438	2.08519112412468
a1	pepa1b22	DaPR130924_VB110_O1929.m	2210	20.93000030517578	MAIMVQSPMFDGK	M1:+15.99491 - M9:+15.99491	1	a1.a1	3.900000137946336E-6	45.900001525878906	2	1486.6776123046875	1486.67431640625	0.0034000000450760126	2.2869837781921603
a1	pepa1a2	DaPR130924_VB110_O1929.m	2215	20.950000762939453	AMVEYEIDLQK	M2:+15.99491	1	a1.a1	3.7999998312443495E-5	53.29999923706055	2	1354.6578369140625	1354.65625	0.0015999999595806003	1.1811114144865904
a1	pepa1b17	DaPR130924_VB110_O1929.m	2221	21.0	LEQMPSKEDAIEHFMK		1	a1.a1	9.699999936856329E-4	49.79999923706055	3	1932.9178466796875	1932.9197998046875	-0.0019000000320374966	-0.9829688910163178
a1	pepa1b14	DaPR130924_VB110_O1929.m	2239	21.079999923706055	HPDVEVDGFSELR		1	a1.a1	4.199999966658652E-4	42.099998474121094	3	1499.71484375	1499.712890625	0.0019000000320374966	1.266909182360684
a1	pepa1b24	DaPR130924_VB110_O1929.m	2364	21.760000228881836	MIFDVESMK	M1:+15.99491	1	a1.a1	0.0052999998442828655	35.5	2	1115.5130615234375	1115.5115966796875	0.001500000013038516	1.3446745130245672
a1	pepa1b16	DaPR130924_VB110_O1929.m	2419	22.059999465942383	IAPPEAPVTGYMFGK	M12:+15.99491	1	a1.a1	0.02800000086426735	38.29999923706055	3	1593.7999267578125	1593.798583984375	0.00139999995008111	0.8784045638823551
a1	pepa1b21	DaPR130924_VB110_O1929.m	2443	22.209999084472656	MAIMVQSPMFDGK	M9:+15.99491	1	a1.a1	8.799999704933725E-6	54.20000076293945	2	1470.6805419921875	1470.679443359375	0.0012000000569969416	0.8159494323629501
a1	pepa1b31	DaPR130924_VB110_O1929.m	2446	22.229999542236328	QQVPSGESAILDR	Q1:-17.02655	1	a1.a1	6.799999937356915E-6	54.29999923706055	2	1382.6932373046875	1382.6915283203125	0.0017999999690800905	1.3018087781782555
a1	pepa1b12	DaPR130924_VB110_O1929.m	2563	22.8799991607666	GIYFADMVSK		1	a1.a1	1.9999999494757503E-4	41.70000076293945	2	1130.5562744140625	1130.5555419921875	7.999999797903001E-4	0.7076166982301418
a1	pepa1a3	DaPR130924_VB110_O1929.m	2576	22.959999084472656	AQNDLIWNIK		1	a1.a1	2.6000000070780516E-4	53.20000076293945	2	1214.6495361328125	1214.6531982421875	-0.003599999938160181	-2.9638088825435944
a1	pepa1b36	DaPR130924_VB110_O1929.m	2602	23.110000610351562	VVSEDFLQDVSASTK		1	a1.a1	3.799999811343602E-12	74.5999984741211	2	1624.808837890625	1624.806884765625	0.0020000000949949026	1.2309155714116748
a1	pepa1b15	DaPR130924_VB110_O1929.m	2678	23.549999237060547	IAPPEAPVTGYMFGK		1	a1.a1	4.299999854993075E-4	43.79999923706055	3	1577.8026123046875	1577.8037109375	-0.0010999999940395355	-0.6971716357454484
a1	pepa1b20	DaPR130924_VB110_O1929.m	2705	23.700000762939453	MAIMVQSPMFDGK		1	a1.a1	1.1000000085914508E-5	49.29999923706055	2	1454.68505859375	1454.6844482421875	6.000000284984708E-4	0.41246060561347114
a1	pepa1a8	DaPR130924_VB110_O1929.m	2716	23.760000228881836	FYTLIPHDFGMK		1	a1.a1	0.006099999882280827	37.0	2	1468.732177734375	1468.7298583984375	0.0024999999441206455	1.702150963858491
a1	pepa1b28	DaPR130924_VB110_O1929.m	2754	23.979999542236328	NTHATTHNAYDLEVIDIFK		1	a1.a1	0.017999999225139618	50.70000076293945	3	2202.084228515625	2202.0830078125	0.0012000000569969416	0.5449386116416177
a1	pepa1a7	DaPR130924_VB110_O1929.m	2790	24.229999542236328	FYPLEIDYGQDEEAVK		1	a1.a1	9.000000034120603E-8	51.900001525878906	2	1915.8956298828125	1915.8963623046875	-6.99999975040555E-4	-0.3653642174039647
a1	pepa1b33	DaPR130924_VB110_O1929.m	2808	24.329999923706055	SLQELFLAH		1	a1.a1	0.0010999999940395355	45.5	2	1057.569091796875	1057.568115234375	0.0010000000474974513	0.9455656170910887
a1	pepa1b35	DaPR130924_VB110_O1929.m	3013	25.93000030517578	VFSATLGLVDIVK		1	a1.a1	0.002899999963119626	38.79999923706055	3	1361.805419921875	1361.8043212890625	0.0010999999940395355	0.8077518750992748
a1	pepa1b35	DaPR130924_VB110_O1929.m	3002	25.860000610351562	VFSATLGLVDIVK		1	a1.a1	8.800000068731606E-5	48.20000076293945	2	1361.8055419921875	1361.8043212890625	0.0013000000035390258	0.9546158601615145
a1	pepa1b27	DaPR130924_VB110_O1929.m	3143	27.049999237060547	NAYDLEVIDIFK		1	a1.a1	5.4000000915266355E-8	57.0	2	1439.746826171875	1439.7420654296875	0.004800000227987766	3.3339306694183573
a2	pepa2b10	DaPR130924_VB110_O1929.m	765	10.779999732971191	IHEATGMPAGK	M7:+15.99491	1	a2.a1	0.0032999999821186066	41.70000076293945	2	1127.5545654296875	1127.5517578125	0.00279999990016222	2.4832562059894645
a2	pepa2a9	DaPR130924_VB110_O1929.m	1054	13.510000228881836	IHEATGMPAGK		1	a2.a1	0.02500000037252903	31.600000381469727	2	1111.558837890625	1111.556884765625	0.0020000000949949026	1.7992782217498553
a2	pepa2b28	DaPR130924_VB110_O1929.m	1176	14.550000190734863	VTWDGHSGSMAR	M10:+15.99491	1	a2.a1	0.029999999329447746	34.099998474121094	2	1319.579345703125	1319.580078125	-6.99999975040555E-4	-0.5304717664692161
a2	pepa2b18	DaPR130924_VB110_O1929.m	1210	14.779999732971191	QPTEEEASSK	Q1:-17.02655	1	a2.a1	0.004100000020116568	29.700000762939453	2	1088.475341796875	1088.474609375	6.99999975040555E-4	0.6431017949444807
a2	pepa2b23	DaPR130924_VB110_O1929.m	1231	15.0	VMQQQQQTTQQQLPQK	M2:+15.99491	1	a2.a1	0.010999999940395355	51.0	3	1957.9776611328125	1957.9764404296875	0.0013000000035390258	0.6639507895476692
a2	pepa2b23	DaPR130924_VB110_O1929.m	1233	15.010000228881836	VMQQQQQTTQQQLPQK	M2:+15.99491	1	a2.a1	1.500000071246177E-4	50.79999923706055	2	1957.9813232421875	1957.9764404296875	0.004999999888241291	2.5536568188450812
a2	pepa2b12	DaPR130924_VB110_O1929.m	1333	15.800000190734863	NGPEFEAR		1	a2.a1	8.10000017281709E-7	34.79999923706055	2	919.427978515625	919.4271850585938	6.99999975040555E-4	0.7613435695790799
a2	pepa2a8	DaPR130924_VB110_O1929.m	1351	15.90999984741211	IGEEEIQKPEEK		1	a2.a1	1.2999999853491317E-5	50.5	2	1428.7203369140625	1428.7220458984375	-0.0017000000225380063	-1.1898745647681095
a2	pepa2b22	DaPR130924_VB110_O1929.m	1374	16.049999237060547	VMQQQQQTTQQQLPQK		1	a2.a1	7.699999841861427E-4	55.79999923706055	2	1941.9879150390625	1941.9814453125	0.006500000134110451	3.347096930199806
a2	pepa2b22	DaPR130924_VB110_O1929.m	1370	16.010000228881836	VMQQQQQTTQQQLPQK		1	a2.a1	0.02500000037252903	44.5	3	1941.98193359375	1941.9814453125	5.000000237487257E-4	0.2574690015476778
a2	pepa2b27	DaPR130924_VB110_O1929.m	1469	16.649999618530273	VTWDGHSGSMAR		1	a2.a1	0.007600000128149986	35.79999923706055	2	1303.5843505859375	1303.585205078125	-7.999999797903001E-4	-0.6136921289639486
a2	pepa2a7	DaPR130924_VB110_O1929.m	1535	17.049999237060547	GLVPEDDTK		1	a2.a1	0.005799999926239252	29.399999618530273	2	973.4832763671875	973.4840698242188	-7.999999797903001E-4	-0.8217905198333194
a2	pepa2b11	DaPR130924_VB110_O1929.m	1784	18.5	LTAQFVAR		1	a2.a1	4.8999998398358E-5	41.79999923706055	2	905.52099609375	905.5208129882812	1.9999999494757503E-4	0.22086736392900924
a2	pepa2a1	DaPR130924_VB110_O1929.m	2263	21.209999084472656	AGPVQAVPPPPPVPTEPK		1	a2.a1	0.02500000037252903	27.299999237060547	2	1777.984619140625	1777.985107421875	-5.000000237487257E-4	-0.281217216984308
a2	pepa2b26	DaPR130924_VB110_O1929.m	2265	21.229999542236328	VQAQVIQETIVPK		1	a2.a1	1.1999999696854502E-4	51.599998474121094	2	1452.8388671875	1452.842529296875	-0.003599999938160181	-2.477900987591859
a2	pepa2b13	DaPR130924_VB110_O1929.m	2299	21.43000030517578	PAGPVQAVPPPPPVPTEPK		1	a2.a1	0.0010999999940395355	36.70000076293945	2	1875.043212890625	1875.037841796875	0.005400000140070915	2.879941950876052
a2	pepa2b20	DaPR130924_VB110_O1929.m	2373	21.829999923706055	RTDIFGVEETAIGK		1	a2.a1	6.000000284984708E-4	63.29999923706055	3	1535.8092041015625	1535.8067626953125	0.002400000113993883	1.5626966701083718
a2	pepa2b20	DaPR130924_VB110_O1929.m	2378	21.850000381469727	RTDIFGVEETAIGK		1	a2.a1	1.4000000192027073E-5	49.400001525878906	2	1535.81005859375	1535.8067626953125	0.0032999999821186066	2.148707807697869
a2	pepa2a4	DaPR130924_VB110_O1929.m	2468	22.360000610351562	EDSAPSKPVVGIIYPPPEVR		1	a2.a1	0.012000000104308128	28.799999237060547	3	2150.149169921875	2150.149658203125	-5.000000237487257E-4	-0.23254196369129695
a2	pepa2a2	DaPR130924_VB110_O1929.m	2513	22.6299991607666	ASKPLPPAPAPDEYLVSPITGEK		1	a2.a1	0.010999999940395355	44.79999923706055	3	2377.269287109375	2377.265380859375	0.0038999998942017555	1.6405403980568278
a2	pepa2b21	DaPR130924_VB110_O1929.m	2554	22.809999465942383	TEDSLMPEEEFLR	M6:+15.99491	1	a2.a1	0.00139999995008111	32.599998474121094	2	1611.724609375	1611.7210693359375	0.003599999938160181	2.2336370769437517
a2	pepa2a6	DaPR130924_VB110_O1929.m	2612	23.15999984741211	FNFLNPNDPYHAYYR		1	a2.a1	0.02800000086426735	37.599998474121094	3	1930.8863525390625	1930.887451171875	-0.0012000000569969416	-0.6214759209650721
a2	pepa2b15	DaPR130924_VB110_O1929.m	2672	23.510000228881836	PVVGIIYPPPEVR		1	a2.a1	0.01600000075995922	28.899999618530273	2	1435.8380126953125	1435.8311767578125	0.006899999920278788	4.805578839609386
a2	pepa2b25	DaPR130924_VB110_O1929.m	2719	23.780000686645508	VPPPPETPMPPPLPPTPDQVIVR	M9:+15.99491	1	a2.a1	0.03799999877810478	33.79999923706055	3	2487.331298828125	2487.33203125	-6.000000284984708E-4	-0.24122233017557487
a2	pepa2b19	DaPR130924_VB110_O1929.m	2746	23.950000762939453	QSDDEVYAPGLDIESSLK		1	a2.a1	0.0017000000225380063	34.70000076293945	2	1965.931884765625	1965.92919921875	0.0027000000700354576	1.3733963924582957
a2	pepa2a3	DaPR130924_VB110_O1929.m	2749	23.959999084472656	DSNSLAYYNMANGAVIHLALK	M10:+15.99491	1	a2.a1	0.010999999940395355	35.20000076293945	3	2281.129150390625	2281.128662109375	6.000000284984708E-4	0.26302770135887327
a2	pepa2a5	DaPR130924_VB110_O1929.m	2837	24.549999237060547	FNFLNPNDPYHAY		1	a2.a1	2.3999999393709004E-4	37.0	2	1611.7264404296875	1611.72314453125	0.0034000000450760126	2.1095434762555705
a2	pepa2b17	DaPR130924_VB110_O1929.m	2850	24.610000610351562	QFLTQLMQK	M7:+15.99491 - Q1:-17.02655	1	a2.a1	0.00860000029206276	41.900001525878906	2	1135.5809326171875	1135.58203125	-0.0010000000474974513	-0.8806057334287811
a2	pepa2b14	DaPR130924_VB110_O1929.m	2859	24.68000030517578	PLPPAPAPDEYLVSPITGEK		1	a2.a1	0.0019000000320374966	35.79999923706055	3	2091.10791015625	2091.101318359375	0.0066999997943639755	3.2040531635361527
a2	pepa2b24	DaPR130924_VB110_O1929.m	2861	24.68000030517578	VPPPPETPMPPPLPPTPDQVIVR		1	a2.a1	0.0012000000569969416	39.29999923706055	3	2471.340576171875	2471.337158203125	0.0035000001080334187	1.416237398614692
a2	pepa2b16	DaPR130924_VB110_O1929.m	3135	26.979999542236328	QFLTQLMQK	Q1:-17.02655	1	a2.a1	0.009999999776482582	35.0	2	1119.587158203125	1119.587158203125	9.999999747378752E-5	0.08931863566056075
a3	pepa3b12	DaPR130924_VB110_O1929.m	725	10.359999656677246	KTDVEERPR		1	a3.a1	0.0017999999690800905	38.599998474121094	2	1129.5968017578125	1129.596435546875	3.9999998989515007E-4	0.35410875716998597
a3	pepa3b13	DaPR130924_VB110_O1929.m	834	11.510000228881836	MSELSSSRPK	M1:+15.99491	1	a3.a1	0.0012000000569969416	29.700000762939453	2	1137.5579833984375	1137.5572509765625	7.999999797903001E-4	0.7032612900172905
a3	pepa3a6	DaPR130924_VB110_O1929.m	1068	13.630000114440918	DPNNPYDK		1	a3.a1	1.9999999494757503E-4	37.0	2	962.4215698242188	962.4218139648438	-3.000000142492354E-4	-0.31171364769189874
a3	pepa3a9	DaPR130924_VB110_O1929.m	1094	13.859999656677246	EYNVNDDSMK	M9:+15.99491	1	a3.a1	0.04500000178813934	22.100000381469727	2	1230.5064697265625	1230.4949951171875	0.012000000104308128	9.75217302949314
a3	pepa3a9	DaPR130924_VB110_O1929.m	1096	13.880000114440918	EYNVNDDSMK	M9:+15.99491	1	a3.a1	0.0071000000461936	26.899999618530273	2	1230.4925537109375	1230.4947509765625	-0.002099999925121665	-1.7066305430844249
a3	pepa3b18	DaPR130924_VB110_O1929.m	1183	14.600000381469727	SDMEWTSSSK	M3:+15.99491	2	a3.a1 a3.a2	0.0035000001080334187	25.0	2	1173.4713134765625	1173.4732666015625	-0.0019000000320374966	-1.6191251101441724
a3	pepa3b25	DaPR130924_VB110_O1929.m	1185	14.600000381469727	VNNVNGNQVGHLK		1	a3.a1	0.03799999877810478	38.5	2	1392.7381591796875	1392.7347412109375	0.0035000001080334187	2.513041431701691
a3	pepa3b16	DaPR130924_VB110_O1929.m	1286	15.449999809265137	PVTMGDEGGLR	M4:+15.99491	2	a3.a1 a3.a2	1.900000061141327E-4	42.70000076293945	2	1147.5426025390625	1147.5416259765625	0.0010000000474974513	0.8714281250115413
a3	pepa3b10	DaPR130924_VB110_O1929.m	1324	15.729999542236328	GDSPLHSIR		2	a3.a1 a3.a2	3.100000030826777E-4	43.29999923706055	2	981.5115356445312	981.5115966796875	-9.999999747378752E-5	-0.10188366374077813
a3	pepa3a5	DaPR130924_VB110_O1929.m	1620	17.549999237060547	AVSSNGPSGNDTPEELR		1	a3.a1	4.700000033608376E-7	57.29999923706055	2	1729.799072265625	1729.7991943359375	-9.999999747378752E-5	-0.05781017692760407
a3	pepa3b24	DaPR130924_VB110_O1929.m	1626	17.600000381469727	VILDEGHAIR		2	a3.a1 a3.a2	0.0052999998442828655	55.70000076293945	2	1122.6282958984375	1122.626953125	0.0013000000035390258	1.15799821117806
a3	pepa3b15	DaPR130924_VB110_O1929.m	1701	18.030000686645508	PVTMGDEGGLR		2	a3.a1 a3.a2	6.699999794363976E-4	38.400001525878906	2	1131.5574951171875	1131.5469970703125	0.010999999940395355	9.721204659528457
a3	pepa3b22	DaPR130924_VB110_O1929.m	1759	18.3799991607666	TIQRPVTMGDEGGLR		2	a3.a1 a3.a2	0.0024999999441206455	43.70000076293945	3	1629.8409423828125	1629.838134765625	0.00279999990016222	1.717961949985216
a3	pepa3a7	DaPR130924_VB110_O1929.m	1817	18.65999984741211	ELAAGAFGTK		1	a3.a1	0.006099999882280827	38.79999923706055	2	964.5103759765625	964.5101928710938	9.999999747378752E-5	0.10367956524763494
a3	pepa3a4	DaPR130924_VB110_O1929.m	2018	19.850000381469727	AVLDLESER		2	a3.a1 a3.a2	0.014000000432133675	42.900001525878906	2	1031.538818359375	1031.5372314453125	0.0017000000225380063	1.648025849882407
a3	pepa3a1	DaPR130924_VB110_O1929.m	2022	19.860000610351562	AGGVGLNLSAASR		2	a3.a1 a3.a2	3.899999967416079E-8	64.9000015258789	2	1172.6397705078125	1172.6385498046875	0.0012000000569969416	1.023333283045156
a3	pepa3a2	DaPR130924_VB110_O1929.m	2096	20.299999237060547	AGPSYSMPVHAAVQMTTEQLK	M7:+15.99491 - M15:+15.99491	1	a3.a1	1.5999999595806003E-4	42.29999923706055	3	2278.08642578125	2278.084716796875	0.0019000000320374966	0.8340339663526699
a3	pepa3a3	DaPR130924_VB110_O1929.m	2099	20.309999465942383	ASGFVFTR		2	a3.a1 a3.a2	0.002099999925121665	40.79999923706055	2	884.4638061523438	884.462890625	8.999999845400453E-4	1.0175666996091448
a3	pepa3b27	DaPR130924_VB110_O1929.m	2125	20.479999542236328	YYTGVVNNNEMVALQR	M11:+15.99491	1	a3.a1	2.4000000848900527E-5	46.20000076293945	2	1886.911376953125	1886.9068603515625	0.0044999998062849045	2.384855289278284
a3	pepa3b21	DaPR130924_VB110_O1929.m	2128	20.479999542236328	THEMEPAEAIETPLLPHQK	M4:+15.99491	1	a3.a1	2.300000051036477E-4	46.0	3	2187.0830078125	2187.075439453125	0.007600000128149986	3.474960209900375
a3	pepa3b23	DaPR130924_VB110_O1929.m	2201	20.860000610351562	VFIQHITLSDEER		2	a3.a1 a3.a2	5.600000019256868E-9	57.29999923706055	2	1586.8212890625	1586.8177490234375	0.003599999938160181	2.2686914993077814
a3	pepa3b23	DaPR130924_VB110_O1929.m	2197	20.850000381469727	VFIQHITLSDEER		2	a3.a1 a3.a2	0.005200000014156103	50.900001525878906	3	1586.8179931640625	1586.8177490234375	1.9999999494757503E-4	0.1260384156092654
a3	pepa3b26	DaPR130924_VB110_O1929.m	2408	22.0	YYTGVVNNNEMVALQR		1	a3.a1	0.007000000216066837	29.799999237060547	2	1870.9140625	1870.9119873046875	0.002099999925121665	1.1224472018841523
a3	pepa3b20	DaPR130924_VB110_O1929.m	2449	22.25	TAVQYIESSDSEEIETSELPQK		1	a3.a1	4.099999853512948E-11	52.099998474121094	2	2483.181884765625	2483.16796875	0.014000000432133675	5.637959497029564
a3	pepa3b14	DaPR130924_VB110_O1929.m	2582	22.979999542236328	NDLYYNTITNFSEK		1	a3.a1	4.999999987376214E-7	58.20000076293945	2	1721.807373046875	1721.8021240234375	0.0052999998442828655	3.0781701162605377
a3	pepa3a8	DaPR130924_VB110_O1929.m	2629	23.229999542236328	ELAGALAYIMDNK	M10:+15.99491	1	a3.a1	7.099999929778278E-4	38.400001525878906	2	1424.70751953125	1424.7093505859375	-0.0017999999690800905	-1.2634155649640455
a3	pepa3b17	DaPR130924_VB110_O1929.m	2750	23.959999084472656	QALAWMVSR	M6:+15.99491 - Q1:-17.02655	1	a3.a1	0.041999999433755875	36.0	2	1060.528564453125	1060.5247802734375	0.003800000064074993	3.583131799235498
a3	pepa3b11	DaPR130924_VB110_O1929.m	2764	24.059999465942383	LSYPTFFPR		1	a3.a1	0.007300000172108412	29.5	2	1127.5908203125	1127.5887451171875	0.0020000000949949026	1.7736963974281665
a3	pepa3b19	DaPR130924_VB110_O1929.m	1775	18.459999084472656	SLGNDTPEELR		1	a3.a2	3.699999942909926E-4	39.400001525878906	2	1230.5955810546875	1230.5965576171875	-8.999999845400453E-4	-0.7313525939668817
a4	pepa4b24	DaPR130924_VB110_O1929.m	931	12.40999984741211	VLHNAQEVEK		1	a4.a1	0.0015999999595806003	44.0	2	1166.6160888671875	1166.6168212890625	-6.99999975040555E-4	-0.6000256144661831
a4	pepa4b21	DaPR130924_VB110_O1929.m	934	12.430000305175781	SVEYAMK	M6:+15.99491	1	a4.a1	0.027000000700354576	26.899999618530273	2	843.3919067382812	843.39208984375	-1.9999999494757503E-4	-0.23713762241311484
a4	pepa4b17	DaPR130924_VB110_O1929.m	986	12.899999618530273	NSGEAPSSPTPK		1	a4.a1	5.200000014156103E-4	39.400001525878906	2	1171.5595703125	1171.5594482421875	1.9999999494757503E-4	0.17071263028748207
a4	pepa4b18	DaPR130924_VB110_O1929.m	1037	13.359999656677246	PNNSGEAPSSPTPK		1	a4.a1	4.400000079840538E-7	58.099998474121094	2	1382.656005859375	1382.6551513671875	0.0010000000474974513	0.7232461735007736
a4	pepa4b19	DaPR130924_VB110_O1929.m	1384	16.110000610351562	SEAHTADGISIR		1	a4.a1	1.1000000199601345E-7	47.900001525878906	2	1256.624267578125	1256.6234130859375	8.999999845400453E-4	0.7162050103219718
a4	pepa4b19	DaPR130924_VB110_O1929.m	1389	16.149999618530273	SEAHTADGISIR		1	a4.a1	0.0015999999595806003	45.900001525878906	3	1256.6251220703125	1256.6234130859375	0.0017000000225380063	1.3528317273376693
a4	pepa4b10	DaPR130924_VB110_O1929.m	1427	16.399999618530273	IMFSEMK	M2:+15.99491 - M6:+15.99491	1	a4.a1	0.003800000064074993	30.5	2	917.4111328125	917.4110717773438	0.0	0.0
a4	pepa4a8	DaPR130924_VB110_O1929.m	1518	16.959999084472656	GASFVTSTNPR		1	a4.a1	0.032999999821186066	34.20000076293945	2	1136.571044921875	1136.5699462890625	0.0012000000569969416	1.0558083652616193
a4	pepa4b13	DaPR130924_VB110_O1929.m	1595	17.43000030517578	LTTTGQVTSPVK		1	a4.a1	2.7999999474559445E-7	50.20000076293945	2	1231.689697265625	1231.689697265625	9.999999747378752E-5	0.08118927818897037
a4	pepa4b12	DaPR130924_VB110_O1929.m	1649	17.729999542236328	LQNELDMVK	M7:+15.99491	1	a4.a1	0.00430000014603138	38.20000076293945	2	1105.556396484375	1105.55615234375	1.9999999494757503E-4	0.1809044203893039
a4	pepa4b16	DaPR130924_VB110_O1929.m	1753	18.350000381469727	NLQDVVER		1	a4.a1	0.0026000000070780516	42.400001525878906	2	972.5121459960938	972.5112915039062	7.999999797903001E-4	0.8226125359975698
a4	pepa4b22	DaPR130924_VB110_O1929.m	1975	19.579999923706055	TGKPLPFGTLGVHK		1	a4.a1	3.000000106112566E-7	51.0	3	1451.8358154296875	1451.8372802734375	-0.001500000013038516	-1.0331736437819035
a4	pepa4a2	DaPR130924_VB110_O1929.m	1976	19.600000381469727	ADFTVVAGDEGSSTTGGSSEENK		1	a4.a1	7.400000322377309E-5	49.900001525878906	2	2244.977783203125	2244.974365234375	0.0035000001080334187	1.559037894701314
a4	pepa4a5	DaPR130924_VB110_O1929.m	1982	19.6299991607666	DLEQGDVSETIR		1	a4.a1	2.9000000722589903E-5	65.5999984741211	2	1361.65576171875	1361.6546630859375	0.0010999999940395355	0.8078406543598873
a4	pepa4b11	DaPR130924_VB110_O1929.m	2020	19.850000381469727	LQNELDMVK		1	a4.a1	0.005499999970197678	41.5	2	1089.5621337890625	1089.561279296875	8.999999845400453E-4	0.826020529217816
a4	pepa4b27	DaPR130924_VB110_O1929.m	2148	20.610000610351562	VVPNPFSESGGDMK	M13:+15.99491	1	a4.a1	6.299999949987978E-5	16.0	2	1479.6768798828125	1479.6788330078125	-0.0019000000320374966	-1.284062453049543
a4	pepa4a7	DaPR130924_VB110_O1929.m	2162	20.68000030517578	EDEQQQALQDIASR		1	a4.a1	5.599999894911889E-7	57.599998474121094	2	1630.7684326171875	1630.76708984375	0.0013000000035390258	0.7971708600420577
a4	pepa4a4	DaPR130924_VB110_O1929.m	2315	21.510000228881836	ALDLADMITR	M7:+15.99491	1	a4.a1	7.600000244565308E-4	54.0	2	1134.5792236328125	1134.582763671875	-0.0035000001080334187	-3.0848345489634372
a4	pepa4a6	DaPR130924_VB110_O1929.m	2425	22.079999923706055	DYIPQAFPGGH		1	a4.a1	0.008799999952316284	37.29999923706055	2	1201.56640625	1201.5640869140625	0.002400000113993883	1.9973966766581086
a4	pepa4b14	DaPR130924_VB110_O1929.m	2499	22.559999465942383	LYLPPSTPDFSR		1	a4.a1	0.017999999225139618	31.200000762939453	2	1392.7203369140625	1392.7161865234375	0.00419999985024333	3.015689693912127
a4	pepa4b14	DaPR130924_VB110_O1929.m	2595	23.059999465942383	LYLPPSTPDFSR		1	a4.a1	0.04600000008940697	43.70000076293945	2	1392.7177734375	1392.7161865234375	0.0015999999595806003	1.1488341810506233
a4	pepa4a9	DaPR130924_VB110_O1929.m	2671	23.5	HVLDALDPNAYEAFK		1	a4.a1	6.499999926745659E-6	44.70000076293945	2	1702.8485107421875	1702.8438720703125	0.004600000102072954	2.701363394214343
a4	pepa4b23	DaPR130924_VB110_O1929.m	2722	23.799999237060547	TQIIQDFLR		1	a4.a1	7.699999841861427E-4	38.900001525878906	2	1133.6329345703125	1133.6318359375	0.0012000000569969416	1.058544775257265
a4	pepa4a1	DaPR130924_VB110_O1929.m	2723	23.799999237060547	AAVWEITGAEFSK		1	a4.a1	9.399999889581068E-9	65.19999694824219	2	1408.71142578125	1408.7110595703125	3.000000142492354E-4	0.2129606438532128
a4	pepa4b26	DaPR130924_VB110_O1929.m	2731	23.850000381469727	VIQEGLEGLVLK		1	a4.a1	1.9999999494757503E-5	68.9000015258789	2	1297.774169921875	1297.77294921875	0.0012000000569969416	0.924661018492744
a4	pepa4a3	DaPR130924_VB110_O1929.m	2820	24.450000762939453	ALDLADMITR		1	a4.a1	2.5999999706982635E-5	57.900001525878906	2	1118.5882568359375	1118.5877685546875	5.000000237487257E-4	0.44699221447304854
a4	pepa4b15	DaPR130924_VB110_O1929.m	2876	24.780000686645508	IYYPDFIVPDPK		1	a4.a1	1.9999999494757503E-4	46.70000076293945	2	1466.761962890625	1466.7569580078125	0.004999999888241291	3.40888097441339
a4	pepa4b20	DaPR130924_VB110_O1929.m	2973	25.600000381469727	SMILDSEVLLIDNK		1	a4.a1	5.200000074978561E-8	56.099998474121094	2	1589.84765625	1589.845947265625	0.0017999999690800905	1.1321851479861362
a4	pepa4b25	DaPR130924_VB110_O1929.m	3022	26.0	VLLDIFTGVR		1	a4.a1	3.3000000985339284E-4	50.20000076293945	2	1132.676513671875	1132.6728515625	0.003700000001117587	3.2666095916517377
a5	pepa5b23	DaPR130924_VB110_O1929.m	1394	16.15999984741211	VVEELTR		1	a5.a1	0.00139999995008111	32.599998474121094	2	845.4745483398438	845.4730834960938	0.00139999995008111	1.6558776114929723
a5	pepa5a3	DaPR130924_VB110_O1929.m	1395	16.15999984741211	EEQMDGTVTLK	M4:+15.99491	1	a5.a1	0.0035000001080334187	33.400001525878906	2	1266.586181640625	1266.588623046875	-0.002400000113993883	-1.8948536804479585
a5	pepa5b19	DaPR130924_VB110_O1929.m	1504	16.860000610351562	PSASTQALSSSVSSSK		1	a5.a1	1.3000000035390258E-4	47.0	2	1523.7574462890625	1523.7552490234375	0.002300000051036477	1.509428796068482
a5	pepa5b22	DaPR130924_VB110_O1929.m	1765	18.40999984741211	TYEVSLR		1	a5.a1	0.04800000041723251	22.700000762939453	2	867.45849609375	867.45751953125	0.0010000000474974513	1.1527942579111234
a5	pepa5b11	DaPR130924_VB110_O1929.m	1766	18.40999984741211	IEVQDTSGGTTALR		1	a5.a1	3.899999967416079E-7	78.5	2	1447.74169921875	1447.7391357421875	0.0026000000070780516	1.7959036561826134
a5	pepa5a7	DaPR130924_VB110_O1929.m	1985	19.649999618530273	GAVYSMVEFNGK	M6:+15.99491	1	a5.a1	4.399999852466863E-6	48.70000076293945	2	1317.6171875	1317.61474609375	0.0024999999441206455	1.8973679154185539
a5	pepa5b16	DaPR130924_VB110_O1929.m	2005	19.760000228881836	MQEVVANLQYDDGSGMK	M1:+15.99491 - M16:+15.99491	1	a5.a1	5.80000005356851E-6	50.29999923706055	2	1916.836181640625	1916.8369140625	-6.000000284984708E-4	-0.3130156895960672
a5	pepa5b12	DaPR130924_VB110_O1929.m	2115	20.40999984741211	IEVQDTSGGTTALRPSASTQALSSSVSSSK		1	a5.a1	1.3000000035390258E-4	43.70000076293945	3	2952.485595703125	2952.47607421875	0.009499999694526196	3.217638163940067
a5	pepa5b18	DaPR130924_VB110_O1929.m	2155	20.649999618530273	PMEGNFEEIAR		1	a5.a1	0.002400000113993883	36.599998474121094	2	1292.597412109375	1292.5943603515625	0.003100000089034438	2.398277591271011
a5	pepa5b15	DaPR130924_VB110_O1929.m	2174	20.75	MQEVVANLQYDDGSGMK	M16:+15.99491	1	a5.a1	6.200000061653554E-4	41.099998474121094	2	1900.8388671875	1900.842041015625	-0.003000000026077032	-1.5782479350436314
a5	pepa5a4	DaPR130924_VB110_O1929.m	2185	20.780000686645508	EMLGGEIIPR	M2:+15.99491	1	a5.a1	0.04800000041723251	35.0	2	1130.5892333984375	1130.5877685546875	0.00139999995008111	1.2382939113792393
a5	pepa5b13	DaPR130924_VB110_O1929.m	2252	21.149999618530273	IVVFQYSDGK		1	a5.a1	1.5999999595806003E-4	61.5	2	1155.6058349609375	1155.6048583984375	0.0010000000474974513	0.865347735629426
a5	pepa5b21	DaPR130924_VB110_O1929.m	2278	21.299999237060547	SYNYVVTAQK	S1:+42.01056	1	a5.a1	3.9999998989515007E-5	45.29999923706055	2	1214.606689453125	1214.6055908203125	0.0010999999940395355	0.9056437763444054
a5	pepa5b14	DaPR130924_VB110_O1929.m	2324	21.559999465942383	MQEVVANLQYDDGSGMK		1	a5.a1	2.5999999930803597E-9	62.400001525878906	2	1884.8497314453125	1884.8470458984375	0.0027000000700354576	1.4324770149975041
a5	pepa5a6	DaPR130924_VB110_O1929.m	2365	21.780000686645508	GAVYSMVEFNGK		1	a5.a1	3.000000142492354E-4	47.900001525878906	2	1301.6214599609375	1301.619873046875	0.0015999999595806003	1.2292375006807996
a5	pepa5b17	DaPR130924_VB110_O1929.m	2470	22.3799991607666	NSTLTIGTIDEIQK		1	a5.a1	1.8000000272877514E-4	35.400001525878906	2	1532.8218994140625	1532.817138671875	0.004900000058114529	3.196728386244548
a5	pepa5a1	DaPR130924_VB110_O1929.m	2509	22.610000610351562	ALYYLQIHPQELR		1	a5.a1	9.399999889581068E-9	53.400001525878906	2	1643.8980712890625	1643.8907470703125	0.007300000172108412	4.440684507238836
a5	pepa5a1	DaPR130924_VB110_O1929.m	2500	22.559999465942383	ALYYLQIHPQELR		1	a5.a1	0.028999999165534973	29.0	3	1643.889404296875	1643.8907470703125	-0.00139999995008111	-0.8516380742309934
a5	pepa5b10	DaPR130924_VB110_O1929.m	2504	22.600000381469727	IAVMELFR	M4:+15.99491	1	a5.a1	0.00419999985024333	44.70000076293945	2	994.5426025390625	994.5394287109375	0.0031999999191612005	3.217569687819063
a5	pepa5b20	DaPR130924_VB110_O1929.m	2727	23.809999465942383	SVLLLAYKPMEGNFEEIAR	M10:+15.99491	1	a5.a1	0.003000000026077032	41.400001525878906	3	2196.1376953125	2196.13720703125	3.000000142492354E-4	0.1366034933012118
a5	pepa5a9	DaPR130924_VB110_O1929.m	2893	24.90999984741211	IAVMELFR		1	a5.a1	0.012000000104308128	41.5	2	978.54541015625	978.5444946289062	8.999999845400453E-4	0.919733327896707
a5	pepa5a2	DaPR130924_VB110_O1929.m	2898	24.959999084472656	DPNTYFIVGTAMVYPEEAEPK	M12:+15.99491	1	a5.a1	0.0010999999940395355	32.70000076293945	2	2387.13134765625	2387.112060546875	0.019999999552965164	8.378324538473183
a5	pepa5a5	DaPR130924_VB110_O1929.m	2942	25.329999923706055	ETDDTLVLSFVGQTR		1	a5.a1	3.3999999260458935E-8	61.5	2	1680.8489990234375	1680.8443603515625	0.004699999932199717	2.7962136430149145
a5	pepa5a8	DaPR130924_VB110_O1929.m	3040	26.1299991607666	GDFILVGDLMR		1	a5.a1	0.03400000184774399	49.099998474121094	2	1235.6473388671875	1235.645751953125	0.0017000000225380063	1.375798864562031
a6	pepa6b11	DaPR130924_VB110_O1929.m	940	12.460000038146973	SDIPEKPK		1	a6.a1	0.0017999999690800905	34.900001525878906	2	913.4990844726562	913.4993286132812	-3.000000142492354E-4	-0.32840748192409097
a6	pepa6b15	DaPR130924_VB110_O1929.m	979	12.829999923706055	TTESHMDWEK	M6:+15.99491	1	a6.a1	0.032999999821186066	27.399999618530273	2	1279.5291748046875	1279.5263671875	0.002899999963119626	2.2664636208271776
a6	pepa6b14	DaPR130924_VB110_O1929.m	1318	15.699999809265137	TTESHMDWEK		1	a6.a1	3.7999998312443495E-5	46.400001525878906	2	1263.530029296875	1263.531494140625	-0.00139999995008111	-1.1080055832191997
a6	pepa6b16	DaPR130924_VB110_O1929.m	1495	16.799999237060547	VRPDEIMR		1	a6.a1	3.000000142492354E-4	36.900001525878906	2	1015.5372314453125	1015.5358276367188	0.001500000013038516	1.4770527757048286
a6	pepa6a3	DaPR130924_VB110_O1929.m	1552	17.149999618530273	FREDHPDLIQNAK		1	a6.a1	5.499999970197678E-4	35.900001525878906	2	1582.8028564453125	1582.7977294921875	0.005200000014156103	3.2853218811631923
a6	pepa6a3	DaPR130924_VB110_O1929.m	1542	17.079999923706055	FREDHPDLIQNAK		1	a6.a1	0.007400000002235174	42.5	3	1582.80224609375	1582.7977294921875	0.004600000102072954	2.906246336067706
a6	pepa6a6	DaPR130924_VB110_O1929.m	1611	17.510000228881836	LHPEMSNLDLTK	M5:+15.99491	1	a6.a1	0.0017000000225380063	31.5	3	1413.7049560546875	1413.7047119140625	3.000000142492354E-4	0.2122083994776075
a6	pepa6b18	DaPR130924_VB110_O1929.m	1616	17.530000686645508	YIQDFQR		1	a6.a1	3.9999998989515007E-4	35.5	2	969.47998046875	969.4793090820312	6.99999975040555E-4	0.7220370445072856
a6	pepa6b13	DaPR130924_VB110_O1929.m	1757	18.360000610351562	TPQQLWYTHEK		1	a6.a1	5.39999979082495E-4	41.5	2	1430.704833984375	1430.7066650390625	-0.0017999999690800905	-1.2581195104944487
a6	pepa6a7	DaPR130924_VB110_O1929.m	1899	19.1299991607666	MWNDLSEK		1	a6.a1	0.020999999716877937	34.20000076293945	2	1022.4612426757812	1022.4616088867188	-3.9999998989515007E-4	-0.39121272272577534
a6	pepa6a4	DaPR130924_VB110_O1929.m	1927	19.309999465942383	HPELNISEEGITK		1	a6.a1	0.024000000208616257	40.099998474121094	3	1466.7508544921875	1466.7490234375	0.0019000000320374966	1.2953818285725676
a6	pepa6a9	DaPR130924_VB110_O1929.m	1948	19.450000762939453	QLQEERPELSESELTR		1	a6.a1	0.0430000014603138	23.100000381469727	2	1943.9700927734375	1943.96728515625	0.00279999990016222	1.440353405915041
a6	pepa6a9	DaPR130924_VB110_O1929.m	1943	19.399999618530273	QLQEERPELSESELTR		1	a6.a1	2.500000118743628E-4	36.900001525878906	3	1943.96923828125	1943.96728515625	0.0019000000320374966	0.9773827196298629
a6	pepa6a5	DaPR130924_VB110_O1929.m	2019	19.850000381469727	LHPEMSNLDLTK		1	a6.a1	0.007400000002235174	32.79999923706055	2	1397.7122802734375	1397.7098388671875	0.0026000000070780516	1.8601858087979788
a6	pepa6b17	DaPR130924_VB110_O1929.m	2127	20.479999542236328	WVEISNEVR		1	a6.a1	0.004800000227987766	42.400001525878906	2	1131.5789794921875	1131.5797119140625	-6.99999975040555E-4	-0.6186042111487735
a6	pepa6a2	DaPR130924_VB110_O1929.m	2181	20.760000228881836	FLESLPEEEQQR		1	a6.a1	3.899999865097925E-5	50.70000076293945	2	1504.73046875	1504.7281494140625	0.002300000051036477	1.5285153347680054
a6	pepa6a8	DaPR130924_VB110_O1929.m	2347	21.68000030517578	QLQEERPELSESELTR	Q1:-17.02655	1	a6.a1	0.0026000000070780516	39.70000076293945	2	1926.944580078125	1926.9407958984375	0.0038999998942017555	2.023933429871351
a6	pepa6b10	DaPR130924_VB110_O1929.m	2528	22.700000762939453	RPVSAMFIFSEEK		1	a6.a1	0.03200000151991844	35.599998474121094	3	1540.7843017578125	1540.7833251953125	0.0010999999940395355	0.7139225717542715
a6	pepa6b12	DaPR130924_VB110_O1929.m	2782	24.18000030517578	TLTELILDAQEHVK		1	a6.a1	0.005400000140070915	40.29999923706055	2	1609.886474609375	1609.8800048828125	0.006500000134110451	4.037568088550552
a6	pepa6a1	DaPR130924_VB110_O1929.m	2995	25.799999237060547	AEEIWQQSVIGDYLAR		1	a6.a1	1.0999999799921056E-9	73.0999984741211	2	1877.938720703125	1877.9395751953125	-8.999999845400453E-4	-0.47924863846934057
a7	pepa7b13	DaPR130924_VB110_O1929.m	849	11.65999984741211	PQPQNGSSGMGSTVSK	M10:+15.99491	1	a7.a1	0.020999999716877937	25.799999237060547	2	1577.725830078125	1577.7227783203125	0.003000000026077032	1.9014747503809988
a7	pepa7a1	DaPR130924_VB110_O1929.m	930	12.40999984741211	AAGPSLSHTSGGTQSK		1	a7.a1	0.028999999165534973	27.600000381469727	3	1485.7303466796875	1485.7296142578125	6.99999975040555E-4	0.47114896837419223
a7	pepa7b12	DaPR130924_VB110_O1929.m	1161	14.399999618530273	PQPQNGSSGMGSTVSK		1	a7.a1	0.029999999329447746	33.0	2	1561.7286376953125	1561.7279052734375	7.999999797903001E-4	0.5122531121387826
a7	pepa7b15	DaPR130924_VB110_O1929.m	1289	15.460000038146973	SGGVGGSNTNWK		1	a7.a1	5.700000116348747E-8	59.900001525878906	2	1163.5457763671875	1163.54443359375	0.00139999995008111	1.2032200143461973
a7	pepa7a2	DaPR130924_VB110_O1929.m	1425	16.3799991607666	ATAFNEQVDK		1	a7.a1	0.0024999999441206455	50.79999923706055	2	1122.544921875	1122.54296875	0.0020000000949949026	1.7816690769726071
a7	pepa7a4	DaPR130924_VB110_O1929.m	1573	17.299999237060547	ATVMDVKPVDYR	M4:+15.99491	1	a7.a1	7.699999841861427E-4	32.0	2	1409.7034912109375	1409.709716796875	-0.006200000178068876	-4.398068697544654
a7	pepa7b18	DaPR130924_VB110_O1929.m	1610	17.510000228881836	VIDQQNGLYR		1	a7.a1	3.000000142492354E-4	54.79999923706055	2	1205.6273193359375	1205.627685546875	-3.9999998989515007E-4	-0.33177737595973444
a7	pepa7b10	DaPR130924_VB110_O1929.m	1699	18.030000686645508	NIYLMDTSGK	M5:+15.99491	1	a7.a1	0.02800000086426735	32.0	2	1157.5517578125	1157.5511474609375	6.99999975040555E-4	0.6047248768021951
a7	pepa7a3	DaPR130924_VB110_O1929.m	1937	19.360000610351562	ATVMDVKPVDYR		1	a7.a1	3.000000142492354E-4	32.70000076293945	2	1393.7174072265625	1393.71484375	0.0026000000070780516	1.8655179133217519
a7	pepa7b17	DaPR130924_VB110_O1929.m	2333	21.610000610351562	VGQLSEGAIAAIMQK	M13:+15.99491	1	a7.a1	1.5999999959603883E-5	50.900001525878906	2	1531.8206787109375	1531.8153076171875	0.005499999970197678	3.5905111685776223
a7	pepa7b19	DaPR130924_VB110_O1929.m	2354	21.709999084472656	VVTATLWGEDADK		1	a7.a1	7.79999973019585E-5	49.099998474121094	2	1404.7064208984375	1404.7010498046875	0.005499999970197678	3.915423834105064
a7	pepa7a8	DaPR130924_VB110_O1929.m	2445	22.229999542236328	IGNPVPYNEGLGQPQVAPPAPAASPAASSR		1	a7.a1	7.599999662488699E-5	46.0	3	2913.485107421875	2913.48583984375	-7.999999797903001E-4	-0.27458516147557593
a7	pepa7b11	DaPR130924_VB110_O1929.m	2676	23.530000686645508	PILQVINIR		1	a7.a1	6.399999838322401E-4	42.599998474121094	2	1065.67626953125	1065.6783447265625	-0.0020000000949949026	-1.8767389849777547
a7	pepa7a5	DaPR130924_VB110_O1929.m	2770	24.100000381469727	DKNEQAFEEVFQNANFR		1	a7.a1	1.1000000085914508E-5	55.599998474121094	3	2085.969482421875	2085.962890625	0.006599999964237213	3.1640064134888366
a7	pepa7a6	DaPR130924_VB110_O1929.m	2821	24.450000762939453	FFPLIEVNK		1	a7.a1	1.8000000272877514E-4	39.599998474121094	2	1106.6302490234375	1106.6248779296875	0.005400000140070915	4.879702460849629
a7	pepa7a9	DaPR130924_VB110_O1929.m	2841	24.559999465942383	NEQAFEEVFQNANFR		1	a7.a1	9.399999726156238E-6	41.79999923706055	2	1842.841552734375	1842.8409423828125	6.000000284984708E-4	0.32558427300983694
a7	pepa7b14	DaPR130924_VB110_O1929.m	2862	24.700000762939453	SENLGQGDKPDYFSSVATVVYLR		1	a7.a1	3.499999875202775E-4	38.599998474121094	3	2545.268310546875	2545.257080078125	0.010999999940395355	4.321763811794492
a7	pepa7b16	DaPR130924_VB110_O1929.m	2915	25.079999923706055	SLSVLSSSTIIANPDIPEAYK		1	a7.a1	0.0010999999940395355	42.900001525878906	3	2205.172607421875	2205.165283203125	0.007300000172108412	3.310409531527159
a7	pepa7a7	DaPR130924_VB110_O1929.m	2972	25.579999923706055	LFSLELVDESGEIR		1	a7.a1	1.6000000186977559E-6	57.70000076293945	2	1606.832763671875	1606.8326416015625	9.999999747378752E-5	0.062234233288984905
a8	pepa8b11	DaPR130924_VB110_O1929.m	1205	14.75	NDLDDPER		1	a8.a1	0.01899999938905239	34.400001525878906	2	973.42333984375	973.422607421875	7.999999797903001E-4	0.8218424081079364
a8	pepa8b14	DaPR130924_VB110_O1929.m	1364	15.979999542236328	NVSEELDR		1	a8.a1	0.02500000037252903	29.100000381469727	2	961.4598388671875	961.4589233398438	8.999999845400453E-4	0.9360774159895391
a8	pepa8a6	DaPR130924_VB110_O1929.m	1628	17.610000610351562	LPPNTNDEVDEDPTGNK		1	a8.a1	1.6999999934341758E-4	54.79999923706055	2	1854.83740234375	1854.8355712890625	0.0017999999690800905	0.9704364079178929
a8	pepa8b10	DaPR130924_VB110_O1929.m	1637	17.65999984741211	MQGQEAVLAMSSR	M10:+15.99491	1	a8.a1	5.500000042957254E-5	45.79999923706055	2	1423.668212890625	1423.667236328125	0.0010000000474974513	0.7024113655074469
a8	pepa8b13	DaPR130924_VB110_O1929.m	1742	18.260000228881836	NFGDQPDIR		1	a8.a1	0.03799999877810478	36.599998474121094	2	1061.5020751953125	1061.50146484375	6.000000284984708E-4	0.5652371177714663
a8	pepa8a1	DaPR130924_VB110_O1929.m	1787	18.510000228881836	AVMISAIEK	M3:+15.99491	1	a8.a1	0.027000000700354576	36.29999923706055	2	977.5365600585938	977.5339965820312	0.0024999999441206455	2.5574557538274365
a8	pepa8a2	DaPR130924_VB110_O1929.m	1949	19.450000762939453	DYIVVGSDSGR		1	a8.a1	8.199999865610152E-5	45.599998474121094	2	1167.567626953125	1167.564453125	0.0031999999191612005	2.7407479823459537
a8	pepa8a9	DaPR130924_VB110_O1929.m	2079	20.209999084472656	MQGQEAVLAMSSR		1	a8.a1	1.6999999843392288E-6	57.5	2	1407.675537109375	1407.6722412109375	0.0032999999821186066	2.3442957000273092
a8	pepa8a4	DaPR130924_VB110_O1929.m	2137	20.549999237060547	HIANYISGIQTIGHR		1	a8.a1	2.099999983329326E-5	44.20000076293945	3	1679.9022216796875	1679.89794921875	0.00419999985024333	2.500151781360632
a8	pepa8a7	DaPR130924_VB110_O1929.m	2327	21.579999923706055	ITLETDEDMVTEIR	M9:+15.99491	1	a8.a1	2.900000017902471E-9	58.0	2	1680.8028564453125	1680.800048828125	0.00279999990016222	1.665873285828624
a8	pepa8b15	DaPR130924_VB110_O1929.m	2361	21.75	SWLSYSYQSR		1	a8.a1	0.014999999664723873	38.5	2	1276.5943603515625	1276.5960693359375	-0.0017000000225380063	-1.3316663456611737
a8	pepa8b17	DaPR130924_VB110_O1929.m	2397	21.950000762939453	TVLDPVTGDLSDTR		1	a8.a1	2.300000051036477E-5	56.70000076293945	2	1488.7646484375	1488.7540283203125	0.009999999776482582	6.717026175079497
a8	pepa8b16	DaPR130924_VB110_O1929.m	2642	23.329999923706055	TPVEEVPAAIAPFQGR		1	a8.a1	6.799999973736703E-4	46.79999923706055	2	1681.8936767578125	1681.8912353515625	0.0024999999441206455	1.486421887202519
a8	pepa8a3	DaPR130924_VB110_O1929.m	2682	23.559999465942383	FLAVGLVDNTVR		1	a8.a1	5.400000009103678E-5	51.29999923706055	2	1303.73974609375	1303.7373046875	0.0024999999441206455	1.9175641711961937
a8	pepa8a8	DaPR130924_VB110_O1929.m	2701	23.65999984741211	MFLYNLTLQR	M1:+15.99491	1	a8.a1	1.6999999934341758E-4	35.900001525878906	2	1314.681884765625	1314.6878662109375	-0.006000000052154064	-4.563820969494962
a8	pepa8b12	DaPR130924_VB110_O1929.m	2855	24.649999618530273	NENQLIIFADDTYPR		1	a8.a1	4.400000034365803E-4	38.5	2	1808.8995361328125	1808.8819580078125	0.017999999225139618	9.950897650039957
a8	pepa8b12	DaPR130924_VB110_O1929.m	2869	24.75	NENQLIIFADDTYPR		1	a8.a1	0.004100000020116568	37.70000076293945	3	1808.8831787109375	1808.8818359375	0.00139999995008111	0.77395876406461
a8	pepa8b18	DaPR130924_VB110_O1929.m	2910	25.049999237060547	WVTTASLLDYDTVAGADK		1	a8.a1	1.8000000101547897E-10	71.19999694824219	2	1925.95458984375	1925.949462890625	0.005100000184029341	2.6480446565689406
a8	pepa8a5	DaPR130924_VB110_O1929.m	3043	26.149999618530273	LGAVFNQVAFPLQYTPR		1	a8.a1	4.200000148557592E-6	53.900001525878906	2	1921.035400390625	1921.033447265625	0.0020000000949949026	1.0411063367177067
a9	pepa9a2	DaPR130924_VB110_O1929.m	999	13.010000228881836	HLDQEQQLK		1	a9.a1	0.0038999998942017555	35.29999923706055	2	1138.5892333984375	1138.58544921875	0.003700000001117587	3.2496463077552704
a9	pepa9b15	DaPR130924_VB110_O1929.m	1217	14.850000381469727	SNRPNNNPGGSLR	S1:+42.01057	1	a9.a1	0.003000000026077032	34.599998474121094	2	1424.6990966796875	1424.6993408203125	-1.9999999494757503E-4	-0.1403804923728112
a9	pepa9b11	DaPR130924_VB110_O1929.m	1222	14.899999618530273	MSQLFHR	M1:+15.99491	1	a9.a1	0.014000000432133675	30.799999237060547	2	934.4567260742188	934.456787109375	-9.999999747378752E-5	-0.10701404158358674
a9	pepa9b10	DaPR130924_VB110_O1929.m	1259	15.229999542236328	MADPESNQEAVNSSAAR	M1:+15.99491	1	a9.a1	2.5999999930803597E-9	66.9000015258789	2	1792.78271484375	1792.777099609375	0.00570000009611249	3.1794248695805254
a9	pepa9a8	DaPR130924_VB110_O1929.m	1348	15.899999618530273	LSTQSNSNNIEPAR		1	a9.a1	3.7999998312443495E-5	48.29999923706055	2	1530.752197265625	1530.7510986328125	0.0010999999940395355	0.718601472846891
a9	pepa9a9	DaPR130924_VB110_O1929.m	1441	16.459999084472656	MADPESNQEAVNSSAAR		1	a9.a1	4.400000034365803E-4	48.400001525878906	2	1776.7811279296875	1776.7821044921875	-0.0010000000474974513	-0.5628152405234045
a9	pepa9a4	DaPR130924_VB110_O1929.m	1918	19.260000228881836	LLDTNPEINQSDSQDSR		1	a9.a1	0.002300000051036477	46.79999923706055	2	1931.8935546875	1931.89453125	-8.999999845400453E-4	-0.4658639330366111
a9	pepa9a1	DaPR130924_VB110_O1929.m	1994	19.700000762939453	DDSLDLSPQGR		1	a9.a1	0.02500000037252903	34.5	2	1202.5670166015625	1202.565185546875	0.0019000000320374966	1.5799559598704482
a9	pepa9b17	DaPR130924_VB110_O1929.m	2199	20.860000610351562	SVYHLEDIVR		1	a9.a1	0.004399999976158142	37.099998474121094	2	1230.6492919921875	1230.6480712890625	0.0012000000569969416	0.9750960367897719
a9	pepa9b13	DaPR130924_VB110_O1929.m	2217	20.959999084472656	SESPPAELPSLR		1	a9.a1	5.499999970197678E-4	39.599998474121094	2	1282.6641845703125	1282.6641845703125	9.999999747378752E-5	0.0779627268592419
a9	pepa9b14	DaPR130924_VB110_O1929.m	2420	22.059999465942383	SLNPPLTIVR		1	a9.a1	0.00419999985024333	34.099998474121094	2	1109.666748046875	1109.6680908203125	-0.0013000000035390258	-1.1715214795245774
a9	pepa9a5	DaPR130924_VB110_O1929.m	2474	22.399999618530273	IIEAAHQVGEDEISLSTLGR		1	a9.a1	0.03099999949336052	34.599998474121094	3	2138.114501953125	2138.109130859375	0.0052999998442828655	2.4788256912558175
a9	pepa9a7	DaPR130924_VB110_O1929.m	2645	23.350000381469727	LPDYSSIEIMR		1	a9.a1	0.0031999999191612005	34.70000076293945	2	1323.6552734375	1323.6617431640625	-0.006399999838322401	-4.835072004894491
a9	pepa9b12	DaPR130924_VB110_O1929.m	2802	24.299999237060547	QETSLTSHDLFDIDPVVAR		1	a9.a1	0.0017999999690800905	36.900001525878906	3	2143.075439453125	2143.06689453125	0.008500000461935997	3.966278646563289
a9	pepa9a3	DaPR130924_VB110_O1929.m	2888	24.8799991607666	LFLQFVTGSPR		1	a9.a1	9.200000204145908E-5	49.70000076293945	2	1264.7052001953125	1264.705322265625	-0.0	-0.0
a9	pepa9a6	DaPR130924_VB110_O1929.m	2922	25.149999618530273	IIYFADAELLK		1	a9.a1	0.0017999999690800905	36.400001525878906	2	1295.7271728515625	1295.7249755859375	0.002199999988079071	1.6978911648162165
a9	pepa9b16	DaPR130924_VB110_O1929.m	3050	26.200000762939453	SSAVVVDAIPVFLEK		1	a9.a1	5.3000000832525984E-8	70.5999984741211	2	1573.8919677734375	1573.884033203125	0.00800000037997961	5.082966858554523
b10	pepb10a5	DaPR130924_VB110_O1929.m	800	11.180000305175781	GDTPGHATPGHGGATSSAR		1	b10.a1	1.8999999156221747E-5	45.70000076293945	2	1733.7979736328125	1733.79541015625	0.0026000000070780516	1.4996002364798848
b10	pepb10a5	DaPR130924_VB110_O1929.m	795	11.109999656677246	GDTPGHATPGHGGATSSAR		1	b10.a1	0.02199999988079071	30.600000381469727	3	1733.797119140625	1733.79541015625	0.0017000000225380063	0.9805078572591226
b10	pepb10a6	DaPR130924_VB110_O1929.m	881	11.979999542236328	GSETPGATPGSK		1	b10.a1	3.9999998989515007E-4	41.20000076293945	2	1088.5211181640625	1088.5223388671875	-0.0010999999940395355	-1.0105442532160551
b10	pepb10a4	DaPR130924_VB110_O1929.m	1087	13.800000190734863	GAEYVSAR		1	b10.a1	0.03200000151991844	38.900001525878906	2	852.4227294921875	852.42138671875	0.0013000000035390258	1.525067324440501
b10	pepb10a3	DaPR130924_VB110_O1929.m	1309	15.600000381469727	EFQSPDEEMK	M9:+15.99491	1	b10.a1	0.007400000002235174	27.5	2	1255.519287109375	1255.51513671875	0.00419999985024333	3.345240314043445
b10	pepb10b13	DaPR130924_VB110_O1929.m	1429	16.399999618530273	THEDIEAQIR		1	b10.a1	1.500000071246177E-4	38.400001525878906	2	1211.6087646484375	1211.6019287109375	0.006899999920278788	5.694939696588236
b10	pepb10a1	DaPR130924_VB110_O1929.m	1480	16.709999084472656	DTPGHGSGWAETPR		1	b10.a1	0.0017000000225380063	33.70000076293945	3	1467.6640625	1467.66162109375	0.0024999999441206455	1.703389874198361
b10	pepb10a8	DaPR130924_VB110_O1929.m	1562	17.229999542236328	IMGNLGAADIDHK	M2:+15.99491	1	b10.a1	1.900000061141327E-4	43.20000076293945	3	1370.6751708984375	1370.6737060546875	0.00139999995008111	1.021395496168694
b10	pepb10a2	DaPR130924_VB110_O1929.m	1656	17.799999237060547	EFQSPDEEMK		1	b10.a1	0.002400000113993883	34.5	2	1239.521240234375	1239.5201416015625	0.0010999999940395355	0.8874401932817684
b10	pepb10a9	DaPR130924_VB110_O1929.m	1961	19.510000228881836	IVDDLKDEAEQYR		1	b10.a1	3.999999886872274E-9	62.5	2	1593.77978515625	1593.77587890625	0.0038999998942017555	2.4470190230750526
b10	pepb10a7	DaPR130924_VB110_O1929.m	1965	19.530000686645508	LIDEDYYAR		1	b10.a1	0.02800000086426735	24.799999237060547	2	1157.54443359375	1157.5478515625	-0.0032999999821186066	-2.8508540512291973
b10	pepb10b10	DaPR130924_VB110_O1929.m	2289	21.360000610351562	NRPLSDEELDAMFPEGYK	M12:+15.99491	1	b10.a1	3.800000122282654E-4	44.5	3	2126.976318359375	2126.97021484375	0.006000000052154064	2.8209139978929287
b10	pepb10b14	DaPR130924_VB110_O1929.m	2317	21.530000686645508	VPELNVQNGVLK		1	b10.a1	0.009999999776482582	36.0	2	1309.74951171875	1309.7479248046875	0.0017000000225380063	1.297959699223432
b10	pepb10b11	DaPR130924_VB110_O1929.m	2762	24.049999237060547	QLVDTTVELANK	Q1:-17.02655	1	b10.a1	1.8000000636675395E-5	48.599998474121094	2	1313.6959228515625	1313.695068359375	7.999999797903001E-4	0.6089693103509861
b10	pepb10b12	DaPR130924_VB110_O1929.m	2912	25.059999465942383	TEILPPFFK		1	b10.a1	0.027000000700354576	38.099998474121094	2	1091.614990234375	1091.614013671875	0.0010999999940395355	1.0076821846024606
b11	pepb11a3	DaPR130924_VB110_O1929.m	1419	16.309999465942383	EAQELSQNSAIK		1	b11.a1	5.90000010561198E-4	43.79999923706055	2	1317.66552734375	1317.6649169921875	6.99999975040555E-4	0.5312427810846128
b11	pepb11a2	DaPR130924_VB110_O1929.m	1703	18.049999237060547	DVESYIHR		2	b11.a1 b11.a2	0.017999999225139618	47.29999923706055	2	1018.4949951171875	1018.4957275390625	-6.99999975040555E-4	-0.6872880819362178
b11	pepb11b11	DaPR130924_VB110_O1929.m	1736	18.229999542236328	QDAQSLHGDIPQK	Q1:-17.02655	1	b11.a1	3.899999967416079E-8	50.900001525878906	2	1419.6878662109375	1419.6866455078125	0.0012000000569969416	0.8452569873739352
b11	pepb11a4	DaPR130924_VB110_O1929.m	2048	20.030000686645508	EEYQLVQVEQK		1	b11.a1	0.002099999925121665	45.5	2	1392.7020263671875	1392.7010498046875	0.0010999999940395355	0.7898320994256446
b11	pepb11b12	DaPR130924_VB110_O1929.m	2169	20.709999084472656	STYEQVDLIGK		1	b11.a1	3.000000106112566E-6	56.0	2	1252.6380615234375	1252.6424560546875	-0.00430000014603138	-3.4327434179220027
b11	pepb11a1	DaPR130924_VB110_O1929.m	2352	21.700000762939453	APQVLVLAPTR		1	b11.a1	2.899999963119626E-4	42.900001525878906	2	1164.7122802734375	1164.7103271484375	0.0020000000949949026	1.7171652456207773
b11	pepb11a8	DaPR130924_VB110_O1929.m	2388	21.899999618530273	IGVPSATEIIK		1	b11.a1	0.007699999958276749	33.5	2	1127.6683349609375	1127.66748046875	8.999999845400453E-4	0.7981075983196149
b11	pepb11b10	DaPR130924_VB110_O1929.m	2525	22.68000030517578	NGIDILVGTPGR		2	b11.a1 b11.a2	6.399999983841553E-5	41.099998474121094	2	1211.67529296875	1211.6746826171875	6.99999975040555E-4	0.5777128012021943
b11	pepb11b14	DaPR130924_VB110_O1929.m	2643	23.329999923706055	WQLSVATEQPELEGPR		1	b11.a1	0.0044999998062849045	34.5	2	1839.9248046875	1839.9239501953125	8.999999845400453E-4	0.48915064366899946
b11	pepb11a5	DaPR130924_VB110_O1929.m	2700	23.65999984741211	EGAFSNFPISEETIK		2	b11.a1 b11.a2	4.999999873689376E-6	40.900001525878906	2	1668.8106689453125	1668.81201171875	-0.0013000000035390258	-0.7789972713583984
b11	pepb11a6	DaPR130924_VB110_O1929.m	2863	24.700000762939453	GAVEALAAALAH		1	b11.a1	1.5999999959603883E-5	52.599998474121094	2	1093.601318359375	1093.6004638671875	8.999999845400453E-4	0.8229696441033568
b11	pepb11a7	DaPR130924_VB110_O1929.m	3012	25.93000030517578	GLDIPEVDLVIQSSPPK		1	b11.a1	0.002099999925121665	36.0	3	1806.9866943359375	1806.9852294921875	0.001500000013038516	0.8301119392437188
b11	pepb11a7	DaPR130924_VB110_O1929.m	3006	25.8799991607666	GLDIPEVDLVIQSSPPK		1	b11.a1	1.500000053056283E-6	54.5	2	1806.9912109375	1806.9852294921875	0.006099999882280827	3.375788458434214
b11	pepb11b13	DaPR130924_VB110_O1929.m	3095	26.579999923706055	TFSFAIPLIEK		1	b11.a1	1.2000000424450263E-6	46.20000076293945	2	1265.7161865234375	1265.71435546875	0.0017999999690800905	1.4221217933595065
b11	pepb11a9	DaPR130924_VB110_O1929.m	737	10.479999542236328	IKDHLQSGR		1	b11.a2	0.00930000003427267	34.099998474121094	2	1053.570068359375	1053.5799560546875	-0.009999999776482582	-9.491448388909477
b12	pepb12a7	DaPR130924_VB110_O1929.m	731	10.430000305175781	NDKSEEEQSSSSVK		1	b12.a1	7.799999934832158E-7	47.29999923706055	2	1553.6971435546875	1553.6929931640625	0.00419999985024333	2.7032366553253997
b12	pepb12b13	DaPR130924_VB110_O1929.m	1744	18.280000686645508	VPPPPPIAR		1	b12.a1	0.0010000000474974513	34.900001525878906	2	943.5738525390625	943.5728149414062	0.0010999999940395355	1.1657817781745259
b12	pepb12a4	DaPR130924_VB110_O1929.m	1881	19.0	KSDVEAIFSK		1	b12.a1	0.004699999932199717	32.599998474121094	2	1123.5999755859375	1123.599853515625	1.9999999494757503E-4	0.17799930671207925
b12	pepb12a2	DaPR130924_VB110_O1929.m	1969	19.559999465942383	GDDQLELIKDDEK		1	b12.a1	0.04399999976158142	30.100000381469727	3	1517.731201171875	1517.7333984375	-0.002199999988079071	-1.449529930845537
b12	pepb12a1	DaPR130924_VB110_O1929.m	2195	20.829999923706055	GDDQLELIK		1	b12.a1	0.026000000536441803	42.29999923706055	2	1030.5450439453125	1030.5418701171875	0.0031999999191612005	3.105162450893251
b12	pepb12b10	DaPR130924_VB110_O1929.m	2225	21.010000228881836	SDVEAIFSK		1	b12.a1	0.002300000051036477	43.70000076293945	2	995.5032958984375	995.5048217773438	-0.001500000013038516	-1.506773227236069
b12	pepb12b11	DaPR130924_VB110_O1929.m	2531	22.709999084472656	VDSLLENLEK		1	b12.a1	3.6999999792897142E-6	57.099998474121094	2	1159.620849609375	1159.620849609375	-0.0	-0.0
b12	pepb12a3	DaPR130924_VB110_O1929.m	2640	23.309999465942383	GFAFVQYVNER		1	b12.a1	2.699999868127634E-7	57.400001525878906	2	1329.6588134765625	1329.6590576171875	-1.9999999494757503E-4	-0.15041449445392757
b12	pepb12a6	DaPR130924_VB110_O1929.m	2712	23.75	MIAGQVLDINLAAEPK	M1:+15.99491	1	b12.a1	0.0430000014603138	44.79999923706055	3	1698.9075927734375	1698.909912109375	-0.002300000051036477	-1.3538093071578972
b12	pepb12a6	DaPR130924_VB110_O1929.m	2707	23.700000762939453	MIAGQVLDINLAAEPK	M1:+15.99491	1	b12.a1	2.7000000457633178E-8	61.70000076293945	2	1698.9127197265625	1698.909912109375	0.002899999963119626	1.7069768929177485
b12	pepb12a9	DaPR130924_VB110_O1929.m	2743	23.90999984741211	SAAEMYGSSFDLDYDFQR	M5:+15.99491	1	b12.a1	8.50000014906982E-6	46.29999923706055	2	2117.885498046875	2117.876220703125	0.009399999864399433	4.438408521003497
b12	pepb12a8	DaPR130924_VB110_O1929.m	2774	24.110000610351562	QKVDSLLENLEK	Q1:-17.02655	1	b12.a1	0.010999999940395355	46.5	2	1398.748291015625	1398.7479248046875	3.9999998989515007E-4	0.28597003277127553
b12	pepb12b12	DaPR130924_VB110_O1929.m	2801	24.299999237060547	VFIGNLNTLVVK		1	b12.a1	6.500000093723202E-9	49.70000076293945	2	1316.7972412109375	1316.7940673828125	0.0031999999191612005	2.4301445445614323
b12	pepb12a5	DaPR130924_VB110_O1929.m	2848	24.600000381469727	MIAGQVLDINLAAEPK		1	b12.a1	3.900000137946336E-6	50.0	3	1682.9146728515625	1682.9150390625	-3.000000142492354E-4	-0.17826212689640952
b12	pepb12a5	DaPR130924_VB110_O1929.m	2835	24.530000686645508	MIAGQVLDINLAAEPK		1	b12.a1	4.799999828719592E-7	74.0999984741211	2	1682.9173583984375	1682.9150390625	0.002400000113993883	1.4260970151712762
b13	pepb13a3	DaPR130924_VB110_O1929.m	1349	15.899999618530273	ELEAEGYK		1	b13.a1	0.04699999839067459	24.299999237060547	2	938.447509765625	938.447021484375	5.000000237487257E-4	0.5327951523122295
b13	pepb13a4	DaPR130924_VB110_O1929.m	1446	16.479999542236328	GKLPAEEFK		1	b13.a1	0.03500000014901161	30.100000381469727	2	1018.5585327148438	1018.5571899414062	0.0013000000035390258	1.2763151803128598
b13	pepb13a6	DaPR130924_VB110_O1929.m	1485	16.75	HLVSAGYVHVNR		1	b13.a1	1.2000000424450263E-6	50.400001525878906	3	1351.7196044921875	1351.723388671875	-0.003800000064074993	-2.811226095457779
b13	pepb13a5	DaPR130924_VB110_O1929.m	1614	17.530000686645508	GPLTQVTDR		1	b13.a1	4.600000011123484E-6	44.20000076293945	2	986.52783203125	986.5269775390625	8.999999845400453E-4	0.9122913057939248
b13	pepb13a2	DaPR130924_VB110_O1929.m	1902	19.149999618530273	DTLGSWQR		1	b13.a1	0.03099999949336052	36.70000076293945	2	962.4710083007812	962.4694213867188	0.0015999999595806003	1.6623904344673437
b13	pepb13b10	DaPR130924_VB110_O1929.m	2008	19.780000686645508	TQVELVADPETR		1	b13.a1	7.400000185953104E-7	55.599998474121094	2	1357.69775390625	1357.6961669921875	0.0015999999595806003	1.1784668753431098
b13	pepb13a8	DaPR130924_VB110_O1929.m	2242	21.100000381469727	LLVFTAAGVKPQGK		1	b13.a1	0.0012000000569969416	40.099998474121094	2	1428.8587646484375	1428.857666015625	0.0010999999940395355	0.7698457447527924
b13	pepb13b12	DaPR130924_VB110_O1929.m	2323	21.549999237060547	VFPTGPSDWR		1	b13.a1	0.007799999788403511	31.899999618530273	2	1161.5694580078125	1161.5692138671875	3.000000142492354E-4	0.258271320096761
b13	pepb13a9	DaPR130924_VB110_O1929.m	2423	22.079999923706055	LVIFTNQMSIGR	M8:+15.99491	1	b13.a1	0.002300000051036477	42.29999923706055	2	1394.7481689453125	1394.7464599609375	0.0017000000225380063	1.2188595356503849
b13	pepb13a7	DaPR130924_VB110_O1929.m	2557	22.829999923706055	LLVFTAAGVK		1	b13.a1	0.0012000000569969416	42.400001525878906	2	1018.6288452148438	1018.6300048828125	-0.0010999999940395355	-1.0798817910003389
b13	pepb13b11	DaPR130924_VB110_O1929.m	2839	24.559999465942383	VAGFDLDGTLITTR		1	b13.a1	2.699999868127634E-7	55.5	2	1478.786376953125	1478.785400390625	0.0010999999940395355	0.7438537016587854
b13	pepb13a1	DaPR130924_VB110_O1929.m	2993	25.780000686645508	ALLSASPEVVVAVGFPGAGK		1	b13.a1	9.100000197825864E-10	61.900001525878906	2	1869.052734375	1869.0484619140625	0.00430000014603138	2.3006359833108974
b13	pepb13a1	DaPR130924_VB110_O1929.m	3000	25.850000381469727	ALLSASPEVVVAVGFPGAGK		1	b13.a1	0.002300000051036477	33.400001525878906	3	1869.05126953125	1869.0484619140625	0.00279999990016222	1.4980884429795818
b13	pepb13b13	DaPR130924_VB110_O1929.m	3111	26.709999084472656	WPAAGFELPAFDPR		1	b13.a1	0.0015999999595806003	40.79999923706055	2	1573.78662109375	1573.7801513671875	0.006500000134110451	4.130183068113876
b14	pepb14a9	DaPR130924_VB110_O1929.m	788	11.029999732971191	MREEYDK		1	b14.a1	0.017000000923871994	28.200000762939453	2	970.4305419921875	970.4302978515625	1.9999999494757503E-4	0.20609413719909137
b14	pepb14b10	DaPR130924_VB110_O1929.m	874	11.90999984741211	TEGAEATPGAQK		1	b14.a1	2.2000000171829015E-4	42.20000076293945	2	1159.5599365234375	1159.5594482421875	6.000000284984708E-4	0.5174379195547323
b14	pepb14a6	DaPR130924_VB110_O1929.m	877	11.949999809265137	MEVVVHGR	M1:+15.99491	1	b14.a1	0.01600000075995922	28.5	2	942.4813842773438	942.4829711914062	-0.0015999999595806003	-1.6976433617235729
b14	pepb14a1	DaPR130924_VB110_O1929.m	1435	16.43000030517578	EVDATSPAPSTSSTVK		1	b14.a1	5.000000237487257E-4	47.0	2	1576.77197265625	1576.7705078125	0.001500000013038516	0.9513115609445981
b14	pepb14a8	DaPR130924_VB110_O1929.m	1673	17.860000610351562	MNDFMR		1	b14.a1	0.01899999938905239	19.299999237060547	2	813.3408813476562	813.338623046875	0.002199999988079071	2.7049004261442517
b14	pepb14b13	DaPR130924_VB110_O1929.m	1954	19.459999084472656	TTIYEIQDDR		1	b14.a1	0.0010999999940395355	46.099998474121094	2	1253.6029052734375	1253.6011962890625	0.0017000000225380063	1.3560931718718707
b14	pepb14a7	DaPR130924_VB110_O1929.m	2040	19.959999084472656	MFHATVATENEVFR	M1:+15.99491	1	b14.a1	0.028999999165534973	36.70000076293945	3	1667.791259765625	1667.7850341796875	0.006200000178068876	3.7175055843563154
b14	pepb14b11	DaPR130924_VB110_O1929.m	2179	20.760000228881836	TEPEEVSIEDSAQSDLK		1	b14.a1	4.999999873689376E-6	50.70000076293945	2	1876.871826171875	1876.8662109375	0.00559999980032444	2.9836968494026137
b14	pepb14b12	DaPR130924_VB110_O1929.m	2231	21.030000686645508	TPQMPPTTPSSSFFTK	M4:+15.99491	1	b14.a1	1.4000000373926014E-4	41.5	2	1769.843017578125	1769.8419189453125	0.0012000000569969416	0.6780266893622047
b14	pepb14a5	DaPR130924_VB110_O1929.m	2243	21.100000381469727	GSFVNGVFEVHK		1	b14.a1	5.39999979082495E-4	31.700000762939453	2	1319.67626953125	1319.6746826171875	0.0015999999595806003	1.2124199855129976
b14	pepb14a3	DaPR130924_VB110_O1929.m	2291	21.3799991607666	GEFTYYEIQDNTGK		1	b14.a1	2.900000026784255E-6	55.400001525878906	2	1664.7469482421875	1664.7442626953125	0.0027000000700354576	1.6218707765143512
b14	pepb14a4	DaPR130924_VB110_O1929.m	2344	21.65999984741211	GLEVINDYHFR		1	b14.a1	4.299999854993075E-4	46.900001525878906	2	1362.678466796875	1362.6805419921875	-0.0020000000949949026	-1.4676954967530231
b14	pepb14a2	DaPR130924_VB110_O1929.m	2732	23.850000381469727	EVMVLNATESFVYEPK	M3:+15.99491	1	b14.a1	4.300000000512227E-6	57.900001525878906	2	1871.9091796875	1871.9100341796875	-6.99999975040555E-4	-0.3739495821161675
b15	pepb15a5	DaPR130924_VB110_O1929.m	958	12.649999618530273	GMGSLDAMDK	M2:+15.99491 - M8:+15.99491	1	b15.a1	5.0999999075429514E-5	45.099998474121094	2	1056.4345703125	1056.4339599609375	6.000000284984708E-4	0.5679484484961618
b15	pepb15a9	DaPR130924_VB110_O1929.m	1106	13.979999542236328	PQATAVYK		1	b15.a1	0.002099999925121665	37.599998474121094	2	877.4808349609375	877.4782104492188	0.0026000000070780516	2.9630365473656606
b15	pepb15b12	DaPR130924_VB110_O1929.m	1191	14.65999984741211	VAQGVSGAVQDK		1	b15.a1	2.0000000233721948E-7	60.5	2	1158.6129150390625	1158.61181640625	0.0012000000569969416	1.0357222669444788
b15	pepb15b11	DaPR130924_VB110_O1929.m	1471	16.649999618530273	TSSAQVEGGVHSLHSYEK		1	b15.a1	6.399999838322401E-4	40.400001525878906	3	1915.912109375	1915.9149169921875	-0.0027000000700354576	-1.4092484202138855
b15	pepb15a1	DaPR130924_VB110_O1929.m	1890	19.059999465942383	AMMYSGELK		1	b15.a1	1.5999999595806003E-4	40.79999923706055	2	1029.47705078125	1029.474853515625	0.002300000051036477	2.2341488412097172
b15	pepb15b10	DaPR130924_VB110_O1929.m	2393	21.90999984741211	REDLVVAPAGITLK		1	b15.a1	0.012000000104308128	33.20000076293945	3	1481.8720703125	1481.8690185546875	0.003000000026077032	2.0244704413909838
b15	pepb15a7	DaPR130924_VB110_O1929.m	2466	22.350000381469727	KYEQGFITDPVVLSPK		1	b15.a1	0.03999999910593033	52.599998474121094	3	1820.9783935546875	1820.979736328125	-0.0013000000035390258	-0.7139014112042689
b15	pepb15a2	DaPR130924_VB110_O1929.m	2549	22.799999237060547	DKYPNLQVIGGNVVTAAQAK		1	b15.a1	8.90000018127779E-10	70.9000015258789	3	2086.131591796875	2086.129638671875	0.0020000000949949026	0.9587132352274106
b15	pepb15a8	DaPR130924_VB110_O1929.m	2647	23.360000610351562	NLIDAGVDALR		1	b15.a1	6.500000017695129E-5	61.5	2	1156.6346435546875	1156.6324462890625	0.002199999988079071	1.9020735542544627
b15	pepb15a3	DaPR130924_VB110_O1929.m	2685	23.579999923706055	EDLVVAPAGITLK		1	b15.a1	0.017999999225139618	35.400001525878906	2	1325.77001953125	1325.7679443359375	0.002099999925121665	1.583987555358741
b15	pepb15b13	DaPR130924_VB110_O1929.m	2747	23.950000762939453	YEQGFITDPVVLSPK		1	b15.a1	3.400000003761505E-10	53.900001525878906	2	1692.88916015625	1692.8846435546875	0.0044999998062849045	2.6581845510961037
b15	pepb15a4	DaPR130924_VB110_O1929.m	2772	24.100000381469727	FGVPVIADGGIQNVGH		1	b15.a1	9.799999816095806E-7	57.79999923706055	2	1579.825927734375	1579.8231201171875	0.00279999990016222	1.7723502489028788
b15	pepb15a6	DaPR130924_VB110_O1929.m	3124	26.860000610351562	LPIVNEDDELVAIIAR		1	b15.a1	4.899999961338608E-9	64.69999694824219	2	1779.991455078125	1779.9854736328125	0.006000000052154064	3.3708140549644647
b16	pepb16b11	DaPR130924_VB110_O1929.m	1255	15.199999809265137	QEESSLPPDNENK		1	b16.a1	0.007199999876320362	38.400001525878906	2	1486.6707763671875	1486.666015625	0.004800000227987766	3.2287011188386034
b16	pepb16a2	DaPR130924_VB110_O1929.m	1909	19.209999084472656	AETNDSYHIILK		1	b16.a1	5.6000000768108293E-5	51.5	2	1403.7181396484375	1403.7169189453125	0.0012000000569969416	0.8548732588466381
b16	pepb16b10	DaPR130924_VB110_O1929.m	1970	19.559999465942383	LQYTEHQQLEGWR		1	b16.a1	2.499999936844688E-6	46.70000076293945	2	1687.8226318359375	1687.819091796875	0.003599999938160181	2.1329299778968447
b16	pepb16a6	DaPR130924_VB110_O1929.m	2342	21.649999618530273	LHDETLTYLNQGQSYEIR		2	b16.a1 b16.a2	7.999999979801942E-6	53.70000076293945	3	2180.06640625	2180.062255859375	0.004100000020116568	1.880680246216344
b16	pepb16a5	DaPR130924_VB110_O1929.m	2871	24.75	LFTNFSGADLLK		1	b16.a1	4.600000102072954E-4	42.5	2	1325.70947265625	1325.71044921875	-8.999999845400453E-4	-0.6788812633033263
b16	pepb16a3	DaPR130924_VB110_O1929.m	3034	26.079999923706055	ANPTQLNTVEFLWDPAK		1	b16.a1	4.999999873689376E-6	50.29999923706055	2	1943.989501953125	1943.986572265625	0.003000000026077032	1.543220549399512
b16	pepb16a8	DaPR130924_VB110_O1929.m	3074	26.450000762939453	ILDIDIPMSVGIIDPR	M8:+15.99491	1	b16.a1	8.399999842367833E-7	52.0	2	1782.9698486328125	1782.9674072265625	0.0024999999441206455	1.4021568392040547
b16	pepb16b12	DaPR130924_VB110_O1929.m	3181	27.43000030517578	SMSDVLALPIFK		2	b16.a1 b16.a2	0.010999999940395355	30.0	2	1320.7244873046875	1320.7236328125	8.999999845400453E-4	0.681444597628258
b16	pepb16a7	DaPR130924_VB110_O1929.m	3225	27.829999923706055	ILDIDIPMSVGIIDPR		1	b16.a1	2.300000005561742E-6	58.20000076293945	2	1766.9727783203125	1766.9725341796875	3.000000142492354E-4	0.16978193404036676
b16	pepb16a1	DaPR130924_VB110_O1929.m	2090	20.260000228881836	AESSDGIHIILK		1	b16.a2	0.0010999999940395355	57.29999923706055	2	1282.70361328125	1282.7005615234375	0.003100000089034438	2.416776122209404
b16	pepb16a4	DaPR130924_VB110_O1929.m	2830	24.5	LFSNFSGADLLK		1	b16.a2	2.2000000171829015E-4	43.900001525878906	2	1311.694091796875	1311.69482421875	-6.000000284984708E-4	-0.4574234931938783
b16	pepb16b13	DaPR130924_VB110_O1929.m	3083	26.5	TNPSQLNAVEFLWDPAK		1	b16.a2	5.300000193528831E-4	50.20000076293945	2	1929.9716796875	1929.970947265625	7.999999797903001E-4	0.41451400132408045
b16	pepb16a9	DaPR130924_VB110_O1929.m	3102	26.6299991607666	LLDLDIPMSVGIIDTR	M8:+15.99491	1	b16.a2	1.500000071246177E-4	46.70000076293945	2	1786.9630126953125	1786.9622802734375	6.99999975040555E-4	0.3917262175972972
b17	pepb17a7	DaPR130924_VB110_O1929.m	1408	16.25	KEDLEFQAK		1	b17.a1	0.03799999877810478	37.099998474121094	2	1107.5692138671875	1107.5684814453125	7.999999797903001E-4	0.7223029484789479
b17	pepb17a5	DaPR130924_VB110_O1929.m	1596	17.43000030517578	LAEPQLR		1	b17.a1	0.006800000090152025	37.5	2	826.479736328125	826.4785766601562	0.0012000000569969416	1.4519433302750635
b17	pepb17a6	DaPR130924_VB110_O1929.m	1668	17.850000381469727	LTADPGGSSETSSQVLENHTK		1	b17.a1	9.299999801442027E-4	44.400001525878906	3	2158.028564453125	2158.0263671875	0.002199999988079071	1.0194500037301557
b17	pepb17a2	DaPR130924_VB110_O1929.m	1760	18.3799991607666	DEALSDGDDLR		1	b17.a1	0.00559999980032444	38.79999923706055	2	1205.5302734375	1205.5284423828125	0.0017999999690800905	1.4931211125324118
b17	pepb17a1	DaPR130924_VB110_O1929.m	2095	20.299999237060547	ALQLLTR		1	b17.a1	2.5999999706982635E-5	36.400001525878906	2	814.5159912109375	814.514892578125	0.0010000000474974513	1.2277246943051263
b17	pepb17b10	DaPR130924_VB110_O1929.m	2356	21.729999542236328	YDPVWMTVTR	M6:+15.99491	1	b17.a1	0.026000000536441803	30.700000762939453	2	1283.609130859375	1283.6092529296875	-9.999999747378752E-5	-0.07790532613063458
b17	pepb17a8	DaPR130924_VB110_O1929.m	2415	22.030000686645508	VVGIDSDGWVR		1	b17.a1	0.002300000051036477	39.099998474121094	2	1202.6170654296875	1202.6168212890625	3.000000142492354E-4	0.24945602700590117
b17	pepb17a4	DaPR130924_VB110_O1929.m	2426	22.100000381469727	HMDQPLPTAIGLYK		1	b17.a1	5.200000014156103E-4	32.0	2	1583.822265625	1583.825439453125	-0.003100000089034438	-1.9572864608771716
b17	pepb17a9	DaPR130924_VB110_O1929.m	2651	23.399999618530273	YDPVWMTVTR		1	b17.a1	0.0010000000474974513	39.900001525878906	2	1267.618408203125	1267.6143798828125	0.004100000020116568	3.234422143819165
b17	pepb17a3	DaPR130924_VB110_O1929.m	2889	24.8799991607666	DVDTYYLSNLVK		1	b17.a1	2.5000000292152436E-8	44.70000076293945	2	1429.730224609375	1429.721435546875	0.008899999782443047	6.2249887014100445
b18	pepb18a7	DaPR130924_VB110_O1929.m	1631	17.6299991607666	TSEIVLR		1	b18.a1	0.017000000923871994	33.79999923706055	2	817.4797973632812	817.4782104492188	0.0015999999595806003	1.9572386629135619
b18	pepb18a3	DaPR130924_VB110_O1929.m	1934	19.350000381469727	GIGAGGSITGLK		1	b18.a1	6.900000153109431E-4	61.900001525878906	2	1030.58935546875	1030.589599609375	-1.9999999494757503E-4	-0.1940636651324457
b18	pepb18a8	DaPR130924_VB110_O1929.m	2311	21.5	YNLIVVGR		1	b18.a1	2.4000000848900527E-6	39.20000076293945	2	933.5547485351562	933.5521240234375	0.0027000000700354576	2.892179237297383
b18	pepb18a2	DaPR130924_VB110_O1929.m	2508	22.610000610351562	FNPLNTNQFYASSMEGTTR	M14:+15.99491	1	b18.a1	9.100000170292333E-6	45.70000076293945	2	2193.991943359375	2193.9873046875	0.004600000102072954	2.0966393434660984
b18	pepb18a6	DaPR130924_VB110_O1929.m	2588	23.030000686645508	MVVTGDNVGNVILLNMDGK	M1:+15.99491 - M16:+15.99491	1	b18.a1	0.013000000268220901	38.599998474121094	2	2021.00927734375	2021.004638671875	0.004699999932199717	2.3255760240552306
b18	pepb18a1	DaPR130924_VB110_O1929.m	2693	23.610000610351562	FNPLNTNQFYASSMEGTTR		1	b18.a1	1.6000000186977559E-6	44.0	2	2177.99658203125	2177.992431640625	0.00419999985024333	1.928381287844779
b18	pepb18a5	DaPR130924_VB110_O1929.m	2899	24.959999084472656	MVVTGDNVGNVILLNMDGK	M1:+15.99491	1	b18.a1	0.014999999664723873	32.099998474121094	2	2005.0084228515625	2005.0096435546875	-0.0012000000569969416	-0.5985008904343512
b18	pepb18a5	DaPR130924_VB110_O1929.m	2718	23.780000686645508	MVVTGDNVGNVILLNMDGK	M16:+15.99491	1	b18.a1	3.099999901223782E-7	50.29999923706055	2	2005.02294921875	2005.010009765625	0.013000000268220901	6.4837582879401845
b18	pepb18a4	DaPR130924_VB110_O1929.m	2977	25.610000610351562	MVVTGDNVGNVILLNMDGK		1	b18.a1	8.499999815114734E-9	50.599998474121094	2	1989.0157470703125	1989.0147705078125	0.0010000000474974513	0.502761498971746
b19	pepb19a3	DaPR130924_VB110_O1929.m	1046	13.430000305175781	GPPPPPGDENR		1	b19.a1	0.0010999999940395355	34.20000076293945	2	1132.540283203125	1132.53857421875	0.0017000000225380063	1.5010526451257553
b19	pepb19a6	DaPR130924_VB110_O1929.m	1575	17.309999465942383	KPGDLSDELR		1	b19.a1	0.012000000104308128	35.5	2	1129.5869140625	1129.585205078125	0.0017999999690800905	1.5935052628062687
b19	pepb19a1	DaPR130924_VB110_O1929.m	1750	18.309999465942383	AAVLLEQER		1	b19.a1	0.019999999552965164	50.29999923706055	2	1028.578857421875	1028.5738525390625	0.004999999888241291	4.86109954661851
b19	pepb19a7	DaPR130924_VB110_O1929.m	1841	18.799999237060547	VGEPVALSEEER		1	b19.a1	6.100000064179767E-6	51.400001525878906	2	1314.65673828125	1314.654052734375	0.00279999990016222	2.1298378035943712
b19	pepb19a4	DaPR130924_VB110_O1929.m	1972	19.559999465942383	LAEIGAPIQGNR		1	b19.a1	2.9999999242136255E-5	50.20000076293945	2	1238.684814453125	1238.685546875	-6.99999975040555E-4	-0.5651151551792462
b19	pepb19a8	DaPR130924_VB110_O1929.m	1992	19.68000030517578	YGPPPSYPNLK		1	b19.a1	0.02800000086426735	27.200000762939453	2	1232.63427734375	1232.63134765625	0.002899999963119626	2.352690420078756
b19	pepb19a2	DaPR130924_VB110_O1929.m	2062	20.110000610351562	FTVAELK		1	b19.a1	0.02500000037252903	26.799999237060547	2	807.4609375	807.4614868164062	-6.000000284984708E-4	-0.7430695312343655
b19	pepb19a5	DaPR130924_VB110_O1929.m	2254	21.149999618530273	LAQQQAALLMQQEER		1	b19.a1	0.001500000013038516	45.900001525878906	3	1756.894775390625	1756.9014892578125	-0.0066999997943639755	-3.8135318544207797
b20	pepb20a4	DaPR130924_VB110_O1929.m	1022	13.229999542236328	FPANANSTK		1	b20.a1	0.032999999821186066	31.5	2	949.476806640625	949.4741821289062	0.0026000000070780516	2.7383577731922575
b20	pepb20a3	DaPR130924_VB110_O1929.m	2109	20.3799991607666	EVQQTLEELR		1	b20.a1	0.0017999999690800905	45.29999923706055	2	1244.646728515625	1244.6485595703125	-0.0017999999690800905	-1.446191340711872
b20	pepb20a7	DaPR130924_VB110_O1929.m	2120	20.450000762939453	NAPQISDGSEVVVVK		1	b20.a1	0.004900000058114529	37.79999923706055	2	1541.818115234375	1541.8173828125	7.999999797903001E-4	0.5188681803100335
b20	pepb20a1	DaPR130924_VB110_O1929.m	2208	20.90999984741211	DKDTLDFIR		1	b20.a1	0.03700000047683716	28.200000762939453	2	1122.5797119140625	1122.579345703125	3.9999998989515007E-4	0.35632224254456685
b20	pepb20a6	DaPR130924_VB110_O1929.m	2366	21.780000686645508	ILYNSLNDSFK		1	b20.a1	0.005100000184029341	37.70000076293945	2	1313.676513671875	1313.6739501953125	0.0024999999441206455	1.9030596928171972
b20	pepb20a8	DaPR130924_VB110_O1929.m	2404	21.979999542236328	QLLLTSPVPGR		1	b20.a1	0.007499999832361937	34.79999923706055	2	1180.7054443359375	1180.705322265625	1.9999999494757503E-4	0.16939027137084486
b20	pepb20a2	DaPR130924_VB110_O1929.m	2566	22.899999618530273	EELNSSVAIADTALEDR		1	b20.a1	1.1000000085914508E-4	37.29999923706055	2	1832.8880615234375	1832.8876953125	5.000000237487257E-4	0.2727935950617409
b20	pepb20a5	DaPR130924_VB110_O1929.m	3075	26.450000762939453	LFNDDNTIPFIIR		1	b20.a1	0.03500000014901161	34.5	2	1577.830322265625	1577.8326416015625	-0.002300000051036477	-1.457695822987846
b21	pepb21a5	DaPR130924_VB110_O1929.m	1034	13.329999923706055	KAPVISSTPK		1	b21.a1	0.0430000014603138	33.5	2	1027.6180419921875	1027.614990234375	0.003000000026077032	2.9193813389125456
b21	pepb21a4	DaPR130924_VB110_O1929.m	1864	18.93000030517578	LLQPPEAPR		1	b21.a1	0.03799999877810478	38.29999923706055	2	1020.5856323242188	1020.5841064453125	0.001500000013038516	1.4697465927262046
b21	pepb21a7	DaPR130924_VB110_O1929.m	2026	19.8799991607666	SVAVSDEEEVEEEAER		1	b21.a1	1.7000000296363282E-9	72.4000015258789	2	1806.7945556640625	1806.7879638671875	0.006599999964237213	3.6528912613026256
b21	pepb21a3	DaPR130924_VB110_O1929.m	2116	20.40999984741211	FDYVPTDTTPR		1	b21.a1	0.010999999940395355	36.70000076293945	2	1311.628173828125	1311.6219482421875	0.006200000178068876	4.726971965037644
b21	pepb21a1	DaPR130924_VB110_O1929.m	2568	22.899999618530273	AFTNYSSLNR	A1:+42.01057	1	b21.a1	5.700000110664405E-5	37.400001525878906	2	1214.5826416015625	1214.5804443359375	0.002199999988079071	1.811325053304233
b21	pepb21a6	DaPR130924_VB110_O1929.m	2777	24.1299991607666	PAPLVQQLSPSLLPNSK		1	b21.a1	5.200000146032835E-7	46.400001525878906	2	1789.0302734375	1789.022216796875	0.008100000210106373	4.52761297990412
b21	pepb21a2	DaPR130924_VB110_O1929.m	2842	24.559999465942383	DFILFTK		1	b21.a1	5.300000193528831E-4	28.299999237060547	2	883.4938354492188	883.4927978515625	0.0010000000474974513	1.1318711934372365
b22	pepb22a6	DaPR130924_VB110_O1929.m	1328	15.760000228881836	TLQQQTFK		1	b22.a1	0.03400000184774399	38.79999923706055	2	993.537109375	993.5368041992188	3.000000142492354E-4	0.3019515864749797
b22	pepb22a5	DaPR130924_VB110_O1929.m	1564	17.25	PAETPVATSPTATDSTSGDSSR		1	b22.a1	8.50000014906982E-6	47.79999923706055	2	2134.977783203125	2134.973876953125	0.0038999998942017555	1.8267201937700257
b22	pepb22a2	DaPR130924_VB110_O1929.m	2103	20.329999923706055	IDIDPEETVK		1	b22.a1	0.0032999999821186066	35.900001525878906	2	1158.58837890625	1158.58935546875	-8.999999845400453E-4	-0.7768067092036395
b22	pepb22a3	DaPR130924_VB110_O1929.m	2166	20.700000762939453	NFVVVMVTK	M6:+15.99491	1	b22.a1	0.024000000208616257	28.200000762939453	2	1052.580810546875	1052.581298828125	-3.9999998989515007E-4	-0.3800181423900309
b22	pepb22a4	DaPR130924_VB110_O1929.m	2188	20.799999237060547	NFVVVMVTKPK		1	b22.a1	7.50000006519258E-4	49.20000076293945	2	1261.7364501953125	1261.734130859375	0.002400000113993883	1.9021440851086655
b22	pepb22a1	DaPR130924_VB110_O1929.m	2686	23.579999923706055	AVEYLLMGIPGDR	M7:+15.99491	1	b22.a1	0.013000000268220901	30.799999237060547	2	1449.7406005859375	1449.740966796875	-3.9999998989515007E-4	-0.27591135179060894
b23	pepb23a2	DaPR130924_VB110_O1929.m	1527	17.010000228881836	DPYFMK	M5:+15.99491	1	b23.a1	0.027000000700354576	27.700000762939453	2	816.3601684570312	816.360107421875	9.999999747378752E-5	0.12249495849275979
b23	pepb23a3	DaPR130924_VB110_O1929.m	1578	17.329999923706055	FMSAYEQR		1	b23.a1	0.0015999999595806003	37.29999923706055	2	1031.462158203125	1031.4619140625	3.000000142492354E-4	0.29084933739110147
b23	pepb23a4	DaPR130924_VB110_O1929.m	2141	20.559999465942383	MEKPPAPPSLPAGPPGVK		1	b23.a1	0.006599999964237213	41.20000076293945	3	1769.96337890625	1769.9622802734375	0.0010999999940395355	0.6214821673316105
b23	pepb23a1	DaPR130924_VB110_O1929.m	2322	21.549999237060547	AAEPYETIAFK		1	b23.a1	7.500000356230885E-5	45.29999923706055	2	1239.624755859375	1239.6259765625	-0.0012000000569969416	-0.9680339712826593
b23	pepb23a6	DaPR130924_VB110_O1929.m	2478	22.43000030517578	QLALETIDINK		1	b23.a1	6.70000008540228E-5	34.099998474121094	2	1257.7093505859375	1257.705322265625	0.004100000020116568	3.259905120486288
b23	pepb23a5	DaPR130924_VB110_O1929.m	3004	25.860000610351562	QLALETIDINK	Q1:-17.02655	1	b23.a1	0.0010999999940395355	40.599998474121094	2	1240.679931640625	1240.6788330078125	0.0012000000569969416	0.9672124848682617
b24	pepb24a3	DaPR130924_VB110_O1929.m	1999	19.709999084472656	NGQDLGVAFK		1	b24.a1	2.899999963119626E-4	41.29999923706055	2	1048.5419921875	1048.5426025390625	-6.000000284984708E-4	-0.5722228424916272
b24	pepb24a6	DaPR130924_VB110_O1929.m	2273	21.260000228881836	YNILGTNTIMDK	M10:+15.99491	1	b24.a1	1.2000000424450263E-6	57.400001525878906	2	1398.6873779296875	1398.69384765625	-0.006300000008195639	-4.504202273251121
b24	pepb24a2	DaPR130924_VB110_O1929.m	2401	21.959999084472656	NFILDQTNVSAAAQR		1	b24.a1	1.199999957179898E-7	78.9000015258789	2	1647.8489990234375	1647.8453369140625	0.003700000001117587	2.245356356104764
b24	pepb24a1	DaPR130924_VB110_O1929.m	2417	22.049999237060547	GYFEYIEENK		1	b24.a1	1.1999999696854502E-4	45.79999923706055	2	1291.5880126953125	1291.58447265625	0.0035000001080334187	2.7098499417814925
b24	pepb24a5	DaPR130924_VB110_O1929.m	2538	22.75	YNILGTNTIMDK		1	b24.a1	2.099999983329326E-4	41.70000076293945	2	1382.70166015625	1382.6988525390625	0.002899999963119626	2.097347486615997
b24	pepb24a4	DaPR130924_VB110_O1929.m	2785	24.200000762939453	SSGPTSLFAVTVAPPGAR		1	b24.a1	6.600000197067857E-4	37.400001525878906	2	1714.914794921875	1714.9127197265625	0.002199999988079071	1.2828641147578952
b25	pepb25a4	DaPR130924_VB110_O1929.m	2247	21.110000610351562	ELVYPPDYNPEGK		1	b25.a1	0.0024999999441206455	42.099998474121094	2	1520.7210693359375	1520.7271728515625	-0.006099999882280827	-4.011238827831641
b25	pepb25a5	DaPR130924_VB110_O1929.m	2269	21.25	SDSFENPVLQQHFR		1	b25.a1	0.04699999839067459	28.299999237060547	3	1703.8203125	1703.81396484375	0.006300000008195639	3.697586789513952
b25	pepb25a6	DaPR130924_VB110_O1929.m	2519	22.649999618530273	TFNTSTGGLLLPSDTK		1	b25.a1	5.999999848427251E-5	38.29999923706055	2	1651.852783203125	1651.854248046875	-0.0013000000035390258	-0.7869943762145626
b25	pepb25a2	DaPR130924_VB110_O1929.m	2788	24.209999084472656	DIISIAEDEDLR		1	b25.a1	1.6999999934341758E-4	53.400001525878906	2	1388.692138671875	1388.6907958984375	0.00139999995008111	1.0081437525301347
b25	pepb25a3	DaPR130924_VB110_O1929.m	2958	25.479999542236328	DSLIFLVDASK		1	b25.a1	2.099999996119095E-8	48.900001525878906	2	1207.6590576171875	1207.6573486328125	0.0017999999690800905	1.4904889794426113
b25	pepb25a1	DaPR130924_VB110_O1929.m	3194	27.530000686645508	DLLAVVFYGTEK		1	b25.a1	2.099999983329326E-4	41.70000076293945	2	1354.725830078125	1354.7257080078125	1.9999999494757503E-4	0.14763135723000664
b26	pepb26a5	DaPR130924_VB110_O1929.m	1436	16.43000030517578	VGQDPVLR		1	b26.a1	2.699999895412475E-4	49.29999923706055	2	883.5004272460938	883.5	3.9999998989515007E-4	0.4527447537013583
b26	pepb26a1	DaPR130924_VB110_O1929.m	1777	18.459999084472656	DVAYQYVK		1	b26.a1	0.04399999976158142	29.299999237060547	2	985.4971923828125	985.4993286132812	-0.002199999988079071	-2.232370864396977
b26	pepb26a2	DaPR130924_VB110_O1929.m	2052	20.049999237060547	ESETTTSLVLER		1	b26.a1	0.0034000000450760126	33.099998474121094	2	1364.693115234375	1364.6907958984375	0.002400000113993883	1.758640214477196
b26	pepb26a3	DaPR130924_VB110_O1929.m	2072	20.15999984741211	IDYGEYMDK		1	b26.a1	2.300000051036477E-5	37.20000076293945	2	1133.4849853515625	1133.482421875	0.0027000000700354576	2.382039648721798
b26	pepb26a4	DaPR130924_VB110_O1929.m	2084	20.229999542236328	SGDSEVYQLGDVSQK		1	b26.a1	1.1000000085914508E-4	53.70000076293945	2	1611.750732421875	1611.7501220703125	6.99999975040555E-4	0.4343104836507762
b27	pepb27a4	DaPR130924_VB110_O1929.m	847	11.649999618530273	VPSPPPGHK		1	b27.a1	0.03500000014901161	33.79999923706055	2	915.5033569335938	915.505126953125	-0.0017999999690800905	-1.96612767759219
b27	pepb27a5	DaPR130924_VB110_O1929.m	1780	18.479999542236328	YIMLNPSSR	M3:+15.99491	1	b27.a1	0.02500000037252903	30.600000381469727	2	1096.548095703125	1096.5460205078125	0.002199999988079071	2.0062997329197794
b27	pepb27a2	DaPR130924_VB110_O1929.m	1849	18.850000381469727	ELTAPDENIPAK		1	b27.a1	0.0026000000070780516	40.0	2	1297.6634521484375	1297.663818359375	-3.000000142492354E-4	-0.2311846951458682
b27	pepb27a1	DaPR130924_VB110_O1929.m	2402	21.959999084472656	AEEVATFFAK		1	b27.a1	0.01600000075995922	49.5	2	1112.563232421875	1112.562744140625	6.000000284984708E-4	0.5392954524663037
b27	pepb27a3	DaPR130924_VB110_O1929.m	2695	23.6299991607666	GPVFAPPYEPLPENVK		1	b27.a1	0.003599999938160181	42.0	2	1753.9189453125	1753.9163818359375	0.0026000000070780516	1.4823967858470333
b28	pepb28a3	DaPR130924_VB110_O1929.m	1293	15.479999542236328	TPATAPVPAR		1	b28.a1	2.9999999242136255E-5	46.20000076293945	2	980.553955078125	980.5527954101562	0.0012000000569969416	1.2237995369693404
b28	pepb28a5	DaPR130924_VB110_O1929.m	2050	20.030000686645508	YSQVLGLGGR		1	b28.a1	1.500000053056283E-6	53.20000076293945	2	1049.576904296875	1049.57421875	0.0027000000700354576	2.5724717907524894
b28	pepb28a4	DaPR130924_VB110_O1929.m	2413	22.030000686645508	VKEEDESANSLRPGALFFSR		1	b28.a1	0.035999998450279236	36.0	3	2252.130615234375	2252.131103515625	-3.9999998989515007E-4	-0.17760954913803265
b28	pepb28a2	DaPR130924_VB110_O1929.m	2613	23.15999984741211	LLPHQLYGVVPQA		1	b28.a1	0.014999999664723873	33.29999923706055	2	1434.810302734375	1434.810791015625	-3.9999998989515007E-4	-0.2787823958391139
b28	pepb28a1	DaPR130924_VB110_O1929.m	2904	25.010000228881836	DSPFGLSFVR		1	b28.a1	9.999999747378752E-5	49.099998474121094	2	1124.5765380859375	1124.5738525390625	0.0027000000700354576	2.4009095213617124
b29	pepb29a5	DaPR130924_VB110_O1929.m	1644	17.709999084472656	SPFNSPSPQDSPR		1	b29.a1	6.99999975040555E-4	42.79999923706055	2	1415.6531982421875	1415.6553955078125	-0.002199999988079071	-1.5540505090858674
b29	pepb29a1	DaPR130924_VB110_O1929.m	1714	18.110000610351562	DELLGEKPEVK		1	b29.a1	0.014000000432133675	42.599998474121094	2	1256.681396484375	1256.6737060546875	0.007799999788403511	6.2068616147715225
b29	pepb29a2	DaPR130924_VB110_O1929.m	3226	27.850000381469727	LDLVMVILFK	M5:+15.99491	2	b29.a1 b29.a2	0.029999999329447746	39.79999923706055	2	1206.715576171875	1206.717041015625	-0.00139999995008111	-1.1601725197340462
b29	pepb29a3	DaPR130924_VB110_O1929.m	2390	21.899999618530273	NPPGYLEDSFVK		1	b29.a2	0.0015999999595806003	36.29999923706055	2	1365.6676025390625	1365.6689453125	-0.0013000000035390258	-0.9519144504245518
b29	pepb29a4	DaPR130924_VB110_O1929.m	2734	23.860000610351562	SGVFNVSELVR		1	b29.a2	8.800000068731606E-4	42.79999923706055	2	1206.6500244140625	1206.6480712890625	0.0019000000320374966	1.5746099274892356
b30	pepb30a3	DaPR130924_VB110_O1929.m	1586	17.3799991607666	IIAEGANGPTTPEADK		1	b30.a1	1.500000071246177E-4	53.099998474121094	2	1583.79248046875	1583.7916259765625	0.0010000000474974513	0.6313962210027809
b30	pepb30a4	DaPR130924_VB110_O1929.m	1827	18.700000762939453	YSTDVSVDEVK		1	b30.a1	7.79999973019585E-5	40.79999923706055	2	1241.5955810546875	1241.5899658203125	0.00559999980032444	4.510345568574684
b30	pepb30a2	DaPR130924_VB110_O1929.m	2368	21.780000686645508	HGGTIPIVPTAEFQDR		1	b30.a1	0.009600000455975533	32.400001525878906	3	1737.8895263671875	1737.892333984375	-0.00279999990016222	-1.6111469309164892
b30	pepb30a1	DaPR130924_VB110_O1929.m	2687	23.600000381469727	DDGSWEVIEGYR		1	b30.a1	0.00139999995008111	42.20000076293945	2	1425.628662109375	1425.6285400390625	1.9999999494757503E-4	0.14028899487526744
b31	pepb31a1	DaPR130924_VB110_O1929.m	1494	16.799999237060547	APTNIVYK		1	b31.a1	9.800000116229057E-4	38.5	2	905.5101318359375	905.509521484375	6.000000284984708E-4	0.6626104025001399
b31	pepb31a2	DaPR130924_VB110_O1929.m	1794	18.549999237060547	IDDMTAAPMDVR	M9:+15.99491	1	b31.a1	2.5999999706982635E-5	45.29999923706055	2	1350.5994873046875	1350.6031494140625	-0.003700000001117587	-2.7395167875350896
b31	pepb31a3	DaPR130924_VB110_O1929.m	2383	21.860000610351562	PEGLNFQDLK		1	b31.a1	5.700000110664405E-5	50.70000076293945	2	1160.596435546875	1160.594970703125	0.00139999995008111	1.2062778018355067
b31	pepb31a4	DaPR130924_VB110_O1929.m	2809	24.329999923706055	QAVDFLSNEGHIYSTVDDDHFK	Q1:-17.02655	1	b31.a1	4.70000013592653E-5	58.099998474121094	3	2520.132080078125	2520.1318359375	3.9999998989515007E-4	0.1587218510520297
b32	pepb32a4	DaPR130924_VB110_O1929.m	1198	14.710000038146973	ENSRPDSSLPETSK		1	b32.a1	0.014000000432133675	28.299999237060547	3	1546.729248046875	1546.7347412109375	-0.00559999980032444	-3.6205301730923845
b32	pepb32a3	DaPR130924_VB110_O1929.m	1605	17.479999542236328	DWNDVQGR		1	b32.a1	0.03500000014901161	30.5	2	989.4478759765625	989.4439697265625	0.0038999998942017555	3.9416076236025157
b32	pepb32a1	DaPR130924_VB110_O1929.m	2939	25.309999465942383	ALLSGAGPADVYTFNFSK		1	b32.a1	1.6999999843392288E-6	50.20000076293945	2	1857.9434814453125	1857.9385986328125	0.004999999888241291	2.6911545364957723
b32	pepb32a2	DaPR130924_VB110_O1929.m	2989	25.75	DDSIISSLDVTDIAPSR		1	b32.a1	0.002400000113993883	44.0	2	1803.901611328125	1803.8974609375	0.00419999985024333	2.3282919019468857
b33	pepb33a1	DaPR130924_VB110_O1929.m	1911	19.209999084472656	EYQELNELQK		1	b33.a1	0.029999999329447746	34.400001525878906	2	1293.6317138671875	1293.6324462890625	-7.999999797903001E-4	-0.6184136630811902
b33	pepb33a3	DaPR130924_VB110_O1929.m	2806	24.309999465942383	ILIEFDTLK		1	b33.a1	0.002199999988079071	34.0	2	1091.6361083984375	1091.6351318359375	0.0010000000474974513	0.9160570398789089
b33	pepb33a2	DaPR130924_VB110_O1929.m	2927	25.200000762939453	IGSIIFQVASGDITK		1	b33.a1	1.500000071246177E-4	49.70000076293945	2	1548.8619384765625	1548.8636474609375	-0.0015999999595806003	-1.0330153736925074
b33	pepb33a4	DaPR130924_VB110_O1929.m	3077	26.450000762939453	TDVVVNSVPLDLVLSR		1	b33.a1	7.900000127847306E-6	45.0	2	1725.9830322265625	1725.9749755859375	0.008100000210106373	4.69299979703157
b34	pepb34a3	DaPR130924_VB110_O1929.m	653	9.5	HGSSSGSSSSYGQHGSGSR		1	b34.a1	2.3999999765322855E-9	66.69999694824219	3	1808.756103515625	1808.7547607421875	0.00139999995008111	0.774013139020929
b34	pepb34a2	DaPR130924_VB110_O1929.m	889	12.050000190734863	GSGSGQSPSYGR		1	b34.a1	0.0019000000320374966	31.299999237060547	2	1139.5123291015625	1139.508056640625	0.004399999976158142	3.8613153724684914
b34	pepb34a1	DaPR130924_VB110_O1929.m	928	12.399999618530273	GPYESGSGHSSGLGHR		1	b34.a1	0.0027000000700354576	28.100000381469727	3	1584.71484375	1584.7154541015625	-6.000000284984708E-4	-0.37861688478240685
b35	pepb35a3	DaPR130924_VB110_O1929.m	1694	18.0	QVAASPAVGQPLQK		1	b35.a1	3.100000030826777E-4	38.0	2	1393.783935546875	1393.7801513671875	0.003800000064074993	2.7263984641677492
b35	pepb35a2	DaPR130924_VB110_O1929.m	1935	19.350000381469727	NAVALSASPQLK		1	b35.a1	6.099999882280827E-4	43.099998474121094	2	1198.68017578125	1198.679443359375	7.999999797903001E-4	0.6674011006214051
b35	pepb35a1	DaPR130924_VB110_O1929.m	2073	20.18000030517578	MSLDISAVQDGR	M1:+15.99491	1	b35.a1	2.899999963119626E-4	37.20000076293945	2	1307.6226806640625	1307.6263427734375	-0.003700000001117587	-2.829554498932772
b36	pepb36a1	DaPR130924_VB110_O1929.m	1735	18.229999542236328	ALAAAGYDVEK		1	b36.a1	4.3000000005122274E-5	56.099998474121094	2	1107.5692138671875	1107.5684814453125	7.999999797903001E-4	0.7223029484789479
b36	pepb36a3	DaPR130924_VB110_O1929.m	2046	20.010000228881836	SGVSLAALK		1	b36.a1	6.399999838322401E-4	44.70000076293945	2	845.510498046875	845.509521484375	0.0010000000474974513	1.1827188483245616
b36	pepb36a2	DaPR130924_VB110_O1929.m	2192	20.829999923706055	ASGPPVSELITK		1	b36.a1	4.4999999227002263E-4	33.099998474121094	2	1198.671142578125	1198.668212890625	0.003000000026077032	2.502777660919564
b37	pepb37a1	DaPR130924_VB110_O1929.m	1635	17.649999618530273	DGYIHYGQTVK		1	b37.a1	0.00419999985024333	35.400001525878906	2	1280.6298828125	1280.62744140625	0.0024999999441206455	1.9521680258353744
b37	pepb37a3	DaPR130924_VB110_O1929.m	2275	21.280000686645508	QTALLDADDPVSQLHK		1	b37.a1	0.0066999997943639755	35.70000076293945	3	1750.8974609375	1750.8974609375	9.999999747378752E-5	0.057113565873951035
b37	pepb37a2	DaPR130924_VB110_O1929.m	2398	21.950000762939453	QPVQVPVTLVR		1	b37.a1	0.03099999949336052	25.799999237060547	2	1235.7508544921875	1235.74755859375	0.0034000000450760126	2.7513710396847784
b38	pepb38a1	DaPR130924_VB110_O1929.m	1330	15.779999732971191	APNLTNVNK		1	b38.a1	0.014000000432133675	29.799999237060547	2	970.5357666015625	970.531982421875	0.003700000001117587	3.8123421671118667
b38	pepb38a2	DaPR130924_VB110_O1929.m	2533	22.709999084472656	LILPQLER		1	b38.a1	0.0044999998062849045	34.29999923706055	2	981.6134643554688	981.609619140625	0.0038999998942017555	3.9730660928283377
b38	pepb38a3	DaPR130924_VB110_O1929.m	3060	26.299999237060547	LYIELLNLPR		1	b38.a1	0.007499999832361937	34.5	2	1243.74365234375	1243.7413330078125	0.002400000113993883	1.9296617795838804
b39	pepb39a1	DaPR130924_VB110_O1929.m	2057	20.079999923706055	GLLQSGQIPGR		1	b39.a1	0.0035000001080334187	40.79999923706055	2	1125.636474609375	1125.637939453125	-0.00139999995008111	-1.2437391287302202
b39	pepb39a2	DaPR130924_VB110_O1929.m	2203	20.8799991607666	NAIANASTLAEVER		1	b39.a1	2.0000000233721948E-7	69.5	2	1458.7576904296875	1458.755126953125	0.0026000000070780516	1.7823416411969182
b39	pepb39a3	DaPR130924_VB110_O1929.m	2824	24.459999084472656	SLTYLSILR		1	b39.a1	1.8000000272877514E-4	36.099998474121094	2	1065.6318359375	1065.6307373046875	0.0012000000569969416	1.1260936973647326
b40	pepb40a2	DaPR130924_VB110_O1929.m	1977	19.600000381469727	GENLVSMTVEGPPPK	M7:+15.99491	1	b40.a1	1.1000000021965661E-8	57.5	2	1570.7803955078125	1570.778564453125	0.0019000000320374966	1.20959126578035
b40	pepb40a1	DaPR130924_VB110_O1929.m	2326	21.559999465942383	GENLVSMTVEGPPPK		1	b40.a1	1.899999979571021E-8	61.400001525878906	2	1554.7884521484375	1554.7835693359375	0.004900000058114529	3.151564085673586
b40	pepb40a3	DaPR130924_VB110_O1929.m	2885	24.860000610351562	VLGLVLLR		1	b40.a1	7.400000322377309E-5	42.400001525878906	2	882.6179809570312	882.6138916015625	0.004000000189989805	4.531993239684382
b41	pepb41a2	DaPR130924_VB110_O1929.m	2049	20.030000686645508	MFILSDGEGK	M1:+15.99491	1	b41.a1	0.0066999997943639755	38.599998474121094	2	1112.530517578125	1112.5296630859375	8.999999845400453E-4	0.8089671802939825
b41	pepb41a1	DaPR130924_VB110_O1929.m	2350	21.68000030517578	MFILSDGEGK		1	b41.a1	0.013000000268220901	35.400001525878906	2	1096.5294189453125	1096.53466796875	-0.0052999998442828655	-4.833408371940238
b41	pepb41a3	DaPR130924_VB110_O1929.m	3016	25.950000762939453	VDMMDLPR	V1:+42.01057	1	b41.a1	0.003000000026077032	35.099998474121094	2	1018.4700317382812	1018.469970703125	-0.0	-0.0
b42	pepb42a2	DaPR130924_VB110_O1929.m	692	10.029999732971191	SGPTHVSTR		1	b42.a1	1.3000000035390258E-4	47.0	2	941.4793701171875	941.4802856445312	-0.0010000000474974513	-1.0621571824128615
b42	pepb42a1	DaPR130924_VB110_O1929.m	1577	17.309999465942383	EDTGDQQGLLK		1	b42.a1	6.799999973736703E-4	44.0	2	1203.5870361328125	1203.5855712890625	0.001500000013038516	1.2462761674950857
b43	pepb43a1	DaPR130924_VB110_O1929.m	868	11.850000381469727	FSSQQAATK		1	b43.a1	0.004399999976158142	36.29999923706055	2	967.4852294921875	967.4848022460938	5.000000237487257E-4	0.5168040082778927
b43	pepb43a2	DaPR130924_VB110_O1929.m	1538	17.059999465942383	IDNLDVNR		1	b43.a1	0.0020000000949949026	36.5	2	958.4984130859375	958.4957275390625	0.0027000000700354576	2.816914037757588
b44	pepb44a1	DaPR130924_VB110_O1929.m	857	11.75	LNQESTAPK		1	b44.a1	0.005900000222027302	42.20000076293945	2	987.5111694335938	987.510986328125	1.9999999494757503E-4	0.20252938723369307
b44	pepb44a2	DaPR130924_VB110_O1929.m	1560	17.209999084472656	NQLVTPEPTSR		1	b44.a1	0.007499999832361937	36.599998474121094	2	1241.654296875	1241.64892578125	0.005499999970197678	4.42959346720093
b45	pepb45a1	DaPR130924_VB110_O1929.m	1114	14.029999732971191	EEASGSSVTAEEAK		1	b45.a1	3.5000000934815034E-5	52.0	2	1394.635009765625	1394.6285400390625	0.006500000134110451	4.6607393635644305
b45	pepb45a2	DaPR130924_VB110_O1929.m	2345	21.65999984741211	HIEIFTDLSSR		1	b45.a1	0.0010999999940395355	30.600000381469727	2	1317.6785888671875	1317.68017578125	-0.001500000013038516	-1.138364256067804
b46	pepb46a1	DaPR130924_VB110_O1929.m	1405	16.229999542236328	IAQGVSGSIQDK		1	b46.a1	4.3000000005122274E-5	48.5	2	1202.6383056640625	1202.637939453125	3.9999998989515007E-4	0.3326021712545023
b46	pepb46a2	DaPR130924_VB110_O1929.m	2473	22.399999618530273	NLIDAGVDGLR		1	b46.a1	0.017999999225139618	39.70000076293945	2	1142.616455078125	1142.6168212890625	-3.000000142492354E-4	-0.2625552229406051
b47	pepb47a2	DaPR130924_VB110_O1929.m	901	12.149999618530273	PVEGTPASR		1	b47.a1	0.03700000047683716	22.5	2	913.47216796875	913.4741821289062	-0.0020000000949949026	-2.1894434830481826
b47	pepb47a1	DaPR130924_VB110_O1929.m	3009	25.90999984741211	AIVEFLSNLAR		1	b47.a1	9.999999747378752E-6	49.20000076293945	2	1232.700927734375	1232.7001953125	7.999999797903001E-4	0.6489817904080831
b48	pepb48a1	DaPR130924_VB110_O1929.m	1669	17.850000381469727	ALAAGGYDVEK		1	b48.a1	2.499999936844688E-5	47.0	2	1093.556640625	1093.5528564453125	0.003800000064074993	3.4749121102634395
b48	pepb48a2	DaPR130924_VB110_O1929.m	2256	21.15999984741211	ATGPPVSELITK		1	b48.a1	1.4000000373926014E-4	38.70000076293945	2	1212.6856689453125	1212.6839599609375	0.0019000000320374966	1.5667726256548316
b49	pepb49a1	DaPR130924_VB110_O1929.m	1101	13.90999984741211	DAVTYTEHAK		1	b49.a1	0.0013000000035390258	41.29999923706055	2	1134.543701171875	1134.54296875	6.99999975040555E-4	0.6169885093129532
b49	pepb49a2	DaPR130924_VB110_O1929.m	2883	24.850000381469727	TVTAMDVVYALK		1	b49.a1	7.500000356230885E-5	45.0	2	1310.7020263671875	1310.702880859375	-7.999999797903001E-4	-0.6103595189062013
b50	pepb50a2	DaPR130924_VB110_O1929.m	1888	19.059999465942383	LSHETVTIELK		1	b50.a1	5.200000014156103E-4	38.099998474121094	2	1269.707275390625	1269.705322265625	0.0020000000949949026	1.575168710347816
b50	pepb50a1	DaPR130924_VB110_O1929.m	2486	22.479999542236328	EPVQLETLSIR		1	b50.a1	0.0024999999441206455	33.79999923706055	2	1284.71435546875	1284.7161865234375	-0.0017999999690800905	-1.4010876394038898
b51	pepb51a2	DaPR130924_VB110_O1929.m	1387	16.1299991607666	VLEAAAQAAR		1	b51.a1	6.900000153109431E-4	57.400001525878906	2	999.5589599609375	999.55859375	3.9999998989515007E-4	0.4001766303608953
b51	pepb51a1	DaPR130924_VB110_O1929.m	3055	26.25	AGLELLSDQGYR	A1:+42.01057	1	b51.a1	1.700000029813964E-5	45.20000076293945	2	1363.6868896484375	1363.685546875	0.0013000000035390258	0.9532989526200413
b52	pepb52a1	DaPR130924_VB110_O1929.m	1916	19.25	LQAITASSANLR		1	b52.a1	0.0038999998942017555	31.600000381469727	2	1244.7025146484375	1244.6961669921875	0.006399999838322401	5.141816941389016
b52	pepb52a2	DaPR130924_VB110_O1929.m	2559	22.850000381469727	LTDQTLIYLR		1	b52.a1	3.800000122282654E-4	36.20000076293945	2	1235.7027587890625	1235.6998291015625	0.003000000026077032	2.4277740883546417
b53	pepb53a2	DaPR130924_VB110_O1929.m	2331	21.600000381469727	GDSVIVVLR		1	b53.a1	0.012000000104308128	41.400001525878906	2	957.5728759765625	957.5731811523438	-3.000000142492354E-4	-0.3132919970546954
b53	pepb53a1	DaPR130924_VB110_O1929.m	3018	25.959999084472656	EEEEFNTGPLSVLTQSVK		1	b53.a1	0.0010000000474974513	40.400001525878906	2	2006.98486328125	2006.9920654296875	-0.007199999876320362	-3.5874580673934435
b54	pepb54a2	DaPR130924_VB110_O1929.m	2932	25.260000228881836	ITAEEMYDIFGK		1	b54.a1	3.299999889350147E-6	48.70000076293945	2	1416.6739501953125	1416.6719970703125	0.0020000000949949026	1.4117594609979702
b54	pepb54a1	DaPR130924_VB110_O1929.m	2936	25.280000686645508	GTAYVVYEDIFDAK		1	b54.a1	3.3999999260458935E-8	49.79999923706055	2	1590.7698974609375	1590.76904296875	8.999999845400453E-4	0.5657640802843593

## Sheet: peptides_pos
MS Sample :	DaPR130924_VB110_O1929.m
Peptide ID	Protein ID	accession	description	Sequence	Modifs	Start	Stop	MH+ theo
pepa1b34	a1.a1.a1	sp|P09874|PARP1_HUMAN	sp|P09874|PARP1_HUMAN Poly [ADP-ribose] polymerase 1 OS=Homo sapiens GN=PARP1 PE=1 SV=4	TGNAWHSK		622	629	900.4326782226562
pepa1b18	a1.a1.a1	sp|P09874|PARP1_HUMAN	sp|P09874|PARP1_HUMAN Poly [ADP-ribose] polymerase 1 OS=Homo sapiens GN=PARP1 PE=1 SV=4	KGDEVDGVDEVAK		209	221	1360.6595458984375
pepa1b10	a1.a1.a1	sp|P09874|PARP1_HUMAN	sp|P09874|PARP1_HUMAN Poly [ADP-ribose] polymerase 1 OS=Homo sapiens GN=PARP1 PE=1 SV=4	GGAAVDPDSGLEHSAH		529	544	1519.6776123046875
pepa1b19	a1.a1.a1	sp|P09874|PARP1_HUMAN	sp|P09874|PARP1_HUMAN Poly [ADP-ribose] polymerase 1 OS=Homo sapiens GN=PARP1 PE=1 SV=4	KPPLLNNADSVQAK		748	761	1494.827880859375
pepa1b29	a1.a1.a1	sp|P09874|PARP1_HUMAN	sp|P09874|PARP1_HUMAN Poly [ADP-ribose] polymerase 1 OS=Homo sapiens GN=PARP1 PE=1 SV=4	PIDVNYEK		789	796	977.4943237304688
pepa1a9	a1.a1.a1	sp|P09874|PARP1_HUMAN	sp|P09874|PARP1_HUMAN Poly [ADP-ribose] polymerase 1 OS=Homo sapiens GN=PARP1 PE=1 SV=4	GDEVDGVDEVAK		210	221	1232.564453125
pepa1b11	a1.a1.a1	sp|P09874|PARP1_HUMAN	sp|P09874|PARP1_HUMAN Poly [ADP-ribose] polymerase 1 OS=Homo sapiens GN=PARP1 PE=1 SV=4	GGSDDSSKDPIDVNYEK		780	796	1825.80908203125
pepa1b26	a1.a1.a1	sp|P09874|PARP1_HUMAN	sp|P09874|PARP1_HUMAN Poly [ADP-ribose] polymerase 1 OS=Homo sapiens GN=PARP1 PE=1 SV=4	MVDPEKPQLGMIDR	M1:+15.99491 M11:+15.99491	143	156	1660.8037109375
pepa1a1	a1.a1.a1	sp|P09874|PARP1_HUMAN	sp|P09874|PARP1_HUMAN Poly [ADP-ribose] polymerase 1 OS=Homo sapiens GN=PARP1 PE=1 SV=4	AEPVEVVAPR		487	496	1066.589599609375
pepa1a5	a1.a1.a1	sp|P09874|PARP1_HUMAN	sp|P09874|PARP1_HUMAN Poly [ADP-ribose] polymerase 1 OS=Homo sapiens GN=PARP1 PE=1 SV=4	DSEEAEIIR		807	815	1061.5113525390625
pepa1b30	a1.a1.a1	sp|P09874|PARP1_HUMAN	sp|P09874|PARP1_HUMAN Poly [ADP-ribose] polymerase 1 OS=Homo sapiens GN=PARP1 PE=1 SV=4	PVQDLIK		668	674	812.4880981445312
pepa1a4	a1.a1.a1	sp|P09874|PARP1_HUMAN	sp|P09874|PARP1_HUMAN Poly [ADP-ribose] polymerase 1 OS=Homo sapiens GN=PARP1 PE=1 SV=4	DPIDVNYEK		788	796	1092.521240234375
pepa1b32	a1.a1.a1	sp|P09874|PARP1_HUMAN	sp|P09874|PARP1_HUMAN Poly [ADP-ribose] polymerase 1 OS=Homo sapiens GN=PARP1 PE=1 SV=4	QQVPSGESAILDR		270	282	1399.718017578125
pepa1b23	a1.a1.a1	sp|P09874|PARP1_HUMAN	sp|P09874|PARP1_HUMAN Poly [ADP-ribose] polymerase 1 OS=Homo sapiens GN=PARP1 PE=1 SV=4	MAIMVQSPMFDGK	M1:+15.99491 M4:+15.99491 M9:+15.99491	35	47	1502.669189453125
pepa1b25	a1.a1.a1	sp|P09874|PARP1_HUMAN	sp|P09874|PARP1_HUMAN Poly [ADP-ribose] polymerase 1 OS=Homo sapiens GN=PARP1 PE=1 SV=4	MVDPEKPQLGMIDR		143	156	1628.8138427734375
pepa1b13	a1.a1.a1	sp|P09874|PARP1_HUMAN	sp|P09874|PARP1_HUMAN Poly [ADP-ribose] polymerase 1 OS=Homo sapiens GN=PARP1 PE=1 SV=4	GIYFADMVSK	M7:+15.99491	894	903	1146.5504150390625
pepa1a6	a1.a1.a1	sp|P09874|PARP1_HUMAN	sp|P09874|PARP1_HUMAN Poly [ADP-ribose] polymerase 1 OS=Homo sapiens GN=PARP1 PE=1 SV=4	EELGFRPEYSASQLK		168	182	1753.8759765625
pepa1b22	a1.a1.a1	sp|P09874|PARP1_HUMAN	sp|P09874|PARP1_HUMAN Poly [ADP-ribose] polymerase 1 OS=Homo sapiens GN=PARP1 PE=1 SV=4	MAIMVQSPMFDGK	M1:+15.99491 M9:+15.99491	35	47	1486.67431640625
pepa1a2	a1.a1.a1	sp|P09874|PARP1_HUMAN	sp|P09874|PARP1_HUMAN Poly [ADP-ribose] polymerase 1 OS=Homo sapiens GN=PARP1 PE=1 SV=4	AMVEYEIDLQK	M2:+15.99491	685	695	1354.65625
pepa1b17	a1.a1.a1	sp|P09874|PARP1_HUMAN	sp|P09874|PARP1_HUMAN Poly [ADP-ribose] polymerase 1 OS=Homo sapiens GN=PARP1 PE=1 SV=4	LEQMPSKEDAIEHFMK		601	616	1932.9197998046875
pepa1b14	a1.a1.a1	sp|P09874|PARP1_HUMAN	sp|P09874|PARP1_HUMAN Poly [ADP-ribose] polymerase 1 OS=Homo sapiens GN=PARP1 PE=1 SV=4	HPDVEVDGFSELR		66	78	1499.712890625
pepa1b24	a1.a1.a1	sp|P09874|PARP1_HUMAN	sp|P09874|PARP1_HUMAN Poly [ADP-ribose] polymerase 1 OS=Homo sapiens GN=PARP1 PE=1 SV=4	MIFDVESMK	M1:+15.99491	675	683	1115.5115966796875
pepa1b16	a1.a1.a1	sp|P09874|PARP1_HUMAN	sp|P09874|PARP1_HUMAN Poly [ADP-ribose] polymerase 1 OS=Homo sapiens GN=PARP1 PE=1 SV=4	IAPPEAPVTGYMFGK	M12:+15.99491	879	893	1593.798583984375
pepa1b21	a1.a1.a1	sp|P09874|PARP1_HUMAN	sp|P09874|PARP1_HUMAN Poly [ADP-ribose] polymerase 1 OS=Homo sapiens GN=PARP1 PE=1 SV=4	MAIMVQSPMFDGK	M9:+15.99491	35	47	1470.679443359375
pepa1b31	a1.a1.a1	sp|P09874|PARP1_HUMAN	sp|P09874|PARP1_HUMAN Poly [ADP-ribose] polymerase 1 OS=Homo sapiens GN=PARP1 PE=1 SV=4	QQVPSGESAILDR	Q1:-17.02655	270	282	1382.6915283203125
pepa1b12	a1.a1.a1	sp|P09874|PARP1_HUMAN	sp|P09874|PARP1_HUMAN Poly [ADP-ribose] polymerase 1 OS=Homo sapiens GN=PARP1 PE=1 SV=4	GIYFADMVSK		894	903	1130.5555419921875
pepa1a3	a1.a1.a1	sp|P09874|PARP1_HUMAN	sp|P09874|PARP1_HUMAN Poly [ADP-ribose] polymerase 1 OS=Homo sapiens GN=PARP1 PE=1 SV=4	AQNDLIWNIK		240	249	1214.6531982421875
pepa1b36	a1.a1.a1	sp|P09874|PARP1_HUMAN	sp|P09874|PARP1_HUMAN Poly [ADP-ribose] polymerase 1 OS=Homo sapiens GN=PARP1 PE=1 SV=4	VVSEDFLQDVSASTK		453	467	1624.806884765625
pepa1b15	a1.a1.a1	sp|P09874|PARP1_HUMAN	sp|P09874|PARP1_HUMAN Poly [ADP-ribose] polymerase 1 OS=Homo sapiens GN=PARP1 PE=1 SV=4	IAPPEAPVTGYMFGK		879	893	1577.8037109375
pepa1b20	a1.a1.a1	sp|P09874|PARP1_HUMAN	sp|P09874|PARP1_HUMAN Poly [ADP-ribose] polymerase 1 OS=Homo sapiens GN=PARP1 PE=1 SV=4	MAIMVQSPMFDGK		35	47	1454.6844482421875
pepa1a8	a1.a1.a1	sp|P09874|PARP1_HUMAN	sp|P09874|PARP1_HUMAN Poly [ADP-ribose] polymerase 1 OS=Homo sapiens GN=PARP1 PE=1 SV=4	FYTLIPHDFGMK		736	747	1468.7298583984375
pepa1b28	a1.a1.a1	sp|P09874|PARP1_HUMAN	sp|P09874|PARP1_HUMAN Poly [ADP-ribose] polymerase 1 OS=Homo sapiens GN=PARP1 PE=1 SV=4	NTHATTHNAYDLEVIDIFK		820	838	2202.0830078125
pepa1a7	a1.a1.a1	sp|P09874|PARP1_HUMAN	sp|P09874|PARP1_HUMAN Poly [ADP-ribose] polymerase 1 OS=Homo sapiens GN=PARP1 PE=1 SV=4	FYPLEIDYGQDEEAVK		638	653	1915.8963623046875
pepa1b33	a1.a1.a1	sp|P09874|PARP1_HUMAN	sp|P09874|PARP1_HUMAN Poly [ADP-ribose] polymerase 1 OS=Homo sapiens GN=PARP1 PE=1 SV=4	SLQELFLAH		468	476	1057.568115234375
pepa1b35	a1.a1.a1	sp|P09874|PARP1_HUMAN	sp|P09874|PARP1_HUMAN Poly [ADP-ribose] polymerase 1 OS=Homo sapiens GN=PARP1 PE=1 SV=4	VFSATLGLVDIVK		552	564	1361.8043212890625
pepa1b27	a1.a1.a1	sp|P09874|PARP1_HUMAN	sp|P09874|PARP1_HUMAN Poly [ADP-ribose] polymerase 1 OS=Homo sapiens GN=PARP1 PE=1 SV=4	NAYDLEVIDIFK		827	838	1439.7420654296875
pepa2b10	a2.a1.a1	sp|Q15459|SF3A1_HUMAN	sp|Q15459|SF3A1_HUMAN Splicing factor 3A subunit 1 OS=Homo sapiens GN=SF3A1 PE=1 SV=1	IHEATGMPAGK	M7:+15.99491	744	754	1127.5517578125
pepa2a9	a2.a1.a1	sp|Q15459|SF3A1_HUMAN	sp|Q15459|SF3A1_HUMAN Splicing factor 3A subunit 1 OS=Homo sapiens GN=SF3A1 PE=1 SV=1	IHEATGMPAGK		744	754	1111.556884765625
pepa2b28	a2.a1.a1	sp|Q15459|SF3A1_HUMAN	sp|Q15459|SF3A1_HUMAN Splicing factor 3A subunit 1 OS=Homo sapiens GN=SF3A1 PE=1 SV=1	VTWDGHSGSMAR	M10:+15.99491	500	511	1319.580078125
pepa2b18	a2.a1.a1	sp|Q15459|SF3A1_HUMAN	sp|Q15459|SF3A1_HUMAN Splicing factor 3A subunit 1 OS=Homo sapiens GN=SF3A1 PE=1 SV=1	QPTEEEASSK	Q1:-17.02655	21	30	1088.474609375
pepa2b23	a2.a1.a1	sp|Q15459|SF3A1_HUMAN	sp|Q15459|SF3A1_HUMAN Splicing factor 3A subunit 1 OS=Homo sapiens GN=SF3A1 PE=1 SV=1	VMQQQQQTTQQQLPQK	M2:+15.99491	116	131	1957.9764404296875
pepa2b12	a2.a1.a1	sp|Q15459|SF3A1_HUMAN	sp|Q15459|SF3A1_HUMAN Splicing factor 3A subunit 1 OS=Homo sapiens GN=SF3A1 PE=1 SV=1	NGPEFEAR		63	70	919.4271850585938
pepa2a8	a2.a1.a1	sp|Q15459|SF3A1_HUMAN	sp|Q15459|SF3A1_HUMAN Splicing factor 3A subunit 1 OS=Homo sapiens GN=SF3A1 PE=1 SV=1	IGEEEIQKPEEK		488	499	1428.7220458984375
pepa2b22	a2.a1.a1	sp|Q15459|SF3A1_HUMAN	sp|Q15459|SF3A1_HUMAN Splicing factor 3A subunit 1 OS=Homo sapiens GN=SF3A1 PE=1 SV=1	VMQQQQQTTQQQLPQK		116	131	1941.9814453125
pepa2b27	a2.a1.a1	sp|Q15459|SF3A1_HUMAN	sp|Q15459|SF3A1_HUMAN Splicing factor 3A subunit 1 OS=Homo sapiens GN=SF3A1 PE=1 SV=1	VTWDGHSGSMAR		500	511	1303.585205078125
pepa2a7	a2.a1.a1	sp|Q15459|SF3A1_HUMAN	sp|Q15459|SF3A1_HUMAN Splicing factor 3A subunit 1 OS=Homo sapiens GN=SF3A1 PE=1 SV=1	GLVPEDDTK		534	542	973.4840698242188
pepa2b11	a2.a1.a1	sp|Q15459|SF3A1_HUMAN	sp|Q15459|SF3A1_HUMAN Splicing factor 3A subunit 1 OS=Homo sapiens GN=SF3A1 PE=1 SV=1	LTAQFVAR		169	176	905.5208129882812
pepa2a1	a2.a1.a1	sp|Q15459|SF3A1_HUMAN	sp|Q15459|SF3A1_HUMAN Splicing factor 3A subunit 1 OS=Homo sapiens GN=SF3A1 PE=1 SV=1	AGPVQAVPPPPPVPTEPK		3	20	1777.985107421875
pepa2b26	a2.a1.a1	sp|Q15459|SF3A1_HUMAN	sp|Q15459|SF3A1_HUMAN Splicing factor 3A subunit 1 OS=Homo sapiens GN=SF3A1 PE=1 SV=1	VQAQVIQETIVPK		132	144	1452.842529296875
pepa2b13	a2.a1.a1	sp|Q15459|SF3A1_HUMAN	sp|Q15459|SF3A1_HUMAN Splicing factor 3A subunit 1 OS=Homo sapiens GN=SF3A1 PE=1 SV=1	PAGPVQAVPPPPPVPTEPK		2	20	1875.037841796875
pepa2b20	a2.a1.a1	sp|Q15459|SF3A1_HUMAN	sp|Q15459|SF3A1_HUMAN Splicing factor 3A subunit 1 OS=Homo sapiens GN=SF3A1 PE=1 SV=1	RTDIFGVEETAIGK		473	486	1535.8067626953125
pepa2a4	a2.a1.a1	sp|Q15459|SF3A1_HUMAN	sp|Q15459|SF3A1_HUMAN Splicing factor 3A subunit 1 OS=Homo sapiens GN=SF3A1 PE=1 SV=1	EDSAPSKPVVGIIYPPPEVR		31	50	2150.149658203125
pepa2a2	a2.a1.a1	sp|Q15459|SF3A1_HUMAN	sp|Q15459|SF3A1_HUMAN Splicing factor 3A subunit 1 OS=Homo sapiens GN=SF3A1 PE=1 SV=1	ASKPLPPAPAPDEYLVSPITGEK		397	419	2377.265380859375
pepa2b21	a2.a1.a1	sp|Q15459|SF3A1_HUMAN	sp|Q15459|SF3A1_HUMAN Splicing factor 3A subunit 1 OS=Homo sapiens GN=SF3A1 PE=1 SV=1	TEDSLMPEEEFLR	M6:+15.99491	687	699	1611.7210693359375
pepa2a6	a2.a1.a1	sp|Q15459|SF3A1_HUMAN	sp|Q15459|SF3A1_HUMAN Splicing factor 3A subunit 1 OS=Homo sapiens GN=SF3A1 PE=1 SV=1	FNFLNPNDPYHAYYR		81	95	1930.887451171875
pepa2b15	a2.a1.a1	sp|Q15459|SF3A1_HUMAN	sp|Q15459|SF3A1_HUMAN Splicing factor 3A subunit 1 OS=Homo sapiens GN=SF3A1 PE=1 SV=1	PVVGIIYPPPEVR		38	50	1435.8311767578125
pepa2b25	a2.a1.a1	sp|Q15459|SF3A1_HUMAN	sp|Q15459|SF3A1_HUMAN Splicing factor 3A subunit 1 OS=Homo sapiens GN=SF3A1 PE=1 SV=1	VPPPPETPMPPPLPPTPDQVIVR	M9:+15.99491	368	390	2487.33203125
pepa2b19	a2.a1.a1	sp|Q15459|SF3A1_HUMAN	sp|Q15459|SF3A1_HUMAN Splicing factor 3A subunit 1 OS=Homo sapiens GN=SF3A1 PE=1 SV=1	QSDDEVYAPGLDIESSLK		450	467	1965.92919921875
pepa2a3	a2.a1.a1	sp|Q15459|SF3A1_HUMAN	sp|Q15459|SF3A1_HUMAN Splicing factor 3A subunit 1 OS=Homo sapiens GN=SF3A1 PE=1 SV=1	DSNSLAYYNMANGAVIHLALK	M10:+15.99491	766	786	2281.128662109375
pepa2a5	a2.a1.a1	sp|Q15459|SF3A1_HUMAN	sp|Q15459|SF3A1_HUMAN Splicing factor 3A subunit 1 OS=Homo sapiens GN=SF3A1 PE=1 SV=1	FNFLNPNDPYHAY		81	93	1611.72314453125
pepa2b17	a2.a1.a1	sp|Q15459|SF3A1_HUMAN	sp|Q15459|SF3A1_HUMAN Splicing factor 3A subunit 1 OS=Homo sapiens GN=SF3A1 PE=1 SV=1	QFLTQLMQK	M7:+15.99491 Q1:-17.02655	180	188	1135.58203125
pepa2b14	a2.a1.a1	sp|Q15459|SF3A1_HUMAN	sp|Q15459|SF3A1_HUMAN Splicing factor 3A subunit 1 OS=Homo sapiens GN=SF3A1 PE=1 SV=1	PLPPAPAPDEYLVSPITGEK		400	419	2091.101318359375
pepa2b24	a2.a1.a1	sp|Q15459|SF3A1_HUMAN	sp|Q15459|SF3A1_HUMAN Splicing factor 3A subunit 1 OS=Homo sapiens GN=SF3A1 PE=1 SV=1	VPPPPETPMPPPLPPTPDQVIVR		368	390	2471.337158203125
pepa2b16	a2.a1.a1	sp|Q15459|SF3A1_HUMAN	sp|Q15459|SF3A1_HUMAN Splicing factor 3A subunit 1 OS=Homo sapiens GN=SF3A1 PE=1 SV=1	QFLTQLMQK	Q1:-17.02655	180	188	1119.587158203125
pepa3b12	a3.a1.a1	sp|Q14527|HLTF_HUMAN	sp|Q14527|HLTF_HUMAN Helicase-like transcription factor OS=Homo sapiens GN=HLTF PE=1 SV=2	KTDVEERPR		468	476	1129.596435546875
pepa3b13	a3.a1.a1	sp|Q14527|HLTF_HUMAN	sp|Q14527|HLTF_HUMAN Helicase-like transcription factor OS=Homo sapiens GN=HLTF PE=1 SV=2	MSELSSSRPK	M1:+15.99491	377	386	1137.5572509765625
pepa3a6	a3.a1.a1	sp|Q14527|HLTF_HUMAN	sp|Q14527|HLTF_HUMAN Helicase-like transcription factor OS=Homo sapiens GN=HLTF PE=1 SV=2	DPNNPYDK		88	95	962.4218139648438
pepa3a9	a3.a1.a1	sp|Q14527|HLTF_HUMAN	sp|Q14527|HLTF_HUMAN Helicase-like transcription factor OS=Homo sapiens GN=HLTF PE=1 SV=2	EYNVNDDSMK	M9:+15.99491	331	340	1230.4949951171875
pepa3b18	a3.a1.a1	sp|Q14527|HLTF_HUMAN	sp|Q14527|HLTF_HUMAN Helicase-like transcription factor OS=Homo sapiens GN=HLTF PE=1 SV=2	SDMEWTSSSK	M3:+15.99491	825	834	1173.4732666015625
pepa3b25	a3.a1.a1	sp|Q14527|HLTF_HUMAN	sp|Q14527|HLTF_HUMAN Helicase-like transcription factor OS=Homo sapiens GN=HLTF PE=1 SV=2	VNNVNGNQVGHLK		100	112	1392.7347412109375
pepa3b16	a3.a1.a1	sp|Q14527|HLTF_HUMAN	sp|Q14527|HLTF_HUMAN Helicase-like transcription factor OS=Homo sapiens GN=HLTF PE=1 SV=2	PVTMGDEGGLR	M4:+15.99491	621	631	1147.5416259765625
pepa3b10	a3.a1.a1	sp|Q14527|HLTF_HUMAN	sp|Q14527|HLTF_HUMAN Helicase-like transcription factor OS=Homo sapiens GN=HLTF PE=1 SV=2	GDSPLHSIR		542	550	981.5115966796875
pepa3a5	a3.a1.a1	sp|Q14527|HLTF_HUMAN	sp|Q14527|HLTF_HUMAN Helicase-like transcription factor OS=Homo sapiens GN=HLTF PE=1 SV=2	AVSSNGPSGNDTPEELR		725	741	1729.7991943359375
pepa3b24	a3.a1.a1	sp|Q14527|HLTF_HUMAN	sp|Q14527|HLTF_HUMAN Helicase-like transcription factor OS=Homo sapiens GN=HLTF PE=1 SV=2	VILDEGHAIR		554	563	1122.626953125
pepa3b15	a3.a1.a1	sp|Q14527|HLTF_HUMAN	sp|Q14527|HLTF_HUMAN Helicase-like transcription factor OS=Homo sapiens GN=HLTF PE=1 SV=2	PVTMGDEGGLR		621	631	1131.5469970703125
pepa3b22	a3.a1.a1	sp|Q14527|HLTF_HUMAN	sp|Q14527|HLTF_HUMAN Helicase-like transcription factor OS=Homo sapiens GN=HLTF PE=1 SV=2	TIQRPVTMGDEGGLR		617	631	1629.838134765625
pepa3a7	a3.a1.a1	sp|Q14527|HLTF_HUMAN	sp|Q14527|HLTF_HUMAN Helicase-like transcription factor OS=Homo sapiens GN=HLTF PE=1 SV=2	ELAAGAFGTK		979	988	964.5101928710938
pepa3a4	a3.a1.a1	sp|Q14527|HLTF_HUMAN	sp|Q14527|HLTF_HUMAN Helicase-like transcription factor OS=Homo sapiens GN=HLTF PE=1 SV=2	AVLDLESER		572	580	1031.5372314453125
pepa3a1	a3.a1.a1	sp|Q14527|HLTF_HUMAN	sp|Q14527|HLTF_HUMAN Helicase-like transcription factor OS=Homo sapiens GN=HLTF PE=1 SV=2	AGGVGLNLSAASR		914	926	1172.6385498046875
pepa3a2	a3.a1.a1	sp|Q14527|HLTF_HUMAN	sp|Q14527|HLTF_HUMAN Helicase-like transcription factor OS=Homo sapiens GN=HLTF PE=1 SV=2	AGPSYSMPVHAAVQMTTEQLK	M7:+15.99491 M15:+15.99491	191	211	2278.084716796875
pepa3a3	a3.a1.a1	sp|Q14527|HLTF_HUMAN	sp|Q14527|HLTF_HUMAN Helicase-like transcription factor OS=Homo sapiens GN=HLTF PE=1 SV=2	ASGFVFTR		873	880	884.462890625
pepa3b27	a3.a1.a1	sp|Q14527|HLTF_HUMAN	sp|Q14527|HLTF_HUMAN Helicase-like transcription factor OS=Homo sapiens GN=HLTF PE=1 SV=2	YYTGVVNNNEMVALQR	M11:+15.99491	72	87	1886.9068603515625
pepa3b21	a3.a1.a1	sp|Q14527|HLTF_HUMAN	sp|Q14527|HLTF_HUMAN Helicase-like transcription factor OS=Homo sapiens GN=HLTF PE=1 SV=2	THEMEPAEAIETPLLPHQK	M4:+15.99491	227	245	2187.075439453125
pepa3b23	a3.a1.a1	sp|Q14527|HLTF_HUMAN	sp|Q14527|HLTF_HUMAN Helicase-like transcription factor OS=Homo sapiens GN=HLTF PE=1 SV=2	VFIQHITLSDEER		663	675	1586.8177490234375
pepa3b26	a3.a1.a1	sp|Q14527|HLTF_HUMAN	sp|Q14527|HLTF_HUMAN Helicase-like transcription factor OS=Homo sapiens GN=HLTF PE=1 SV=2	YYTGVVNNNEMVALQR		72	87	1870.9119873046875
pepa3b20	a3.a1.a1	sp|Q14527|HLTF_HUMAN	sp|Q14527|HLTF_HUMAN Helicase-like transcription factor OS=Homo sapiens GN=HLTF PE=1 SV=2	TAVQYIESSDSEEIETSELPQK		390	411	2483.16796875
pepa3b14	a3.a1.a1	sp|Q14527|HLTF_HUMAN	sp|Q14527|HLTF_HUMAN Helicase-like transcription factor OS=Homo sapiens GN=HLTF PE=1 SV=2	NDLYYNTITNFSEK		268	281	1721.8021240234375
pepa3a8	a3.a1.a1	sp|Q14527|HLTF_HUMAN	sp|Q14527|HLTF_HUMAN Helicase-like transcription factor OS=Homo sapiens GN=HLTF PE=1 SV=2	ELAGALAYIMDNK	M10:+15.99491	114	126	1424.7093505859375
pepa3b17	a3.a1.a1	sp|Q14527|HLTF_HUMAN	sp|Q14527|HLTF_HUMAN Helicase-like transcription factor OS=Homo sapiens GN=HLTF PE=1 SV=2	QALAWMVSR	M6:+15.99491 Q1:-17.02655	246	254	1060.5247802734375
pepa3b11	a3.a1.a1	sp|Q14527|HLTF_HUMAN	sp|Q14527|HLTF_HUMAN Helicase-like transcription factor OS=Homo sapiens GN=HLTF PE=1 SV=2	LSYPTFFPR		28	36	1127.5887451171875
pepa3b18	a3.a2.a1	tr|H7C5K0|H7C5K0_HUMAN	tr|H7C5K0|H7C5K0_HUMAN Helicase-like transcription factor (Fragment) OS=Homo sapiens GN=HLTF PE=2 SV=1	SDMEWTSSSK	M3:+15.99491	293	302	1173.4732666015625
pepa3b16	a3.a2.a1	tr|H7C5K0|H7C5K0_HUMAN	tr|H7C5K0|H7C5K0_HUMAN Helicase-like transcription factor (Fragment) OS=Homo sapiens GN=HLTF PE=2 SV=1	PVTMGDEGGLR	M4:+15.99491	85	95	1147.5416259765625
pepa3b10	a3.a2.a1	tr|H7C5K0|H7C5K0_HUMAN	tr|H7C5K0|H7C5K0_HUMAN Helicase-like transcription factor (Fragment) OS=Homo sapiens GN=HLTF PE=2 SV=1	GDSPLHSIR		6	14	981.5115966796875
pepa3b24	a3.a2.a1	tr|H7C5K0|H7C5K0_HUMAN	tr|H7C5K0|H7C5K0_HUMAN Helicase-like transcription factor (Fragment) OS=Homo sapiens GN=HLTF PE=2 SV=1	VILDEGHAIR		18	27	1122.626953125
pepa3b15	a3.a2.a1	tr|H7C5K0|H7C5K0_HUMAN	tr|H7C5K0|H7C5K0_HUMAN Helicase-like transcription factor (Fragment) OS=Homo sapiens GN=HLTF PE=2 SV=1	PVTMGDEGGLR		85	95	1131.5469970703125
pepa3b22	a3.a2.a1	tr|H7C5K0|H7C5K0_HUMAN	tr|H7C5K0|H7C5K0_HUMAN Helicase-like transcription factor (Fragment) OS=Homo sapiens GN=HLTF PE=2 SV=1	TIQRPVTMGDEGGLR		81	95	1629.838134765625
pepa3b19	a3.a2.a1	tr|H7C5K0|H7C5K0_HUMAN	tr|H7C5K0|H7C5K0_HUMAN Helicase-like transcription factor (Fragment) OS=Homo sapiens GN=HLTF PE=2 SV=1	SLGNDTPEELR		199	209	1230.5965576171875
pepa3a4	a3.a2.a1	tr|H7C5K0|H7C5K0_HUMAN	tr|H7C5K0|H7C5K0_HUMAN Helicase-like transcription factor (Fragment) OS=Homo sapiens GN=HLTF PE=2 SV=1	AVLDLESER		36	44	1031.5372314453125
pepa3a1	a3.a2.a1	tr|H7C5K0|H7C5K0_HUMAN	tr|H7C5K0|H7C5K0_HUMAN Helicase-like transcription factor (Fragment) OS=Homo sapiens GN=HLTF PE=2 SV=1	AGGVGLNLSAASR		382	394	1172.6385498046875
pepa3a3	a3.a2.a1	tr|H7C5K0|H7C5K0_HUMAN	tr|H7C5K0|H7C5K0_HUMAN Helicase-like transcription factor (Fragment) OS=Homo sapiens GN=HLTF PE=2 SV=1	ASGFVFTR		341	348	884.462890625
pepa3b23	a3.a2.a1	tr|H7C5K0|H7C5K0_HUMAN	tr|H7C5K0|H7C5K0_HUMAN Helicase-like transcription factor (Fragment) OS=Homo sapiens GN=HLTF PE=2 SV=1	VFIQHITLSDEER		127	139	1586.8177490234375
pepa4b24	a4.a1.a1	sp|P49916|DNLI3_HUMAN	sp|P49916|DNLI3_HUMAN DNA ligase 3 OS=Homo sapiens GN=LIG3 PE=1 SV=2	VLHNAQEVEK		454	463	1166.6168212890625
pepa4b21	a4.a1.a1	sp|P49916|DNLI3_HUMAN	sp|P49916|DNLI3_HUMAN DNA ligase 3 OS=Homo sapiens GN=LIG3 PE=1 SV=2	SVEYAMK	M6:+15.99491	491	497	843.39208984375
pepa4b17	a4.a1.a1	sp|P49916|DNLI3_HUMAN	sp|P49916|DNLI3_HUMAN DNA ligase 3 OS=Homo sapiens GN=LIG3 PE=1 SV=2	NSGEAPSSPTPK		235	246	1171.5594482421875
pepa4b18	a4.a1.a1	sp|P49916|DNLI3_HUMAN	sp|P49916|DNLI3_HUMAN DNA ligase 3 OS=Homo sapiens GN=LIG3 PE=1 SV=2	PNNSGEAPSSPTPK		233	246	1382.6551513671875
pepa4b19	a4.a1.a1	sp|P49916|DNLI3_HUMAN	sp|P49916|DNLI3_HUMAN DNA ligase 3 OS=Homo sapiens GN=LIG3 PE=1 SV=2	SEAHTADGISIR		792	803	1256.6234130859375
pepa4b10	a4.a1.a1	sp|P49916|DNLI3_HUMAN	sp|P49916|DNLI3_HUMAN DNA ligase 3 OS=Homo sapiens GN=LIG3 PE=1 SV=2	IMFSEMK	M2:+15.99491 M6:+15.99491	628	634	917.4110717773438
pepa4a8	a4.a1.a1	sp|P49916|DNLI3_HUMAN	sp|P49916|DNLI3_HUMAN DNA ligase 3 OS=Homo sapiens GN=LIG3 PE=1 SV=2	GASFVTSTNPR		214	224	1136.5699462890625
pepa4b13	a4.a1.a1	sp|P49916|DNLI3_HUMAN	sp|P49916|DNLI3_HUMAN DNA ligase 3 OS=Homo sapiens GN=LIG3 PE=1 SV=2	LTTTGQVTSPVK		202	213	1231.689697265625
pepa4b12	a4.a1.a1	sp|P49916|DNLI3_HUMAN	sp|P49916|DNLI3_HUMAN DNA ligase 3 OS=Homo sapiens GN=LIG3 PE=1 SV=2	LQNELDMVK	M7:+15.99491	741	749	1105.55615234375
pepa4b16	a4.a1.a1	sp|P49916|DNLI3_HUMAN	sp|P49916|DNLI3_HUMAN DNA ligase 3 OS=Homo sapiens GN=LIG3 PE=1 SV=2	NLQDVVER		446	453	972.5112915039062
pepa4b22	a4.a1.a1	sp|P49916|DNLI3_HUMAN	sp|P49916|DNLI3_HUMAN DNA ligase 3 OS=Homo sapiens GN=LIG3 PE=1 SV=2	TGKPLPFGTLGVHK		568	581	1451.8372802734375
pepa4a2	a4.a1.a1	sp|P49916|DNLI3_HUMAN	sp|P49916|DNLI3_HUMAN DNA ligase 3 OS=Homo sapiens GN=LIG3 PE=1 SV=2	ADFTVVAGDEGSSTTGGSSEENK		836	858	2244.974365234375
pepa4a5	a4.a1.a1	sp|P49916|DNLI3_HUMAN	sp|P49916|DNLI3_HUMAN DNA ligase 3 OS=Homo sapiens GN=LIG3 PE=1 SV=2	DLEQGDVSETIR		344	355	1361.6546630859375
pepa4b11	a4.a1.a1	sp|P49916|DNLI3_HUMAN	sp|P49916|DNLI3_HUMAN DNA ligase 3 OS=Homo sapiens GN=LIG3 PE=1 SV=2	LQNELDMVK		741	749	1089.561279296875
pepa4b27	a4.a1.a1	sp|P49916|DNLI3_HUMAN	sp|P49916|DNLI3_HUMAN DNA ligase 3 OS=Homo sapiens GN=LIG3 PE=1 SV=2	VVPNPFSESGGDMK	M13:+15.99491	122	135	1479.6788330078125
pepa4a7	a4.a1.a1	sp|P49916|DNLI3_HUMAN	sp|P49916|DNLI3_HUMAN DNA ligase 3 OS=Homo sapiens GN=LIG3 PE=1 SV=2	EDEQQQALQDIASR		390	403	1630.76708984375
pepa4a4	a4.a1.a1	sp|P49916|DNLI3_HUMAN	sp|P49916|DNLI3_HUMAN DNA ligase 3 OS=Homo sapiens GN=LIG3 PE=1 SV=2	ALDLADMITR	M7:+15.99491	639	648	1134.582763671875
pepa4a6	a4.a1.a1	sp|P49916|DNLI3_HUMAN	sp|P49916|DNLI3_HUMAN DNA ligase 3 OS=Homo sapiens GN=LIG3 PE=1 SV=2	DYIPQAFPGGH		543	553	1201.5640869140625
pepa4b14	a4.a1.a1	sp|P49916|DNLI3_HUMAN	sp|P49916|DNLI3_HUMAN DNA ligase 3 OS=Homo sapiens GN=LIG3 PE=1 SV=2	LYLPPSTPDFSR		943	954	1392.7161865234375
pepa4a9	a4.a1.a1	sp|P49916|DNLI3_HUMAN	sp|P49916|DNLI3_HUMAN DNA ligase 3 OS=Homo sapiens GN=LIG3 PE=1 SV=2	HVLDALDPNAYEAFK		428	442	1702.8438720703125
pepa4b23	a4.a1.a1	sp|P49916|DNLI3_HUMAN	sp|P49916|DNLI3_HUMAN DNA ligase 3 OS=Homo sapiens GN=LIG3 PE=1 SV=2	TQIIQDFLR		283	291	1133.6318359375
pepa4a1	a4.a1.a1	sp|P49916|DNLI3_HUMAN	sp|P49916|DNLI3_HUMAN DNA ligase 3 OS=Homo sapiens GN=LIG3 PE=1 SV=2	AAVWEITGAEFSK		779	791	1408.7110595703125
pepa4b26	a4.a1.a1	sp|P49916|DNLI3_HUMAN	sp|P49916|DNLI3_HUMAN DNA ligase 3 OS=Homo sapiens GN=LIG3 PE=1 SV=2	VIQEGLEGLVLK		649	660	1297.77294921875
pepa4a3	a4.a1.a1	sp|P49916|DNLI3_HUMAN	sp|P49916|DNLI3_HUMAN DNA ligase 3 OS=Homo sapiens GN=LIG3 PE=1 SV=2	ALDLADMITR		639	648	1118.5877685546875
pepa4b15	a4.a1.a1	sp|P49916|DNLI3_HUMAN	sp|P49916|DNLI3_HUMAN DNA ligase 3 OS=Homo sapiens GN=LIG3 PE=1 SV=2	IYYPDFIVPDPK		766	777	1466.7569580078125
pepa4b20	a4.a1.a1	sp|P49916|DNLI3_HUMAN	sp|P49916|DNLI3_HUMAN DNA ligase 3 OS=Homo sapiens GN=LIG3 PE=1 SV=2	SMILDSEVLLIDNK		554	567	1589.845947265625
pepa4b25	a4.a1.a1	sp|P49916|DNLI3_HUMAN	sp|P49916|DNLI3_HUMAN DNA ligase 3 OS=Homo sapiens GN=LIG3 PE=1 SV=2	VLLDIFTGVR		933	942	1132.6728515625
pepa5b23	a5.a1.a1	sp|Q16531|DDB1_HUMAN	sp|Q16531|DDB1_HUMAN DNA damage-binding protein 1 OS=Homo sapiens GN=DDB1 PE=1 SV=1	VVEELTR		1132	1138	845.4730834960938
pepa5a3	a5.a1.a1	sp|Q16531|DDB1_HUMAN	sp|Q16531|DDB1_HUMAN DNA damage-binding protein 1 OS=Homo sapiens GN=DDB1 PE=1 SV=1	EEQMDGTVTLK	M4:+15.99491	288	298	1266.588623046875
pepa5b19	a5.a1.a1	sp|Q16531|DDB1_HUMAN	sp|Q16531|DDB1_HUMAN DNA damage-binding protein 1 OS=Homo sapiens GN=DDB1 PE=1 SV=1	PSASTQALSSSVSSSK		754	769	1523.7552490234375
pepa5b22	a5.a1.a1	sp|Q16531|DDB1_HUMAN	sp|Q16531|DDB1_HUMAN DNA damage-binding protein 1 OS=Homo sapiens GN=DDB1 PE=1 SV=1	TYEVSLR		192	198	867.45751953125
pepa5b11	a5.a1.a1	sp|Q16531|DDB1_HUMAN	sp|Q16531|DDB1_HUMAN DNA damage-binding protein 1 OS=Homo sapiens GN=DDB1 PE=1 SV=1	IEVQDTSGGTTALR		740	753	1447.7391357421875
pepa5a7	a5.a1.a1	sp|Q16531|DDB1_HUMAN	sp|Q16531|DDB1_HUMAN DNA damage-binding protein 1 OS=Homo sapiens GN=DDB1 PE=1 SV=1	GAVYSMVEFNGK	M6:+15.99491	868	879	1317.61474609375
pepa5b16	a5.a1.a1	sp|Q16531|DDB1_HUMAN	sp|Q16531|DDB1_HUMAN DNA damage-binding protein 1 OS=Homo sapiens GN=DDB1 PE=1 SV=1	MQEVVANLQYDDGSGMK	M1:+15.99491 M16:+15.99491	1105	1121	1916.8369140625
pepa5b12	a5.a1.a1	sp|Q16531|DDB1_HUMAN	sp|Q16531|DDB1_HUMAN DNA damage-binding protein 1 OS=Homo sapiens GN=DDB1 PE=1 SV=1	IEVQDTSGGTTALRPSASTQALSSSVSSSK		740	769	2952.47607421875
pepa5b18	a5.a1.a1	sp|Q16531|DDB1_HUMAN	sp|Q16531|DDB1_HUMAN DNA damage-binding protein 1 OS=Homo sapiens GN=DDB1 PE=1 SV=1	PMEGNFEEIAR		937	947	1292.5943603515625
pepa5b15	a5.a1.a1	sp|Q16531|DDB1_HUMAN	sp|Q16531|DDB1_HUMAN DNA damage-binding protein 1 OS=Homo sapiens GN=DDB1 PE=1 SV=1	MQEVVANLQYDDGSGMK	M16:+15.99491	1105	1121	1900.842041015625
pepa5a4	a5.a1.a1	sp|Q16531|DDB1_HUMAN	sp|Q16531|DDB1_HUMAN DNA damage-binding protein 1 OS=Homo sapiens GN=DDB1 PE=1 SV=1	EMLGGEIIPR	M2:+15.99491	580	589	1130.5877685546875
pepa5b13	a5.a1.a1	sp|Q16531|DDB1_HUMAN	sp|Q16531|DDB1_HUMAN DNA damage-binding protein 1 OS=Homo sapiens GN=DDB1 PE=1 SV=1	IVVFQYSDGK		848	857	1155.6048583984375
pepa5b21	a5.a1.a1	sp|Q16531|DDB1_HUMAN	sp|Q16531|DDB1_HUMAN DNA damage-binding protein 1 OS=Homo sapiens GN=DDB1 PE=1 SV=1	SYNYVVTAQK	S1:+42.01056	2	11	1214.6055908203125
pepa5b14	a5.a1.a1	sp|Q16531|DDB1_HUMAN	sp|Q16531|DDB1_HUMAN DNA damage-binding protein 1 OS=Homo sapiens GN=DDB1 PE=1 SV=1	MQEVVANLQYDDGSGMK		1105	1121	1884.8470458984375
pepa5a6	a5.a1.a1	sp|Q16531|DDB1_HUMAN	sp|Q16531|DDB1_HUMAN DNA damage-binding protein 1 OS=Homo sapiens GN=DDB1 PE=1 SV=1	GAVYSMVEFNGK		868	879	1301.619873046875
pepa5b17	a5.a1.a1	sp|Q16531|DDB1_HUMAN	sp|Q16531|DDB1_HUMAN DNA damage-binding protein 1 OS=Homo sapiens GN=DDB1 PE=1 SV=1	NSTLTIGTIDEIQK		696	709	1532.817138671875
pepa5a1	a5.a1.a1	sp|Q16531|DDB1_HUMAN	sp|Q16531|DDB1_HUMAN DNA damage-binding protein 1 OS=Homo sapiens GN=DDB1 PE=1 SV=1	ALYYLQIHPQELR		515	527	1643.8907470703125
pepa5b10	a5.a1.a1	sp|Q16531|DDB1_HUMAN	sp|Q16531|DDB1_HUMAN DNA damage-binding protein 1 OS=Homo sapiens GN=DDB1 PE=1 SV=1	IAVMELFR	M4:+15.99491	61	68	994.5394287109375
pepa5b20	a5.a1.a1	sp|Q16531|DDB1_HUMAN	sp|Q16531|DDB1_HUMAN DNA damage-binding protein 1 OS=Homo sapiens GN=DDB1 PE=1 SV=1	SVLLLAYKPMEGNFEEIAR	M10:+15.99491	929	947	2196.13720703125
pepa5a9	a5.a1.a1	sp|Q16531|DDB1_HUMAN	sp|Q16531|DDB1_HUMAN DNA damage-binding protein 1 OS=Homo sapiens GN=DDB1 PE=1 SV=1	IAVMELFR		61	68	978.5444946289062
pepa5a2	a5.a1.a1	sp|Q16531|DDB1_HUMAN	sp|Q16531|DDB1_HUMAN DNA damage-binding protein 1 OS=Homo sapiens GN=DDB1 PE=1 SV=1	DPNTYFIVGTAMVYPEEAEPK	M12:+15.99491	824	844	2387.112060546875
pepa5a5	a5.a1.a1	sp|Q16531|DDB1_HUMAN	sp|Q16531|DDB1_HUMAN DNA damage-binding protein 1 OS=Homo sapiens GN=DDB1 PE=1 SV=1	ETDDTLVLSFVGQTR		420	434	1680.8443603515625
pepa5a8	a5.a1.a1	sp|Q16531|DDB1_HUMAN	sp|Q16531|DDB1_HUMAN DNA damage-binding protein 1 OS=Homo sapiens GN=DDB1 PE=1 SV=1	GDFILVGDLMR		918	928	1235.645751953125
pepa6b11	a6.a1.a1	sp|P17480-2|UBF1_HUMAN	sp|P17480-2|UBF1_HUMAN Isoform UBF2 of Nucleolar transcription factor 1 OS=Homo sapiens GN=UBTF	SDIPEKPK		193	200	913.4993286132812
pepa6b15	a6.a1.a1	sp|P17480-2|UBF1_HUMAN	sp|P17480-2|UBF1_HUMAN Isoform UBF2 of Nucleolar transcription factor 1 OS=Homo sapiens GN=UBTF	TTESHMDWEK	M6:+15.99491	48	57	1279.5263671875
pepa6b14	a6.a1.a1	sp|P17480-2|UBF1_HUMAN	sp|P17480-2|UBF1_HUMAN Isoform UBF2 of Nucleolar transcription factor 1 OS=Homo sapiens GN=UBTF	TTESHMDWEK		48	57	1263.531494140625
pepa6b16	a6.a1.a1	sp|P17480-2|UBF1_HUMAN	sp|P17480-2|UBF1_HUMAN Isoform UBF2 of Nucleolar transcription factor 1 OS=Homo sapiens GN=UBTF	VRPDEIMR		217	224	1015.5358276367188
pepa6a3	a6.a1.a1	sp|P17480-2|UBF1_HUMAN	sp|P17480-2|UBF1_HUMAN Isoform UBF2 of Nucleolar transcription factor 1 OS=Homo sapiens GN=UBTF	FREDHPDLIQNAK		179	191	1582.7977294921875
pepa6a6	a6.a1.a1	sp|P17480-2|UBF1_HUMAN	sp|P17480-2|UBF1_HUMAN Isoform UBF2 of Nucleolar transcription factor 1 OS=Homo sapiens GN=UBTF	LHPEMSNLDLTK	M5:+15.99491	133	144	1413.7047119140625
pepa6b18	a6.a1.a1	sp|P17480-2|UBF1_HUMAN	sp|P17480-2|UBF1_HUMAN Isoform UBF2 of Nucleolar transcription factor 1 OS=Homo sapiens GN=UBTF	YIQDFQR		161	167	969.4793090820312
pepa6b13	a6.a1.a1	sp|P17480-2|UBF1_HUMAN	sp|P17480-2|UBF1_HUMAN Isoform UBF2 of Nucleolar transcription factor 1 OS=Homo sapiens GN=UBTF	TPQQLWYTHEK		201	211	1430.7066650390625
pepa6a7	a6.a1.a1	sp|P17480-2|UBF1_HUMAN	sp|P17480-2|UBF1_HUMAN Isoform UBF2 of Nucleolar transcription factor 1 OS=Homo sapiens GN=UBTF	MWNDLSEK		407	414	1022.4616088867188
pepa6a4	a6.a1.a1	sp|P17480-2|UBF1_HUMAN	sp|P17480-2|UBF1_HUMAN Isoform UBF2 of Nucleolar transcription factor 1 OS=Homo sapiens GN=UBTF	HPELNISEEGITK		230	242	1466.7490234375
pepa6a9	a6.a1.a1	sp|P17480-2|UBF1_HUMAN	sp|P17480-2|UBF1_HUMAN Isoform UBF2 of Nucleolar transcription factor 1 OS=Homo sapiens GN=UBTF	QLQEERPELSESELTR		387	402	1943.96728515625
pepa6a5	a6.a1.a1	sp|P17480-2|UBF1_HUMAN	sp|P17480-2|UBF1_HUMAN Isoform UBF2 of Nucleolar transcription factor 1 OS=Homo sapiens GN=UBTF	LHPEMSNLDLTK		133	144	1397.7098388671875
pepa6b17	a6.a1.a1	sp|P17480-2|UBF1_HUMAN	sp|P17480-2|UBF1_HUMAN Isoform UBF2 of Nucleolar transcription factor 1 OS=Homo sapiens GN=UBTF	WVEISNEVR		72	80	1131.5797119140625
pepa6a2	a6.a1.a1	sp|P17480-2|UBF1_HUMAN	sp|P17480-2|UBF1_HUMAN Isoform UBF2 of Nucleolar transcription factor 1 OS=Homo sapiens GN=UBTF	FLESLPEEEQQR		324	335	1504.7281494140625
pepa6a8	a6.a1.a1	sp|P17480-2|UBF1_HUMAN	sp|P17480-2|UBF1_HUMAN Isoform UBF2 of Nucleolar transcription factor 1 OS=Homo sapiens GN=UBTF	QLQEERPELSESELTR	Q1:-17.02655	387	402	1926.9407958984375
pepa6b10	a6.a1.a1	sp|P17480-2|UBF1_HUMAN	sp|P17480-2|UBF1_HUMAN Isoform UBF2 of Nucleolar transcription factor 1 OS=Homo sapiens GN=UBTF	RPVSAMFIFSEEK		372	384	1540.7833251953125
pepa6b12	a6.a1.a1	sp|P17480-2|UBF1_HUMAN	sp|P17480-2|UBF1_HUMAN Isoform UBF2 of Nucleolar transcription factor 1 OS=Homo sapiens GN=UBTF	TLTELILDAQEHVK		84	97	1609.8800048828125
pepa6a1	a6.a1.a1	sp|P17480-2|UBF1_HUMAN	sp|P17480-2|UBF1_HUMAN Isoform UBF2 of Nucleolar transcription factor 1 OS=Homo sapiens GN=UBTF	AEEIWQQSVIGDYLAR		451	466	1877.9395751953125
pepa6b11	a6.a1.a2	tr|E9PKP7|E9PKP7_HUMAN	tr|E9PKP7|E9PKP7_HUMAN Nucleolar transcription factor 1 OS=Homo sapiens GN=UBTF PE=2 SV=1	SDIPEKPK		193	200	913.4993286132812
pepa6b15	a6.a1.a2	tr|E9PKP7|E9PKP7_HUMAN	tr|E9PKP7|E9PKP7_HUMAN Nucleolar transcription factor 1 OS=Homo sapiens GN=UBTF PE=2 SV=1	TTESHMDWEK	M6:+15.99491	48	57	1279.5263671875
pepa6b14	a6.a1.a2	tr|E9PKP7|E9PKP7_HUMAN	tr|E9PKP7|E9PKP7_HUMAN Nucleolar transcription factor 1 OS=Homo sapiens GN=UBTF PE=2 SV=1	TTESHMDWEK		48	57	1263.531494140625
pepa6b16	a6.a1.a2	tr|E9PKP7|E9PKP7_HUMAN	tr|E9PKP7|E9PKP7_HUMAN Nucleolar transcription factor 1 OS=Homo sapiens GN=UBTF PE=2 SV=1	VRPDEIMR		217	224	1015.5358276367188
pepa6a3	a6.a1.a2	tr|E9PKP7|E9PKP7_HUMAN	tr|E9PKP7|E9PKP7_HUMAN Nucleolar transcription factor 1 OS=Homo sapiens GN=UBTF PE=2 SV=1	FREDHPDLIQNAK		179	191	1582.7977294921875
pepa6a6	a6.a1.a2	tr|E9PKP7|E9PKP7_HUMAN	tr|E9PKP7|E9PKP7_HUMAN Nucleolar transcription factor 1 OS=Homo sapiens GN=UBTF PE=2 SV=1	LHPEMSNLDLTK	M5:+15.99491	133	144	1413.7047119140625
pepa6b18	a6.a1.a2	tr|E9PKP7|E9PKP7_HUMAN	tr|E9PKP7|E9PKP7_HUMAN Nucleolar transcription factor 1 OS=Homo sapiens GN=UBTF PE=2 SV=1	YIQDFQR		161	167	969.4793090820312
pepa6b13	a6.a1.a2	tr|E9PKP7|E9PKP7_HUMAN	tr|E9PKP7|E9PKP7_HUMAN Nucleolar transcription factor 1 OS=Homo sapiens GN=UBTF PE=2 SV=1	TPQQLWYTHEK		201	211	1430.7066650390625
pepa6a7	a6.a1.a2	tr|E9PKP7|E9PKP7_HUMAN	tr|E9PKP7|E9PKP7_HUMAN Nucleolar transcription factor 1 OS=Homo sapiens GN=UBTF PE=2 SV=1	MWNDLSEK		407	414	1022.4616088867188
pepa6a4	a6.a1.a2	tr|E9PKP7|E9PKP7_HUMAN	tr|E9PKP7|E9PKP7_HUMAN Nucleolar transcription factor 1 OS=Homo sapiens GN=UBTF PE=2 SV=1	HPELNISEEGITK		230	242	1466.7490234375
pepa6a9	a6.a1.a2	tr|E9PKP7|E9PKP7_HUMAN	tr|E9PKP7|E9PKP7_HUMAN Nucleolar transcription factor 1 OS=Homo sapiens GN=UBTF PE=2 SV=1	QLQEERPELSESELTR		387	402	1943.96728515625
pepa6a5	a6.a1.a2	tr|E9PKP7|E9PKP7_HUMAN	tr|E9PKP7|E9PKP7_HUMAN Nucleolar transcription factor 1 OS=Homo sapiens GN=UBTF PE=2 SV=1	LHPEMSNLDLTK		133	144	1397.7098388671875
pepa6b17	a6.a1.a2	tr|E9PKP7|E9PKP7_HUMAN	tr|E9PKP7|E9PKP7_HUMAN Nucleolar transcription factor 1 OS=Homo sapiens GN=UBTF PE=2 SV=1	WVEISNEVR		72	80	1131.5797119140625
pepa6a2	a6.a1.a2	tr|E9PKP7|E9PKP7_HUMAN	tr|E9PKP7|E9PKP7_HUMAN Nucleolar transcription factor 1 OS=Homo sapiens GN=UBTF PE=2 SV=1	FLESLPEEEQQR		324	335	1504.7281494140625
pepa6a8	a6.a1.a2	tr|E9PKP7|E9PKP7_HUMAN	tr|E9PKP7|E9PKP7_HUMAN Nucleolar transcription factor 1 OS=Homo sapiens GN=UBTF PE=2 SV=1	QLQEERPELSESELTR	Q1:-17.02655	387	402	1926.9407958984375
pepa6b10	a6.a1.a2	tr|E9PKP7|E9PKP7_HUMAN	tr|E9PKP7|E9PKP7_HUMAN Nucleolar transcription factor 1 OS=Homo sapiens GN=UBTF PE=2 SV=1	RPVSAMFIFSEEK		372	384	1540.7833251953125
pepa6b12	a6.a1.a2	tr|E9PKP7|E9PKP7_HUMAN	tr|E9PKP7|E9PKP7_HUMAN Nucleolar transcription factor 1 OS=Homo sapiens GN=UBTF PE=2 SV=1	TLTELILDAQEHVK		84	97	1609.8800048828125
pepa6a1	a6.a1.a2	tr|E9PKP7|E9PKP7_HUMAN	tr|E9PKP7|E9PKP7_HUMAN Nucleolar transcription factor 1 OS=Homo sapiens GN=UBTF PE=2 SV=1	AEEIWQQSVIGDYLAR		451	466	1877.9395751953125
pepa7b13	a7.a1.a1	sp|P27694|RFA1_HUMAN	sp|P27694|RFA1_HUMAN Replication protein A 70 kDa DNA-binding subunit OS=Homo sapiens GN=RPA1 PE=1 SV=2	PQPQNGSSGMGSTVSK	M10:+15.99491	142	157	1577.7227783203125
pepa7a1	a7.a1.a1	sp|P27694|RFA1_HUMAN	sp|P27694|RFA1_HUMAN Replication protein A 70 kDa DNA-binding subunit OS=Homo sapiens GN=RPA1 PE=1 SV=2	AAGPSLSHTSGGTQSK		168	183	1485.7296142578125
pepa7b12	a7.a1.a1	sp|P27694|RFA1_HUMAN	sp|P27694|RFA1_HUMAN Replication protein A 70 kDa DNA-binding subunit OS=Homo sapiens GN=RPA1 PE=1 SV=2	PQPQNGSSGMGSTVSK		142	157	1561.7279052734375
pepa7b15	a7.a1.a1	sp|P27694|RFA1_HUMAN	sp|P27694|RFA1_HUMAN Replication protein A 70 kDa DNA-binding subunit OS=Homo sapiens GN=RPA1 PE=1 SV=2	SGGVGGSNTNWK		432	443	1163.54443359375
pepa7a2	a7.a1.a1	sp|P27694|RFA1_HUMAN	sp|P27694|RFA1_HUMAN Replication protein A 70 kDa DNA-binding subunit OS=Homo sapiens GN=RPA1 PE=1 SV=2	ATAFNEQVDK		235	244	1122.54296875
pepa7a4	a7.a1.a1	sp|P27694|RFA1_HUMAN	sp|P27694|RFA1_HUMAN Replication protein A 70 kDa DNA-binding subunit OS=Homo sapiens GN=RPA1 PE=1 SV=2	ATVMDVKPVDYR	M4:+15.99491	589	600	1409.709716796875
pepa7b18	a7.a1.a1	sp|P27694|RFA1_HUMAN	sp|P27694|RFA1_HUMAN Replication protein A 70 kDa DNA-binding subunit OS=Homo sapiens GN=RPA1 PE=1 SV=2	VIDQQNGLYR		490	499	1205.627685546875
pepa7b10	a7.a1.a1	sp|P27694|RFA1_HUMAN	sp|P27694|RFA1_HUMAN Replication protein A 70 kDa DNA-binding subunit OS=Homo sapiens GN=RPA1 PE=1 SV=2	NIYLMDTSGK	M5:+15.99491	345	354	1157.5511474609375
pepa7a3	a7.a1.a1	sp|P27694|RFA1_HUMAN	sp|P27694|RFA1_HUMAN Replication protein A 70 kDa DNA-binding subunit OS=Homo sapiens GN=RPA1 PE=1 SV=2	ATVMDVKPVDYR		589	600	1393.71484375
pepa7b17	a7.a1.a1	sp|P27694|RFA1_HUMAN	sp|P27694|RFA1_HUMAN Replication protein A 70 kDa DNA-binding subunit OS=Homo sapiens GN=RPA1 PE=1 SV=2	VGQLSEGAIAAIMQK	M13:+15.99491	2	16	1531.8153076171875
pepa7b19	a7.a1.a1	sp|P27694|RFA1_HUMAN	sp|P27694|RFA1_HUMAN Replication protein A 70 kDa DNA-binding subunit OS=Homo sapiens GN=RPA1 PE=1 SV=2	VVTATLWGEDADK		355	367	1404.7010498046875
pepa7a8	a7.a1.a1	sp|P27694|RFA1_HUMAN	sp|P27694|RFA1_HUMAN Replication protein A 70 kDa DNA-binding subunit OS=Homo sapiens GN=RPA1 PE=1 SV=2	IGNPVPYNEGLGQPQVAPPAPAASPAASSR		112	141	2913.48583984375
pepa7b11	a7.a1.a1	sp|P27694|RFA1_HUMAN	sp|P27694|RFA1_HUMAN Replication protein A 70 kDa DNA-binding subunit OS=Homo sapiens GN=RPA1 PE=1 SV=2	PILQVINIR		23	31	1065.6783447265625
pepa7a5	a7.a1.a1	sp|P27694|RFA1_HUMAN	sp|P27694|RFA1_HUMAN Replication protein A 70 kDa DNA-binding subunit OS=Homo sapiens GN=RPA1 PE=1 SV=2	DKNEQAFEEVFQNANFR		552	568	2085.962890625
pepa7a6	a7.a1.a1	sp|P27694|RFA1_HUMAN	sp|P27694|RFA1_HUMAN Replication protein A 70 kDa DNA-binding subunit OS=Homo sapiens GN=RPA1 PE=1 SV=2	FFPLIEVNK		245	253	1106.6248779296875
pepa7a9	a7.a1.a1	sp|P27694|RFA1_HUMAN	sp|P27694|RFA1_HUMAN Replication protein A 70 kDa DNA-binding subunit OS=Homo sapiens GN=RPA1 PE=1 SV=2	NEQAFEEVFQNANFR		554	568	1842.8409423828125
pepa7b14	a7.a1.a1	sp|P27694|RFA1_HUMAN	sp|P27694|RFA1_HUMAN Replication protein A 70 kDa DNA-binding subunit OS=Homo sapiens GN=RPA1 PE=1 SV=2	SENLGQGDKPDYFSSVATVVYLR		450	472	2545.257080078125
pepa7b16	a7.a1.a1	sp|P27694|RFA1_HUMAN	sp|P27694|RFA1_HUMAN Replication protein A 70 kDa DNA-binding subunit OS=Homo sapiens GN=RPA1 PE=1 SV=2	SLSVLSSSTIIANPDIPEAYK		390	410	2205.165283203125
pepa7a7	a7.a1.a1	sp|P27694|RFA1_HUMAN	sp|P27694|RFA1_HUMAN Replication protein A 70 kDa DNA-binding subunit OS=Homo sapiens GN=RPA1 PE=1 SV=2	LFSLELVDESGEIR		221	234	1606.8326416015625
pepa8b11	a8.a1.a1	sp|Q15393|SF3B3_HUMAN	sp|Q15393|SF3B3_HUMAN Splicing factor 3B subunit 3 OS=Homo sapiens GN=SF3B3 PE=1 SV=4	NDLDDPER		276	283	973.422607421875
pepa8b14	a8.a1.a1	sp|Q15393|SF3B3_HUMAN	sp|Q15393|SF3B3_HUMAN Splicing factor 3B subunit 3 OS=Homo sapiens GN=SF3B3 PE=1 SV=4	NVSEELDR		1192	1199	961.4589233398438
pepa8a6	a8.a1.a1	sp|Q15393|SF3B3_HUMAN	sp|Q15393|SF3B3_HUMAN Splicing factor 3B subunit 3 OS=Homo sapiens GN=SF3B3 PE=1 SV=4	LPPNTNDEVDEDPTGNK		1058	1074	1854.8355712890625
pepa8b10	a8.a1.a1	sp|Q15393|SF3B3_HUMAN	sp|Q15393|SF3B3_HUMAN Splicing factor 3B subunit 3 OS=Homo sapiens GN=SF3B3 PE=1 SV=4	MQGQEAVLAMSSR	M10:+15.99491	706	718	1423.667236328125
pepa8b13	a8.a1.a1	sp|Q15393|SF3B3_HUMAN	sp|Q15393|SF3B3_HUMAN Splicing factor 3B subunit 3 OS=Homo sapiens GN=SF3B3 PE=1 SV=4	NFGDQPDIR		260	268	1061.50146484375
pepa8a1	a8.a1.a1	sp|Q15393|SF3B3_HUMAN	sp|Q15393|SF3B3_HUMAN Splicing factor 3B subunit 3 OS=Homo sapiens GN=SF3B3 PE=1 SV=4	AVMISAIEK	M3:+15.99491	129	137	977.5339965820312
pepa8a2	a8.a1.a1	sp|Q15393|SF3B3_HUMAN	sp|Q15393|SF3B3_HUMAN Splicing factor 3B subunit 3 OS=Homo sapiens GN=SF3B3 PE=1 SV=4	DYIVVGSDSGR		76	86	1167.564453125
pepa8a9	a8.a1.a1	sp|Q15393|SF3B3_HUMAN	sp|Q15393|SF3B3_HUMAN Splicing factor 3B subunit 3 OS=Homo sapiens GN=SF3B3 PE=1 SV=4	MQGQEAVLAMSSR		706	718	1407.6722412109375
pepa8a4	a8.a1.a1	sp|Q15393|SF3B3_HUMAN	sp|Q15393|SF3B3_HUMAN Splicing factor 3B subunit 3 OS=Homo sapiens GN=SF3B3 PE=1 SV=4	HIANYISGIQTIGHR		985	999	1679.89794921875
pepa8a7	a8.a1.a1	sp|Q15393|SF3B3_HUMAN	sp|Q15393|SF3B3_HUMAN Splicing factor 3B subunit 3 OS=Homo sapiens GN=SF3B3 PE=1 SV=4	ITLETDEDMVTEIR	M9:+15.99491	313	326	1680.800048828125
pepa8b15	a8.a1.a1	sp|Q15393|SF3B3_HUMAN	sp|Q15393|SF3B3_HUMAN Splicing factor 3B subunit 3 OS=Homo sapiens GN=SF3B3 PE=1 SV=4	SWLSYSYQSR		719	728	1276.5960693359375
pepa8b17	a8.a1.a1	sp|Q15393|SF3B3_HUMAN	sp|Q15393|SF3B3_HUMAN Splicing factor 3B subunit 3 OS=Homo sapiens GN=SF3B3 PE=1 SV=4	TVLDPVTGDLSDTR		677	690	1488.7540283203125
pepa8b16	a8.a1.a1	sp|Q15393|SF3B3_HUMAN	sp|Q15393|SF3B3_HUMAN Splicing factor 3B subunit 3 OS=Homo sapiens GN=SF3B3 PE=1 SV=4	TPVEEVPAAIAPFQGR		943	958	1681.8912353515625
pepa8a3	a8.a1.a1	sp|Q15393|SF3B3_HUMAN	sp|Q15393|SF3B3_HUMAN Splicing factor 3B subunit 3 OS=Homo sapiens GN=SF3B3 PE=1 SV=4	FLAVGLVDNTVR		604	615	1303.7373046875
pepa8a8	a8.a1.a1	sp|Q15393|SF3B3_HUMAN	sp|Q15393|SF3B3_HUMAN Splicing factor 3B subunit 3 OS=Homo sapiens GN=SF3B3 PE=1 SV=4	MFLYNLTLQR	M1:+15.99491	1	10	1314.6878662109375
pepa8b12	a8.a1.a1	sp|Q15393|SF3B3_HUMAN	sp|Q15393|SF3B3_HUMAN Splicing factor 3B subunit 3 OS=Homo sapiens GN=SF3B3 PE=1 SV=4	NENQLIIFADDTYPR		1017	1031	1808.8819580078125
pepa8b18	a8.a1.a1	sp|Q15393|SF3B3_HUMAN	sp|Q15393|SF3B3_HUMAN Splicing factor 3B subunit 3 OS=Homo sapiens GN=SF3B3 PE=1 SV=4	WVTTASLLDYDTVAGADK		1032	1049	1925.949462890625
pepa8a5	a8.a1.a1	sp|Q15393|SF3B3_HUMAN	sp|Q15393|SF3B3_HUMAN Splicing factor 3B subunit 3 OS=Homo sapiens GN=SF3B3 PE=1 SV=4	LGAVFNQVAFPLQYTPR		770	786	1921.033447265625
pepa9a2	a9.a1.a1	sp|Q14669-2|TRIPC_HUMAN	sp|Q14669-2|TRIPC_HUMAN Isoform 2 of E3 ubiquitin-protein ligase TRIP12 OS=Homo sapiens GN=TRIP12	HLDQEQQLK		115	123	1138.58544921875
pepa9b15	a9.a1.a1	sp|Q14669-2|TRIPC_HUMAN	sp|Q14669-2|TRIPC_HUMAN Isoform 2 of E3 ubiquitin-protein ligase TRIP12 OS=Homo sapiens GN=TRIP12	SNRPNNNPGGSLR	S1:+42.01057	2	14	1424.6993408203125
pepa9b11	a9.a1.a1	sp|Q14669-2|TRIPC_HUMAN	sp|Q14669-2|TRIPC_HUMAN Isoform 2 of E3 ubiquitin-protein ligase TRIP12 OS=Homo sapiens GN=TRIP12	MSQLFHR	M1:+15.99491	429	435	934.456787109375
pepa9b10	a9.a1.a1	sp|Q14669-2|TRIPC_HUMAN	sp|Q14669-2|TRIPC_HUMAN Isoform 2 of E3 ubiquitin-protein ligase TRIP12 OS=Homo sapiens GN=TRIP12	MADPESNQEAVNSSAAR	M1:+15.99491	356	372	1792.777099609375
pepa9a8	a9.a1.a1	sp|Q14669-2|TRIPC_HUMAN	sp|Q14669-2|TRIPC_HUMAN Isoform 2 of E3 ubiquitin-protein ligase TRIP12 OS=Homo sapiens GN=TRIP12	LSTQSNSNNIEPAR		1086	1099	1530.7510986328125
pepa9a9	a9.a1.a1	sp|Q14669-2|TRIPC_HUMAN	sp|Q14669-2|TRIPC_HUMAN Isoform 2 of E3 ubiquitin-protein ligase TRIP12 OS=Homo sapiens GN=TRIP12	MADPESNQEAVNSSAAR		356	372	1776.7821044921875
pepa9a4	a9.a1.a1	sp|Q14669-2|TRIPC_HUMAN	sp|Q14669-2|TRIPC_HUMAN Isoform 2 of E3 ubiquitin-protein ligase TRIP12 OS=Homo sapiens GN=TRIP12	LLDTNPEINQSDSQDSR		1598	1614	1931.89453125
pepa9a1	a9.a1.a1	sp|Q14669-2|TRIPC_HUMAN	sp|Q14669-2|TRIPC_HUMAN Isoform 2 of E3 ubiquitin-protein ligase TRIP12 OS=Homo sapiens GN=TRIP12	DDSLDLSPQGR		1018	1028	1202.565185546875
pepa9b17	a9.a1.a1	sp|Q14669-2|TRIPC_HUMAN	sp|Q14669-2|TRIPC_HUMAN Isoform 2 of E3 ubiquitin-protein ligase TRIP12 OS=Homo sapiens GN=TRIP12	SVYHLEDIVR		1781	1790	1230.6480712890625
pepa9b13	a9.a1.a1	sp|Q14669-2|TRIPC_HUMAN	sp|Q14669-2|TRIPC_HUMAN Isoform 2 of E3 ubiquitin-protein ligase TRIP12 OS=Homo sapiens GN=TRIP12	SESPPAELPSLR		310	321	1282.6641845703125
pepa9b14	a9.a1.a1	sp|Q14669-2|TRIPC_HUMAN	sp|Q14669-2|TRIPC_HUMAN Isoform 2 of E3 ubiquitin-protein ligase TRIP12 OS=Homo sapiens GN=TRIP12	SLNPPLTIVR		1964	1973	1109.6680908203125
pepa9a5	a9.a1.a1	sp|Q14669-2|TRIPC_HUMAN	sp|Q14669-2|TRIPC_HUMAN Isoform 2 of E3 ubiquitin-protein ligase TRIP12 OS=Homo sapiens GN=TRIP12	IIEAAHQVGEDEISLSTLGR		788	807	2138.109130859375
pepa9a7	a9.a1.a1	sp|Q14669-2|TRIPC_HUMAN	sp|Q14669-2|TRIPC_HUMAN Isoform 2 of E3 ubiquitin-protein ligase TRIP12 OS=Homo sapiens GN=TRIP12	LPDYSSIEIMR		1998	2008	1323.6617431640625
pepa9b12	a9.a1.a1	sp|Q14669-2|TRIPC_HUMAN	sp|Q14669-2|TRIPC_HUMAN Isoform 2 of E3 ubiquitin-protein ligase TRIP12 OS=Homo sapiens GN=TRIP12	QETSLTSHDLFDIDPVVAR		1762	1780	2143.06689453125
pepa9a3	a9.a1.a1	sp|Q14669-2|TRIPC_HUMAN	sp|Q14669-2|TRIPC_HUMAN Isoform 2 of E3 ubiquitin-protein ligase TRIP12 OS=Homo sapiens GN=TRIP12	LFLQFVTGSPR		1946	1956	1264.705322265625
pepa9a6	a9.a1.a1	sp|Q14669-2|TRIPC_HUMAN	sp|Q14669-2|TRIPC_HUMAN Isoform 2 of E3 ubiquitin-protein ligase TRIP12 OS=Homo sapiens GN=TRIP12	IIYFADAELLK		898	908	1295.7249755859375
pepa9b16	a9.a1.a1	sp|Q14669-2|TRIPC_HUMAN	sp|Q14669-2|TRIPC_HUMAN Isoform 2 of E3 ubiquitin-protein ligase TRIP12 OS=Homo sapiens GN=TRIP12	SSAVVVDAIPVFLEK		521	535	1573.884033203125
pepb10a5	b10.a1.a1	sp|O75533|SF3B1_HUMAN	sp|O75533|SF3B1_HUMAN Splicing factor 3B subunit 1 OS=Homo sapiens GN=SF3B1 PE=1 SV=3	GDTPGHATPGHGGATSSAR		271	289	1733.79541015625
pepb10a6	b10.a1.a1	sp|O75533|SF3B1_HUMAN	sp|O75533|SF3B1_HUMAN Splicing factor 3B subunit 1 OS=Homo sapiens GN=SF3B1 PE=1 SV=3	GSETPGATPGSK		241	252	1088.5223388671875
pepb10a4	b10.a1.a1	sp|O75533|SF3B1_HUMAN	sp|O75533|SF3B1_HUMAN Splicing factor 3B subunit 1 OS=Homo sapiens GN=SF3B1 PE=1 SV=3	GAEYVSAR		1046	1053	852.42138671875
pepb10a3	b10.a1.a1	sp|O75533|SF3B1_HUMAN	sp|O75533|SF3B1_HUMAN Splicing factor 3B subunit 1 OS=Homo sapiens GN=SF3B1 PE=1 SV=3	EFQSPDEEMK	M9:+15.99491	776	785	1255.51513671875
pepb10b13	b10.a1.a1	sp|O75533|SF3B1_HUMAN	sp|O75533|SF3B1_HUMAN Splicing factor 3B subunit 1 OS=Homo sapiens GN=SF3B1 PE=1 SV=3	THEDIEAQIR		7	16	1211.6019287109375
pepb10a1	b10.a1.a1	sp|O75533|SF3B1_HUMAN	sp|O75533|SF3B1_HUMAN Splicing factor 3B subunit 1 OS=Homo sapiens GN=SF3B1 PE=1 SV=3	DTPGHGSGWAETPR		302	315	1467.66162109375
pepb10a8	b10.a1.a1	sp|O75533|SF3B1_HUMAN	sp|O75533|SF3B1_HUMAN Splicing factor 3B subunit 1 OS=Homo sapiens GN=SF3B1 PE=1 SV=3	IMGNLGAADIDHK	M2:+15.99491	875	887	1370.6737060546875
pepb10a2	b10.a1.a1	sp|O75533|SF3B1_HUMAN	sp|O75533|SF3B1_HUMAN Splicing factor 3B subunit 1 OS=Homo sapiens GN=SF3B1 PE=1 SV=3	EFQSPDEEMK		776	785	1239.5201416015625
pepb10a9	b10.a1.a1	sp|O75533|SF3B1_HUMAN	sp|O75533|SF3B1_HUMAN Splicing factor 3B subunit 1 OS=Homo sapiens GN=SF3B1 PE=1 SV=3	IVDDLKDEAEQYR		853	865	1593.77587890625
pepb10a7	b10.a1.a1	sp|O75533|SF3B1_HUMAN	sp|O75533|SF3B1_HUMAN Splicing factor 3B subunit 1 OS=Homo sapiens GN=SF3B1 PE=1 SV=3	LIDEDYYAR		582	590	1157.5478515625
pepb10b10	b10.a1.a1	sp|O75533|SF3B1_HUMAN	sp|O75533|SF3B1_HUMAN Splicing factor 3B subunit 1 OS=Homo sapiens GN=SF3B1 PE=1 SV=3	NRPLSDEELDAMFPEGYK	M12:+15.99491	396	413	2126.97021484375
pepb10b14	b10.a1.a1	sp|O75533|SF3B1_HUMAN	sp|O75533|SF3B1_HUMAN Splicing factor 3B subunit 1 OS=Homo sapiens GN=SF3B1 PE=1 SV=3	VPELNVQNGVLK		1138	1149	1309.7479248046875
pepb10b11	b10.a1.a1	sp|O75533|SF3B1_HUMAN	sp|O75533|SF3B1_HUMAN Splicing factor 3B subunit 1 OS=Homo sapiens GN=SF3B1 PE=1 SV=3	QLVDTTVELANK	Q1:-17.02655	832	843	1313.695068359375
pepb10b12	b10.a1.a1	sp|O75533|SF3B1_HUMAN	sp|O75533|SF3B1_HUMAN Splicing factor 3B subunit 1 OS=Homo sapiens GN=SF3B1 PE=1 SV=3	TEILPPFFK		808	816	1091.614013671875
pepb11a3	b11.a1.a1	sp|Q9NR30-2|DDX21_HUMAN	sp|Q9NR30-2|DDX21_HUMAN Isoform 2 of Nucleolar RNA helicase 2 OS=Homo sapiens GN=DDX21	EAQELSQNSAIK		382	393	1317.6649169921875
pepb11a2	b11.a1.a1	sp|Q9NR30-2|DDX21_HUMAN	sp|Q9NR30-2|DDX21_HUMAN Isoform 2 of Nucleolar RNA helicase 2 OS=Homo sapiens GN=DDX21	DVESYIHR		449	456	1018.4957275390625
pepb11b11	b11.a1.a1	sp|Q9NR30-2|DDX21_HUMAN	sp|Q9NR30-2|DDX21_HUMAN Isoform 2 of Nucleolar RNA helicase 2 OS=Homo sapiens GN=DDX21	QDAQSLHGDIPQK	Q1:-17.02655	394	406	1419.6866455078125
pepb11a4	b11.a1.a1	sp|Q9NR30-2|DDX21_HUMAN	sp|Q9NR30-2|DDX21_HUMAN Isoform 2 of Nucleolar RNA helicase 2 OS=Homo sapiens GN=DDX21	EEYQLVQVEQK		477	487	1392.7010498046875
pepb11b12	b11.a1.a1	sp|Q9NR30-2|DDX21_HUMAN	sp|Q9NR30-2|DDX21_HUMAN Isoform 2 of Nucleolar RNA helicase 2 OS=Homo sapiens GN=DDX21	STYEQVDLIGK		324	334	1252.6424560546875
pepb11a1	b11.a1.a1	sp|Q9NR30-2|DDX21_HUMAN	sp|Q9NR30-2|DDX21_HUMAN Isoform 2 of Nucleolar RNA helicase 2 OS=Homo sapiens GN=DDX21	APQVLVLAPTR		192	202	1164.7103271484375
pepb11a8	b11.a1.a1	sp|Q9NR30-2|DDX21_HUMAN	sp|Q9NR30-2|DDX21_HUMAN Isoform 2 of Nucleolar RNA helicase 2 OS=Homo sapiens GN=DDX21	IGVPSATEIIK		495	505	1127.66748046875
pepb11b10	b11.a1.a1	sp|Q9NR30-2|DDX21_HUMAN	sp|Q9NR30-2|DDX21_HUMAN Isoform 2 of Nucleolar RNA helicase 2 OS=Homo sapiens GN=DDX21	NGIDILVGTPGR		239	250	1211.6746826171875
pepb11b14	b11.a1.a1	sp|Q9NR30-2|DDX21_HUMAN	sp|Q9NR30-2|DDX21_HUMAN Isoform 2 of Nucleolar RNA helicase 2 OS=Homo sapiens GN=DDX21	WQLSVATEQPELEGPR		635	650	1839.9239501953125
pepb11a5	b11.a1.a1	sp|Q9NR30-2|DDX21_HUMAN	sp|Q9NR30-2|DDX21_HUMAN Isoform 2 of Nucleolar RNA helicase 2 OS=Homo sapiens GN=DDX21	EGAFSNFPISEETIK		117	131	1668.81201171875
pepb11a6	b11.a1.a1	sp|Q9NR30-2|DDX21_HUMAN	sp|Q9NR30-2|DDX21_HUMAN Isoform 2 of Nucleolar RNA helicase 2 OS=Homo sapiens GN=DDX21	GAVEALAAALAH		538	549	1093.6004638671875
pepb11a7	b11.a1.a1	sp|Q9NR30-2|DDX21_HUMAN	sp|Q9NR30-2|DDX21_HUMAN Isoform 2 of Nucleolar RNA helicase 2 OS=Homo sapiens GN=DDX21	GLDIPEVDLVIQSSPPK		432	448	1806.9852294921875
pepb11b13	b11.a1.a1	sp|Q9NR30-2|DDX21_HUMAN	sp|Q9NR30-2|DDX21_HUMAN Isoform 2 of Nucleolar RNA helicase 2 OS=Homo sapiens GN=DDX21	TFSFAIPLIEK		169	179	1265.71435546875
pepb11a3	b11.a1.a2	sp|Q9NR30|DDX21_HUMAN	sp|Q9NR30|DDX21_HUMAN Nucleolar RNA helicase 2 OS=Homo sapiens GN=DDX21 PE=1 SV=5	EAQELSQNSAIK		450	461	1317.6649169921875
pepb11a2	b11.a1.a2	sp|Q9NR30|DDX21_HUMAN	sp|Q9NR30|DDX21_HUMAN Nucleolar RNA helicase 2 OS=Homo sapiens GN=DDX21 PE=1 SV=5	DVESYIHR		517	524	1018.4957275390625
pepb11b11	b11.a1.a2	sp|Q9NR30|DDX21_HUMAN	sp|Q9NR30|DDX21_HUMAN Nucleolar RNA helicase 2 OS=Homo sapiens GN=DDX21 PE=1 SV=5	QDAQSLHGDIPQK	Q1:-17.02655	462	474	1419.6866455078125
pepb11a4	b11.a1.a2	sp|Q9NR30|DDX21_HUMAN	sp|Q9NR30|DDX21_HUMAN Nucleolar RNA helicase 2 OS=Homo sapiens GN=DDX21 PE=1 SV=5	EEYQLVQVEQK		545	555	1392.7010498046875
pepb11b12	b11.a1.a2	sp|Q9NR30|DDX21_HUMAN	sp|Q9NR30|DDX21_HUMAN Nucleolar RNA helicase 2 OS=Homo sapiens GN=DDX21 PE=1 SV=5	STYEQVDLIGK		392	402	1252.6424560546875
pepb11a1	b11.a1.a2	sp|Q9NR30|DDX21_HUMAN	sp|Q9NR30|DDX21_HUMAN Nucleolar RNA helicase 2 OS=Homo sapiens GN=DDX21 PE=1 SV=5	APQVLVLAPTR		260	270	1164.7103271484375
pepb11a8	b11.a1.a2	sp|Q9NR30|DDX21_HUMAN	sp|Q9NR30|DDX21_HUMAN Nucleolar RNA helicase 2 OS=Homo sapiens GN=DDX21 PE=1 SV=5	IGVPSATEIIK		563	573	1127.66748046875
pepb11b10	b11.a1.a2	sp|Q9NR30|DDX21_HUMAN	sp|Q9NR30|DDX21_HUMAN Nucleolar RNA helicase 2 OS=Homo sapiens GN=DDX21 PE=1 SV=5	NGIDILVGTPGR		307	318	1211.6746826171875
pepb11b14	b11.a1.a2	sp|Q9NR30|DDX21_HUMAN	sp|Q9NR30|DDX21_HUMAN Nucleolar RNA helicase 2 OS=Homo sapiens GN=DDX21 PE=1 SV=5	WQLSVATEQPELEGPR		703	718	1839.9239501953125
pepb11a5	b11.a1.a2	sp|Q9NR30|DDX21_HUMAN	sp|Q9NR30|DDX21_HUMAN Nucleolar RNA helicase 2 OS=Homo sapiens GN=DDX21 PE=1 SV=5	EGAFSNFPISEETIK		185	199	1668.81201171875
pepb11a6	b11.a1.a2	sp|Q9NR30|DDX21_HUMAN	sp|Q9NR30|DDX21_HUMAN Nucleolar RNA helicase 2 OS=Homo sapiens GN=DDX21 PE=1 SV=5	GAVEALAAALAH		606	617	1093.6004638671875
pepb11a7	b11.a1.a2	sp|Q9NR30|DDX21_HUMAN	sp|Q9NR30|DDX21_HUMAN Nucleolar RNA helicase 2 OS=Homo sapiens GN=DDX21 PE=1 SV=5	GLDIPEVDLVIQSSPPK		500	516	1806.9852294921875
pepb11b13	b11.a1.a2	sp|Q9NR30|DDX21_HUMAN	sp|Q9NR30|DDX21_HUMAN Nucleolar RNA helicase 2 OS=Homo sapiens GN=DDX21 PE=1 SV=5	TFSFAIPLIEK		237	247	1265.71435546875
pepb11a9	b11.a2.a1	sp|Q9BQ39|DDX50_HUMAN	sp|Q9BQ39|DDX50_HUMAN ATP-dependent RNA helicase DDX50 OS=Homo sapiens GN=DDX50 PE=1 SV=1	IKDHLQSGR		270	278	1053.5799560546875
pepb11a2	b11.a2.a1	sp|Q9BQ39|DDX50_HUMAN	sp|Q9BQ39|DDX50_HUMAN ATP-dependent RNA helicase DDX50 OS=Homo sapiens GN=DDX50 PE=1 SV=1	DVESYIHR		468	475	1018.4957275390625
pepb11b10	b11.a2.a1	sp|Q9BQ39|DDX50_HUMAN	sp|Q9BQ39|DDX50_HUMAN ATP-dependent RNA helicase DDX50 OS=Homo sapiens GN=DDX50 PE=1 SV=1	NGIDILVGTPGR		258	269	1211.6746826171875
pepb11a5	b11.a2.a1	sp|Q9BQ39|DDX50_HUMAN	sp|Q9BQ39|DDX50_HUMAN ATP-dependent RNA helicase DDX50 OS=Homo sapiens GN=DDX50 PE=1 SV=1	EGAFSNFPISEETIK		136	150	1668.81201171875
pepb12a7	b12.a1.a1	sp|P07910-2|HNRPC_HUMAN	sp|P07910-2|HNRPC_HUMAN Isoform C1 of Heterogeneous nuclear ribonucleoproteins C1/C2 OS=Homo sapiens GN=HNRNPC	NDKSEEEQSSSSVK		217	230	1553.6929931640625
pepb12b13	b12.a1.a1	sp|P07910-2|HNRPC_HUMAN	sp|P07910-2|HNRPC_HUMAN Isoform C1 of Heterogeneous nuclear ribonucleoproteins C1/C2 OS=Homo sapiens GN=HNRNPC	VPPPPPIAR		130	138	943.5728149414062
pepb12a4	b12.a1.a1	sp|P07910-2|HNRPC_HUMAN	sp|P07910-2|HNRPC_HUMAN Isoform C1 of Heterogeneous nuclear ribonucleoproteins C1/C2 OS=Homo sapiens GN=HNRNPC	KSDVEAIFSK		30	39	1123.599853515625
pepb12a2	b12.a1.a1	sp|P07910-2|HNRPC_HUMAN	sp|P07910-2|HNRPC_HUMAN Isoform C1 of Heterogeneous nuclear ribonucleoproteins C1/C2 OS=Homo sapiens GN=HNRNPC	GDDQLELIKDDEK		263	275	1517.7333984375
pepb12a1	b12.a1.a1	sp|P07910-2|HNRPC_HUMAN	sp|P07910-2|HNRPC_HUMAN Isoform C1 of Heterogeneous nuclear ribonucleoproteins C1/C2 OS=Homo sapiens GN=HNRNPC	GDDQLELIK		263	271	1030.5418701171875
pepb12b10	b12.a1.a1	sp|P07910-2|HNRPC_HUMAN	sp|P07910-2|HNRPC_HUMAN Isoform C1 of Heterogeneous nuclear ribonucleoproteins C1/C2 OS=Homo sapiens GN=HNRNPC	SDVEAIFSK		31	39	995.5048217773438
pepb12b11	b12.a1.a1	sp|P07910-2|HNRPC_HUMAN	sp|P07910-2|HNRPC_HUMAN Isoform C1 of Heterogeneous nuclear ribonucleoproteins C1/C2 OS=Homo sapiens GN=HNRNPC	VDSLLENLEK		194	203	1159.620849609375
pepb12a3	b12.a1.a1	sp|P07910-2|HNRPC_HUMAN	sp|P07910-2|HNRPC_HUMAN Isoform C1 of Heterogeneous nuclear ribonucleoproteins C1/C2 OS=Homo sapiens GN=HNRNPC	GFAFVQYVNER		51	61	1329.6590576171875
pepb12a6	b12.a1.a1	sp|P07910-2|HNRPC_HUMAN	sp|P07910-2|HNRPC_HUMAN Isoform C1 of Heterogeneous nuclear ribonucleoproteins C1/C2 OS=Homo sapiens GN=HNRNPC	MIAGQVLDINLAAEPK	M1:+15.99491	74	89	1698.909912109375
pepb12a9	b12.a1.a1	sp|P07910-2|HNRPC_HUMAN	sp|P07910-2|HNRPC_HUMAN Isoform C1 of Heterogeneous nuclear ribonucleoproteins C1/C2 OS=Homo sapiens GN=HNRNPC	SAAEMYGSSFDLDYDFQR	M5:+15.99491	100	117	2117.876220703125
pepb12a8	b12.a1.a1	sp|P07910-2|HNRPC_HUMAN	sp|P07910-2|HNRPC_HUMAN Isoform C1 of Heterogeneous nuclear ribonucleoproteins C1/C2 OS=Homo sapiens GN=HNRNPC	QKVDSLLENLEK	Q1:-17.02655	192	203	1398.7479248046875
pepb12b12	b12.a1.a1	sp|P07910-2|HNRPC_HUMAN	sp|P07910-2|HNRPC_HUMAN Isoform C1 of Heterogeneous nuclear ribonucleoproteins C1/C2 OS=Homo sapiens GN=HNRNPC	VFIGNLNTLVVK		18	29	1316.7940673828125
pepb12a5	b12.a1.a1	sp|P07910-2|HNRPC_HUMAN	sp|P07910-2|HNRPC_HUMAN Isoform C1 of Heterogeneous nuclear ribonucleoproteins C1/C2 OS=Homo sapiens GN=HNRNPC	MIAGQVLDINLAAEPK		74	89	1682.9150390625
pepb12a7	b12.a1.a2	sp|P07910-4|HNRPC_HUMAN	sp|P07910-4|HNRPC_HUMAN Isoform 4 of Heterogeneous nuclear ribonucleoproteins C1/C2 OS=Homo sapiens GN=HNRNPC	NDKSEEEQSSSSVK		174	187	1553.6929931640625
pepb12b13	b12.a1.a2	sp|P07910-4|HNRPC_HUMAN	sp|P07910-4|HNRPC_HUMAN Isoform 4 of Heterogeneous nuclear ribonucleoproteins C1/C2 OS=Homo sapiens GN=HNRNPC	VPPPPPIAR		130	138	943.5728149414062
pepb12a4	b12.a1.a2	sp|P07910-4|HNRPC_HUMAN	sp|P07910-4|HNRPC_HUMAN Isoform 4 of Heterogeneous nuclear ribonucleoproteins C1/C2 OS=Homo sapiens GN=HNRNPC	KSDVEAIFSK		30	39	1123.599853515625
pepb12a2	b12.a1.a2	sp|P07910-4|HNRPC_HUMAN	sp|P07910-4|HNRPC_HUMAN Isoform 4 of Heterogeneous nuclear ribonucleoproteins C1/C2 OS=Homo sapiens GN=HNRNPC	GDDQLELIKDDEK		220	232	1517.7333984375
pepb12a1	b12.a1.a2	sp|P07910-4|HNRPC_HUMAN	sp|P07910-4|HNRPC_HUMAN Isoform 4 of Heterogeneous nuclear ribonucleoproteins C1/C2 OS=Homo sapiens GN=HNRNPC	GDDQLELIK		220	228	1030.5418701171875
pepb12b10	b12.a1.a2	sp|P07910-4|HNRPC_HUMAN	sp|P07910-4|HNRPC_HUMAN Isoform 4 of Heterogeneous nuclear ribonucleoproteins C1/C2 OS=Homo sapiens GN=HNRNPC	SDVEAIFSK		31	39	995.5048217773438
pepb12b11	b12.a1.a2	sp|P07910-4|HNRPC_HUMAN	sp|P07910-4|HNRPC_HUMAN Isoform 4 of Heterogeneous nuclear ribonucleoproteins C1/C2 OS=Homo sapiens GN=HNRNPC	VDSLLENLEK		151	160	1159.620849609375
pepb12a3	b12.a1.a2	sp|P07910-4|HNRPC_HUMAN	sp|P07910-4|HNRPC_HUMAN Isoform 4 of Heterogeneous nuclear ribonucleoproteins C1/C2 OS=Homo sapiens GN=HNRNPC	GFAFVQYVNER		51	61	1329.6590576171875
pepb12a6	b12.a1.a2	sp|P07910-4|HNRPC_HUMAN	sp|P07910-4|HNRPC_HUMAN Isoform 4 of Heterogeneous nuclear ribonucleoproteins C1/C2 OS=Homo sapiens GN=HNRNPC	MIAGQVLDINLAAEPK	M1:+15.99491	74	89	1698.909912109375
pepb12a9	b12.a1.a2	sp|P07910-4|HNRPC_HUMAN	sp|P07910-4|HNRPC_HUMAN Isoform 4 of Heterogeneous nuclear ribonucleoproteins C1/C2 OS=Homo sapiens GN=HNRNPC	SAAEMYGSSFDLDYDFQR	M5:+15.99491	100	117	2117.876220703125
pepb12a8	b12.a1.a2	sp|P07910-4|HNRPC_HUMAN	sp|P07910-4|HNRPC_HUMAN Isoform 4 of Heterogeneous nuclear ribonucleoproteins C1/C2 OS=Homo sapiens GN=HNRNPC	QKVDSLLENLEK	Q1:-17.02655	149	160	1398.7479248046875
pepb12b12	b12.a1.a2	sp|P07910-4|HNRPC_HUMAN	sp|P07910-4|HNRPC_HUMAN Isoform 4 of Heterogeneous nuclear ribonucleoproteins C1/C2 OS=Homo sapiens GN=HNRNPC	VFIGNLNTLVVK		18	29	1316.7940673828125
pepb12a5	b12.a1.a2	sp|P07910-4|HNRPC_HUMAN	sp|P07910-4|HNRPC_HUMAN Isoform 4 of Heterogeneous nuclear ribonucleoproteins C1/C2 OS=Homo sapiens GN=HNRNPC	MIAGQVLDINLAAEPK		74	89	1682.9150390625
pepb12a7	b12.a1.a3	tr|G3V4C1|G3V4C1_HUMAN	tr|G3V4C1|G3V4C1_HUMAN Heterogeneous nuclear ribonucleoproteins C1/C2 OS=Homo sapiens GN=HNRNPC PE=2 SV=1	NDKSEEEQSSSSVK		216	229	1553.6929931640625
pepb12b13	b12.a1.a3	tr|G3V4C1|G3V4C1_HUMAN	tr|G3V4C1|G3V4C1_HUMAN Heterogeneous nuclear ribonucleoproteins C1/C2 OS=Homo sapiens GN=HNRNPC PE=2 SV=1	VPPPPPIAR		130	138	943.5728149414062
pepb12a4	b12.a1.a3	tr|G3V4C1|G3V4C1_HUMAN	tr|G3V4C1|G3V4C1_HUMAN Heterogeneous nuclear ribonucleoproteins C1/C2 OS=Homo sapiens GN=HNRNPC PE=2 SV=1	KSDVEAIFSK		30	39	1123.599853515625
pepb12a2	b12.a1.a3	tr|G3V4C1|G3V4C1_HUMAN	tr|G3V4C1|G3V4C1_HUMAN Heterogeneous nuclear ribonucleoproteins C1/C2 OS=Homo sapiens GN=HNRNPC PE=2 SV=1	GDDQLELIKDDEK		262	274	1517.7333984375
pepb12a1	b12.a1.a3	tr|G3V4C1|G3V4C1_HUMAN	tr|G3V4C1|G3V4C1_HUMAN Heterogeneous nuclear ribonucleoproteins C1/C2 OS=Homo sapiens GN=HNRNPC PE=2 SV=1	GDDQLELIK		262	270	1030.5418701171875
pepb12b10	b12.a1.a3	tr|G3V4C1|G3V4C1_HUMAN	tr|G3V4C1|G3V4C1_HUMAN Heterogeneous nuclear ribonucleoproteins C1/C2 OS=Homo sapiens GN=HNRNPC PE=2 SV=1	SDVEAIFSK		31	39	995.5048217773438
pepb12b11	b12.a1.a3	tr|G3V4C1|G3V4C1_HUMAN	tr|G3V4C1|G3V4C1_HUMAN Heterogeneous nuclear ribonucleoproteins C1/C2 OS=Homo sapiens GN=HNRNPC PE=2 SV=1	VDSLLENLEK		194	203	1159.620849609375
pepb12a3	b12.a1.a3	tr|G3V4C1|G3V4C1_HUMAN	tr|G3V4C1|G3V4C1_HUMAN Heterogeneous nuclear ribonucleoproteins C1/C2 OS=Homo sapiens GN=HNRNPC PE=2 SV=1	GFAFVQYVNER		51	61	1329.6590576171875
pepb12a6	b12.a1.a3	tr|G3V4C1|G3V4C1_HUMAN	tr|G3V4C1|G3V4C1_HUMAN Heterogeneous nuclear ribonucleoproteins C1/C2 OS=Homo sapiens GN=HNRNPC PE=2 SV=1	MIAGQVLDINLAAEPK	M1:+15.99491	74	89	1698.909912109375
pepb12a9	b12.a1.a3	tr|G3V4C1|G3V4C1_HUMAN	tr|G3V4C1|G3V4C1_HUMAN Heterogeneous nuclear ribonucleoproteins C1/C2 OS=Homo sapiens GN=HNRNPC PE=2 SV=1	SAAEMYGSSFDLDYDFQR	M5:+15.99491	100	117	2117.876220703125
pepb12a8	b12.a1.a3	tr|G3V4C1|G3V4C1_HUMAN	tr|G3V4C1|G3V4C1_HUMAN Heterogeneous nuclear ribonucleoproteins C1/C2 OS=Homo sapiens GN=HNRNPC PE=2 SV=1	QKVDSLLENLEK	Q1:-17.02655	192	203	1398.7479248046875
pepb12b12	b12.a1.a3	tr|G3V4C1|G3V4C1_HUMAN	tr|G3V4C1|G3V4C1_HUMAN Heterogeneous nuclear ribonucleoproteins C1/C2 OS=Homo sapiens GN=HNRNPC PE=2 SV=1	VFIGNLNTLVVK		18	29	1316.7940673828125
pepb12a5	b12.a1.a3	tr|G3V4C1|G3V4C1_HUMAN	tr|G3V4C1|G3V4C1_HUMAN Heterogeneous nuclear ribonucleoproteins C1/C2 OS=Homo sapiens GN=HNRNPC PE=2 SV=1	MIAGQVLDINLAAEPK		74	89	1682.9150390625
pepb13a3	b13.a1.a1	sp|Q96T60|PNKP_HUMAN	sp|Q96T60|PNKP_HUMAN Bifunctional polynucleotide phosphatase/kinase OS=Homo sapiens GN=PNKP PE=1 SV=1	ELEAEGYK		205	212	938.447021484375
pepb13a4	b13.a1.a1	sp|Q96T60|PNKP_HUMAN	sp|Q96T60|PNKP_HUMAN Bifunctional polynucleotide phosphatase/kinase OS=Homo sapiens GN=PNKP PE=1 SV=1	GKLPAEEFK		225	233	1018.5571899414062
pepb13a6	b13.a1.a1	sp|Q96T60|PNKP_HUMAN	sp|Q96T60|PNKP_HUMAN Bifunctional polynucleotide phosphatase/kinase OS=Homo sapiens GN=PNKP PE=1 SV=1	HLVSAGYVHVNR		385	396	1351.723388671875
pepb13a5	b13.a1.a1	sp|Q96T60|PNKP_HUMAN	sp|Q96T60|PNKP_HUMAN Bifunctional polynucleotide phosphatase/kinase OS=Homo sapiens GN=PNKP PE=1 SV=1	GPLTQVTDR		36	44	986.5269775390625
pepb13a2	b13.a1.a1	sp|Q96T60|PNKP_HUMAN	sp|Q96T60|PNKP_HUMAN Bifunctional polynucleotide phosphatase/kinase OS=Homo sapiens GN=PNKP PE=1 SV=1	DTLGSWQR		397	404	962.4694213867188
pepb13b10	b13.a1.a1	sp|Q96T60|PNKP_HUMAN	sp|Q96T60|PNKP_HUMAN Bifunctional polynucleotide phosphatase/kinase OS=Homo sapiens GN=PNKP PE=1 SV=1	TQVELVADPETR		49	60	1357.6961669921875
pepb13a8	b13.a1.a1	sp|Q96T60|PNKP_HUMAN	sp|Q96T60|PNKP_HUMAN Bifunctional polynucleotide phosphatase/kinase OS=Homo sapiens GN=PNKP PE=1 SV=1	LLVFTAAGVKPQGK		153	166	1428.857666015625
pepb13b12	b13.a1.a1	sp|Q96T60|PNKP_HUMAN	sp|Q96T60|PNKP_HUMAN Bifunctional polynucleotide phosphatase/kinase OS=Homo sapiens GN=PNKP PE=1 SV=1	VFPTGPSDWR		184	193	1161.5692138671875
pepb13a9	b13.a1.a1	sp|Q96T60|PNKP_HUMAN	sp|Q96T60|PNKP_HUMAN Bifunctional polynucleotide phosphatase/kinase OS=Homo sapiens GN=PNKP PE=1 SV=1	LVIFTNQMSIGR	M8:+15.99491	213	224	1394.7464599609375
pepb13a7	b13.a1.a1	sp|Q96T60|PNKP_HUMAN	sp|Q96T60|PNKP_HUMAN Bifunctional polynucleotide phosphatase/kinase OS=Homo sapiens GN=PNKP PE=1 SV=1	LLVFTAAGVK		153	162	1018.6300048828125
pepb13b11	b13.a1.a1	sp|Q96T60|PNKP_HUMAN	sp|Q96T60|PNKP_HUMAN Bifunctional polynucleotide phosphatase/kinase OS=Homo sapiens GN=PNKP PE=1 SV=1	VAGFDLDGTLITTR		167	180	1478.785400390625
pepb13a1	b13.a1.a1	sp|Q96T60|PNKP_HUMAN	sp|Q96T60|PNKP_HUMAN Bifunctional polynucleotide phosphatase/kinase OS=Homo sapiens GN=PNKP PE=1 SV=1	ALLSASPEVVVAVGFPGAGK		359	378	1869.0484619140625
pepb13b13	b13.a1.a1	sp|Q96T60|PNKP_HUMAN	sp|Q96T60|PNKP_HUMAN Bifunctional polynucleotide phosphatase/kinase OS=Homo sapiens GN=PNKP PE=1 SV=1	WPAAGFELPAFDPR		331	344	1573.7801513671875
pepb14a9	b14.a1.a1	sp|Q16666-2|IF16_HUMAN	sp|Q16666-2|IF16_HUMAN Isoform 2 of Gamma-interferon-inducible protein 16 OS=Homo sapiens GN=IFI16	MREEYDK		39	45	970.4302978515625
pepb14b10	b14.a1.a1	sp|Q16666-2|IF16_HUMAN	sp|Q16666-2|IF16_HUMAN Isoform 2 of Gamma-interferon-inducible protein 16 OS=Homo sapiens GN=IFI16	TEGAEATPGAQK		117	128	1159.5594482421875
pepb14a6	b14.a1.a1	sp|Q16666-2|IF16_HUMAN	sp|Q16666-2|IF16_HUMAN Isoform 2 of Gamma-interferon-inducible protein 16 OS=Homo sapiens GN=IFI16	MEVVVHGR	M1:+15.99491	658	665	942.4829711914062
pepb14a1	b14.a1.a1	sp|Q16666-2|IF16_HUMAN	sp|Q16666-2|IF16_HUMAN Isoform 2 of Gamma-interferon-inducible protein 16 OS=Homo sapiens GN=IFI16	EVDATSPAPSTSSTVK		101	116	1576.7705078125
pepb14a8	b14.a1.a1	sp|Q16666-2|IF16_HUMAN	sp|Q16666-2|IF16_HUMAN Isoform 2 of Gamma-interferon-inducible protein 16 OS=Homo sapiens GN=IFI16	MNDFMR		452	457	813.338623046875
pepb14b13	b14.a1.a1	sp|Q16666-2|IF16_HUMAN	sp|Q16666-2|IF16_HUMAN Isoform 2 of Gamma-interferon-inducible protein 16 OS=Homo sapiens GN=IFI16	TTIYEIQDDR		331	340	1253.6011962890625
pepb14a7	b14.a1.a1	sp|Q16666-2|IF16_HUMAN	sp|Q16666-2|IF16_HUMAN Isoform 2 of Gamma-interferon-inducible protein 16 OS=Homo sapiens GN=IFI16	MFHATVATENEVFR	M1:+15.99491	543	556	1667.7850341796875
pepb14b11	b14.a1.a1	sp|Q16666-2|IF16_HUMAN	sp|Q16666-2|IF16_HUMAN Isoform 2 of Gamma-interferon-inducible protein 16 OS=Homo sapiens GN=IFI16	TEPEEVSIEDSAQSDLK		506	522	1876.8662109375
pepb14b12	b14.a1.a1	sp|Q16666-2|IF16_HUMAN	sp|Q16666-2|IF16_HUMAN Isoform 2 of Gamma-interferon-inducible protein 16 OS=Homo sapiens GN=IFI16	TPQMPPTTPSSSFFTK	M4:+15.99491	428	443	1769.8419189453125
pepb14a5	b14.a1.a1	sp|Q16666-2|IF16_HUMAN	sp|Q16666-2|IF16_HUMAN Isoform 2 of Gamma-interferon-inducible protein 16 OS=Homo sapiens GN=IFI16	GSFVNGVFEVHK		628	639	1319.6746826171875
pepb14a3	b14.a1.a1	sp|Q16666-2|IF16_HUMAN	sp|Q16666-2|IF16_HUMAN Isoform 2 of Gamma-interferon-inducible protein 16 OS=Homo sapiens GN=IFI16	GEFTYYEIQDNTGK		644	657	1664.7442626953125
pepb14a4	b14.a1.a1	sp|Q16666-2|IF16_HUMAN	sp|Q16666-2|IF16_HUMAN Isoform 2 of Gamma-interferon-inducible protein 16 OS=Homo sapiens GN=IFI16	GLEVINDYHFR		13	23	1362.6805419921875
pepb14a2	b14.a1.a1	sp|Q16666-2|IF16_HUMAN	sp|Q16666-2|IF16_HUMAN Isoform 2 of Gamma-interferon-inducible protein 16 OS=Homo sapiens GN=IFI16	EVMVLNATESFVYEPK	M3:+15.99491	523	538	1871.9100341796875
pepb14a9	b14.a1.a2	sp|Q16666|IF16_HUMAN	sp|Q16666|IF16_HUMAN Gamma-interferon-inducible protein 16 OS=Homo sapiens GN=IFI16 PE=1 SV=3	MREEYDK		39	45	970.4302978515625
pepb14b10	b14.a1.a2	sp|Q16666|IF16_HUMAN	sp|Q16666|IF16_HUMAN Gamma-interferon-inducible protein 16 OS=Homo sapiens GN=IFI16 PE=1 SV=3	TEGAEATPGAQK		117	128	1159.5594482421875
pepb14a6	b14.a1.a2	sp|Q16666|IF16_HUMAN	sp|Q16666|IF16_HUMAN Gamma-interferon-inducible protein 16 OS=Homo sapiens GN=IFI16 PE=1 SV=3	MEVVVHGR	M1:+15.99491	714	721	942.4829711914062
pepb14a1	b14.a1.a2	sp|Q16666|IF16_HUMAN	sp|Q16666|IF16_HUMAN Gamma-interferon-inducible protein 16 OS=Homo sapiens GN=IFI16 PE=1 SV=3	EVDATSPAPSTSSTVK		101	116	1576.7705078125
pepb14a8	b14.a1.a2	sp|Q16666|IF16_HUMAN	sp|Q16666|IF16_HUMAN Gamma-interferon-inducible protein 16 OS=Homo sapiens GN=IFI16 PE=1 SV=3	MNDFMR		452	457	813.338623046875
pepb14b13	b14.a1.a2	sp|Q16666|IF16_HUMAN	sp|Q16666|IF16_HUMAN Gamma-interferon-inducible protein 16 OS=Homo sapiens GN=IFI16 PE=1 SV=3	TTIYEIQDDR		331	340	1253.6011962890625
pepb14a7	b14.a1.a2	sp|Q16666|IF16_HUMAN	sp|Q16666|IF16_HUMAN Gamma-interferon-inducible protein 16 OS=Homo sapiens GN=IFI16 PE=1 SV=3	MFHATVATENEVFR	M1:+15.99491	599	612	1667.7850341796875
pepb14b11	b14.a1.a2	sp|Q16666|IF16_HUMAN	sp|Q16666|IF16_HUMAN Gamma-interferon-inducible protein 16 OS=Homo sapiens GN=IFI16 PE=1 SV=3	TEPEEVSIEDSAQSDLK		562	578	1876.8662109375
pepb14b12	b14.a1.a2	sp|Q16666|IF16_HUMAN	sp|Q16666|IF16_HUMAN Gamma-interferon-inducible protein 16 OS=Homo sapiens GN=IFI16 PE=1 SV=3	TPQMPPTTPSSSFFTK	M4:+15.99491	428	443	1769.8419189453125
pepb14a5	b14.a1.a2	sp|Q16666|IF16_HUMAN	sp|Q16666|IF16_HUMAN Gamma-interferon-inducible protein 16 OS=Homo sapiens GN=IFI16 PE=1 SV=3	GSFVNGVFEVHK		684	695	1319.6746826171875
pepb14a3	b14.a1.a2	sp|Q16666|IF16_HUMAN	sp|Q16666|IF16_HUMAN Gamma-interferon-inducible protein 16 OS=Homo sapiens GN=IFI16 PE=1 SV=3	GEFTYYEIQDNTGK		700	713	1664.7442626953125
pepb14a4	b14.a1.a2	sp|Q16666|IF16_HUMAN	sp|Q16666|IF16_HUMAN Gamma-interferon-inducible protein 16 OS=Homo sapiens GN=IFI16 PE=1 SV=3	GLEVINDYHFR		13	23	1362.6805419921875
pepb14a2	b14.a1.a2	sp|Q16666|IF16_HUMAN	sp|Q16666|IF16_HUMAN Gamma-interferon-inducible protein 16 OS=Homo sapiens GN=IFI16 PE=1 SV=3	EVMVLNATESFVYEPK	M3:+15.99491	579	594	1871.9100341796875
pepb15a5	b15.a1.a1	sp|P12268|IMDH2_HUMAN	sp|P12268|IMDH2_HUMAN Inosine-5'-monophosphate dehydrogenase 2 OS=Homo sapiens GN=IMPDH2 PE=1 SV=2	GMGSLDAMDK	M2:+15.99491 M8:+15.99491	413	422	1056.4339599609375
pepb15a9	b15.a1.a1	sp|P12268|IMDH2_HUMAN	sp|P12268|IMDH2_HUMAN Inosine-5'-monophosphate dehydrogenase 2 OS=Homo sapiens GN=IMPDH2 PE=1 SV=2	PQATAVYK		342	349	877.4782104492188
pepb15b12	b15.a1.a1	sp|P12268|IMDH2_HUMAN	sp|P12268|IMDH2_HUMAN Inosine-5'-monophosphate dehydrogenase 2 OS=Homo sapiens GN=IMPDH2 PE=1 SV=2	VAQGVSGAVQDK		439	450	1158.61181640625
pepb15b11	b15.a1.a1	sp|P12268|IMDH2_HUMAN	sp|P12268|IMDH2_HUMAN Inosine-5'-monophosphate dehydrogenase 2 OS=Homo sapiens GN=IMPDH2 PE=1 SV=2	TSSAQVEGGVHSLHSYEK		494	511	1915.9149169921875
pepb15a1	b15.a1.a1	sp|P12268|IMDH2_HUMAN	sp|P12268|IMDH2_HUMAN Inosine-5'-monophosphate dehydrogenase 2 OS=Homo sapiens GN=IMPDH2 PE=1 SV=2	AMMYSGELK		481	489	1029.474853515625
pepb15b10	b15.a1.a1	sp|P12268|IMDH2_HUMAN	sp|P12268|IMDH2_HUMAN Inosine-5'-monophosphate dehydrogenase 2 OS=Homo sapiens GN=IMPDH2 PE=1 SV=2	REDLVVAPAGITLK		182	195	1481.8690185546875
pepb15a7	b15.a1.a1	sp|P12268|IMDH2_HUMAN	sp|P12268|IMDH2_HUMAN Inosine-5'-monophosphate dehydrogenase 2 OS=Homo sapiens GN=IMPDH2 PE=1 SV=2	KYEQGFITDPVVLSPK		109	124	1820.979736328125
pepb15a2	b15.a1.a1	sp|P12268|IMDH2_HUMAN	sp|P12268|IMDH2_HUMAN Inosine-5'-monophosphate dehydrogenase 2 OS=Homo sapiens GN=IMPDH2 PE=1 SV=2	DKYPNLQVIGGNVVTAAQAK		292	311	2086.129638671875
pepb15a8	b15.a1.a1	sp|P12268|IMDH2_HUMAN	sp|P12268|IMDH2_HUMAN Inosine-5'-monophosphate dehydrogenase 2 OS=Homo sapiens GN=IMPDH2 PE=1 SV=2	NLIDAGVDALR		312	322	1156.6324462890625
pepb15a3	b15.a1.a1	sp|P12268|IMDH2_HUMAN	sp|P12268|IMDH2_HUMAN Inosine-5'-monophosphate dehydrogenase 2 OS=Homo sapiens GN=IMPDH2 PE=1 SV=2	EDLVVAPAGITLK		183	195	1325.7679443359375
pepb15b13	b15.a1.a1	sp|P12268|IMDH2_HUMAN	sp|P12268|IMDH2_HUMAN Inosine-5'-monophosphate dehydrogenase 2 OS=Homo sapiens GN=IMPDH2 PE=1 SV=2	YEQGFITDPVVLSPK		110	124	1692.8846435546875
pepb15a4	b15.a1.a1	sp|P12268|IMDH2_HUMAN	sp|P12268|IMDH2_HUMAN Inosine-5'-monophosphate dehydrogenase 2 OS=Homo sapiens GN=IMPDH2 PE=1 SV=2	FGVPVIADGGIQNVGH		357	372	1579.8231201171875
pepb15a6	b15.a1.a1	sp|P12268|IMDH2_HUMAN	sp|P12268|IMDH2_HUMAN Inosine-5'-monophosphate dehydrogenase 2 OS=Homo sapiens GN=IMPDH2 PE=1 SV=2	LPIVNEDDELVAIIAR		209	224	1779.9854736328125
pepb15a5	b15.a1.a2	tr|H0Y4R1|H0Y4R1_HUMAN	tr|H0Y4R1|H0Y4R1_HUMAN Inosine-5'-monophosphate dehydrogenase 2 (Fragment) OS=Homo sapiens GN=IMPDH2 PE=3 SV=1	GMGSLDAMDK	M2:+15.99491 M8:+15.99491	369	378	1056.4339599609375
pepb15a9	b15.a1.a2	tr|H0Y4R1|H0Y4R1_HUMAN	tr|H0Y4R1|H0Y4R1_HUMAN Inosine-5'-monophosphate dehydrogenase 2 (Fragment) OS=Homo sapiens GN=IMPDH2 PE=3 SV=1	PQATAVYK		298	305	877.4782104492188
pepb15b12	b15.a1.a2	tr|H0Y4R1|H0Y4R1_HUMAN	tr|H0Y4R1|H0Y4R1_HUMAN Inosine-5'-monophosphate dehydrogenase 2 (Fragment) OS=Homo sapiens GN=IMPDH2 PE=3 SV=1	VAQGVSGAVQDK		395	406	1158.61181640625
pepb15b11	b15.a1.a2	tr|H0Y4R1|H0Y4R1_HUMAN	tr|H0Y4R1|H0Y4R1_HUMAN Inosine-5'-monophosphate dehydrogenase 2 (Fragment) OS=Homo sapiens GN=IMPDH2 PE=3 SV=1	TSSAQVEGGVHSLHSYEK		450	467	1915.9149169921875
pepb15a1	b15.a1.a2	tr|H0Y4R1|H0Y4R1_HUMAN	tr|H0Y4R1|H0Y4R1_HUMAN Inosine-5'-monophosphate dehydrogenase 2 (Fragment) OS=Homo sapiens GN=IMPDH2 PE=3 SV=1	AMMYSGELK		437	445	1029.474853515625
pepb15b10	b15.a1.a2	tr|H0Y4R1|H0Y4R1_HUMAN	tr|H0Y4R1|H0Y4R1_HUMAN Inosine-5'-monophosphate dehydrogenase 2 (Fragment) OS=Homo sapiens GN=IMPDH2 PE=3 SV=1	REDLVVAPAGITLK		114	127	1481.8690185546875
pepb15a7	b15.a1.a2	tr|H0Y4R1|H0Y4R1_HUMAN	tr|H0Y4R1|H0Y4R1_HUMAN Inosine-5'-monophosphate dehydrogenase 2 (Fragment) OS=Homo sapiens GN=IMPDH2 PE=3 SV=1	KYEQGFITDPVVLSPK		41	56	1820.979736328125
pepb15a2	b15.a1.a2	tr|H0Y4R1|H0Y4R1_HUMAN	tr|H0Y4R1|H0Y4R1_HUMAN Inosine-5'-monophosphate dehydrogenase 2 (Fragment) OS=Homo sapiens GN=IMPDH2 PE=3 SV=1	DKYPNLQVIGGNVVTAAQAK		224	243	2086.129638671875
pepb15a8	b15.a1.a2	tr|H0Y4R1|H0Y4R1_HUMAN	tr|H0Y4R1|H0Y4R1_HUMAN Inosine-5'-monophosphate dehydrogenase 2 (Fragment) OS=Homo sapiens GN=IMPDH2 PE=3 SV=1	NLIDAGVDALR		244	254	1156.6324462890625
pepb15a3	b15.a1.a2	tr|H0Y4R1|H0Y4R1_HUMAN	tr|H0Y4R1|H0Y4R1_HUMAN Inosine-5'-monophosphate dehydrogenase 2 (Fragment) OS=Homo sapiens GN=IMPDH2 PE=3 SV=1	EDLVVAPAGITLK		115	127	1325.7679443359375
pepb15b13	b15.a1.a2	tr|H0Y4R1|H0Y4R1_HUMAN	tr|H0Y4R1|H0Y4R1_HUMAN Inosine-5'-monophosphate dehydrogenase 2 (Fragment) OS=Homo sapiens GN=IMPDH2 PE=3 SV=1	YEQGFITDPVVLSPK		42	56	1692.8846435546875
pepb15a4	b15.a1.a2	tr|H0Y4R1|H0Y4R1_HUMAN	tr|H0Y4R1|H0Y4R1_HUMAN Inosine-5'-monophosphate dehydrogenase 2 (Fragment) OS=Homo sapiens GN=IMPDH2 PE=3 SV=1	FGVPVIADGGIQNVGH		313	328	1579.8231201171875
pepb15a6	b15.a1.a2	tr|H0Y4R1|H0Y4R1_HUMAN	tr|H0Y4R1|H0Y4R1_HUMAN Inosine-5'-monophosphate dehydrogenase 2 (Fragment) OS=Homo sapiens GN=IMPDH2 PE=3 SV=1	LPIVNEDDELVAIIAR		141	156	1779.9854736328125
pepb16b11	b16.a1.a1	sp|Q12800-3|TFCP2_HUMAN	sp|Q12800-3|TFCP2_HUMAN Isoform 3 of Alpha-globin transcription factor CP2 OS=Homo sapiens GN=TFCP2	QEESSLPPDNENK		51	63	1486.666015625
pepb16a2	b16.a1.a1	sp|Q12800-3|TFCP2_HUMAN	sp|Q12800-3|TFCP2_HUMAN Isoform 3 of Alpha-globin transcription factor CP2 OS=Homo sapiens GN=TFCP2	AETNDSYHIILK		440	451	1403.7169189453125
pepb16b10	b16.a1.a1	sp|Q12800-3|TFCP2_HUMAN	sp|Q12800-3|TFCP2_HUMAN Isoform 3 of Alpha-globin transcription factor CP2 OS=Homo sapiens GN=TFCP2	LQYTEHQQLEGWR		129	141	1687.819091796875
pepb16a6	b16.a1.a1	sp|Q12800-3|TFCP2_HUMAN	sp|Q12800-3|TFCP2_HUMAN Isoform 3 of Alpha-globin transcription factor CP2 OS=Homo sapiens GN=TFCP2	LHDETLTYLNQGQSYEIR		81	98	2180.062255859375
pepb16a5	b16.a1.a1	sp|Q12800-3|TFCP2_HUMAN	sp|Q12800-3|TFCP2_HUMAN Isoform 3 of Alpha-globin transcription factor CP2 OS=Homo sapiens GN=TFCP2	LFTNFSGADLLK		297	308	1325.71044921875
pepb16a3	b16.a1.a1	sp|Q12800-3|TFCP2_HUMAN	sp|Q12800-3|TFCP2_HUMAN Isoform 3 of Alpha-globin transcription factor CP2 OS=Homo sapiens GN=TFCP2	ANPTQLNTVEFLWDPAK		165	181	1943.986572265625
pepb16a8	b16.a1.a1	sp|Q12800-3|TFCP2_HUMAN	sp|Q12800-3|TFCP2_HUMAN Isoform 3 of Alpha-globin transcription factor CP2 OS=Homo sapiens GN=TFCP2	ILDIDIPMSVGIIDPR	M8:+15.99491	149	164	1782.9674072265625
pepb16b12	b16.a1.a1	sp|Q12800-3|TFCP2_HUMAN	sp|Q12800-3|TFCP2_HUMAN Isoform 3 of Alpha-globin transcription factor CP2 OS=Homo sapiens GN=TFCP2	SMSDVLALPIFK		39	50	1320.7236328125
pepb16a7	b16.a1.a1	sp|Q12800-3|TFCP2_HUMAN	sp|Q12800-3|TFCP2_HUMAN Isoform 3 of Alpha-globin transcription factor CP2 OS=Homo sapiens GN=TFCP2	ILDIDIPMSVGIIDPR		149	164	1766.9725341796875
pepb16b11	b16.a1.a2	sp|Q12800|TFCP2_HUMAN	sp|Q12800|TFCP2_HUMAN Alpha-globin transcription factor CP2 OS=Homo sapiens GN=TFCP2 PE=1 SV=2	QEESSLPPDNENK		51	63	1486.666015625
pepb16a2	b16.a1.a2	sp|Q12800|TFCP2_HUMAN	sp|Q12800|TFCP2_HUMAN Alpha-globin transcription factor CP2 OS=Homo sapiens GN=TFCP2 PE=1 SV=2	AETNDSYHIILK		491	502	1403.7169189453125
pepb16b10	b16.a1.a2	sp|Q12800|TFCP2_HUMAN	sp|Q12800|TFCP2_HUMAN Alpha-globin transcription factor CP2 OS=Homo sapiens GN=TFCP2 PE=1 SV=2	LQYTEHQQLEGWR		129	141	1687.819091796875
pepb16a6	b16.a1.a2	sp|Q12800|TFCP2_HUMAN	sp|Q12800|TFCP2_HUMAN Alpha-globin transcription factor CP2 OS=Homo sapiens GN=TFCP2 PE=1 SV=2	LHDETLTYLNQGQSYEIR		81	98	2180.062255859375
pepb16a5	b16.a1.a2	sp|Q12800|TFCP2_HUMAN	sp|Q12800|TFCP2_HUMAN Alpha-globin transcription factor CP2 OS=Homo sapiens GN=TFCP2 PE=1 SV=2	LFTNFSGADLLK		348	359	1325.71044921875
pepb16a3	b16.a1.a2	sp|Q12800|TFCP2_HUMAN	sp|Q12800|TFCP2_HUMAN Alpha-globin transcription factor CP2 OS=Homo sapiens GN=TFCP2 PE=1 SV=2	ANPTQLNTVEFLWDPAK		165	181	1943.986572265625
pepb16a8	b16.a1.a2	sp|Q12800|TFCP2_HUMAN	sp|Q12800|TFCP2_HUMAN Alpha-globin transcription factor CP2 OS=Homo sapiens GN=TFCP2 PE=1 SV=2	ILDIDIPMSVGIIDPR	M8:+15.99491	149	164	1782.9674072265625
pepb16b12	b16.a1.a2	sp|Q12800|TFCP2_HUMAN	sp|Q12800|TFCP2_HUMAN Alpha-globin transcription factor CP2 OS=Homo sapiens GN=TFCP2 PE=1 SV=2	SMSDVLALPIFK		39	50	1320.7236328125
pepb16a7	b16.a1.a2	sp|Q12800|TFCP2_HUMAN	sp|Q12800|TFCP2_HUMAN Alpha-globin transcription factor CP2 OS=Homo sapiens GN=TFCP2 PE=1 SV=2	ILDIDIPMSVGIIDPR		149	164	1766.9725341796875
pepb16a1	b16.a2.a1	sp|Q9NZI7-4|UBIP1_HUMAN	sp|Q9NZI7-4|UBIP1_HUMAN Isoform 2 of Upstream-binding protein 1 OS=Homo sapiens GN=UBP1	AESSDGIHIILK		493	504	1282.7005615234375
pepb16a6	b16.a2.a1	sp|Q9NZI7-4|UBIP1_HUMAN	sp|Q9NZI7-4|UBIP1_HUMAN Isoform 2 of Upstream-binding protein 1 OS=Homo sapiens GN=UBP1	LHDETLTYLNQGQSYEIR		78	95	2180.062255859375
pepb16a4	b16.a2.a1	sp|Q9NZI7-4|UBIP1_HUMAN	sp|Q9NZI7-4|UBIP1_HUMAN Isoform 2 of Upstream-binding protein 1 OS=Homo sapiens GN=UBP1	LFSNFSGADLLK		352	363	1311.69482421875
pepb16b13	b16.a2.a1	sp|Q9NZI7-4|UBIP1_HUMAN	sp|Q9NZI7-4|UBIP1_HUMAN Isoform 2 of Upstream-binding protein 1 OS=Homo sapiens GN=UBP1	TNPSQLNAVEFLWDPAK		162	178	1929.970947265625
pepb16a9	b16.a2.a1	sp|Q9NZI7-4|UBIP1_HUMAN	sp|Q9NZI7-4|UBIP1_HUMAN Isoform 2 of Upstream-binding protein 1 OS=Homo sapiens GN=UBP1	LLDLDIPMSVGIIDTR	M8:+15.99491	146	161	1786.9622802734375
pepb16b12	b16.a2.a1	sp|Q9NZI7-4|UBIP1_HUMAN	sp|Q9NZI7-4|UBIP1_HUMAN Isoform 2 of Upstream-binding protein 1 OS=Homo sapiens GN=UBP1	SMSDVLALPIFK		36	47	1320.7236328125
pepb16a1	b16.a2.a2	sp|Q9NZI7|UBIP1_HUMAN	sp|Q9NZI7|UBIP1_HUMAN Upstream-binding protein 1 OS=Homo sapiens GN=UBP1 PE=2 SV=1	AESSDGIHIILK		529	540	1282.7005615234375
pepb16a6	b16.a2.a2	sp|Q9NZI7|UBIP1_HUMAN	sp|Q9NZI7|UBIP1_HUMAN Upstream-binding protein 1 OS=Homo sapiens GN=UBP1 PE=2 SV=1	LHDETLTYLNQGQSYEIR		78	95	2180.062255859375
pepb16a4	b16.a2.a2	sp|Q9NZI7|UBIP1_HUMAN	sp|Q9NZI7|UBIP1_HUMAN Upstream-binding protein 1 OS=Homo sapiens GN=UBP1 PE=2 SV=1	LFSNFSGADLLK		388	399	1311.69482421875
pepb16b13	b16.a2.a2	sp|Q9NZI7|UBIP1_HUMAN	sp|Q9NZI7|UBIP1_HUMAN Upstream-binding protein 1 OS=Homo sapiens GN=UBP1 PE=2 SV=1	TNPSQLNAVEFLWDPAK		162	178	1929.970947265625
pepb16a9	b16.a2.a2	sp|Q9NZI7|UBIP1_HUMAN	sp|Q9NZI7|UBIP1_HUMAN Upstream-binding protein 1 OS=Homo sapiens GN=UBP1 PE=2 SV=1	LLDLDIPMSVGIIDTR	M8:+15.99491	146	161	1786.9622802734375
pepb16b12	b16.a2.a2	sp|Q9NZI7|UBIP1_HUMAN	sp|Q9NZI7|UBIP1_HUMAN Upstream-binding protein 1 OS=Homo sapiens GN=UBP1 PE=2 SV=1	SMSDVLALPIFK		36	47	1320.7236328125
pepb17a7	b17.a1.a1	sp|Q01831-2|XPC_HUMAN	sp|Q01831-2|XPC_HUMAN Isoform 2 of DNA repair protein complementing XP-C cells OS=Homo sapiens GN=XPC	KEDLEFQAK		583	591	1107.5684814453125
pepb17a5	b17.a1.a1	sp|Q01831-2|XPC_HUMAN	sp|Q01831-2|XPC_HUMAN Isoform 2 of DNA repair protein complementing XP-C cells OS=Homo sapiens GN=XPC	LAEPQLR		682	688	826.4785766601562
pepb17a6	b17.a1.a1	sp|Q01831-2|XPC_HUMAN	sp|Q01831-2|XPC_HUMAN Isoform 2 of DNA repair protein complementing XP-C cells OS=Homo sapiens GN=XPC	LTADPGGSSETSSQVLENHTK		302	322	2158.0263671875
pepb17a2	b17.a1.a1	sp|Q01831-2|XPC_HUMAN	sp|Q01831-2|XPC_HUMAN Isoform 2 of DNA repair protein complementing XP-C cells OS=Homo sapiens GN=XPC	DEALSDGDDLR		90	100	1205.5284423828125
pepb17a1	b17.a1.a1	sp|Q01831-2|XPC_HUMAN	sp|Q01831-2|XPC_HUMAN Isoform 2 of DNA repair protein complementing XP-C cells OS=Homo sapiens GN=XPC	ALQLLTR		271	277	814.514892578125
pepb17b10	b17.a1.a1	sp|Q01831-2|XPC_HUMAN	sp|Q01831-2|XPC_HUMAN Isoform 2 of DNA repair protein complementing XP-C cells OS=Homo sapiens GN=XPC	YDPVWMTVTR	M6:+15.99491	548	557	1283.6092529296875
pepb17a8	b17.a1.a1	sp|Q01831-2|XPC_HUMAN	sp|Q01831-2|XPC_HUMAN Isoform 2 of DNA repair protein complementing XP-C cells OS=Homo sapiens GN=XPC	VVGIDSDGWVR		532	542	1202.6168212890625
pepb17a4	b17.a1.a1	sp|Q01831-2|XPC_HUMAN	sp|Q01831-2|XPC_HUMAN Isoform 2 of DNA repair protein complementing XP-C cells OS=Homo sapiens GN=XPC	HMDQPLPTAIGLYK		592	605	1583.825439453125
pepb17a9	b17.a1.a1	sp|Q01831-2|XPC_HUMAN	sp|Q01831-2|XPC_HUMAN Isoform 2 of DNA repair protein complementing XP-C cells OS=Homo sapiens GN=XPC	YDPVWMTVTR		548	557	1267.6143798828125
pepb17a3	b17.a1.a1	sp|Q01831-2|XPC_HUMAN	sp|Q01831-2|XPC_HUMAN Isoform 2 of DNA repair protein complementing XP-C cells OS=Homo sapiens GN=XPC	DVDTYYLSNLVK		211	222	1429.721435546875
pepb17a7	b17.a1.a2	sp|Q01831|XPC_HUMAN	sp|Q01831|XPC_HUMAN DNA repair protein complementing XP-C cells OS=Homo sapiens GN=XPC PE=1 SV=4	KEDLEFQAK		620	628	1107.5684814453125
pepb17a5	b17.a1.a2	sp|Q01831|XPC_HUMAN	sp|Q01831|XPC_HUMAN DNA repair protein complementing XP-C cells OS=Homo sapiens GN=XPC PE=1 SV=4	LAEPQLR		719	725	826.4785766601562
pepb17a6	b17.a1.a2	sp|Q01831|XPC_HUMAN	sp|Q01831|XPC_HUMAN DNA repair protein complementing XP-C cells OS=Homo sapiens GN=XPC PE=1 SV=4	LTADPGGSSETSSQVLENHTK		339	359	2158.0263671875
pepb17a2	b17.a1.a2	sp|Q01831|XPC_HUMAN	sp|Q01831|XPC_HUMAN DNA repair protein complementing XP-C cells OS=Homo sapiens GN=XPC PE=1 SV=4	DEALSDGDDLR		90	100	1205.5284423828125
pepb17a1	b17.a1.a2	sp|Q01831|XPC_HUMAN	sp|Q01831|XPC_HUMAN DNA repair protein complementing XP-C cells OS=Homo sapiens GN=XPC PE=1 SV=4	ALQLLTR		308	314	814.514892578125
pepb17b10	b17.a1.a2	sp|Q01831|XPC_HUMAN	sp|Q01831|XPC_HUMAN DNA repair protein complementing XP-C cells OS=Homo sapiens GN=XPC PE=1 SV=4	YDPVWMTVTR	M6:+15.99491	585	594	1283.6092529296875
pepb17a8	b17.a1.a2	sp|Q01831|XPC_HUMAN	sp|Q01831|XPC_HUMAN DNA repair protein complementing XP-C cells OS=Homo sapiens GN=XPC PE=1 SV=4	VVGIDSDGWVR		569	579	1202.6168212890625
pepb17a4	b17.a1.a2	sp|Q01831|XPC_HUMAN	sp|Q01831|XPC_HUMAN DNA repair protein complementing XP-C cells OS=Homo sapiens GN=XPC PE=1 SV=4	HMDQPLPTAIGLYK		629	642	1583.825439453125
pepb17a9	b17.a1.a2	sp|Q01831|XPC_HUMAN	sp|Q01831|XPC_HUMAN DNA repair protein complementing XP-C cells OS=Homo sapiens GN=XPC PE=1 SV=4	YDPVWMTVTR		585	594	1267.6143798828125
pepb17a3	b17.a1.a2	sp|Q01831|XPC_HUMAN	sp|Q01831|XPC_HUMAN DNA repair protein complementing XP-C cells OS=Homo sapiens GN=XPC PE=1 SV=4	DVDTYYLSNLVK		248	259	1429.721435546875
pepb18a7	b18.a1.a1	sp|Q92466|DDB2_HUMAN	sp|Q92466|DDB2_HUMAN DNA damage-binding protein 2 OS=Homo sapiens GN=DDB2 PE=1 SV=1	TSEIVLR		12	18	817.4782104492188
pepb18a3	b18.a1.a1	sp|Q92466|DDB2_HUMAN	sp|Q92466|DDB2_HUMAN DNA damage-binding protein 2 OS=Homo sapiens GN=DDB2 PE=1 SV=1	GIGAGGSITGLK		152	163	1030.589599609375
pepb18a8	b18.a1.a1	sp|Q92466|DDB2_HUMAN	sp|Q92466|DDB2_HUMAN DNA damage-binding protein 2 OS=Homo sapiens GN=DDB2 PE=1 SV=1	YNLIVVGR		348	355	933.5521240234375
pepb18a2	b18.a1.a1	sp|Q92466|DDB2_HUMAN	sp|Q92466|DDB2_HUMAN DNA damage-binding protein 2 OS=Homo sapiens GN=DDB2 PE=1 SV=1	FNPLNTNQFYASSMEGTTR	M14:+15.99491	164	182	2193.9873046875
pepb18a6	b18.a1.a1	sp|Q92466|DDB2_HUMAN	sp|Q92466|DDB2_HUMAN DNA damage-binding protein 2 OS=Homo sapiens GN=DDB2 PE=1 SV=1	MVVTGDNVGNVILLNMDGK	M1:+15.99491 M16:+15.99491	215	233	2021.004638671875
pepb18a1	b18.a1.a1	sp|Q92466|DDB2_HUMAN	sp|Q92466|DDB2_HUMAN DNA damage-binding protein 2 OS=Homo sapiens GN=DDB2 PE=1 SV=1	FNPLNTNQFYASSMEGTTR		164	182	2177.992431640625
pepb18a5	b18.a1.a1	sp|Q92466|DDB2_HUMAN	sp|Q92466|DDB2_HUMAN DNA damage-binding protein 2 OS=Homo sapiens GN=DDB2 PE=1 SV=1	MVVTGDNVGNVILLNMDGK	M16:+15.99491	215	233	2005.010009765625
pepb18a4	b18.a1.a1	sp|Q92466|DDB2_HUMAN	sp|Q92466|DDB2_HUMAN DNA damage-binding protein 2 OS=Homo sapiens GN=DDB2 PE=1 SV=1	MVVTGDNVGNVILLNMDGK		215	233	1989.0147705078125
pepb19a3	b19.a1.a1	sp|Q13435|SF3B2_HUMAN	sp|Q13435|SF3B2_HUMAN Splicing factor 3B subunit 2 OS=Homo sapiens GN=SF3B2 PE=1 SV=2	GPPPPPGDENR		248	258	1132.53857421875
pepb19a6	b19.a1.a1	sp|Q13435|SF3B2_HUMAN	sp|Q13435|SF3B2_HUMAN Splicing factor 3B subunit 2 OS=Homo sapiens GN=SF3B2 PE=1 SV=2	KPGDLSDELR		605	614	1129.585205078125
pepb19a1	b19.a1.a1	sp|Q13435|SF3B2_HUMAN	sp|Q13435|SF3B2_HUMAN Splicing factor 3B subunit 2 OS=Homo sapiens GN=SF3B2 PE=1 SV=2	AAVLLEQER		184	192	1028.5738525390625
pepb19a7	b19.a1.a1	sp|Q13435|SF3B2_HUMAN	sp|Q13435|SF3B2_HUMAN Splicing factor 3B subunit 2 OS=Homo sapiens GN=SF3B2 PE=1 SV=2	VGEPVALSEEER		135	146	1314.654052734375
pepb19a4	b19.a1.a1	sp|Q13435|SF3B2_HUMAN	sp|Q13435|SF3B2_HUMAN Splicing factor 3B subunit 2 OS=Homo sapiens GN=SF3B2 PE=1 SV=2	LAEIGAPIQGNR		36	47	1238.685546875
pepb19a8	b19.a1.a1	sp|Q13435|SF3B2_HUMAN	sp|Q13435|SF3B2_HUMAN Splicing factor 3B subunit 2 OS=Homo sapiens GN=SF3B2 PE=1 SV=2	YGPPPSYPNLK		639	649	1232.63134765625
pepb19a2	b19.a1.a1	sp|Q13435|SF3B2_HUMAN	sp|Q13435|SF3B2_HUMAN Splicing factor 3B subunit 2 OS=Homo sapiens GN=SF3B2 PE=1 SV=2	FTVAELK		460	466	807.4614868164062
pepb19a5	b19.a1.a1	sp|Q13435|SF3B2_HUMAN	sp|Q13435|SF3B2_HUMAN Splicing factor 3B subunit 2 OS=Homo sapiens GN=SF3B2 PE=1 SV=2	LAQQQAALLMQQEER		149	163	1756.9014892578125
pepb19a3	b19.a1.a2	tr|E9PPJ0|E9PPJ0_HUMAN	tr|E9PPJ0|E9PPJ0_HUMAN Splicing factor 3B subunit 2 OS=Homo sapiens GN=SF3B2 PE=2 SV=1	GPPPPPGDENR		231	241	1132.53857421875
pepb19a6	b19.a1.a2	tr|E9PPJ0|E9PPJ0_HUMAN	tr|E9PPJ0|E9PPJ0_HUMAN Splicing factor 3B subunit 2 OS=Homo sapiens GN=SF3B2 PE=2 SV=1	KPGDLSDELR		588	597	1129.585205078125
pepb19a1	b19.a1.a2	tr|E9PPJ0|E9PPJ0_HUMAN	tr|E9PPJ0|E9PPJ0_HUMAN Splicing factor 3B subunit 2 OS=Homo sapiens GN=SF3B2 PE=2 SV=1	AAVLLEQER		167	175	1028.5738525390625
pepb19a7	b19.a1.a2	tr|E9PPJ0|E9PPJ0_HUMAN	tr|E9PPJ0|E9PPJ0_HUMAN Splicing factor 3B subunit 2 OS=Homo sapiens GN=SF3B2 PE=2 SV=1	VGEPVALSEEER		135	146	1314.654052734375
pepb19a4	b19.a1.a2	tr|E9PPJ0|E9PPJ0_HUMAN	tr|E9PPJ0|E9PPJ0_HUMAN Splicing factor 3B subunit 2 OS=Homo sapiens GN=SF3B2 PE=2 SV=1	LAEIGAPIQGNR		36	47	1238.685546875
pepb19a8	b19.a1.a2	tr|E9PPJ0|E9PPJ0_HUMAN	tr|E9PPJ0|E9PPJ0_HUMAN Splicing factor 3B subunit 2 OS=Homo sapiens GN=SF3B2 PE=2 SV=1	YGPPPSYPNLK		622	632	1232.63134765625
pepb19a2	b19.a1.a2	tr|E9PPJ0|E9PPJ0_HUMAN	tr|E9PPJ0|E9PPJ0_HUMAN Splicing factor 3B subunit 2 OS=Homo sapiens GN=SF3B2 PE=2 SV=1	FTVAELK		443	449	807.4614868164062
pepb19a5	b19.a1.a2	tr|E9PPJ0|E9PPJ0_HUMAN	tr|E9PPJ0|E9PPJ0_HUMAN Splicing factor 3B subunit 2 OS=Homo sapiens GN=SF3B2 PE=2 SV=1	LAQQQAALLMQQEER		149	163	1756.9014892578125
pepb20a4	b20.a1.a1	sp|Q8N5C6|SRBD1_HUMAN	sp|Q8N5C6|SRBD1_HUMAN S1 RNA-binding domain-containing protein 1 OS=Homo sapiens GN=SRBD1 PE=1 SV=2	FPANANSTK		197	205	949.4741821289062
pepb20a3	b20.a1.a1	sp|Q8N5C6|SRBD1_HUMAN	sp|Q8N5C6|SRBD1_HUMAN S1 RNA-binding domain-containing protein 1 OS=Homo sapiens GN=SRBD1 PE=1 SV=2	EVQQTLEELR		263	272	1244.6485595703125
pepb20a7	b20.a1.a1	sp|Q8N5C6|SRBD1_HUMAN	sp|Q8N5C6|SRBD1_HUMAN S1 RNA-binding domain-containing protein 1 OS=Homo sapiens GN=SRBD1 PE=1 SV=2	NAPQISDGSEVVVVK		70	84	1541.8173828125
pepb20a1	b20.a1.a1	sp|Q8N5C6|SRBD1_HUMAN	sp|Q8N5C6|SRBD1_HUMAN S1 RNA-binding domain-containing protein 1 OS=Homo sapiens GN=SRBD1 PE=1 SV=2	DKDTLDFIR		380	388	1122.579345703125
pepb20a6	b20.a1.a1	sp|Q8N5C6|SRBD1_HUMAN	sp|Q8N5C6|SRBD1_HUMAN S1 RNA-binding domain-containing protein 1 OS=Homo sapiens GN=SRBD1 PE=1 SV=2	ILYNSLNDSFK		484	494	1313.6739501953125
pepb20a8	b20.a1.a1	sp|Q8N5C6|SRBD1_HUMAN	sp|Q8N5C6|SRBD1_HUMAN S1 RNA-binding domain-containing protein 1 OS=Homo sapiens GN=SRBD1 PE=1 SV=2	QLLLTSPVPGR		527	537	1180.705322265625
pepb20a2	b20.a1.a1	sp|Q8N5C6|SRBD1_HUMAN	sp|Q8N5C6|SRBD1_HUMAN S1 RNA-binding domain-containing protein 1 OS=Homo sapiens GN=SRBD1 PE=1 SV=2	EELNSSVAIADTALEDR		85	101	1832.8876953125
pepb20a5	b20.a1.a1	sp|Q8N5C6|SRBD1_HUMAN	sp|Q8N5C6|SRBD1_HUMAN S1 RNA-binding domain-containing protein 1 OS=Homo sapiens GN=SRBD1 PE=1 SV=2	LFNDDNTIPFIIR		235	247	1577.8326416015625
pepb21a5	b21.a1.a1	sp|Q9Y6X9|MORC2_HUMAN	sp|Q9Y6X9|MORC2_HUMAN MORC family CW-type zinc finger protein 2 OS=Homo sapiens GN=MORC2 PE=1 SV=2	KAPVISSTPK		643	652	1027.614990234375
pepb21a4	b21.a1.a1	sp|Q9Y6X9|MORC2_HUMAN	sp|Q9Y6X9|MORC2_HUMAN MORC family CW-type zinc finger protein 2 OS=Homo sapiens GN=MORC2 PE=1 SV=2	LLQPPEAPR		667	675	1020.5841064453125
pepb21a7	b21.a1.a1	sp|Q9Y6X9|MORC2_HUMAN	sp|Q9Y6X9|MORC2_HUMAN MORC family CW-type zinc finger protein 2 OS=Homo sapiens GN=MORC2 PE=1 SV=2	SVAVSDEEEVEEEAER		739	754	1806.7879638671875
pepb21a3	b21.a1.a1	sp|Q9Y6X9|MORC2_HUMAN	sp|Q9Y6X9|MORC2_HUMAN MORC family CW-type zinc finger protein 2 OS=Homo sapiens GN=MORC2 PE=1 SV=2	FDYVPTDTTPR		828	838	1311.6219482421875
pepb21a1	b21.a1.a1	sp|Q9Y6X9|MORC2_HUMAN	sp|Q9Y6X9|MORC2_HUMAN MORC family CW-type zinc finger protein 2 OS=Homo sapiens GN=MORC2 PE=1 SV=2	AFTNYSSLNR	A1:+42.01057	2	11	1214.5804443359375
pepb21a6	b21.a1.a1	sp|Q9Y6X9|MORC2_HUMAN	sp|Q9Y6X9|MORC2_HUMAN MORC family CW-type zinc finger protein 2 OS=Homo sapiens GN=MORC2 PE=1 SV=2	PAPLVQQLSPSLLPNSK		688	704	1789.022216796875
pepb21a2	b21.a1.a1	sp|Q9Y6X9|MORC2_HUMAN	sp|Q9Y6X9|MORC2_HUMAN MORC family CW-type zinc finger protein 2 OS=Homo sapiens GN=MORC2 PE=1 SV=2	DFILFTK		114	120	883.4927978515625
pepb22a6	b22.a1.a1	sp|P54727|RD23B_HUMAN	sp|P54727|RD23B_HUMAN UV excision repair protein RAD23 homolog B OS=Homo sapiens GN=RAD23B PE=1 SV=1	TLQQQTFK		7	14	993.5368041992188
pepb22a5	b22.a1.a1	sp|P54727|RD23B_HUMAN	sp|P54727|RD23B_HUMAN UV excision repair protein RAD23 homolog B OS=Homo sapiens GN=RAD23B PE=1 SV=1	PAETPVATSPTATDSTSGDSSR		152	173	2134.973876953125
pepb22a2	b22.a1.a1	sp|P54727|RD23B_HUMAN	sp|P54727|RD23B_HUMAN UV excision repair protein RAD23 homolog B OS=Homo sapiens GN=RAD23B PE=1 SV=1	IDIDPEETVK		15	24	1158.58935546875
pepb22a3	b22.a1.a1	sp|P54727|RD23B_HUMAN	sp|P54727|RD23B_HUMAN UV excision repair protein RAD23 homolog B OS=Homo sapiens GN=RAD23B PE=1 SV=1	NFVVVMVTK	M6:+15.99491	68	76	1052.581298828125
pepb22a4	b22.a1.a1	sp|P54727|RD23B_HUMAN	sp|P54727|RD23B_HUMAN UV excision repair protein RAD23 homolog B OS=Homo sapiens GN=RAD23B PE=1 SV=1	NFVVVMVTKPK		68	78	1261.734130859375
pepb22a1	b22.a1.a1	sp|P54727|RD23B_HUMAN	sp|P54727|RD23B_HUMAN UV excision repair protein RAD23 homolog B OS=Homo sapiens GN=RAD23B PE=1 SV=1	AVEYLLMGIPGDR	M7:+15.99491	221	233	1449.740966796875
pepb23a2	b23.a1.a1	sp|Q15428|SF3A2_HUMAN	sp|Q15428|SF3A2_HUMAN Splicing factor 3A subunit 2 OS=Homo sapiens GN=SF3A2 PE=1 SV=2	DPYFMK	M5:+15.99491	43	48	816.360107421875
pepb23a3	b23.a1.a1	sp|Q15428|SF3A2_HUMAN	sp|Q15428|SF3A2_HUMAN Splicing factor 3A subunit 2 OS=Homo sapiens GN=SF3A2 PE=1 SV=2	FMSAYEQR		151	158	1031.4619140625
pepb23a4	b23.a1.a1	sp|Q15428|SF3A2_HUMAN	sp|Q15428|SF3A2_HUMAN Splicing factor 3A subunit 2 OS=Homo sapiens GN=SF3A2 PE=1 SV=2	MEKPPAPPSLPAGPPGVK		214	231	1769.9622802734375
pepb23a1	b23.a1.a1	sp|Q15428|SF3A2_HUMAN	sp|Q15428|SF3A2_HUMAN Splicing factor 3A subunit 2 OS=Homo sapiens GN=SF3A2 PE=1 SV=2	AAEPYETIAFK		172	182	1239.6259765625
pepb23a6	b23.a1.a1	sp|Q15428|SF3A2_HUMAN	sp|Q15428|SF3A2_HUMAN Splicing factor 3A subunit 2 OS=Homo sapiens GN=SF3A2 PE=1 SV=2	QLALETIDINK		32	42	1257.705322265625
pepb23a5	b23.a1.a1	sp|Q15428|SF3A2_HUMAN	sp|Q15428|SF3A2_HUMAN Splicing factor 3A subunit 2 OS=Homo sapiens GN=SF3A2 PE=1 SV=2	QLALETIDINK	Q1:-17.02655	32	42	1240.6788330078125
pepb24a3	b24.a1.a1	sp|Q00839-2|HNRPU_HUMAN	sp|Q00839-2|HNRPU_HUMAN Isoform Short of Heterogeneous nuclear ribonucleoprotein U OS=Homo sapiens GN=HNRNPU	NGQDLGVAFK		405	414	1048.5426025390625
pepb24a6	b24.a1.a1	sp|Q00839-2|HNRPU_HUMAN	sp|Q00839-2|HNRPU_HUMAN Isoform Short of Heterogeneous nuclear ribonucleoprotein U OS=Homo sapiens GN=HNRNPU	YNILGTNTIMDK	M10:+15.99491	506	517	1398.69384765625
pepb24a2	b24.a1.a1	sp|Q00839-2|HNRPU_HUMAN	sp|Q00839-2|HNRPU_HUMAN Isoform Short of Heterogeneous nuclear ribonucleoprotein U OS=Homo sapiens GN=HNRNPU	NFILDQTNVSAAAQR		557	571	1647.8453369140625
pepb24a1	b24.a1.a1	sp|Q00839-2|HNRPU_HUMAN	sp|Q00839-2|HNRPU_HUMAN Isoform Short of Heterogeneous nuclear ribonucleoprotein U OS=Homo sapiens GN=HNRNPU	GYFEYIEENK		237	246	1291.58447265625
pepb24a5	b24.a1.a1	sp|Q00839-2|HNRPU_HUMAN	sp|Q00839-2|HNRPU_HUMAN Isoform Short of Heterogeneous nuclear ribonucleoprotein U OS=Homo sapiens GN=HNRNPU	YNILGTNTIMDK		506	517	1382.6988525390625
pepb24a4	b24.a1.a1	sp|Q00839-2|HNRPU_HUMAN	sp|Q00839-2|HNRPU_HUMAN Isoform Short of Heterogeneous nuclear ribonucleoprotein U OS=Homo sapiens GN=HNRNPU	SSGPTSLFAVTVAPPGAR		187	204	1714.9127197265625
pepb24a3	b24.a1.a2	sp|Q00839|HNRPU_HUMAN	sp|Q00839|HNRPU_HUMAN Heterogeneous nuclear ribonucleoprotein U OS=Homo sapiens GN=HNRNPU PE=1 SV=6	NGQDLGVAFK		424	433	1048.5426025390625
pepb24a6	b24.a1.a2	sp|Q00839|HNRPU_HUMAN	sp|Q00839|HNRPU_HUMAN Heterogeneous nuclear ribonucleoprotein U OS=Homo sapiens GN=HNRNPU PE=1 SV=6	YNILGTNTIMDK	M10:+15.99491	525	536	1398.69384765625
pepb24a2	b24.a1.a2	sp|Q00839|HNRPU_HUMAN	sp|Q00839|HNRPU_HUMAN Heterogeneous nuclear ribonucleoprotein U OS=Homo sapiens GN=HNRNPU PE=1 SV=6	NFILDQTNVSAAAQR		576	590	1647.8453369140625
pepb24a1	b24.a1.a2	sp|Q00839|HNRPU_HUMAN	sp|Q00839|HNRPU_HUMAN Heterogeneous nuclear ribonucleoprotein U OS=Homo sapiens GN=HNRNPU PE=1 SV=6	GYFEYIEENK		256	265	1291.58447265625
pepb24a5	b24.a1.a2	sp|Q00839|HNRPU_HUMAN	sp|Q00839|HNRPU_HUMAN Heterogeneous nuclear ribonucleoprotein U OS=Homo sapiens GN=HNRNPU PE=1 SV=6	YNILGTNTIMDK		525	536	1382.6988525390625
pepb24a4	b24.a1.a2	sp|Q00839|HNRPU_HUMAN	sp|Q00839|HNRPU_HUMAN Heterogeneous nuclear ribonucleoprotein U OS=Homo sapiens GN=HNRNPU PE=1 SV=6	SSGPTSLFAVTVAPPGAR		187	204	1714.9127197265625
pepb25a4	b25.a1.a1	sp|P12956|XRCC6_HUMAN	sp|P12956|XRCC6_HUMAN X-ray repair cross-complementing protein 6 OS=Homo sapiens GN=XRCC6 PE=1 SV=2	ELVYPPDYNPEGK		527	539	1520.7271728515625
pepb25a5	b25.a1.a1	sp|P12956|XRCC6_HUMAN	sp|P12956|XRCC6_HUMAN X-ray repair cross-complementing protein 6 OS=Homo sapiens GN=XRCC6 PE=1 SV=2	SDSFENPVLQQHFR		475	488	1703.81396484375
pepb25a6	b25.a1.a1	sp|P12956|XRCC6_HUMAN	sp|P12956|XRCC6_HUMAN X-ray repair cross-complementing protein 6 OS=Homo sapiens GN=XRCC6 PE=1 SV=2	TFNTSTGGLLLPSDTK		302	317	1651.854248046875
pepb25a2	b25.a1.a1	sp|P12956|XRCC6_HUMAN	sp|P12956|XRCC6_HUMAN X-ray repair cross-complementing protein 6 OS=Homo sapiens GN=XRCC6 PE=1 SV=2	DIISIAEDEDLR		219	230	1388.6907958984375
pepb25a3	b25.a1.a1	sp|P12956|XRCC6_HUMAN	sp|P12956|XRCC6_HUMAN X-ray repair cross-complementing protein 6 OS=Homo sapiens GN=XRCC6 PE=1 SV=2	DSLIFLVDASK		36	46	1207.6573486328125
pepb25a1	b25.a1.a1	sp|P12956|XRCC6_HUMAN	sp|P12956|XRCC6_HUMAN X-ray repair cross-complementing protein 6 OS=Homo sapiens GN=XRCC6 PE=1 SV=2	DLLAVVFYGTEK		81	92	1354.7257080078125
pepb26a5	b26.a1.a1	sp|Q04837|SSBP_HUMAN	sp|Q04837|SSBP_HUMAN Single-stranded DNA-binding protein, mitochondrial OS=Homo sapiens GN=SSBP1 PE=1 SV=1	VGQDPVLR		39	46	883.5
pepb26a1	b26.a1.a1	sp|Q04837|SSBP_HUMAN	sp|Q04837|SSBP_HUMAN Single-stranded DNA-binding protein, mitochondrial OS=Homo sapiens GN=SSBP1 PE=1 SV=1	DVAYQYVK		96	103	985.4993286132812
pepb26a2	b26.a1.a1	sp|Q04837|SSBP_HUMAN	sp|Q04837|SSBP_HUMAN Single-stranded DNA-binding protein, mitochondrial OS=Homo sapiens GN=SSBP1 PE=1 SV=1	ESETTTSLVLER		17	28	1364.6907958984375
pepb26a3	b26.a1.a1	sp|Q04837|SSBP_HUMAN	sp|Q04837|SSBP_HUMAN Single-stranded DNA-binding protein, mitochondrial OS=Homo sapiens GN=SSBP1 PE=1 SV=1	IDYGEYMDK		114	122	1133.482421875
pepb26a4	b26.a1.a1	sp|Q04837|SSBP_HUMAN	sp|Q04837|SSBP_HUMAN Single-stranded DNA-binding protein, mitochondrial OS=Homo sapiens GN=SSBP1 PE=1 SV=1	SGDSEVYQLGDVSQK		67	81	1611.7501220703125
pepb26a5	b26.a1.a2	tr|E7EUY5|E7EUY5_HUMAN	tr|E7EUY5|E7EUY5_HUMAN Single-stranded DNA-binding protein (Fragment) OS=Homo sapiens GN=SSBP1 PE=2 SV=1	VGQDPVLR		39	46	883.5
pepb26a1	b26.a1.a2	tr|E7EUY5|E7EUY5_HUMAN	tr|E7EUY5|E7EUY5_HUMAN Single-stranded DNA-binding protein (Fragment) OS=Homo sapiens GN=SSBP1 PE=2 SV=1	DVAYQYVK		96	103	985.4993286132812
pepb26a2	b26.a1.a2	tr|E7EUY5|E7EUY5_HUMAN	tr|E7EUY5|E7EUY5_HUMAN Single-stranded DNA-binding protein (Fragment) OS=Homo sapiens GN=SSBP1 PE=2 SV=1	ESETTTSLVLER		17	28	1364.6907958984375
pepb26a3	b26.a1.a2	tr|E7EUY5|E7EUY5_HUMAN	tr|E7EUY5|E7EUY5_HUMAN Single-stranded DNA-binding protein (Fragment) OS=Homo sapiens GN=SSBP1 PE=2 SV=1	IDYGEYMDK		114	122	1133.482421875
pepb26a4	b26.a1.a2	tr|E7EUY5|E7EUY5_HUMAN	tr|E7EUY5|E7EUY5_HUMAN Single-stranded DNA-binding protein (Fragment) OS=Homo sapiens GN=SSBP1 PE=2 SV=1	SGDSEVYQLGDVSQK		67	81	1611.7501220703125
pepb27a4	b27.a1.a1	sp|P11387|TOP1_HUMAN	sp|P11387|TOP1_HUMAN DNA topoisomerase 1 OS=Homo sapiens GN=TOP1 PE=1 SV=2	VPSPPPGHK		392	400	915.505126953125
pepb27a5	b27.a1.a1	sp|P11387|TOP1_HUMAN	sp|P11387|TOP1_HUMAN DNA topoisomerase 1 OS=Homo sapiens GN=TOP1 PE=1 SV=2	YIMLNPSSR	M3:+15.99491	426	434	1096.5460205078125
pepb27a2	b27.a1.a1	sp|P11387|TOP1_HUMAN	sp|P11387|TOP1_HUMAN DNA topoisomerase 1 OS=Homo sapiens GN=TOP1 PE=1 SV=2	ELTAPDENIPAK		604	615	1297.663818359375
pepb27a1	b27.a1.a1	sp|P11387|TOP1_HUMAN	sp|P11387|TOP1_HUMAN DNA topoisomerase 1 OS=Homo sapiens GN=TOP1 PE=1 SV=2	AEEVATFFAK		253	262	1112.562744140625
pepb27a3	b27.a1.a1	sp|P11387|TOP1_HUMAN	sp|P11387|TOP1_HUMAN DNA topoisomerase 1 OS=Homo sapiens GN=TOP1 PE=1 SV=2	GPVFAPPYEPLPENVK		224	239	1753.9163818359375
pepb28a3	b28.a1.a1	sp|P18887|XRCC1_HUMAN	sp|P18887|XRCC1_HUMAN DNA repair protein XRCC1 OS=Homo sapiens GN=XRCC1 PE=1 SV=2	TPATAPVPAR		281	290	980.5527954101562
pepb28a5	b28.a1.a1	sp|P18887|XRCC1_HUMAN	sp|P18887|XRCC1_HUMAN DNA repair protein XRCC1 OS=Homo sapiens GN=XRCC1 PE=1 SV=2	YSQVLGLGGR		370	379	1049.57421875
pepb28a4	b28.a1.a1	sp|P18887|XRCC1_HUMAN	sp|P18887|XRCC1_HUMAN DNA repair protein XRCC1 OS=Homo sapiens GN=XRCC1 PE=1 SV=2	VKEEDESANSLRPGALFFSR		175	194	2252.131103515625
pepb28a2	b28.a1.a1	sp|P18887|XRCC1_HUMAN	sp|P18887|XRCC1_HUMAN DNA repair protein XRCC1 OS=Homo sapiens GN=XRCC1 PE=1 SV=2	LLPHQLYGVVPQA		621	633	1434.810791015625
pepb28a1	b28.a1.a1	sp|P18887|XRCC1_HUMAN	sp|P18887|XRCC1_HUMAN DNA repair protein XRCC1 OS=Homo sapiens GN=XRCC1 PE=1 SV=2	DSPFGLSFVR		139	148	1124.5738525390625
pepb28a3	b28.a1.a2	tr|F5H8D7|F5H8D7_HUMAN	tr|F5H8D7|F5H8D7_HUMAN DNA repair protein XRCC1 OS=Homo sapiens GN=XRCC1 PE=2 SV=1	TPATAPVPAR		250	259	980.5527954101562
pepb28a5	b28.a1.a2	tr|F5H8D7|F5H8D7_HUMAN	tr|F5H8D7|F5H8D7_HUMAN DNA repair protein XRCC1 OS=Homo sapiens GN=XRCC1 PE=2 SV=1	YSQVLGLGGR		339	348	1049.57421875
pepb28a4	b28.a1.a2	tr|F5H8D7|F5H8D7_HUMAN	tr|F5H8D7|F5H8D7_HUMAN DNA repair protein XRCC1 OS=Homo sapiens GN=XRCC1 PE=2 SV=1	VKEEDESANSLRPGALFFSR		144	163	2252.131103515625
pepb28a2	b28.a1.a2	tr|F5H8D7|F5H8D7_HUMAN	tr|F5H8D7|F5H8D7_HUMAN DNA repair protein XRCC1 OS=Homo sapiens GN=XRCC1 PE=2 SV=1	LLPHQLYGVVPQA		590	602	1434.810791015625
pepb28a1	b28.a1.a2	tr|F5H8D7|F5H8D7_HUMAN	tr|F5H8D7|F5H8D7_HUMAN DNA repair protein XRCC1 OS=Homo sapiens GN=XRCC1 PE=2 SV=1	DSPFGLSFVR		108	117	1124.5738525390625
pepb29a5	b29.a1.a1	sp|P08651-2|NFIC_HUMAN	sp|P08651-2|NFIC_HUMAN Isoform 1 of Nuclear factor 1 C-type OS=Homo sapiens GN=NFIC	SPFNSPSPQDSPR		324	336	1415.6553955078125
pepb29a1	b29.a1.a1	sp|P08651-2|NFIC_HUMAN	sp|P08651-2|NFIC_HUMAN Isoform 1 of Nuclear factor 1 C-type OS=Homo sapiens GN=NFIC	DELLGEKPEVK		50	60	1256.6737060546875
pepb29a2	b29.a1.a1	sp|P08651-2|NFIC_HUMAN	sp|P08651-2|NFIC_HUMAN Isoform 1 of Nuclear factor 1 C-type OS=Homo sapiens GN=NFIC	LDLVMVILFK	M5:+15.99491	121	130	1206.717041015625
pepb29a5	b29.a1.a2	sp|P08651-3|NFIC_HUMAN	sp|P08651-3|NFIC_HUMAN Isoform 2 of Nuclear factor 1 C-type OS=Homo sapiens GN=NFIC	SPFNSPSPQDSPR		324	336	1415.6553955078125
pepb29a1	b29.a1.a2	sp|P08651-3|NFIC_HUMAN	sp|P08651-3|NFIC_HUMAN Isoform 2 of Nuclear factor 1 C-type OS=Homo sapiens GN=NFIC	DELLGEKPEVK		50	60	1256.6737060546875
pepb29a2	b29.a1.a2	sp|P08651-3|NFIC_HUMAN	sp|P08651-3|NFIC_HUMAN Isoform 2 of Nuclear factor 1 C-type OS=Homo sapiens GN=NFIC	LDLVMVILFK	M5:+15.99491	121	130	1206.717041015625
pepb29a5	b29.a1.a3	sp|P08651-4|NFIC_HUMAN	sp|P08651-4|NFIC_HUMAN Isoform 3 of Nuclear factor 1 C-type OS=Homo sapiens GN=NFIC	SPFNSPSPQDSPR		300	312	1415.6553955078125
pepb29a1	b29.a1.a3	sp|P08651-4|NFIC_HUMAN	sp|P08651-4|NFIC_HUMAN Isoform 3 of Nuclear factor 1 C-type OS=Homo sapiens GN=NFIC	DELLGEKPEVK		50	60	1256.6737060546875
pepb29a2	b29.a1.a3	sp|P08651-4|NFIC_HUMAN	sp|P08651-4|NFIC_HUMAN Isoform 3 of Nuclear factor 1 C-type OS=Homo sapiens GN=NFIC	LDLVMVILFK	M5:+15.99491	121	130	1206.717041015625
pepb29a5	b29.a1.a4	sp|P08651-5|NFIC_HUMAN	sp|P08651-5|NFIC_HUMAN Isoform 5 of Nuclear factor 1 C-type OS=Homo sapiens GN=NFIC	SPFNSPSPQDSPR		333	345	1415.6553955078125
pepb29a1	b29.a1.a4	sp|P08651-5|NFIC_HUMAN	sp|P08651-5|NFIC_HUMAN Isoform 5 of Nuclear factor 1 C-type OS=Homo sapiens GN=NFIC	DELLGEKPEVK		59	69	1256.6737060546875
pepb29a2	b29.a1.a4	sp|P08651-5|NFIC_HUMAN	sp|P08651-5|NFIC_HUMAN Isoform 5 of Nuclear factor 1 C-type OS=Homo sapiens GN=NFIC	LDLVMVILFK	M5:+15.99491	130	139	1206.717041015625
pepb29a5	b29.a1.a5	sp|P08651-6|NFIC_HUMAN	sp|P08651-6|NFIC_HUMAN Isoform 6 of Nuclear factor 1 C-type OS=Homo sapiens GN=NFIC	SPFNSPSPQDSPR		333	345	1415.6553955078125
pepb29a1	b29.a1.a5	sp|P08651-6|NFIC_HUMAN	sp|P08651-6|NFIC_HUMAN Isoform 6 of Nuclear factor 1 C-type OS=Homo sapiens GN=NFIC	DELLGEKPEVK		59	69	1256.6737060546875
pepb29a2	b29.a1.a5	sp|P08651-6|NFIC_HUMAN	sp|P08651-6|NFIC_HUMAN Isoform 6 of Nuclear factor 1 C-type OS=Homo sapiens GN=NFIC	LDLVMVILFK	M5:+15.99491	130	139	1206.717041015625
pepb29a5	b29.a1.a6	sp|P08651|NFIC_HUMAN	sp|P08651|NFIC_HUMAN Nuclear factor 1 C-type OS=Homo sapiens GN=NFIC PE=1 SV=2	SPFNSPSPQDSPR		333	345	1415.6553955078125
pepb29a1	b29.a1.a6	sp|P08651|NFIC_HUMAN	sp|P08651|NFIC_HUMAN Nuclear factor 1 C-type OS=Homo sapiens GN=NFIC PE=1 SV=2	DELLGEKPEVK		59	69	1256.6737060546875
pepb29a2	b29.a1.a6	sp|P08651|NFIC_HUMAN	sp|P08651|NFIC_HUMAN Nuclear factor 1 C-type OS=Homo sapiens GN=NFIC PE=1 SV=2	LDLVMVILFK	M5:+15.99491	130	139	1206.717041015625
pepb29a3	b29.a2.a1	sp|O00712-4|NFIB_HUMAN	sp|O00712-4|NFIB_HUMAN Isoform 4 of Nuclear factor 1 B-type OS=Homo sapiens GN=NFIB	NPPGYLEDSFVK		254	265	1365.6689453125
pepb29a4	b29.a2.a1	sp|O00712-4|NFIB_HUMAN	sp|O00712-4|NFIB_HUMAN Isoform 4 of Nuclear factor 1 B-type OS=Homo sapiens GN=NFIB	SGVFNVSELVR		266	276	1206.6480712890625
pepb29a2	b29.a2.a1	sp|O00712-4|NFIB_HUMAN	sp|O00712-4|NFIB_HUMAN Isoform 4 of Nuclear factor 1 B-type OS=Homo sapiens GN=NFIB	LDLVMVILFK	M5:+15.99491	181	190	1206.717041015625
pepb29a3	b29.a2.a2	sp|O00712-5|NFIB_HUMAN	sp|O00712-5|NFIB_HUMAN Isoform 5 of Nuclear factor 1 B-type OS=Homo sapiens GN=NFIB	NPPGYLEDSFVK		203	214	1365.6689453125
pepb29a4	b29.a2.a2	sp|O00712-5|NFIB_HUMAN	sp|O00712-5|NFIB_HUMAN Isoform 5 of Nuclear factor 1 B-type OS=Homo sapiens GN=NFIB	SGVFNVSELVR		215	225	1206.6480712890625
pepb29a2	b29.a2.a2	sp|O00712-5|NFIB_HUMAN	sp|O00712-5|NFIB_HUMAN Isoform 5 of Nuclear factor 1 B-type OS=Homo sapiens GN=NFIB	LDLVMVILFK	M5:+15.99491	130	139	1206.717041015625
pepb29a3	b29.a2.a3	sp|O00712|NFIB_HUMAN	sp|O00712|NFIB_HUMAN Nuclear factor 1 B-type OS=Homo sapiens GN=NFIB PE=1 SV=2	NPPGYLEDSFVK		203	214	1365.6689453125
pepb29a4	b29.a2.a3	sp|O00712|NFIB_HUMAN	sp|O00712|NFIB_HUMAN Nuclear factor 1 B-type OS=Homo sapiens GN=NFIB PE=1 SV=2	SGVFNVSELVR		215	225	1206.6480712890625
pepb29a2	b29.a2.a3	sp|O00712|NFIB_HUMAN	sp|O00712|NFIB_HUMAN Nuclear factor 1 B-type OS=Homo sapiens GN=NFIB PE=1 SV=2	LDLVMVILFK	M5:+15.99491	130	139	1206.717041015625
pepb29a3	b29.a2.a4	tr|Q5VW26|Q5VW26_HUMAN	tr|Q5VW26|Q5VW26_HUMAN Nuclear factor 1 OS=Homo sapiens GN=NFIB PE=2 SV=1	NPPGYLEDSFVK		203	214	1365.6689453125
pepb29a4	b29.a2.a4	tr|Q5VW26|Q5VW26_HUMAN	tr|Q5VW26|Q5VW26_HUMAN Nuclear factor 1 OS=Homo sapiens GN=NFIB PE=2 SV=1	SGVFNVSELVR		215	225	1206.6480712890625
pepb29a2	b29.a2.a4	tr|Q5VW26|Q5VW26_HUMAN	tr|Q5VW26|Q5VW26_HUMAN Nuclear factor 1 OS=Homo sapiens GN=NFIB PE=2 SV=1	LDLVMVILFK	M5:+15.99491	130	139	1206.717041015625
pepb29a3	b29.a2.a5	tr|Q5VW27|Q5VW27_HUMAN	tr|Q5VW27|Q5VW27_HUMAN Nuclear factor 1 OS=Homo sapiens GN=NFIB PE=2 SV=1	NPPGYLEDSFVK		203	214	1365.6689453125
pepb29a4	b29.a2.a5	tr|Q5VW27|Q5VW27_HUMAN	tr|Q5VW27|Q5VW27_HUMAN Nuclear factor 1 OS=Homo sapiens GN=NFIB PE=2 SV=1	SGVFNVSELVR		215	225	1206.6480712890625
pepb29a2	b29.a2.a5	tr|Q5VW27|Q5VW27_HUMAN	tr|Q5VW27|Q5VW27_HUMAN Nuclear factor 1 OS=Homo sapiens GN=NFIB PE=2 SV=1	LDLVMVILFK	M5:+15.99491	130	139	1206.717041015625
pepb29a3	b29.a2.a6	tr|Q5VW30|Q5VW30_HUMAN	tr|Q5VW30|Q5VW30_HUMAN Nuclear factor 1 OS=Homo sapiens GN=NFIB PE=2 SV=1	NPPGYLEDSFVK		203	214	1365.6689453125
pepb29a4	b29.a2.a6	tr|Q5VW30|Q5VW30_HUMAN	tr|Q5VW30|Q5VW30_HUMAN Nuclear factor 1 OS=Homo sapiens GN=NFIB PE=2 SV=1	SGVFNVSELVR		215	225	1206.6480712890625
pepb29a2	b29.a2.a6	tr|Q5VW30|Q5VW30_HUMAN	tr|Q5VW30|Q5VW30_HUMAN Nuclear factor 1 OS=Homo sapiens GN=NFIB PE=2 SV=1	LDLVMVILFK	M5:+15.99491	130	139	1206.717041015625
pepb30a3	b30.a1.a1	sp|P00367|DHE3_HUMAN	sp|P00367|DHE3_HUMAN Glutamate dehydrogenase 1, mitochondrial OS=Homo sapiens GN=GLUD1 PE=1 SV=2	IIAEGANGPTTPEADK		400	415	1583.7916259765625
pepb30a4	b30.a1.a1	sp|P00367|DHE3_HUMAN	sp|P00367|DHE3_HUMAN Glutamate dehydrogenase 1, mitochondrial OS=Homo sapiens GN=GLUD1 PE=1 SV=2	YSTDVSVDEVK		152	162	1241.5899658203125
pepb30a2	b30.a1.a1	sp|P00367|DHE3_HUMAN	sp|P00367|DHE3_HUMAN Glutamate dehydrogenase 1, mitochondrial OS=Homo sapiens GN=GLUD1 PE=1 SV=2	HGGTIPIVPTAEFQDR		481	496	1737.892333984375
pepb30a1	b30.a1.a1	sp|P00367|DHE3_HUMAN	sp|P00367|DHE3_HUMAN Glutamate dehydrogenase 1, mitochondrial OS=Homo sapiens GN=GLUD1 PE=1 SV=2	DDGSWEVIEGYR		125	136	1425.6285400390625
pepb31a1	b31.a1.a1	sp|P15927-2|RFA2_HUMAN	sp|P15927-2|RFA2_HUMAN Isoform 2 of Replication protein A 32 kDa subunit OS=Homo sapiens GN=RPA2	APTNIVYK		94	101	905.509521484375
pepb31a2	b31.a1.a1	sp|P15927-2|RFA2_HUMAN	sp|P15927-2|RFA2_HUMAN Isoform 2 of Replication protein A 32 kDa subunit OS=Homo sapiens GN=RPA2	IDDMTAAPMDVR	M9:+15.99491	102	113	1350.6031494140625
pepb31a3	b31.a1.a1	sp|P15927-2|RFA2_HUMAN	sp|P15927-2|RFA2_HUMAN Isoform 2 of Replication protein A 32 kDa subunit OS=Homo sapiens GN=RPA2	PEGLNFQDLK		230	239	1160.594970703125
pepb31a4	b31.a1.a1	sp|P15927-2|RFA2_HUMAN	sp|P15927-2|RFA2_HUMAN Isoform 2 of Replication protein A 32 kDa subunit OS=Homo sapiens GN=RPA2	QAVDFLSNEGHIYSTVDDDHFK	Q1:-17.02655	252	273	2520.1318359375
pepb31a1	b31.a1.a2	sp|P15927-3|RFA2_HUMAN	sp|P15927-3|RFA2_HUMAN Isoform 3 of Replication protein A 32 kDa subunit OS=Homo sapiens GN=RPA2	APTNIVYK		174	181	905.509521484375
pepb31a2	b31.a1.a2	sp|P15927-3|RFA2_HUMAN	sp|P15927-3|RFA2_HUMAN Isoform 3 of Replication protein A 32 kDa subunit OS=Homo sapiens GN=RPA2	IDDMTAAPMDVR	M9:+15.99491	182	193	1350.6031494140625
pepb31a3	b31.a1.a2	sp|P15927-3|RFA2_HUMAN	sp|P15927-3|RFA2_HUMAN Isoform 3 of Replication protein A 32 kDa subunit OS=Homo sapiens GN=RPA2	PEGLNFQDLK		310	319	1160.594970703125
pepb31a4	b31.a1.a2	sp|P15927-3|RFA2_HUMAN	sp|P15927-3|RFA2_HUMAN Isoform 3 of Replication protein A 32 kDa subunit OS=Homo sapiens GN=RPA2	QAVDFLSNEGHIYSTVDDDHFK	Q1:-17.02655	332	353	2520.1318359375
pepb31a1	b31.a1.a3	sp|P15927|RFA2_HUMAN	sp|P15927|RFA2_HUMAN Replication protein A 32 kDa subunit OS=Homo sapiens GN=RPA2 PE=1 SV=1	APTNIVYK		86	93	905.509521484375
pepb31a2	b31.a1.a3	sp|P15927|RFA2_HUMAN	sp|P15927|RFA2_HUMAN Replication protein A 32 kDa subunit OS=Homo sapiens GN=RPA2 PE=1 SV=1	IDDMTAAPMDVR	M9:+15.99491	94	105	1350.6031494140625
pepb31a3	b31.a1.a3	sp|P15927|RFA2_HUMAN	sp|P15927|RFA2_HUMAN Replication protein A 32 kDa subunit OS=Homo sapiens GN=RPA2 PE=1 SV=1	PEGLNFQDLK		222	231	1160.594970703125
pepb31a4	b31.a1.a3	sp|P15927|RFA2_HUMAN	sp|P15927|RFA2_HUMAN Replication protein A 32 kDa subunit OS=Homo sapiens GN=RPA2 PE=1 SV=1	QAVDFLSNEGHIYSTVDDDHFK	Q1:-17.02655	244	265	2520.1318359375
pepb32a4	b32.a1.a1	sp|Q13426|XRCC4_HUMAN	sp|Q13426|XRCC4_HUMAN DNA repair protein XRCC4 OS=Homo sapiens GN=XRCC4 PE=1 SV=2	ENSRPDSSLPETSK		297	310	1546.7347412109375
pepb32a3	b32.a1.a1	sp|Q13426|XRCC4_HUMAN	sp|Q13426|XRCC4_HUMAN DNA repair protein XRCC4 OS=Homo sapiens GN=XRCC4 PE=1 SV=2	DWNDVQGR		154	161	989.4439697265625
pepb32a1	b32.a1.a1	sp|Q13426|XRCC4_HUMAN	sp|Q13426|XRCC4_HUMAN DNA repair protein XRCC4 OS=Homo sapiens GN=XRCC4 PE=1 SV=2	ALLSGAGPADVYTFNFSK		73	90	1857.9385986328125
pepb32a2	b32.a1.a1	sp|Q13426|XRCC4_HUMAN	sp|Q13426|XRCC4_HUMAN DNA repair protein XRCC4 OS=Homo sapiens GN=XRCC4 PE=1 SV=2	DDSIISSLDVTDIAPSR		254	270	1803.8974609375
pepb33a1	b33.a1.a1	sp|Q460N5-1|PAR14_HUMAN	sp|Q460N5-1|PAR14_HUMAN Isoform 1 of Poly [ADP-ribose] polymerase 14 OS=Homo sapiens GN=PARP14	EYQELNELQK		1390	1399	1293.6324462890625
pepb33a3	b33.a1.a1	sp|Q460N5-1|PAR14_HUMAN	sp|Q460N5-1|PAR14_HUMAN Isoform 1 of Poly [ADP-ribose] polymerase 14 OS=Homo sapiens GN=PARP14	ILIEFDTLK		341	349	1091.6351318359375
pepb33a2	b33.a1.a1	sp|Q460N5-1|PAR14_HUMAN	sp|Q460N5-1|PAR14_HUMAN Isoform 1 of Poly [ADP-ribose] polymerase 14 OS=Homo sapiens GN=PARP14	IGSIIFQVASGDITK		1143	1157	1548.8636474609375
pepb33a4	b33.a1.a1	sp|Q460N5-1|PAR14_HUMAN	sp|Q460N5-1|PAR14_HUMAN Isoform 1 of Poly [ADP-ribose] polymerase 14 OS=Homo sapiens GN=PARP14	TDVVVNSVPLDLVLSR		947	962	1725.9749755859375
pepb33a1	b33.a1.a2	sp|Q460N5-3|PAR14_HUMAN	sp|Q460N5-3|PAR14_HUMAN Isoform 3 of Poly [ADP-ribose] polymerase 14 OS=Homo sapiens GN=PARP14	EYQELNELQK		1188	1197	1293.6324462890625
pepb33a3	b33.a1.a2	sp|Q460N5-3|PAR14_HUMAN	sp|Q460N5-3|PAR14_HUMAN Isoform 3 of Poly [ADP-ribose] polymerase 14 OS=Homo sapiens GN=PARP14	ILIEFDTLK		139	147	1091.6351318359375
pepb33a2	b33.a1.a2	sp|Q460N5-3|PAR14_HUMAN	sp|Q460N5-3|PAR14_HUMAN Isoform 3 of Poly [ADP-ribose] polymerase 14 OS=Homo sapiens GN=PARP14	IGSIIFQVASGDITK		941	955	1548.8636474609375
pepb33a4	b33.a1.a2	sp|Q460N5-3|PAR14_HUMAN	sp|Q460N5-3|PAR14_HUMAN Isoform 3 of Poly [ADP-ribose] polymerase 14 OS=Homo sapiens GN=PARP14	TDVVVNSVPLDLVLSR		745	760	1725.9749755859375
pepb33a1	b33.a1.a3	sp|Q460N5-4|PAR14_HUMAN	sp|Q460N5-4|PAR14_HUMAN Isoform 4 of Poly [ADP-ribose] polymerase 14 OS=Homo sapiens GN=PARP14	EYQELNELQK		1471	1480	1293.6324462890625
pepb33a3	b33.a1.a3	sp|Q460N5-4|PAR14_HUMAN	sp|Q460N5-4|PAR14_HUMAN Isoform 4 of Poly [ADP-ribose] polymerase 14 OS=Homo sapiens GN=PARP14	ILIEFDTLK		422	430	1091.6351318359375
pepb33a2	b33.a1.a3	sp|Q460N5-4|PAR14_HUMAN	sp|Q460N5-4|PAR14_HUMAN Isoform 4 of Poly [ADP-ribose] polymerase 14 OS=Homo sapiens GN=PARP14	IGSIIFQVASGDITK		1224	1238	1548.8636474609375
pepb33a4	b33.a1.a3	sp|Q460N5-4|PAR14_HUMAN	sp|Q460N5-4|PAR14_HUMAN Isoform 4 of Poly [ADP-ribose] polymerase 14 OS=Homo sapiens GN=PARP14	TDVVVNSVPLDLVLSR		1028	1043	1725.9749755859375
pepb33a1	b33.a1.a4	sp|Q460N5|PAR14_HUMAN	sp|Q460N5|PAR14_HUMAN Poly [ADP-ribose] polymerase 14 OS=Homo sapiens GN=PARP14 PE=1 SV=3	EYQELNELQK		1471	1480	1293.6324462890625
pepb33a3	b33.a1.a4	sp|Q460N5|PAR14_HUMAN	sp|Q460N5|PAR14_HUMAN Poly [ADP-ribose] polymerase 14 OS=Homo sapiens GN=PARP14 PE=1 SV=3	ILIEFDTLK		422	430	1091.6351318359375
pepb33a2	b33.a1.a4	sp|Q460N5|PAR14_HUMAN	sp|Q460N5|PAR14_HUMAN Poly [ADP-ribose] polymerase 14 OS=Homo sapiens GN=PARP14 PE=1 SV=3	IGSIIFQVASGDITK		1224	1238	1548.8636474609375
pepb33a4	b33.a1.a4	sp|Q460N5|PAR14_HUMAN	sp|Q460N5|PAR14_HUMAN Poly [ADP-ribose] polymerase 14 OS=Homo sapiens GN=PARP14 PE=1 SV=3	TDVVVNSVPLDLVLSR		1028	1043	1725.9749755859375
pepb33a1	b33.a1.a5	tr|H7C5R8|H7C5R8_HUMAN	tr|H7C5R8|H7C5R8_HUMAN Poly [ADP-ribose] polymerase 14 (Fragment) OS=Homo sapiens GN=PARP14 PE=2 SV=1	EYQELNELQK		1312	1321	1293.6324462890625
pepb33a3	b33.a1.a5	tr|H7C5R8|H7C5R8_HUMAN	tr|H7C5R8|H7C5R8_HUMAN Poly [ADP-ribose] polymerase 14 (Fragment) OS=Homo sapiens GN=PARP14 PE=2 SV=1	ILIEFDTLK		263	271	1091.6351318359375
pepb33a2	b33.a1.a5	tr|H7C5R8|H7C5R8_HUMAN	tr|H7C5R8|H7C5R8_HUMAN Poly [ADP-ribose] polymerase 14 (Fragment) OS=Homo sapiens GN=PARP14 PE=2 SV=1	IGSIIFQVASGDITK		1065	1079	1548.8636474609375
pepb33a4	b33.a1.a5	tr|H7C5R8|H7C5R8_HUMAN	tr|H7C5R8|H7C5R8_HUMAN Poly [ADP-ribose] polymerase 14 (Fragment) OS=Homo sapiens GN=PARP14 PE=2 SV=1	TDVVVNSVPLDLVLSR		869	884	1725.9749755859375
pepb34a3	b34.a1.a1	sp|Q86YZ3|HORN_HUMAN	sp|Q86YZ3|HORN_HUMAN Hornerin OS=Homo sapiens GN=HRNR PE=1 SV=2	HGSSSGSSSSYGQHGSGSR		1443	1461	1808.7547607421875
pepb34a2	b34.a1.a1	sp|Q86YZ3|HORN_HUMAN	sp|Q86YZ3|HORN_HUMAN Hornerin OS=Homo sapiens GN=HRNR PE=1 SV=2	GSGSGQSPSYGR		897	908	1139.508056640625
pepb34a1	b34.a1.a1	sp|Q86YZ3|HORN_HUMAN	sp|Q86YZ3|HORN_HUMAN Hornerin OS=Homo sapiens GN=HRNR PE=1 SV=2	GPYESGSGHSSGLGHR		1038	1053	1584.7154541015625
pepb35a3	b35.a1.a1	sp|Q92547|TOPB1_HUMAN	sp|Q92547|TOPB1_HUMAN DNA topoisomerase 2-binding protein 1 OS=Homo sapiens GN=TOPBP1 PE=1 SV=3	QVAASPAVGQPLQK		801	814	1393.7801513671875
pepb35a2	b35.a1.a1	sp|Q92547|TOPB1_HUMAN	sp|Q92547|TOPB1_HUMAN DNA topoisomerase 2-binding protein 1 OS=Homo sapiens GN=TOPBP1 PE=1 SV=3	NAVALSASPQLK		881	892	1198.679443359375
pepb35a1	b35.a1.a1	sp|Q92547|TOPB1_HUMAN	sp|Q92547|TOPB1_HUMAN DNA topoisomerase 2-binding protein 1 OS=Homo sapiens GN=TOPBP1 PE=1 SV=3	MSLDISAVQDGR	M1:+15.99491	997	1008	1307.6263427734375
pepb36a1	b36.a1.a1	sp|P10412|H14_HUMAN	sp|P10412|H14_HUMAN Histone H1.4 OS=Homo sapiens GN=HIST1H1E PE=1 SV=2	ALAAAGYDVEK		65	75	1107.5684814453125
pepb36a3	b36.a1.a1	sp|P10412|H14_HUMAN	sp|P10412|H14_HUMAN Histone H1.4 OS=Homo sapiens GN=HIST1H1E PE=1 SV=2	SGVSLAALK		55	63	845.509521484375
pepb36a2	b36.a1.a1	sp|P10412|H14_HUMAN	sp|P10412|H14_HUMAN Histone H1.4 OS=Homo sapiens GN=HIST1H1E PE=1 SV=2	ASGPPVSELITK		35	46	1198.668212890625
pepb36a1	b36.a1.a2	sp|P16402|H13_HUMAN	sp|P16402|H13_HUMAN Histone H1.3 OS=Homo sapiens GN=HIST1H1D PE=1 SV=2	ALAAAGYDVEK		66	76	1107.5684814453125
pepb36a3	b36.a1.a2	sp|P16402|H13_HUMAN	sp|P16402|H13_HUMAN Histone H1.3 OS=Homo sapiens GN=HIST1H1D PE=1 SV=2	SGVSLAALK		56	64	845.509521484375
pepb36a2	b36.a1.a2	sp|P16402|H13_HUMAN	sp|P16402|H13_HUMAN Histone H1.3 OS=Homo sapiens GN=HIST1H1D PE=1 SV=2	ASGPPVSELITK		36	47	1198.668212890625
pepb36a1	b36.a1.a3	sp|P16403|H12_HUMAN	sp|P16403|H12_HUMAN Histone H1.2 OS=Homo sapiens GN=HIST1H1C PE=1 SV=2	ALAAAGYDVEK		65	75	1107.5684814453125
pepb36a3	b36.a1.a3	sp|P16403|H12_HUMAN	sp|P16403|H12_HUMAN Histone H1.2 OS=Homo sapiens GN=HIST1H1C PE=1 SV=2	SGVSLAALK		55	63	845.509521484375
pepb36a2	b36.a1.a3	sp|P16403|H12_HUMAN	sp|P16403|H12_HUMAN Histone H1.2 OS=Homo sapiens GN=HIST1H1C PE=1 SV=2	ASGPPVSELITK		35	46	1198.668212890625
pepb37a1	b37.a1.a1	sp|Q06330-2|SUH_HUMAN	sp|Q06330-2|SUH_HUMAN Isoform APCR-1 of Recombining binding protein suppressor of hairless OS=Homo sapiens GN=RBPJ	DGYIHYGQTVK		164	174	1280.62744140625
pepb37a3	b37.a1.a1	sp|Q06330-2|SUH_HUMAN	sp|Q06330-2|SUH_HUMAN Isoform APCR-1 of Recombining binding protein suppressor of hairless OS=Homo sapiens GN=RBPJ	QTALLDADDPVSQLHK		195	210	1750.8974609375
pepb37a2	b37.a1.a1	sp|Q06330-2|SUH_HUMAN	sp|Q06330-2|SUH_HUMAN Isoform APCR-1 of Recombining binding protein suppressor of hairless OS=Homo sapiens GN=RBPJ	QPVQVPVTLVR		345	355	1235.74755859375
pepb37a1	b37.a1.a2	sp|Q06330-3|SUH_HUMAN	sp|Q06330-3|SUH_HUMAN Isoform APCR-3 of Recombining binding protein suppressor of hairless OS=Homo sapiens GN=RBPJ	DGYIHYGQTVK		150	160	1280.62744140625
pepb37a3	b37.a1.a2	sp|Q06330-3|SUH_HUMAN	sp|Q06330-3|SUH_HUMAN Isoform APCR-3 of Recombining binding protein suppressor of hairless OS=Homo sapiens GN=RBPJ	QTALLDADDPVSQLHK		181	196	1750.8974609375
pepb37a2	b37.a1.a2	sp|Q06330-3|SUH_HUMAN	sp|Q06330-3|SUH_HUMAN Isoform APCR-3 of Recombining binding protein suppressor of hairless OS=Homo sapiens GN=RBPJ	QPVQVPVTLVR		331	341	1235.74755859375
pepb37a1	b37.a1.a3	sp|Q06330-4|SUH_HUMAN	sp|Q06330-4|SUH_HUMAN Isoform 4 of Recombining binding protein suppressor of hairless OS=Homo sapiens GN=RBPJ	DGYIHYGQTVK		224	234	1280.62744140625
pepb37a3	b37.a1.a3	sp|Q06330-4|SUH_HUMAN	sp|Q06330-4|SUH_HUMAN Isoform 4 of Recombining binding protein suppressor of hairless OS=Homo sapiens GN=RBPJ	QTALLDADDPVSQLHK		255	270	1750.8974609375
pepb37a2	b37.a1.a3	sp|Q06330-4|SUH_HUMAN	sp|Q06330-4|SUH_HUMAN Isoform 4 of Recombining binding protein suppressor of hairless OS=Homo sapiens GN=RBPJ	QPVQVPVTLVR		405	415	1235.74755859375
pepb37a1	b37.a1.a4	sp|Q06330-5|SUH_HUMAN	sp|Q06330-5|SUH_HUMAN Isoform 5 of Recombining binding protein suppressor of hairless OS=Homo sapiens GN=RBPJ	DGYIHYGQTVK		204	214	1280.62744140625
pepb37a3	b37.a1.a4	sp|Q06330-5|SUH_HUMAN	sp|Q06330-5|SUH_HUMAN Isoform 5 of Recombining binding protein suppressor of hairless OS=Homo sapiens GN=RBPJ	QTALLDADDPVSQLHK		235	250	1750.8974609375
pepb37a2	b37.a1.a4	sp|Q06330-5|SUH_HUMAN	sp|Q06330-5|SUH_HUMAN Isoform 5 of Recombining binding protein suppressor of hairless OS=Homo sapiens GN=RBPJ	QPVQVPVTLVR		385	395	1235.74755859375
pepb37a1	b37.a1.a5	sp|Q06330-6|SUH_HUMAN	sp|Q06330-6|SUH_HUMAN Isoform 6 of Recombining binding protein suppressor of hairless OS=Homo sapiens GN=RBPJ	DGYIHYGQTVK		225	235	1280.62744140625
pepb37a3	b37.a1.a5	sp|Q06330-6|SUH_HUMAN	sp|Q06330-6|SUH_HUMAN Isoform 6 of Recombining binding protein suppressor of hairless OS=Homo sapiens GN=RBPJ	QTALLDADDPVSQLHK		256	271	1750.8974609375
pepb37a2	b37.a1.a5	sp|Q06330-6|SUH_HUMAN	sp|Q06330-6|SUH_HUMAN Isoform 6 of Recombining binding protein suppressor of hairless OS=Homo sapiens GN=RBPJ	QPVQVPVTLVR		406	416	1235.74755859375
pepb37a1	b37.a1.a6	sp|Q06330-7|SUH_HUMAN	sp|Q06330-7|SUH_HUMAN Isoform 7 of Recombining binding protein suppressor of hairless OS=Homo sapiens GN=RBPJ	DGYIHYGQTVK		226	236	1280.62744140625
pepb37a3	b37.a1.a6	sp|Q06330-7|SUH_HUMAN	sp|Q06330-7|SUH_HUMAN Isoform 7 of Recombining binding protein suppressor of hairless OS=Homo sapiens GN=RBPJ	QTALLDADDPVSQLHK		257	272	1750.8974609375
pepb37a2	b37.a1.a6	sp|Q06330-7|SUH_HUMAN	sp|Q06330-7|SUH_HUMAN Isoform 7 of Recombining binding protein suppressor of hairless OS=Homo sapiens GN=RBPJ	QPVQVPVTLVR		407	417	1235.74755859375
pepb37a1	b37.a1.a7	sp|Q06330|SUH_HUMAN	sp|Q06330|SUH_HUMAN Recombining binding protein suppressor of hairless OS=Homo sapiens GN=RBPJ PE=1 SV=3	DGYIHYGQTVK		239	249	1280.62744140625
pepb37a3	b37.a1.a7	sp|Q06330|SUH_HUMAN	sp|Q06330|SUH_HUMAN Recombining binding protein suppressor of hairless OS=Homo sapiens GN=RBPJ PE=1 SV=3	QTALLDADDPVSQLHK		270	285	1750.8974609375
pepb37a2	b37.a1.a7	sp|Q06330|SUH_HUMAN	sp|Q06330|SUH_HUMAN Recombining binding protein suppressor of hairless OS=Homo sapiens GN=RBPJ PE=1 SV=3	QPVQVPVTLVR		420	430	1235.74755859375
pepb38a1	b38.a1.a1	sp|P49917|DNLI4_HUMAN	sp|P49917|DNLI4_HUMAN DNA ligase 4 OS=Homo sapiens GN=LIG4 PE=1 SV=2	APNLTNVNK		646	654	970.531982421875
pepb38a2	b38.a1.a1	sp|P49917|DNLI4_HUMAN	sp|P49917|DNLI4_HUMAN DNA ligase 4 OS=Homo sapiens GN=LIG4 PE=1 SV=2	LILPQLER		70	77	981.609619140625
pepb38a3	b38.a1.a1	sp|P49917|DNLI4_HUMAN	sp|P49917|DNLI4_HUMAN DNA ligase 4 OS=Homo sapiens GN=LIG4 PE=1 SV=2	LYIELLNLPR		92	101	1243.7413330078125
pepb39a1	b39.a1.a1	sp|P09661|RU2A_HUMAN	sp|P09661|RU2A_HUMAN U2 small nuclear ribonucleoprotein A' OS=Homo sapiens GN=SNRPA1 PE=1 SV=2	GLLQSGQIPGR		222	232	1125.637939453125
pepb39a2	b39.a1.a1	sp|P09661|RU2A_HUMAN	sp|P09661|RU2A_HUMAN U2 small nuclear ribonucleoprotein A' OS=Homo sapiens GN=SNRPA1 PE=1 SV=2	NAIANASTLAEVER		206	219	1458.755126953125
pepb39a3	b39.a1.a1	sp|P09661|RU2A_HUMAN	sp|P09661|RU2A_HUMAN U2 small nuclear ribonucleoprotein A' OS=Homo sapiens GN=SNRPA1 PE=1 SV=2	SLTYLSILR		114	122	1065.6307373046875
pepb39a1	b39.a1.a2	tr|H0YMA0|H0YMA0_HUMAN	tr|H0YMA0|H0YMA0_HUMAN U2 small nuclear ribonucleoprotein A' (Fragment) OS=Homo sapiens GN=SNRPA1 PE=2 SV=1	GLLQSGQIPGR		117	127	1125.637939453125
pepb39a2	b39.a1.a2	tr|H0YMA0|H0YMA0_HUMAN	tr|H0YMA0|H0YMA0_HUMAN U2 small nuclear ribonucleoprotein A' (Fragment) OS=Homo sapiens GN=SNRPA1 PE=2 SV=1	NAIANASTLAEVER		101	114	1458.755126953125
pepb39a3	b39.a1.a2	tr|H0YMA0|H0YMA0_HUMAN	tr|H0YMA0|H0YMA0_HUMAN U2 small nuclear ribonucleoprotein A' (Fragment) OS=Homo sapiens GN=SNRPA1 PE=2 SV=1	SLTYLSILR		9	17	1065.6307373046875
pepb40a2	b40.a1.a1	sp|P14678-2|RSMB_HUMAN	sp|P14678-2|RSMB_HUMAN Isoform SM-B of Small nuclear ribonucleoprotein-associated proteins B and B' OS=Homo sapiens GN=SNRPB	GENLVSMTVEGPPPK	M7:+15.99491	74	88	1570.778564453125
pepb40a1	b40.a1.a1	sp|P14678-2|RSMB_HUMAN	sp|P14678-2|RSMB_HUMAN Isoform SM-B of Small nuclear ribonucleoprotein-associated proteins B and B' OS=Homo sapiens GN=SNRPB	GENLVSMTVEGPPPK		74	88	1554.7835693359375
pepb40a3	b40.a1.a1	sp|P14678-2|RSMB_HUMAN	sp|P14678-2|RSMB_HUMAN Isoform SM-B of Small nuclear ribonucleoprotein-associated proteins B and B' OS=Homo sapiens GN=SNRPB	VLGLVLLR		66	73	882.6138916015625
pepb40a2	b40.a1.a2	sp|P14678-3|RSMB_HUMAN	sp|P14678-3|RSMB_HUMAN Isoform SM-B1 of Small nuclear ribonucleoprotein-associated proteins B and B' OS=Homo sapiens GN=SNRPB	GENLVSMTVEGPPPK	M7:+15.99491	74	88	1570.778564453125
pepb40a1	b40.a1.a2	sp|P14678-3|RSMB_HUMAN	sp|P14678-3|RSMB_HUMAN Isoform SM-B1 of Small nuclear ribonucleoprotein-associated proteins B and B' OS=Homo sapiens GN=SNRPB	GENLVSMTVEGPPPK		74	88	1554.7835693359375
pepb40a3	b40.a1.a2	sp|P14678-3|RSMB_HUMAN	sp|P14678-3|RSMB_HUMAN Isoform SM-B1 of Small nuclear ribonucleoprotein-associated proteins B and B' OS=Homo sapiens GN=SNRPB	VLGLVLLR		66	73	882.6138916015625
pepb40a2	b40.a1.a3	sp|P14678|RSMB_HUMAN	sp|P14678|RSMB_HUMAN Small nuclear ribonucleoprotein-associated proteins B and B' OS=Homo sapiens GN=SNRPB PE=1 SV=2	GENLVSMTVEGPPPK	M7:+15.99491	74	88	1570.778564453125
pepb40a1	b40.a1.a3	sp|P14678|RSMB_HUMAN	sp|P14678|RSMB_HUMAN Small nuclear ribonucleoprotein-associated proteins B and B' OS=Homo sapiens GN=SNRPB PE=1 SV=2	GENLVSMTVEGPPPK		74	88	1554.7835693359375
pepb40a3	b40.a1.a3	sp|P14678|RSMB_HUMAN	sp|P14678|RSMB_HUMAN Small nuclear ribonucleoprotein-associated proteins B and B' OS=Homo sapiens GN=SNRPB PE=1 SV=2	VLGLVLLR		66	73	882.6138916015625
pepb40a2	b40.a1.a4	sp|P63162|RSMN_HUMAN	sp|P63162|RSMN_HUMAN Small nuclear ribonucleoprotein-associated protein N OS=Homo sapiens GN=SNRPN PE=1 SV=1	GENLVSMTVEGPPPK	M7:+15.99491	74	88	1570.778564453125
pepb40a1	b40.a1.a4	sp|P63162|RSMN_HUMAN	sp|P63162|RSMN_HUMAN Small nuclear ribonucleoprotein-associated protein N OS=Homo sapiens GN=SNRPN PE=1 SV=1	GENLVSMTVEGPPPK		74	88	1554.7835693359375
pepb40a3	b40.a1.a4	sp|P63162|RSMN_HUMAN	sp|P63162|RSMN_HUMAN Small nuclear ribonucleoprotein-associated protein N OS=Homo sapiens GN=SNRPN PE=1 SV=1	VLGLVLLR		66	73	882.6138916015625
pepb40a2	b40.a1.a5	tr|B3KVR1|B3KVR1_HUMAN	tr|B3KVR1|B3KVR1_HUMAN Small nuclear ribonucleoprotein-associated protein OS=Homo sapiens GN=SNRPN PE=2 SV=1	GENLVSMTVEGPPPK	M7:+15.99491	78	92	1570.778564453125
pepb40a1	b40.a1.a5	tr|B3KVR1|B3KVR1_HUMAN	tr|B3KVR1|B3KVR1_HUMAN Small nuclear ribonucleoprotein-associated protein OS=Homo sapiens GN=SNRPN PE=2 SV=1	GENLVSMTVEGPPPK		78	92	1554.7835693359375
pepb40a3	b40.a1.a5	tr|B3KVR1|B3KVR1_HUMAN	tr|B3KVR1|B3KVR1_HUMAN Small nuclear ribonucleoprotein-associated protein OS=Homo sapiens GN=SNRPN PE=2 SV=1	VLGLVLLR		70	77	882.6138916015625
pepb40a2	b40.a1.a6	tr|J3QLE5|J3QLE5_HUMAN	tr|J3QLE5|J3QLE5_HUMAN Small nuclear ribonucleoprotein-associated protein N (Fragment) OS=Homo sapiens GN=SNRPN PE=4 SV=1	GENLVSMTVEGPPPK	M7:+15.99491	74	88	1570.778564453125
pepb40a1	b40.a1.a6	tr|J3QLE5|J3QLE5_HUMAN	tr|J3QLE5|J3QLE5_HUMAN Small nuclear ribonucleoprotein-associated protein N (Fragment) OS=Homo sapiens GN=SNRPN PE=4 SV=1	GENLVSMTVEGPPPK		74	88	1554.7835693359375
pepb40a3	b40.a1.a6	tr|J3QLE5|J3QLE5_HUMAN	tr|J3QLE5|J3QLE5_HUMAN Small nuclear ribonucleoprotein-associated protein N (Fragment) OS=Homo sapiens GN=SNRPN PE=4 SV=1	VLGLVLLR		66	73	882.6138916015625
pepb41a2	b41.a1.a1	sp|P35244|RFA3_HUMAN	sp|P35244|RFA3_HUMAN Replication protein A 14 kDa subunit OS=Homo sapiens GN=RPA3 PE=1 SV=1	MFILSDGEGK	M1:+15.99491	40	49	1112.5296630859375
pepb41a1	b41.a1.a1	sp|P35244|RFA3_HUMAN	sp|P35244|RFA3_HUMAN Replication protein A 14 kDa subunit OS=Homo sapiens GN=RPA3 PE=1 SV=1	MFILSDGEGK		40	49	1096.53466796875
pepb41a3	b41.a1.a1	sp|P35244|RFA3_HUMAN	sp|P35244|RFA3_HUMAN Replication protein A 14 kDa subunit OS=Homo sapiens GN=RPA3 PE=1 SV=1	VDMMDLPR	V1:+42.01057	2	9	1018.469970703125
pepb42a2	b42.a1.a1	sp|Q13111-2|CAF1A_HUMAN	sp|Q13111-2|CAF1A_HUMAN Isoform 2 of Chromatin assembly factor 1 subunit A OS=Homo sapiens GN=CHAF1A	SGPTHVSTR		520	528	941.4802856445312
pepb42a1	b42.a1.a1	sp|Q13111-2|CAF1A_HUMAN	sp|Q13111-2|CAF1A_HUMAN Isoform 2 of Chromatin assembly factor 1 subunit A OS=Homo sapiens GN=CHAF1A	EDTGDQQGLLK		152	162	1203.5855712890625
pepb42a2	b42.a1.a2	sp|Q13111-3|CAF1A_HUMAN	sp|Q13111-3|CAF1A_HUMAN Isoform 3 of Chromatin assembly factor 1 subunit A OS=Homo sapiens GN=CHAF1A	SGPTHVSTR		520	528	941.4802856445312
pepb42a1	b42.a1.a2	sp|Q13111-3|CAF1A_HUMAN	sp|Q13111-3|CAF1A_HUMAN Isoform 3 of Chromatin assembly factor 1 subunit A OS=Homo sapiens GN=CHAF1A	EDTGDQQGLLK		152	162	1203.5855712890625
pepb42a2	b42.a1.a3	sp|Q13111|CAF1A_HUMAN	sp|Q13111|CAF1A_HUMAN Chromatin assembly factor 1 subunit A OS=Homo sapiens GN=CHAF1A PE=1 SV=2	SGPTHVSTR		520	528	941.4802856445312
pepb42a1	b42.a1.a3	sp|Q13111|CAF1A_HUMAN	sp|Q13111|CAF1A_HUMAN Chromatin assembly factor 1 subunit A OS=Homo sapiens GN=CHAF1A PE=1 SV=2	EDTGDQQGLLK		152	162	1203.5855712890625
pepb43a1	b43.a1.a1	sp|O75475|PSIP1_HUMAN	sp|O75475|PSIP1_HUMAN PC4 and SFRS1-interacting protein OS=Homo sapiens GN=PSIP1 PE=1 SV=1	FSSQQAATK		92	100	967.4848022460938
pepb43a2	b43.a1.a1	sp|O75475|PSIP1_HUMAN	sp|O75475|PSIP1_HUMAN PC4 and SFRS1-interacting protein OS=Homo sapiens GN=PSIP1 PE=1 SV=1	IDNLDVNR		365	372	958.4957275390625
pepb44a1	b44.a1.a1	sp|Q14676-2|MDC1_HUMAN	sp|Q14676-2|MDC1_HUMAN Isoform 2 of Mediator of DNA damage checkpoint protein 1 OS=Homo sapiens GN=MDC1	LNQESTAPK		1622	1630	987.510986328125
pepb44a2	b44.a1.a1	sp|Q14676-2|MDC1_HUMAN	sp|Q14676-2|MDC1_HUMAN Isoform 2 of Mediator of DNA damage checkpoint protein 1 OS=Homo sapiens GN=MDC1	NQLVTPEPTSR		1321	1331	1241.64892578125
pepb44a1	b44.a1.a2	sp|Q14676-3|MDC1_HUMAN	sp|Q14676-3|MDC1_HUMAN Isoform 3 of Mediator of DNA damage checkpoint protein 1 OS=Homo sapiens GN=MDC1	LNQESTAPK		1599	1607	987.510986328125
pepb44a2	b44.a1.a2	sp|Q14676-3|MDC1_HUMAN	sp|Q14676-3|MDC1_HUMAN Isoform 3 of Mediator of DNA damage checkpoint protein 1 OS=Homo sapiens GN=MDC1	NQLVTPEPTSR		1298	1308	1241.64892578125
pepb44a1	b44.a1.a3	sp|Q14676|MDC1_HUMAN	sp|Q14676|MDC1_HUMAN Mediator of DNA damage checkpoint protein 1 OS=Homo sapiens GN=MDC1 PE=1 SV=3	LNQESTAPK		1886	1894	987.510986328125
pepb44a2	b44.a1.a3	sp|Q14676|MDC1_HUMAN	sp|Q14676|MDC1_HUMAN Mediator of DNA damage checkpoint protein 1 OS=Homo sapiens GN=MDC1 PE=1 SV=3	NQLVTPEPTSR		1585	1595	1241.64892578125
pepb45a1	b45.a1.a1	sp|P13010|XRCC5_HUMAN	sp|P13010|XRCC5_HUMAN X-ray repair cross-complementing protein 5 OS=Homo sapiens GN=XRCC5 PE=1 SV=3	EEASGSSVTAEEAK		689	702	1394.6285400390625
pepb45a2	b45.a1.a1	sp|P13010|XRCC5_HUMAN	sp|P13010|XRCC5_HUMAN X-ray repair cross-complementing protein 5 OS=Homo sapiens GN=XRCC5 PE=1 SV=3	HIEIFTDLSSR		131	141	1317.68017578125
pepb46a1	b46.a1.a1	sp|P20839-2|IMDH1_HUMAN	sp|P20839-2|IMDH1_HUMAN Isoform 2 of Inosine-5'-monophosphate dehydrogenase 1 OS=Homo sapiens GN=IMPDH1	IAQGVSGSIQDK		414	425	1202.637939453125
pepb46a2	b46.a1.a1	sp|P20839-2|IMDH1_HUMAN	sp|P20839-2|IMDH1_HUMAN Isoform 2 of Inosine-5'-monophosphate dehydrogenase 1 OS=Homo sapiens GN=IMPDH1	NLIDAGVDGLR		287	297	1142.6168212890625
pepb46a1	b46.a1.a2	sp|P20839-3|IMDH1_HUMAN	sp|P20839-3|IMDH1_HUMAN Isoform 3 of Inosine-5'-monophosphate dehydrogenase 1 OS=Homo sapiens GN=IMPDH1	IAQGVSGSIQDK		488	499	1202.637939453125
pepb46a2	b46.a1.a2	sp|P20839-3|IMDH1_HUMAN	sp|P20839-3|IMDH1_HUMAN Isoform 3 of Inosine-5'-monophosphate dehydrogenase 1 OS=Homo sapiens GN=IMPDH1	NLIDAGVDGLR		361	371	1142.6168212890625
pepb46a1	b46.a1.a3	sp|P20839-4|IMDH1_HUMAN	sp|P20839-4|IMDH1_HUMAN Isoform 4 of Inosine-5'-monophosphate dehydrogenase 1 OS=Homo sapiens GN=IMPDH1	IAQGVSGSIQDK		434	445	1202.637939453125
pepb46a2	b46.a1.a3	sp|P20839-4|IMDH1_HUMAN	sp|P20839-4|IMDH1_HUMAN Isoform 4 of Inosine-5'-monophosphate dehydrogenase 1 OS=Homo sapiens GN=IMPDH1	NLIDAGVDGLR		307	317	1142.6168212890625
pepb46a1	b46.a1.a4	sp|P20839-5|IMDH1_HUMAN	sp|P20839-5|IMDH1_HUMAN Isoform 5 of Inosine-5'-monophosphate dehydrogenase 1 OS=Homo sapiens GN=IMPDH1	IAQGVSGSIQDK		514	525	1202.637939453125
pepb46a2	b46.a1.a4	sp|P20839-5|IMDH1_HUMAN	sp|P20839-5|IMDH1_HUMAN Isoform 5 of Inosine-5'-monophosphate dehydrogenase 1 OS=Homo sapiens GN=IMPDH1	NLIDAGVDGLR		387	397	1142.6168212890625
pepb46a1	b46.a1.a5	sp|P20839-6|IMDH1_HUMAN	sp|P20839-6|IMDH1_HUMAN Isoform 6 of Inosine-5'-monophosphate dehydrogenase 1 OS=Homo sapiens GN=IMPDH1	IAQGVSGSIQDK		524	535	1202.637939453125
pepb46a2	b46.a1.a5	sp|P20839-6|IMDH1_HUMAN	sp|P20839-6|IMDH1_HUMAN Isoform 6 of Inosine-5'-monophosphate dehydrogenase 1 OS=Homo sapiens GN=IMPDH1	NLIDAGVDGLR		397	407	1142.6168212890625
pepb46a1	b46.a1.a6	sp|P20839-7|IMDH1_HUMAN	sp|P20839-7|IMDH1_HUMAN Isoform 7 of Inosine-5'-monophosphate dehydrogenase 1 OS=Homo sapiens GN=IMPDH1	IAQGVSGSIQDK		491	502	1202.637939453125
pepb46a2	b46.a1.a6	sp|P20839-7|IMDH1_HUMAN	sp|P20839-7|IMDH1_HUMAN Isoform 7 of Inosine-5'-monophosphate dehydrogenase 1 OS=Homo sapiens GN=IMPDH1	NLIDAGVDGLR		364	374	1142.6168212890625
pepb46a1	b46.a1.a7	sp|P20839|IMDH1_HUMAN	sp|P20839|IMDH1_HUMAN Inosine-5'-monophosphate dehydrogenase 1 OS=Homo sapiens GN=IMPDH1 PE=1 SV=2	IAQGVSGSIQDK		439	450	1202.637939453125
pepb46a2	b46.a1.a7	sp|P20839|IMDH1_HUMAN	sp|P20839|IMDH1_HUMAN Inosine-5'-monophosphate dehydrogenase 1 OS=Homo sapiens GN=IMPDH1 PE=1 SV=2	NLIDAGVDGLR		312	322	1142.6168212890625
pepb46a1	b46.a1.a8	tr|C9J381|C9J381_HUMAN	tr|C9J381|C9J381_HUMAN Inosine-5'-monophosphate dehydrogenase 1 OS=Homo sapiens GN=IMPDH1 PE=2 SV=1	IAQGVSGSIQDK		438	449	1202.637939453125
pepb46a2	b46.a1.a8	tr|C9J381|C9J381_HUMAN	tr|C9J381|C9J381_HUMAN Inosine-5'-monophosphate dehydrogenase 1 OS=Homo sapiens GN=IMPDH1 PE=2 SV=1	NLIDAGVDGLR		311	321	1142.6168212890625
pepb46a1	b46.a1.a9	tr|E7EQS0|E7EQS0_HUMAN	tr|E7EQS0|E7EQS0_HUMAN Inosine-5'-monophosphate dehydrogenase 1 OS=Homo sapiens GN=IMPDH1 PE=2 SV=1	IAQGVSGSIQDK		455	466	1202.637939453125
pepb46a2	b46.a1.a9	tr|E7EQS0|E7EQS0_HUMAN	tr|E7EQS0|E7EQS0_HUMAN Inosine-5'-monophosphate dehydrogenase 1 OS=Homo sapiens GN=IMPDH1 PE=2 SV=1	NLIDAGVDGLR		328	338	1142.6168212890625
pepb47a2	b47.a1.a1	sp|Q13112|CAF1B_HUMAN	sp|Q13112|CAF1B_HUMAN Chromatin assembly factor 1 subunit B OS=Homo sapiens GN=CHAF1B PE=1 SV=1	PVEGTPASR		415	423	913.4741821289062
pepb47a1	b47.a1.a1	sp|Q13112|CAF1B_HUMAN	sp|Q13112|CAF1B_HUMAN Chromatin assembly factor 1 subunit B OS=Homo sapiens GN=CHAF1B PE=1 SV=1	AIVEFLSNLAR		54	64	1232.7001953125
pepb48a1	b48.a1.a1	sp|P16401|H15_HUMAN	sp|P16401|H15_HUMAN Histone H1.5 OS=Homo sapiens GN=HIST1H1B PE=1 SV=3	ALAAGGYDVEK		68	78	1093.5528564453125
pepb48a2	b48.a1.a1	sp|P16401|H15_HUMAN	sp|P16401|H15_HUMAN Histone H1.5 OS=Homo sapiens GN=HIST1H1B PE=1 SV=3	ATGPPVSELITK		38	49	1212.6839599609375
pepb49a1	b49.a1.a1	sp|P62805|H4_HUMAN	sp|P62805|H4_HUMAN Histone H4 OS=Homo sapiens GN=HIST1H4A PE=1 SV=2	DAVTYTEHAK		69	78	1134.54296875
pepb49a2	b49.a1.a1	sp|P62805|H4_HUMAN	sp|P62805|H4_HUMAN Histone H4 OS=Homo sapiens GN=HIST1H4A PE=1 SV=2	TVTAMDVVYALK		81	92	1310.702880859375
pepb50a2	b50.a1.a1	sp|P62314|SMD1_HUMAN	sp|P62314|SMD1_HUMAN Small nuclear ribonucleoprotein Sm D1 OS=Homo sapiens GN=SNRPD1 PE=1 SV=1	LSHETVTIELK		10	20	1269.705322265625
pepb50a1	b50.a1.a1	sp|P62314|SMD1_HUMAN	sp|P62314|SMD1_HUMAN Small nuclear ribonucleoprotein Sm D1 OS=Homo sapiens GN=SNRPD1 PE=1 SV=1	EPVQLETLSIR		51	61	1284.7161865234375
pepb51a2	b51.a1.a1	sp|Q9NPD3|EXOS4_HUMAN	sp|Q9NPD3|EXOS4_HUMAN Exosome complex component RRP41 OS=Homo sapiens GN=EXOSC4 PE=1 SV=3	VLEAAAQAAR		213	222	999.55859375
pepb51a1	b51.a1.a1	sp|Q9NPD3|EXOS4_HUMAN	sp|Q9NPD3|EXOS4_HUMAN Exosome complex component RRP41 OS=Homo sapiens GN=EXOSC4 PE=1 SV=3	AGLELLSDQGYR	A1:+42.01057	2	13	1363.685546875
pepb52a1	b52.a1.a1	sp|Q9Y2K7-2|KDM2A_HUMAN	sp|Q9Y2K7-2|KDM2A_HUMAN Isoform 2 of Lysine-specific demethylase 2A OS=Homo sapiens GN=KDM2A	LQAITASSANLR		513	524	1244.6961669921875
pepb52a2	b52.a1.a1	sp|Q9Y2K7-2|KDM2A_HUMAN	sp|Q9Y2K7-2|KDM2A_HUMAN Isoform 2 of Lysine-specific demethylase 2A OS=Homo sapiens GN=KDM2A	LTDQTLIYLR		801	810	1235.6998291015625
pepb52a1	b52.a1.a2	sp|Q9Y2K7-4|KDM2A_HUMAN	sp|Q9Y2K7-4|KDM2A_HUMAN Isoform 4 of Lysine-specific demethylase 2A OS=Homo sapiens GN=KDM2A	LQAITASSANLR		277	288	1244.6961669921875
pepb52a2	b52.a1.a2	sp|Q9Y2K7-4|KDM2A_HUMAN	sp|Q9Y2K7-4|KDM2A_HUMAN Isoform 4 of Lysine-specific demethylase 2A OS=Homo sapiens GN=KDM2A	LTDQTLIYLR		565	574	1235.6998291015625
pepb52a1	b52.a1.a3	sp|Q9Y2K7-5|KDM2A_HUMAN	sp|Q9Y2K7-5|KDM2A_HUMAN Isoform 5 of Lysine-specific demethylase 2A OS=Homo sapiens GN=KDM2A	LQAITASSANLR		380	391	1244.6961669921875
pepb52a2	b52.a1.a3	sp|Q9Y2K7-5|KDM2A_HUMAN	sp|Q9Y2K7-5|KDM2A_HUMAN Isoform 5 of Lysine-specific demethylase 2A OS=Homo sapiens GN=KDM2A	LTDQTLIYLR		668	677	1235.6998291015625
pepb52a1	b52.a1.a4	sp|Q9Y2K7|KDM2A_HUMAN	sp|Q9Y2K7|KDM2A_HUMAN Lysine-specific demethylase 2A OS=Homo sapiens GN=KDM2A PE=1 SV=3	LQAITASSANLR		819	830	1244.6961669921875
pepb52a2	b52.a1.a4	sp|Q9Y2K7|KDM2A_HUMAN	sp|Q9Y2K7|KDM2A_HUMAN Lysine-specific demethylase 2A OS=Homo sapiens GN=KDM2A PE=1 SV=3	LTDQTLIYLR		1107	1116	1235.6998291015625
pepb53a2	b53.a1.a1	sp|P62316-2|SMD2_HUMAN	sp|P62316-2|SMD2_HUMAN Isoform 2 of Small nuclear ribonucleoprotein Sm D2 OS=Homo sapiens GN=SNRPD2	GDSVIVVLR		93	101	957.5731811523438
pepb53a1	b53.a1.a1	sp|P62316-2|SMD2_HUMAN	sp|P62316-2|SMD2_HUMAN Isoform 2 of Small nuclear ribonucleoprotein Sm D2 OS=Homo sapiens GN=SNRPD2	EEEEFNTGPLSVLTQSVK		10	27	2006.9920654296875
pepb53a2	b53.a1.a2	sp|P62316|SMD2_HUMAN	sp|P62316|SMD2_HUMAN Small nuclear ribonucleoprotein Sm D2 OS=Homo sapiens GN=SNRPD2 PE=1 SV=1	GDSVIVVLR		103	111	957.5731811523438
pepb53a1	b53.a1.a2	sp|P62316|SMD2_HUMAN	sp|P62316|SMD2_HUMAN Small nuclear ribonucleoprotein Sm D2 OS=Homo sapiens GN=SNRPD2 PE=1 SV=1	EEEEFNTGPLSVLTQSVK		20	37	2006.9920654296875
pepb54a2	b54.a1.a1	sp|Q9Y3B4|PM14_HUMAN	sp|Q9Y3B4|PM14_HUMAN Pre-mRNA branch site protein p14 OS=Homo sapiens GN=SF3B14 PE=1 SV=1	ITAEEMYDIFGK		30	41	1416.6719970703125
pepb54a1	b54.a1.a1	sp|Q9Y3B4|PM14_HUMAN	sp|Q9Y3B4|PM14_HUMAN Pre-mRNA branch site protein p14 OS=Homo sapiens GN=SF3B14 PE=1 SV=1	GTAYVVYEDIFDAK		58	71	1590.76904296875

## Sheet: X!TandemPipeline informations
X!TandemPipeline version :
3.3.4	Myosine Bodybuildée
X!TandemPipeline filters :
Mode	indiv
Maximum peptide Evalue	0.05000000074505806
Maximum protein Evalue	-4.0
Minimum number of peptides per protein	2
MS sample name	DaPR130924_VB110_O1929.m
X!Tandem XML result file NOT FOUND	/home/rusconi/labo/research/daniele-praseuth/donnees-masse/vivien-berthelot/DaPR130924/DaPR130924_VB110_O1929.m.xml
