# Supplementary material for: The human DNA ends proteome uncovers an unexpected entanglement of functional pathways
Source: Nucleic Acids Res. 2016 Feb 25;44(10):4721–33. doi: 10.1093/nar/gkw121 (PMC4889927; doi:10.1093/nar/gkw121)
Supplement: SUPPLEMENTARY DATA [file supp_gkw121_nar-02937-m-2015-File003.zip › berthelot-et-al-spreadsheet-formatted-mass-data/vb98.ods]

## Sheet: proteins
MS Sample :	DaPR130904_VB98_O1901.m
Group ID	Sub-group ID	Protein ID	Description	log(E value)	Coverage	MW	Spectra	Specific	Uniques	Specific uniques	Theoretical number of tryptic peptides	PAI	emPAI	Sub-group proteins	number of MS samples
a1	a1.a1	a1.a1.a1	sp|P09874|PARP1_HUMAN Poly [ADP-ribose] polymerase 1 OS=Homo sapiens GN=PARP1 PE=1 SV=4	-177.5033416748047	40	112.9000015258789	66		50		42	1.5714285714285714	36.2759372031494	1	1
a2	a2.a1	a2.a1.a1	sp|P49916|DNLI3_HUMAN DNA ligase 3 OS=Homo sapiens GN=LIG3 PE=1 SV=2	-86.14775085449219	21	112.69999694824219	28		23		47	0.5957446808510638	2.9422547112067945	1	1
a3	a3.a1	a3.a1.a1	sp|P11387|TOP1_HUMAN DNA topoisomerase 1 OS=Homo sapiens GN=TOP1 PE=1 SV=2	-36.889991760253906	22	90.5999984741211	17		15		35	0.4857142857142857	2.0599496872071956	1	1
a4	a4.a1	a4.a1.a1	sp|P23246|SFPQ_HUMAN Splicing factor, proline- and glutamine-rich OS=Homo sapiens GN=SFPQ PE=1 SV=2	-31.22910499572754	15	76.0	13		10		24	0.5416666666666666	2.4807005884284106	1	1
a5	a5.a1	a5.a1.a1	sp|P27694|RFA1_HUMAN Replication protein A 70 kDa DNA-binding subunit OS=Homo sapiens GN=RPA1 PE=1 SV=2	-29.95001792907715	17	68.0	12		9		24	0.5	2.1622776601683795	1	1
a6	a6.a1	a6.a1.a1	sp|P12268|IMDH2_HUMAN Inosine-5'-monophosphate dehydrogenase 2 OS=Homo sapiens GN=IMPDH2 PE=1 SV=2	-42.592018127441406	22	55.70000076293945	12		11		20	0.6	2.9810717055349722	2	1
a6	a6.a1	a6.a1.a2	tr|H0Y4R1|H0Y4R1_HUMAN Inosine-5'-monophosphate dehydrogenase 2 (Fragment) OS=Homo sapiens GN=IMPDH2 PE=3 SV=1	-42.592018127441406	25	50.79999923706055	12		11		21	0.5714285714285714	2.72759372031494	2	1
a7	a7.a1	a7.a1.a1	sp|P17480-2|UBF1_HUMAN Isoform UBF2 of Nucleolar transcription factor 1 OS=Homo sapiens GN=UBTF	-19.072120666503906	13	84.80000305175781	11		10		27	0.4074074074074074	1.5550970903525068	2	1
a7	a7.a1	a7.a1.a2	tr|E9PKP7|E9PKP7_HUMAN Nucleolar transcription factor 1 OS=Homo sapiens GN=UBTF PE=2 SV=1	-19.072120666503906	13	87.30000305175781	11		10		29	0.3793103448275862	1.3950266199874855	2	1
a8	a8.a1	a8.a1.a1	sp|Q8NE71|ABCF1_HUMAN ATP-binding cassette sub-family F member 1 OS=Homo sapiens GN=ABCF1 PE=1 SV=2	-28.64845085144043	13	95.69999694824219	11		10		32	0.34375	1.20673406908459	1	1
a9	a9.a1	a9.a1.a1	sp|Q15554-3|TERF2_HUMAN Isoform 3 of Telomeric repeat-binding factor 2 OS=Homo sapiens GN=TERF2	-30.130054473876953	22	59.5	11		10		24	0.4583333333333333	1.8729848333536645	1	1
b10	b10.a1	b10.a1.a1	sp|Q96T60|PNKP_HUMAN Bifunctional polynucleotide phosphatase/kinase OS=Homo sapiens GN=PNKP PE=1 SV=1	-36.0750846862793	21	56.900001525878906	11		10		27	0.4074074074074074	1.5550970903525068	2	1
b10	b10.a1	b10.a1.a2	tr|M0QYH2|M0QYH2_HUMAN Bifunctional polynucleotide phosphatase/kinase OS=Homo sapiens GN=PNKP PE=4 SV=1	-36.0750846862793	22	53.5	11		10		25	0.44	1.7542287033381663	2	1
b11	b11.a1	b11.a1.a1	sp|Q06330-2|SUH_HUMAN Isoform APCR-1 of Recombining binding protein suppressor of hairless OS=Homo sapiens GN=RBPJ	-26.060653686523438	20	47.099998474121094	10		8		15	0.6666666666666666	3.6415888336127784	7	1
b11	b11.a1	b11.a1.a2	sp|Q06330-3|SUH_HUMAN Isoform APCR-3 of Recombining binding protein suppressor of hairless OS=Homo sapiens GN=RBPJ	-26.060653686523438	21	45.5	10		8		15	0.6666666666666666	3.6415888336127784	7	1
b11	b11.a1	b11.a1.a3	sp|Q06330-4|SUH_HUMAN Isoform 4 of Recombining binding protein suppressor of hairless OS=Homo sapiens GN=RBPJ	-26.060653686523438	18	54.0	10		8		17	0.5882352941176471	2.874675120456131	7	1
b11	b11.a1	b11.a1.a4	sp|Q06330-5|SUH_HUMAN Isoform 5 of Recombining binding protein suppressor of hairless OS=Homo sapiens GN=RBPJ	-26.060653686523438	19	51.79999923706055	10		8		17	0.5882352941176471	2.874675120456131	7	1
b11	b11.a1	b11.a1.a5	sp|Q06330-6|SUH_HUMAN Isoform 6 of Recombining binding protein suppressor of hairless OS=Homo sapiens GN=RBPJ	-26.060653686523438	18	54.29999923706055	10		8		17	0.5882352941176471	2.874675120456131	7	1
b11	b11.a1	b11.a1.a6	sp|Q06330-7|SUH_HUMAN Isoform 7 of Recombining binding protein suppressor of hairless OS=Homo sapiens GN=RBPJ	-26.060653686523438	18	54.20000076293945	10		8		17	0.5882352941176471	2.874675120456131	7	1
b11	b11.a1	b11.a1.a7	sp|Q06330|SUH_HUMAN Recombining binding protein suppressor of hairless OS=Homo sapiens GN=RBPJ PE=1 SV=3	-26.060653686523438	17	55.5	10		8		18	0.5555555555555556	2.5938136638046276	7	1
b12	b12.a1	b12.a1.a1	sp|Q16666-2|IF16_HUMAN Isoform 2 of Gamma-interferon-inducible protein 16 OS=Homo sapiens GN=IFI16	-27.880422592163086	14	81.9000015258789	9		9		32	0.28125	0.9109529749704406	2	1
b12	b12.a1	b12.a1.a2	sp|Q16666|IF16_HUMAN Gamma-interferon-inducible protein 16 OS=Homo sapiens GN=IFI16 PE=1 SV=3	-27.880422592163086	13	88.0999984741211	9		9		32	0.28125	0.9109529749704406	2	1
b13	b13.a1	b13.a1.a1	sp|Q9NTI5-2|PDS5B_HUMAN Isoform 2 of Sister chromatid cohesion protein PDS5 homolog B OS=Homo sapiens GN=PDS5B	-20.548173904418945	6	158.0	7		7		61	0.11475409836065574	0.3024291219623352	2	1
b13	b13.a1	b13.a1.a2	sp|Q9NTI5|PDS5B_HUMAN Sister chromatid cohesion protein PDS5 homolog B OS=Homo sapiens GN=PDS5B PE=1 SV=1	-20.548173904418945	6	164.39999389648438	7		7		61	0.11475409836065574	0.3024291219623352	2	1
b14	b14.a1	b14.a1.a1	sp|Q14527|HLTF_HUMAN Helicase-like transcription factor OS=Homo sapiens GN=HLTF PE=1 SV=2	-15.816776275634766	6	113.69999694824219	7		7		47	0.14893617021276595	0.4090816855117314	1	1
b15	b15.a1	b15.a1.a1	sp|P35659|DEK_HUMAN Protein DEK OS=Homo sapiens GN=DEK PE=1 SV=1	-19.18587303161621	18	42.599998474121094	7		7		17	0.4117647058823529	1.5808615404180748	1	1
b16	b16.a1	b16.a1.a1	sp|P12956|XRCC6_HUMAN X-ray repair cross-complementing protein 6 OS=Homo sapiens GN=XRCC6 PE=1 SV=2	-19.38884925842285	12	69.69999694824219	7		7		26	0.2692307692307692	0.8587918911465637	2	1
b16	b16.a1	b16.a1.a2	tr|B1AHC8|B1AHC8_HUMAN X-ray repair complementing defective repair in Chinese hamster cells 6 (Ku autoantigen, 70kDa), isoform CRA_b OS=Homo sapiens GN=XRCC6 PE=2 SV=1	-19.38884925842285	13	65.0	7		7		24	0.2916666666666667	0.9573417814876604	2	1
b17	b17.a1	b17.a1.a1	sp|Q14978-2|NOLC1_HUMAN Isoform Beta of Nucleolar and coiled-body phosphoprotein 1 OS=Homo sapiens GN=NOLC1	-19.20339584350586	9	74.5999984741211	6		6		25	0.24	0.7378008287493754	3	1
b17	b17.a1	b17.a1.a2	sp|Q14978-3|NOLC1_HUMAN Isoform 3 of Nucleolar and coiled-body phosphoprotein 1 OS=Homo sapiens GN=NOLC1	-19.20339584350586	9	73.5999984741211	6		6		23	0.2608695652173913	0.8233480008684411	3	1
b17	b17.a1	b17.a1.a3	sp|Q14978|NOLC1_HUMAN Nucleolar and coiled-body phosphoprotein 1 OS=Homo sapiens GN=NOLC1 PE=1 SV=2	-19.20339584350586	10	73.5	6		6		24	0.25	0.7782794100389228	3	1
b18	b18.a1	b18.a1.a1	sp|P26358-2|DNMT1_HUMAN Isoform 2 of DNA (cytosine-5)-methyltransferase 1 OS=Homo sapiens GN=DNMT1	-14.65157699584961	3	184.5	6		6		67	0.08955223880597014	0.22900100720889327	3	1
b18	b18.a1	b18.a1.a2	sp|P26358-3|DNMT1_HUMAN Isoform 3 of DNA (cytosine-5)-methyltransferase 1 OS=Homo sapiens GN=DNMT1	-14.65157699584961	4	144.1999969482422	6		6		53	0.11320754716981132	0.29779933464756647	3	1
b18	b18.a1	b18.a1.a3	sp|P26358|DNMT1_HUMAN DNA (cytosine-5)-methyltransferase 1 OS=Homo sapiens GN=DNMT1 PE=1 SV=2	-14.65157699584961	3	182.89999389648438	6		6		66	0.09090909090909091	0.23284673944206613	3	1
b19	b19.a1	b19.a1.a1	sp|P08651-2|NFIC_HUMAN Isoform 1 of Nuclear factor 1 C-type OS=Homo sapiens GN=NFIC	-12.850411415100098	7	54.599998474121094	5	4	4	3	20	0.25	0.7782794100389228	6	1
b19	b19.a1	b19.a1.a2	sp|P08651-3|NFIC_HUMAN Isoform 2 of Nuclear factor 1 C-type OS=Homo sapiens GN=NFIC	-12.850411415100098	8	47.79999923706055	5	4	4	3	18	0.2777777777777778	0.8957356524063758	6	1
b19	b19.a1	b19.a1.a3	sp|P08651-4|NFIC_HUMAN Isoform 3 of Nuclear factor 1 C-type OS=Homo sapiens GN=NFIC	-12.850411415100098	9	45.29999923706055	5	4	4	3	16	0.3125	1.0535250264571463	6	1
b19	b19.a1	b19.a1.a4	sp|P08651-5|NFIC_HUMAN Isoform 5 of Nuclear factor 1 C-type OS=Homo sapiens GN=NFIC	-12.850411415100098	8	47.5	5	4	4	3	16	0.3125	1.0535250264571463	6	1
b19	b19.a1	b19.a1.a5	sp|P08651-6|NFIC_HUMAN Isoform 6 of Nuclear factor 1 C-type OS=Homo sapiens GN=NFIC	-12.850411415100098	8	48.79999923706055	5	4	4	3	17	0.29411764705882354	0.9684194472866121	6	1
b19	b19.a1	b19.a1.a6	sp|P08651|NFIC_HUMAN Nuclear factor 1 C-type OS=Homo sapiens GN=NFIC PE=1 SV=2	-12.850411415100098	7	55.5	5	4	4	3	19	0.2631578947368421	0.8329807108324359	6	1
b19	b19.a2	b19.a2.a1	sp|Q12857-2|NFIA_HUMAN Isoform 2 of Nuclear factor 1 A-type OS=Homo sapiens GN=NFIA	-7.07572078704834	4	54.5	2	1	2	1	16	0.125	0.33352143216332397	20	1
b19	b19.a2	b19.a2.a2	sp|Q12857-3|NFIA_HUMAN Isoform 3 of Nuclear factor 1 A-type OS=Homo sapiens GN=NFIA	-7.07572078704834	4	54.900001525878906	2	1	2	1	15	0.13333333333333333	0.35935639087852556	20	1
b19	b19.a2	b19.a2.a3	sp|Q12857-4|NFIA_HUMAN Isoform 4 of Nuclear factor 1 A-type OS=Homo sapiens GN=NFIA	-7.07572078704834	4	60.79999923706055	2	1	2	1	16	0.125	0.33352143216332397	20	1
b19	b19.a2	b19.a2.a4	sp|Q12857|NFIA_HUMAN Nuclear factor 1 A-type OS=Homo sapiens GN=NFIA PE=1 SV=2	-7.07572078704834	4	55.79999923706055	2	1	2	1	14	0.14285714285714285	0.3894954943731377	20	1
b19	b19.a2	b19.a2.a5	sp|Q14938-2|NFIX_HUMAN Isoform 2 of Nuclear factor 1 X-type OS=Homo sapiens GN=NFIX	-7.07572078704834	5	50.70000076293945	2	1	2	1	14	0.14285714285714285	0.3894954943731377	20	1
b19	b19.a2	b19.a2.a6	sp|Q14938-3|NFIX_HUMAN Isoform 3 of Nuclear factor 1 X-type OS=Homo sapiens GN=NFIX	-7.07572078704834	5	48.70000076293945	2	1	2	1	14	0.14285714285714285	0.3894954943731377	20	1
b19	b19.a2	b19.a2.a7	sp|Q14938-4|NFIX_HUMAN Isoform 4 of Nuclear factor 1 X-type OS=Homo sapiens GN=NFIX	-7.07572078704834	4	54.0	2	1	2	1	17	0.11764705882352941	0.31113393742156426	20	1
b19	b19.a2	b19.a2.a8	sp|Q14938-5|NFIX_HUMAN Isoform 5 of Nuclear factor 1 X-type OS=Homo sapiens GN=NFIX	-7.07572078704834	5	48.599998474121094	2	1	2	1	15	0.13333333333333333	0.35935639087852556	20	1
b19	b19.a2	b19.a2.a9	sp|Q14938|NFIX_HUMAN Nuclear factor 1 X-type OS=Homo sapiens GN=NFIX PE=1 SV=2	-7.07572078704834	4	55.0	2	1	2	1	16	0.125	0.33352143216332397	20	1
b19	b19.a2	b19.a2.b10	tr|B1AKN5|B1AKN5_HUMAN Nuclear factor 1 OS=Homo sapiens GN=NFIA PE=2 SV=1	-7.07572078704834	4	53.5	2	1	2	1	14	0.14285714285714285	0.3894954943731377	20	1
b19	b19.a2	b19.a2.b11	tr|B1AKN6|B1AKN6_HUMAN Nuclear factor 1 OS=Homo sapiens GN=NFIA PE=2 SV=1	-7.07572078704834	6	42.20000076293945	2	1	2	1	13	0.15384615384615385	0.4251026703029981	20	1
b19	b19.a2	b19.a2.b12	tr|B1AKN7|B1AKN7_HUMAN Nuclear factor 1 OS=Homo sapiens GN=NFIA PE=2 SV=1	-7.07572078704834	5	51.29999923706055	2	1	2	1	13	0.15384615384615385	0.4251026703029981	20	1
b19	b19.a2	b19.a2.b13	tr|B1AKN8|B1AKN8_HUMAN Nuclear factor 1 OS=Homo sapiens GN=NFIA PE=2 SV=1	-7.07572078704834	4	58.400001525878906	2	1	2	1	17	0.11764705882352941	0.31113393742156426	20	1
b19	b19.a2	b19.a2.b14	tr|C9JWJ8|C9JWJ8_HUMAN Nuclear factor 1 OS=Homo sapiens GN=NFIX PE=2 SV=1	-7.07572078704834	5	50.599998474121094	2	1	2	1	15	0.13333333333333333	0.35935639087852556	20	1
b19	b19.a2	b19.a2.b15	tr|K7EJB0|K7EJB0_HUMAN Nuclear factor 1 X-type (Fragment) OS=Homo sapiens GN=NFIX PE=4 SV=1	-7.07572078704834	13	21.100000381469727	2	1	2	1	8	0.25	0.7782794100389228	20	1
b19	b19.a2	b19.a2.b16	tr|K7EKH0|K7EKH0_HUMAN Nuclear factor 1 X-type (Fragment) OS=Homo sapiens GN=NFIX PE=4 SV=1	-7.07572078704834	18	14.600000381469727	2	1	2	1	5	0.4	1.5118864315095801	20	1
b19	b19.a2	b19.a2.b17	tr|K7EN08|K7EN08_HUMAN Nuclear factor 1 OS=Homo sapiens GN=NFIX PE=3 SV=1	-7.07572078704834	5	49.099998474121094	2	1	2	1	15	0.13333333333333333	0.35935639087852556	20	1
b19	b19.a2	b19.a2.b18	tr|K7ESG9|K7ESG9_HUMAN Nuclear factor 1 X-type (Fragment) OS=Homo sapiens GN=NFIX PE=4 SV=1	-7.07572078704834	19	14.300000190734863	2	1	2	1	5	0.4	1.5118864315095801	20	1
b19	b19.a2	b19.a2.b19	tr|S4R308|S4R308_HUMAN Nuclear factor 1 A-type (Fragment) OS=Homo sapiens GN=NFIA PE=4 SV=1	-7.07572078704834	25	10.399999618530273	2	1	2	1	5	0.4	1.5118864315095801	20	1
b19	b19.a2	b19.a2.b20	tr|S4R3K4|S4R3K4_HUMAN Nuclear factor 1 (Fragment) OS=Homo sapiens GN=NFIA PE=3 SV=1	-7.07572078704834	12	20.899999618530273	2	1	2	1	6	0.3333333333333333	1.1544346900318838	20	1
b20	b20.a1	b20.a1.a1	sp|P16403|H12_HUMAN Histone H1.2 OS=Homo sapiens GN=HIST1H1C PE=1 SV=2	-26.4344425201416	20	21.299999237060547	6		6		4	1.5	30.622776601683793	1	1
b21	b21.a1	b21.a1.a1	sp|O43719|HTSF1_HUMAN HIV Tat-specific factor 1 OS=Homo sapiens GN=HTATSF1 PE=1 SV=1	-14.387819290161133	7	85.69999694824219	5		5		45	0.1111111111111111	0.2915496650148839	1	1
b22	b22.a1	b22.a1.a1	sp|P13010|XRCC5_HUMAN X-ray repair cross-complementing protein 5 OS=Homo sapiens GN=XRCC5 PE=1 SV=3	-13.09420394897461	6	82.5	5		5		27	0.18518518518518517	0.53174046370208	1	1
b23	b23.a1	b23.a1.a1	sp|P62316|SMD2_HUMAN Small nuclear ribonucleoprotein Sm D2 OS=Homo sapiens GN=SNRPD2 PE=1 SV=1	-11.72706127166748	32	13.399999618530273	5		4		6	0.8333333333333334	5.812920690579613	1	1
b24	b24.a1	b24.a1.a1	sp|Q00839|HNRPU_HUMAN Heterogeneous nuclear ribonucleoprotein U OS=Homo sapiens GN=HNRNPU PE=1 SV=6	-11.834932327270508	8	90.4000015258789	5		5		24	0.20833333333333334	0.6155980984398741	1	1
b25	b25.a1	b25.a1.a1	sp|P29372-2|3MG_HUMAN Isoform 2 of DNA-3-methyladenine glycosylase OS=Homo sapiens GN=MPG	-12.882214546203613	21	32.099998474121094	5		5		14	0.35714285714285715	1.2758459260747883	5	1
b25	b25.a1	b25.a1.a2	sp|P29372-4|3MG_HUMAN Isoform 3 of DNA-3-methyladenine glycosylase OS=Homo sapiens GN=MPG	-12.882214546203613	21	32.099998474121094	5		5		14	0.35714285714285715	1.2758459260747883	5	1
b25	b25.a1	b25.a1.a3	sp|P29372-5|3MG_HUMAN Isoform 4 of DNA-3-methyladenine glycosylase OS=Homo sapiens GN=MPG	-12.882214546203613	22	30.700000762939453	5		5		14	0.35714285714285715	1.2758459260747883	5	1
b25	b25.a1	b25.a1.a4	sp|P29372|3MG_HUMAN DNA-3-methyladenine glycosylase OS=Homo sapiens GN=MPG PE=1 SV=3	-12.882214546203613	21	32.79999923706055	5		5		15	0.3333333333333333	1.1544346900318838	5	1
b25	b25.a1	b25.a1.a5	tr|A2IDA3|A2IDA3_HUMAN DNA-3-methyladenine glycosylase (Fragment) OS=Homo sapiens GN=MPG PE=2 SV=1	-12.882214546203613	25	27.200000762939453	5		5		11	0.45454545454545453	1.8480358684358014	5	1
b26	b26.a1	b26.a1.a1	sp|Q07666-2|KHDR1_HUMAN Isoform 2 of KH domain-containing, RNA-binding, signal transduction-associated protein 1 OS=Homo sapiens GN=KHDRBS1	-4.630784034729004	5	45.70000076293945	4		2		8	0.5	2.1622776601683795	2	1
b26	b26.a1	b26.a1.a2	sp|Q07666|KHDR1_HUMAN KH domain-containing, RNA-binding, signal transduction-associated protein 1 OS=Homo sapiens GN=KHDRBS1 PE=1 SV=1	-4.630784034729004	5	48.099998474121094	4		2		9	0.4444444444444444	1.7825594022071245	2	1
b27	b27.a1	b27.a1.a1	sp|Q9UNY4-2|TTF2_HUMAN Isoform 2 of Transcription termination factor 2 OS=Homo sapiens GN=TTF2	-6.486329555511475	6	75.0	4		4		35	0.11428571428571428	0.3010252169108314	2	1
b27	b27.a1	b27.a1.a2	sp|Q9UNY4|TTF2_HUMAN Transcription termination factor 2 OS=Homo sapiens GN=TTF2 PE=1 SV=2	-6.486329555511475	3	129.39999389648438	4		4		62	0.06451612903225806	0.16015530173997172	2	1
b28	b28.a1	b28.a1.a1	sp|P18887|XRCC1_HUMAN DNA repair protein XRCC1 OS=Homo sapiens GN=XRCC1 PE=1 SV=2	-12.509981155395508	7	69.30000305175781	4		4		21	0.19047619047619047	0.5505157798326246	2	1
b28	b28.a1	b28.a1.a2	tr|F5H8D7|F5H8D7_HUMAN DNA repair protein XRCC1 OS=Homo sapiens GN=XRCC1 PE=2 SV=1	-12.509981155395508	8	65.80000305175781	4		4		20	0.2	0.5848931924611136	2	1
b29	b29.a1	b29.a1.a1	sp|Q8N5C6|SRBD1_HUMAN S1 RNA-binding domain-containing protein 1 OS=Homo sapiens GN=SRBD1 PE=1 SV=2	-10.69815444946289	4	111.5999984741211	4		4		49	0.08163265306122448	0.20679264063932856	1	1
b30	b30.a1	b30.a1.a1	sp|Q9NR30|DDX21_HUMAN Nucleolar RNA helicase 2 OS=Homo sapiens GN=DDX21 PE=1 SV=5	-13.434340476989746	5	87.19999694824219	4		4		35	0.11428571428571428	0.3010252169108314	1	1
b31	b31.a1	b31.a1.a1	sp|P52701|MSH6_HUMAN DNA mismatch repair protein Msh6 OS=Homo sapiens GN=MSH6 PE=1 SV=2	-12.015023231506348	3	152.5	4		4		55	0.07272727272727272	0.1822988651687072	3	1
b31	b31.a1	b31.a1.a2	tr|B4DF41|B4DF41_HUMAN DNA mismatch repair protein Msh6 OS=Homo sapiens GN=MSH6 PE=2 SV=1	-12.015023231506348	3	137.6999969482422	4		4		53	0.07547169811320754	0.18979379074358582	3	1
b31	b31.a1	b31.a1.a3	tr|F5H2F9|F5H2F9_HUMAN DNA mismatch repair protein Msh6 OS=Homo sapiens GN=MSH6 PE=2 SV=1	-12.015023231506348	4	119.5999984741211	4		4		46	0.08695652173913043	0.22167734899679203	3	1
b32	b32.a1	b32.a1.a1	tr|B3KVH1|B3KVH1_HUMAN Protein Wiz OS=Homo sapiens GN=WIZ PE=2 SV=1	-9.499215126037598	4	89.19999694824219	3		3		38	0.07894736842105263	0.1993539462092342	3	1
b32	b32.a1	b32.a1.a2	tr|B7ZM82|B7ZM82_HUMAN Protein Wiz OS=Homo sapiens GN=WIZ PE=2 SV=1	-9.499215126037598	3	102.80000305175781	3		3		43	0.06976744186046512	0.17426858345092833	3	1
b32	b32.a1	b32.a1.a3	tr|M0QXA7|M0QXA7_HUMAN Protein Wiz OS=Homo sapiens GN=WIZ PE=4 SV=1	-9.499215126037598	3	103.0999984741211	3		3		43	0.06976744186046512	0.17426858345092833	3	1
b33	b33.a1	b33.a1.a1	sp|Q9BXP5-2|SRRT_HUMAN Isoform 2 of Serrate RNA effector molecule homolog OS=Homo sapiens GN=SRRT	-5.772112846374512	3	100.0999984741211	3		3		37	0.08108108108108109	0.20526093687084246	6	1
b33	b33.a1	b33.a1.a2	sp|Q9BXP5-3|SRRT_HUMAN Isoform 3 of Serrate RNA effector molecule homolog OS=Homo sapiens GN=SRRT	-5.772112846374512	3	100.4000015258789	3		3		36	0.08333333333333333	0.21152765862858836	6	1
b33	b33.a1	b33.a1.a3	sp|Q9BXP5-4|SRRT_HUMAN Isoform 4 of Serrate RNA effector molecule homolog OS=Homo sapiens GN=SRRT	-5.772112846374512	3	100.0	3		3		36	0.08333333333333333	0.21152765862858836	6	1
b33	b33.a1	b33.a1.a4	sp|Q9BXP5-5|SRRT_HUMAN Isoform 5 of Serrate RNA effector molecule homolog OS=Homo sapiens GN=SRRT	-5.772112846374512	3	96.0	3		3		34	0.08823529411764706	0.2252798573828647	6	1
b33	b33.a1	b33.a1.a5	sp|Q9BXP5|SRRT_HUMAN Serrate RNA effector molecule homolog OS=Homo sapiens GN=SRRT PE=1 SV=1	-5.772112846374512	3	100.5	3		3		37	0.08108108108108109	0.20526093687084246	6	1
b33	b33.a1	b33.a1.a6	tr|H7C3A1|H7C3A1_HUMAN Serrate RNA effector molecule homolog (Fragment) OS=Homo sapiens GN=SRRT PE=2 SV=1	-5.772112846374512	5	56.599998474121094	3		3		23	0.13043478260869565	0.35031403786987303	6	1
b34	b34.a1	b34.a1.a1	sp|O75475|PSIP1_HUMAN PC4 and SFRS1-interacting protein OS=Homo sapiens GN=PSIP1 PE=1 SV=1	-7.300500392913818	6	60.0	3		3		25	0.12	0.318256738556407	1	1
b35	b35.a1	b35.a1.a1	sp|Q9GZS1-2|RPA49_HUMAN Isoform 2 of DNA-directed RNA polymerase I subunit RPA49 OS=Homo sapiens GN=POLR1E	-11.304167747497559	7	47.099998474121094	3		3		21	0.14285714285714285	0.3894954943731377	1	1
b36	b36.a1	b36.a1.a1	sp|P18074|ERCC2_HUMAN TFIIH basal transcription factor complex helicase XPD subunit OS=Homo sapiens GN=ERCC2 PE=1 SV=1	-7.801563262939453	3	86.69999694824219	3		3		32	0.09375	0.24093776075171958	3	1
b36	b36.a1	b36.a1.a2	tr|A8MX75|A8MX75_HUMAN TFIIH basal transcription factor complex helicase XPD subunit (Fragment) OS=Homo sapiens GN=ERCC2 PE=4 SV=2	-7.801563262939453	4	80.4000015258789	3		3		30	0.1	0.2589254117941673	3	1
b36	b36.a1	b36.a1.a3	tr|E7EVE9|E7EVE9_HUMAN TFIIH basal transcription factor complex helicase XPD subunit OS=Homo sapiens GN=ERCC2 PE=2 SV=1	-7.801563262939453	4	77.80000305175781	3		3		25	0.12	0.318256738556407	3	1
b37	b37.a1	b37.a1.a1	sp|O43290|SNUT1_HUMAN U4/U6.U5 tri-snRNP-associated protein 1 OS=Homo sapiens GN=SART1 PE=1 SV=1	-8.59876537322998	4	90.0999984741211	3		3		35	0.08571428571428572	0.21818791201011556	1	1
b38	b38.a1	b38.a1.a1	sp|Q16531|DDB1_HUMAN DNA damage-binding protein 1 OS=Homo sapiens GN=DDB1 PE=1 SV=1	-6.63212251663208	2	126.80000305175781	3		3		50	0.06	0.14815362149688283	2	1
b38	b38.a1	b38.a1.a2	tr|F5GY55|F5GY55_HUMAN DNA damage-binding protein 1 OS=Homo sapiens GN=DDB1 PE=2 SV=1	-6.63212251663208	2	121.5	3		3		46	0.06521739130434782	0.1620301363862613	2	1
b39	b39.a1	b39.a1.a1	sp|P14678-2|RSMB_HUMAN Isoform SM-B of Small nuclear ribonucleoprotein-associated proteins B and B' OS=Homo sapiens GN=SNRPB	-8.698969841003418	9	23.600000381469727	3		2		13	0.23076923076923078	0.7012542798525889	6	1
b39	b39.a1	b39.a1.a2	sp|P14678-3|RSMB_HUMAN Isoform SM-B1 of Small nuclear ribonucleoprotein-associated proteins B and B' OS=Homo sapiens GN=SNRPB	-8.698969841003418	7	29.899999618530273	3		2		13	0.23076923076923078	0.7012542798525889	6	1
b39	b39.a1	b39.a1.a3	sp|P14678|RSMB_HUMAN Small nuclear ribonucleoprotein-associated proteins B and B' OS=Homo sapiens GN=SNRPB PE=1 SV=2	-8.698969841003418	9	24.5	3		2		13	0.23076923076923078	0.7012542798525889	6	1
b39	b39.a1	b39.a1.a4	sp|P63162|RSMN_HUMAN Small nuclear ribonucleoprotein-associated protein N OS=Homo sapiens GN=SNRPN PE=1 SV=1	-8.698969841003418	9	24.5	3		2		13	0.23076923076923078	0.7012542798525889	6	1
b39	b39.a1	b39.a1.a5	tr|B3KVR1|B3KVR1_HUMAN Small nuclear ribonucleoprotein-associated protein OS=Homo sapiens GN=SNRPN PE=2 SV=1	-8.698969841003418	9	25.0	3		2		14	0.21428571428571427	0.637893706954064	6	1
b39	b39.a1	b39.a1.a6	tr|J3QLE5|J3QLE5_HUMAN Small nuclear ribonucleoprotein-associated protein N (Fragment) OS=Homo sapiens GN=SNRPN PE=4 SV=1	-8.698969841003418	13	17.5	3		2		9	0.3333333333333333	1.1544346900318838	6	1
b40	b40.a1	b40.a1.a1	sp|P62805|H4_HUMAN Histone H4 OS=Homo sapiens GN=HIST1H4A PE=1 SV=2	-7.37161111831665	21	11.300000190734863	3		2		5	0.6	2.9810717055349722	1	1
b41	b41.a1	b41.a1.a1	sp|Q7Z460-2|CLAP1_HUMAN Isoform 2 of CLIP-associating protein 1 OS=Homo sapiens GN=CLASP1	-5.072629451751709	1	161.89999389648438	2		2		80	0.025	0.059253725177288885	9	1
b41	b41.a1	b41.a1.a2	sp|Q7Z460-3|CLAP1_HUMAN Isoform 3 of CLIP-associating protein 1 OS=Homo sapiens GN=CLASP1	-5.072629451751709	1	164.3000030517578	2		2		82	0.024390243902439025	0.057767560283175756	9	1
b41	b41.a1	b41.a1.a3	sp|Q7Z460|CLAP1_HUMAN CLIP-associating protein 1 OS=Homo sapiens GN=CLASP1 PE=1 SV=1	-5.072629451751709	1	169.1999969482422	2		2		84	0.023809523809523808	0.056354103749187257	9	1
b41	b41.a1	b41.a1.a4	tr|B7ZLX3|B7ZLX3_HUMAN CLASP1 protein OS=Homo sapiens GN=CLASP1 PE=2 SV=1	-5.072629451751709	1	162.8000030517578	2		2		80	0.025	0.059253725177288885	9	1
b41	b41.a1	b41.a1.a5	tr|F5GWM7|F5GWM7_HUMAN CLIP-associating protein 1 OS=Homo sapiens GN=CLASP1 PE=2 SV=1	-5.072629451751709	2	137.6999969482422	2		2		70	0.02857142857142857	0.06800043251457577	9	1
b41	b41.a1	b41.a1.a6	tr|F5GWS0|F5GWS0_HUMAN CLIP-associating protein 1 OS=Homo sapiens GN=CLASP1 PE=2 SV=1	-5.072629451751709	1	162.5	2		2		79	0.02531645569620253	0.06002584880688211	9	1
b41	b41.a1	b41.a1.a7	tr|F5H2E2|F5H2E2_HUMAN CLIP-associating protein 1 OS=Homo sapiens GN=CLASP1 PE=2 SV=1	-5.072629451751709	2	136.39999389648438	2		2		66	0.030303030303030304	0.07226722201032332	9	1
b41	b41.a1	b41.a1.a8	tr|F8WA11|F8WA11_HUMAN CLIP-associating protein 1 OS=Homo sapiens GN=CLASP1 PE=2 SV=1	-5.072629451751709	1	164.1999969482422	2		2		82	0.024390243902439025	0.057767560283175756	9	1
b41	b41.a1	b41.a1.a9	tr|H0Y5T1|H0Y5T1_HUMAN CLIP-associating protein 1 (Fragment) OS=Homo sapiens GN=CLASP1 PE=4 SV=1	-5.072629451751709	3	76.19999694824219	2		2		38	0.05263157894736842	0.12883789168468907	9	1
b42	b42.a1	b42.a1.a1	sp|Q9BXK1|KLF16_HUMAN Krueppel-like factor 16 OS=Homo sapiens GN=KLF16 PE=1 SV=1	-8.29242992401123	14	25.299999237060547	2		2		7	0.2857142857142857	0.9306977288832501	1	1
b43	b43.a1	b43.a1.a1	sp|B2RPK0|HGB1A_HUMAN Putative high mobility group protein B1-like 1 OS=Homo sapiens GN=HMGB1P1 PE=5 SV=1	-7.88739538192749	11	24.100000381469727	2		2		6	0.3333333333333333	1.1544346900318838	4	1
b43	b43.a1	b43.a1.a2	sp|P09429|HMGB1_HUMAN High mobility group protein B1 OS=Homo sapiens GN=HMGB1 PE=1 SV=3	-7.88739538192749	11	24.799999237060547	2		2		5	0.4	1.5118864315095801	4	1
b43	b43.a1	b43.a1.a3	tr|Q5T7C4|Q5T7C4_HUMAN High mobility group protein B1 OS=Homo sapiens GN=HMGB1 PE=2 SV=1	-7.88739538192749	15	18.200000762939453	2		2		5	0.4	1.5118864315095801	4	1
b43	b43.a1	b43.a1.a4	tr|Q5T7C6|Q5T7C6_HUMAN High mobility group protein B1 (Fragment) OS=Homo sapiens GN=HMGB1 PE=2 SV=1	-7.88739538192749	15	18.700000762939453	2		2		7	0.2857142857142857	0.9306977288832501	4	1
b44	b44.a1	b44.a1.a1	sp|Q9Y2W1|TR150_HUMAN Thyroid hormone receptor-associated protein 3 OS=Homo sapiens GN=THRAP3 PE=1 SV=2	-5.864867210388184	2	108.5	2		2		33	0.06060606060606061	0.1497569953977358	1	1
b45	b45.a1	b45.a1.a1	sp|Q15424-2|SAFB1_HUMAN Isoform 2 of Scaffold attachment factor B1 OS=Homo sapiens GN=SAFB	-6.465973854064941	2	95.0	2		2		26	0.07692307692307693	0.19377664171443643	6	1
b45	b45.a1	b45.a1.a2	sp|Q15424-3|SAFB1_HUMAN Isoform 3 of Scaffold attachment factor B1 OS=Homo sapiens GN=SAFB	-6.465973854064941	2	102.69999694824219	2		2		27	0.07407407407407407	0.18597101233766966	6	1
b45	b45.a1	b45.a1.a3	sp|Q15424-4|SAFB1_HUMAN Isoform 4 of Scaffold attachment factor B1 OS=Homo sapiens GN=SAFB	-6.465973854064941	2	102.5999984741211	2		2		27	0.07407407407407407	0.18597101233766966	6	1
b45	b45.a1	b45.a1.a4	sp|Q15424|SAFB1_HUMAN Scaffold attachment factor B1 OS=Homo sapiens GN=SAFB PE=1 SV=4	-6.465973854064941	2	102.5	2		2		27	0.07407407407407407	0.18597101233766966	6	1
b45	b45.a1	b45.a1.a5	tr|B7Z2F6|B7Z2F6_HUMAN Scaffold attachment factor B1 OS=Homo sapiens GN=SAFB PE=2 SV=1	-6.465973854064941	3	85.9000015258789	2		2		23	0.08695652173913043	0.22167734899679203	6	1
b45	b45.a1	b45.a1.a6	tr|F5GZU3|F5GZU3_HUMAN Scaffold attachment factor B1 OS=Homo sapiens GN=SAFB PE=2 SV=1	-6.465973854064941	3	84.5	2		2		24	0.08333333333333333	0.21152765862858836	6	1
b46	b46.a1	b46.a1.a1	sp|O76094-2|SRP72_HUMAN Isoform 2 of Signal recognition particle subunit SRP72 OS=Homo sapiens GN=SRP72	-5.352616786956787	4	67.69999694824219	2		2		27	0.07407407407407407	0.18597101233766966	2	1
b46	b46.a1	b46.a1.a2	sp|O76094|SRP72_HUMAN Signal recognition particle subunit SRP72 OS=Homo sapiens GN=SRP72 PE=1 SV=3	-5.352616786956787	3	74.5	2		2		29	0.06896551724137931	0.17210229753348028	2	1
b47	b47.a1	b47.a1.a1	sp|Q2TAY7|SMU1_HUMAN WD40 repeat-containing protein SMU1 OS=Homo sapiens GN=SMU1 PE=1 SV=2	-5.3625102043151855	3	57.400001525878906	2		2		22	0.09090909090909091	0.23284673944206613	2	1
b47	b47.a1	b47.a1.a2	tr|B4E3L0|B4E3L0_HUMAN WD40 repeat-containing protein SMU1 OS=Homo sapiens GN=SMU1 PE=2 SV=1	-5.3625102043151855	5	39.20000076293945	2		2		15	0.13333333333333333	0.35935639087852556	2	1
b48	b48.a1	b48.a1.a1	sp|P49711|CTCF_HUMAN Transcriptional repressor CTCF OS=Homo sapiens GN=CTCF PE=1 SV=1	-7.455932140350342	2	82.5999984741211	2		2		19	0.10526315789473684	0.2742749857031337	1	1
b49	b49.a1	b49.a1.a1	sp|Q04837|SSBP_HUMAN Single-stranded DNA-binding protein, mitochondrial OS=Homo sapiens GN=SSBP1 PE=1 SV=1	-7.012333869934082	13	17.200000762939453	2		2		8	0.25	0.7782794100389228	3	1
b49	b49.a1	b49.a1.a2	tr|C9K0U8|C9K0U8_HUMAN Single-stranded DNA-binding protein (Fragment) OS=Homo sapiens GN=SSBP1 PE=2 SV=1	-7.012333869934082	16	14.0	2		2		7	0.2857142857142857	0.9306977288832501	3	1
b49	b49.a1	b49.a1.a3	tr|E7EUY5|E7EUY5_HUMAN Single-stranded DNA-binding protein (Fragment) OS=Homo sapiens GN=SSBP1 PE=2 SV=1	-7.012333869934082	14	15.600000381469727	2		2		8	0.25	0.7782794100389228	3	1
b50	b50.a1	b50.a1.a1	sp|Q14669-2|TRIPC_HUMAN Isoform 2 of E3 ubiquitin-protein ligase TRIP12 OS=Homo sapiens GN=TRIP12	-4.774690628051758	1	223.60000610351562	2		2		76	0.02631578947368421	0.062467830894041176	4	1
b50	b50.a1	b50.a1.a2	sp|Q14669-3|TRIPC_HUMAN Isoform 3 of E3 ubiquitin-protein ligase TRIP12 OS=Homo sapiens GN=TRIP12	-4.774690628051758	1	225.1999969482422	2		2		77	0.025974025974025976	0.06163206184130021	4	1
b50	b50.a1	b50.a1.a3	sp|Q14669-4|TRIPC_HUMAN Isoform 4 of E3 ubiquitin-protein ligase TRIP12 OS=Homo sapiens GN=TRIP12	-4.774690628051758	1	191.8000030517578	2		2		67	0.029850746268656716	0.07115112009342672	4	1
b50	b50.a1	b50.a1.a4	sp|Q14669|TRIPC_HUMAN E3 ubiquitin-protein ligase TRIP12 OS=Homo sapiens GN=TRIP12 PE=1 SV=1	-4.774690628051758	1	220.10000610351562	2		2		75	0.02666666666666667	0.06332657163716116	4	1
b51	b51.a1	b51.a1.a1	sp|Q8NFW8|NEUA_HUMAN N-acylneuraminate cytidylyltransferase OS=Homo sapiens GN=CMAS PE=1 SV=2	-6.806875228881836	6	48.29999923706055	2		2		19	0.10526315789473684	0.2742749857031337	1	1
b52	b52.a1	b52.a1.a1	sp|P16401|H15_HUMAN Histone H1.5 OS=Homo sapiens GN=HIST1H1B PE=1 SV=3	-7.787280082702637	10	22.5	2		2		4	0.5	2.1622776601683795	1	1
b53	b53.a1	b53.a1.a1	sp|Q13123|RED_HUMAN Protein Red OS=Homo sapiens GN=IK PE=1 SV=3	-5.454692840576172	3	65.5	2		2		19	0.10526315789473684	0.2742749857031337	1	1
b54	b54.a1	b54.a1.a1	sp|Q03060-21|CREM_HUMAN Isoform 18 of cAMP-responsive element modulator OS=Homo sapiens GN=CREM	-4.2773661613464355	7	31.299999237060547	2		2		4	0.5	2.1622776601683795	6	1
b54	b54.a1	b54.a1.a2	sp|Q03060-26|CREM_HUMAN Isoform 23 of cAMP-responsive element modulator OS=Homo sapiens GN=CREM	-4.2773661613464355	8	27.5	2		2		4	0.5	2.1622776601683795	6	1
b54	b54.a1	b54.a1.a3	sp|Q03060-31|CREM_HUMAN Isoform 28 of cAMP-responsive element modulator OS=Homo sapiens GN=CREM	-4.2773661613464355	7	32.400001525878906	2		2		4	0.5	2.1622776601683795	6	1
b54	b54.a1	b54.a1.a4	sp|Q03060-32|CREM_HUMAN Isoform 29 of cAMP-responsive element modulator OS=Homo sapiens GN=CREM	-4.2773661613464355	9	26.200000762939453	2		2		4	0.5	2.1622776601683795	6	1
b54	b54.a1	b54.a1.a5	sp|Q03060-6|CREM_HUMAN Isoform 3 of cAMP-responsive element modulator OS=Homo sapiens GN=CREM	-4.2773661613464355	6	37.5	2		2		4	0.5	2.1622776601683795	6	1
b54	b54.a1	b54.a1.a6	tr|C9JK96|C9JK96_HUMAN cAMP-responsive element modulator OS=Homo sapiens GN=CREM PE=2 SV=1	-4.2773661613464355	7	31.299999237060547	2		2		4	0.5	2.1622776601683795	6	1
b55	b55.a1	b55.a1.a1	sp|P50613|CDK7_HUMAN Cyclin-dependent kinase 7 OS=Homo sapiens GN=CDK7 PE=1 SV=1	-5.619788646697998	5	38.900001525878906	2		2		16	0.125	0.33352143216332397	3	1
b55	b55.a1	b55.a1.a2	tr|D6R9G1|D6R9G1_HUMAN Cyclin-dependent kinase 7 OS=Homo sapiens GN=CDK7 PE=2 SV=1	-5.619788646697998	7	28.399999618530273	2		2		13	0.15384615384615385	0.4251026703029981	3	1
b55	b55.a1	b55.a1.a3	tr|D6RAD4|D6RAD4_HUMAN Cyclin-dependent kinase 7 OS=Homo sapiens GN=CDK7 PE=2 SV=1	-5.619788646697998	6	34.5	2		2		15	0.13333333333333333	0.35935639087852556	3	1
b56	b56.a1	b56.a1.a1	sp|Q92466|DDB2_HUMAN DNA damage-binding protein 2 OS=Homo sapiens GN=DDB2 PE=1 SV=1	-7.961777210235596	4	47.70000076293945	2		2		17	0.11764705882352941	0.31113393742156426	1	1
b57	b57.a1	b57.a1.a1	sp|P09661|RU2A_HUMAN U2 small nuclear ribonucleoprotein A' OS=Homo sapiens GN=SNRPA1 PE=1 SV=2	-4.142667770385742	8	28.299999237060547	2		2		9	0.2222222222222222	0.6681005372000588	2	1
b57	b57.a1	b57.a1.a2	tr|H0YMA0|H0YMA0_HUMAN U2 small nuclear ribonucleoprotein A' (Fragment) OS=Homo sapiens GN=SNRPA1 PE=2 SV=1	-4.142667770385742	16	15.800000190734863	2		2		7	0.2857142857142857	0.9306977288832501	2	1

## Sheet: peptides
MS Sample :	DaPR130904_VB98_O1901.m
Group ID	Peptide ID	SequenceLI	Modifs	Charge	MH+ theo	Number of subgroups	Subgroup ids	Number of spectra
a1	pepa1a1	AEPVEVVAPR		2	1066.589599609375	1	a1.a1	1
a1	pepa1a2	AESSDKIYR	A1:+42.01057	2	1110.54296875	1	a1.a1	1
a1	pepa1a3	AMVEYEIDIQK	M2:+15.99491	2	1354.65625	1	a1.a1	1
a1	pepa1a4	AQNDIIWNIK		2	1214.6531982421875	1	a1.a1	1
a1	pepa1a5	ASICISTK	C4:+57.02146	2	879.4608764648438	1	a1.a1	1
a1	pepa1a6	DPIDVNYEK		2	1092.521240234375	1	a1.a1	1
a1	pepa1a7	DSEEAEIIR		2	1061.5113525390625	1	a1.a1	1
a1	pepa1a8	EDAIEHFMK	M8:+15.99491	2	1135.50927734375	1	a1.a1	1
a1	pepa1a9	EEIGFRPEYSASQIK	E1:-18.01056	2	1735.8653564453125	1	a1.a1	1
a1	pepa1b10	EEIGFRPEYSASQIK		2	1753.8759765625	1	a1.a1	1
a1	pepa1b11	EIIIFNK		2	876.5194091796875	1	a1.a1	1
a1	pepa1b12	FYPIEIDYGQDEEAVK		2	1915.8963623046875	1	a1.a1	1
a1	pepa1b13	FYPIEIDYGQDEEAVKK		2	2043.991455078125	1	a1.a1	1
a1	pepa1b14	GDEVDGVDEVAK		2	1232.564453125	1	a1.a1	1
a1	pepa1b15	GFSIIATEDKEAIK		2	1521.8162841796875	1	a1.a1	1
a1	pepa1b16	GFSIIATEDKEAIKK		2	1649.9112548828125	1	a1.a1	1
a1	pepa1b17	GGAAVDPDSGIEHSAH		2	1519.6776123046875	1	a1.a1	2
a1	pepa1b18	GGAAVDPDSGIEHSAHVIEK		2	1988.9676513671875	1	a1.a1	1
a1	pepa1b19	GGSDDSSKDPIDVNYEK		2	1825.80908203125	1	a1.a1	1
a1	pepa1b20	GIYFADMVSK		2	1130.5555419921875	1	a1.a1	1
a1	pepa1b21	GIYFADMVSK	M7:+15.99491	2	1146.5504150390625	1	a1.a1	1
a1	pepa1b22	GTNSYYK		2	832.3839721679688	1	a1.a1	1
a1	pepa1b23	HPDVEVDGFSEIR		2	1499.712890625	1	a1.a1	1
a1	pepa1b24	IEQMPSKEDAIEHFMK		2	1932.9197998046875	1	a1.a1	1
a1	pepa1b25	IEQMPSKEDAIEHFMK	M15:+15.99491	2	1948.9146728515625	1	a1.a1	1
a1	pepa1b26	IEQMPSKEDAIEHFMK	M4:+15.99491 - M15:+15.99491	3	1964.9095458984375	1	a1.a1	1
a1	pepa1b27	IIEDDKENR		2	1131.564453125	1	a1.a1	1
a1	pepa1b28	IIWHGSR		2	868.4791870117188	1	a1.a1	1
a1	pepa1b29	KGDEVDGVDEVAK		2	1360.6595458984375	1	a1.a1	1
a1	pepa1b30	KGDEVDGVDEVAKK		2	1488.7545166015625	1	a1.a1	1
a1	pepa1b31	KMVDPEKPQIGMIDR	M12:+15.99491	3	1772.90380859375	1	a1.a1	1
a1	pepa1b32	KMVDPEKPQIGMIDR	M2:+15.99491 - M12:+15.99491	2	1788.898681640625	1	a1.a1	1
a1	pepa1b33	KPPIINNAD		2	981.5368041992188	1	a1.a1	1
a1	pepa1b34	KPPIINNADSVQAK		2	1494.827880859375	1	a1.a1	2
a1	pepa1b35	MAIMVQSPMFDGK		2	1454.6844482421875	1	a1.a1	1
a1	pepa1b36	MAIMVQSPMFDGK	M9:+15.99491	2	1470.679443359375	1	a1.a1	1
a1	pepa1b37	MAIMVQSPMFDGK	M4:+15.99491 - M9:+15.99491	2	1486.67431640625	1	a1.a1	2
a1	pepa1b38	MAIMVQSPMFDGK	M1:+15.99491 - M4:+15.99491 - M9:+15.99491	2	1502.669189453125	1	a1.a1	1
a1	pepa1b39	MIFDVESMK	M1:+15.99491	2	1115.5115966796875	1	a1.a1	1
a1	pepa1b40	MIFDVESMKK	M8:+15.99491	2	1243.6064453125	1	a1.a1	2
a1	pepa1b41	MIFDVESMKK	M1:+15.99491 - M8:+15.99491	2	1259.6014404296875	1	a1.a1	1
a1	pepa1b42	MVDPEKPQIGMIDR		2	1628.8138427734375	1	a1.a1	1
a1	pepa1b43	PPEAPVTGYMFGK		2	1393.6824951171875	1	a1.a1	1
a1	pepa1b44	QQVPSGESAIIDR	Q1:-17.02655	2	1382.6915283203125	1	a1.a1	1
a1	pepa1b45	RKGDEVDGVDEVAK		2	1516.7606201171875	1	a1.a1	2
a1	pepa1b46	RKGDEVDGVDEVAKK		2	1644.8555908203125	1	a1.a1	2
a1	pepa1b47	SDAYYCTGDVTAWTK	C6:+57.02146	2	1737.742919921875	1	a1.a1	1
a1	pepa1b48	SIQEIFIAH		2	1057.568115234375	1	a1.a1	1
a1	pepa1b49	SKGQVKEEGINK		2	1316.71728515625	1	a1.a1	1
a1	pepa1b50	SKIPKPVQDIIK		3	1365.8468017578125	1	a1.a1	1
a1	pepa1b51	SSASADKPISNMK	M12:+15.99491	2	1351.652587890625	1	a1.a1	1
a1	pepa1b52	TGNAWHSK		2	900.4326782226562	1	a1.a1	1
a1	pepa1b53	VCSTNDIK	C2:+57.02146	2	936.4459228515625	1	a1.a1	1
a1	pepa1b54	VGTVIGSNK		2	874.4996948242188	1	a1.a1	1
a1	pepa1b55	VGTVIGSNKIEQMPSK	M13:+15.99491	3	1703.900146484375	1	a1.a1	1
a1	pepa1b56	VPHWYHF		2	985.4683227539062	1	a1.a1	1
a1	pepa1b57	VVDRDSEEAEIIR		2	1530.7762451171875	1	a1.a1	2
a1	pepa1b58	VVDRDSEEAEIIRK		3	1658.8712158203125	1	a1.a1	1
a1	pepa1b59	VVSEDFIQDVSASTK		2	1624.806884765625	1	a1.a1	1
a2	pepa2a1	AADETICQTK	C7:+57.02146	2	1136.525634765625	1	a2.a1	1
a2	pepa2a2	AAVWEITGAEFSK		2	1408.7110595703125	1	a2.a1	1
a2	pepa2a3	AIDIADMITR		2	1118.5877685546875	1	a2.a1	1
a2	pepa2a4	AIDIADMITR	M7:+15.99491	2	1134.582763671875	1	a2.a1	1
a2	pepa2a5	CAGGHDDATIAR	C1:+57.02146	2	1243.548828125	1	a2.a1	1
a2	pepa2a6	DIEQGDVSETIR		2	1361.6546630859375	1	a2.a1	1
a2	pepa2a7	EDEQQQAIQDIASR		2	1630.76708984375	1	a2.a1	1
a2	pepa2a8	FCVDYAK	C2:+57.02146	2	902.4080810546875	1	a2.a1	1
a2	pepa2a9	GASFVTSTNPR		2	1136.5699462890625	1	a2.a1	1
a2	pepa2b10	ICAMVADNPSYNTK	C2:+57.02146	2	1583.7197265625	1	a2.a1	1
a2	pepa2b11	ICAMVADNPSYNTK	C2:+57.02146 - M4:+15.99491	2	1599.714599609375	1	a2.a1	1
a2	pepa2b12	IQNEIDMVK	M7:+15.99491	2	1105.55615234375	1	a2.a1	1
a2	pepa2b13	ITKEDEQQQAIQDIASR		2	1972.9937744140625	1	a2.a1	1
a2	pepa2b14	IYIPPSTPDFSR		2	1392.7161865234375	1	a2.a1	1
a2	pepa2b15	IYYPDFIVPDPK		2	1466.7569580078125	1	a2.a1	1
a2	pepa2b16	KAADETICQTK	C8:+57.02146	2	1264.62060546875	1	a2.a1	1
a2	pepa2b17	NIQDVVER		2	972.5112915039062	1	a2.a1	1
a2	pepa2b18	SEAHTADGISIR		2	1256.6234130859375	1	a2.a1	2
a2	pepa2b19	SIKPVIPHK		2	1018.6411743164062	1	a2.a1	1
a2	pepa2b20	TGKPIPFGTIGVHK		2	1451.8372802734375	1	a2.a1	2
a2	pepa2b21	VADNPSYNTK		2	1108.52734375	1	a2.a1	1
a2	pepa2b22	VIHNAQEVEK		2	1166.6168212890625	1	a2.a1	1
a2	pepa2b23	VIHNAQEVEKEPGQR		3	1733.893310546875	1	a2.a1	2
a2	pepa2b24	VIIDIFTGVR		2	1132.6728515625	1	a2.a1	1
a2	pepa2b25	VIQEGIEGIVIK		2	1297.77294921875	1	a2.a1	1
a3	pepa3a1	AEEVATFFAK		2	1112.562744140625	1	a3.a1	1
a3	pepa3a2	AGNEKEEGETADTVGCCSIR	C16:+57.02146 - C17:+57.02146	3	2182.934326171875	1	a3.a1	2
a3	pepa3a3	AVAIICNHQR	C6:+57.02146	2	1181.6212158203125	1	a3.a1	1
a3	pepa3a4	EITAPDENIPAK		2	1297.663818359375	1	a3.a1	1
a3	pepa3a5	GPVFAPPYEPIPENVK		2	1753.9163818359375	1	a3.a1	1
a3	pepa3a6	IEVQATDREENK		2	1431.707763671875	1	a3.a1	1
a3	pepa3a7	IMPEDIIINCSK	C10:+57.02146	2	1432.7178955078125	1	a3.a1	1
a3	pepa3a8	KIEEEEDGKIK		2	1317.6900634765625	1	a3.a1	2
a3	pepa3a9	MIDHEYTTK		2	1137.52490234375	1	a3.a1	1
a3	pepa3b10	NIQIFMENK		2	1136.5772705078125	1	a3.a1	1
a3	pepa3b11	SGDHIHNDSQIEADFR	S1:+42.01057	2	1882.8319091796875	1	a3.a1	1
a3	pepa3b12	SMMNIQTK	M3:+15.99491	2	968.4544067382812	1	a3.a1	1
a3	pepa3b13	TYNASITIQQQIK		2	1507.8118896484375	1	a3.a1	1
a3	pepa3b14	VPSPPPGHK		2	915.505126953125	1	a3.a1	1
a3	pepa3b15	YIMINPSSR	M3:+15.99491	2	1096.5460205078125	1	a3.a1	1
a4	pepa4a1	AEIDDTPMR	M8:+15.99491	2	1063.472900390625	1	a4.a1	1
a4	pepa4a2	FATHAAAISVR		2	1143.6273193359375	1	a4.a1	1
a4	pepa4a3	GMGPGTPAGYGR		2	1120.520751953125	1	a4.a1	1
a4	pepa4a4	GMGPGTPAGYGR	M2:+15.99491	2	1136.5157470703125	1	a4.a1	1
a4	pepa4a5	GREEYEGPNK		2	1178.5440673828125	1	a4.a1	1
a4	pepa4a6	ISDSEGFK		2	882.4207763671875	1	a4.a1	1
a4	pepa4a7	MEEIHNQEMQK		2	1416.625	1	a4.a1	1
a4	pepa4a8	MGGGGAMNMGDPYGSGGQK		2	1771.7200927734375	1	a4.a1	1
a4	pepa4a9	MGGGGAMNMGDPYGSGGQK	M1:+15.99491	2	1787.7149658203125	1	a4.a1	1
a4	pepa4b10	MGGGGAMNMGDPYGSGGQK	M7:+15.99491 - M9:+15.99491	2	1803.7099609375	1	a4.a1	1
a4	pepa4b11	MGYMDPR		2	869.3648071289062	1	a4.a1	1
a4	pepa4b12	SPPPGMGINQNR	M6:+15.99491	2	1283.616455078125	1	a4.a1	1
a4	pepa4b13	YGEPGEVFINK		2	1252.621337890625	1	a4.a1	1
a5	pepa5a1	AAGPSISHTSGGTQSK		2	1485.7296142578125	1	a5.a1	1
a5	pepa5a2	ATAFNEQVDK		2	1122.54296875	1	a5.a1	1
a5	pepa5a3	ATVMDVKPVDYR		2	1393.71484375	1	a5.a1	1
a5	pepa5a4	ATVMDVKPVDYR	M4:+15.99491	3	1409.709716796875	1	a5.a1	1
a5	pepa5a5	FFPIIEVNK		2	1106.6248779296875	1	a5.a1	1
a5	pepa5a6	NIYIMDTSGK		2	1141.55615234375	1	a5.a1	1
a5	pepa5a7	NIYIMDTSGK	M5:+15.99491	2	1157.5511474609375	1	a5.a1	1
a5	pepa5a8	PQPQNGSSGMGSTVSK		2	1561.7279052734375	1	a5.a1	1
a5	pepa5a9	PQPQNGSSGMGSTVSK	M10:+15.99491	2	1577.7227783203125	1	a5.a1	1
a5	pepa5b10	SGGVGGSNTNWK		2	1163.54443359375	1	a5.a1	1
a5	pepa5b11	VVPIASITPYQSK		2	1402.7945556640625	1	a5.a1	1
a5	pepa5b12	VVTATIWGEDADK		2	1404.7010498046875	1	a5.a1	1
a6	pepa6a1	AMMYSGEIK		2	1029.474853515625	1	a6.a1	1
a6	pepa6a2	DKYPNIQVIGGNVVTAAQAK		3	2086.129638671875	1	a6.a1	1
a6	pepa6a3	EDIVVAPAGITIK		2	1325.7679443359375	1	a6.a1	1
a6	pepa6a4	GMGSIDAMDK		2	1024.4442138671875	1	a6.a1	1
a6	pepa6a5	KYEQGFITDPVVISPK		2	1820.979736328125	1	a6.a1	1
a6	pepa6a6	NIIDAGVDAIR		2	1156.6324462890625	1	a6.a1	1
a6	pepa6a7	PQATAVYK		2	877.4782104492188	1	a6.a1	1
a6	pepa6a8	REDIVVAPAGITIK		2	1481.8690185546875	1	a6.a1	2
a6	pepa6a9	TSSAQVEGGVHSIHSYEK		2	1915.9149169921875	1	a6.a1	1
a6	pepa6b10	VAQGVSGAVQDK		2	1158.61181640625	1	a6.a1	1
a6	pepa6b11	YEQGFITDPVVISPK		2	1692.8846435546875	1	a6.a1	1
a7	pepa7a1	DFSGDMCK	C7:+57.02146	2	959.3602294921875	1	a7.a1	1
a7	pepa7a2	FIESIPEEEQQR		2	1504.7281494140625	1	a7.a1	1
a7	pepa7a3	FREDHPDIIQNAK		2	1582.7977294921875	1	a7.a1	2
a7	pepa7a4	HPEINISEEGITK		2	1466.7490234375	1	a7.a1	1
a7	pepa7a5	MVICSQQWK	C4:+57.02146	2	1179.5653076171875	1	a7.a1	1
a7	pepa7a6	MWNDISEK		2	1022.4616088867188	1	a7.a1	1
a7	pepa7a7	SDIPEKPK		2	913.4993286132812	1	a7.a1	1
a7	pepa7a8	TPQQIWYTHEK		2	1430.7066650390625	1	a7.a1	1
a7	pepa7a9	VRPDEIMR		2	1015.5358276367188	1	a7.a1	1
a7	pepa7b10	WVEISNEVR		2	1131.5797119140625	1	a7.a1	1
a8	pepa8a1	AANAAENDFSVSQAEMSSR		2	1984.866943359375	1	a8.a1	1
a8	pepa8a2	ADDPYAHISK		2	1116.5323486328125	1	a8.a1	1
a8	pepa8a3	AVSEEQQPAIK		2	1199.6270751953125	1	a8.a1	1
a8	pepa8a4	FSISAHGK		2	846.4473266601562	1	a8.a1	1
a8	pepa8a5	GAVIVVSHDAR		2	1123.622314453125	1	a8.a1	1
a8	pepa8a6	IQGQIEQGDDTAAER		2	1630.76708984375	1	a8.a1	1
a8	pepa8a7	MEETPTEYIQR		2	1396.6417236328125	1	a8.a1	1
a8	pepa8a8	MEETPTEYIQR	M1:+15.99491	2	1412.6365966796875	1	a8.a1	1
a8	pepa8a9	NQDEESQEAPEIIK		2	1629.7607421875	1	a8.a1	1
a8	pepa8b10	STIIIIITGK		2	1058.682373046875	1	a8.a1	1
a8	pepa8b11	VVFAEIACR	C8:+57.02146	2	1064.55615234375	1	a8.a1	1
a9	pepa9a1	AAGAGTAGPASGPGVVR		2	1395.7342529296875	1	a9.a1	1
a9	pepa9a2	DIMQAIIVR		2	1058.6031494140625	1	a9.a1	1
a9	pepa9a3	DIMQAIIVRPIGK		2	1453.8564453125	1	a9.a1	1
a9	pepa9a4	DIVIPTQAIPASPAIK		2	1633.9527587890625	1	a9.a1	1
a9	pepa9a5	HEPGIGGPAER		2	1119.5545654296875	1	a9.a1	1
a9	pepa9a6	HMSKDPTTQK		2	1172.5732421875	1	a9.a1	1
a9	pepa9a7	IEEAVNR		2	830.4370727539062	1	a9.a1	1
a9	pepa9a8	KDENESSAPADGEGGSEIQPK		3	2144.958251953125	1	a9.a1	1
a9	pepa9a9	NPPTTIGMMTIK		2	1303.67529296875	1	a9.a1	1
a9	pepa9b10	NPPTTIGMMTIK	M8:+15.99491	2	1319.670166015625	1	a9.a1	1
a9	pepa9b11	TISGAQDSEAAFAK		2	1395.675537109375	1	a9.a1	1
b10	pepb10a1	DTIGSWQR		2	962.4694213867188	1	b10.a1	1
b10	pepb10a2	GPITQVTDRK		2	1114.6219482421875	1	b10.a1	1
b10	pepb10a3	HIVSAGYVHVNR		2	1351.723388671875	1	b10.a1	2
b10	pepb10a4	IIVFTAAGVKPQGK		2	1428.857666015625	1	b10.a1	1
b10	pepb10a5	IVIFTNQMSIGR	M8:+15.99491	2	1394.7464599609375	1	b10.a1	1
b10	pepb10a6	PANWAPGR		2	868.4428100585938	1	b10.a1	1
b10	pepb10a7	SGPICIPESR	C5:+57.02146	2	1115.5517578125	1	b10.a1	1
b10	pepb10a8	TQVEIVADPETR		2	1357.6961669921875	1	b10.a1	1
b10	pepb10a9	VAGFDIDGTIITTR		2	1478.785400390625	1	b10.a1	1
b10	pepb10b10	VFPTGPSDWR		2	1161.5692138671875	1	b10.a1	1
b11	pepb11a1	CSAAGAIIR	C1:+57.02146	2	918.4829711914062	1	b11.a1	1
b11	pepb11a2	DGYIHYGQTVK		2	1280.62744140625	1	b11.a1	1
b11	pepb11a3	IVCSVTGMAIPR	C3:+57.02146	2	1303.6865234375	1	b11.a1	1
b11	pepb11a4	MYICISQER	C4:+57.02146	2	1199.55517578125	1	b11.a1	1
b11	pepb11a5	NADICIASGTK	C5:+57.02146	2	1149.5572509765625	1	b11.a1	1
b11	pepb11a6	QPVQVPVTIVR		2	1235.74755859375	1	b11.a1	1
b11	pepb11a7	QTAIIDADDPVSQIHK	Q1:-17.02655	2	1733.870849609375	1	b11.a1	1
b11	pepb11a8	QTAIIDADDPVSQIHK		2	1750.8974609375	1	b11.a1	2
b11	pepb11a9	TIYISDSDKR		2	1197.6114501953125	1	b11.a1	1
b12	pepb12a1	EVDATSPAPSTSSTVK		2	1576.7705078125	1	b12.a1	1
b12	pepb12a2	GIEVINDYHFR		2	1362.6805419921875	1	b12.a1	1
b12	pepb12a3	INQICSQTK	C5:+57.02146	2	1091.5517578125	1	b12.a1	1
b12	pepb12a4	MEVVVHGR	M1:+15.99491	2	942.4829711914062	1	b12.a1	1
b12	pepb12a5	MNDFMR		2	813.338623046875	1	b12.a1	1
b12	pepb12a6	TEGAEATPGAQK		2	1159.5594482421875	1	b12.a1	1
b12	pepb12a7	TEPEEVSIEDSAQSDIK		2	1876.8662109375	1	b12.a1	1
b12	pepb12a8	TPQMPPTTPSSSFFTK	M4:+15.99491	2	1769.8419189453125	1	b12.a1	1
b12	pepb12a9	TTIYEIQDDR		2	1253.6011962890625	1	b12.a1	1
b13	pepb13a1	GRPPKPIGGGTPK		3	1261.738037109375	1	b13.a1	1
b13	pepb13a2	METVSNASSSSNPSSPGR		2	1794.792724609375	1	b13.a1	1
b13	pepb13a3	NENNSHAFIR		2	1201.5712890625	1	b13.a1	1
b13	pepb13a4	SAIIPVIHHK		2	1114.673583984375	1	b13.a1	1
b13	pepb13a5	SGPPAPEEEEEEER		2	1584.6663818359375	1	b13.a1	1
b13	pepb13a6	SIDGTADDEDEGVPTDQAIR		2	2103.931884765625	1	b13.a1	1
b13	pepb13a7	TPVTEQEEK		2	1060.51611328125	1	b13.a1	1
b14	pepb14a1	AVIDIESER		2	1031.5372314453125	1	b14.a1	1
b14	pepb14a2	DPNNPYDK		2	962.4218139648438	1	b14.a1	1
b14	pepb14a3	GDSPIHSIR		2	981.5115966796875	1	b14.a1	1
b14	pepb14a4	IREPAIISK		2	1026.6309814453125	1	b14.a1	1
b14	pepb14a5	MSEISSSRPK	M1:+15.99491	2	1137.5572509765625	1	b14.a1	1
b14	pepb14a6	VIIDEGHAIR		2	1122.626953125	1	b14.a1	1
b14	pepb14a7	VNNVNGNQVGHIK		2	1392.7347412109375	1	b14.a1	1
b15	pepb15a1	IIASANIEEVTMK	M12:+15.99491	2	1434.7513427734375	1	b15.a1	1
b15	pepb15a2	IINFIMHPK	M6:+15.99491	2	1128.623779296875	1	b15.a1	1
b15	pepb15a3	ITMQVSSIQR		2	1162.625244140625	1	b15.a1	1
b15	pepb15a4	KPPTDEEIKETIK		2	1527.826904296875	1	b15.a1	1
b15	pepb15a5	KPPTDEEIKETIKK		2	1655.921875	1	b15.a1	1
b15	pepb15a6	NVGQFSGFPFEK		2	1356.65869140625	1	b15.a1	1
b15	pepb15a7	VYENYPTYDITER		2	1662.7650146484375	1	b15.a1	1
b16	pepb16a1	DSIIFIVDASK		2	1207.6573486328125	1	b16.a1	1
b16	pepb16a2	IMIFTNEDNPHGNDSAK		2	1902.864990234375	1	b16.a1	1
b16	pepb16a3	KQEIIEAITK		2	1172.6888427734375	1	b16.a1	1
b16	pepb16a4	SDSFENPVIQQHFR		2	1703.81396484375	1	b16.a1	1
b16	pepb16a5	TFNTSTGGIIIPSDTK		2	1651.854248046875	1	b16.a1	1
b16	pepb16a6	TFNTSTGGIIIPSDTKR		2	1807.955322265625	1	b16.a1	1
b16	pepb16a7	VHFEESSK		2	962.4581909179688	1	b16.a1	1
b17	pepb17a1	DNQISEVANK		2	1117.548828125	1	b17.a1	1
b17	pepb17a2	GAAGDWGER		2	918.4067993164062	1	b17.a1	1
b17	pepb17a3	KIQANGPVAK		2	1025.610595703125	1	b17.a1	1
b17	pepb17a4	NKPGPYSSVPPPSAPPPK		3	1816.9595947265625	1	b17.a1	1
b17	pepb17a5	VADNSFDAK		2	966.453125	1	b17.a1	1
b17	pepb17a6	VAGGAAPSKPASAK		2	1211.6746826171875	1	b17.a1	1
b18	pepb18a1	GVCSCVEAGK	C3:+57.02146 - C5:+57.02146	2	1066.4659423828125	1	b18.a1	1
b18	pepb18a2	IKEEEAAKD		2	1032.521240234375	1	b18.a1	1
b18	pepb18a3	IVMAGETTNSR		2	1178.583740234375	1	b18.a1	1
b18	pepb18a4	SFEDPPNHAR		2	1169.5338134765625	1	b18.a1	1
b18	pepb18a5	VIEQIEDIDSR		2	1316.669677734375	1	b18.a1	1
b18	pepb18a6	VIYYSATK		2	944.5092163085938	1	b18.a1	1
b19	pepb19a1	APGCVISNPDQK	C4:+57.02146	2	1285.620849609375	1	b19.a1	1
b19	pepb19a2	GIPIESTDGER		2	1173.574951171875	2	b19.a1 b19.a2	1
b19	pepb19a3	KAPGCVISNPDQK	C5:+57.02146	2	1413.7159423828125	1	b19.a1	2
b19	pepb19a4	KPPCCVISNPDQK	C4:+57.02146 - C5:+57.02146	3	1542.74072265625	1	b19.a2	1
b19	pepb19a5	SPFNSPSPQDSPR		2	1415.6553955078125	1	b19.a1	1
b20	pepb20a1	AIAAAGYDVEK		2	1107.5684814453125	1	b20.a1	1
b20	pepb20a2	ASGPPVSEIITK		2	1198.668212890625	1	b20.a1	1
b20	pepb20a3	KASGPPVSEIITK		2	1326.76318359375	1	b20.a1	1
b20	pepb20a4	KPAAATVTK		2	886.5360717773438	1	b20.a1	1
b20	pepb20a5	SGVSIAAIK		2	845.509521484375	1	b20.a1	1
b20	pepb20a6	SGVSIAAIKK		2	973.6044921875	1	b20.a1	1
b21	pepb21a1	DPQTEEFK		2	993.4528198242188	1	b21.a1	1
b21	pepb21a2	ESEEGNPVR		2	1016.4647827148438	1	b21.a1	1
b21	pepb21a3	HPDGVASVSFR		2	1171.5859375	1	b21.a1	1
b21	pepb21a4	TAEEPPQEK		2	1028.4898681640625	1	b21.a1	1
b21	pepb21a5	TEDGGEFEEGASENNAK		2	1783.7257080078125	1	b21.a1	1
b22	pepb22a1	ANPQVGVAFPHIK		3	1377.76416015625	1	b22.a1	1
b22	pepb22a2	EEASGSSVTAEEAK		2	1394.6285400390625	1	b22.a1	1
b22	pepb22a3	EEASGSSVTAEEAKK		2	1522.7235107421875	1	b22.a1	1
b22	pepb22a4	SQIDIIIHSIK		2	1266.741943359375	1	b22.a1	1
b22	pepb22a5	YAYDKR		2	815.4050903320312	1	b22.a1	1
b23	pepb23a1	GDSVIVVIR		2	957.5731811523438	1	b23.a1	1
b23	pepb23a2	HCNMVIENVK	C2:+57.02146	2	1243.5926513671875	1	b23.a1	1
b23	pepb23a3	HCNMVIENVK	C2:+57.02146 - M4:+15.99491	2	1259.5875244140625	1	b23.a1	1
b23	pepb23a4	NNTQVIINCR	C9:+57.02146	2	1231.62158203125	1	b23.a1	1
b23	pepb23a5	SEMTPEEIQK	M3:+15.99491	2	1207.551513671875	1	b23.a1	1
b24	pepb24a1	GYFEYIEENK		2	1291.58447265625	1	b24.a1	1
b24	pepb24a2	IIEQYKEESK		2	1266.657958984375	1	b24.a1	1
b24	pepb24a3	KAEGGGGGGRPGAPAAGDGK		3	1666.8260498046875	1	b24.a1	1
b24	pepb24a4	NFIIDQTNVSAAAQR		2	1647.8453369140625	1	b24.a1	1
b24	pepb24a5	YNIIGTNTIMDK	M10:+15.99491	2	1398.69384765625	1	b24.a1	1
b25	pepb25a1	CIGPPTTPGPYR	C1:+57.02146	2	1315.6468505859375	1	b25.a1	1
b25	pepb25a2	GPIEPSEPAVVAAAR		2	1463.78564453125	1	b25.a1	1
b25	pepb25a3	ICQAIAINK	C2:+57.02146	2	1030.57177734375	1	b25.a1	1
b25	pepb25a4	IVETEAYIGPEDEAAHSR		2	1986.9407958984375	1	b25.a1	1
b25	pepb25a5	RIPNGTEIR		2	1055.595947265625	1	b25.a1	1
b26	pepb26a1	RIQEETGAK		2	1031.54833984375	1	b26.a1	1
b26	pepb26a2	SGSMDPSGAHPSVR		2	1384.6278076171875	1	b26.a1	1
b26	pepb26a3	SGSMDPSGAHPSVR	M4:+15.99491	3	1400.6226806640625	1	b26.a1	2
b27	pepb27a1	AKDGPSIQATQK		2	1243.66455078125	1	b27.a1	1
b27	pepb27a2	KVEPSDPVAR		2	1097.595458984375	1	b27.a1	1
b27	pepb27a3	SACQVTAGGSSQCYR	C3:+57.02146 - C13:+57.02146	2	1631.6905517578125	1	b27.a1	1
b27	pepb27a4	VPIIIHQK		2	947.6041259765625	1	b27.a1	1
b28	pepb28a1	AIGSTSKPQESPK		2	1329.7012939453125	1	b28.a1	1
b28	pepb28a2	DSTHIICAFANTPK	C7:+57.02146	2	1574.7635498046875	1	b28.a1	1
b28	pepb28a3	IIPHQIYGVVPQA		2	1434.810791015625	1	b28.a1	1
b28	pepb28a4	TPATAPVPAR		2	980.5527954101562	1	b28.a1	1
b29	pepb29a1	EVQQTIEEIR		2	1244.6485595703125	1	b29.a1	1
b29	pepb29a2	HVCIQSSIAK	C3:+57.02146	2	1142.59912109375	1	b29.a1	1
b29	pepb29a3	QIIITSPVPGR		2	1180.705322265625	1	b29.a1	1
b29	pepb29a4	SFQQCAGFIR	C5:+57.02146	2	1213.5787353515625	1	b29.a1	1
b30	pepb30a1	AAVIGDVIR		2	913.5469970703125	1	b30.a1	1
b30	pepb30a2	APQVIVIAPTR		2	1164.7103271484375	1	b30.a1	1
b30	pepb30a3	NGIDIIVGTPGR		2	1211.6746826171875	1	b30.a1	1
b30	pepb30a4	SDAGIESDTAMK	M11:+15.99491	2	1240.53662109375	1	b30.a1	1
b31	pepb31a1	GTATFDGTAIANAVVK		2	1535.8070068359375	1	b31.a1	1
b31	pepb31a2	IANIPEEVIQK		2	1253.71044921875	1	b31.a1	1
b31	pepb31a3	STVDAEAVHK		2	1056.5323486328125	1	b31.a1	1
b31	pepb31a4	TIVYWGIGR		2	1064.5892333984375	1	b31.a1	1
b32	pepb32a1	GGEDTNDIQQK		2	1204.5445556640625	1	b32.a1	1
b32	pepb32a2	PGKPGAGPAQVPR		3	1231.6910400390625	1	b32.a1	1
b32	pepb32a3	VAAEVPHGSK		2	994.531982421875	1	b32.a1	1
b33	pepb33a1	DAAGIECKPR	C7:+57.02146	2	1116.5469970703125	1	b33.a1	1
b33	pepb33a2	IIHTIDDR		2	982.531982421875	1	b33.a1	1
b33	pepb33a3	NINGITQHK		2	1024.5538330078125	1	b33.a1	1
b34	pepb34a1	FSSQQAATK		2	967.4848022460938	1	b34.a1	1
b34	pepb34a2	IDNIDVNR		2	958.4957275390625	1	b34.a1	1
b34	pepb34a3	VDEVPDGAVKPPTNK		2	1565.8173828125	1	b34.a1	1
b35	pepb35a1	AAETIIDTK		2	961.5205078125	1	b35.a1	1
b35	pepb35a2	AVIVQFSNGK		2	1062.5946044921875	1	b35.a1	1
b35	pepb35a3	ISYVGNNFGTGAIK		2	1440.7486572265625	1	b35.a1	1
b36	pepb36a1	GAIIISVAR		2	899.5676879882812	1	b36.a1	1
b36	pepb36a2	GNDQVAISSK		2	1018.5167846679688	1	b36.a1	1
b36	pepb36a3	IPFIGIAISSR		2	1173.6993408203125	1	b36.a1	1
b37	pepb37a1	GIAAAIIICQNK	C9:+57.02146	2	1271.71435546875	1	b37.a1	1
b37	pepb37a2	IQAQSISTVGPR		2	1256.6961669921875	1	b37.a1	1
b37	pepb37a3	TPYIVISGSGK		2	1121.6204833984375	1	b37.a1	1
b38	pepb38a1	EMIGGEIIPR		2	1114.5928955078125	1	b38.a1	1
b38	pepb38a2	IVVFQYSDGK		2	1155.6048583984375	1	b38.a1	1
b38	pepb38a3	YIIGDMEGR		2	1053.5037841796875	1	b38.a1	1
b39	pepb39a1	GENIVSMTVEGPPPK		2	1554.7835693359375	1	b39.a1	1
b39	pepb39a2	GENIVSMTVEGPPPK	M7:+15.99491	2	1570.778564453125	1	b39.a1	1
b39	pepb39a3	VIGIVIIR		2	882.6138916015625	1	b39.a1	1
b40	pepb40a1	ISGIIYEETR		2	1180.621337890625	1	b40.a1	1
b40	pepb40a2	TVTAMDVVYAIK		2	1310.702880859375	1	b40.a1	1
b40	pepb40a3	TVTAMDVVYAIK	M5:+15.99491	2	1326.69775390625	1	b40.a1	1
b41	pepb41a1	GPPVTPSSEK		2	998.5156860351562	1	b41.a1	1
b41	pepb41a2	QSSGSATNVASTPDNR		2	1591.73095703125	1	b41.a1	1
b42	pepb42a1	APGAAPSAAAK		2	911.494873046875	1	b42.a1	1
b42	pepb42a2	GGPGAAPGGASPASSSSAASSPSSGR		2	2114.97021484375	1	b42.a1	1
b43	pepb43a1	IKGEHPGISIGDVAK		2	1520.843505859375	1	b43.a1	1
b43	pepb43a2	TYIPPKGETK		2	1133.6204833984375	1	b43.a1	1
b44	pepb44a1	EESAASGGAAYTK		2	1241.56494140625	1	b44.a1	1
b44	pepb44a2	SPIQSVVVR		2	984.5841064453125	1	b44.a1	1
b45	pepb45a1	ADSIIAVVK		2	915.5513916015625	1	b45.a1	1
b45	pepb45a2	SKDQDDQKPGPSER		3	1586.7408447265625	1	b45.a1	1
b46	pepb46a1	GTQGATAGASSEIDASK		2	1550.729736328125	1	b46.a1	1
b46	pepb46a2	SPAHISIIR		2	993.5844116210938	1	b46.a1	1
b47	pepb47a1	GVTCISFSK	C4:+57.02146	2	998.4979858398438	1	b47.a1	1
b47	pepb47a2	NPEHFVVCNR	C8:+57.02146	2	1271.595458984375	1	b47.a1	1
b48	pepb48a1	TFQCEICSYTCPR	C4:+57.02146 - C7:+57.02146 - C11:+57.02146	2	1721.7083740234375	1	b48.a1	1
b48	pepb48a2	YAIIQHQK		2	1000.5579223632812	1	b48.a1	1
b49	pepb49a1	ESETTTSIVIER		2	1364.6907958984375	1	b49.a1	1
b49	pepb49a2	VGQDPVIR		2	883.5	1	b49.a1	1
b50	pepb50a1	ISTQSNSNNIEPAR		2	1530.7510986328125	1	b50.a1	1
b50	pepb50a2	SINPPITIVR		2	1109.6680908203125	1	b50.a1	1
b51	pepb51a1	EVTEPININPAK		2	1324.7110595703125	1	b51.a1	1
b51	pepb51a2	VGISGAPADACSTAQK	C11:+57.02146	2	1532.73779296875	1	b51.a1	1
b52	pepb52a1	AIAAGGYDVEK		2	1093.5528564453125	1	b52.a1	1
b52	pepb52a2	ATGPPVSEIITK		2	1212.6839599609375	1	b52.a1	1
b53	pepb53a1	EYNEDEDPAAR		2	1308.5343017578125	1	b53.a1	1
b53	pepb53a2	ITQIISYIR		2	1106.6572265625	1	b53.a1	1
b54	pepb54a1	KYIKTNPRQMTME	M10:+15.99491	2	1655.8248291015625	1	b54.a1	1
b54	pepb54a2	VAVIENQNK		2	1014.5582885742188	1	b54.a1	1
b55	pepb55a1	APEIIFGAR		2	973.5469970703125	1	b55.a1	1
b55	pepb55a2	TEAIEQGGIPK		2	1142.6055908203125	1	b55.a1	1
b56	pepb56a1	GIGAGGSITGIK		2	1030.589599609375	1	b56.a1	1
b56	pepb56a2	YNIIVVGR		2	933.5521240234375	1	b56.a1	1
b57	pepb57a1	NAIANASTIAEVER		2	1458.755126953125	1	b57.a1	1
b57	pepb57a2	SITYISIIR		2	1065.6307373046875	1	b57.a1	1

## Sheet: spectra
MS Sample :	DaPR130904_VB98_O1901.m
Group ID	Peptide ID	Sample	Scan	Rt (minutes)	Sequence (top)	Modifs (top)	Number of subgroups	Sub-groups Ids	Best E-value	Best hyperscore	Charge	MH+ Obs	MH+ theo	DeltaMH+	Delta-ppm
a1	pepa1b52	DaPR130904_VB98_O1901.m	469	10.430000305175781	TGNAWHSK		1	a1.a1	9.500000305706635E-5	41.0	2	900.4329223632812	900.4326782226562	1.9999999494757503E-4	0.22211543381827337
a1	pepa1b49	DaPR130904_VB98_O1901.m	495	10.710000038146973	SKGQVKEEGINK		1	a1.a1	0.0015999999595806003	29.200000762939453	2	1316.7171630859375	1316.71728515625	-9.999999747378752E-5	-0.07594644545273124
a1	pepa1b51	DaPR130904_VB98_O1901.m	598	11.8100004196167	SSASADKPLSNMK	M12:+15.99491	1	a1.a1	0.009999999776482582	26.299999237060547	2	1351.6514892578125	1351.652587890625	-0.0010999999940395355	-0.8138185831879952
a1	pepa1b22	DaPR130904_VB98_O1901.m	706	12.850000381469727	GTNSYYK		1	a1.a1	0.023000000044703484	34.0	2	832.38525390625	832.3839721679688	0.0013000000035390258	1.5617792353126854
a1	pepa1b53	DaPR130904_VB98_O1901.m	765	13.260000228881836	VCSTNDLK	C2:+57.02146	1	a1.a1	0.026000000536441803	26.799999237060547	2	936.4464111328125	936.4459228515625	5.000000237487257E-4	0.533933686449486
a1	pepa1b46	DaPR130904_VB98_O1901.m	887	14.25	RKGDEVDGVDEVAKK		1	a1.a1	0.0013000000035390258	26.299999237060547	2	1644.8590087890625	1644.8555908203125	0.0035000001080334187	2.127846436833959
a1	pepa1b46	DaPR130904_VB98_O1901.m	884	14.229999542236328	RKGDEVDGVDEVAKK		1	a1.a1	0.0026000000070780516	36.20000076293945	3	1644.8558349609375	1644.8555908203125	1.9999999494757503E-4	0.12159121813716925
a1	pepa1b54	DaPR130904_VB98_O1901.m	972	14.859999656677246	VGTVIGSNK		1	a1.a1	0.004900000058114529	34.0	2	874.50048828125	874.4996948242188	7.999999797903001E-4	0.9148087581106662
a1	pepa1b30	DaPR130904_VB98_O1901.m	1036	15.329999923706055	KGDEVDGVDEVAKK		1	a1.a1	0.0020000000949949026	36.400001525878906	2	1488.75634765625	1488.7545166015625	0.0019000000320374966	1.2762346047316788
a1	pepa1b45	DaPR130904_VB98_O1901.m	1045	15.399999618530273	RKGDEVDGVDEVAK		1	a1.a1	0.002099999925121665	50.5	3	1516.7620849609375	1516.7606201171875	0.001500000013038516	0.9889497348122235
a1	pepa1b45	DaPR130904_VB98_O1901.m	1049	15.430000305175781	RKGDEVDGVDEVAK		1	a1.a1	1.1000000085914508E-4	39.099998474121094	2	1516.7603759765625	1516.7606201171875	-1.9999999494757503E-4	-0.13185996016439475
a1	pepa1b29	DaPR130904_VB98_O1901.m	1153	16.049999237060547	KGDEVDGVDEVAK		1	a1.a1	2.6000000070780516E-4	33.0	2	1360.6593017578125	1360.6595458984375	-9.999999747378752E-5	-0.07349376835316872
a1	pepa1b58	DaPR130904_VB98_O1901.m	1273	16.75	VVDRDSEEAEIIRK		1	a1.a1	0.010999999940395355	35.20000076293945	3	1658.87158203125	1658.8712158203125	3.9999998989515007E-4	0.24112781394989116
a1	pepa1b28	DaPR130904_VB98_O1901.m	1290	16.850000381469727	LLWHGSR		1	a1.a1	0.0017999999690800905	44.5	2	868.481201171875	868.4791870117188	0.0020000000949949026	2.302876251849563
a1	pepa1b17	DaPR130904_VB98_O1901.m	1294	16.850000381469727	GGAAVDPDSGLEHSAH		1	a1.a1	0.02800000086426735	29.100000381469727	3	1519.6798095703125	1519.6776123046875	0.002199999988079071	1.447675461075347
a1	pepa1b17	DaPR130904_VB98_O1901.m	1295	16.860000610351562	GGAAVDPDSGLEHSAH		1	a1.a1	1.700000029813964E-5	33.900001525878906	2	1519.6727294921875	1519.6776123046875	-0.004800000227987766	-3.1585648094849943
a1	pepa1a2	DaPR130904_VB98_O1901.m	1366	17.229999542236328	AESSDKLYR	A1:+42.01057	1	a1.a1	0.017999999225139618	44.599998474121094	2	1110.5439453125	1110.54296875	0.0010000000474974513	0.9004604735132643
a1	pepa1a5	DaPR130904_VB98_O1901.m	1382	17.299999237060547	ASLCISTK	C4:+57.02146	1	a1.a1	9.599999757483602E-4	38.5	2	879.4615478515625	879.4608764648438	6.99999975040555E-4	0.7959421433894079
a1	pepa1a8	DaPR130904_VB98_O1901.m	1384	17.299999237060547	EDAIEHFMK	M8:+15.99491	1	a1.a1	0.0019000000320374966	33.5	2	1135.5078125	1135.50927734375	-0.00139999995008111	-1.2329269148342603
a1	pepa1b32	DaPR130904_VB98_O1901.m	1396	17.3799991607666	KMVDPEKPQLGMIDR	M2:+15.99491 - M12:+15.99491	1	a1.a1	0.041999999433755875	31.600000381469727	2	1788.897216796875	1788.898681640625	-0.00139999995008111	-0.782604383607209
a1	pepa1b34	DaPR130904_VB98_O1901.m	1406	17.43000030517578	KPPLLNNADSVQAK		1	a1.a1	4.699999944790534E-9	67.0999984741211	2	1494.8289794921875	1494.827880859375	0.0010999999940395355	0.735870669877489
a1	pepa1b34	DaPR130904_VB98_O1901.m	1407	17.43000030517578	KPPLLNNADSVQAK		1	a1.a1	0.002099999925121665	44.70000076293945	3	1494.8316650390625	1494.827880859375	0.003700000001117587	2.4752013582931442
a1	pepa1b55	DaPR130904_VB98_O1901.m	1444	17.6299991607666	VGTVIGSNKLEQMPSK	M13:+15.99491	1	a1.a1	0.012000000104308128	29.299999237060547	3	1703.9019775390625	1703.900146484375	0.0019000000320374966	1.1150888366068463
a1	pepa1b33	DaPR130904_VB98_O1901.m	1461	17.709999084472656	KPPLLNNAD		1	a1.a1	0.0020000000949949026	32.20000076293945	2	981.5348510742188	981.5368041992188	-0.0020000000949949026	-2.037621092187767
a1	pepa1b26	DaPR130904_VB98_O1901.m	1497	17.899999618530273	LEQMPSKEDAIEHFMK	M4:+15.99491 - M15:+15.99491	1	a1.a1	0.024000000208616257	41.900001525878906	3	1964.904541015625	1964.9095458984375	-0.005100000184029341	-2.595539420466
a1	pepa1b41	DaPR130904_VB98_O1901.m	1502	17.93000030517578	MIFDVESMKK	M1:+15.99491 - M8:+15.99491	1	a1.a1	0.041999999433755875	25.5	2	1259.6019287109375	1259.6014404296875	5.000000237487257E-4	0.3969509780634744
a1	pepa1b57	DaPR130904_VB98_O1901.m	1552	18.200000762939453	VVDRDSEEAEIIR		1	a1.a1	0.004999999888241291	44.29999923706055	3	1530.7784423828125	1530.7762451171875	0.002199999988079071	1.4371793363638536
a1	pepa1b57	DaPR130904_VB98_O1901.m	1547	18.15999984741211	VVDRDSEEAEIIR		1	a1.a1	9.100000170292333E-5	43.099998474121094	2	1530.7779541015625	1530.7762451171875	0.0017999999690800905	1.1758739886522689
a1	pepa1b14	DaPR130904_VB98_O1901.m	1593	18.399999618530273	GDEVDGVDEVAK		1	a1.a1	1.5999999959603883E-5	38.5	2	1232.564208984375	1232.564453125	-3.000000142492354E-4	-0.2433949912222651
a1	pepa1b19	DaPR130904_VB98_O1901.m	1603	18.43000030517578	GGSDDSSKDPIDVNYEK		1	a1.a1	1.4999999621068127E-5	37.099998474121094	2	1825.810302734375	1825.80908203125	0.0013000000035390258	0.7120131104248584
a1	pepa1b31	DaPR130904_VB98_O1901.m	1631	18.559999465942383	KMVDPEKPQLGMIDR	M12:+15.99491	1	a1.a1	0.017000000923871994	37.29999923706055	3	1772.9058837890625	1772.90380859375	0.002099999925121665	1.1844973849920062
a1	pepa1b27	DaPR130904_VB98_O1901.m	1646	18.6299991607666	LLEDDKENR		1	a1.a1	0.035999998450279236	33.0	2	1131.564208984375	1131.564453125	-1.9999999494757503E-4	-0.17674644550316368
a1	pepa1a1	DaPR130904_VB98_O1901.m	1724	18.979999542236328	AEPVEVVAPR		1	a1.a1	0.0015999999595806003	44.0	2	1066.5914306640625	1066.589599609375	0.0019000000320374966	1.781378735301139
a1	pepa1a7	DaPR130904_VB98_O1901.m	1736	19.049999237060547	DSEEAEIIR		1	a1.a1	4.4999999227002263E-4	42.79999923706055	2	1061.5137939453125	1061.5113525390625	0.0024999999441206455	2.3551325552391096
a1	pepa1a6	DaPR130904_VB98_O1901.m	1806	19.5	DPIDVNYEK		1	a1.a1	3.400000059627928E-5	42.29999923706055	2	1092.52197265625	1092.521240234375	7.999999797903001E-4	0.7322511913989689
a1	pepa1b18	DaPR130904_VB98_O1901.m	1817	19.549999237060547	GGAAVDPDSGLEHSAHVLEK		1	a1.a1	1.1000000199601345E-7	51.0	2	1988.9691162109375	1988.9676513671875	0.001500000013038516	0.7541600850106526
a1	pepa1b25	DaPR130904_VB98_O1901.m	1827	19.600000381469727	LEQMPSKEDAIEHFMK	M15:+15.99491	1	a1.a1	0.013000000268220901	37.900001525878906	2	1948.9210205078125	1948.9146728515625	0.006300000008195639	3.232568411513762
a1	pepa1b40	DaPR130904_VB98_O1901.m	1948	20.229999542236328	MIFDVESMKK	M1:+15.99491	1	a1.a1	0.035999998450279236	29.899999618530273	2	1243.6075439453125	1243.6064453125	0.0010999999940395355	0.884524198299022
a1	pepa1b40	DaPR130904_VB98_O1901.m	1840	19.700000762939453	MIFDVESMKK	M8:+15.99491	1	a1.a1	0.005799999926239252	33.400001525878906	2	1243.6082763671875	1243.6064453125	0.0017999999690800905	1.4474032165600244
a1	pepa1b16	DaPR130904_VB98_O1901.m	1986	20.459999084472656	GFSLLATEDKEALKK		1	a1.a1	0.017999999225139618	35.5	2	1649.9141845703125	1649.9112548828125	0.002899999963119626	1.7576702713780827
a1	pepa1b50	DaPR130904_VB98_O1901.m	2012	20.600000381469727	SKLPKPVQDLIK		1	a1.a1	0.00930000003427267	38.5	3	1365.847900390625	1365.8468017578125	0.0010000000474974513	0.7321465673972183
a1	pepa1b38	DaPR130904_VB98_O1901.m	2026	20.65999984741211	MAIMVQSPMFDGK	M1:+15.99491 - M4:+15.99491 - M9:+15.99491	1	a1.a1	0.002099999925121665	33.0	2	1502.6722412109375	1502.669189453125	0.003100000089034438	2.0629957084317665
a1	pepa1b42	DaPR130904_VB98_O1901.m	2096	21.059999465942383	MVDPEKPQLGMIDR		1	a1.a1	1.700000069604357E-7	51.599998474121094	2	1628.81689453125	1628.8138427734375	0.003000000026077032	1.8418311210867588
a1	pepa1b21	DaPR130904_VB98_O1901.m	2114	21.15999984741211	GIYFADMVSK	M7:+15.99491	1	a1.a1	2.300000051036477E-4	42.5	2	1146.5518798828125	1146.5504150390625	0.001500000013038516	1.308272181810175
a1	pepa1b10	DaPR130904_VB98_O1901.m	2131	21.25	EELGFRPEYSASQLK		1	a1.a1	1.4000000373926014E-4	37.79999923706055	2	1753.8709716796875	1753.8759765625	-0.004900000058114529	-2.7938121757721195
a1	pepa1b24	DaPR130904_VB98_O1901.m	2170	21.450000762939453	LEQMPSKEDAIEHFMK		1	a1.a1	0.039000000804662704	27.200000762939453	2	1932.923583984375	1932.9197998046875	0.003800000064074993	1.9659377820326356
a1	pepa1b37	DaPR130904_VB98_O1901.m	2171	21.450000762939453	MAIMVQSPMFDGK	M1:+15.99491 - M9:+15.99491	1	a1.a1	0.019999999552965164	29.399999618530273	2	1486.6737060546875	1486.67431640625	-5.000000237487257E-4	-0.336321155367357
a1	pepa1b37	DaPR130904_VB98_O1901.m	2261	21.950000762939453	MAIMVQSPMFDGK	M4:+15.99491 - M9:+15.99491	1	a1.a1	0.0012000000569969416	35.29999923706055	2	1486.6744384765625	1486.67431640625	1.9999999494757503E-4	0.13452845235870936
a1	pepa1b56	DaPR130904_VB98_O1901.m	2176	21.459999084472656	VPHWYHF		1	a1.a1	0.007000000216066837	30.100000381469727	2	985.4695434570312	985.4683227539062	0.0012000000569969416	1.2176952107841712
a1	pepa1a3	DaPR130904_VB98_O1901.m	2183	21.510000228881836	AMVEYEIDLQK	M2:+15.99491	1	a1.a1	2.7999999474559445E-6	49.70000076293945	2	1354.6573486328125	1354.65625	0.0010999999940395355	0.8120141135727499
a1	pepa1b23	DaPR130904_VB98_O1901.m	2208	21.649999618530273	HPDVEVDGFSELR		1	a1.a1	3.3000000985339284E-4	37.0	2	1499.7108154296875	1499.712890625	-0.002099999925121665	-1.4002679701222662
a1	pepa1b15	DaPR130904_VB98_O1901.m	2286	22.079999923706055	GFSLLATEDKEALK		1	a1.a1	4.3000000005122274E-5	38.70000076293945	2	1521.8228759765625	1521.8162841796875	0.006599999964237213	4.3369229471708834
a1	pepa1b39	DaPR130904_VB98_O1901.m	2358	22.450000762939453	MIFDVESMK	M1:+15.99491	1	a1.a1	0.0035000001080334187	38.70000076293945	2	1115.512451171875	1115.5115966796875	8.999999845400453E-4	0.806804686942645
a1	pepa1b47	DaPR130904_VB98_O1901.m	2412	22.709999084472656	SDAYYCTGDVTAWTK	C6:+57.02146	1	a1.a1	3.5000000480067683E-6	40.099998474121094	2	1737.7440185546875	1737.742919921875	0.0012000000569969416	0.6905509688687961
a1	pepa1b36	DaPR130904_VB98_O1901.m	2435	22.829999923706055	MAIMVQSPMFDGK	M9:+15.99491	1	a1.a1	0.003599999938160181	38.900001525878906	2	1470.6798095703125	1470.679443359375	5.000000237487257E-4	0.33997893015122926
a1	pepa1b44	DaPR130904_VB98_O1901.m	2449	22.899999618530273	QQVPSGESAILDR	Q1:-17.02655	1	a1.a1	5.200000146032835E-7	52.599998474121094	2	1382.693115234375	1382.6915283203125	0.0017000000225380063	1.2294861056993374
a1	pepa1b11	DaPR130904_VB98_O1901.m	2483	23.059999465942383	ELLIFNK		1	a1.a1	0.005100000184029341	28.600000381469727	2	876.5204467773438	876.5194091796875	0.0010999999940395355	1.25496364657686
a1	pepa1a9	DaPR130904_VB98_O1901.m	2513	23.18000030517578	EELGFRPEYSASQLK	E1:-18.01056	1	a1.a1	0.0024999999441206455	28.600000381469727	2	1735.8670654296875	1735.8653564453125	0.0017000000225380063	0.9793386429574522
a1	pepa1b13	DaPR130904_VB98_O1901.m	2555	23.3799991607666	FYPLEIDYGQDEEAVKK		1	a1.a1	0.00559999980032444	27.899999618530273	2	2043.9927978515625	2043.991455078125	0.001500000013038516	0.7338582601761334
a1	pepa1b20	DaPR130904_VB98_O1901.m	2594	23.549999237060547	GIYFADMVSK		1	a1.a1	1.8000000272877514E-4	46.0	2	1130.556640625	1130.5555419921875	0.0012000000569969416	1.0614251245740511
a1	pepa1a4	DaPR130904_VB98_O1901.m	2600	23.559999465942383	AQNDLIWNIK		1	a1.a1	0.002199999988079071	39.20000076293945	2	1214.653076171875	1214.6531982421875	-9.999999747378752E-5	-0.08232802384952738
a1	pepa1b59	DaPR130904_VB98_O1901.m	2660	23.829999923706055	VVSEDFLQDVSASTK		1	a1.a1	1.899999979571021E-8	62.5	2	1624.8092041015625	1624.806884765625	0.002400000113993883	1.4770986856940098
a1	pepa1b43	DaPR130904_VB98_O1901.m	2748	24.25	PPEAPVTGYMFGK		1	a1.a1	1.6999999630229468E-8	57.79999923706055	2	1393.673583984375	1393.6824951171875	-0.008799999952316284	-6.3142071333660095
a1	pepa1b35	DaPR130904_VB98_O1901.m	2770	24.360000610351562	MAIMVQSPMFDGK		1	a1.a1	7.300000106624793E-6	41.70000076293945	2	1454.6868896484375	1454.6844482421875	0.0024999999441206455	1.7185857366809667
a1	pepa1b48	DaPR130904_VB98_O1901.m	2889	25.049999237060547	SLQELFLAH		1	a1.a1	3.099999958067201E-5	42.70000076293945	2	1057.568603515625	1057.568115234375	6.000000284984708E-4	0.5673393702546532
a1	pepa1b12	DaPR130904_VB98_O1901.m	2893	25.079999923706055	FYPLEIDYGQDEEAVK		1	a1.a1	0.04800000041723251	24.700000762939453	2	1915.8974609375	1915.8963623046875	0.0010999999940395355	0.5741437875670443
a2	pepa2b16	DaPR130904_VB98_O1901.m	708	12.850000381469727	KAADETLCQTK	C8:+57.02146	1	a2.a1	0.0026000000070780516	39.29999923706055	2	1264.6207275390625	1264.62060546875	1.9999999494757503E-4	0.15815019467711594
a2	pepa2a5	DaPR130904_VB98_O1901.m	717	12.90999984741211	CAGGHDDATLAR	C1:+57.02146	1	a2.a1	4.099999983964153E-8	50.400001525878906	2	1243.549560546875	1243.548828125	7.999999797903001E-4	0.6433201187576408
a2	pepa2b22	DaPR130904_VB98_O1901.m	726	12.960000038146973	VLHNAQEVEK		1	a2.a1	1.1000000085914508E-4	38.900001525878906	2	1166.614013671875	1166.6168212890625	-0.00279999990016222	-2.4001024578647323
a2	pepa2b21	DaPR130904_VB98_O1901.m	845	13.90999984741211	VADNPSYNTK		1	a2.a1	0.006200000178068876	38.400001525878906	2	1108.5289306640625	1108.52734375	0.0015999999595806003	1.4433563309029565
a2	pepa2b23	DaPR130904_VB98_O1901.m	919	14.5	VLHNAQEVEKEPGQR		1	a2.a1	0.001500000013038516	39.400001525878906	2	1733.8936767578125	1733.893310546875	3.9999998989515007E-4	0.23069469583972782
a2	pepa2b23	DaPR130904_VB98_O1901.m	917	14.479999542236328	VLHNAQEVEKEPGQR		1	a2.a1	8.099999977275729E-4	36.20000076293945	3	1733.892822265625	1733.893310546875	-5.000000237487257E-4	-0.2883683907812207
a2	pepa2a1	DaPR130904_VB98_O1901.m	941	14.630000114440918	AADETLCQTK	C7:+57.02146	1	a2.a1	9.300000237999484E-5	46.099998474121094	2	1136.526611328125	1136.525634765625	0.0010000000474974513	0.8798746081109485
a2	pepa2b19	DaPR130904_VB98_O1901.m	1095	15.710000038146973	SLKPVLPHK		1	a2.a1	0.027000000700354576	23.399999618530273	2	1018.6453247070312	1018.6411743164062	0.004100000020116568	4.024969855423341
a2	pepa2b18	DaPR130904_VB98_O1901.m	1236	16.530000686645508	SEAHTADGISIR		1	a2.a1	0.004999999888241291	33.70000076293945	3	1256.6253662109375	1256.6234130859375	0.0020000000949949026	1.5915667925392438
a2	pepa2b18	DaPR130904_VB98_O1901.m	1231	16.5	SEAHTADGISIR		1	a2.a1	2.8000000384054147E-5	61.0	2	1256.6239013671875	1256.6234130859375	6.000000284984708E-4	0.47747003776177305
a2	pepa2a9	DaPR130904_VB98_O1901.m	1401	17.40999984741211	GASFVTSTNPR		1	a2.a1	0.0430000014603138	32.70000076293945	2	1136.5714111328125	1136.5699462890625	0.0015999999595806003	1.407744384588605
a2	pepa2b11	DaPR130904_VB98_O1901.m	1548	18.15999984741211	LCAMVADNPSYNTK	C2:+57.02146 - M4:+15.99491	1	a2.a1	9.899999895424116E-6	39.599998474121094	2	1599.7161865234375	1599.714599609375	0.0017000000225380063	1.0626895715980333
a2	pepa2b12	DaPR130904_VB98_O1901.m	1568	18.260000228881836	LQNELDMVK	M7:+15.99491	1	a2.a1	6.500000017695129E-4	41.79999923706055	2	1105.55615234375	1105.55615234375	-0.0	-0.0
a2	pepa2b17	DaPR130904_VB98_O1901.m	1694	18.850000381469727	NLQDVVER		1	a2.a1	0.006200000178068876	39.5	2	972.5121459960938	972.5112915039062	7.999999797903001E-4	0.8226125359975698
a2	pepa2a8	DaPR130904_VB98_O1901.m	1730	19.010000228881836	FCVDYAK	C2:+57.02146	1	a2.a1	6.0999998822808266E-5	29.100000381469727	2	902.4078979492188	902.4080810546875	-1.9999999494757503E-4	-0.221629215369864
a2	pepa2b10	DaPR130904_VB98_O1901.m	1849	19.729999542236328	LCAMVADNPSYNTK	C2:+57.02146	1	a2.a1	1.6999999630229468E-8	61.20000076293945	2	1583.7215576171875	1583.7197265625	0.0019000000320374966	1.1997072462824532
a2	pepa2b20	DaPR130904_VB98_O1901.m	1870	19.829999923706055	TGKPLPFGTLGVHK		1	a2.a1	0.009999999776482582	32.70000076293945	2	1451.8392333984375	1451.8372802734375	0.0019000000320374966	1.308686626148388
a2	pepa2b20	DaPR130904_VB98_O1901.m	1862	19.799999237060547	TGKPLPFGTLGVHK		1	a2.a1	0.028999999165534973	35.20000076293945	3	1451.8388671875	1451.8372802734375	0.001500000013038516	1.0331736437819035
a2	pepa2b13	DaPR130904_VB98_O1901.m	1907	20.030000686645508	LTKEDEQQQALQDIASR		1	a2.a1	4.8999998398358E-5	44.79999923706055	2	1973.001708984375	1972.9937744140625	0.007899999618530273	4.004067180027675
a2	pepa2a6	DaPR130904_VB98_O1901.m	1951	20.25	DLEQGDVSETIR		1	a2.a1	7.500000265281415E-8	54.5	2	1361.6563720703125	1361.6546630859375	0.0017000000225380063	1.2484810346004116
a2	pepa2a7	DaPR130904_VB98_O1901.m	2137	21.280000686645508	EDEQQQALQDIASR		1	a2.a1	0.004000000189989805	35.0	2	1630.7646484375	1630.76708984375	-0.002400000113993883	-1.471700115203966
a2	pepa2a4	DaPR130904_VB98_O1901.m	2300	22.149999618530273	ALDLADMITR	M7:+15.99491	1	a2.a1	1.5999999902760464E-7	53.79999923706055	2	1134.5853271484375	1134.582763671875	0.0026000000070780516	2.291591314734603
a2	pepa2b14	DaPR130904_VB98_O1901.m	2517	23.200000762939453	LYLPPSTPDFSR		1	a2.a1	0.004900000058114529	35.5	2	1392.7200927734375	1392.7161865234375	0.0038999998942017555	2.800283311086601
a2	pepa2b25	DaPR130904_VB98_O1901.m	2788	24.450000762939453	VIQEGLEGLVLK		1	a2.a1	0.0019000000320374966	43.20000076293945	2	1297.7735595703125	1297.77294921875	6.000000284984708E-4	0.462330509246372
a2	pepa2a2	DaPR130904_VB98_O1901.m	2807	24.530000686645508	AAVWEITGAEFSK		1	a2.a1	2.7999999474559445E-7	48.79999923706055	2	1408.71142578125	1408.7110595703125	3.000000142492354E-4	0.2129606438532128
a2	pepa2a3	DaPR130904_VB98_O1901.m	2921	25.25	ALDLADMITR		1	a2.a1	2.4000000848900527E-6	53.900001525878906	2	1118.5897216796875	1118.5877685546875	0.0019000000320374966	1.6985703629608444
a2	pepa2b15	DaPR130904_VB98_O1901.m	2985	25.6299991607666	IYYPDFIVPDPK		1	a2.a1	0.013000000268220901	30.600000381469727	2	1466.75927734375	1466.7569580078125	0.002300000051036477	1.5680853180750527
a2	pepa2b24	DaPR130904_VB98_O1901.m	3126	26.799999237060547	VLLDIFTGVR		1	a2.a1	0.012000000104308128	32.400001525878906	2	1132.6732177734375	1132.6728515625	3.9999998989515007E-4	0.3531469738533575
a3	pepa3b14	DaPR130904_VB98_O1901.m	611	11.90999984741211	VPSPPPGHK		1	a3.a1	0.019999999552965164	31.100000381469727	2	915.5062866210938	915.505126953125	0.0012000000569969416	1.3107518698345675
a3	pepa3a8	DaPR130904_VB98_O1901.m	786	13.40999984741211	KLEEEEDGKLK		1	a3.a1	1.9999999494757503E-4	35.29999923706055	2	1317.6898193359375	1317.6900634765625	-1.9999999494757503E-4	-0.15178075671292515
a3	pepa3a8	DaPR130904_VB98_O1901.m	782	13.380000114440918	KLEEEEDGKLK		1	a3.a1	0.020999999716877937	34.400001525878906	3	1317.6904296875	1317.6900634765625	3.000000142492354E-4	0.22767115163464344
a3	pepa3b12	DaPR130904_VB98_O1901.m	935	14.600000381469727	SMMNLQTK	M3:+15.99491	1	a3.a1	0.03799999877810478	28.899999618530273	2	968.457763671875	968.4544067382812	0.0034000000450760126	3.510748695467335
a3	pepa3a6	DaPR130904_VB98_O1901.m	942	14.649999618530273	LEVQATDREENK		1	a3.a1	0.0015999999595806003	33.900001525878906	2	1431.7080078125	1431.707763671875	1.9999999494757503E-4	0.13969330894360638
a3	pepa3a9	DaPR130904_VB98_O1901.m	1007	15.130000114440918	MLDHEYTTK		1	a3.a1	2.700000004551839E-5	43.29999923706055	2	1137.52587890625	1137.52490234375	0.0010000000474974513	0.8791016754332646
a3	pepa3a3	DaPR130904_VB98_O1901.m	1191	16.25	AVAILCNHQR	C6:+57.02146	1	a3.a1	0.017000000923871994	43.79999923706055	2	1181.6220703125	1181.6212158203125	8.999999845400453E-4	0.7616653903046601
a3	pepa3a2	DaPR130904_VB98_O1901.m	1349	17.149999618530273	AGNEKEEGETADTVGCCSLR	C16:+57.02146 - C17:+57.02146	1	a3.a1	0.023000000044703484	25.200000762939453	3	2182.93359375	2182.934326171875	-7.999999797903001E-4	-0.3664791790567645
a3	pepa3a2	DaPR130904_VB98_O1901.m	1351	17.149999618530273	AGNEKEEGETADTVGCCSLR	C16:+57.02146 - C17:+57.02146	1	a3.a1	0.041999999433755875	24.600000381469727	2	2182.943603515625	2182.934326171875	0.00930000003427267	4.260320579859913
a3	pepa3b15	DaPR130904_VB98_O1901.m	1719	18.959999084472656	YIMLNPSSR	M3:+15.99491	1	a3.a1	0.0430000014603138	27.600000381469727	2	1096.546875	1096.5460205078125	8.999999845400453E-4	0.8207589719975944
a3	pepa3a4	DaPR130904_VB98_O1901.m	1783	19.3799991607666	ELTAPDENIPAK		1	a3.a1	0.0071000000461936	30.5	2	1297.6663818359375	1297.663818359375	0.0026000000070780516	2.0036006015527263
a3	pepa3b11	DaPR130904_VB98_O1901.m	1926	20.110000610351562	SGDHLHNDSQIEADFR	S1:+42.01057	1	a3.a1	7.699999855503847E-7	39.29999923706055	2	1882.8328857421875	1882.8319091796875	0.0010999999940395355	0.5842263394180438
a3	pepa3b13	DaPR130904_VB98_O1901.m	2174	21.459999084472656	TYNASITLQQQLK		1	a3.a1	0.04399999976158142	29.200000762939453	2	1507.8150634765625	1507.8118896484375	0.0031999999191612005	2.1222805982166086
a3	pepa3a1	DaPR130904_VB98_O1901.m	2378	22.530000686645508	AEEVATFFAK		1	a3.a1	0.004399999976158142	50.5	2	1112.5655517578125	1112.562744140625	0.002899999963119626	2.6065945299648408
a3	pepa3b10	DaPR130904_VB98_O1901.m	2446	22.8799991607666	NLQLFMENK		1	a3.a1	0.020999999716877937	46.400001525878906	2	1136.5767822265625	1136.5772705078125	-5.000000237487257E-4	-0.43991731730243927
a3	pepa3a7	DaPR130904_VB98_O1901.m	2637	23.729999542236328	IMPEDIIINCSK	C10:+57.02146	1	a3.a1	0.0035000001080334187	31.0	2	1432.7171630859375	1432.7178955078125	-6.99999975040555E-4	-0.4885818605570269
a3	pepa3a5	DaPR130904_VB98_O1901.m	2749	24.25	GPVFAPPYEPLPENVK		1	a3.a1	0.014999999664723873	35.29999923706055	2	1753.9208984375	1753.9163818359375	0.004600000102072954	2.6227020567866735
a4	pepa4a5	DaPR130904_VB98_O1901.m	608	11.880000114440918	GREEYEGPNK		1	a4.a1	0.00839999970048666	31.600000381469727	2	1178.542724609375	1178.5440673828125	-0.0013000000035390258	-1.1030559140872263
a4	pepa4b12	DaPR130904_VB98_O1901.m	944	14.649999618530273	SPPPGMGLNQNR	M6:+15.99491	1	a4.a1	0.02199999988079071	27.700000762939453	2	1283.615966796875	1283.616455078125	-5.000000237487257E-4	-0.3895244734287035
a4	pepa4a7	DaPR130904_VB98_O1901.m	1017	15.210000038146973	MEELHNQEMQK		1	a4.a1	5.400000009103678E-5	38.79999923706055	2	1416.6236572265625	1416.625	-0.0013000000035390258	-0.9176740517349515
a4	pepa4b10	DaPR130904_VB98_O1901.m	1072	15.579999923706055	MGGGGAMNMGDPYGSGGQK	M7:+15.99491 - M9:+15.99491	1	a4.a1	0.009200000204145908	25.5	2	1803.7093505859375	1803.7099609375	-5.000000237487257E-4	-0.2772064437060849
a4	pepa4a4	DaPR130904_VB98_O1901.m	1094	15.710000038146973	GMGPGTPAGYGR	M2:+15.99491	1	a4.a1	1.8000000272877514E-4	35.70000076293945	2	1136.51708984375	1136.5157470703125	0.00139999995008111	1.231835065805293
a4	pepa4a1	DaPR130904_VB98_O1901.m	1099	15.729999542236328	AELDDTPMR	M8:+15.99491	1	a4.a1	8.200000156648457E-4	44.099998474121094	2	1063.464599609375	1063.472900390625	-0.008200000040233135	-7.710586736362711
a4	pepa4a6	DaPR130904_VB98_O1901.m	1120	15.859999656677246	ISDSEGFK		1	a4.a1	0.009100000374019146	31.100000381469727	2	882.4219360351562	882.4207763671875	0.0012000000569969416	1.3598955159886272
a4	pepa4a3	DaPR130904_VB98_O1901.m	1419	17.5	GMGPGTPAGYGR		1	a4.a1	1.4999999621068127E-5	46.20000076293945	2	1120.517822265625	1120.520751953125	-0.003000000026077032	-2.6773266098355415
a4	pepa4a2	DaPR130904_VB98_O1901.m	1458	17.709999084472656	FATHAAALSVR		1	a4.a1	5.80000005356851E-7	57.099998474121094	2	1143.6280517578125	1143.6273193359375	7.999999797903001E-4	0.699528566924084
a4	pepa4b11	DaPR130904_VB98_O1901.m	1517	18.0	MGYMDPR		1	a4.a1	3.3000000985339284E-4	32.599998474121094	2	869.3659057617188	869.3648071289062	0.0010000000474974513	1.150265158305603
a4	pepa4a9	DaPR130904_VB98_O1901.m	1691	18.829999923706055	MGGGGAMNMGDPYGSGGQK	M1:+15.99491	1	a4.a1	0.013000000268220901	27.899999618530273	2	1787.717529296875	1787.7149658203125	0.0026000000070780516	1.454370555031413
a4	pepa4a8	DaPR130904_VB98_O1901.m	1852	19.75	MGGGGAMNMGDPYGSGGQK		1	a4.a1	0.013000000268220901	32.099998474121094	2	1771.7276611328125	1771.7200927734375	0.007600000128149986	4.289616717194307
a4	pepa4b13	DaPR130904_VB98_O1901.m	2123	21.209999084472656	YGEPGEVFINK		1	a4.a1	0.029999999329447746	39.79999923706055	2	1252.6231689453125	1252.621337890625	0.0020000000949949026	1.5966517849383277
a5	pepa5a9	DaPR130904_VB98_O1901.m	629	12.079999923706055	PQPQNGSSGMGSTVSK	M10:+15.99491	1	a5.a1	0.029999999329447746	23.100000381469727	2	1577.72314453125	1577.7227783203125	3.9999998989515007E-4	0.2535299581089912
a5	pepa5a1	DaPR130904_VB98_O1901.m	722	12.949999809265137	AAGPSLSHTSGGTQSK		1	a5.a1	1.7999999499807018E-6	46.70000076293945	2	1485.7301025390625	1485.7296142578125	5.000000237487257E-4	0.336535005394301
a5	pepa5a8	DaPR130904_VB98_O1901.m	981	14.90999984741211	PQPQNGSSGMGSTVSK		1	a5.a1	0.009499999694526196	29.100000381469727	2	1561.72802734375	1561.7279052734375	1.9999999494757503E-4	0.12806327803469564
a5	pepa5b10	DaPR130904_VB98_O1901.m	1130	15.90999984741211	SGGVGGSNTNWK		1	a5.a1	1.3999999737279722E-6	52.70000076293945	2	1163.5445556640625	1163.54443359375	1.9999999494757503E-4	0.17188857526467682
a5	pepa5a2	DaPR130904_VB98_O1901.m	1291	16.850000381469727	ATAFNEQVDK		1	a5.a1	2.3999999393709004E-4	45.099998474121094	2	1122.543212890625	1122.54296875	3.000000142492354E-4	0.2672503615458911
a5	pepa5a4	DaPR130904_VB98_O1901.m	1465	17.75	ATVMDVKPVDYR	M4:+15.99491	1	a5.a1	0.02800000086426735	33.599998474121094	3	1409.71044921875	1409.709716796875	6.000000284984708E-4	0.42561955936700463
a5	pepa5a7	DaPR130904_VB98_O1901.m	1636	18.579999923706055	NIYLMDTSGK	M5:+15.99491	1	a5.a1	0.017999999225139618	30.200000762939453	2	1157.5506591796875	1157.5511474609375	-3.9999998989515007E-4	-0.34555707605019537
a5	pepa5a3	DaPR130904_VB98_O1901.m	1881	19.899999618530273	ATVMDVKPVDYR		1	a5.a1	3.499999875202775E-4	35.79999923706055	2	1393.7166748046875	1393.71484375	0.0019000000320374966	1.363263109780233
a5	pepa5a6	DaPR130904_VB98_O1901.m	2138	21.280000686645508	NIYLMDTSGK		1	a5.a1	0.020999999716877937	30.200000762939453	2	1141.5577392578125	1141.55615234375	0.0015999999595806003	1.4015954942694766
a5	pepa5b12	DaPR130904_VB98_O1901.m	2344	22.360000610351562	VVTATLWGEDADK		1	a5.a1	0.012000000104308128	33.20000076293945	2	1404.7022705078125	1404.7010498046875	0.00139999995008111	0.9966533094538294
a5	pepa5b11	DaPR130904_VB98_O1901.m	2436	22.829999923706055	VVPIASLTPYQSK		1	a5.a1	0.006300000008195639	40.400001525878906	2	1402.7955322265625	1402.7945556640625	0.0010999999940395355	0.7841490327988987
a5	pepa5a5	DaPR130904_VB98_O1901.m	2908	25.15999984741211	FFPLIEVNK		1	a5.a1	4.1000000783242285E-4	33.20000076293945	2	1106.6253662109375	1106.6248779296875	5.000000237487257E-4	0.4518243116711267
a6	pepa6a7	DaPR130904_VB98_O1901.m	932	14.579999923706055	PQATAVYK		1	a6.a1	0.03700000047683716	32.20000076293945	2	877.4790649414062	877.4782104492188	7.999999797903001E-4	0.9117035275220632
a6	pepa6b10	DaPR130904_VB98_O1901.m	1016	15.199999809265137	VAQGVSGAVQDK		1	a6.a1	8.29999979856666E-9	60.099998474121094	2	1158.61279296875	1158.61181640625	0.0010999999940395355	0.9494120277932993
a6	pepa6a9	DaPR130904_VB98_O1901.m	1318	16.959999084472656	TSSAQVEGGVHSLHSYEK		1	a6.a1	3.000000142492354E-4	37.400001525878906	2	1915.915771484375	1915.9149169921875	8.999999845400453E-4	0.4697494531505415
a6	pepa6a4	DaPR130904_VB98_O1901.m	1785	19.399999618530273	GMGSLDAMDK		1	a6.a1	5.400000009103678E-5	41.099998474121094	2	1024.4388427734375	1024.4442138671875	-0.0052999998442828655	-5.1735368041914445
a6	pepa6a1	DaPR130904_VB98_O1901.m	1832	19.6299991607666	AMMYSGELK		1	a6.a1	0.026000000536441803	31.100000381469727	2	1029.4754638671875	1029.474853515625	6.99999975040555E-4	0.6799583036439176
a6	pepa6a8	DaPR130904_VB98_O1901.m	2392	22.600000381469727	REDLVVAPAGITLK		1	a6.a1	5.400000009103678E-5	42.70000076293945	2	1481.8707275390625	1481.8690185546875	0.0017000000225380063	1.1471999220255438
a6	pepa6a8	DaPR130904_VB98_O1901.m	2380	22.549999237060547	REDLVVAPAGITLK		1	a6.a1	0.0044999998062849045	41.20000076293945	3	1481.8704833984375	1481.8690185546875	0.00139999995008111	0.94475283075057
a6	pepa6a5	DaPR130904_VB98_O1901.m	2470	23.0	KYEQGFITDPVVLSPK		1	a6.a1	9.500000160187483E-4	32.599998474121094	2	1820.9801025390625	1820.979736328125	3.9999998989515007E-4	0.21966196653111655
a6	pepa6a2	DaPR130904_VB98_O1901.m	2581	23.479999542236328	DKYPNLQVIGGNVVTAAQAK		1	a6.a1	5.0999999075429514E-5	43.70000076293945	3	2086.12841796875	2086.129638671875	-0.0010999999940395355	-0.5272922514728497
a6	pepa6a6	DaPR130904_VB98_O1901.m	2718	24.100000381469727	NLIDAGVDALR		1	a6.a1	5.39999979082495E-4	54.29999923706055	2	1156.6336669921875	1156.6324462890625	0.0012000000569969416	1.0374947208571053
a6	pepa6a3	DaPR130904_VB98_O1901.m	2765	24.329999923706055	EDLVVAPAGITLK		1	a6.a1	0.03500000014901161	26.100000381469727	2	1325.7677001953125	1325.7679443359375	-1.9999999494757503E-4	-0.15085595922124426
a6	pepa6b11	DaPR130904_VB98_O1901.m	2837	24.709999084472656	YEQGFITDPVVLSPK		1	a6.a1	3.999999975690116E-8	45.099998474121094	2	1692.888427734375	1692.8846435546875	0.003700000001117587	2.185618503425252
a7	pepa7a7	DaPR130904_VB98_O1901.m	733	13.029999732971191	SDIPEKPK		1	a7.a1	0.01600000075995922	30.0	2	913.499755859375	913.4993286132812	3.9999998989515007E-4	0.4378766107057372
a7	pepa7a9	DaPR130904_VB98_O1901.m	1374	17.260000228881836	VRPDEIMR		1	a7.a1	9.399999980814755E-4	37.0	2	1015.5396728515625	1015.5358276367188	0.0038999998942017555	3.840337079271297
a7	pepa7a3	DaPR130904_VB98_O1901.m	1403	17.40999984741211	FREDHPDLIQNAK		1	a7.a1	0.002199999988079071	32.79999923706055	2	1582.801025390625	1582.7977294921875	0.0034000000450760126	2.1480950987760403
a7	pepa7a3	DaPR130904_VB98_O1901.m	1402	17.40999984741211	FREDHPDLIQNAK		1	a7.a1	0.007000000216066837	42.20000076293945	3	1582.8006591796875	1582.7977294921875	0.003000000026077032	1.8953780196788181
a7	pepa7a1	DaPR130904_VB98_O1901.m	1452	17.68000030517578	DFSGDMCK	C7:+57.02146	1	a7.a1	0.01899999938905239	19.200000762939453	2	959.3611450195312	959.3602294921875	0.0010000000474974513	1.0423613745451752
a7	pepa7a8	DaPR130904_VB98_O1901.m	1685	18.799999237060547	TPQQLWYTHEK		1	a7.a1	0.039000000804662704	35.70000076293945	2	1430.708251953125	1430.7066650390625	0.0015999999595806003	1.1183284447318316
a7	pepa7a6	DaPR130904_VB98_O1901.m	1837	19.68000030517578	MWNDLSEK		1	a7.a1	0.041999999433755875	26.0	2	1022.4627075195312	1022.4616088867188	0.0010999999940395355	1.0758350088442368
a7	pepa7a4	DaPR130904_VB98_O1901.m	1866	19.829999923706055	HPELNISEEGITK		1	a7.a1	0.01899999938905239	24.5	2	1466.7503662109375	1466.7490234375	0.00139999995008111	0.9544918235568649
a7	pepa7a5	DaPR130904_VB98_O1901.m	2013	20.600000381469727	MVLCSQQWK	C4:+57.02146	1	a7.a1	0.0026000000070780516	42.900001525878906	2	1179.565673828125	1179.5653076171875	3.9999998989515007E-4	0.3391079640203905
a7	pepa7b10	DaPR130904_VB98_O1901.m	2093	21.059999465942383	WVEISNEVR		1	a7.a1	0.04500000178813934	38.900001525878906	2	1131.5809326171875	1131.5797119140625	0.0013000000035390258	1.1488364362242596
a7	pepa7a2	DaPR130904_VB98_O1901.m	2153	21.360000610351562	FLESLPEEEQQR		1	a7.a1	0.03700000047683716	30.100000381469727	2	1504.729248046875	1504.7281494140625	0.0010999999940395355	0.7310290529673901
a8	pepa8a4	DaPR130904_VB98_O1901.m	1013	15.180000305175781	FSISAHGK		1	a8.a1	0.0010000000474974513	36.900001525878906	2	846.4473876953125	846.4473266601562	9.999999747378752E-5	0.11814083915694962
a8	pepa8a5	DaPR130904_VB98_O1901.m	1161	16.100000381469727	GAVIVVSHDAR		1	a8.a1	6.799999973736703E-4	50.70000076293945	2	1123.623046875	1123.622314453125	7.999999797903001E-4	0.711982994196467
a8	pepa8a3	DaPR130904_VB98_O1901.m	1175	16.15999984741211	AVSEEQQPALK		1	a8.a1	0.004900000058114529	47.0	2	1199.627685546875	1199.6270751953125	6.99999975040555E-4	0.5835146517734165
a8	pepa8a2	DaPR130904_VB98_O1901.m	1209	16.360000610351562	ADDPYAHLSK		1	a8.a1	0.0026000000070780516	45.400001525878906	2	1116.5335693359375	1116.5323486328125	0.0012000000569969416	1.0747561935543872
a8	pepa8a6	DaPR130904_VB98_O1901.m	1343	17.110000610351562	LQGQLEQGDDTAAER		1	a8.a1	0.00139999995008111	42.5	2	1630.771728515625	1630.76708984375	0.004600000102072954	2.820758482754087
a8	pepa8a8	DaPR130904_VB98_O1901.m	1936	20.15999984741211	MEETPTEYLQR	M1:+15.99491	1	a8.a1	0.04600000008940697	26.399999618530273	2	1412.6356201171875	1412.6365966796875	-0.0010000000474974513	-0.7078961778619411
a8	pepa8a9	DaPR130904_VB98_O1901.m	1958	20.280000686645508	NQDEESQEAPELLK		1	a8.a1	5.900000178371556E-5	49.599998474121094	2	1629.761962890625	1629.7607421875	0.0013000000035390258	0.7976630985687738
a8	pepa8a7	DaPR130904_VB98_O1901.m	2055	20.809999465942383	MEETPTEYLQR		1	a8.a1	0.017000000923871994	28.799999237060547	2	1396.64306640625	1396.6417236328125	0.00139999995008111	1.0024045010194615
a8	pepa8a1	DaPR130904_VB98_O1901.m	2067	20.899999618530273	AANAAENDFSVSQAEMSSR		1	a8.a1	0.002300000051036477	36.900001525878906	2	1984.8695068359375	1984.866943359375	0.0026000000070780516	1.3099114858941463
a8	pepa8b11	DaPR130904_VB98_O1901.m	2295	22.1299991607666	VVFAELACR	C8:+57.02146	1	a8.a1	7.300000288523734E-4	46.099998474121094	2	1064.55712890625	1064.55615234375	0.0010000000474974513	0.9393586663285252
a8	pepa8b10	DaPR130904_VB98_O1901.m	3152	27.010000228881836	STLLLLLTGK		1	a8.a1	0.0010999999940395355	35.79999923706055	2	1058.683349609375	1058.682373046875	0.0010000000474974513	0.9445704140888483
a9	pepa9a6	DaPR130904_VB98_O1901.m	432	9.899999618530273	HMSKDPTTQK		1	a9.a1	0.04500000178813934	23.200000762939453	2	1172.5736083984375	1172.5732421875	3.9999998989515007E-4	0.3411300680449846
a9	pepa9a7	DaPR130904_VB98_O1901.m	853	13.960000038146973	LEEAVNR		1	a9.a1	0.03500000014901161	29.700000762939453	2	830.4379272460938	830.4370727539062	7.999999797903001E-4	0.9633481043149118
a9	pepa9a5	DaPR130904_VB98_O1901.m	923	14.529999732971191	HEPGLGGPAER		1	a9.a1	0.027000000700354576	27.899999618530273	2	1119.5521240234375	1119.5545654296875	-0.002400000113993883	-2.1437098182639787
a9	pepa9a8	DaPR130904_VB98_O1901.m	1185	16.209999084472656	KDENESSAPADGEGGSELQPK		1	a9.a1	7.300000288523734E-4	45.599998474121094	3	2144.960205078125	2144.958251953125	0.0020000000949949026	0.9324191243227096
a9	pepa9a1	DaPR130904_VB98_O1901.m	1315	16.950000762939453	AAGAGTAGPASGPGVVR		1	a9.a1	2.800000074785203E-4	42.0	2	1395.735107421875	1395.7342529296875	7.999999797903001E-4	0.5731749995467091
a9	pepa9b11	DaPR130904_VB98_O1901.m	1683	18.799999237060547	TLSGAQDSEAAFAK		1	a9.a1	7.400000185953104E-7	50.599998474121094	2	1395.6773681640625	1395.675537109375	0.0019000000320374966	1.3613479505219694
a9	pepa9b10	DaPR130904_VB98_O1901.m	2049	20.780000686645508	NPPTTIGMMTLK	M8:+15.99491	1	a9.a1	0.017999999225139618	31.399999618530273	2	1319.674560546875	1319.670166015625	0.004399999976158142	3.3341664375445506
a9	pepa9a9	DaPR130904_VB98_O1901.m	2455	22.93000030517578	NPPTTIGMMTLK		1	a9.a1	6.599999778700294E-6	47.099998474121094	2	1303.6773681640625	1303.67529296875	0.002099999925121665	1.610830500852334
a9	pepa9a4	DaPR130904_VB98_O1901.m	3009	25.780000686645508	DLVLPTQALPASPALK		1	a9.a1	3.000000142492354E-4	40.900001525878906	2	1633.952880859375	1633.9527587890625	1.9999999494757503E-4	0.12240255654379928
a9	pepa9a3	DaPR130904_VB98_O1901.m	3037	25.959999084472656	DIMQALLVRPLGK		1	a9.a1	0.009700000286102295	33.29999923706055	2	1453.857666015625	1453.8564453125	0.00139999995008111	0.9629561120666121
a9	pepa9a2	DaPR130904_VB98_O1901.m	3080	26.360000610351562	DIMQALLVR		1	a9.a1	0.006000000052154064	49.900001525878906	2	1058.60693359375	1058.6031494140625	0.0038999998942017555	3.6841000297046236
b10	pepb10a2	DaPR130904_VB98_O1901.m	1168	16.1299991607666	GPLTQVTDRK		1	b10.a1	1.2000000424450263E-5	39.400001525878906	2	1114.6217041015625	1114.6219482421875	-1.9999999494757503E-4	-0.17943303131881141
b10	pepb10a6	DaPR130904_VB98_O1901.m	1275	16.760000228881836	PANWAPGR		1	b10.a1	0.00419999985024333	36.29999923706055	2	868.443359375	868.4428100585938	5.000000237487257E-4	0.5757431784310479
b10	pepb10a3	DaPR130904_VB98_O1901.m	1303	16.899999618530273	HLVSAGYVHVNR		1	b10.a1	0.019999999552965164	37.099998474121094	3	1351.7257080078125	1351.723388671875	0.002400000113993883	1.7755112725777307
b10	pepb10a3	DaPR130904_VB98_O1901.m	1308	16.90999984741211	HLVSAGYVHVNR		1	b10.a1	2.100000074278796E-6	42.900001525878906	2	1351.7279052734375	1351.723388671875	0.004600000102072954	3.4030631863170226
b10	pepb10a1	DaPR130904_VB98_O1901.m	1847	19.729999542236328	DTLGSWQR		1	b10.a1	8.099999977275729E-4	37.900001525878906	2	962.46875	962.4694213867188	-6.99999975040555E-4	-0.7272958075197862
b10	pepb10a8	DaPR130904_VB98_O1901.m	1971	20.3799991607666	TQVELVADPETR		1	b10.a1	0.0013000000035390258	43.400001525878906	2	1357.6973876953125	1357.6961669921875	0.0012000000569969416	0.8838502208158967
b10	pepb10a7	DaPR130904_VB98_O1901.m	1998	20.510000228881836	SGPLCLPESR	C5:+57.02146	1	b10.a1	7.200000254670158E-5	39.79999923706055	2	1115.5533447265625	1115.5517578125	0.0015999999595806003	1.4342677947261373
b10	pepb10a4	DaPR130904_VB98_O1901.m	2192	21.559999465942383	LLVFTAAGVKPQGK		1	b10.a1	0.006599999964237213	26.5	2	1428.8587646484375	1428.857666015625	0.0010999999940395355	0.7698457447527924
b10	pepb10b10	DaPR130904_VB98_O1901.m	2294	22.110000610351562	VFPTGPSDWR		1	b10.a1	0.03799999877810478	28.5	2	1161.5701904296875	1161.5692138671875	0.0010999999940395355	0.9469947902435611
b10	pepb10a5	DaPR130904_VB98_O1901.m	2396	22.6299991607666	LVIFTNQMSIGR	M8:+15.99491	1	b10.a1	1.1000000085914508E-4	51.0	2	1394.7481689453125	1394.7464599609375	0.0017000000225380063	1.2188595356503849
b10	pepb10a9	DaPR130904_VB98_O1901.m	2947	25.40999984741211	VAGFDLDGTLITTR		1	b10.a1	3.800000058618025E-6	50.29999923706055	2	1478.786376953125	1478.785400390625	0.0010999999940395355	0.7438537016587854
b11	pepb11a9	DaPR130904_VB98_O1901.m	1216	16.399999618530273	TLYISDSDKR		1	b11.a1	0.002099999925121665	43.5	2	1197.61181640625	1197.6114501953125	3.9999998989515007E-4	0.333998134227855
b11	pepb11a1	DaPR130904_VB98_O1901.m	1516	18.0	CSAAGAILR	C1:+57.02146	1	b11.a1	0.0019000000320374966	45.900001525878906	2	918.4834594726562	918.4829711914062	5.000000237487257E-4	0.5443759323051496
b11	pepb11a5	DaPR130904_VB98_O1901.m	1519	18.010000228881836	NADLCIASGTK	C5:+57.02146	1	b11.a1	0.0430000014603138	42.0	2	1149.559326171875	1149.5572509765625	0.002099999925121665	1.8267902040874346
b11	pepb11a2	DaPR130904_VB98_O1901.m	1534	18.079999923706055	DGYIHYGQTVK		1	b11.a1	1.2000000424450263E-5	42.29999923706055	2	1280.6282958984375	1280.62744140625	8.999999845400453E-4	0.7027804929369311
b11	pepb11a4	DaPR130904_VB98_O1901.m	2151	21.350000381469727	MYLCLSQER	C4:+57.02146	1	b11.a1	6.399999838322401E-4	38.400001525878906	2	1199.556884765625	1199.55517578125	0.0017999999690800905	1.500556210686833
b11	pepb11a8	DaPR130904_VB98_O1901.m	2241	21.850000381469727	QTALLDADDPVSQLHK		1	b11.a1	0.017999999225139618	34.599998474121094	3	1750.89990234375	1750.8974609375	0.002400000113993883	1.3707256807082397
b11	pepb11a8	DaPR130904_VB98_O1901.m	2242	21.850000381469727	QTALLDADDPVSQLHK		1	b11.a1	1.8999999156221747E-5	40.20000076293945	2	1750.8994140625	1750.8974609375	0.0020000000949949026	1.1422714005901997
b11	pepb11a3	DaPR130904_VB98_O1901.m	2350	22.399999618530273	LVCSVTGMALPR	C3:+57.02146	1	b11.a1	2.2000000171829015E-4	41.70000076293945	2	1303.688232421875	1303.6865234375	0.0017999999690800905	1.380699989391571
b11	pepb11a6	DaPR130904_VB98_O1901.m	2374	22.510000228881836	QPVQVPVTLVR		1	b11.a1	0.029999999329447746	24.200000762939453	2	1235.74658203125	1235.74755859375	-7.999999797903001E-4	-0.6473813961653141
b11	pepb11a7	DaPR130904_VB98_O1901.m	2773	24.360000610351562	QTALLDADDPVSQLHK	Q1:-17.02655	1	b11.a1	9.999999974752427E-7	47.70000076293945	2	1733.8709716796875	1733.870849609375	9.999999747378752E-5	0.05767442107716188
b12	pepb12a6	DaPR130904_VB98_O1901.m	650	12.329999923706055	TEGAEATPGAQK		1	b12.a1	3.699999942909926E-4	39.20000076293945	2	1159.559326171875	1159.5594482421875	-0.0	-0.0
b12	pepb12a4	DaPR130904_VB98_O1901.m	669	12.5	MEVVVHGR	M1:+15.99491	1	b12.a1	2.800000074785203E-4	40.29999923706055	2	942.4837646484375	942.4829711914062	7.999999797903001E-4	0.8488216808617864
b12	pepb12a3	DaPR130904_VB98_O1901.m	910	14.449999809265137	INQLCSQTK	C5:+57.02146	1	b12.a1	0.00139999995008111	39.79999923706055	2	1091.5531005859375	1091.5517578125	0.00139999995008111	1.2825777065182404
b12	pepb12a1	DaPR130904_VB98_O1901.m	1293	16.850000381469727	EVDATSPAPSTSSTVK		1	b12.a1	0.032999999821186066	28.700000762939453	2	1576.7713623046875	1576.7705078125	8.999999845400453E-4	0.5707869218004601
b12	pepb12a5	DaPR130904_VB98_O1901.m	1595	18.399999618530273	MNDFMR		1	b12.a1	0.0044999998062849045	26.899999618530273	2	813.3394775390625	813.338623046875	7.999999797903001E-4	0.9836001354434558
b12	pepb12a9	DaPR130904_VB98_O1901.m	1922	20.100000381469727	TTIYEIQDDR		1	b12.a1	9.200000204145908E-4	38.599998474121094	2	1253.602294921875	1253.6011962890625	0.0010999999940395355	0.8774720359997896
b12	pepb12a7	DaPR130904_VB98_O1901.m	2155	21.360000610351562	TEPEEVSIEDSAQSDLK		1	b12.a1	0.0032999999821186066	33.79999923706055	2	1876.8665771484375	1876.8662109375	3.9999998989515007E-4	0.21312120574398796
b12	pepb12a8	DaPR130904_VB98_O1901.m	2201	21.610000610351562	TPQMPPTTPSSSFFTK	M4:+15.99491	1	b12.a1	3.800000058618025E-6	45.29999923706055	2	1769.846923828125	1769.8419189453125	0.005100000184029341	2.8816133969007485
b12	pepb12a2	DaPR130904_VB98_O1901.m	2314	22.229999542236328	GLEVINDYHFR		1	b12.a1	5.300000193528831E-4	36.099998474121094	2	1362.6846923828125	1362.6805419921875	0.00419999985024333	3.0821602868879956
b13	pepb13a7	DaPR130904_VB98_O1901.m	685	12.630000114440918	TPVTEQEEK		1	b13.a1	9.399999980814755E-4	33.29999923706055	2	1060.5162353515625	1060.51611328125	1.9999999494757503E-4	0.18858741743090784
b13	pepb13a1	DaPR130904_VB98_O1901.m	693	12.710000038146973	GRPPKPLGGGTPK		1	b13.a1	0.03700000047683716	29.799999237060547	3	1261.738525390625	1261.738037109375	5.000000237487257E-4	0.3962787908766063
b13	pepb13a3	DaPR130904_VB98_O1901.m	955	14.729999542236328	NENNSHAFIR		1	b13.a1	0.0027000000700354576	39.20000076293945	2	1201.571044921875	1201.5712890625	-1.9999999494757503E-4	-0.166448713254143
b13	pepb13a2	DaPR130904_VB98_O1901.m	1173	16.149999618530273	METVSNASSSSNPSSPGR		1	b13.a1	9.09999982923182E-7	43.0	2	1794.7950439453125	1794.792724609375	0.002400000113993883	1.3372018289834708
b13	pepb13a5	DaPR130904_VB98_O1901.m	1232	16.5	SGPPAPEEEEEEER		1	b13.a1	0.0012000000569969416	26.299999237060547	2	1584.6656494140625	1584.6663818359375	-6.99999975040555E-4	-0.44173334088753763
b13	pepb13a4	DaPR130904_VB98_O1901.m	1580	18.329999923706055	SALLPVLHHK		1	b13.a1	0.006000000052154064	30.100000381469727	2	1114.673828125	1114.673583984375	3.000000142492354E-4	0.2691370985727429
b13	pepb13a6	DaPR130904_VB98_O1901.m	2036	20.709999084472656	SIDGTADDEDEGVPTDQAIR		1	b13.a1	0.004600000102072954	25.899999618530273	2	2103.945556640625	2103.931884765625	0.014000000432133675	6.654208025224759
b14	pepb14a5	DaPR130904_VB98_O1901.m	614	11.930000305175781	MSELSSSRPK	M1:+15.99491	1	b14.a1	0.002400000113993883	35.099998474121094	2	1137.5584716796875	1137.5572509765625	0.0013000000035390258	1.1427996282587187
b14	pepb14a2	DaPR130904_VB98_O1901.m	878	14.199999809265137	DPNNPYDK		1	b14.a1	0.0052999998442828655	34.20000076293945	2	962.4221801757812	962.4218139648438	3.000000142492354E-4	0.31171364769189874
b14	pepb14a7	DaPR130904_VB98_O1901.m	1003	15.100000381469727	VNNVNGNQVGHLK		1	b14.a1	0.00430000014603138	26.0	2	1392.732666015625	1392.7347412109375	-0.0019000000320374966	-1.3642224723894718
b14	pepb14a3	DaPR130904_VB98_O1901.m	1167	16.1299991607666	GDSPLHSIR		1	b14.a1	0.03200000151991844	31.600000381469727	2	981.5115356445312	981.5115966796875	-9.999999747378752E-5	-0.10188366374077813
b14	pepb14a6	DaPR130904_VB98_O1901.m	1535	18.100000381469727	VILDEGHAIR		1	b14.a1	0.0032999999821186066	58.29999923706055	2	1122.626953125	1122.626953125	-0.0	-0.0
b14	pepb14a4	DaPR130904_VB98_O1901.m	1578	18.309999465942383	IREPALLSK		1	b14.a1	0.0012000000569969416	31.899999618530273	2	1026.6326904296875	1026.6309814453125	0.0017000000225380063	1.655901734179803
b14	pepb14a1	DaPR130904_VB98_O1901.m	1978	20.40999984741211	AVLDLESER		1	b14.a1	0.02199999988079071	39.099998474121094	2	1031.5384521484375	1031.5372314453125	0.0013000000035390258	1.2602550483975876
b15	pepb15a5	DaPR130904_VB98_O1901.m	1110	15.800000190734863	KPPTDEELKETIKK		1	b15.a1	0.02800000086426735	25.399999618530273	2	1655.9261474609375	1655.921875	0.00430000014603138	2.5967409519433877
b15	pepb15a4	DaPR130904_VB98_O1901.m	1298	16.8799991607666	KPPTDEELKETIK		1	b15.a1	0.008500000461935997	30.700000762939453	2	1527.825439453125	1527.826904296875	-0.00139999995008111	-0.9163341384706191
b15	pepb15a3	DaPR130904_VB98_O1901.m	1994	20.5	LTMQVSSLQR		1	b15.a1	0.00570000009611249	49.5	2	1162.6280517578125	1162.625244140625	0.00279999990016222	2.4083425973017554
b15	pepb15a2	DaPR130904_VB98_O1901.m	2128	21.229999542236328	ILNFLMHPK	M6:+15.99491	1	b15.a1	0.0012000000569969416	43.20000076293945	2	1128.624267578125	1128.623779296875	5.000000237487257E-4	0.4430174456010685
b15	pepb15a1	DaPR130904_VB98_O1901.m	2247	21.860000610351562	LLASANLEEVTMK	M12:+15.99491	1	b15.a1	7.000000186963007E-5	51.0	2	1434.752685546875	1434.7513427734375	0.001500000013038516	1.0454773369571833
b15	pepb15a7	DaPR130904_VB98_O1901.m	2254	21.899999618530273	VYENYPTYDLTER		1	b15.a1	0.002199999988079071	31.299999237060547	2	1662.76611328125	1662.7650146484375	0.0010999999940395355	0.6615486760599851
b15	pepb15a6	DaPR130904_VB98_O1901.m	2778	24.399999618530273	NVGQFSGFPFEK		1	b15.a1	2.6000000070780516E-4	35.79999923706055	2	1356.6600341796875	1356.65869140625	0.00139999995008111	1.031947061519161
b16	pepb16a7	DaPR130904_VB98_O1901.m	691	12.699999809265137	VHFEESSK		1	b16.a1	0.0020000000949949026	30.799999237060547	2	962.4591064453125	962.4581909179688	8.999999845400453E-4	0.9351055381238406
b16	pepb16a2	DaPR130904_VB98_O1901.m	1980	20.43000030517578	IMLFTNEDNPHGNDSAK		1	b16.a1	0.0017999999690800905	25.600000381469727	2	1902.854248046875	1902.864990234375	-0.010999999940395355	-5.780756909632612
b16	pepb16a3	DaPR130904_VB98_O1901.m	2044	20.760000228881836	KQELLEALTK		1	b16.a1	0.028999999165534973	30.799999237060547	2	1172.691650390625	1172.6888427734375	0.00279999990016222	2.3876750575541865
b16	pepb16a6	DaPR130904_VB98_O1901.m	2226	21.760000228881836	TFNTSTGGLLLPSDTKR		1	b16.a1	0.013000000268220901	31.700000762939453	2	1807.9586181640625	1807.955322265625	0.0034000000450760126	1.8805774695888664
b16	pepb16a4	DaPR130904_VB98_O1901.m	2229	21.780000686645508	SDSFENPVLQQHFR		1	b16.a1	1.9000000293090125E-6	43.599998474121094	2	1703.81689453125	1703.81396484375	0.002899999963119626	1.7020637363924727
b16	pepb16a5	DaPR130904_VB98_O1901.m	2539	23.299999237060547	TFNTSTGGLLLPSDTK		1	b16.a1	0.0032999999821186066	34.79999923706055	2	1651.8582763671875	1651.854248046875	0.00419999985024333	2.5425971178809146
b16	pepb16a1	DaPR130904_VB98_O1901.m	3083	26.3799991607666	DSLIFLVDASK		1	b16.a1	0.004800000227987766	35.599998474121094	2	1207.6558837890625	1207.6573486328125	-0.00139999995008111	-1.1592691848114436
b17	pepb17a6	DaPR130904_VB98_O1901.m	583	11.65999984741211	VAGGAAPSKPASAK		1	b17.a1	5.80000005356851E-7	52.900001525878906	2	1211.6748046875	1211.6746826171875	1.9999999494757503E-4	0.16506080205916324
b17	pepb17a3	DaPR130904_VB98_O1901.m	675	12.5600004196167	KLQANGPVAK		1	b17.a1	0.005900000222027302	35.5	2	1025.611572265625	1025.610595703125	0.0010000000474974513	0.9750289746293855
b17	pepb17a5	DaPR130904_VB98_O1901.m	1030	15.300000190734863	VADNSFDAK		1	b17.a1	3.3999999868683517E-4	34.29999923706055	2	966.4534301757812	966.453125	3.000000142492354E-4	0.3104134142555909
b17	pepb17a2	DaPR130904_VB98_O1901.m	1187	16.229999542236328	GAAGDWGER		1	b17.a1	5.90000010561198E-4	43.29999923706055	2	918.4075317382812	918.4067993164062	6.99999975040555E-4	0.7621894519526455
b17	pepb17a1	DaPR130904_VB98_O1901.m	1376	17.260000228881836	DNQLSEVANK		1	b17.a1	0.0019000000320374966	41.79999923706055	2	1117.551025390625	1117.548828125	0.002300000051036477	2.058075668063085
b17	pepb17a4	DaPR130904_VB98_O1901.m	1425	17.530000686645508	NKPGPYSSVPPPSAPPPK		1	b17.a1	0.04800000041723251	27.600000381469727	3	1816.9608154296875	1816.9595947265625	0.0012000000569969416	0.660443996927478
b18	pepb18a2	DaPR130904_VB98_O1901.m	505	10.800000190734863	IKEEEAAKD		1	b18.a1	1.1000000085914508E-4	45.29999923706055	2	1032.5205078125	1032.521240234375	-6.99999975040555E-4	-0.677952130923389
b18	pepb18a4	DaPR130904_VB98_O1901.m	897	14.329999923706055	SFEDPPNHAR		1	b18.a1	0.009600000455975533	32.29999923706055	2	1169.532470703125	1169.5338134765625	-0.0013000000035390258	-1.1115540128546082
b18	pepb18a1	DaPR130904_VB98_O1901.m	994	15.010000228881836	GVCSCVEAGK	C3:+57.02146 - C5:+57.02146	1	b18.a1	0.01600000075995922	34.099998474121094	2	1066.4671630859375	1066.4659423828125	0.0012000000569969416	1.125211794683075
b18	pepb18a3	DaPR130904_VB98_O1901.m	1271	16.729999542236328	LVMAGETTNSR		1	b18.a1	0.002300000051036477	36.400001525878906	2	1178.58349609375	1178.583740234375	-3.000000142492354E-4	-0.25454280761550035
b18	pepb18a6	DaPR130904_VB98_O1901.m	1505	17.950000762939453	VLYYSATK		1	b18.a1	0.014000000432133675	33.900001525878906	2	944.510498046875	944.5092163085938	0.0013000000035390258	1.3763761973861828
b18	pepb18a5	DaPR130904_VB98_O1901.m	2410	22.700000762939453	VLEQLEDLDSR		1	b18.a1	0.004100000020116568	28.399999618530273	2	1316.668212890625	1316.669677734375	-0.00139999995008111	-1.0632886697065307
b19	pepb19a3	DaPR130904_VB98_O1901.m	1104	15.760000228881836	KAPGCVLSNPDQK	C5:+57.02146	1	b19.a1	1.5999999959603883E-5	36.900001525878906	2	1413.7115478515625	1413.7159423828125	-0.00430000014603138	-3.0416295219701257
b19	pepb19a3	DaPR130904_VB98_O1901.m	1103	15.75	KAPGCVLSNPDQK	C5:+57.02146	1	b19.a1	0.027000000700354576	28.100000381469727	3	1413.7156982421875	1413.7159423828125	-1.9999999494757503E-4	-0.14147113217841759
b19	pepb19a1	DaPR130904_VB98_O1901.m	1394	17.360000610351562	APGCVLSNPDQK	C4:+57.02146	1	b19.a1	0.014999999664723873	26.899999618530273	2	1285.624755859375	1285.620849609375	0.0038999998942017555	3.033553707056585
b19	pepb19a5	DaPR130904_VB98_O1901.m	1558	18.209999084472656	SPFNSPSPQDSPR		1	b19.a1	0.041999999433755875	30.700000762939453	2	1415.6514892578125	1415.6553955078125	-0.0038999998942017555	-2.7549076608455114
b19	pepb19a2	DaPR130904_VB98_O1901.m	1662	18.700000762939453	GIPLESTDGER		2	b19.a1 b19.a2	1.4000000192027073E-5	47.0	2	1173.57470703125	1173.574951171875	-3.000000142492354E-4	-0.25562919006550877
b19	pepb19a4	DaPR130904_VB98_O1901.m	1228	16.479999542236328	KPPCCVLSNPDQK	C4:+57.02146 - C5:+57.02146	1	b19.a2	0.006000000052154064	33.900001525878906	3	1542.73828125	1542.74072265625	-0.0024999999441206455	-1.6204926125345365
b20	pepb20a4	DaPR130904_VB98_O1901.m	457	10.279999732971191	KPAAATVTK		1	b20.a1	1.1000000085914508E-5	39.0	2	886.5371704101562	886.5360717773438	0.0010999999940395355	1.2407842490088818
b20	pepb20a6	DaPR130904_VB98_O1901.m	1515	18.0	SGVSLAALKK		1	b20.a1	1.9000000293090125E-6	49.29999923706055	2	973.6053466796875	973.6044921875	8.999999845400453E-4	0.924399991743999
b20	pepb20a1	DaPR130904_VB98_O1901.m	1661	18.700000762939453	ALAAAGYDVEK		1	b20.a1	4.8999998398358E-5	56.70000076293945	2	1107.5682373046875	1107.5684814453125	-1.9999999494757503E-4	-0.18057573711973698
b20	pepb20a3	DaPR130904_VB98_O1901.m	1768	19.299999237060547	KASGPPVSELITK		1	b20.a1	0.003800000064074993	46.099998474121094	2	1326.7601318359375	1326.76318359375	-0.003000000026077032	-2.261142050950685
b20	pepb20a5	DaPR130904_VB98_O1901.m	2005	20.559999465942383	SGVSLAALK		1	b20.a1	0.0035000001080334187	48.599998474121094	2	845.5107421875	845.509521484375	0.0012000000569969416	1.419262617989474
b20	pepb20a2	DaPR130904_VB98_O1901.m	2168	21.43000030517578	ASGPPVSELITK		1	b20.a1	2.699999868127634E-7	57.29999923706055	2	1198.6693115234375	1198.668212890625	0.0012000000569969416	1.0011111032160473
b21	pepb21a4	DaPR130904_VB98_O1901.m	646	12.279999732971191	TAEEPPQEK		1	b21.a1	0.017999999225139618	30.600000381469727	2	1028.4892578125	1028.4898681640625	-6.000000284984708E-4	-0.5833796200340985
b21	pepb21a2	DaPR130904_VB98_O1901.m	713	12.899999618530273	ESEEGNPVR		1	b21.a1	8.699999889358878E-4	28.399999618530273	2	1016.4647827148438	1016.4647827148438	0.0	0.0
b21	pepb21a1	DaPR130904_VB98_O1901.m	1206	16.350000381469727	DPQTEEFK		1	b21.a1	0.008299999870359898	36.70000076293945	2	993.4556274414062	993.4528198242188	0.00279999990016222	2.8184528185824176
b21	pepb21a5	DaPR130904_VB98_O1901.m	1309	16.90999984741211	TEDGGEFEEGASENNAK		1	b21.a1	1.4999999621068127E-5	43.099998474121094	2	1783.72412109375	1783.7257080078125	-0.0015999999595806003	-0.8969988784697117
b21	pepb21a3	DaPR130904_VB98_O1901.m	1549	18.15999984741211	HPDGVASVSFR		1	b21.a1	0.002099999925121665	28.200000762939453	2	1171.5869140625	1171.5859375	0.0010999999940395355	0.9388982564836696
b22	pepb22a5	DaPR130904_VB98_O1901.m	586	11.680000305175781	YAYDKR		1	b22.a1	0.023000000044703484	32.599998474121094	2	815.4052734375	815.4050903320312	1.9999999494757503E-4	0.2452768535773249
b22	pepb22a3	DaPR130904_VB98_O1901.m	746	13.130000114440918	EEASGSSVTAEEAKK		1	b22.a1	0.00139999995008111	36.70000076293945	2	1522.724365234375	1522.7235107421875	8.999999845400453E-4	0.5910462261802066
b22	pepb22a2	DaPR130904_VB98_O1901.m	930	14.579999923706055	EEASGSSVTAEEAK		1	b22.a1	9.999999747378752E-5	47.79999923706055	2	1394.6290283203125	1394.6285400390625	5.000000237487257E-4	0.35851842221350283
b22	pepb22a1	DaPR130904_VB98_O1901.m	2139	21.299999237060547	ANPQVGVAFPHIK		1	b22.a1	0.02500000037252903	33.70000076293945	3	1377.7664794921875	1377.76416015625	0.002300000051036477	1.6693713754142347
b22	pepb22a4	DaPR130904_VB98_O1901.m	2762	24.309999465942383	SQLDIIIHSLK		1	b22.a1	0.0010000000474974513	38.0	2	1266.7445068359375	1266.741943359375	0.0024999999441206455	1.9735668793682588
b23	pepb23a3	DaPR130904_VB98_O1901.m	1040	15.359999656677246	HCNMVLENVK	C2:+57.02146 - M4:+15.99491	1	b23.a1	0.0019000000320374966	32.099998474121094	2	1259.584716796875	1259.5875244140625	-0.00279999990016222	-2.22294985135291
b23	pepb23a5	DaPR130904_VB98_O1901.m	1133	15.930000305175781	SEMTPEELQK	M3:+15.99491	1	b23.a1	6.500000017695129E-4	38.20000076293945	2	1207.5535888671875	1207.551513671875	0.002099999925121665	1.7390561821549693
b23	pepb23a2	DaPR130904_VB98_O1901.m	1404	17.40999984741211	HCNMVLENVK	C2:+57.02146	1	b23.a1	1.8999999156221747E-5	43.400001525878906	2	1243.595703125	1243.5926513671875	0.003100000089034438	2.492777748104529
b23	pepb23a4	DaPR130904_VB98_O1901.m	1536	18.100000381469727	NNTQVLINCR	C9:+57.02146	1	b23.a1	0.023000000044703484	39.099998474121094	2	1231.622314453125	1231.62158203125	7.999999797903001E-4	0.6495501471084173
b23	pepb23a1	DaPR130904_VB98_O1901.m	2319	22.25	GDSVIVVLR		1	b23.a1	0.006599999964237213	38.29999923706055	2	957.573486328125	957.5731811523438	3.000000142492354E-4	0.3132919970546954
b24	pepb24a3	DaPR130904_VB98_O1901.m	524	10.979999542236328	KAEGGGGGGRPGAPAAGDGK		1	b24.a1	0.01600000075995922	33.5	3	1666.8240966796875	1666.8260498046875	-0.0019000000320374966	-1.1398910115786416
b24	pepb24a2	DaPR130904_VB98_O1901.m	1192	16.25	LLEQYKEESK		1	b24.a1	0.006300000008195639	36.599998474121094	2	1266.6580810546875	1266.657958984375	9.999999747378752E-5	0.07894790915297212
b24	pepb24a5	DaPR130904_VB98_O1901.m	2243	21.850000381469727	YNILGTNTIMDK	M10:+15.99491	1	b24.a1	3.9000000106170774E-4	38.900001525878906	2	1398.6944580078125	1398.69384765625	6.99999975040555E-4	0.500466900754246
b24	pepb24a4	DaPR130904_VB98_O1901.m	2390	22.600000381469727	NFILDQTNVSAAAQR		1	b24.a1	0.0012000000569969416	39.29999923706055	2	1647.8472900390625	1647.8453369140625	0.0020000000949949026	1.2137061957163553
b24	pepb24a1	DaPR130904_VB98_O1901.m	2403	22.65999984741211	GYFEYIEENK		1	b24.a1	0.03099999949336052	31.899999618530273	2	1291.583251953125	1291.58447265625	-0.0012000000569969416	-0.9290914240622934
b25	pepb25a5	DaPR130904_VB98_O1901.m	1176	16.15999984741211	RLPNGTELR		1	b25.a1	0.04500000178813934	28.399999618530273	2	1055.59716796875	1055.595947265625	0.0012000000569969416	1.1367986587153687
b25	pepb25a3	DaPR130904_VB98_O1901.m	1672	18.75	LCQALAINK	C2:+57.02146	1	b25.a1	9.200000204145908E-4	45.0	2	1030.572998046875	1030.57177734375	0.0012000000569969416	1.1644022118380586
b25	pepb25a1	DaPR130904_VB98_O1901.m	1891	19.950000762939453	CLGPPTTPGPYR	C1:+57.02146	1	b25.a1	1.500000071246177E-4	40.0	2	1315.650390625	1315.6468505859375	0.003700000001117587	2.8123048365674665
b25	pepb25a4	DaPR130904_VB98_O1901.m	1925	20.110000610351562	IVETEAYLGPEDEAAHSR		1	b25.a1	0.009600000455975533	28.399999618530273	2	1986.941650390625	1986.9407958984375	8.999999845400453E-4	0.4529576253091583
b25	pepb25a2	DaPR130904_VB98_O1901.m	2152	21.350000381469727	GPLEPSEPAVVAAAR		1	b25.a1	0.002199999988079071	27.299999237060547	2	1463.788330078125	1463.78564453125	0.0027000000700354576	1.844532415058683
b26	pepb26a1	DaPR130904_VB98_O1901.m	491	10.65999984741211	RLQEETGAK		1	b26.a1	0.013000000268220901	31.5	2	1031.5501708984375	1031.54833984375	0.0017999999690800905	1.7449497028445018
b26	pepb26a3	DaPR130904_VB98_O1901.m	758	13.210000038146973	SGSMDPSGAHPSVR	M4:+15.99491	1	b26.a1	0.020999999716877937	28.200000762939453	2	1400.6199951171875	1400.6226806640625	-0.0027000000700354576	-1.9277140855346815
b26	pepb26a3	DaPR130904_VB98_O1901.m	757	13.199999809265137	SGSMDPSGAHPSVR	M4:+15.99491	1	b26.a1	0.006599999964237213	35.70000076293945	3	1400.6241455078125	1400.6226806640625	0.00139999995008111	0.9995553901906992
b26	pepb26a2	DaPR130904_VB98_O1901.m	1050	15.430000305175781	SGSMDPSGAHPSVR		1	b26.a1	0.0017999999690800905	28.600000381469727	2	1384.6273193359375	1384.6278076171875	-3.9999998989515007E-4	-0.28888628965462704
b27	pepb27a1	DaPR130904_VB98_O1901.m	730	13.0	AKDGPSIQATQK		1	b27.a1	0.03700000047683716	26.5	2	1243.6650390625	1243.66455078125	6.000000284984708E-4	0.4824452285960555
b27	pepb27a2	DaPR130904_VB98_O1901.m	943	14.649999618530273	KVEPSDPVAR		1	b27.a1	0.012000000104308128	31.799999237060547	2	1097.5947265625	1097.595458984375	-6.000000284984708E-4	-0.546649517895839
b27	pepb27a3	DaPR130904_VB98_O1901.m	1142	15.979999542236328	SACQVTAGGSSQCYR	C3:+57.02146 - C13:+57.02146	1	b27.a1	0.014999999664723873	27.200000762939453	2	1631.689697265625	1631.6905517578125	-6.99999975040555E-4	-0.4290028978144467
b27	pepb27a4	DaPR130904_VB98_O1901.m	1545	18.149999618530273	VPLLLHQK		1	b27.a1	0.04899999871850014	31.700000762939453	2	947.608642578125	947.6041259765625	0.0044999998062849045	4.74881829123252
b28	pepb28a1	DaPR130904_VB98_O1901.m	684	12.630000114440918	AIGSTSKPQESPK		1	b28.a1	0.0052999998442828655	42.70000076293945	2	1329.701171875	1329.7012939453125	-9.999999747378752E-5	-0.0752048583611443
b28	pepb28a4	DaPR130904_VB98_O1901.m	1132	15.930000305175781	TPATAPVPAR		1	b28.a1	0.0034000000450760126	38.70000076293945	2	980.5538940429688	980.5527954101562	0.0010999999940395355	1.1218161828598077
b28	pepb28a2	DaPR130904_VB98_O1901.m	2278	22.030000686645508	DSTHLICAFANTPK	C7:+57.02146	1	b28.a1	4.900000021734741E-6	45.79999923706055	2	1574.7650146484375	1574.7635498046875	0.001500000013038516	0.9525239603269684
b28	pepb28a3	DaPR130904_VB98_O1901.m	2666	23.850000381469727	LLPHQLYGVVPQA		1	b28.a1	0.0035000001080334187	33.5	2	1434.81298828125	1434.810791015625	0.002199999988079071	1.5333032075412605
b29	pepb29a2	DaPR130904_VB98_O1901.m	1199	16.299999237060547	HVCIQSSLAK	C3:+57.02146	1	b29.a1	0.0020000000949949026	29.5	2	1142.599365234375	1142.59912109375	3.000000142492354E-4	0.2625592902277582
b29	pepb29a4	DaPR130904_VB98_O1901.m	2064	20.860000610351562	SFQQCAGFIR	C5:+57.02146	1	b29.a1	9.899999713525176E-4	40.599998474121094	2	1213.578125	1213.5787353515625	-5.000000237487257E-4	-0.4120046019131015
b29	pepb29a1	DaPR130904_VB98_O1901.m	2069	20.90999984741211	EVQQTLEELR		1	b29.a1	0.023000000044703484	32.79999923706055	2	1244.6541748046875	1244.6485595703125	0.00570000009611249	4.57960606814207
b29	pepb29a3	DaPR130904_VB98_O1901.m	2386	22.579999923706055	QLLLTSPVPGR		1	b29.a1	4.400000034365803E-4	39.599998474121094	2	1180.707763671875	1180.705322265625	0.0026000000070780516	2.2020735894448062
b30	pepb30a4	DaPR130904_VB98_O1901.m	1000	15.0600004196167	SDAGLESDTAMK	M11:+15.99491	1	b30.a1	4.400000034365803E-5	39.900001525878906	2	1240.5360107421875	1240.53662109375	-5.000000237487257E-4	-0.4030514015038816
b30	pepb30a1	DaPR130904_VB98_O1901.m	2087	21.030000686645508	AAVIGDVIR		1	b30.a1	0.04399999976158142	32.099998474121094	2	913.54736328125	913.5469970703125	3.9999998989515007E-4	0.43785376250803165
b30	pepb30a2	DaPR130904_VB98_O1901.m	2333	22.309999465942383	APQVLVLAPTR		1	b30.a1	9.999999974752427E-7	35.79999923706055	2	1164.7120361328125	1164.7103271484375	0.0017000000225380063	1.459590408801577
b30	pepb30a3	DaPR130904_VB98_O1901.m	2558	23.3799991607666	NGIDILVGTPGR		1	b30.a1	0.01899999938905239	38.70000076293945	2	1211.67626953125	1211.6746826171875	0.0015999999595806003	1.320486416473306
b31	pepb31a3	DaPR130904_VB98_O1901.m	756	13.199999809265137	STVDAEAVHK		1	b31.a1	1.9999999494757503E-4	37.5	2	1056.533447265625	1056.5323486328125	0.0010999999940395355	1.0411418026745434
b31	pepb31a2	DaPR130904_VB98_O1901.m	2250	21.8799991607666	LANLPEEVIQK		1	b31.a1	0.002099999925121665	36.29999923706055	2	1253.7066650390625	1253.71044921875	-0.003700000001117587	-2.9512396609785325
b31	pepb31a1	DaPR130904_VB98_O1901.m	2582	23.479999542236328	GTATFDGTAIANAVVK		1	b31.a1	9.999999747378752E-5	41.0	2	1535.8209228515625	1535.8070068359375	0.014000000432133675	9.115728974942241
b31	pepb31a4	DaPR130904_VB98_O1901.m	2641	23.75	TIVYWGIGR		1	b31.a1	0.023000000044703484	35.79999923706055	2	1064.5911865234375	1064.5892333984375	0.002099999925121665	1.9725917370194843
b32	pepb32a3	DaPR130904_VB98_O1901.m	751	13.15999984741211	VAAEVPHGSK		1	b32.a1	0.004000000189989805	33.29999923706055	2	994.5333251953125	994.531982421875	0.0013000000035390258	1.3071475090959648
b32	pepb32a1	DaPR130904_VB98_O1901.m	793	13.449999809265137	GGEDTNDLQQK		1	b32.a1	3.600000054575503E-4	35.0	2	1204.5443115234375	1204.5445556640625	-9.999999747378752E-5	-0.0830189277794359
b32	pepb32a2	DaPR130904_VB98_O1901.m	937	14.609999656677246	PGKPGAGPAQVPR		1	b32.a1	2.2000000171829015E-4	44.70000076293945	3	1231.6923828125	1231.6910400390625	0.00139999995008111	1.1366486436701768
b33	pepb33a3	DaPR130904_VB98_O1901.m	766	13.260000228881836	NINGITQHK		1	b33.a1	0.02500000037252903	36.20000076293945	2	1024.5546875	1024.5538330078125	8.999999845400453E-4	0.8784311331869105
b33	pepb33a1	DaPR130904_VB98_O1901.m	879	14.199999809265137	DAAGLECKPR	C7:+57.02146	1	b33.a1	0.005200000014156103	39.400001525878906	2	1116.5460205078125	1116.5469970703125	-0.0010000000474974513	-0.8956184111563
b33	pepb33a2	DaPR130904_VB98_O1901.m	1219	16.43000030517578	LIHTLDDR		1	b33.a1	0.013000000268220901	39.099998474121094	2	982.5327758789062	982.531982421875	6.99999975040555E-4	0.712444976411966
b34	pepb34a1	DaPR130904_VB98_O1901.m	645	12.279999732971191	FSSQQAATK		1	b34.a1	0.004100000020116568	37.29999923706055	2	967.4857177734375	967.4848022460938	8.999999845400453E-4	0.9302471547363048
b34	pepb34a2	DaPR130904_VB98_O1901.m	1430	17.549999237060547	IDNLDVNR		1	b34.a1	0.032999999821186066	33.599998474121094	2	958.4964599609375	958.4957275390625	7.999999797903001E-4	0.8346411536380031
b34	pepb34a3	DaPR130904_VB98_O1901.m	1474	17.780000686645508	VDEVPDGAVKPPTNK		1	b34.a1	3.699999942909926E-4	40.599998474121094	2	1565.8209228515625	1565.8173828125	0.003599999938160181	2.2991186441511524
b35	pepb35a1	DaPR130904_VB98_O1901.m	1443	17.6299991607666	AAETIIDTK		1	b35.a1	0.0020000000949949026	35.0	2	961.521240234375	961.5205078125	6.99999975040555E-4	0.7280135674205064
b35	pepb35a2	DaPR130904_VB98_O1901.m	1995	20.5	AVLVQFSNGK		1	b35.a1	3.3999999868683517E-4	41.900001525878906	2	1062.59423828125	1062.5946044921875	-3.9999998989515007E-4	-0.37643706094885504
b35	pepb35a3	DaPR130904_VB98_O1901.m	2343	22.360000610351562	LSYVGNNFGTGALK		1	b35.a1	7.300000106624793E-6	37.29999923706055	2	1440.757568359375	1440.7486572265625	0.008999999612569809	6.246752039245197
b36	pepb36a2	DaPR130904_VB98_O1901.m	924	14.529999732971191	GNDQVAISSK		1	b36.a1	1.1999999696854502E-4	39.400001525878906	2	1018.5165405273438	1018.5167846679688	-3.000000142492354E-4	-0.2945459699488741
b36	pepb36a1	DaPR130904_VB98_O1901.m	2270	22.0	GAILLSVAR		1	b36.a1	0.04699999839067459	38.0	2	899.5679321289062	899.5676879882812	1.9999999494757503E-4	0.22232901161094223
b36	pepb36a3	DaPR130904_VB98_O1901.m	3121	26.75	LPFLGLALSSR		1	b36.a1	0.00279999990016222	34.79999923706055	2	1173.705078125	1173.6993408203125	0.00570000009611249	4.856439718308687
b37	pepb37a2	DaPR130904_VB98_O1901.m	1759	19.25	LQAQSLSTVGPR		1	b37.a1	8.200000156648457E-4	47.5	2	1256.6995849609375	1256.6961669921875	0.0035000001080334187	2.7850805946280706
b37	pepb37a3	DaPR130904_VB98_O1901.m	2083	21.0	TPYIVLSGSGK		1	b37.a1	0.006399999838322401	26.799999237060547	2	1121.6212158203125	1121.6204833984375	6.99999975040555E-4	0.6240969966236711
b37	pepb37a1	DaPR130904_VB98_O1901.m	2735	24.18000030517578	GLAAALLLCQNK	C9:+57.02146	1	b37.a1	4.799999878741801E-4	34.5	2	1271.7156982421875	1271.71435546875	0.0013000000035390258	1.0222421394778152
b38	pepb38a2	DaPR130904_VB98_O1901.m	2218	21.709999084472656	IVVFQYSDGK		1	b38.a1	3.600000054575503E-4	46.5	2	1155.6082763671875	1155.6048583984375	0.0034000000450760126	2.9421822004003175
b38	pepb38a3	DaPR130904_VB98_O1901.m	2233	21.799999237060547	YLLGDMEGR		1	b38.a1	0.027000000700354576	30.5	2	1053.50390625	1053.5037841796875	1.9999999494757503E-4	0.18984269249996608
b38	pepb38a1	DaPR130904_VB98_O1901.m	2421	22.75	EMLGGEIIPR		1	b38.a1	0.024000000208616257	30.700000762939453	2	1114.58837890625	1114.5928955078125	-0.0044999998062849045	-4.0373483667637124
b39	pepb39a2	DaPR130904_VB98_O1901.m	1949	20.229999542236328	GENLVSMTVEGPPPK	M7:+15.99491	1	b39.a1	2.900000026784255E-6	38.900001525878906	2	1570.7760009765625	1570.778564453125	-0.0024999999441206455	-1.5915673925630847
b39	pepb39a1	DaPR130904_VB98_O1901.m	2301	22.15999984741211	GENLVSMTVEGPPPK		1	b39.a1	1.9999999949504854E-6	42.0	2	1554.7838134765625	1554.7835693359375	1.9999999494757503E-4	0.12863526402777517
b39	pepb39a3	DaPR130904_VB98_O1901.m	2962	25.5	VLGLVLLR		1	b39.a1	0.0010000000474974513	36.0	2	882.6145629882812	882.6138916015625	6.000000284984708E-4	0.6797989859526573
b40	pepb40a1	DaPR130904_VB98_O1901.m	2102	21.100000381469727	ISGLIYEETR		1	b40.a1	2.499999936844688E-5	53.900001525878906	2	1180.6221923828125	1180.621337890625	0.0010000000474974513	0.8470116669957164
b40	pepb40a3	DaPR130904_VB98_O1901.m	2549	23.350000381469727	TVTAMDVVYALK	M5:+15.99491	1	b40.a1	0.002400000113993883	37.70000076293945	2	1326.6976318359375	1326.69775390625	-9.999999747378752E-5	-0.07537511628353441
b40	pepb40a2	DaPR130904_VB98_O1901.m	2971	25.549999237060547	TVTAMDVVYALK		1	b40.a1	0.0017000000225380063	32.5	2	1310.7054443359375	1310.702880859375	0.0026000000070780516	1.9836684919570302
b41	pepb41a1	DaPR130904_VB98_O1901.m	859	14.010000228881836	GPPVTPSSEK		1	b41.a1	0.009399999864399433	31.799999237060547	2	998.515869140625	998.5156860351562	9.999999747378752E-5	0.10014864951281964
b41	pepb41a2	DaPR130904_VB98_O1901.m	946	14.65999984741211	QSSGSATNVASTPDNR		1	b41.a1	8.999999845400453E-4	34.20000076293945	2	1591.7412109375	1591.73095703125	0.009999999776482582	6.282468612116246
b42	pepb42a1	DaPR130904_VB98_O1901.m	662	12.449999809265137	APGAAPSAAAK		1	b42.a1	5.099999834783375E-4	43.29999923706055	2	911.4959716796875	911.494873046875	0.0010000000474974513	1.0970989273419915
b42	pepb42a2	DaPR130904_VB98_O1901.m	1156	16.059999465942383	GGPGAAPGGASPASSSSAASSPSSGR		1	b42.a1	9.999999747378752E-6	41.599998474121094	2	2114.972900390625	2114.97021484375	0.00279999990016222	1.323895665532613
b43	pepb43a2	DaPR130904_VB98_O1901.m	842	13.880000114440918	TYIPPKGETK		1	b43.a1	0.04800000041723251	24.5	2	1133.623291015625	1133.6204833984375	0.00279999990016222	2.469962338514039
b43	pepb43a1	DaPR130904_VB98_O1901.m	1569	18.260000228881836	IKGEHPGLSIGDVAK		1	b43.a1	2.699999868127634E-7	49.29999923706055	2	1520.843505859375	1520.843505859375	0.0	0.0
b44	pepb44a1	DaPR130904_VB98_O1901.m	847	13.90999984741211	EESAASGGAAYTK		1	b44.a1	3.9000000106170774E-4	38.599998474121094	2	1241.5633544921875	1241.56494140625	-0.001500000013038516	-1.2081526813567653
b44	pepb44a2	DaPR130904_VB98_O1901.m	1906	20.030000686645508	SPLQSVVVR		1	b44.a1	0.0035000001080334187	28.799999237060547	2	984.5852661132812	984.5841064453125	0.0012000000569969416	1.2187887750182713
b45	pepb45a2	DaPR130904_VB98_O1901.m	462	10.329999923706055	SKDQDDQKPGPSER		1	b45.a1	0.0017999999690800905	33.400001525878906	3	1586.73974609375	1586.7408447265625	-0.0010999999940395355	-0.6932448973600945
b45	pepb45a1	DaPR130904_VB98_O1901.m	2347	22.3799991607666	ADSLLAVVK		1	b45.a1	1.900000061141327E-4	36.0	2	915.5513305664062	915.5513916015625	-9.999999747378752E-5	-0.10922379496235464
b46	pepb46a1	DaPR130904_VB98_O1901.m	1233	16.510000228881836	GTQGATAGASSELDASK		1	b46.a1	3.699999942909926E-4	33.79999923706055	2	1550.726806640625	1550.729736328125	-0.00279999990016222	-1.8056014755944274
b46	pepb46a2	DaPR130904_VB98_O1901.m	1617	18.479999542236328	SPAHLSLIR		1	b46.a1	0.012000000104308128	31.899999618530273	2	993.587890625	993.5844116210938	0.0035000001080334187	3.522599657459354
b47	pepb47a2	DaPR130904_VB98_O1901.m	1259	16.649999618530273	NPEHFVVCNR	C8:+57.02146	1	b47.a1	0.007000000216066837	30.0	2	1271.5938720703125	1271.595458984375	-0.001500000013038516	-1.1796204543200932
b47	pepb47a1	DaPR130904_VB98_O1901.m	1929	20.1299991607666	GVTCLSFSK	C4:+57.02146	1	b47.a1	6.200000061653554E-4	35.29999923706055	2	998.4954223632812	998.4979858398438	-0.0026000000070780516	-2.6039111184497514
b48	pepb48a2	DaPR130904_VB98_O1901.m	1014	15.180000305175781	YALIQHQK		1	b48.a1	0.0024999999441206455	33.20000076293945	2	1000.5579833984375	1000.5579223632812	9.999999747378752E-5	0.0999442363492472
b48	pepb48a1	DaPR130904_VB98_O1901.m	2244	21.850000381469727	TFQCELCSYTCPR	C4:+57.02146 - C7:+57.02146 - C11:+57.02146	1	b48.a1	1.4000000192027073E-5	37.79999923706055	2	1721.71142578125	1721.7083740234375	0.003000000026077032	1.7424553840476316
b49	pepb49a2	DaPR130904_VB98_O1901.m	1304	16.899999618530273	VGQDPVLR		1	b49.a1	3.600000054575503E-4	42.5	2	883.5006713867188	883.5	6.000000284984708E-4	0.6791171799643133
b49	pepb49a1	DaPR130904_VB98_O1901.m	2011	20.600000381469727	ESETTTSLVLER		1	b49.a1	2.699999895412475E-4	35.400001525878906	2	1364.6912841796875	1364.6907958984375	5.000000237487257E-4	0.36638337801608245
b50	pepb50a1	DaPR130904_VB98_O1901.m	1200	16.299999237060547	LSTQSNSNNIEPAR		1	b50.a1	0.0012000000569969416	37.0	2	1530.7510986328125	1530.7510986328125	0.0	0.0
b50	pepb50a2	DaPR130904_VB98_O1901.m	2416	22.729999542236328	SLNPPLTIVR		1	b50.a1	0.014000000432133675	28.5	2	1109.6634521484375	1109.6680908203125	-0.004600000102072954	-4.145383777479304
b51	pepb51a2	DaPR130904_VB98_O1901.m	1487	17.850000381469727	VGLSGAPADACSTAQK	C11:+57.02146	1	b51.a1	0.013000000268220901	28.200000762939453	2	1532.73876953125	1532.73779296875	0.0010999999940395355	0.7176700405546551
b51	pepb51a1	DaPR130904_VB98_O1901.m	2146	21.329999923706055	EVTEPLNLNPAK		1	b51.a1	1.2000000424450263E-5	41.20000076293945	2	1324.71435546875	1324.7110595703125	0.0032999999821186066	2.491109256073551
b52	pepb52a1	DaPR130904_VB98_O1901.m	1575	18.309999465942383	ALAAGGYDVEK		1	b52.a1	5.099999834783375E-4	43.0	2	1093.5540771484375	1093.5528564453125	0.0013000000035390258	1.1887857051233788
b52	pepb52a2	DaPR130904_VB98_O1901.m	2207	21.649999618530273	ATGPPVSELITK		1	b52.a1	3.199999991920777E-5	38.29999923706055	2	1212.6851806640625	1212.6839599609375	0.00139999995008111	1.1544639793258304
b53	pepb53a1	DaPR130904_VB98_O1901.m	1102	15.75	EYNEDEDPAAR		1	b53.a1	0.027000000700354576	23.5	2	1308.5355224609375	1308.5343017578125	0.0013000000035390258	0.9934779713399013
b53	pepb53a2	DaPR130904_VB98_O1901.m	2801	24.5	LTQILSYLR		1	b53.a1	1.3000000035390258E-4	38.5	2	1106.6590576171875	1106.6572265625	0.0019000000320374966	1.7168821442022106
b54	pepb54a2	DaPR130904_VB98_O1901.m	1100	15.75	VAVLENQNK		1	b54.a1	0.0032999999821186066	36.29999923706055	2	1014.5595092773438	1014.5582885742188	0.0012000000569969416	1.1827807928939482
b54	pepb54a1	DaPR130904_VB98_O1901.m	2866	24.899999618530273	KYIKTNPRQMTME	M10:+15.99491	1	b54.a1	0.01600000075995922	21.399999618530273	2	1655.83447265625	1655.8248291015625	0.009700000286102295	5.858107763346826
b55	pepb55a2	DaPR130904_VB98_O1901.m	1650	18.649999618530273	TEALEQGGLPK		1	b55.a1	0.0015999999595806003	39.29999923706055	2	1142.6064453125	1142.6055908203125	8.999999845400453E-4	0.7876733597057818
b55	pepb55a1	DaPR130904_VB98_O1901.m	2432	22.809999465942383	APELLFGAR		1	b55.a1	0.001500000013038516	46.29999923706055	2	973.5479736328125	973.5469970703125	0.0010000000474974513	1.0271718268422005
b56	pepb56a1	DaPR130904_VB98_O1901.m	1885	19.90999984741211	GIGAGGSITGLK		1	b56.a1	1.1999999696854502E-4	61.29999923706055	2	1030.592041015625	1030.589599609375	0.0024999999441206455	2.425795821215566
b56	pepb56a2	DaPR130904_VB98_O1901.m	2289	22.100000381469727	YNLIVVGR		1	b56.a1	9.100000170292333E-5	39.599998474121094	2	933.5565795898438	933.5521240234375	0.0044999998062849045	4.82029839629172
b57	pepb57a1	DaPR130904_VB98_O1901.m	2177	21.479999542236328	NAIANASTLAEVER		1	b57.a1	0.035999998450279236	35.0	2	1458.760986328125	1458.755126953125	0.005900000222027302	4.044544634678011
b57	pepb57a2	DaPR130904_VB98_O1901.m	2904	25.1299991607666	SLTYLSILR		1	b57.a1	0.0020000000949949026	27.399999618530273	2	1065.631103515625	1065.6307373046875	5.000000237487257E-4	0.4692057072353052

## Sheet: peptides_pos
MS Sample :	DaPR130904_VB98_O1901.m
Peptide ID	Protein ID	accession	description	Sequence	Modifs	Start	Stop	MH+ theo
pepa1b52	a1.a1.a1	sp|P09874|PARP1_HUMAN	sp|P09874|PARP1_HUMAN Poly [ADP-ribose] polymerase 1 OS=Homo sapiens GN=PARP1 PE=1 SV=4	TGNAWHSK		622	629	900.4326782226562
pepa1b49	a1.a1.a1	sp|P09874|PARP1_HUMAN	sp|P09874|PARP1_HUMAN Poly [ADP-ribose] polymerase 1 OS=Homo sapiens GN=PARP1 PE=1 SV=4	SKGQVKEEGINK		507	518	1316.71728515625
pepa1b51	a1.a1.a1	sp|P09874|PARP1_HUMAN	sp|P09874|PARP1_HUMAN Poly [ADP-ribose] polymerase 1 OS=Homo sapiens GN=PARP1 PE=1 SV=4	SSASADKPLSNMK	M12:+15.99491	382	394	1351.652587890625
pepa1b22	a1.a1.a1	sp|P09874|PARP1_HUMAN	sp|P09874|PARP1_HUMAN Poly [ADP-ribose] polymerase 1 OS=Homo sapiens GN=PARP1 PE=1 SV=4	GTNSYYK		565	571	832.3839721679688
pepa1b53	a1.a1.a1	sp|P09874|PARP1_HUMAN	sp|P09874|PARP1_HUMAN Poly [ADP-ribose] polymerase 1 OS=Homo sapiens GN=PARP1 PE=1 SV=4	VCSTNDLK	C2:+57.02146	255	262	936.4459228515625
pepa1b46	a1.a1.a1	sp|P09874|PARP1_HUMAN	sp|P09874|PARP1_HUMAN Poly [ADP-ribose] polymerase 1 OS=Homo sapiens GN=PARP1 PE=1 SV=4	RKGDEVDGVDEVAKK		208	222	1644.8555908203125
pepa1b54	a1.a1.a1	sp|P09874|PARP1_HUMAN	sp|P09874|PARP1_HUMAN Poly [ADP-ribose] polymerase 1 OS=Homo sapiens GN=PARP1 PE=1 SV=4	VGTVIGSNK		592	600	874.4996948242188
pepa1b30	a1.a1.a1	sp|P09874|PARP1_HUMAN	sp|P09874|PARP1_HUMAN Poly [ADP-ribose] polymerase 1 OS=Homo sapiens GN=PARP1 PE=1 SV=4	KGDEVDGVDEVAKK		209	222	1488.7545166015625
pepa1b45	a1.a1.a1	sp|P09874|PARP1_HUMAN	sp|P09874|PARP1_HUMAN Poly [ADP-ribose] polymerase 1 OS=Homo sapiens GN=PARP1 PE=1 SV=4	RKGDEVDGVDEVAK		208	221	1516.7606201171875
pepa1b29	a1.a1.a1	sp|P09874|PARP1_HUMAN	sp|P09874|PARP1_HUMAN Poly [ADP-ribose] polymerase 1 OS=Homo sapiens GN=PARP1 PE=1 SV=4	KGDEVDGVDEVAK		209	221	1360.6595458984375
pepa1b58	a1.a1.a1	sp|P09874|PARP1_HUMAN	sp|P09874|PARP1_HUMAN Poly [ADP-ribose] polymerase 1 OS=Homo sapiens GN=PARP1 PE=1 SV=4	VVDRDSEEAEIIRK		803	816	1658.8712158203125
pepa1b28	a1.a1.a1	sp|P09874|PARP1_HUMAN	sp|P09874|PARP1_HUMAN Poly [ADP-ribose] polymerase 1 OS=Homo sapiens GN=PARP1 PE=1 SV=4	LLWHGSR		859	865	868.4791870117188
pepa1b17	a1.a1.a1	sp|P09874|PARP1_HUMAN	sp|P09874|PARP1_HUMAN Poly [ADP-ribose] polymerase 1 OS=Homo sapiens GN=PARP1 PE=1 SV=4	GGAAVDPDSGLEHSAH		529	544	1519.6776123046875
pepa1a2	a1.a1.a1	sp|P09874|PARP1_HUMAN	sp|P09874|PARP1_HUMAN Poly [ADP-ribose] polymerase 1 OS=Homo sapiens GN=PARP1 PE=1 SV=4	AESSDKLYR	A1:+42.01057	2	10	1110.54296875
pepa1a5	a1.a1.a1	sp|P09874|PARP1_HUMAN	sp|P09874|PARP1_HUMAN Poly [ADP-ribose] polymerase 1 OS=Homo sapiens GN=PARP1 PE=1 SV=4	ASLCISTK	C4:+57.02146	426	433	879.4608764648438
pepa1a8	a1.a1.a1	sp|P09874|PARP1_HUMAN	sp|P09874|PARP1_HUMAN Poly [ADP-ribose] polymerase 1 OS=Homo sapiens GN=PARP1 PE=1 SV=4	EDAIEHFMK	M8:+15.99491	608	616	1135.50927734375
pepa1b32	a1.a1.a1	sp|P09874|PARP1_HUMAN	sp|P09874|PARP1_HUMAN Poly [ADP-ribose] polymerase 1 OS=Homo sapiens GN=PARP1 PE=1 SV=4	KMVDPEKPQLGMIDR	M2:+15.99491 M12:+15.99491	142	156	1788.898681640625
pepa1b34	a1.a1.a1	sp|P09874|PARP1_HUMAN	sp|P09874|PARP1_HUMAN Poly [ADP-ribose] polymerase 1 OS=Homo sapiens GN=PARP1 PE=1 SV=4	KPPLLNNADSVQAK		748	761	1494.827880859375
pepa1b55	a1.a1.a1	sp|P09874|PARP1_HUMAN	sp|P09874|PARP1_HUMAN Poly [ADP-ribose] polymerase 1 OS=Homo sapiens GN=PARP1 PE=1 SV=4	VGTVIGSNKLEQMPSK	M13:+15.99491	592	607	1703.900146484375
pepa1b33	a1.a1.a1	sp|P09874|PARP1_HUMAN	sp|P09874|PARP1_HUMAN Poly [ADP-ribose] polymerase 1 OS=Homo sapiens GN=PARP1 PE=1 SV=4	KPPLLNNAD		748	756	981.5368041992188
pepa1b26	a1.a1.a1	sp|P09874|PARP1_HUMAN	sp|P09874|PARP1_HUMAN Poly [ADP-ribose] polymerase 1 OS=Homo sapiens GN=PARP1 PE=1 SV=4	LEQMPSKEDAIEHFMK	M4:+15.99491 M15:+15.99491	601	616	1964.9095458984375
pepa1b41	a1.a1.a1	sp|P09874|PARP1_HUMAN	sp|P09874|PARP1_HUMAN Poly [ADP-ribose] polymerase 1 OS=Homo sapiens GN=PARP1 PE=1 SV=4	MIFDVESMKK	M1:+15.99491 M8:+15.99491	675	684	1259.6014404296875
pepa1b57	a1.a1.a1	sp|P09874|PARP1_HUMAN	sp|P09874|PARP1_HUMAN Poly [ADP-ribose] polymerase 1 OS=Homo sapiens GN=PARP1 PE=1 SV=4	VVDRDSEEAEIIR		803	815	1530.7762451171875
pepa1b14	a1.a1.a1	sp|P09874|PARP1_HUMAN	sp|P09874|PARP1_HUMAN Poly [ADP-ribose] polymerase 1 OS=Homo sapiens GN=PARP1 PE=1 SV=4	GDEVDGVDEVAK		210	221	1232.564453125
pepa1b19	a1.a1.a1	sp|P09874|PARP1_HUMAN	sp|P09874|PARP1_HUMAN Poly [ADP-ribose] polymerase 1 OS=Homo sapiens GN=PARP1 PE=1 SV=4	GGSDDSSKDPIDVNYEK		780	796	1825.80908203125
pepa1b31	a1.a1.a1	sp|P09874|PARP1_HUMAN	sp|P09874|PARP1_HUMAN Poly [ADP-ribose] polymerase 1 OS=Homo sapiens GN=PARP1 PE=1 SV=4	KMVDPEKPQLGMIDR	M12:+15.99491	142	156	1772.90380859375
pepa1b27	a1.a1.a1	sp|P09874|PARP1_HUMAN	sp|P09874|PARP1_HUMAN Poly [ADP-ribose] polymerase 1 OS=Homo sapiens GN=PARP1 PE=1 SV=4	LLEDDKENR		574	582	1131.564453125
pepa1a1	a1.a1.a1	sp|P09874|PARP1_HUMAN	sp|P09874|PARP1_HUMAN Poly [ADP-ribose] polymerase 1 OS=Homo sapiens GN=PARP1 PE=1 SV=4	AEPVEVVAPR		487	496	1066.589599609375
pepa1a7	a1.a1.a1	sp|P09874|PARP1_HUMAN	sp|P09874|PARP1_HUMAN Poly [ADP-ribose] polymerase 1 OS=Homo sapiens GN=PARP1 PE=1 SV=4	DSEEAEIIR		807	815	1061.5113525390625
pepa1a6	a1.a1.a1	sp|P09874|PARP1_HUMAN	sp|P09874|PARP1_HUMAN Poly [ADP-ribose] polymerase 1 OS=Homo sapiens GN=PARP1 PE=1 SV=4	DPIDVNYEK		788	796	1092.521240234375
pepa1b18	a1.a1.a1	sp|P09874|PARP1_HUMAN	sp|P09874|PARP1_HUMAN Poly [ADP-ribose] polymerase 1 OS=Homo sapiens GN=PARP1 PE=1 SV=4	GGAAVDPDSGLEHSAHVLEK		529	548	1988.9676513671875
pepa1b25	a1.a1.a1	sp|P09874|PARP1_HUMAN	sp|P09874|PARP1_HUMAN Poly [ADP-ribose] polymerase 1 OS=Homo sapiens GN=PARP1 PE=1 SV=4	LEQMPSKEDAIEHFMK	M15:+15.99491	601	616	1948.9146728515625
pepa1b40	a1.a1.a1	sp|P09874|PARP1_HUMAN	sp|P09874|PARP1_HUMAN Poly [ADP-ribose] polymerase 1 OS=Homo sapiens GN=PARP1 PE=1 SV=4	MIFDVESMKK	M8:+15.99491	675	684	1243.6064453125
pepa1b16	a1.a1.a1	sp|P09874|PARP1_HUMAN	sp|P09874|PARP1_HUMAN Poly [ADP-ribose] polymerase 1 OS=Homo sapiens GN=PARP1 PE=1 SV=4	GFSLLATEDKEALKK		183	197	1649.9112548828125
pepa1b50	a1.a1.a1	sp|P09874|PARP1_HUMAN	sp|P09874|PARP1_HUMAN Poly [ADP-ribose] polymerase 1 OS=Homo sapiens GN=PARP1 PE=1 SV=4	SKLPKPVQDLIK		663	674	1365.8468017578125
pepa1b38	a1.a1.a1	sp|P09874|PARP1_HUMAN	sp|P09874|PARP1_HUMAN Poly [ADP-ribose] polymerase 1 OS=Homo sapiens GN=PARP1 PE=1 SV=4	MAIMVQSPMFDGK	M1:+15.99491 M4:+15.99491 M9:+15.99491	35	47	1502.669189453125
pepa1b42	a1.a1.a1	sp|P09874|PARP1_HUMAN	sp|P09874|PARP1_HUMAN Poly [ADP-ribose] polymerase 1 OS=Homo sapiens GN=PARP1 PE=1 SV=4	MVDPEKPQLGMIDR		143	156	1628.8138427734375
pepa1b21	a1.a1.a1	sp|P09874|PARP1_HUMAN	sp|P09874|PARP1_HUMAN Poly [ADP-ribose] polymerase 1 OS=Homo sapiens GN=PARP1 PE=1 SV=4	GIYFADMVSK	M7:+15.99491	894	903	1146.5504150390625
pepa1b10	a1.a1.a1	sp|P09874|PARP1_HUMAN	sp|P09874|PARP1_HUMAN Poly [ADP-ribose] polymerase 1 OS=Homo sapiens GN=PARP1 PE=1 SV=4	EELGFRPEYSASQLK		168	182	1753.8759765625
pepa1b24	a1.a1.a1	sp|P09874|PARP1_HUMAN	sp|P09874|PARP1_HUMAN Poly [ADP-ribose] polymerase 1 OS=Homo sapiens GN=PARP1 PE=1 SV=4	LEQMPSKEDAIEHFMK		601	616	1932.9197998046875
pepa1b37	a1.a1.a1	sp|P09874|PARP1_HUMAN	sp|P09874|PARP1_HUMAN Poly [ADP-ribose] polymerase 1 OS=Homo sapiens GN=PARP1 PE=1 SV=4	MAIMVQSPMFDGK	M1:+15.99491 M9:+15.99491	35	47	1486.67431640625
pepa1b56	a1.a1.a1	sp|P09874|PARP1_HUMAN	sp|P09874|PARP1_HUMAN Poly [ADP-ribose] polymerase 1 OS=Homo sapiens GN=PARP1 PE=1 SV=4	VPHWYHF		48	54	985.4683227539062
pepa1a3	a1.a1.a1	sp|P09874|PARP1_HUMAN	sp|P09874|PARP1_HUMAN Poly [ADP-ribose] polymerase 1 OS=Homo sapiens GN=PARP1 PE=1 SV=4	AMVEYEIDLQK	M2:+15.99491	685	695	1354.65625
pepa1b23	a1.a1.a1	sp|P09874|PARP1_HUMAN	sp|P09874|PARP1_HUMAN Poly [ADP-ribose] polymerase 1 OS=Homo sapiens GN=PARP1 PE=1 SV=4	HPDVEVDGFSELR		66	78	1499.712890625
pepa1b15	a1.a1.a1	sp|P09874|PARP1_HUMAN	sp|P09874|PARP1_HUMAN Poly [ADP-ribose] polymerase 1 OS=Homo sapiens GN=PARP1 PE=1 SV=4	GFSLLATEDKEALK		183	196	1521.8162841796875
pepa1b39	a1.a1.a1	sp|P09874|PARP1_HUMAN	sp|P09874|PARP1_HUMAN Poly [ADP-ribose] polymerase 1 OS=Homo sapiens GN=PARP1 PE=1 SV=4	MIFDVESMK	M1:+15.99491	675	683	1115.5115966796875
pepa1b47	a1.a1.a1	sp|P09874|PARP1_HUMAN	sp|P09874|PARP1_HUMAN Poly [ADP-ribose] polymerase 1 OS=Homo sapiens GN=PARP1 PE=1 SV=4	SDAYYCTGDVTAWTK	C6:+57.02146	306	320	1737.742919921875
pepa1b36	a1.a1.a1	sp|P09874|PARP1_HUMAN	sp|P09874|PARP1_HUMAN Poly [ADP-ribose] polymerase 1 OS=Homo sapiens GN=PARP1 PE=1 SV=4	MAIMVQSPMFDGK	M9:+15.99491	35	47	1470.679443359375
pepa1b44	a1.a1.a1	sp|P09874|PARP1_HUMAN	sp|P09874|PARP1_HUMAN Poly [ADP-ribose] polymerase 1 OS=Homo sapiens GN=PARP1 PE=1 SV=4	QQVPSGESAILDR	Q1:-17.02655	270	282	1382.6915283203125
pepa1b11	a1.a1.a1	sp|P09874|PARP1_HUMAN	sp|P09874|PARP1_HUMAN Poly [ADP-ribose] polymerase 1 OS=Homo sapiens GN=PARP1 PE=1 SV=4	ELLIFNK		263	269	876.5194091796875
pepa1a9	a1.a1.a1	sp|P09874|PARP1_HUMAN	sp|P09874|PARP1_HUMAN Poly [ADP-ribose] polymerase 1 OS=Homo sapiens GN=PARP1 PE=1 SV=4	EELGFRPEYSASQLK	E1:-18.01056	168	182	1735.8653564453125
pepa1b13	a1.a1.a1	sp|P09874|PARP1_HUMAN	sp|P09874|PARP1_HUMAN Poly [ADP-ribose] polymerase 1 OS=Homo sapiens GN=PARP1 PE=1 SV=4	FYPLEIDYGQDEEAVKK		638	654	2043.991455078125
pepa1b20	a1.a1.a1	sp|P09874|PARP1_HUMAN	sp|P09874|PARP1_HUMAN Poly [ADP-ribose] polymerase 1 OS=Homo sapiens GN=PARP1 PE=1 SV=4	GIYFADMVSK		894	903	1130.5555419921875
pepa1a4	a1.a1.a1	sp|P09874|PARP1_HUMAN	sp|P09874|PARP1_HUMAN Poly [ADP-ribose] polymerase 1 OS=Homo sapiens GN=PARP1 PE=1 SV=4	AQNDLIWNIK		240	249	1214.6531982421875
pepa1b59	a1.a1.a1	sp|P09874|PARP1_HUMAN	sp|P09874|PARP1_HUMAN Poly [ADP-ribose] polymerase 1 OS=Homo sapiens GN=PARP1 PE=1 SV=4	VVSEDFLQDVSASTK		453	467	1624.806884765625
pepa1b43	a1.a1.a1	sp|P09874|PARP1_HUMAN	sp|P09874|PARP1_HUMAN Poly [ADP-ribose] polymerase 1 OS=Homo sapiens GN=PARP1 PE=1 SV=4	PPEAPVTGYMFGK		881	893	1393.6824951171875
pepa1b35	a1.a1.a1	sp|P09874|PARP1_HUMAN	sp|P09874|PARP1_HUMAN Poly [ADP-ribose] polymerase 1 OS=Homo sapiens GN=PARP1 PE=1 SV=4	MAIMVQSPMFDGK		35	47	1454.6844482421875
pepa1b48	a1.a1.a1	sp|P09874|PARP1_HUMAN	sp|P09874|PARP1_HUMAN Poly [ADP-ribose] polymerase 1 OS=Homo sapiens GN=PARP1 PE=1 SV=4	SLQELFLAH		468	476	1057.568115234375
pepa1b12	a1.a1.a1	sp|P09874|PARP1_HUMAN	sp|P09874|PARP1_HUMAN Poly [ADP-ribose] polymerase 1 OS=Homo sapiens GN=PARP1 PE=1 SV=4	FYPLEIDYGQDEEAVK		638	653	1915.8963623046875
pepa2b16	a2.a1.a1	sp|P49916|DNLI3_HUMAN	sp|P49916|DNLI3_HUMAN DNA ligase 3 OS=Homo sapiens GN=LIG3 PE=1 SV=2	KAADETLCQTK	C8:+57.02146	922	932	1264.62060546875
pepa2a5	a2.a1.a1	sp|P49916|DNLI3_HUMAN	sp|P49916|DNLI3_HUMAN DNA ligase 3 OS=Homo sapiens GN=LIG3 PE=1 SV=2	CAGGHDDATLAR	C1:+57.02146	729	740	1243.548828125
pepa2b22	a2.a1.a1	sp|P49916|DNLI3_HUMAN	sp|P49916|DNLI3_HUMAN DNA ligase 3 OS=Homo sapiens GN=LIG3 PE=1 SV=2	VLHNAQEVEK		454	463	1166.6168212890625
pepa2b21	a2.a1.a1	sp|P49916|DNLI3_HUMAN	sp|P49916|DNLI3_HUMAN DNA ligase 3 OS=Homo sapiens GN=LIG3 PE=1 SV=2	VADNPSYNTK		273	282	1108.52734375
pepa2b23	a2.a1.a1	sp|P49916|DNLI3_HUMAN	sp|P49916|DNLI3_HUMAN DNA ligase 3 OS=Homo sapiens GN=LIG3 PE=1 SV=2	VLHNAQEVEKEPGQR		454	468	1733.893310546875
pepa2a1	a2.a1.a1	sp|P49916|DNLI3_HUMAN	sp|P49916|DNLI3_HUMAN DNA ligase 3 OS=Homo sapiens GN=LIG3 PE=1 SV=2	AADETLCQTK	C7:+57.02146	923	932	1136.525634765625
pepa2b19	a2.a1.a1	sp|P49916|DNLI3_HUMAN	sp|P49916|DNLI3_HUMAN DNA ligase 3 OS=Homo sapiens GN=LIG3 PE=1 SV=2	SLKPVLPHK		529	537	1018.6411743164062
pepa2b18	a2.a1.a1	sp|P49916|DNLI3_HUMAN	sp|P49916|DNLI3_HUMAN DNA ligase 3 OS=Homo sapiens GN=LIG3 PE=1 SV=2	SEAHTADGISIR		792	803	1256.6234130859375
pepa2a9	a2.a1.a1	sp|P49916|DNLI3_HUMAN	sp|P49916|DNLI3_HUMAN DNA ligase 3 OS=Homo sapiens GN=LIG3 PE=1 SV=2	GASFVTSTNPR		214	224	1136.5699462890625
pepa2b11	a2.a1.a1	sp|P49916|DNLI3_HUMAN	sp|P49916|DNLI3_HUMAN DNA ligase 3 OS=Homo sapiens GN=LIG3 PE=1 SV=2	LCAMVADNPSYNTK	C2:+57.02146 M4:+15.99491	269	282	1599.714599609375
pepa2b12	a2.a1.a1	sp|P49916|DNLI3_HUMAN	sp|P49916|DNLI3_HUMAN DNA ligase 3 OS=Homo sapiens GN=LIG3 PE=1 SV=2	LQNELDMVK	M7:+15.99491	741	749	1105.55615234375
pepa2b17	a2.a1.a1	sp|P49916|DNLI3_HUMAN	sp|P49916|DNLI3_HUMAN DNA ligase 3 OS=Homo sapiens GN=LIG3 PE=1 SV=2	NLQDVVER		446	453	972.5112915039062
pepa2a8	a2.a1.a1	sp|P49916|DNLI3_HUMAN	sp|P49916|DNLI3_HUMAN DNA ligase 3 OS=Homo sapiens GN=LIG3 PE=1 SV=2	FCVDYAK	C2:+57.02146	93	99	902.4080810546875
pepa2b10	a2.a1.a1	sp|P49916|DNLI3_HUMAN	sp|P49916|DNLI3_HUMAN DNA ligase 3 OS=Homo sapiens GN=LIG3 PE=1 SV=2	LCAMVADNPSYNTK	C2:+57.02146	269	282	1583.7197265625
pepa2b20	a2.a1.a1	sp|P49916|DNLI3_HUMAN	sp|P49916|DNLI3_HUMAN DNA ligase 3 OS=Homo sapiens GN=LIG3 PE=1 SV=2	TGKPLPFGTLGVHK		568	581	1451.8372802734375
pepa2b13	a2.a1.a1	sp|P49916|DNLI3_HUMAN	sp|P49916|DNLI3_HUMAN DNA ligase 3 OS=Homo sapiens GN=LIG3 PE=1 SV=2	LTKEDEQQQALQDIASR		387	403	1972.9937744140625
pepa2a6	a2.a1.a1	sp|P49916|DNLI3_HUMAN	sp|P49916|DNLI3_HUMAN DNA ligase 3 OS=Homo sapiens GN=LIG3 PE=1 SV=2	DLEQGDVSETIR		344	355	1361.6546630859375
pepa2a7	a2.a1.a1	sp|P49916|DNLI3_HUMAN	sp|P49916|DNLI3_HUMAN DNA ligase 3 OS=Homo sapiens GN=LIG3 PE=1 SV=2	EDEQQQALQDIASR		390	403	1630.76708984375
pepa2a4	a2.a1.a1	sp|P49916|DNLI3_HUMAN	sp|P49916|DNLI3_HUMAN DNA ligase 3 OS=Homo sapiens GN=LIG3 PE=1 SV=2	ALDLADMITR	M7:+15.99491	639	648	1134.582763671875
pepa2b14	a2.a1.a1	sp|P49916|DNLI3_HUMAN	sp|P49916|DNLI3_HUMAN DNA ligase 3 OS=Homo sapiens GN=LIG3 PE=1 SV=2	LYLPPSTPDFSR		943	954	1392.7161865234375
pepa2b25	a2.a1.a1	sp|P49916|DNLI3_HUMAN	sp|P49916|DNLI3_HUMAN DNA ligase 3 OS=Homo sapiens GN=LIG3 PE=1 SV=2	VIQEGLEGLVLK		649	660	1297.77294921875
pepa2a2	a2.a1.a1	sp|P49916|DNLI3_HUMAN	sp|P49916|DNLI3_HUMAN DNA ligase 3 OS=Homo sapiens GN=LIG3 PE=1 SV=2	AAVWEITGAEFSK		779	791	1408.7110595703125
pepa2a3	a2.a1.a1	sp|P49916|DNLI3_HUMAN	sp|P49916|DNLI3_HUMAN DNA ligase 3 OS=Homo sapiens GN=LIG3 PE=1 SV=2	ALDLADMITR		639	648	1118.5877685546875
pepa2b15	a2.a1.a1	sp|P49916|DNLI3_HUMAN	sp|P49916|DNLI3_HUMAN DNA ligase 3 OS=Homo sapiens GN=LIG3 PE=1 SV=2	IYYPDFIVPDPK		766	777	1466.7569580078125
pepa2b24	a2.a1.a1	sp|P49916|DNLI3_HUMAN	sp|P49916|DNLI3_HUMAN DNA ligase 3 OS=Homo sapiens GN=LIG3 PE=1 SV=2	VLLDIFTGVR		933	942	1132.6728515625
pepa3b14	a3.a1.a1	sp|P11387|TOP1_HUMAN	sp|P11387|TOP1_HUMAN DNA topoisomerase 1 OS=Homo sapiens GN=TOP1 PE=1 SV=2	VPSPPPGHK		392	400	915.505126953125
pepa3a8	a3.a1.a1	sp|P11387|TOP1_HUMAN	sp|P11387|TOP1_HUMAN DNA topoisomerase 1 OS=Homo sapiens GN=TOP1 PE=1 SV=2	KLEEEEDGKLK		164	174	1317.6900634765625
pepa3b12	a3.a1.a1	sp|P11387|TOP1_HUMAN	sp|P11387|TOP1_HUMAN DNA topoisomerase 1 OS=Homo sapiens GN=TOP1 PE=1 SV=2	SMMNLQTK	M3:+15.99491	643	650	968.4544067382812
pepa3a6	a3.a1.a1	sp|P11387|TOP1_HUMAN	sp|P11387|TOP1_HUMAN DNA topoisomerase 1 OS=Homo sapiens GN=TOP1 PE=1 SV=2	LEVQATDREENK		701	712	1431.707763671875
pepa3a9	a3.a1.a1	sp|P11387|TOP1_HUMAN	sp|P11387|TOP1_HUMAN DNA topoisomerase 1 OS=Homo sapiens GN=TOP1 PE=1 SV=2	MLDHEYTTK		263	271	1137.52490234375
pepa3a3	a3.a1.a1	sp|P11387|TOP1_HUMAN	sp|P11387|TOP1_HUMAN DNA topoisomerase 1 OS=Homo sapiens GN=TOP1 PE=1 SV=2	AVAILCNHQR	C6:+57.02146	625	634	1181.6212158203125
pepa3a2	a3.a1.a1	sp|P11387|TOP1_HUMAN	sp|P11387|TOP1_HUMAN DNA topoisomerase 1 OS=Homo sapiens GN=TOP1 PE=1 SV=2	AGNEKEEGETADTVGCCSLR	C16:+57.02146 C17:+57.02146	489	508	2182.934326171875
pepa3b15	a3.a1.a1	sp|P11387|TOP1_HUMAN	sp|P11387|TOP1_HUMAN DNA topoisomerase 1 OS=Homo sapiens GN=TOP1 PE=1 SV=2	YIMLNPSSR	M3:+15.99491	426	434	1096.5460205078125
pepa3a4	a3.a1.a1	sp|P11387|TOP1_HUMAN	sp|P11387|TOP1_HUMAN DNA topoisomerase 1 OS=Homo sapiens GN=TOP1 PE=1 SV=2	ELTAPDENIPAK		604	615	1297.663818359375
pepa3b11	a3.a1.a1	sp|P11387|TOP1_HUMAN	sp|P11387|TOP1_HUMAN DNA topoisomerase 1 OS=Homo sapiens GN=TOP1 PE=1 SV=2	SGDHLHNDSQIEADFR	S1:+42.01057	2	17	1882.8319091796875
pepa3b13	a3.a1.a1	sp|P11387|TOP1_HUMAN	sp|P11387|TOP1_HUMAN DNA topoisomerase 1 OS=Homo sapiens GN=TOP1 PE=1 SV=2	TYNASITLQQQLK		591	603	1507.8118896484375
pepa3a1	a3.a1.a1	sp|P11387|TOP1_HUMAN	sp|P11387|TOP1_HUMAN DNA topoisomerase 1 OS=Homo sapiens GN=TOP1 PE=1 SV=2	AEEVATFFAK		253	262	1112.562744140625
pepa3b10	a3.a1.a1	sp|P11387|TOP1_HUMAN	sp|P11387|TOP1_HUMAN DNA topoisomerase 1 OS=Homo sapiens GN=TOP1 PE=1 SV=2	NLQLFMENK		550	558	1136.5772705078125
pepa3a7	a3.a1.a1	sp|P11387|TOP1_HUMAN	sp|P11387|TOP1_HUMAN DNA topoisomerase 1 OS=Homo sapiens GN=TOP1 PE=1 SV=2	IMPEDIIINCSK	C10:+57.02146	377	388	1432.7178955078125
pepa3a5	a3.a1.a1	sp|P11387|TOP1_HUMAN	sp|P11387|TOP1_HUMAN DNA topoisomerase 1 OS=Homo sapiens GN=TOP1 PE=1 SV=2	GPVFAPPYEPLPENVK		224	239	1753.9163818359375
pepa4a5	a4.a1.a1	sp|P23246|SFPQ_HUMAN	sp|P23246|SFPQ_HUMAN Splicing factor, proline- and glutamine-rich OS=Homo sapiens GN=SFPQ PE=1 SV=2	GREEYEGPNK		694	703	1178.5440673828125
pepa4b12	a4.a1.a1	sp|P23246|SFPQ_HUMAN	sp|P23246|SFPQ_HUMAN Splicing factor, proline- and glutamine-rich OS=Homo sapiens GN=SFPQ PE=1 SV=2	SPPPGMGLNQNR	M6:+15.99491	33	44	1283.616455078125
pepa4a7	a4.a1.a1	sp|P23246|SFPQ_HUMAN	sp|P23246|SFPQ_HUMAN Splicing factor, proline- and glutamine-rich OS=Homo sapiens GN=SFPQ PE=1 SV=2	MEELHNQEMQK		549	559	1416.625
pepa4b10	a4.a1.a1	sp|P23246|SFPQ_HUMAN	sp|P23246|SFPQ_HUMAN Splicing factor, proline- and glutamine-rich OS=Homo sapiens GN=SFPQ PE=1 SV=2	MGGGGAMNMGDPYGSGGQK	M7:+15.99491 M9:+15.99491	612	630	1803.7099609375
pepa4a4	a4.a1.a1	sp|P23246|SFPQ_HUMAN	sp|P23246|SFPQ_HUMAN Splicing factor, proline- and glutamine-rich OS=Homo sapiens GN=SFPQ PE=1 SV=2	GMGPGTPAGYGR	M2:+15.99491	682	693	1136.5157470703125
pepa4a1	a4.a1.a1	sp|P23246|SFPQ_HUMAN	sp|P23246|SFPQ_HUMAN Splicing factor, proline- and glutamine-rich OS=Homo sapiens GN=SFPQ PE=1 SV=2	AELDDTPMR	M8:+15.99491	350	358	1063.472900390625
pepa4a6	a4.a1.a1	sp|P23246|SFPQ_HUMAN	sp|P23246|SFPQ_HUMAN Splicing factor, proline- and glutamine-rich OS=Homo sapiens GN=SFPQ PE=1 SV=2	ISDSEGFK		272	279	882.4207763671875
pepa4a3	a4.a1.a1	sp|P23246|SFPQ_HUMAN	sp|P23246|SFPQ_HUMAN Splicing factor, proline- and glutamine-rich OS=Homo sapiens GN=SFPQ PE=1 SV=2	GMGPGTPAGYGR		682	693	1120.520751953125
pepa4a2	a4.a1.a1	sp|P23246|SFPQ_HUMAN	sp|P23246|SFPQ_HUMAN Splicing factor, proline- and glutamine-rich OS=Homo sapiens GN=SFPQ PE=1 SV=2	FATHAAALSVR		366	376	1143.6273193359375
pepa4b11	a4.a1.a1	sp|P23246|SFPQ_HUMAN	sp|P23246|SFPQ_HUMAN Splicing factor, proline- and glutamine-rich OS=Homo sapiens GN=SFPQ PE=1 SV=2	MGYMDPR		600	606	869.3648071289062
pepa4a9	a4.a1.a1	sp|P23246|SFPQ_HUMAN	sp|P23246|SFPQ_HUMAN Splicing factor, proline- and glutamine-rich OS=Homo sapiens GN=SFPQ PE=1 SV=2	MGGGGAMNMGDPYGSGGQK	M1:+15.99491	612	630	1787.7149658203125
pepa4a8	a4.a1.a1	sp|P23246|SFPQ_HUMAN	sp|P23246|SFPQ_HUMAN Splicing factor, proline- and glutamine-rich OS=Homo sapiens GN=SFPQ PE=1 SV=2	MGGGGAMNMGDPYGSGGQK		612	630	1771.7200927734375
pepa4b13	a4.a1.a1	sp|P23246|SFPQ_HUMAN	sp|P23246|SFPQ_HUMAN Splicing factor, proline- and glutamine-rich OS=Homo sapiens GN=SFPQ PE=1 SV=2	YGEPGEVFINK		320	330	1252.621337890625
pepa5a9	a5.a1.a1	sp|P27694|RFA1_HUMAN	sp|P27694|RFA1_HUMAN Replication protein A 70 kDa DNA-binding subunit OS=Homo sapiens GN=RPA1 PE=1 SV=2	PQPQNGSSGMGSTVSK	M10:+15.99491	142	157	1577.7227783203125
pepa5a1	a5.a1.a1	sp|P27694|RFA1_HUMAN	sp|P27694|RFA1_HUMAN Replication protein A 70 kDa DNA-binding subunit OS=Homo sapiens GN=RPA1 PE=1 SV=2	AAGPSLSHTSGGTQSK		168	183	1485.7296142578125
pepa5a8	a5.a1.a1	sp|P27694|RFA1_HUMAN	sp|P27694|RFA1_HUMAN Replication protein A 70 kDa DNA-binding subunit OS=Homo sapiens GN=RPA1 PE=1 SV=2	PQPQNGSSGMGSTVSK		142	157	1561.7279052734375
pepa5b10	a5.a1.a1	sp|P27694|RFA1_HUMAN	sp|P27694|RFA1_HUMAN Replication protein A 70 kDa DNA-binding subunit OS=Homo sapiens GN=RPA1 PE=1 SV=2	SGGVGGSNTNWK		432	443	1163.54443359375
pepa5a2	a5.a1.a1	sp|P27694|RFA1_HUMAN	sp|P27694|RFA1_HUMAN Replication protein A 70 kDa DNA-binding subunit OS=Homo sapiens GN=RPA1 PE=1 SV=2	ATAFNEQVDK		235	244	1122.54296875
pepa5a4	a5.a1.a1	sp|P27694|RFA1_HUMAN	sp|P27694|RFA1_HUMAN Replication protein A 70 kDa DNA-binding subunit OS=Homo sapiens GN=RPA1 PE=1 SV=2	ATVMDVKPVDYR	M4:+15.99491	589	600	1409.709716796875
pepa5a7	a5.a1.a1	sp|P27694|RFA1_HUMAN	sp|P27694|RFA1_HUMAN Replication protein A 70 kDa DNA-binding subunit OS=Homo sapiens GN=RPA1 PE=1 SV=2	NIYLMDTSGK	M5:+15.99491	345	354	1157.5511474609375
pepa5a3	a5.a1.a1	sp|P27694|RFA1_HUMAN	sp|P27694|RFA1_HUMAN Replication protein A 70 kDa DNA-binding subunit OS=Homo sapiens GN=RPA1 PE=1 SV=2	ATVMDVKPVDYR		589	600	1393.71484375
pepa5a6	a5.a1.a1	sp|P27694|RFA1_HUMAN	sp|P27694|RFA1_HUMAN Replication protein A 70 kDa DNA-binding subunit OS=Homo sapiens GN=RPA1 PE=1 SV=2	NIYLMDTSGK		345	354	1141.55615234375
pepa5b12	a5.a1.a1	sp|P27694|RFA1_HUMAN	sp|P27694|RFA1_HUMAN Replication protein A 70 kDa DNA-binding subunit OS=Homo sapiens GN=RPA1 PE=1 SV=2	VVTATLWGEDADK		355	367	1404.7010498046875
pepa5b11	a5.a1.a1	sp|P27694|RFA1_HUMAN	sp|P27694|RFA1_HUMAN Replication protein A 70 kDa DNA-binding subunit OS=Homo sapiens GN=RPA1 PE=1 SV=2	VVPIASLTPYQSK		184	196	1402.7945556640625
pepa5a5	a5.a1.a1	sp|P27694|RFA1_HUMAN	sp|P27694|RFA1_HUMAN Replication protein A 70 kDa DNA-binding subunit OS=Homo sapiens GN=RPA1 PE=1 SV=2	FFPLIEVNK		245	253	1106.6248779296875
pepa6a7	a6.a1.a1	sp|P12268|IMDH2_HUMAN	sp|P12268|IMDH2_HUMAN Inosine-5'-monophosphate dehydrogenase 2 OS=Homo sapiens GN=IMPDH2 PE=1 SV=2	PQATAVYK		342	349	877.4782104492188
pepa6b10	a6.a1.a1	sp|P12268|IMDH2_HUMAN	sp|P12268|IMDH2_HUMAN Inosine-5'-monophosphate dehydrogenase 2 OS=Homo sapiens GN=IMPDH2 PE=1 SV=2	VAQGVSGAVQDK		439	450	1158.61181640625
pepa6a9	a6.a1.a1	sp|P12268|IMDH2_HUMAN	sp|P12268|IMDH2_HUMAN Inosine-5'-monophosphate dehydrogenase 2 OS=Homo sapiens GN=IMPDH2 PE=1 SV=2	TSSAQVEGGVHSLHSYEK		494	511	1915.9149169921875
pepa6a4	a6.a1.a1	sp|P12268|IMDH2_HUMAN	sp|P12268|IMDH2_HUMAN Inosine-5'-monophosphate dehydrogenase 2 OS=Homo sapiens GN=IMPDH2 PE=1 SV=2	GMGSLDAMDK		413	422	1024.4442138671875
pepa6a1	a6.a1.a1	sp|P12268|IMDH2_HUMAN	sp|P12268|IMDH2_HUMAN Inosine-5'-monophosphate dehydrogenase 2 OS=Homo sapiens GN=IMPDH2 PE=1 SV=2	AMMYSGELK		481	489	1029.474853515625
pepa6a8	a6.a1.a1	sp|P12268|IMDH2_HUMAN	sp|P12268|IMDH2_HUMAN Inosine-5'-monophosphate dehydrogenase 2 OS=Homo sapiens GN=IMPDH2 PE=1 SV=2	REDLVVAPAGITLK		182	195	1481.8690185546875
pepa6a5	a6.a1.a1	sp|P12268|IMDH2_HUMAN	sp|P12268|IMDH2_HUMAN Inosine-5'-monophosphate dehydrogenase 2 OS=Homo sapiens GN=IMPDH2 PE=1 SV=2	KYEQGFITDPVVLSPK		109	124	1820.979736328125
pepa6a2	a6.a1.a1	sp|P12268|IMDH2_HUMAN	sp|P12268|IMDH2_HUMAN Inosine-5'-monophosphate dehydrogenase 2 OS=Homo sapiens GN=IMPDH2 PE=1 SV=2	DKYPNLQVIGGNVVTAAQAK		292	311	2086.129638671875
pepa6a6	a6.a1.a1	sp|P12268|IMDH2_HUMAN	sp|P12268|IMDH2_HUMAN Inosine-5'-monophosphate dehydrogenase 2 OS=Homo sapiens GN=IMPDH2 PE=1 SV=2	NLIDAGVDALR		312	322	1156.6324462890625
pepa6a3	a6.a1.a1	sp|P12268|IMDH2_HUMAN	sp|P12268|IMDH2_HUMAN Inosine-5'-monophosphate dehydrogenase 2 OS=Homo sapiens GN=IMPDH2 PE=1 SV=2	EDLVVAPAGITLK		183	195	1325.7679443359375
pepa6b11	a6.a1.a1	sp|P12268|IMDH2_HUMAN	sp|P12268|IMDH2_HUMAN Inosine-5'-monophosphate dehydrogenase 2 OS=Homo sapiens GN=IMPDH2 PE=1 SV=2	YEQGFITDPVVLSPK		110	124	1692.8846435546875
pepa6a7	a6.a1.a2	tr|H0Y4R1|H0Y4R1_HUMAN	tr|H0Y4R1|H0Y4R1_HUMAN Inosine-5'-monophosphate dehydrogenase 2 (Fragment) OS=Homo sapiens GN=IMPDH2 PE=3 SV=1	PQATAVYK		298	305	877.4782104492188
pepa6b10	a6.a1.a2	tr|H0Y4R1|H0Y4R1_HUMAN	tr|H0Y4R1|H0Y4R1_HUMAN Inosine-5'-monophosphate dehydrogenase 2 (Fragment) OS=Homo sapiens GN=IMPDH2 PE=3 SV=1	VAQGVSGAVQDK		395	406	1158.61181640625
pepa6a9	a6.a1.a2	tr|H0Y4R1|H0Y4R1_HUMAN	tr|H0Y4R1|H0Y4R1_HUMAN Inosine-5'-monophosphate dehydrogenase 2 (Fragment) OS=Homo sapiens GN=IMPDH2 PE=3 SV=1	TSSAQVEGGVHSLHSYEK		450	467	1915.9149169921875
pepa6a4	a6.a1.a2	tr|H0Y4R1|H0Y4R1_HUMAN	tr|H0Y4R1|H0Y4R1_HUMAN Inosine-5'-monophosphate dehydrogenase 2 (Fragment) OS=Homo sapiens GN=IMPDH2 PE=3 SV=1	GMGSLDAMDK		369	378	1024.4442138671875
pepa6a1	a6.a1.a2	tr|H0Y4R1|H0Y4R1_HUMAN	tr|H0Y4R1|H0Y4R1_HUMAN Inosine-5'-monophosphate dehydrogenase 2 (Fragment) OS=Homo sapiens GN=IMPDH2 PE=3 SV=1	AMMYSGELK		437	445	1029.474853515625
pepa6a8	a6.a1.a2	tr|H0Y4R1|H0Y4R1_HUMAN	tr|H0Y4R1|H0Y4R1_HUMAN Inosine-5'-monophosphate dehydrogenase 2 (Fragment) OS=Homo sapiens GN=IMPDH2 PE=3 SV=1	REDLVVAPAGITLK		114	127	1481.8690185546875
pepa6a5	a6.a1.a2	tr|H0Y4R1|H0Y4R1_HUMAN	tr|H0Y4R1|H0Y4R1_HUMAN Inosine-5'-monophosphate dehydrogenase 2 (Fragment) OS=Homo sapiens GN=IMPDH2 PE=3 SV=1	KYEQGFITDPVVLSPK		41	56	1820.979736328125
pepa6a2	a6.a1.a2	tr|H0Y4R1|H0Y4R1_HUMAN	tr|H0Y4R1|H0Y4R1_HUMAN Inosine-5'-monophosphate dehydrogenase 2 (Fragment) OS=Homo sapiens GN=IMPDH2 PE=3 SV=1	DKYPNLQVIGGNVVTAAQAK		224	243	2086.129638671875
pepa6a6	a6.a1.a2	tr|H0Y4R1|H0Y4R1_HUMAN	tr|H0Y4R1|H0Y4R1_HUMAN Inosine-5'-monophosphate dehydrogenase 2 (Fragment) OS=Homo sapiens GN=IMPDH2 PE=3 SV=1	NLIDAGVDALR		244	254	1156.6324462890625
pepa6a3	a6.a1.a2	tr|H0Y4R1|H0Y4R1_HUMAN	tr|H0Y4R1|H0Y4R1_HUMAN Inosine-5'-monophosphate dehydrogenase 2 (Fragment) OS=Homo sapiens GN=IMPDH2 PE=3 SV=1	EDLVVAPAGITLK		115	127	1325.7679443359375
pepa6b11	a6.a1.a2	tr|H0Y4R1|H0Y4R1_HUMAN	tr|H0Y4R1|H0Y4R1_HUMAN Inosine-5'-monophosphate dehydrogenase 2 (Fragment) OS=Homo sapiens GN=IMPDH2 PE=3 SV=1	YEQGFITDPVVLSPK		42	56	1692.8846435546875
pepa7a7	a7.a1.a1	sp|P17480-2|UBF1_HUMAN	sp|P17480-2|UBF1_HUMAN Isoform UBF2 of Nucleolar transcription factor 1 OS=Homo sapiens GN=UBTF	SDIPEKPK		193	200	913.4993286132812
pepa7a9	a7.a1.a1	sp|P17480-2|UBF1_HUMAN	sp|P17480-2|UBF1_HUMAN Isoform UBF2 of Nucleolar transcription factor 1 OS=Homo sapiens GN=UBTF	VRPDEIMR		217	224	1015.5358276367188
pepa7a3	a7.a1.a1	sp|P17480-2|UBF1_HUMAN	sp|P17480-2|UBF1_HUMAN Isoform UBF2 of Nucleolar transcription factor 1 OS=Homo sapiens GN=UBTF	FREDHPDLIQNAK		179	191	1582.7977294921875
pepa7a1	a7.a1.a1	sp|P17480-2|UBF1_HUMAN	sp|P17480-2|UBF1_HUMAN Isoform UBF2 of Nucleolar transcription factor 1 OS=Homo sapiens GN=UBTF	DFSGDMCK	C7:+57.02146	62	69	959.3602294921875
pepa7a8	a7.a1.a1	sp|P17480-2|UBF1_HUMAN	sp|P17480-2|UBF1_HUMAN Isoform UBF2 of Nucleolar transcription factor 1 OS=Homo sapiens GN=UBTF	TPQQLWYTHEK		201	211	1430.7066650390625
pepa7a6	a7.a1.a1	sp|P17480-2|UBF1_HUMAN	sp|P17480-2|UBF1_HUMAN Isoform UBF2 of Nucleolar transcription factor 1 OS=Homo sapiens GN=UBTF	MWNDLSEK		407	414	1022.4616088867188
pepa7a4	a7.a1.a1	sp|P17480-2|UBF1_HUMAN	sp|P17480-2|UBF1_HUMAN Isoform UBF2 of Nucleolar transcription factor 1 OS=Homo sapiens GN=UBTF	HPELNISEEGITK		230	242	1466.7490234375
pepa7a5	a7.a1.a1	sp|P17480-2|UBF1_HUMAN	sp|P17480-2|UBF1_HUMAN Isoform UBF2 of Nucleolar transcription factor 1 OS=Homo sapiens GN=UBTF	MVLCSQQWK	C4:+57.02146	288	296	1179.5653076171875
pepa7b10	a7.a1.a1	sp|P17480-2|UBF1_HUMAN	sp|P17480-2|UBF1_HUMAN Isoform UBF2 of Nucleolar transcription factor 1 OS=Homo sapiens GN=UBTF	WVEISNEVR		72	80	1131.5797119140625
pepa7a2	a7.a1.a1	sp|P17480-2|UBF1_HUMAN	sp|P17480-2|UBF1_HUMAN Isoform UBF2 of Nucleolar transcription factor 1 OS=Homo sapiens GN=UBTF	FLESLPEEEQQR		324	335	1504.7281494140625
pepa7a7	a7.a1.a2	tr|E9PKP7|E9PKP7_HUMAN	tr|E9PKP7|E9PKP7_HUMAN Nucleolar transcription factor 1 OS=Homo sapiens GN=UBTF PE=2 SV=1	SDIPEKPK		193	200	913.4993286132812
pepa7a9	a7.a1.a2	tr|E9PKP7|E9PKP7_HUMAN	tr|E9PKP7|E9PKP7_HUMAN Nucleolar transcription factor 1 OS=Homo sapiens GN=UBTF PE=2 SV=1	VRPDEIMR		217	224	1015.5358276367188
pepa7a3	a7.a1.a2	tr|E9PKP7|E9PKP7_HUMAN	tr|E9PKP7|E9PKP7_HUMAN Nucleolar transcription factor 1 OS=Homo sapiens GN=UBTF PE=2 SV=1	FREDHPDLIQNAK		179	191	1582.7977294921875
pepa7a1	a7.a1.a2	tr|E9PKP7|E9PKP7_HUMAN	tr|E9PKP7|E9PKP7_HUMAN Nucleolar transcription factor 1 OS=Homo sapiens GN=UBTF PE=2 SV=1	DFSGDMCK	C7:+57.02146	62	69	959.3602294921875
pepa7a8	a7.a1.a2	tr|E9PKP7|E9PKP7_HUMAN	tr|E9PKP7|E9PKP7_HUMAN Nucleolar transcription factor 1 OS=Homo sapiens GN=UBTF PE=2 SV=1	TPQQLWYTHEK		201	211	1430.7066650390625
pepa7a6	a7.a1.a2	tr|E9PKP7|E9PKP7_HUMAN	tr|E9PKP7|E9PKP7_HUMAN Nucleolar transcription factor 1 OS=Homo sapiens GN=UBTF PE=2 SV=1	MWNDLSEK		407	414	1022.4616088867188
pepa7a4	a7.a1.a2	tr|E9PKP7|E9PKP7_HUMAN	tr|E9PKP7|E9PKP7_HUMAN Nucleolar transcription factor 1 OS=Homo sapiens GN=UBTF PE=2 SV=1	HPELNISEEGITK		230	242	1466.7490234375
pepa7a5	a7.a1.a2	tr|E9PKP7|E9PKP7_HUMAN	tr|E9PKP7|E9PKP7_HUMAN Nucleolar transcription factor 1 OS=Homo sapiens GN=UBTF PE=2 SV=1	MVLCSQQWK	C4:+57.02146	288	296	1179.5653076171875
pepa7b10	a7.a1.a2	tr|E9PKP7|E9PKP7_HUMAN	tr|E9PKP7|E9PKP7_HUMAN Nucleolar transcription factor 1 OS=Homo sapiens GN=UBTF PE=2 SV=1	WVEISNEVR		72	80	1131.5797119140625
pepa7a2	a7.a1.a2	tr|E9PKP7|E9PKP7_HUMAN	tr|E9PKP7|E9PKP7_HUMAN Nucleolar transcription factor 1 OS=Homo sapiens GN=UBTF PE=2 SV=1	FLESLPEEEQQR		324	335	1504.7281494140625
pepa8a4	a8.a1.a1	sp|Q8NE71|ABCF1_HUMAN	sp|Q8NE71|ABCF1_HUMAN ATP-binding cassette sub-family F member 1 OS=Homo sapiens GN=ABCF1 PE=1 SV=2	FSISAHGK		309	316	846.4473266601562
pepa8a5	a8.a1.a1	sp|Q8NE71|ABCF1_HUMAN	sp|Q8NE71|ABCF1_HUMAN ATP-binding cassette sub-family F member 1 OS=Homo sapiens GN=ABCF1 PE=1 SV=2	GAVIVVSHDAR		790	800	1123.622314453125
pepa8a3	a8.a1.a1	sp|Q8NE71|ABCF1_HUMAN	sp|Q8NE71|ABCF1_HUMAN ATP-binding cassette sub-family F member 1 OS=Homo sapiens GN=ABCF1 PE=1 SV=2	AVSEEQQPALK		164	174	1199.6270751953125
pepa8a2	a8.a1.a1	sp|Q8NE71|ABCF1_HUMAN	sp|Q8NE71|ABCF1_HUMAN ATP-binding cassette sub-family F member 1 OS=Homo sapiens GN=ABCF1 PE=1 SV=2	ADDPYAHLSK		246	255	1116.5323486328125
pepa8a6	a8.a1.a1	sp|Q8NE71|ABCF1_HUMAN	sp|Q8NE71|ABCF1_HUMAN ATP-binding cassette sub-family F member 1 OS=Homo sapiens GN=ABCF1 PE=1 SV=2	LQGQLEQGDDTAAER		397	411	1630.76708984375
pepa8a8	a8.a1.a1	sp|Q8NE71|ABCF1_HUMAN	sp|Q8NE71|ABCF1_HUMAN ATP-binding cassette sub-family F member 1 OS=Homo sapiens GN=ABCF1 PE=1 SV=2	MEETPTEYLQR	M1:+15.99491	703	713	1412.6365966796875
pepa8a9	a8.a1.a1	sp|Q8NE71|ABCF1_HUMAN	sp|Q8NE71|ABCF1_HUMAN ATP-binding cassette sub-family F member 1 OS=Homo sapiens GN=ABCF1 PE=1 SV=2	NQDEESQEAPELLK		590	603	1629.7607421875
pepa8a7	a8.a1.a1	sp|Q8NE71|ABCF1_HUMAN	sp|Q8NE71|ABCF1_HUMAN ATP-binding cassette sub-family F member 1 OS=Homo sapiens GN=ABCF1 PE=1 SV=2	MEETPTEYLQR		703	713	1396.6417236328125
pepa8a1	a8.a1.a1	sp|Q8NE71|ABCF1_HUMAN	sp|Q8NE71|ABCF1_HUMAN ATP-binding cassette sub-family F member 1 OS=Homo sapiens GN=ABCF1 PE=1 SV=2	AANAAENDFSVSQAEMSSR		276	294	1984.866943359375
pepa8b11	a8.a1.a1	sp|Q8NE71|ABCF1_HUMAN	sp|Q8NE71|ABCF1_HUMAN ATP-binding cassette sub-family F member 1 OS=Homo sapiens GN=ABCF1 PE=1 SV=2	VVFAELACR	C8:+57.02146	751	759	1064.55615234375
pepa8b10	a8.a1.a1	sp|Q8NE71|ABCF1_HUMAN	sp|Q8NE71|ABCF1_HUMAN ATP-binding cassette sub-family F member 1 OS=Homo sapiens GN=ABCF1 PE=1 SV=2	STLLLLLTGK		665	674	1058.682373046875
pepa9a6	a9.a1.a1	sp|Q15554-3|TERF2_HUMAN	sp|Q15554-3|TERF2_HUMAN Isoform 3 of Telomeric repeat-binding factor 2 OS=Homo sapiens GN=TERF2	HMSKDPTTQK		223	232	1172.5732421875
pepa9a7	a9.a1.a1	sp|Q15554-3|TERF2_HUMAN	sp|Q15554-3|TERF2_HUMAN Isoform 3 of Telomeric repeat-binding factor 2 OS=Homo sapiens GN=TERF2	LEEAVNR		90	96	830.4370727539062
pepa9a5	a9.a1.a1	sp|Q15554-3|TERF2_HUMAN	sp|Q15554-3|TERF2_HUMAN Isoform 3 of Telomeric repeat-binding factor 2 OS=Homo sapiens GN=TERF2	HEPGLGGPAER		73	83	1119.5545654296875
pepa9a8	a9.a1.a1	sp|Q15554-3|TERF2_HUMAN	sp|Q15554-3|TERF2_HUMAN Isoform 3 of Telomeric repeat-binding factor 2 OS=Homo sapiens GN=TERF2	KDENESSAPADGEGGSELQPK		375	395	2144.958251953125
pepa9a1	a9.a1.a1	sp|Q15554-3|TERF2_HUMAN	sp|Q15554-3|TERF2_HUMAN Isoform 3 of Telomeric repeat-binding factor 2 OS=Homo sapiens GN=TERF2	AAGAGTAGPASGPGVVR		2	18	1395.7342529296875
pepa9b11	a9.a1.a1	sp|Q15554-3|TERF2_HUMAN	sp|Q15554-3|TERF2_HUMAN Isoform 3 of Telomeric repeat-binding factor 2 OS=Homo sapiens GN=TERF2	TLSGAQDSEAAFAK		336	349	1395.675537109375
pepa9b10	a9.a1.a1	sp|Q15554-3|TERF2_HUMAN	sp|Q15554-3|TERF2_HUMAN Isoform 3 of Telomeric repeat-binding factor 2 OS=Homo sapiens GN=TERF2	NPPTTIGMMTLK	M8:+15.99491	320	331	1319.670166015625
pepa9a9	a9.a1.a1	sp|Q15554-3|TERF2_HUMAN	sp|Q15554-3|TERF2_HUMAN Isoform 3 of Telomeric repeat-binding factor 2 OS=Homo sapiens GN=TERF2	NPPTTIGMMTLK		320	331	1303.67529296875
pepa9a4	a9.a1.a1	sp|Q15554-3|TERF2_HUMAN	sp|Q15554-3|TERF2_HUMAN Isoform 3 of Telomeric repeat-binding factor 2 OS=Homo sapiens GN=TERF2	DLVLPTQALPASPALK		354	369	1633.9527587890625
pepa9a3	a9.a1.a1	sp|Q15554-3|TERF2_HUMAN	sp|Q15554-3|TERF2_HUMAN Isoform 3 of Telomeric repeat-binding factor 2 OS=Homo sapiens GN=TERF2	DIMQALLVRPLGK		123	135	1453.8564453125
pepa9a2	a9.a1.a1	sp|Q15554-3|TERF2_HUMAN	sp|Q15554-3|TERF2_HUMAN Isoform 3 of Telomeric repeat-binding factor 2 OS=Homo sapiens GN=TERF2	DIMQALLVR		123	131	1058.6031494140625
pepb10a2	b10.a1.a1	sp|Q96T60|PNKP_HUMAN	sp|Q96T60|PNKP_HUMAN Bifunctional polynucleotide phosphatase/kinase OS=Homo sapiens GN=PNKP PE=1 SV=1	GPLTQVTDRK		36	45	1114.6219482421875
pepb10a6	b10.a1.a1	sp|Q96T60|PNKP_HUMAN	sp|Q96T60|PNKP_HUMAN Bifunctional polynucleotide phosphatase/kinase OS=Homo sapiens GN=PNKP PE=1 SV=1	PANWAPGR		294	301	868.4428100585938
pepb10a3	b10.a1.a1	sp|Q96T60|PNKP_HUMAN	sp|Q96T60|PNKP_HUMAN Bifunctional polynucleotide phosphatase/kinase OS=Homo sapiens GN=PNKP PE=1 SV=1	HLVSAGYVHVNR		385	396	1351.723388671875
pepb10a1	b10.a1.a1	sp|Q96T60|PNKP_HUMAN	sp|Q96T60|PNKP_HUMAN Bifunctional polynucleotide phosphatase/kinase OS=Homo sapiens GN=PNKP PE=1 SV=1	DTLGSWQR		397	404	962.4694213867188
pepb10a8	b10.a1.a1	sp|Q96T60|PNKP_HUMAN	sp|Q96T60|PNKP_HUMAN Bifunctional polynucleotide phosphatase/kinase OS=Homo sapiens GN=PNKP PE=1 SV=1	TQVELVADPETR		49	60	1357.6961669921875
pepb10a7	b10.a1.a1	sp|Q96T60|PNKP_HUMAN	sp|Q96T60|PNKP_HUMAN Bifunctional polynucleotide phosphatase/kinase OS=Homo sapiens GN=PNKP PE=1 SV=1	SGPLCLPESR	C5:+57.02146	349	358	1115.5517578125
pepb10a4	b10.a1.a1	sp|Q96T60|PNKP_HUMAN	sp|Q96T60|PNKP_HUMAN Bifunctional polynucleotide phosphatase/kinase OS=Homo sapiens GN=PNKP PE=1 SV=1	LLVFTAAGVKPQGK		153	166	1428.857666015625
pepb10b10	b10.a1.a1	sp|Q96T60|PNKP_HUMAN	sp|Q96T60|PNKP_HUMAN Bifunctional polynucleotide phosphatase/kinase OS=Homo sapiens GN=PNKP PE=1 SV=1	VFPTGPSDWR		184	193	1161.5692138671875
pepb10a5	b10.a1.a1	sp|Q96T60|PNKP_HUMAN	sp|Q96T60|PNKP_HUMAN Bifunctional polynucleotide phosphatase/kinase OS=Homo sapiens GN=PNKP PE=1 SV=1	LVIFTNQMSIGR	M8:+15.99491	213	224	1394.7464599609375
pepb10a9	b10.a1.a1	sp|Q96T60|PNKP_HUMAN	sp|Q96T60|PNKP_HUMAN Bifunctional polynucleotide phosphatase/kinase OS=Homo sapiens GN=PNKP PE=1 SV=1	VAGFDLDGTLITTR		167	180	1478.785400390625
pepb10a2	b10.a1.a2	tr|M0QYH2|M0QYH2_HUMAN	tr|M0QYH2|M0QYH2_HUMAN Bifunctional polynucleotide phosphatase/kinase OS=Homo sapiens GN=PNKP PE=4 SV=1	GPLTQVTDRK		36	45	1114.6219482421875
pepb10a6	b10.a1.a2	tr|M0QYH2|M0QYH2_HUMAN	tr|M0QYH2|M0QYH2_HUMAN Bifunctional polynucleotide phosphatase/kinase OS=Homo sapiens GN=PNKP PE=4 SV=1	PANWAPGR		294	301	868.4428100585938
pepb10a3	b10.a1.a2	tr|M0QYH2|M0QYH2_HUMAN	tr|M0QYH2|M0QYH2_HUMAN Bifunctional polynucleotide phosphatase/kinase OS=Homo sapiens GN=PNKP PE=4 SV=1	HLVSAGYVHVNR		354	365	1351.723388671875
pepb10a1	b10.a1.a2	tr|M0QYH2|M0QYH2_HUMAN	tr|M0QYH2|M0QYH2_HUMAN Bifunctional polynucleotide phosphatase/kinase OS=Homo sapiens GN=PNKP PE=4 SV=1	DTLGSWQR		366	373	962.4694213867188
pepb10a8	b10.a1.a2	tr|M0QYH2|M0QYH2_HUMAN	tr|M0QYH2|M0QYH2_HUMAN Bifunctional polynucleotide phosphatase/kinase OS=Homo sapiens GN=PNKP PE=4 SV=1	TQVELVADPETR		49	60	1357.6961669921875
pepb10a7	b10.a1.a2	tr|M0QYH2|M0QYH2_HUMAN	tr|M0QYH2|M0QYH2_HUMAN Bifunctional polynucleotide phosphatase/kinase OS=Homo sapiens GN=PNKP PE=4 SV=1	SGPLCLPESR	C5:+57.02146	318	327	1115.5517578125
pepb10a4	b10.a1.a2	tr|M0QYH2|M0QYH2_HUMAN	tr|M0QYH2|M0QYH2_HUMAN Bifunctional polynucleotide phosphatase/kinase OS=Homo sapiens GN=PNKP PE=4 SV=1	LLVFTAAGVKPQGK		153	166	1428.857666015625
pepb10b10	b10.a1.a2	tr|M0QYH2|M0QYH2_HUMAN	tr|M0QYH2|M0QYH2_HUMAN Bifunctional polynucleotide phosphatase/kinase OS=Homo sapiens GN=PNKP PE=4 SV=1	VFPTGPSDWR		184	193	1161.5692138671875
pepb10a5	b10.a1.a2	tr|M0QYH2|M0QYH2_HUMAN	tr|M0QYH2|M0QYH2_HUMAN Bifunctional polynucleotide phosphatase/kinase OS=Homo sapiens GN=PNKP PE=4 SV=1	LVIFTNQMSIGR	M8:+15.99491	213	224	1394.7464599609375
pepb10a9	b10.a1.a2	tr|M0QYH2|M0QYH2_HUMAN	tr|M0QYH2|M0QYH2_HUMAN Bifunctional polynucleotide phosphatase/kinase OS=Homo sapiens GN=PNKP PE=4 SV=1	VAGFDLDGTLITTR		167	180	1478.785400390625
pepb11a9	b11.a1.a1	sp|Q06330-2|SUH_HUMAN	sp|Q06330-2|SUH_HUMAN Isoform APCR-1 of Recombining binding protein suppressor of hairless OS=Homo sapiens GN=RBPJ	TLYISDSDKR		52	61	1197.6114501953125
pepb11a1	b11.a1.a1	sp|Q06330-2|SUH_HUMAN	sp|Q06330-2|SUH_HUMAN Isoform APCR-1 of Recombining binding protein suppressor of hairless OS=Homo sapiens GN=RBPJ	CSAAGAILR	C1:+57.02146	379	387	918.4829711914062
pepb11a5	b11.a1.a1	sp|Q06330-2|SUH_HUMAN	sp|Q06330-2|SUH_HUMAN Isoform APCR-1 of Recombining binding protein suppressor of hairless OS=Homo sapiens GN=RBPJ	NADLCIASGTK	C5:+57.02146	101	111	1149.5572509765625
pepb11a2	b11.a1.a1	sp|Q06330-2|SUH_HUMAN	sp|Q06330-2|SUH_HUMAN Isoform APCR-1 of Recombining binding protein suppressor of hairless OS=Homo sapiens GN=RBPJ	DGYIHYGQTVK		164	174	1280.62744140625
pepb11a4	b11.a1.a1	sp|Q06330-2|SUH_HUMAN	sp|Q06330-2|SUH_HUMAN Isoform APCR-1 of Recombining binding protein suppressor of hairless OS=Homo sapiens GN=RBPJ	MYLCLSQER	C4:+57.02146	221	229	1199.55517578125
pepb11a8	b11.a1.a1	sp|Q06330-2|SUH_HUMAN	sp|Q06330-2|SUH_HUMAN Isoform APCR-1 of Recombining binding protein suppressor of hairless OS=Homo sapiens GN=RBPJ	QTALLDADDPVSQLHK		195	210	1750.8974609375
pepb11a3	b11.a1.a1	sp|Q06330-2|SUH_HUMAN	sp|Q06330-2|SUH_HUMAN Isoform APCR-1 of Recombining binding protein suppressor of hairless OS=Homo sapiens GN=RBPJ	LVCSVTGMALPR	C3:+57.02146	175	186	1303.6865234375
pepb11a6	b11.a1.a1	sp|Q06330-2|SUH_HUMAN	sp|Q06330-2|SUH_HUMAN Isoform APCR-1 of Recombining binding protein suppressor of hairless OS=Homo sapiens GN=RBPJ	QPVQVPVTLVR		345	355	1235.74755859375
pepb11a7	b11.a1.a1	sp|Q06330-2|SUH_HUMAN	sp|Q06330-2|SUH_HUMAN Isoform APCR-1 of Recombining binding protein suppressor of hairless OS=Homo sapiens GN=RBPJ	QTALLDADDPVSQLHK	Q1:-17.02655	195	210	1733.870849609375
pepb11a9	b11.a1.a2	sp|Q06330-3|SUH_HUMAN	sp|Q06330-3|SUH_HUMAN Isoform APCR-3 of Recombining binding protein suppressor of hairless OS=Homo sapiens GN=RBPJ	TLYISDSDKR		38	47	1197.6114501953125
pepb11a1	b11.a1.a2	sp|Q06330-3|SUH_HUMAN	sp|Q06330-3|SUH_HUMAN Isoform APCR-3 of Recombining binding protein suppressor of hairless OS=Homo sapiens GN=RBPJ	CSAAGAILR	C1:+57.02146	365	373	918.4829711914062
pepb11a5	b11.a1.a2	sp|Q06330-3|SUH_HUMAN	sp|Q06330-3|SUH_HUMAN Isoform APCR-3 of Recombining binding protein suppressor of hairless OS=Homo sapiens GN=RBPJ	NADLCIASGTK	C5:+57.02146	87	97	1149.5572509765625
pepb11a2	b11.a1.a2	sp|Q06330-3|SUH_HUMAN	sp|Q06330-3|SUH_HUMAN Isoform APCR-3 of Recombining binding protein suppressor of hairless OS=Homo sapiens GN=RBPJ	DGYIHYGQTVK		150	160	1280.62744140625
pepb11a4	b11.a1.a2	sp|Q06330-3|SUH_HUMAN	sp|Q06330-3|SUH_HUMAN Isoform APCR-3 of Recombining binding protein suppressor of hairless OS=Homo sapiens GN=RBPJ	MYLCLSQER	C4:+57.02146	207	215	1199.55517578125
pepb11a8	b11.a1.a2	sp|Q06330-3|SUH_HUMAN	sp|Q06330-3|SUH_HUMAN Isoform APCR-3 of Recombining binding protein suppressor of hairless OS=Homo sapiens GN=RBPJ	QTALLDADDPVSQLHK		181	196	1750.8974609375
pepb11a3	b11.a1.a2	sp|Q06330-3|SUH_HUMAN	sp|Q06330-3|SUH_HUMAN Isoform APCR-3 of Recombining binding protein suppressor of hairless OS=Homo sapiens GN=RBPJ	LVCSVTGMALPR	C3:+57.02146	161	172	1303.6865234375
pepb11a6	b11.a1.a2	sp|Q06330-3|SUH_HUMAN	sp|Q06330-3|SUH_HUMAN Isoform APCR-3 of Recombining binding protein suppressor of hairless OS=Homo sapiens GN=RBPJ	QPVQVPVTLVR		331	341	1235.74755859375
pepb11a7	b11.a1.a2	sp|Q06330-3|SUH_HUMAN	sp|Q06330-3|SUH_HUMAN Isoform APCR-3 of Recombining binding protein suppressor of hairless OS=Homo sapiens GN=RBPJ	QTALLDADDPVSQLHK	Q1:-17.02655	181	196	1733.870849609375
pepb11a9	b11.a1.a3	sp|Q06330-4|SUH_HUMAN	sp|Q06330-4|SUH_HUMAN Isoform 4 of Recombining binding protein suppressor of hairless OS=Homo sapiens GN=RBPJ	TLYISDSDKR		112	121	1197.6114501953125
pepb11a1	b11.a1.a3	sp|Q06330-4|SUH_HUMAN	sp|Q06330-4|SUH_HUMAN Isoform 4 of Recombining binding protein suppressor of hairless OS=Homo sapiens GN=RBPJ	CSAAGAILR	C1:+57.02146	439	447	918.4829711914062
pepb11a5	b11.a1.a3	sp|Q06330-4|SUH_HUMAN	sp|Q06330-4|SUH_HUMAN Isoform 4 of Recombining binding protein suppressor of hairless OS=Homo sapiens GN=RBPJ	NADLCIASGTK	C5:+57.02146	161	171	1149.5572509765625
pepb11a2	b11.a1.a3	sp|Q06330-4|SUH_HUMAN	sp|Q06330-4|SUH_HUMAN Isoform 4 of Recombining binding protein suppressor of hairless OS=Homo sapiens GN=RBPJ	DGYIHYGQTVK		224	234	1280.62744140625
pepb11a4	b11.a1.a3	sp|Q06330-4|SUH_HUMAN	sp|Q06330-4|SUH_HUMAN Isoform 4 of Recombining binding protein suppressor of hairless OS=Homo sapiens GN=RBPJ	MYLCLSQER	C4:+57.02146	281	289	1199.55517578125
pepb11a8	b11.a1.a3	sp|Q06330-4|SUH_HUMAN	sp|Q06330-4|SUH_HUMAN Isoform 4 of Recombining binding protein suppressor of hairless OS=Homo sapiens GN=RBPJ	QTALLDADDPVSQLHK		255	270	1750.8974609375
pepb11a3	b11.a1.a3	sp|Q06330-4|SUH_HUMAN	sp|Q06330-4|SUH_HUMAN Isoform 4 of Recombining binding protein suppressor of hairless OS=Homo sapiens GN=RBPJ	LVCSVTGMALPR	C3:+57.02146	235	246	1303.6865234375
pepb11a6	b11.a1.a3	sp|Q06330-4|SUH_HUMAN	sp|Q06330-4|SUH_HUMAN Isoform 4 of Recombining binding protein suppressor of hairless OS=Homo sapiens GN=RBPJ	QPVQVPVTLVR		405	415	1235.74755859375
pepb11a7	b11.a1.a3	sp|Q06330-4|SUH_HUMAN	sp|Q06330-4|SUH_HUMAN Isoform 4 of Recombining binding protein suppressor of hairless OS=Homo sapiens GN=RBPJ	QTALLDADDPVSQLHK	Q1:-17.02655	255	270	1733.870849609375
pepb11a9	b11.a1.a4	sp|Q06330-5|SUH_HUMAN	sp|Q06330-5|SUH_HUMAN Isoform 5 of Recombining binding protein suppressor of hairless OS=Homo sapiens GN=RBPJ	TLYISDSDKR		92	101	1197.6114501953125
pepb11a1	b11.a1.a4	sp|Q06330-5|SUH_HUMAN	sp|Q06330-5|SUH_HUMAN Isoform 5 of Recombining binding protein suppressor of hairless OS=Homo sapiens GN=RBPJ	CSAAGAILR	C1:+57.02146	419	427	918.4829711914062
pepb11a5	b11.a1.a4	sp|Q06330-5|SUH_HUMAN	sp|Q06330-5|SUH_HUMAN Isoform 5 of Recombining binding protein suppressor of hairless OS=Homo sapiens GN=RBPJ	NADLCIASGTK	C5:+57.02146	141	151	1149.5572509765625
pepb11a2	b11.a1.a4	sp|Q06330-5|SUH_HUMAN	sp|Q06330-5|SUH_HUMAN Isoform 5 of Recombining binding protein suppressor of hairless OS=Homo sapiens GN=RBPJ	DGYIHYGQTVK		204	214	1280.62744140625
pepb11a4	b11.a1.a4	sp|Q06330-5|SUH_HUMAN	sp|Q06330-5|SUH_HUMAN Isoform 5 of Recombining binding protein suppressor of hairless OS=Homo sapiens GN=RBPJ	MYLCLSQER	C4:+57.02146	261	269	1199.55517578125
pepb11a8	b11.a1.a4	sp|Q06330-5|SUH_HUMAN	sp|Q06330-5|SUH_HUMAN Isoform 5 of Recombining binding protein suppressor of hairless OS=Homo sapiens GN=RBPJ	QTALLDADDPVSQLHK		235	250	1750.8974609375
pepb11a3	b11.a1.a4	sp|Q06330-5|SUH_HUMAN	sp|Q06330-5|SUH_HUMAN Isoform 5 of Recombining binding protein suppressor of hairless OS=Homo sapiens GN=RBPJ	LVCSVTGMALPR	C3:+57.02146	215	226	1303.6865234375
pepb11a6	b11.a1.a4	sp|Q06330-5|SUH_HUMAN	sp|Q06330-5|SUH_HUMAN Isoform 5 of Recombining binding protein suppressor of hairless OS=Homo sapiens GN=RBPJ	QPVQVPVTLVR		385	395	1235.74755859375
pepb11a7	b11.a1.a4	sp|Q06330-5|SUH_HUMAN	sp|Q06330-5|SUH_HUMAN Isoform 5 of Recombining binding protein suppressor of hairless OS=Homo sapiens GN=RBPJ	QTALLDADDPVSQLHK	Q1:-17.02655	235	250	1733.870849609375
pepb11a9	b11.a1.a5	sp|Q06330-6|SUH_HUMAN	sp|Q06330-6|SUH_HUMAN Isoform 6 of Recombining binding protein suppressor of hairless OS=Homo sapiens GN=RBPJ	TLYISDSDKR		113	122	1197.6114501953125
pepb11a1	b11.a1.a5	sp|Q06330-6|SUH_HUMAN	sp|Q06330-6|SUH_HUMAN Isoform 6 of Recombining binding protein suppressor of hairless OS=Homo sapiens GN=RBPJ	CSAAGAILR	C1:+57.02146	440	448	918.4829711914062
pepb11a5	b11.a1.a5	sp|Q06330-6|SUH_HUMAN	sp|Q06330-6|SUH_HUMAN Isoform 6 of Recombining binding protein suppressor of hairless OS=Homo sapiens GN=RBPJ	NADLCIASGTK	C5:+57.02146	162	172	1149.5572509765625
pepb11a2	b11.a1.a5	sp|Q06330-6|SUH_HUMAN	sp|Q06330-6|SUH_HUMAN Isoform 6 of Recombining binding protein suppressor of hairless OS=Homo sapiens GN=RBPJ	DGYIHYGQTVK		225	235	1280.62744140625
pepb11a4	b11.a1.a5	sp|Q06330-6|SUH_HUMAN	sp|Q06330-6|SUH_HUMAN Isoform 6 of Recombining binding protein suppressor of hairless OS=Homo sapiens GN=RBPJ	MYLCLSQER	C4:+57.02146	282	290	1199.55517578125
pepb11a8	b11.a1.a5	sp|Q06330-6|SUH_HUMAN	sp|Q06330-6|SUH_HUMAN Isoform 6 of Recombining binding protein suppressor of hairless OS=Homo sapiens GN=RBPJ	QTALLDADDPVSQLHK		256	271	1750.8974609375
pepb11a3	b11.a1.a5	sp|Q06330-6|SUH_HUMAN	sp|Q06330-6|SUH_HUMAN Isoform 6 of Recombining binding protein suppressor of hairless OS=Homo sapiens GN=RBPJ	LVCSVTGMALPR	C3:+57.02146	236	247	1303.6865234375
pepb11a6	b11.a1.a5	sp|Q06330-6|SUH_HUMAN	sp|Q06330-6|SUH_HUMAN Isoform 6 of Recombining binding protein suppressor of hairless OS=Homo sapiens GN=RBPJ	QPVQVPVTLVR		406	416	1235.74755859375
pepb11a7	b11.a1.a5	sp|Q06330-6|SUH_HUMAN	sp|Q06330-6|SUH_HUMAN Isoform 6 of Recombining binding protein suppressor of hairless OS=Homo sapiens GN=RBPJ	QTALLDADDPVSQLHK	Q1:-17.02655	256	271	1733.870849609375
pepb11a9	b11.a1.a6	sp|Q06330-7|SUH_HUMAN	sp|Q06330-7|SUH_HUMAN Isoform 7 of Recombining binding protein suppressor of hairless OS=Homo sapiens GN=RBPJ	TLYISDSDKR		114	123	1197.6114501953125
pepb11a1	b11.a1.a6	sp|Q06330-7|SUH_HUMAN	sp|Q06330-7|SUH_HUMAN Isoform 7 of Recombining binding protein suppressor of hairless OS=Homo sapiens GN=RBPJ	CSAAGAILR	C1:+57.02146	441	449	918.4829711914062
pepb11a5	b11.a1.a6	sp|Q06330-7|SUH_HUMAN	sp|Q06330-7|SUH_HUMAN Isoform 7 of Recombining binding protein suppressor of hairless OS=Homo sapiens GN=RBPJ	NADLCIASGTK	C5:+57.02146	163	173	1149.5572509765625
pepb11a2	b11.a1.a6	sp|Q06330-7|SUH_HUMAN	sp|Q06330-7|SUH_HUMAN Isoform 7 of Recombining binding protein suppressor of hairless OS=Homo sapiens GN=RBPJ	DGYIHYGQTVK		226	236	1280.62744140625
pepb11a4	b11.a1.a6	sp|Q06330-7|SUH_HUMAN	sp|Q06330-7|SUH_HUMAN Isoform 7 of Recombining binding protein suppressor of hairless OS=Homo sapiens GN=RBPJ	MYLCLSQER	C4:+57.02146	283	291	1199.55517578125
pepb11a8	b11.a1.a6	sp|Q06330-7|SUH_HUMAN	sp|Q06330-7|SUH_HUMAN Isoform 7 of Recombining binding protein suppressor of hairless OS=Homo sapiens GN=RBPJ	QTALLDADDPVSQLHK		257	272	1750.8974609375
pepb11a3	b11.a1.a6	sp|Q06330-7|SUH_HUMAN	sp|Q06330-7|SUH_HUMAN Isoform 7 of Recombining binding protein suppressor of hairless OS=Homo sapiens GN=RBPJ	LVCSVTGMALPR	C3:+57.02146	237	248	1303.6865234375
pepb11a6	b11.a1.a6	sp|Q06330-7|SUH_HUMAN	sp|Q06330-7|SUH_HUMAN Isoform 7 of Recombining binding protein suppressor of hairless OS=Homo sapiens GN=RBPJ	QPVQVPVTLVR		407	417	1235.74755859375
pepb11a7	b11.a1.a6	sp|Q06330-7|SUH_HUMAN	sp|Q06330-7|SUH_HUMAN Isoform 7 of Recombining binding protein suppressor of hairless OS=Homo sapiens GN=RBPJ	QTALLDADDPVSQLHK	Q1:-17.02655	257	272	1733.870849609375
pepb11a9	b11.a1.a7	sp|Q06330|SUH_HUMAN	sp|Q06330|SUH_HUMAN Recombining binding protein suppressor of hairless OS=Homo sapiens GN=RBPJ PE=1 SV=3	TLYISDSDKR		127	136	1197.6114501953125
pepb11a1	b11.a1.a7	sp|Q06330|SUH_HUMAN	sp|Q06330|SUH_HUMAN Recombining binding protein suppressor of hairless OS=Homo sapiens GN=RBPJ PE=1 SV=3	CSAAGAILR	C1:+57.02146	454	462	918.4829711914062
pepb11a5	b11.a1.a7	sp|Q06330|SUH_HUMAN	sp|Q06330|SUH_HUMAN Recombining binding protein suppressor of hairless OS=Homo sapiens GN=RBPJ PE=1 SV=3	NADLCIASGTK	C5:+57.02146	176	186	1149.5572509765625
pepb11a2	b11.a1.a7	sp|Q06330|SUH_HUMAN	sp|Q06330|SUH_HUMAN Recombining binding protein suppressor of hairless OS=Homo sapiens GN=RBPJ PE=1 SV=3	DGYIHYGQTVK		239	249	1280.62744140625
pepb11a4	b11.a1.a7	sp|Q06330|SUH_HUMAN	sp|Q06330|SUH_HUMAN Recombining binding protein suppressor of hairless OS=Homo sapiens GN=RBPJ PE=1 SV=3	MYLCLSQER	C4:+57.02146	296	304	1199.55517578125
pepb11a8	b11.a1.a7	sp|Q06330|SUH_HUMAN	sp|Q06330|SUH_HUMAN Recombining binding protein suppressor of hairless OS=Homo sapiens GN=RBPJ PE=1 SV=3	QTALLDADDPVSQLHK		270	285	1750.8974609375
pepb11a3	b11.a1.a7	sp|Q06330|SUH_HUMAN	sp|Q06330|SUH_HUMAN Recombining binding protein suppressor of hairless OS=Homo sapiens GN=RBPJ PE=1 SV=3	LVCSVTGMALPR	C3:+57.02146	250	261	1303.6865234375
pepb11a6	b11.a1.a7	sp|Q06330|SUH_HUMAN	sp|Q06330|SUH_HUMAN Recombining binding protein suppressor of hairless OS=Homo sapiens GN=RBPJ PE=1 SV=3	QPVQVPVTLVR		420	430	1235.74755859375
pepb11a7	b11.a1.a7	sp|Q06330|SUH_HUMAN	sp|Q06330|SUH_HUMAN Recombining binding protein suppressor of hairless OS=Homo sapiens GN=RBPJ PE=1 SV=3	QTALLDADDPVSQLHK	Q1:-17.02655	270	285	1733.870849609375
pepb12a6	b12.a1.a1	sp|Q16666-2|IF16_HUMAN	sp|Q16666-2|IF16_HUMAN Isoform 2 of Gamma-interferon-inducible protein 16 OS=Homo sapiens GN=IFI16	TEGAEATPGAQK		117	128	1159.5594482421875
pepb12a4	b12.a1.a1	sp|Q16666-2|IF16_HUMAN	sp|Q16666-2|IF16_HUMAN Isoform 2 of Gamma-interferon-inducible protein 16 OS=Homo sapiens GN=IFI16	MEVVVHGR	M1:+15.99491	658	665	942.4829711914062
pepb12a3	b12.a1.a1	sp|Q16666-2|IF16_HUMAN	sp|Q16666-2|IF16_HUMAN Isoform 2 of Gamma-interferon-inducible protein 16 OS=Homo sapiens GN=IFI16	INQLCSQTK	C5:+57.02146	619	627	1091.5517578125
pepb12a1	b12.a1.a1	sp|Q16666-2|IF16_HUMAN	sp|Q16666-2|IF16_HUMAN Isoform 2 of Gamma-interferon-inducible protein 16 OS=Homo sapiens GN=IFI16	EVDATSPAPSTSSTVK		101	116	1576.7705078125
pepb12a5	b12.a1.a1	sp|Q16666-2|IF16_HUMAN	sp|Q16666-2|IF16_HUMAN Isoform 2 of Gamma-interferon-inducible protein 16 OS=Homo sapiens GN=IFI16	MNDFMR		452	457	813.338623046875
pepb12a9	b12.a1.a1	sp|Q16666-2|IF16_HUMAN	sp|Q16666-2|IF16_HUMAN Isoform 2 of Gamma-interferon-inducible protein 16 OS=Homo sapiens GN=IFI16	TTIYEIQDDR		331	340	1253.6011962890625
pepb12a7	b12.a1.a1	sp|Q16666-2|IF16_HUMAN	sp|Q16666-2|IF16_HUMAN Isoform 2 of Gamma-interferon-inducible protein 16 OS=Homo sapiens GN=IFI16	TEPEEVSIEDSAQSDLK		506	522	1876.8662109375
pepb12a8	b12.a1.a1	sp|Q16666-2|IF16_HUMAN	sp|Q16666-2|IF16_HUMAN Isoform 2 of Gamma-interferon-inducible protein 16 OS=Homo sapiens GN=IFI16	TPQMPPTTPSSSFFTK	M4:+15.99491	428	443	1769.8419189453125
pepb12a2	b12.a1.a1	sp|Q16666-2|IF16_HUMAN	sp|Q16666-2|IF16_HUMAN Isoform 2 of Gamma-interferon-inducible protein 16 OS=Homo sapiens GN=IFI16	GLEVINDYHFR		13	23	1362.6805419921875
pepb12a6	b12.a1.a2	sp|Q16666|IF16_HUMAN	sp|Q16666|IF16_HUMAN Gamma-interferon-inducible protein 16 OS=Homo sapiens GN=IFI16 PE=1 SV=3	TEGAEATPGAQK		117	128	1159.5594482421875
pepb12a4	b12.a1.a2	sp|Q16666|IF16_HUMAN	sp|Q16666|IF16_HUMAN Gamma-interferon-inducible protein 16 OS=Homo sapiens GN=IFI16 PE=1 SV=3	MEVVVHGR	M1:+15.99491	714	721	942.4829711914062
pepb12a3	b12.a1.a2	sp|Q16666|IF16_HUMAN	sp|Q16666|IF16_HUMAN Gamma-interferon-inducible protein 16 OS=Homo sapiens GN=IFI16 PE=1 SV=3	INQLCSQTK	C5:+57.02146	675	683	1091.5517578125
pepb12a1	b12.a1.a2	sp|Q16666|IF16_HUMAN	sp|Q16666|IF16_HUMAN Gamma-interferon-inducible protein 16 OS=Homo sapiens GN=IFI16 PE=1 SV=3	EVDATSPAPSTSSTVK		101	116	1576.7705078125
pepb12a5	b12.a1.a2	sp|Q16666|IF16_HUMAN	sp|Q16666|IF16_HUMAN Gamma-interferon-inducible protein 16 OS=Homo sapiens GN=IFI16 PE=1 SV=3	MNDFMR		452	457	813.338623046875
pepb12a9	b12.a1.a2	sp|Q16666|IF16_HUMAN	sp|Q16666|IF16_HUMAN Gamma-interferon-inducible protein 16 OS=Homo sapiens GN=IFI16 PE=1 SV=3	TTIYEIQDDR		331	340	1253.6011962890625
pepb12a7	b12.a1.a2	sp|Q16666|IF16_HUMAN	sp|Q16666|IF16_HUMAN Gamma-interferon-inducible protein 16 OS=Homo sapiens GN=IFI16 PE=1 SV=3	TEPEEVSIEDSAQSDLK		562	578	1876.8662109375
pepb12a8	b12.a1.a2	sp|Q16666|IF16_HUMAN	sp|Q16666|IF16_HUMAN Gamma-interferon-inducible protein 16 OS=Homo sapiens GN=IFI16 PE=1 SV=3	TPQMPPTTPSSSFFTK	M4:+15.99491	428	443	1769.8419189453125
pepb12a2	b12.a1.a2	sp|Q16666|IF16_HUMAN	sp|Q16666|IF16_HUMAN Gamma-interferon-inducible protein 16 OS=Homo sapiens GN=IFI16 PE=1 SV=3	GLEVINDYHFR		13	23	1362.6805419921875
pepb13a7	b13.a1.a1	sp|Q9NTI5-2|PDS5B_HUMAN	sp|Q9NTI5-2|PDS5B_HUMAN Isoform 2 of Sister chromatid cohesion protein PDS5 homolog B OS=Homo sapiens GN=PDS5B	TPVTEQEEK		1220	1228	1060.51611328125
pepb13a1	b13.a1.a1	sp|Q9NTI5-2|PDS5B_HUMAN	sp|Q9NTI5-2|PDS5B_HUMAN Isoform 2 of Sister chromatid cohesion protein PDS5 homolog B OS=Homo sapiens GN=PDS5B	GRPPKPLGGGTPK		1291	1303	1261.738037109375
pepb13a3	b13.a1.a1	sp|Q9NTI5-2|PDS5B_HUMAN	sp|Q9NTI5-2|PDS5B_HUMAN Isoform 2 of Sister chromatid cohesion protein PDS5 homolog B OS=Homo sapiens GN=PDS5B	NENNSHAFIR		1032	1041	1201.5712890625
pepb13a2	b13.a1.a1	sp|Q9NTI5-2|PDS5B_HUMAN	sp|Q9NTI5-2|PDS5B_HUMAN Isoform 2 of Sister chromatid cohesion protein PDS5 homolog B OS=Homo sapiens GN=PDS5B	METVSNASSSSNPSSPGR		1152	1169	1794.792724609375
pepb13a5	b13.a1.a1	sp|Q9NTI5-2|PDS5B_HUMAN	sp|Q9NTI5-2|PDS5B_HUMAN Isoform 2 of Sister chromatid cohesion protein PDS5 homolog B OS=Homo sapiens GN=PDS5B	SGPPAPEEEEEEER		1319	1332	1584.6663818359375
pepb13a4	b13.a1.a1	sp|Q9NTI5-2|PDS5B_HUMAN	sp|Q9NTI5-2|PDS5B_HUMAN Isoform 2 of Sister chromatid cohesion protein PDS5 homolog B OS=Homo sapiens GN=PDS5B	SALLPVLHHK		708	717	1114.673583984375
pepb13a6	b13.a1.a1	sp|Q9NTI5-2|PDS5B_HUMAN	sp|Q9NTI5-2|PDS5B_HUMAN Isoform 2 of Sister chromatid cohesion protein PDS5 homolog B OS=Homo sapiens GN=PDS5B	SIDGTADDEDEGVPTDQAIR		628	647	2103.931884765625
pepb13a7	b13.a1.a2	sp|Q9NTI5|PDS5B_HUMAN	sp|Q9NTI5|PDS5B_HUMAN Sister chromatid cohesion protein PDS5 homolog B OS=Homo sapiens GN=PDS5B PE=1 SV=1	TPVTEQEEK		1220	1228	1060.51611328125
pepb13a1	b13.a1.a2	sp|Q9NTI5|PDS5B_HUMAN	sp|Q9NTI5|PDS5B_HUMAN Sister chromatid cohesion protein PDS5 homolog B OS=Homo sapiens GN=PDS5B PE=1 SV=1	GRPPKPLGGGTPK		1291	1303	1261.738037109375
pepb13a3	b13.a1.a2	sp|Q9NTI5|PDS5B_HUMAN	sp|Q9NTI5|PDS5B_HUMAN Sister chromatid cohesion protein PDS5 homolog B OS=Homo sapiens GN=PDS5B PE=1 SV=1	NENNSHAFIR		1032	1041	1201.5712890625
pepb13a2	b13.a1.a2	sp|Q9NTI5|PDS5B_HUMAN	sp|Q9NTI5|PDS5B_HUMAN Sister chromatid cohesion protein PDS5 homolog B OS=Homo sapiens GN=PDS5B PE=1 SV=1	METVSNASSSSNPSSPGR		1152	1169	1794.792724609375
pepb13a5	b13.a1.a2	sp|Q9NTI5|PDS5B_HUMAN	sp|Q9NTI5|PDS5B_HUMAN Sister chromatid cohesion protein PDS5 homolog B OS=Homo sapiens GN=PDS5B PE=1 SV=1	SGPPAPEEEEEEER		1319	1332	1584.6663818359375
pepb13a4	b13.a1.a2	sp|Q9NTI5|PDS5B_HUMAN	sp|Q9NTI5|PDS5B_HUMAN Sister chromatid cohesion protein PDS5 homolog B OS=Homo sapiens GN=PDS5B PE=1 SV=1	SALLPVLHHK		708	717	1114.673583984375
pepb13a6	b13.a1.a2	sp|Q9NTI5|PDS5B_HUMAN	sp|Q9NTI5|PDS5B_HUMAN Sister chromatid cohesion protein PDS5 homolog B OS=Homo sapiens GN=PDS5B PE=1 SV=1	SIDGTADDEDEGVPTDQAIR		628	647	2103.931884765625
pepb14a5	b14.a1.a1	sp|Q14527|HLTF_HUMAN	sp|Q14527|HLTF_HUMAN Helicase-like transcription factor OS=Homo sapiens GN=HLTF PE=1 SV=2	MSELSSSRPK	M1:+15.99491	377	386	1137.5572509765625
pepb14a2	b14.a1.a1	sp|Q14527|HLTF_HUMAN	sp|Q14527|HLTF_HUMAN Helicase-like transcription factor OS=Homo sapiens GN=HLTF PE=1 SV=2	DPNNPYDK		88	95	962.4218139648438
pepb14a7	b14.a1.a1	sp|Q14527|HLTF_HUMAN	sp|Q14527|HLTF_HUMAN Helicase-like transcription factor OS=Homo sapiens GN=HLTF PE=1 SV=2	VNNVNGNQVGHLK		100	112	1392.7347412109375
pepb14a3	b14.a1.a1	sp|Q14527|HLTF_HUMAN	sp|Q14527|HLTF_HUMAN Helicase-like transcription factor OS=Homo sapiens GN=HLTF PE=1 SV=2	GDSPLHSIR		542	550	981.5115966796875
pepb14a6	b14.a1.a1	sp|Q14527|HLTF_HUMAN	sp|Q14527|HLTF_HUMAN Helicase-like transcription factor OS=Homo sapiens GN=HLTF PE=1 SV=2	VILDEGHAIR		554	563	1122.626953125
pepb14a4	b14.a1.a1	sp|Q14527|HLTF_HUMAN	sp|Q14527|HLTF_HUMAN Helicase-like transcription factor OS=Homo sapiens GN=HLTF PE=1 SV=2	IREPALLSK		515	523	1026.6309814453125
pepb14a1	b14.a1.a1	sp|Q14527|HLTF_HUMAN	sp|Q14527|HLTF_HUMAN Helicase-like transcription factor OS=Homo sapiens GN=HLTF PE=1 SV=2	AVLDLESER		572	580	1031.5372314453125
pepb15a5	b15.a1.a1	sp|P35659|DEK_HUMAN	sp|P35659|DEK_HUMAN Protein DEK OS=Homo sapiens GN=DEK PE=1 SV=1	KPPTDEELKETIKK		318	331	1655.921875
pepb15a4	b15.a1.a1	sp|P35659|DEK_HUMAN	sp|P35659|DEK_HUMAN Protein DEK OS=Homo sapiens GN=DEK PE=1 SV=1	KPPTDEELKETIK		318	330	1527.826904296875
pepb15a3	b15.a1.a1	sp|P35659|DEK_HUMAN	sp|P35659|DEK_HUMAN Protein DEK OS=Homo sapiens GN=DEK PE=1 SV=1	LTMQVSSLQR		66	75	1162.625244140625
pepb15a2	b15.a1.a1	sp|P35659|DEK_HUMAN	sp|P35659|DEK_HUMAN Protein DEK OS=Homo sapiens GN=DEK PE=1 SV=1	ILNFLMHPK	M6:+15.99491	179	187	1128.623779296875
pepb15a1	b15.a1.a1	sp|P35659|DEK_HUMAN	sp|P35659|DEK_HUMAN Protein DEK OS=Homo sapiens GN=DEK PE=1 SV=1	LLASANLEEVTMK	M12:+15.99491	332	344	1434.7513427734375
pepb15a7	b15.a1.a1	sp|P35659|DEK_HUMAN	sp|P35659|DEK_HUMAN Protein DEK OS=Homo sapiens GN=DEK PE=1 SV=1	VYENYPTYDLTER		350	362	1662.7650146484375
pepb15a6	b15.a1.a1	sp|P35659|DEK_HUMAN	sp|P35659|DEK_HUMAN Protein DEK OS=Homo sapiens GN=DEK PE=1 SV=1	NVGQFSGFPFEK		126	137	1356.65869140625
pepb16a7	b16.a1.a1	sp|P12956|XRCC6_HUMAN	sp|P12956|XRCC6_HUMAN X-ray repair cross-complementing protein 6 OS=Homo sapiens GN=XRCC6 PE=1 SV=2	VHFEESSK		231	238	962.4581909179688
pepb16a2	b16.a1.a1	sp|P12956|XRCC6_HUMAN	sp|P12956|XRCC6_HUMAN X-ray repair cross-complementing protein 6 OS=Homo sapiens GN=XRCC6 PE=1 SV=2	IMLFTNEDNPHGNDSAK		166	182	1902.864990234375
pepb16a3	b16.a1.a1	sp|P12956|XRCC6_HUMAN	sp|P12956|XRCC6_HUMAN X-ray repair cross-complementing protein 6 OS=Homo sapiens GN=XRCC6 PE=1 SV=2	KQELLEALTK		596	605	1172.6888427734375
pepb16a6	b16.a1.a1	sp|P12956|XRCC6_HUMAN	sp|P12956|XRCC6_HUMAN X-ray repair cross-complementing protein 6 OS=Homo sapiens GN=XRCC6 PE=1 SV=2	TFNTSTGGLLLPSDTKR		302	318	1807.955322265625
pepb16a4	b16.a1.a1	sp|P12956|XRCC6_HUMAN	sp|P12956|XRCC6_HUMAN X-ray repair cross-complementing protein 6 OS=Homo sapiens GN=XRCC6 PE=1 SV=2	SDSFENPVLQQHFR		475	488	1703.81396484375
pepb16a5	b16.a1.a1	sp|P12956|XRCC6_HUMAN	sp|P12956|XRCC6_HUMAN X-ray repair cross-complementing protein 6 OS=Homo sapiens GN=XRCC6 PE=1 SV=2	TFNTSTGGLLLPSDTK		302	317	1651.854248046875
pepb16a1	b16.a1.a1	sp|P12956|XRCC6_HUMAN	sp|P12956|XRCC6_HUMAN X-ray repair cross-complementing protein 6 OS=Homo sapiens GN=XRCC6 PE=1 SV=2	DSLIFLVDASK		36	46	1207.6573486328125
pepb16a7	b16.a1.a2	tr|B1AHC8|B1AHC8_HUMAN	tr|B1AHC8|B1AHC8_HUMAN X-ray repair complementing defective repair in Chinese hamster cells 6 (Ku autoantigen, 70kDa), isoform CRA_b OS=Homo sapiens GN=XRCC6 PE=2 SV=1	VHFEESSK		190	197	962.4581909179688
pepb16a2	b16.a1.a2	tr|B1AHC8|B1AHC8_HUMAN	tr|B1AHC8|B1AHC8_HUMAN X-ray repair complementing defective repair in Chinese hamster cells 6 (Ku autoantigen, 70kDa), isoform CRA_b OS=Homo sapiens GN=XRCC6 PE=2 SV=1	IMLFTNEDNPHGNDSAK		125	141	1902.864990234375
pepb16a3	b16.a1.a2	tr|B1AHC8|B1AHC8_HUMAN	tr|B1AHC8|B1AHC8_HUMAN X-ray repair complementing defective repair in Chinese hamster cells 6 (Ku autoantigen, 70kDa), isoform CRA_b OS=Homo sapiens GN=XRCC6 PE=2 SV=1	KQELLEALTK		555	564	1172.6888427734375
pepb16a6	b16.a1.a2	tr|B1AHC8|B1AHC8_HUMAN	tr|B1AHC8|B1AHC8_HUMAN X-ray repair complementing defective repair in Chinese hamster cells 6 (Ku autoantigen, 70kDa), isoform CRA_b OS=Homo sapiens GN=XRCC6 PE=2 SV=1	TFNTSTGGLLLPSDTKR		261	277	1807.955322265625
pepb16a4	b16.a1.a2	tr|B1AHC8|B1AHC8_HUMAN	tr|B1AHC8|B1AHC8_HUMAN X-ray repair complementing defective repair in Chinese hamster cells 6 (Ku autoantigen, 70kDa), isoform CRA_b OS=Homo sapiens GN=XRCC6 PE=2 SV=1	SDSFENPVLQQHFR		434	447	1703.81396484375
pepb16a5	b16.a1.a2	tr|B1AHC8|B1AHC8_HUMAN	tr|B1AHC8|B1AHC8_HUMAN X-ray repair complementing defective repair in Chinese hamster cells 6 (Ku autoantigen, 70kDa), isoform CRA_b OS=Homo sapiens GN=XRCC6 PE=2 SV=1	TFNTSTGGLLLPSDTK		261	276	1651.854248046875
pepb16a1	b16.a1.a2	tr|B1AHC8|B1AHC8_HUMAN	tr|B1AHC8|B1AHC8_HUMAN X-ray repair complementing defective repair in Chinese hamster cells 6 (Ku autoantigen, 70kDa), isoform CRA_b OS=Homo sapiens GN=XRCC6 PE=2 SV=1	DSLIFLVDASK		36	46	1207.6573486328125
pepb17a6	b17.a1.a1	sp|Q14978-2|NOLC1_HUMAN	sp|Q14978-2|NOLC1_HUMAN Isoform Beta of Nucleolar and coiled-body phosphoprotein 1 OS=Homo sapiens GN=NOLC1	VAGGAAPSKPASAK		507	520	1211.6746826171875
pepb17a3	b17.a1.a1	sp|Q14978-2|NOLC1_HUMAN	sp|Q14978-2|NOLC1_HUMAN Isoform Beta of Nucleolar and coiled-body phosphoprotein 1 OS=Homo sapiens GN=NOLC1	KLQANGPVAK		67	76	1025.610595703125
pepb17a5	b17.a1.a1	sp|Q14978-2|NOLC1_HUMAN	sp|Q14978-2|NOLC1_HUMAN Isoform Beta of Nucleolar and coiled-body phosphoprotein 1 OS=Homo sapiens GN=NOLC1	VADNSFDAK		649	657	966.453125
pepb17a2	b17.a1.a1	sp|Q14978-2|NOLC1_HUMAN	sp|Q14978-2|NOLC1_HUMAN Isoform Beta of Nucleolar and coiled-body phosphoprotein 1 OS=Homo sapiens GN=NOLC1	GAAGDWGER		659	667	918.4067993164062
pepb17a1	b17.a1.a1	sp|Q14978-2|NOLC1_HUMAN	sp|Q14978-2|NOLC1_HUMAN Isoform Beta of Nucleolar and coiled-body phosphoprotein 1 OS=Homo sapiens GN=NOLC1	DNQLSEVANK		24	33	1117.548828125
pepb17a4	b17.a1.a1	sp|Q14978-2|NOLC1_HUMAN	sp|Q14978-2|NOLC1_HUMAN Isoform Beta of Nucleolar and coiled-body phosphoprotein 1 OS=Homo sapiens GN=NOLC1	NKPGPYSSVPPPSAPPPK		294	311	1816.9595947265625
pepb17a6	b17.a1.a2	sp|Q14978-3|NOLC1_HUMAN	sp|Q14978-3|NOLC1_HUMAN Isoform 3 of Nucleolar and coiled-body phosphoprotein 1 OS=Homo sapiens GN=NOLC1	VAGGAAPSKPASAK		498	511	1211.6746826171875
pepb17a3	b17.a1.a2	sp|Q14978-3|NOLC1_HUMAN	sp|Q14978-3|NOLC1_HUMAN Isoform 3 of Nucleolar and coiled-body phosphoprotein 1 OS=Homo sapiens GN=NOLC1	KLQANGPVAK		68	77	1025.610595703125
pepb17a5	b17.a1.a2	sp|Q14978-3|NOLC1_HUMAN	sp|Q14978-3|NOLC1_HUMAN Isoform 3 of Nucleolar and coiled-body phosphoprotein 1 OS=Homo sapiens GN=NOLC1	VADNSFDAK		640	648	966.453125
pepb17a2	b17.a1.a2	sp|Q14978-3|NOLC1_HUMAN	sp|Q14978-3|NOLC1_HUMAN Isoform 3 of Nucleolar and coiled-body phosphoprotein 1 OS=Homo sapiens GN=NOLC1	GAAGDWGER		650	658	918.4067993164062
pepb17a1	b17.a1.a2	sp|Q14978-3|NOLC1_HUMAN	sp|Q14978-3|NOLC1_HUMAN Isoform 3 of Nucleolar and coiled-body phosphoprotein 1 OS=Homo sapiens GN=NOLC1	DNQLSEVANK		24	33	1117.548828125
pepb17a4	b17.a1.a2	sp|Q14978-3|NOLC1_HUMAN	sp|Q14978-3|NOLC1_HUMAN Isoform 3 of Nucleolar and coiled-body phosphoprotein 1 OS=Homo sapiens GN=NOLC1	NKPGPYSSVPPPSAPPPK		285	302	1816.9595947265625
pepb17a6	b17.a1.a3	sp|Q14978|NOLC1_HUMAN	sp|Q14978|NOLC1_HUMAN Nucleolar and coiled-body phosphoprotein 1 OS=Homo sapiens GN=NOLC1 PE=1 SV=2	VAGGAAPSKPASAK		497	510	1211.6746826171875
pepb17a3	b17.a1.a3	sp|Q14978|NOLC1_HUMAN	sp|Q14978|NOLC1_HUMAN Nucleolar and coiled-body phosphoprotein 1 OS=Homo sapiens GN=NOLC1 PE=1 SV=2	KLQANGPVAK		67	76	1025.610595703125
pepb17a5	b17.a1.a3	sp|Q14978|NOLC1_HUMAN	sp|Q14978|NOLC1_HUMAN Nucleolar and coiled-body phosphoprotein 1 OS=Homo sapiens GN=NOLC1 PE=1 SV=2	VADNSFDAK		639	647	966.453125
pepb17a2	b17.a1.a3	sp|Q14978|NOLC1_HUMAN	sp|Q14978|NOLC1_HUMAN Nucleolar and coiled-body phosphoprotein 1 OS=Homo sapiens GN=NOLC1 PE=1 SV=2	GAAGDWGER		649	657	918.4067993164062
pepb17a1	b17.a1.a3	sp|Q14978|NOLC1_HUMAN	sp|Q14978|NOLC1_HUMAN Nucleolar and coiled-body phosphoprotein 1 OS=Homo sapiens GN=NOLC1 PE=1 SV=2	DNQLSEVANK		24	33	1117.548828125
pepb17a4	b17.a1.a3	sp|Q14978|NOLC1_HUMAN	sp|Q14978|NOLC1_HUMAN Nucleolar and coiled-body phosphoprotein 1 OS=Homo sapiens GN=NOLC1 PE=1 SV=2	NKPGPYSSVPPPSAPPPK		284	301	1816.9595947265625
pepb18a2	b18.a1.a1	sp|P26358-2|DNMT1_HUMAN	sp|P26358-2|DNMT1_HUMAN Isoform 2 of DNA (cytosine-5)-methyltransferase 1 OS=Homo sapiens GN=DNMT1	IKEEEAAKD		1624	1632	1032.521240234375
pepb18a4	b18.a1.a1	sp|P26358-2|DNMT1_HUMAN	sp|P26358-2|DNMT1_HUMAN Isoform 2 of DNA (cytosine-5)-methyltransferase 1 OS=Homo sapiens GN=DNMT1	SFEDPPNHAR		1111	1120	1169.5338134765625
pepb18a1	b18.a1.a1	sp|P26358-2|DNMT1_HUMAN	sp|P26358-2|DNMT1_HUMAN Isoform 2 of DNA (cytosine-5)-methyltransferase 1 OS=Homo sapiens GN=DNMT1	GVCSCVEAGK	C3:+57.02146 C5:+57.02146	1490	1499	1066.4659423828125
pepb18a3	b18.a1.a1	sp|P26358-2|DNMT1_HUMAN	sp|P26358-2|DNMT1_HUMAN Isoform 2 of DNA (cytosine-5)-methyltransferase 1 OS=Homo sapiens GN=DNMT1	LVMAGETTNSR		1213	1223	1178.583740234375
pepb18a6	b18.a1.a1	sp|P26358-2|DNMT1_HUMAN	sp|P26358-2|DNMT1_HUMAN Isoform 2 of DNA (cytosine-5)-methyltransferase 1 OS=Homo sapiens GN=DNMT1	VLYYSATK		937	944	944.5092163085938
pepb18a5	b18.a1.a1	sp|P26358-2|DNMT1_HUMAN	sp|P26358-2|DNMT1_HUMAN Isoform 2 of DNA (cytosine-5)-methyltransferase 1 OS=Homo sapiens GN=DNMT1	VLEQLEDLDSR		926	936	1316.669677734375
pepb18a2	b18.a1.a2	sp|P26358-3|DNMT1_HUMAN	sp|P26358-3|DNMT1_HUMAN Isoform 3 of DNA (cytosine-5)-methyltransferase 1 OS=Homo sapiens GN=DNMT1	IKEEEAAKD		1272	1280	1032.521240234375
pepb18a4	b18.a1.a2	sp|P26358-3|DNMT1_HUMAN	sp|P26358-3|DNMT1_HUMAN Isoform 3 of DNA (cytosine-5)-methyltransferase 1 OS=Homo sapiens GN=DNMT1	SFEDPPNHAR		759	768	1169.5338134765625
pepb18a1	b18.a1.a2	sp|P26358-3|DNMT1_HUMAN	sp|P26358-3|DNMT1_HUMAN Isoform 3 of DNA (cytosine-5)-methyltransferase 1 OS=Homo sapiens GN=DNMT1	GVCSCVEAGK	C3:+57.02146 C5:+57.02146	1138	1147	1066.4659423828125
pepb18a3	b18.a1.a2	sp|P26358-3|DNMT1_HUMAN	sp|P26358-3|DNMT1_HUMAN Isoform 3 of DNA (cytosine-5)-methyltransferase 1 OS=Homo sapiens GN=DNMT1	LVMAGETTNSR		861	871	1178.583740234375
pepb18a6	b18.a1.a2	sp|P26358-3|DNMT1_HUMAN	sp|P26358-3|DNMT1_HUMAN Isoform 3 of DNA (cytosine-5)-methyltransferase 1 OS=Homo sapiens GN=DNMT1	VLYYSATK		585	592	944.5092163085938
pepb18a5	b18.a1.a2	sp|P26358-3|DNMT1_HUMAN	sp|P26358-3|DNMT1_HUMAN Isoform 3 of DNA (cytosine-5)-methyltransferase 1 OS=Homo sapiens GN=DNMT1	VLEQLEDLDSR		574	584	1316.669677734375
pepb18a2	b18.a1.a3	sp|P26358|DNMT1_HUMAN	sp|P26358|DNMT1_HUMAN DNA (cytosine-5)-methyltransferase 1 OS=Homo sapiens GN=DNMT1 PE=1 SV=2	IKEEEAAKD		1608	1616	1032.521240234375
pepb18a4	b18.a1.a3	sp|P26358|DNMT1_HUMAN	sp|P26358|DNMT1_HUMAN DNA (cytosine-5)-methyltransferase 1 OS=Homo sapiens GN=DNMT1 PE=1 SV=2	SFEDPPNHAR		1095	1104	1169.5338134765625
pepb18a1	b18.a1.a3	sp|P26358|DNMT1_HUMAN	sp|P26358|DNMT1_HUMAN DNA (cytosine-5)-methyltransferase 1 OS=Homo sapiens GN=DNMT1 PE=1 SV=2	GVCSCVEAGK	C3:+57.02146 C5:+57.02146	1474	1483	1066.4659423828125
pepb18a3	b18.a1.a3	sp|P26358|DNMT1_HUMAN	sp|P26358|DNMT1_HUMAN DNA (cytosine-5)-methyltransferase 1 OS=Homo sapiens GN=DNMT1 PE=1 SV=2	LVMAGETTNSR		1197	1207	1178.583740234375
pepb18a6	b18.a1.a3	sp|P26358|DNMT1_HUMAN	sp|P26358|DNMT1_HUMAN DNA (cytosine-5)-methyltransferase 1 OS=Homo sapiens GN=DNMT1 PE=1 SV=2	VLYYSATK		921	928	944.5092163085938
pepb18a5	b18.a1.a3	sp|P26358|DNMT1_HUMAN	sp|P26358|DNMT1_HUMAN DNA (cytosine-5)-methyltransferase 1 OS=Homo sapiens GN=DNMT1 PE=1 SV=2	VLEQLEDLDSR		910	920	1316.669677734375
pepb19a3	b19.a1.a1	sp|P08651-2|NFIC_HUMAN	sp|P08651-2|NFIC_HUMAN Isoform 1 of Nuclear factor 1 C-type OS=Homo sapiens GN=NFIC	KAPGCVLSNPDQK	C5:+57.02146	91	103	1413.7159423828125
pepb19a1	b19.a1.a1	sp|P08651-2|NFIC_HUMAN	sp|P08651-2|NFIC_HUMAN Isoform 1 of Nuclear factor 1 C-type OS=Homo sapiens GN=NFIC	APGCVLSNPDQK	C4:+57.02146	92	103	1285.620849609375
pepb19a5	b19.a1.a1	sp|P08651-2|NFIC_HUMAN	sp|P08651-2|NFIC_HUMAN Isoform 1 of Nuclear factor 1 C-type OS=Homo sapiens GN=NFIC	SPFNSPSPQDSPR		324	336	1415.6553955078125
pepb19a2	b19.a1.a1	sp|P08651-2|NFIC_HUMAN	sp|P08651-2|NFIC_HUMAN Isoform 1 of Nuclear factor 1 C-type OS=Homo sapiens GN=NFIC	GIPLESTDGER		131	141	1173.574951171875
pepb19a3	b19.a1.a2	sp|P08651-3|NFIC_HUMAN	sp|P08651-3|NFIC_HUMAN Isoform 2 of Nuclear factor 1 C-type OS=Homo sapiens GN=NFIC	KAPGCVLSNPDQK	C5:+57.02146	91	103	1413.7159423828125
pepb19a1	b19.a1.a2	sp|P08651-3|NFIC_HUMAN	sp|P08651-3|NFIC_HUMAN Isoform 2 of Nuclear factor 1 C-type OS=Homo sapiens GN=NFIC	APGCVLSNPDQK	C4:+57.02146	92	103	1285.620849609375
pepb19a5	b19.a1.a2	sp|P08651-3|NFIC_HUMAN	sp|P08651-3|NFIC_HUMAN Isoform 2 of Nuclear factor 1 C-type OS=Homo sapiens GN=NFIC	SPFNSPSPQDSPR		324	336	1415.6553955078125
pepb19a2	b19.a1.a2	sp|P08651-3|NFIC_HUMAN	sp|P08651-3|NFIC_HUMAN Isoform 2 of Nuclear factor 1 C-type OS=Homo sapiens GN=NFIC	GIPLESTDGER		131	141	1173.574951171875
pepb19a3	b19.a1.a3	sp|P08651-4|NFIC_HUMAN	sp|P08651-4|NFIC_HUMAN Isoform 3 of Nuclear factor 1 C-type OS=Homo sapiens GN=NFIC	KAPGCVLSNPDQK	C5:+57.02146	91	103	1413.7159423828125
pepb19a1	b19.a1.a3	sp|P08651-4|NFIC_HUMAN	sp|P08651-4|NFIC_HUMAN Isoform 3 of Nuclear factor 1 C-type OS=Homo sapiens GN=NFIC	APGCVLSNPDQK	C4:+57.02146	92	103	1285.620849609375
pepb19a5	b19.a1.a3	sp|P08651-4|NFIC_HUMAN	sp|P08651-4|NFIC_HUMAN Isoform 3 of Nuclear factor 1 C-type OS=Homo sapiens GN=NFIC	SPFNSPSPQDSPR		300	312	1415.6553955078125
pepb19a2	b19.a1.a3	sp|P08651-4|NFIC_HUMAN	sp|P08651-4|NFIC_HUMAN Isoform 3 of Nuclear factor 1 C-type OS=Homo sapiens GN=NFIC	GIPLESTDGER		131	141	1173.574951171875
pepb19a3	b19.a1.a4	sp|P08651-5|NFIC_HUMAN	sp|P08651-5|NFIC_HUMAN Isoform 5 of Nuclear factor 1 C-type OS=Homo sapiens GN=NFIC	KAPGCVLSNPDQK	C5:+57.02146	100	112	1413.7159423828125
pepb19a1	b19.a1.a4	sp|P08651-5|NFIC_HUMAN	sp|P08651-5|NFIC_HUMAN Isoform 5 of Nuclear factor 1 C-type OS=Homo sapiens GN=NFIC	APGCVLSNPDQK	C4:+57.02146	101	112	1285.620849609375
pepb19a5	b19.a1.a4	sp|P08651-5|NFIC_HUMAN	sp|P08651-5|NFIC_HUMAN Isoform 5 of Nuclear factor 1 C-type OS=Homo sapiens GN=NFIC	SPFNSPSPQDSPR		333	345	1415.6553955078125
pepb19a2	b19.a1.a4	sp|P08651-5|NFIC_HUMAN	sp|P08651-5|NFIC_HUMAN Isoform 5 of Nuclear factor 1 C-type OS=Homo sapiens GN=NFIC	GIPLESTDGER		140	150	1173.574951171875
pepb19a3	b19.a1.a5	sp|P08651-6|NFIC_HUMAN	sp|P08651-6|NFIC_HUMAN Isoform 6 of Nuclear factor 1 C-type OS=Homo sapiens GN=NFIC	KAPGCVLSNPDQK	C5:+57.02146	100	112	1413.7159423828125
pepb19a1	b19.a1.a5	sp|P08651-6|NFIC_HUMAN	sp|P08651-6|NFIC_HUMAN Isoform 6 of Nuclear factor 1 C-type OS=Homo sapiens GN=NFIC	APGCVLSNPDQK	C4:+57.02146	101	112	1285.620849609375
pepb19a5	b19.a1.a5	sp|P08651-6|NFIC_HUMAN	sp|P08651-6|NFIC_HUMAN Isoform 6 of Nuclear factor 1 C-type OS=Homo sapiens GN=NFIC	SPFNSPSPQDSPR		333	345	1415.6553955078125
pepb19a2	b19.a1.a5	sp|P08651-6|NFIC_HUMAN	sp|P08651-6|NFIC_HUMAN Isoform 6 of Nuclear factor 1 C-type OS=Homo sapiens GN=NFIC	GIPLESTDGER		140	150	1173.574951171875
pepb19a3	b19.a1.a6	sp|P08651|NFIC_HUMAN	sp|P08651|NFIC_HUMAN Nuclear factor 1 C-type OS=Homo sapiens GN=NFIC PE=1 SV=2	KAPGCVLSNPDQK	C5:+57.02146	100	112	1413.7159423828125
pepb19a1	b19.a1.a6	sp|P08651|NFIC_HUMAN	sp|P08651|NFIC_HUMAN Nuclear factor 1 C-type OS=Homo sapiens GN=NFIC PE=1 SV=2	APGCVLSNPDQK	C4:+57.02146	101	112	1285.620849609375
pepb19a5	b19.a1.a6	sp|P08651|NFIC_HUMAN	sp|P08651|NFIC_HUMAN Nuclear factor 1 C-type OS=Homo sapiens GN=NFIC PE=1 SV=2	SPFNSPSPQDSPR		333	345	1415.6553955078125
pepb19a2	b19.a1.a6	sp|P08651|NFIC_HUMAN	sp|P08651|NFIC_HUMAN Nuclear factor 1 C-type OS=Homo sapiens GN=NFIC PE=1 SV=2	GIPLESTDGER		140	150	1173.574951171875
pepb19a4	b19.a2.a1	sp|Q12857-2|NFIA_HUMAN	sp|Q12857-2|NFIA_HUMAN Isoform 2 of Nuclear factor 1 A-type OS=Homo sapiens GN=NFIA	KPPCCVLSNPDQK	C4:+57.02146 C5:+57.02146	99	111	1542.74072265625
pepb19a2	b19.a2.a1	sp|Q12857-2|NFIA_HUMAN	sp|Q12857-2|NFIA_HUMAN Isoform 2 of Nuclear factor 1 A-type OS=Homo sapiens GN=NFIA	GIPLESTDGER		139	149	1173.574951171875
pepb19a4	b19.a2.a2	sp|Q12857-3|NFIA_HUMAN	sp|Q12857-3|NFIA_HUMAN Isoform 3 of Nuclear factor 1 A-type OS=Homo sapiens GN=NFIA	KPPCCVLSNPDQK	C4:+57.02146 C5:+57.02146	91	103	1542.74072265625
pepb19a2	b19.a2.a2	sp|Q12857-3|NFIA_HUMAN	sp|Q12857-3|NFIA_HUMAN Isoform 3 of Nuclear factor 1 A-type OS=Homo sapiens GN=NFIA	GIPLESTDGER		131	141	1173.574951171875
pepb19a4	b19.a2.a3	sp|Q12857-4|NFIA_HUMAN	sp|Q12857-4|NFIA_HUMAN Isoform 4 of Nuclear factor 1 A-type OS=Homo sapiens GN=NFIA	KPPCCVLSNPDQK	C4:+57.02146 C5:+57.02146	144	156	1542.74072265625
pepb19a2	b19.a2.a3	sp|Q12857-4|NFIA_HUMAN	sp|Q12857-4|NFIA_HUMAN Isoform 4 of Nuclear factor 1 A-type OS=Homo sapiens GN=NFIA	GIPLESTDGER		184	194	1173.574951171875
pepb19a4	b19.a2.a4	sp|Q12857|NFIA_HUMAN	sp|Q12857|NFIA_HUMAN Nuclear factor 1 A-type OS=Homo sapiens GN=NFIA PE=1 SV=2	KPPCCVLSNPDQK	C4:+57.02146 C5:+57.02146	99	111	1542.74072265625
pepb19a2	b19.a2.a4	sp|Q12857|NFIA_HUMAN	sp|Q12857|NFIA_HUMAN Nuclear factor 1 A-type OS=Homo sapiens GN=NFIA PE=1 SV=2	GIPLESTDGER		139	149	1173.574951171875
pepb19a4	b19.a2.a5	sp|Q14938-2|NFIX_HUMAN	sp|Q14938-2|NFIX_HUMAN Isoform 2 of Nuclear factor 1 X-type OS=Homo sapiens GN=NFIX	KPPCCVLSNPDQK	C4:+57.02146 C5:+57.02146	99	111	1542.74072265625
pepb19a2	b19.a2.a5	sp|Q14938-2|NFIX_HUMAN	sp|Q14938-2|NFIX_HUMAN Isoform 2 of Nuclear factor 1 X-type OS=Homo sapiens GN=NFIX	GIPLESTDGER		139	149	1173.574951171875
pepb19a4	b19.a2.a6	sp|Q14938-3|NFIX_HUMAN	sp|Q14938-3|NFIX_HUMAN Isoform 3 of Nuclear factor 1 X-type OS=Homo sapiens GN=NFIX	KPPCCVLSNPDQK	C4:+57.02146 C5:+57.02146	99	111	1542.74072265625
pepb19a2	b19.a2.a6	sp|Q14938-3|NFIX_HUMAN	sp|Q14938-3|NFIX_HUMAN Isoform 3 of Nuclear factor 1 X-type OS=Homo sapiens GN=NFIX	GIPLESTDGER		139	149	1173.574951171875
pepb19a4	b19.a2.a7	sp|Q14938-4|NFIX_HUMAN	sp|Q14938-4|NFIX_HUMAN Isoform 4 of Nuclear factor 1 X-type OS=Homo sapiens GN=NFIX	KPPCCVLSNPDQK	C4:+57.02146 C5:+57.02146	91	103	1542.74072265625
pepb19a2	b19.a2.a7	sp|Q14938-4|NFIX_HUMAN	sp|Q14938-4|NFIX_HUMAN Isoform 4 of Nuclear factor 1 X-type OS=Homo sapiens GN=NFIX	GIPLESTDGER		131	141	1173.574951171875
pepb19a4	b19.a2.a8	sp|Q14938-5|NFIX_HUMAN	sp|Q14938-5|NFIX_HUMAN Isoform 5 of Nuclear factor 1 X-type OS=Homo sapiens GN=NFIX	KPPCCVLSNPDQK	C4:+57.02146 C5:+57.02146	98	110	1542.74072265625
pepb19a2	b19.a2.a8	sp|Q14938-5|NFIX_HUMAN	sp|Q14938-5|NFIX_HUMAN Isoform 5 of Nuclear factor 1 X-type OS=Homo sapiens GN=NFIX	GIPLESTDGER		138	148	1173.574951171875
pepb19a4	b19.a2.a9	sp|Q14938|NFIX_HUMAN	sp|Q14938|NFIX_HUMAN Nuclear factor 1 X-type OS=Homo sapiens GN=NFIX PE=1 SV=2	KPPCCVLSNPDQK	C4:+57.02146 C5:+57.02146	99	111	1542.74072265625
pepb19a2	b19.a2.a9	sp|Q14938|NFIX_HUMAN	sp|Q14938|NFIX_HUMAN Nuclear factor 1 X-type OS=Homo sapiens GN=NFIX PE=1 SV=2	GIPLESTDGER		139	149	1173.574951171875
pepb19a4	b19.a2.b10	tr|B1AKN5|B1AKN5_HUMAN	tr|B1AKN5|B1AKN5_HUMAN Nuclear factor 1 OS=Homo sapiens GN=NFIA PE=2 SV=1	KPPCCVLSNPDQK	C4:+57.02146 C5:+57.02146	99	111	1542.74072265625
pepb19a2	b19.a2.b10	tr|B1AKN5|B1AKN5_HUMAN	tr|B1AKN5|B1AKN5_HUMAN Nuclear factor 1 OS=Homo sapiens GN=NFIA PE=2 SV=1	GIPLESTDGER		139	149	1173.574951171875
pepb19a4	b19.a2.b11	tr|B1AKN6|B1AKN6_HUMAN	tr|B1AKN6|B1AKN6_HUMAN Nuclear factor 1 OS=Homo sapiens GN=NFIA PE=2 SV=1	KPPCCVLSNPDQK	C4:+57.02146 C5:+57.02146	99	111	1542.74072265625
pepb19a2	b19.a2.b11	tr|B1AKN6|B1AKN6_HUMAN	tr|B1AKN6|B1AKN6_HUMAN Nuclear factor 1 OS=Homo sapiens GN=NFIA PE=2 SV=1	GIPLESTDGER		139	149	1173.574951171875
pepb19a4	b19.a2.b12	tr|B1AKN7|B1AKN7_HUMAN	tr|B1AKN7|B1AKN7_HUMAN Nuclear factor 1 OS=Homo sapiens GN=NFIA PE=2 SV=1	KPPCCVLSNPDQK	C4:+57.02146 C5:+57.02146	99	111	1542.74072265625
pepb19a2	b19.a2.b12	tr|B1AKN7|B1AKN7_HUMAN	tr|B1AKN7|B1AKN7_HUMAN Nuclear factor 1 OS=Homo sapiens GN=NFIA PE=2 SV=1	GIPLESTDGER		139	149	1173.574951171875
pepb19a4	b19.a2.b13	tr|B1AKN8|B1AKN8_HUMAN	tr|B1AKN8|B1AKN8_HUMAN Nuclear factor 1 OS=Homo sapiens GN=NFIA PE=2 SV=1	KPPCCVLSNPDQK	C4:+57.02146 C5:+57.02146	122	134	1542.74072265625
pepb19a2	b19.a2.b13	tr|B1AKN8|B1AKN8_HUMAN	tr|B1AKN8|B1AKN8_HUMAN Nuclear factor 1 OS=Homo sapiens GN=NFIA PE=2 SV=1	GIPLESTDGER		162	172	1173.574951171875
pepb19a4	b19.a2.b14	tr|C9JWJ8|C9JWJ8_HUMAN	tr|C9JWJ8|C9JWJ8_HUMAN Nuclear factor 1 OS=Homo sapiens GN=NFIX PE=2 SV=1	KPPCCVLSNPDQK	C4:+57.02146 C5:+57.02146	98	110	1542.74072265625
pepb19a2	b19.a2.b14	tr|C9JWJ8|C9JWJ8_HUMAN	tr|C9JWJ8|C9JWJ8_HUMAN Nuclear factor 1 OS=Homo sapiens GN=NFIX PE=2 SV=1	GIPLESTDGER		138	148	1173.574951171875
pepb19a4	b19.a2.b15	tr|K7EJB0|K7EJB0_HUMAN	tr|K7EJB0|K7EJB0_HUMAN Nuclear factor 1 X-type (Fragment) OS=Homo sapiens GN=NFIX PE=4 SV=1	KPPCCVLSNPDQK	C4:+57.02146 C5:+57.02146	115	127	1542.74072265625
pepb19a2	b19.a2.b15	tr|K7EJB0|K7EJB0_HUMAN	tr|K7EJB0|K7EJB0_HUMAN Nuclear factor 1 X-type (Fragment) OS=Homo sapiens GN=NFIX PE=4 SV=1	GIPLESTDGER		155	165	1173.574951171875
pepb19a4	b19.a2.b16	tr|K7EKH0|K7EKH0_HUMAN	tr|K7EKH0|K7EKH0_HUMAN Nuclear factor 1 X-type (Fragment) OS=Homo sapiens GN=NFIX PE=4 SV=1	KPPCCVLSNPDQK	C4:+57.02146 C5:+57.02146	52	64	1542.74072265625
pepb19a2	b19.a2.b16	tr|K7EKH0|K7EKH0_HUMAN	tr|K7EKH0|K7EKH0_HUMAN Nuclear factor 1 X-type (Fragment) OS=Homo sapiens GN=NFIX PE=4 SV=1	GIPLESTDGER		92	102	1173.574951171875
pepb19a4	b19.a2.b17	tr|K7EN08|K7EN08_HUMAN	tr|K7EN08|K7EN08_HUMAN Nuclear factor 1 OS=Homo sapiens GN=NFIX PE=3 SV=1	KPPCCVLSNPDQK	C4:+57.02146 C5:+57.02146	52	64	1542.74072265625
pepb19a2	b19.a2.b17	tr|K7EN08|K7EN08_HUMAN	tr|K7EN08|K7EN08_HUMAN Nuclear factor 1 OS=Homo sapiens GN=NFIX PE=3 SV=1	GIPLESTDGER		92	102	1173.574951171875
pepb19a4	b19.a2.b18	tr|K7ESG9|K7ESG9_HUMAN	tr|K7ESG9|K7ESG9_HUMAN Nuclear factor 1 X-type (Fragment) OS=Homo sapiens GN=NFIX PE=4 SV=1	KPPCCVLSNPDQK	C4:+57.02146 C5:+57.02146	52	64	1542.74072265625
pepb19a2	b19.a2.b18	tr|K7ESG9|K7ESG9_HUMAN	tr|K7ESG9|K7ESG9_HUMAN Nuclear factor 1 X-type (Fragment) OS=Homo sapiens GN=NFIX PE=4 SV=1	GIPLESTDGER		92	102	1173.574951171875
pepb19a4	b19.a2.b19	tr|S4R308|S4R308_HUMAN	tr|S4R308|S4R308_HUMAN Nuclear factor 1 A-type (Fragment) OS=Homo sapiens GN=NFIA PE=4 SV=1	KPPCCVLSNPDQK	C4:+57.02146 C5:+57.02146	3	15	1542.74072265625
pepb19a2	b19.a2.b19	tr|S4R308|S4R308_HUMAN	tr|S4R308|S4R308_HUMAN Nuclear factor 1 A-type (Fragment) OS=Homo sapiens GN=NFIA PE=4 SV=1	GIPLESTDGER		43	53	1173.574951171875
pepb19a4	b19.a2.b20	tr|S4R3K4|S4R3K4_HUMAN	tr|S4R3K4|S4R3K4_HUMAN Nuclear factor 1 (Fragment) OS=Homo sapiens GN=NFIA PE=3 SV=1	KPPCCVLSNPDQK	C4:+57.02146 C5:+57.02146	52	64	1542.74072265625
pepb19a2	b19.a2.b20	tr|S4R3K4|S4R3K4_HUMAN	tr|S4R3K4|S4R3K4_HUMAN Nuclear factor 1 (Fragment) OS=Homo sapiens GN=NFIA PE=3 SV=1	GIPLESTDGER		92	102	1173.574951171875
pepb20a4	b20.a1.a1	sp|P16403|H12_HUMAN	sp|P16403|H12_HUMAN Histone H1.2 OS=Homo sapiens GN=HIST1H1C PE=1 SV=2	KPAAATVTK		160	168	886.5360717773438
pepb20a6	b20.a1.a1	sp|P16403|H12_HUMAN	sp|P16403|H12_HUMAN Histone H1.2 OS=Homo sapiens GN=HIST1H1C PE=1 SV=2	SGVSLAALKK		55	64	973.6044921875
pepb20a1	b20.a1.a1	sp|P16403|H12_HUMAN	sp|P16403|H12_HUMAN Histone H1.2 OS=Homo sapiens GN=HIST1H1C PE=1 SV=2	ALAAAGYDVEK		65	75	1107.5684814453125
pepb20a3	b20.a1.a1	sp|P16403|H12_HUMAN	sp|P16403|H12_HUMAN Histone H1.2 OS=Homo sapiens GN=HIST1H1C PE=1 SV=2	KASGPPVSELITK		34	46	1326.76318359375
pepb20a5	b20.a1.a1	sp|P16403|H12_HUMAN	sp|P16403|H12_HUMAN Histone H1.2 OS=Homo sapiens GN=HIST1H1C PE=1 SV=2	SGVSLAALK		55	63	845.509521484375
pepb20a2	b20.a1.a1	sp|P16403|H12_HUMAN	sp|P16403|H12_HUMAN Histone H1.2 OS=Homo sapiens GN=HIST1H1C PE=1 SV=2	ASGPPVSELITK		35	46	1198.668212890625
pepb21a4	b21.a1.a1	sp|O43719|HTSF1_HUMAN	sp|O43719|HTSF1_HUMAN HIV Tat-specific factor 1 OS=Homo sapiens GN=HTATSF1 PE=1 SV=1	TAEEPPQEK		96	104	1028.4898681640625
pepb21a2	b21.a1.a1	sp|O43719|HTSF1_HUMAN	sp|O43719|HTSF1_HUMAN HIV Tat-specific factor 1 OS=Homo sapiens GN=HTATSF1 PE=1 SV=1	ESEEGNPVR		484	492	1016.4647827148438
pepb21a1	b21.a1.a1	sp|O43719|HTSF1_HUMAN	sp|O43719|HTSF1_HUMAN HIV Tat-specific factor 1 OS=Homo sapiens GN=HTATSF1 PE=1 SV=1	DPQTEEFK		162	169	993.4528198242188
pepb21a5	b21.a1.a1	sp|O43719|HTSF1_HUMAN	sp|O43719|HTSF1_HUMAN HIV Tat-specific factor 1 OS=Homo sapiens GN=HTATSF1 PE=1 SV=1	TEDGGEFEEGASENNAK		434	450	1783.7257080078125
pepb21a3	b21.a1.a1	sp|O43719|HTSF1_HUMAN	sp|O43719|HTSF1_HUMAN HIV Tat-specific factor 1 OS=Homo sapiens GN=HTATSF1 PE=1 SV=1	HPDGVASVSFR		310	320	1171.5859375
pepb22a5	b22.a1.a1	sp|P13010|XRCC5_HUMAN	sp|P13010|XRCC5_HUMAN X-ray repair cross-complementing protein 5 OS=Homo sapiens GN=XRCC5 PE=1 SV=3	YAYDKR		395	400	815.4050903320312
pepb22a3	b22.a1.a1	sp|P13010|XRCC5_HUMAN	sp|P13010|XRCC5_HUMAN X-ray repair cross-complementing protein 5 OS=Homo sapiens GN=XRCC5 PE=1 SV=3	EEASGSSVTAEEAKK		689	703	1522.7235107421875
pepb22a2	b22.a1.a1	sp|P13010|XRCC5_HUMAN	sp|P13010|XRCC5_HUMAN X-ray repair cross-complementing protein 5 OS=Homo sapiens GN=XRCC5 PE=1 SV=3	EEASGSSVTAEEAK		689	702	1394.6285400390625
pepb22a1	b22.a1.a1	sp|P13010|XRCC5_HUMAN	sp|P13010|XRCC5_HUMAN X-ray repair cross-complementing protein 5 OS=Homo sapiens GN=XRCC5 PE=1 SV=3	ANPQVGVAFPHIK		401	413	1377.76416015625
pepb22a4	b22.a1.a1	sp|P13010|XRCC5_HUMAN	sp|P13010|XRCC5_HUMAN X-ray repair cross-complementing protein 5 OS=Homo sapiens GN=XRCC5 PE=1 SV=3	SQLDIIIHSLK		145	155	1266.741943359375
pepb23a3	b23.a1.a1	sp|P62316|SMD2_HUMAN	sp|P62316|SMD2_HUMAN Small nuclear ribonucleoprotein Sm D2 OS=Homo sapiens GN=SNRPD2 PE=1 SV=1	HCNMVLENVK	C2:+57.02146 M4:+15.99491	62	71	1259.5875244140625
pepb23a5	b23.a1.a1	sp|P62316|SMD2_HUMAN	sp|P62316|SMD2_HUMAN Small nuclear ribonucleoprotein Sm D2 OS=Homo sapiens GN=SNRPD2 PE=1 SV=1	SEMTPEELQK	M3:+15.99491	9	18	1207.551513671875
pepb23a2	b23.a1.a1	sp|P62316|SMD2_HUMAN	sp|P62316|SMD2_HUMAN Small nuclear ribonucleoprotein Sm D2 OS=Homo sapiens GN=SNRPD2 PE=1 SV=1	HCNMVLENVK	C2:+57.02146	62	71	1243.5926513671875
pepb23a4	b23.a1.a1	sp|P62316|SMD2_HUMAN	sp|P62316|SMD2_HUMAN Small nuclear ribonucleoprotein Sm D2 OS=Homo sapiens GN=SNRPD2 PE=1 SV=1	NNTQVLINCR	C9:+57.02146	38	47	1231.62158203125
pepb23a1	b23.a1.a1	sp|P62316|SMD2_HUMAN	sp|P62316|SMD2_HUMAN Small nuclear ribonucleoprotein Sm D2 OS=Homo sapiens GN=SNRPD2 PE=1 SV=1	GDSVIVVLR		103	111	957.5731811523438
pepb24a3	b24.a1.a1	sp|Q00839|HNRPU_HUMAN	sp|Q00839|HNRPU_HUMAN Heterogeneous nuclear ribonucleoprotein U OS=Homo sapiens GN=HNRNPU PE=1 SV=6	KAEGGGGGGRPGAPAAGDGK		215	234	1666.8260498046875
pepb24a2	b24.a1.a1	sp|Q00839|HNRPU_HUMAN	sp|Q00839|HNRPU_HUMAN Heterogeneous nuclear ribonucleoprotein U OS=Homo sapiens GN=HNRNPU PE=1 SV=6	LLEQYKEESK		665	674	1266.657958984375
pepb24a5	b24.a1.a1	sp|Q00839|HNRPU_HUMAN	sp|Q00839|HNRPU_HUMAN Heterogeneous nuclear ribonucleoprotein U OS=Homo sapiens GN=HNRNPU PE=1 SV=6	YNILGTNTIMDK	M10:+15.99491	525	536	1398.69384765625
pepb24a4	b24.a1.a1	sp|Q00839|HNRPU_HUMAN	sp|Q00839|HNRPU_HUMAN Heterogeneous nuclear ribonucleoprotein U OS=Homo sapiens GN=HNRNPU PE=1 SV=6	NFILDQTNVSAAAQR		576	590	1647.8453369140625
pepb24a1	b24.a1.a1	sp|Q00839|HNRPU_HUMAN	sp|Q00839|HNRPU_HUMAN Heterogeneous nuclear ribonucleoprotein U OS=Homo sapiens GN=HNRNPU PE=1 SV=6	GYFEYIEENK		256	265	1291.58447265625
pepb25a5	b25.a1.a1	sp|P29372-2|3MG_HUMAN	sp|P29372-2|3MG_HUMAN Isoform 2 of DNA-3-methyladenine glycosylase OS=Homo sapiens GN=MPG	RLPNGTELR		105	113	1055.595947265625
pepb25a3	b25.a1.a1	sp|P29372-2|3MG_HUMAN	sp|P29372-2|3MG_HUMAN Isoform 2 of DNA-3-methyladenine glycosylase OS=Homo sapiens GN=MPG	LCQALAINK	C2:+57.02146	216	224	1030.57177734375
pepb25a1	b25.a1.a1	sp|P29372-2|3MG_HUMAN	sp|P29372-2|3MG_HUMAN Isoform 2 of DNA-3-methyladenine glycosylase OS=Homo sapiens GN=MPG	CLGPPTTPGPYR	C1:+57.02146	56	67	1315.6468505859375
pepb25a4	b25.a1.a1	sp|P29372-2|3MG_HUMAN	sp|P29372-2|3MG_HUMAN Isoform 2 of DNA-3-methyladenine glycosylase OS=Homo sapiens GN=MPG	IVETEAYLGPEDEAAHSR		116	133	1986.9407958984375
pepb25a2	b25.a1.a1	sp|P29372-2|3MG_HUMAN	sp|P29372-2|3MG_HUMAN Isoform 2 of DNA-3-methyladenine glycosylase OS=Homo sapiens GN=MPG	GPLEPSEPAVVAAAR		242	256	1463.78564453125
pepb25a5	b25.a1.a2	sp|P29372-4|3MG_HUMAN	sp|P29372-4|3MG_HUMAN Isoform 3 of DNA-3-methyladenine glycosylase OS=Homo sapiens GN=MPG	RLPNGTELR		105	113	1055.595947265625
pepb25a3	b25.a1.a2	sp|P29372-4|3MG_HUMAN	sp|P29372-4|3MG_HUMAN Isoform 3 of DNA-3-methyladenine glycosylase OS=Homo sapiens GN=MPG	LCQALAINK	C2:+57.02146	216	224	1030.57177734375
pepb25a1	b25.a1.a2	sp|P29372-4|3MG_HUMAN	sp|P29372-4|3MG_HUMAN Isoform 3 of DNA-3-methyladenine glycosylase OS=Homo sapiens GN=MPG	CLGPPTTPGPYR	C1:+57.02146	56	67	1315.6468505859375
pepb25a4	b25.a1.a2	sp|P29372-4|3MG_HUMAN	sp|P29372-4|3MG_HUMAN Isoform 3 of DNA-3-methyladenine glycosylase OS=Homo sapiens GN=MPG	IVETEAYLGPEDEAAHSR		116	133	1986.9407958984375
pepb25a2	b25.a1.a2	sp|P29372-4|3MG_HUMAN	sp|P29372-4|3MG_HUMAN Isoform 3 of DNA-3-methyladenine glycosylase OS=Homo sapiens GN=MPG	GPLEPSEPAVVAAAR		242	256	1463.78564453125
pepb25a5	b25.a1.a3	sp|P29372-5|3MG_HUMAN	sp|P29372-5|3MG_HUMAN Isoform 4 of DNA-3-methyladenine glycosylase OS=Homo sapiens GN=MPG	RLPNGTELR		93	101	1055.595947265625
pepb25a3	b25.a1.a3	sp|P29372-5|3MG_HUMAN	sp|P29372-5|3MG_HUMAN Isoform 4 of DNA-3-methyladenine glycosylase OS=Homo sapiens GN=MPG	LCQALAINK	C2:+57.02146	204	212	1030.57177734375
pepb25a1	b25.a1.a3	sp|P29372-5|3MG_HUMAN	sp|P29372-5|3MG_HUMAN Isoform 4 of DNA-3-methyladenine glycosylase OS=Homo sapiens GN=MPG	CLGPPTTPGPYR	C1:+57.02146	44	55	1315.6468505859375
pepb25a4	b25.a1.a3	sp|P29372-5|3MG_HUMAN	sp|P29372-5|3MG_HUMAN Isoform 4 of DNA-3-methyladenine glycosylase OS=Homo sapiens GN=MPG	IVETEAYLGPEDEAAHSR		104	121	1986.9407958984375
pepb25a2	b25.a1.a3	sp|P29372-5|3MG_HUMAN	sp|P29372-5|3MG_HUMAN Isoform 4 of DNA-3-methyladenine glycosylase OS=Homo sapiens GN=MPG	GPLEPSEPAVVAAAR		230	244	1463.78564453125
pepb25a5	b25.a1.a4	sp|P29372|3MG_HUMAN	sp|P29372|3MG_HUMAN DNA-3-methyladenine glycosylase OS=Homo sapiens GN=MPG PE=1 SV=3	RLPNGTELR		110	118	1055.595947265625
pepb25a3	b25.a1.a4	sp|P29372|3MG_HUMAN	sp|P29372|3MG_HUMAN DNA-3-methyladenine glycosylase OS=Homo sapiens GN=MPG PE=1 SV=3	LCQALAINK	C2:+57.02146	221	229	1030.57177734375
pepb25a1	b25.a1.a4	sp|P29372|3MG_HUMAN	sp|P29372|3MG_HUMAN DNA-3-methyladenine glycosylase OS=Homo sapiens GN=MPG PE=1 SV=3	CLGPPTTPGPYR	C1:+57.02146	61	72	1315.6468505859375
pepb25a4	b25.a1.a4	sp|P29372|3MG_HUMAN	sp|P29372|3MG_HUMAN DNA-3-methyladenine glycosylase OS=Homo sapiens GN=MPG PE=1 SV=3	IVETEAYLGPEDEAAHSR		121	138	1986.9407958984375
pepb25a2	b25.a1.a4	sp|P29372|3MG_HUMAN	sp|P29372|3MG_HUMAN DNA-3-methyladenine glycosylase OS=Homo sapiens GN=MPG PE=1 SV=3	GPLEPSEPAVVAAAR		247	261	1463.78564453125
pepb25a5	b25.a1.a5	tr|A2IDA3|A2IDA3_HUMAN	tr|A2IDA3|A2IDA3_HUMAN DNA-3-methyladenine glycosylase (Fragment) OS=Homo sapiens GN=MPG PE=2 SV=1	RLPNGTELR		93	101	1055.595947265625
pepb25a3	b25.a1.a5	tr|A2IDA3|A2IDA3_HUMAN	tr|A2IDA3|A2IDA3_HUMAN DNA-3-methyladenine glycosylase (Fragment) OS=Homo sapiens GN=MPG PE=2 SV=1	LCQALAINK	C2:+57.02146	204	212	1030.57177734375
pepb25a1	b25.a1.a5	tr|A2IDA3|A2IDA3_HUMAN	tr|A2IDA3|A2IDA3_HUMAN DNA-3-methyladenine glycosylase (Fragment) OS=Homo sapiens GN=MPG PE=2 SV=1	CLGPPTTPGPYR	C1:+57.02146	44	55	1315.6468505859375
pepb25a4	b25.a1.a5	tr|A2IDA3|A2IDA3_HUMAN	tr|A2IDA3|A2IDA3_HUMAN DNA-3-methyladenine glycosylase (Fragment) OS=Homo sapiens GN=MPG PE=2 SV=1	IVETEAYLGPEDEAAHSR		104	121	1986.9407958984375
pepb25a2	b25.a1.a5	tr|A2IDA3|A2IDA3_HUMAN	tr|A2IDA3|A2IDA3_HUMAN DNA-3-methyladenine glycosylase (Fragment) OS=Homo sapiens GN=MPG PE=2 SV=1	GPLEPSEPAVVAAAR		230	244	1463.78564453125
pepb26a1	b26.a1.a1	sp|Q07666-2|KHDR1_HUMAN	sp|Q07666-2|KHDR1_HUMAN Isoform 2 of KH domain-containing, RNA-binding, signal transduction-associated protein 1 OS=Homo sapiens GN=KHDRBS1	RLQEETGAK		161	169	1031.54833984375
pepb26a3	b26.a1.a1	sp|Q07666-2|KHDR1_HUMAN	sp|Q07666-2|KHDR1_HUMAN Isoform 2 of KH domain-containing, RNA-binding, signal transduction-associated protein 1 OS=Homo sapiens GN=KHDRBS1	SGSMDPSGAHPSVR	M4:+15.99491	18	31	1400.6226806640625
pepb26a2	b26.a1.a1	sp|Q07666-2|KHDR1_HUMAN	sp|Q07666-2|KHDR1_HUMAN Isoform 2 of KH domain-containing, RNA-binding, signal transduction-associated protein 1 OS=Homo sapiens GN=KHDRBS1	SGSMDPSGAHPSVR		18	31	1384.6278076171875
pepb26a1	b26.a1.a2	sp|Q07666|KHDR1_HUMAN	sp|Q07666|KHDR1_HUMAN KH domain-containing, RNA-binding, signal transduction-associated protein 1 OS=Homo sapiens GN=KHDRBS1 PE=1 SV=1	RLQEETGAK		186	194	1031.54833984375
pepb26a3	b26.a1.a2	sp|Q07666|KHDR1_HUMAN	sp|Q07666|KHDR1_HUMAN KH domain-containing, RNA-binding, signal transduction-associated protein 1 OS=Homo sapiens GN=KHDRBS1 PE=1 SV=1	SGSMDPSGAHPSVR	M4:+15.99491	18	31	1400.6226806640625
pepb26a2	b26.a1.a2	sp|Q07666|KHDR1_HUMAN	sp|Q07666|KHDR1_HUMAN KH domain-containing, RNA-binding, signal transduction-associated protein 1 OS=Homo sapiens GN=KHDRBS1 PE=1 SV=1	SGSMDPSGAHPSVR		18	31	1384.6278076171875
pepb27a1	b27.a1.a1	sp|Q9UNY4-2|TTF2_HUMAN	sp|Q9UNY4-2|TTF2_HUMAN Isoform 2 of Transcription termination factor 2 OS=Homo sapiens GN=TTF2	AKDGPSIQATQK		295	306	1243.66455078125
pepb27a2	b27.a1.a1	sp|Q9UNY4-2|TTF2_HUMAN	sp|Q9UNY4-2|TTF2_HUMAN Isoform 2 of Transcription termination factor 2 OS=Homo sapiens GN=TTF2	KVEPSDPVAR		404	413	1097.595458984375
pepb27a3	b27.a1.a1	sp|Q9UNY4-2|TTF2_HUMAN	sp|Q9UNY4-2|TTF2_HUMAN Isoform 2 of Transcription termination factor 2 OS=Homo sapiens GN=TTF2	SACQVTAGGSSQCYR	C3:+57.02146 C13:+57.02146	510	524	1631.6905517578125
pepb27a4	b27.a1.a1	sp|Q9UNY4-2|TTF2_HUMAN	sp|Q9UNY4-2|TTF2_HUMAN Isoform 2 of Transcription termination factor 2 OS=Homo sapiens GN=TTF2	VPLLLHQK		568	575	947.6041259765625
pepb27a1	b27.a1.a2	sp|Q9UNY4|TTF2_HUMAN	sp|Q9UNY4|TTF2_HUMAN Transcription termination factor 2 OS=Homo sapiens GN=TTF2 PE=1 SV=2	AKDGPSIQATQK		295	306	1243.66455078125
pepb27a2	b27.a1.a2	sp|Q9UNY4|TTF2_HUMAN	sp|Q9UNY4|TTF2_HUMAN Transcription termination factor 2 OS=Homo sapiens GN=TTF2 PE=1 SV=2	KVEPSDPVAR		404	413	1097.595458984375
pepb27a3	b27.a1.a2	sp|Q9UNY4|TTF2_HUMAN	sp|Q9UNY4|TTF2_HUMAN Transcription termination factor 2 OS=Homo sapiens GN=TTF2 PE=1 SV=2	SACQVTAGGSSQCYR	C3:+57.02146 C13:+57.02146	510	524	1631.6905517578125
pepb27a4	b27.a1.a2	sp|Q9UNY4|TTF2_HUMAN	sp|Q9UNY4|TTF2_HUMAN Transcription termination factor 2 OS=Homo sapiens GN=TTF2 PE=1 SV=2	VPLLLHQK		568	575	947.6041259765625
pepb28a1	b28.a1.a1	sp|P18887|XRCC1_HUMAN	sp|P18887|XRCC1_HUMAN DNA repair protein XRCC1 OS=Homo sapiens GN=XRCC1 PE=1 SV=2	AIGSTSKPQESPK		231	243	1329.7012939453125
pepb28a4	b28.a1.a1	sp|P18887|XRCC1_HUMAN	sp|P18887|XRCC1_HUMAN DNA repair protein XRCC1 OS=Homo sapiens GN=XRCC1 PE=1 SV=2	TPATAPVPAR		281	290	980.5527954101562
pepb28a2	b28.a1.a1	sp|P18887|XRCC1_HUMAN	sp|P18887|XRCC1_HUMAN DNA repair protein XRCC1 OS=Homo sapiens GN=XRCC1 PE=1 SV=2	DSTHLICAFANTPK	C7:+57.02146	356	369	1574.7635498046875
pepb28a3	b28.a1.a1	sp|P18887|XRCC1_HUMAN	sp|P18887|XRCC1_HUMAN DNA repair protein XRCC1 OS=Homo sapiens GN=XRCC1 PE=1 SV=2	LLPHQLYGVVPQA		621	633	1434.810791015625
pepb28a1	b28.a1.a2	tr|F5H8D7|F5H8D7_HUMAN	tr|F5H8D7|F5H8D7_HUMAN DNA repair protein XRCC1 OS=Homo sapiens GN=XRCC1 PE=2 SV=1	AIGSTSKPQESPK		200	212	1329.7012939453125
pepb28a4	b28.a1.a2	tr|F5H8D7|F5H8D7_HUMAN	tr|F5H8D7|F5H8D7_HUMAN DNA repair protein XRCC1 OS=Homo sapiens GN=XRCC1 PE=2 SV=1	TPATAPVPAR		250	259	980.5527954101562
pepb28a2	b28.a1.a2	tr|F5H8D7|F5H8D7_HUMAN	tr|F5H8D7|F5H8D7_HUMAN DNA repair protein XRCC1 OS=Homo sapiens GN=XRCC1 PE=2 SV=1	DSTHLICAFANTPK	C7:+57.02146	325	338	1574.7635498046875
pepb28a3	b28.a1.a2	tr|F5H8D7|F5H8D7_HUMAN	tr|F5H8D7|F5H8D7_HUMAN DNA repair protein XRCC1 OS=Homo sapiens GN=XRCC1 PE=2 SV=1	LLPHQLYGVVPQA		590	602	1434.810791015625
pepb29a2	b29.a1.a1	sp|Q8N5C6|SRBD1_HUMAN	sp|Q8N5C6|SRBD1_HUMAN S1 RNA-binding domain-containing protein 1 OS=Homo sapiens GN=SRBD1 PE=1 SV=2	HVCIQSSLAK	C3:+57.02146	395	404	1142.59912109375
pepb29a4	b29.a1.a1	sp|Q8N5C6|SRBD1_HUMAN	sp|Q8N5C6|SRBD1_HUMAN S1 RNA-binding domain-containing protein 1 OS=Homo sapiens GN=SRBD1 PE=1 SV=2	SFQQCAGFIR	C5:+57.02146	758	767	1213.5787353515625
pepb29a1	b29.a1.a1	sp|Q8N5C6|SRBD1_HUMAN	sp|Q8N5C6|SRBD1_HUMAN S1 RNA-binding domain-containing protein 1 OS=Homo sapiens GN=SRBD1 PE=1 SV=2	EVQQTLEELR		263	272	1244.6485595703125
pepb29a3	b29.a1.a1	sp|Q8N5C6|SRBD1_HUMAN	sp|Q8N5C6|SRBD1_HUMAN S1 RNA-binding domain-containing protein 1 OS=Homo sapiens GN=SRBD1 PE=1 SV=2	QLLLTSPVPGR		527	537	1180.705322265625
pepb30a4	b30.a1.a1	sp|Q9NR30|DDX21_HUMAN	sp|Q9NR30|DDX21_HUMAN Nucleolar RNA helicase 2 OS=Homo sapiens GN=DDX21 PE=1 SV=5	SDAGLESDTAMK	M11:+15.99491	7	18	1240.53662109375
pepb30a1	b30.a1.a1	sp|Q9NR30|DDX21_HUMAN	sp|Q9NR30|DDX21_HUMAN Nucleolar RNA helicase 2 OS=Homo sapiens GN=DDX21 PE=1 SV=5	AAVIGDVIR		424	432	913.5469970703125
pepb30a2	b30.a1.a1	sp|Q9NR30|DDX21_HUMAN	sp|Q9NR30|DDX21_HUMAN Nucleolar RNA helicase 2 OS=Homo sapiens GN=DDX21 PE=1 SV=5	APQVLVLAPTR		260	270	1164.7103271484375
pepb30a3	b30.a1.a1	sp|Q9NR30|DDX21_HUMAN	sp|Q9NR30|DDX21_HUMAN Nucleolar RNA helicase 2 OS=Homo sapiens GN=DDX21 PE=1 SV=5	NGIDILVGTPGR		307	318	1211.6746826171875
pepb31a3	b31.a1.a1	sp|P52701|MSH6_HUMAN	sp|P52701|MSH6_HUMAN DNA mismatch repair protein Msh6 OS=Homo sapiens GN=MSH6 PE=1 SV=2	STVDAEAVHK		1343	1352	1056.5323486328125
pepb31a2	b31.a1.a1	sp|P52701|MSH6_HUMAN	sp|P52701|MSH6_HUMAN DNA mismatch repair protein Msh6 OS=Homo sapiens GN=MSH6 PE=1 SV=2	LANLPEEVIQK		1305	1315	1253.71044921875
pepb31a1	b31.a1.a1	sp|P52701|MSH6_HUMAN	sp|P52701|MSH6_HUMAN DNA mismatch repair protein Msh6 OS=Homo sapiens GN=MSH6 PE=1 SV=2	GTATFDGTAIANAVVK		1218	1233	1535.8070068359375
pepb31a4	b31.a1.a1	sp|P52701|MSH6_HUMAN	sp|P52701|MSH6_HUMAN DNA mismatch repair protein Msh6 OS=Homo sapiens GN=MSH6 PE=1 SV=2	TIVYWGIGR		966	974	1064.5892333984375
pepb31a3	b31.a1.a2	tr|B4DF41|B4DF41_HUMAN	tr|B4DF41|B4DF41_HUMAN DNA mismatch repair protein Msh6 OS=Homo sapiens GN=MSH6 PE=2 SV=1	STVDAEAVHK		1213	1222	1056.5323486328125
pepb31a2	b31.a1.a2	tr|B4DF41|B4DF41_HUMAN	tr|B4DF41|B4DF41_HUMAN DNA mismatch repair protein Msh6 OS=Homo sapiens GN=MSH6 PE=2 SV=1	LANLPEEVIQK		1175	1185	1253.71044921875
pepb31a1	b31.a1.a2	tr|B4DF41|B4DF41_HUMAN	tr|B4DF41|B4DF41_HUMAN DNA mismatch repair protein Msh6 OS=Homo sapiens GN=MSH6 PE=2 SV=1	GTATFDGTAIANAVVK		1088	1103	1535.8070068359375
pepb31a4	b31.a1.a2	tr|B4DF41|B4DF41_HUMAN	tr|B4DF41|B4DF41_HUMAN DNA mismatch repair protein Msh6 OS=Homo sapiens GN=MSH6 PE=2 SV=1	TIVYWGIGR		836	844	1064.5892333984375
pepb31a3	b31.a1.a3	tr|F5H2F9|F5H2F9_HUMAN	tr|F5H2F9|F5H2F9_HUMAN DNA mismatch repair protein Msh6 OS=Homo sapiens GN=MSH6 PE=2 SV=1	STVDAEAVHK		1041	1050	1056.5323486328125
pepb31a2	b31.a1.a3	tr|F5H2F9|F5H2F9_HUMAN	tr|F5H2F9|F5H2F9_HUMAN DNA mismatch repair protein Msh6 OS=Homo sapiens GN=MSH6 PE=2 SV=1	LANLPEEVIQK		1003	1013	1253.71044921875
pepb31a1	b31.a1.a3	tr|F5H2F9|F5H2F9_HUMAN	tr|F5H2F9|F5H2F9_HUMAN DNA mismatch repair protein Msh6 OS=Homo sapiens GN=MSH6 PE=2 SV=1	GTATFDGTAIANAVVK		916	931	1535.8070068359375
pepb31a4	b31.a1.a3	tr|F5H2F9|F5H2F9_HUMAN	tr|F5H2F9|F5H2F9_HUMAN DNA mismatch repair protein Msh6 OS=Homo sapiens GN=MSH6 PE=2 SV=1	TIVYWGIGR		664	672	1064.5892333984375
pepb32a3	b32.a1.a1	tr|B3KVH1|B3KVH1_HUMAN	tr|B3KVH1|B3KVH1_HUMAN Protein Wiz OS=Homo sapiens GN=WIZ PE=2 SV=1	VAAEVPHGSK		33	42	994.531982421875
pepb32a1	b32.a1.a1	tr|B3KVH1|B3KVH1_HUMAN	tr|B3KVH1|B3KVH1_HUMAN Protein Wiz OS=Homo sapiens GN=WIZ PE=2 SV=1	GGEDTNDLQQK		734	744	1204.5445556640625
pepb32a2	b32.a1.a1	tr|B3KVH1|B3KVH1_HUMAN	tr|B3KVH1|B3KVH1_HUMAN Protein Wiz OS=Homo sapiens GN=WIZ PE=2 SV=1	PGKPGAGPAQVPR		504	516	1231.6910400390625
pepb32a3	b32.a1.a2	tr|B7ZM82|B7ZM82_HUMAN	tr|B7ZM82|B7ZM82_HUMAN Protein Wiz OS=Homo sapiens GN=WIZ PE=2 SV=1	VAAEVPHGSK		30	39	994.531982421875
pepb32a1	b32.a1.a2	tr|B7ZM82|B7ZM82_HUMAN	tr|B7ZM82|B7ZM82_HUMAN Protein Wiz OS=Homo sapiens GN=WIZ PE=2 SV=1	GGEDTNDLQQK		864	874	1204.5445556640625
pepb32a2	b32.a1.a2	tr|B7ZM82|B7ZM82_HUMAN	tr|B7ZM82|B7ZM82_HUMAN Protein Wiz OS=Homo sapiens GN=WIZ PE=2 SV=1	PGKPGAGPAQVPR		634	646	1231.6910400390625
pepb32a3	b32.a1.a3	tr|M0QXA7|M0QXA7_HUMAN	tr|M0QXA7|M0QXA7_HUMAN Protein Wiz OS=Homo sapiens GN=WIZ PE=4 SV=1	VAAEVPHGSK		33	42	994.531982421875
pepb32a1	b32.a1.a3	tr|M0QXA7|M0QXA7_HUMAN	tr|M0QXA7|M0QXA7_HUMAN Protein Wiz OS=Homo sapiens GN=WIZ PE=4 SV=1	GGEDTNDLQQK		867	877	1204.5445556640625
pepb32a2	b32.a1.a3	tr|M0QXA7|M0QXA7_HUMAN	tr|M0QXA7|M0QXA7_HUMAN Protein Wiz OS=Homo sapiens GN=WIZ PE=4 SV=1	PGKPGAGPAQVPR		637	649	1231.6910400390625
pepb33a3	b33.a1.a1	sp|Q9BXP5-2|SRRT_HUMAN	sp|Q9BXP5-2|SRRT_HUMAN Isoform 2 of Serrate RNA effector molecule homolog OS=Homo sapiens GN=SRRT	NINGITQHK		506	514	1024.5538330078125
pepb33a1	b33.a1.a1	sp|Q9BXP5-2|SRRT_HUMAN	sp|Q9BXP5-2|SRRT_HUMAN Isoform 2 of Serrate RNA effector molecule homolog OS=Homo sapiens GN=SRRT	DAAGLECKPR	C7:+57.02146	406	415	1116.5469970703125
pepb33a2	b33.a1.a1	sp|Q9BXP5-2|SRRT_HUMAN	sp|Q9BXP5-2|SRRT_HUMAN Isoform 2 of Serrate RNA effector molecule homolog OS=Homo sapiens GN=SRRT	LIHTLDDR		527	534	982.531982421875
pepb33a3	b33.a1.a2	sp|Q9BXP5-3|SRRT_HUMAN	sp|Q9BXP5-3|SRRT_HUMAN Isoform 3 of Serrate RNA effector molecule homolog OS=Homo sapiens GN=SRRT	NINGITQHK		505	513	1024.5538330078125
pepb33a1	b33.a1.a2	sp|Q9BXP5-3|SRRT_HUMAN	sp|Q9BXP5-3|SRRT_HUMAN Isoform 3 of Serrate RNA effector molecule homolog OS=Homo sapiens GN=SRRT	DAAGLECKPR	C7:+57.02146	405	414	1116.5469970703125
pepb33a2	b33.a1.a2	sp|Q9BXP5-3|SRRT_HUMAN	sp|Q9BXP5-3|SRRT_HUMAN Isoform 3 of Serrate RNA effector molecule homolog OS=Homo sapiens GN=SRRT	LIHTLDDR		526	533	982.531982421875
pepb33a3	b33.a1.a3	sp|Q9BXP5-4|SRRT_HUMAN	sp|Q9BXP5-4|SRRT_HUMAN Isoform 4 of Serrate RNA effector molecule homolog OS=Homo sapiens GN=SRRT	NINGITQHK		505	513	1024.5538330078125
pepb33a1	b33.a1.a3	sp|Q9BXP5-4|SRRT_HUMAN	sp|Q9BXP5-4|SRRT_HUMAN Isoform 4 of Serrate RNA effector molecule homolog OS=Homo sapiens GN=SRRT	DAAGLECKPR	C7:+57.02146	405	414	1116.5469970703125
pepb33a2	b33.a1.a3	sp|Q9BXP5-4|SRRT_HUMAN	sp|Q9BXP5-4|SRRT_HUMAN Isoform 4 of Serrate RNA effector molecule homolog OS=Homo sapiens GN=SRRT	LIHTLDDR		526	533	982.531982421875
pepb33a3	b33.a1.a4	sp|Q9BXP5-5|SRRT_HUMAN	sp|Q9BXP5-5|SRRT_HUMAN Isoform 5 of Serrate RNA effector molecule homolog OS=Homo sapiens GN=SRRT	NINGITQHK		469	477	1024.5538330078125
pepb33a1	b33.a1.a4	sp|Q9BXP5-5|SRRT_HUMAN	sp|Q9BXP5-5|SRRT_HUMAN Isoform 5 of Serrate RNA effector molecule homolog OS=Homo sapiens GN=SRRT	DAAGLECKPR	C7:+57.02146	369	378	1116.5469970703125
pepb33a2	b33.a1.a4	sp|Q9BXP5-5|SRRT_HUMAN	sp|Q9BXP5-5|SRRT_HUMAN Isoform 5 of Serrate RNA effector molecule homolog OS=Homo sapiens GN=SRRT	LIHTLDDR		490	497	982.531982421875
pepb33a3	b33.a1.a5	sp|Q9BXP5|SRRT_HUMAN	sp|Q9BXP5|SRRT_HUMAN Serrate RNA effector molecule homolog OS=Homo sapiens GN=SRRT PE=1 SV=1	NINGITQHK		506	514	1024.5538330078125
pepb33a1	b33.a1.a5	sp|Q9BXP5|SRRT_HUMAN	sp|Q9BXP5|SRRT_HUMAN Serrate RNA effector molecule homolog OS=Homo sapiens GN=SRRT PE=1 SV=1	DAAGLECKPR	C7:+57.02146	406	415	1116.5469970703125
pepb33a2	b33.a1.a5	sp|Q9BXP5|SRRT_HUMAN	sp|Q9BXP5|SRRT_HUMAN Serrate RNA effector molecule homolog OS=Homo sapiens GN=SRRT PE=1 SV=1	LIHTLDDR		527	534	982.531982421875
pepb33a3	b33.a1.a6	tr|H7C3A1|H7C3A1_HUMAN	tr|H7C3A1|H7C3A1_HUMAN Serrate RNA effector molecule homolog (Fragment) OS=Homo sapiens GN=SRRT PE=2 SV=1	NINGITQHK		136	144	1024.5538330078125
pepb33a1	b33.a1.a6	tr|H7C3A1|H7C3A1_HUMAN	tr|H7C3A1|H7C3A1_HUMAN Serrate RNA effector molecule homolog (Fragment) OS=Homo sapiens GN=SRRT PE=2 SV=1	DAAGLECKPR	C7:+57.02146	36	45	1116.5469970703125
pepb33a2	b33.a1.a6	tr|H7C3A1|H7C3A1_HUMAN	tr|H7C3A1|H7C3A1_HUMAN Serrate RNA effector molecule homolog (Fragment) OS=Homo sapiens GN=SRRT PE=2 SV=1	LIHTLDDR		157	164	982.531982421875
pepb34a1	b34.a1.a1	sp|O75475|PSIP1_HUMAN	sp|O75475|PSIP1_HUMAN PC4 and SFRS1-interacting protein OS=Homo sapiens GN=PSIP1 PE=1 SV=1	FSSQQAATK		92	100	967.4848022460938
pepb34a2	b34.a1.a1	sp|O75475|PSIP1_HUMAN	sp|O75475|PSIP1_HUMAN PC4 and SFRS1-interacting protein OS=Homo sapiens GN=PSIP1 PE=1 SV=1	IDNLDVNR		365	372	958.4957275390625
pepb34a3	b34.a1.a1	sp|O75475|PSIP1_HUMAN	sp|O75475|PSIP1_HUMAN PC4 and SFRS1-interacting protein OS=Homo sapiens GN=PSIP1 PE=1 SV=1	VDEVPDGAVKPPTNK		25	39	1565.8173828125
pepb35a1	b35.a1.a1	sp|Q9GZS1-2|RPA49_HUMAN	sp|Q9GZS1-2|RPA49_HUMAN Isoform 2 of DNA-directed RNA polymerase I subunit RPA49 OS=Homo sapiens GN=POLR1E	AAETIIDTK		171	179	961.5205078125
pepb35a2	b35.a1.a1	sp|Q9GZS1-2|RPA49_HUMAN	sp|Q9GZS1-2|RPA49_HUMAN Isoform 2 of DNA-directed RNA polymerase I subunit RPA49 OS=Homo sapiens GN=POLR1E	AVLVQFSNGK		23	32	1062.5946044921875
pepb35a3	b35.a1.a1	sp|Q9GZS1-2|RPA49_HUMAN	sp|Q9GZS1-2|RPA49_HUMAN Isoform 2 of DNA-directed RNA polymerase I subunit RPA49 OS=Homo sapiens GN=POLR1E	LSYVGNNFGTGALK		67	80	1440.7486572265625
pepb36a2	b36.a1.a1	sp|P18074|ERCC2_HUMAN	sp|P18074|ERCC2_HUMAN TFIIH basal transcription factor complex helicase XPD subunit OS=Homo sapiens GN=ERCC2 PE=1 SV=1	GNDQVAISSK		498	507	1018.5167846679688
pepb36a1	b36.a1.a1	sp|P18074|ERCC2_HUMAN	sp|P18074|ERCC2_HUMAN TFIIH basal transcription factor complex helicase XPD subunit OS=Homo sapiens GN=ERCC2 PE=1 SV=1	GAILLSVAR		593	601	899.5676879882812
pepb36a3	b36.a1.a1	sp|P18074|ERCC2_HUMAN	sp|P18074|ERCC2_HUMAN TFIIH basal transcription factor complex helicase XPD subunit OS=Homo sapiens GN=ERCC2 PE=1 SV=1	LPFLGLALSSR		102	112	1173.6993408203125
pepb36a2	b36.a1.a2	tr|A8MX75|A8MX75_HUMAN	tr|A8MX75|A8MX75_HUMAN TFIIH basal transcription factor complex helicase XPD subunit (Fragment) OS=Homo sapiens GN=ERCC2 PE=4 SV=2	GNDQVAISSK		474	483	1018.5167846679688
pepb36a1	b36.a1.a2	tr|A8MX75|A8MX75_HUMAN	tr|A8MX75|A8MX75_HUMAN TFIIH basal transcription factor complex helicase XPD subunit (Fragment) OS=Homo sapiens GN=ERCC2 PE=4 SV=2	GAILLSVAR		569	577	899.5676879882812
pepb36a3	b36.a1.a2	tr|A8MX75|A8MX75_HUMAN	tr|A8MX75|A8MX75_HUMAN TFIIH basal transcription factor complex helicase XPD subunit (Fragment) OS=Homo sapiens GN=ERCC2 PE=4 SV=2	LPFLGLALSSR		78	88	1173.6993408203125
pepb36a2	b36.a1.a3	tr|E7EVE9|E7EVE9_HUMAN	tr|E7EVE9|E7EVE9_HUMAN TFIIH basal transcription factor complex helicase XPD subunit OS=Homo sapiens GN=ERCC2 PE=2 SV=1	GNDQVAISSK		420	429	1018.5167846679688
pepb36a1	b36.a1.a3	tr|E7EVE9|E7EVE9_HUMAN	tr|E7EVE9|E7EVE9_HUMAN TFIIH basal transcription factor complex helicase XPD subunit OS=Homo sapiens GN=ERCC2 PE=2 SV=1	GAILLSVAR		515	523	899.5676879882812
pepb36a3	b36.a1.a3	tr|E7EVE9|E7EVE9_HUMAN	tr|E7EVE9|E7EVE9_HUMAN TFIIH basal transcription factor complex helicase XPD subunit OS=Homo sapiens GN=ERCC2 PE=2 SV=1	LPFLGLALSSR		102	112	1173.6993408203125
pepb37a2	b37.a1.a1	sp|O43290|SNUT1_HUMAN	sp|O43290|SNUT1_HUMAN U4/U6.U5 tri-snRNP-associated protein 1 OS=Homo sapiens GN=SART1 PE=1 SV=1	LQAQSLSTVGPR		374	385	1256.6961669921875
pepb37a3	b37.a1.a1	sp|O43290|SNUT1_HUMAN	sp|O43290|SNUT1_HUMAN U4/U6.U5 tri-snRNP-associated protein 1 OS=Homo sapiens GN=SART1 PE=1 SV=1	TPYIVLSGSGK		781	791	1121.6204833984375
pepb37a1	b37.a1.a1	sp|O43290|SNUT1_HUMAN	sp|O43290|SNUT1_HUMAN U4/U6.U5 tri-snRNP-associated protein 1 OS=Homo sapiens GN=SART1 PE=1 SV=1	GLAAALLLCQNK	C9:+57.02146	637	648	1271.71435546875
pepb38a2	b38.a1.a1	sp|Q16531|DDB1_HUMAN	sp|Q16531|DDB1_HUMAN DNA damage-binding protein 1 OS=Homo sapiens GN=DDB1 PE=1 SV=1	IVVFQYSDGK		848	857	1155.6048583984375
pepb38a3	b38.a1.a1	sp|Q16531|DDB1_HUMAN	sp|Q16531|DDB1_HUMAN DNA damage-binding protein 1 OS=Homo sapiens GN=DDB1 PE=1 SV=1	YLLGDMEGR		271	279	1053.5037841796875
pepb38a1	b38.a1.a1	sp|Q16531|DDB1_HUMAN	sp|Q16531|DDB1_HUMAN DNA damage-binding protein 1 OS=Homo sapiens GN=DDB1 PE=1 SV=1	EMLGGEIIPR		580	589	1114.5928955078125
pepb38a2	b38.a1.a2	tr|F5GY55|F5GY55_HUMAN	tr|F5GY55|F5GY55_HUMAN DNA damage-binding protein 1 OS=Homo sapiens GN=DDB1 PE=2 SV=1	IVVFQYSDGK		848	857	1155.6048583984375
pepb38a3	b38.a1.a2	tr|F5GY55|F5GY55_HUMAN	tr|F5GY55|F5GY55_HUMAN DNA damage-binding protein 1 OS=Homo sapiens GN=DDB1 PE=2 SV=1	YLLGDMEGR		271	279	1053.5037841796875
pepb38a1	b38.a1.a2	tr|F5GY55|F5GY55_HUMAN	tr|F5GY55|F5GY55_HUMAN DNA damage-binding protein 1 OS=Homo sapiens GN=DDB1 PE=2 SV=1	EMLGGEIIPR		580	589	1114.5928955078125
pepb39a2	b39.a1.a1	sp|P14678-2|RSMB_HUMAN	sp|P14678-2|RSMB_HUMAN Isoform SM-B of Small nuclear ribonucleoprotein-associated proteins B and B' OS=Homo sapiens GN=SNRPB	GENLVSMTVEGPPPK	M7:+15.99491	74	88	1570.778564453125
pepb39a1	b39.a1.a1	sp|P14678-2|RSMB_HUMAN	sp|P14678-2|RSMB_HUMAN Isoform SM-B of Small nuclear ribonucleoprotein-associated proteins B and B' OS=Homo sapiens GN=SNRPB	GENLVSMTVEGPPPK		74	88	1554.7835693359375
pepb39a3	b39.a1.a1	sp|P14678-2|RSMB_HUMAN	sp|P14678-2|RSMB_HUMAN Isoform SM-B of Small nuclear ribonucleoprotein-associated proteins B and B' OS=Homo sapiens GN=SNRPB	VLGLVLLR		66	73	882.6138916015625
pepb39a2	b39.a1.a2	sp|P14678-3|RSMB_HUMAN	sp|P14678-3|RSMB_HUMAN Isoform SM-B1 of Small nuclear ribonucleoprotein-associated proteins B and B' OS=Homo sapiens GN=SNRPB	GENLVSMTVEGPPPK	M7:+15.99491	74	88	1570.778564453125
pepb39a1	b39.a1.a2	sp|P14678-3|RSMB_HUMAN	sp|P14678-3|RSMB_HUMAN Isoform SM-B1 of Small nuclear ribonucleoprotein-associated proteins B and B' OS=Homo sapiens GN=SNRPB	GENLVSMTVEGPPPK		74	88	1554.7835693359375
pepb39a3	b39.a1.a2	sp|P14678-3|RSMB_HUMAN	sp|P14678-3|RSMB_HUMAN Isoform SM-B1 of Small nuclear ribonucleoprotein-associated proteins B and B' OS=Homo sapiens GN=SNRPB	VLGLVLLR		66	73	882.6138916015625
pepb39a2	b39.a1.a3	sp|P14678|RSMB_HUMAN	sp|P14678|RSMB_HUMAN Small nuclear ribonucleoprotein-associated proteins B and B' OS=Homo sapiens GN=SNRPB PE=1 SV=2	GENLVSMTVEGPPPK	M7:+15.99491	74	88	1570.778564453125
pepb39a1	b39.a1.a3	sp|P14678|RSMB_HUMAN	sp|P14678|RSMB_HUMAN Small nuclear ribonucleoprotein-associated proteins B and B' OS=Homo sapiens GN=SNRPB PE=1 SV=2	GENLVSMTVEGPPPK		74	88	1554.7835693359375
pepb39a3	b39.a1.a3	sp|P14678|RSMB_HUMAN	sp|P14678|RSMB_HUMAN Small nuclear ribonucleoprotein-associated proteins B and B' OS=Homo sapiens GN=SNRPB PE=1 SV=2	VLGLVLLR		66	73	882.6138916015625
pepb39a2	b39.a1.a4	sp|P63162|RSMN_HUMAN	sp|P63162|RSMN_HUMAN Small nuclear ribonucleoprotein-associated protein N OS=Homo sapiens GN=SNRPN PE=1 SV=1	GENLVSMTVEGPPPK	M7:+15.99491	74	88	1570.778564453125
pepb39a1	b39.a1.a4	sp|P63162|RSMN_HUMAN	sp|P63162|RSMN_HUMAN Small nuclear ribonucleoprotein-associated protein N OS=Homo sapiens GN=SNRPN PE=1 SV=1	GENLVSMTVEGPPPK		74	88	1554.7835693359375
pepb39a3	b39.a1.a4	sp|P63162|RSMN_HUMAN	sp|P63162|RSMN_HUMAN Small nuclear ribonucleoprotein-associated protein N OS=Homo sapiens GN=SNRPN PE=1 SV=1	VLGLVLLR		66	73	882.6138916015625
pepb39a2	b39.a1.a5	tr|B3KVR1|B3KVR1_HUMAN	tr|B3KVR1|B3KVR1_HUMAN Small nuclear ribonucleoprotein-associated protein OS=Homo sapiens GN=SNRPN PE=2 SV=1	GENLVSMTVEGPPPK	M7:+15.99491	78	92	1570.778564453125
pepb39a1	b39.a1.a5	tr|B3KVR1|B3KVR1_HUMAN	tr|B3KVR1|B3KVR1_HUMAN Small nuclear ribonucleoprotein-associated protein OS=Homo sapiens GN=SNRPN PE=2 SV=1	GENLVSMTVEGPPPK		78	92	1554.7835693359375
pepb39a3	b39.a1.a5	tr|B3KVR1|B3KVR1_HUMAN	tr|B3KVR1|B3KVR1_HUMAN Small nuclear ribonucleoprotein-associated protein OS=Homo sapiens GN=SNRPN PE=2 SV=1	VLGLVLLR		70	77	882.6138916015625
pepb39a2	b39.a1.a6	tr|J3QLE5|J3QLE5_HUMAN	tr|J3QLE5|J3QLE5_HUMAN Small nuclear ribonucleoprotein-associated protein N (Fragment) OS=Homo sapiens GN=SNRPN PE=4 SV=1	GENLVSMTVEGPPPK	M7:+15.99491	74	88	1570.778564453125
pepb39a1	b39.a1.a6	tr|J3QLE5|J3QLE5_HUMAN	tr|J3QLE5|J3QLE5_HUMAN Small nuclear ribonucleoprotein-associated protein N (Fragment) OS=Homo sapiens GN=SNRPN PE=4 SV=1	GENLVSMTVEGPPPK		74	88	1554.7835693359375
pepb39a3	b39.a1.a6	tr|J3QLE5|J3QLE5_HUMAN	tr|J3QLE5|J3QLE5_HUMAN Small nuclear ribonucleoprotein-associated protein N (Fragment) OS=Homo sapiens GN=SNRPN PE=4 SV=1	VLGLVLLR		66	73	882.6138916015625
pepb40a1	b40.a1.a1	sp|P62805|H4_HUMAN	sp|P62805|H4_HUMAN Histone H4 OS=Homo sapiens GN=HIST1H4A PE=1 SV=2	ISGLIYEETR		47	56	1180.621337890625
pepb40a3	b40.a1.a1	sp|P62805|H4_HUMAN	sp|P62805|H4_HUMAN Histone H4 OS=Homo sapiens GN=HIST1H4A PE=1 SV=2	TVTAMDVVYALK	M5:+15.99491	81	92	1326.69775390625
pepb40a2	b40.a1.a1	sp|P62805|H4_HUMAN	sp|P62805|H4_HUMAN Histone H4 OS=Homo sapiens GN=HIST1H4A PE=1 SV=2	TVTAMDVVYALK		81	92	1310.702880859375
pepb41a1	b41.a1.a1	sp|Q7Z460-2|CLAP1_HUMAN	sp|Q7Z460-2|CLAP1_HUMAN Isoform 2 of CLIP-associating protein 1 OS=Homo sapiens GN=CLASP1	GPPVTPSSEK		707	716	998.5156860351562
pepb41a2	b41.a1.a1	sp|Q7Z460-2|CLAP1_HUMAN	sp|Q7Z460-2|CLAP1_HUMAN Isoform 2 of CLIP-associating protein 1 OS=Homo sapiens GN=CLASP1	QSSGSATNVASTPDNR		645	660	1591.73095703125
pepb41a1	b41.a1.a2	sp|Q7Z460-3|CLAP1_HUMAN	sp|Q7Z460-3|CLAP1_HUMAN Isoform 3 of CLIP-associating protein 1 OS=Homo sapiens GN=CLASP1	GPPVTPSSEK		707	716	998.5156860351562
pepb41a2	b41.a1.a2	sp|Q7Z460-3|CLAP1_HUMAN	sp|Q7Z460-3|CLAP1_HUMAN Isoform 3 of CLIP-associating protein 1 OS=Homo sapiens GN=CLASP1	QSSGSATNVASTPDNR		645	660	1591.73095703125
pepb41a1	b41.a1.a3	sp|Q7Z460|CLAP1_HUMAN	sp|Q7Z460|CLAP1_HUMAN CLIP-associating protein 1 OS=Homo sapiens GN=CLASP1 PE=1 SV=1	GPPVTPSSEK		707	716	998.5156860351562
pepb41a2	b41.a1.a3	sp|Q7Z460|CLAP1_HUMAN	sp|Q7Z460|CLAP1_HUMAN CLIP-associating protein 1 OS=Homo sapiens GN=CLASP1 PE=1 SV=1	QSSGSATNVASTPDNR		645	660	1591.73095703125
pepb41a1	b41.a1.a4	tr|B7ZLX3|B7ZLX3_HUMAN	tr|B7ZLX3|B7ZLX3_HUMAN CLASP1 protein OS=Homo sapiens GN=CLASP1 PE=2 SV=1	GPPVTPSSEK		714	723	998.5156860351562
pepb41a2	b41.a1.a4	tr|B7ZLX3|B7ZLX3_HUMAN	tr|B7ZLX3|B7ZLX3_HUMAN CLASP1 protein OS=Homo sapiens GN=CLASP1 PE=2 SV=1	QSSGSATNVASTPDNR		661	676	1591.73095703125
pepb41a1	b41.a1.a5	tr|F5GWM7|F5GWM7_HUMAN	tr|F5GWM7|F5GWM7_HUMAN CLIP-associating protein 1 OS=Homo sapiens GN=CLASP1 PE=2 SV=1	GPPVTPSSEK		476	485	998.5156860351562
pepb41a2	b41.a1.a5	tr|F5GWM7|F5GWM7_HUMAN	tr|F5GWM7|F5GWM7_HUMAN CLIP-associating protein 1 OS=Homo sapiens GN=CLASP1 PE=2 SV=1	QSSGSATNVASTPDNR		414	429	1591.73095703125
pepb41a1	b41.a1.a6	tr|F5GWS0|F5GWS0_HUMAN	tr|F5GWS0|F5GWS0_HUMAN CLIP-associating protein 1 OS=Homo sapiens GN=CLASP1 PE=2 SV=1	GPPVTPSSEK		715	724	998.5156860351562
pepb41a2	b41.a1.a6	tr|F5GWS0|F5GWS0_HUMAN	tr|F5GWS0|F5GWS0_HUMAN CLIP-associating protein 1 OS=Homo sapiens GN=CLASP1 PE=2 SV=1	QSSGSATNVASTPDNR		653	668	1591.73095703125
pepb41a1	b41.a1.a7	tr|F5H2E2|F5H2E2_HUMAN	tr|F5H2E2|F5H2E2_HUMAN CLIP-associating protein 1 OS=Homo sapiens GN=CLASP1 PE=2 SV=1	GPPVTPSSEK		483	492	998.5156860351562
pepb41a2	b41.a1.a7	tr|F5H2E2|F5H2E2_HUMAN	tr|F5H2E2|F5H2E2_HUMAN CLIP-associating protein 1 OS=Homo sapiens GN=CLASP1 PE=2 SV=1	QSSGSATNVASTPDNR		421	436	1591.73095703125
pepb41a1	b41.a1.a8	tr|F8WA11|F8WA11_HUMAN	tr|F8WA11|F8WA11_HUMAN CLIP-associating protein 1 OS=Homo sapiens GN=CLASP1 PE=2 SV=1	GPPVTPSSEK		707	716	998.5156860351562
pepb41a2	b41.a1.a8	tr|F8WA11|F8WA11_HUMAN	tr|F8WA11|F8WA11_HUMAN CLIP-associating protein 1 OS=Homo sapiens GN=CLASP1 PE=2 SV=1	QSSGSATNVASTPDNR		645	660	1591.73095703125
pepb41a1	b41.a1.a9	tr|H0Y5T1|H0Y5T1_HUMAN	tr|H0Y5T1|H0Y5T1_HUMAN CLIP-associating protein 1 (Fragment) OS=Homo sapiens GN=CLASP1 PE=4 SV=1	GPPVTPSSEK		488	497	998.5156860351562
pepb41a2	b41.a1.a9	tr|H0Y5T1|H0Y5T1_HUMAN	tr|H0Y5T1|H0Y5T1_HUMAN CLIP-associating protein 1 (Fragment) OS=Homo sapiens GN=CLASP1 PE=4 SV=1	QSSGSATNVASTPDNR		426	441	1591.73095703125
pepb42a1	b42.a1.a1	sp|Q9BXK1|KLF16_HUMAN	sp|Q9BXK1|KLF16_HUMAN Krueppel-like factor 16 OS=Homo sapiens GN=KLF16 PE=1 SV=1	APGAAPSAAAK		115	125	911.494873046875
pepb42a2	b42.a1.a1	sp|Q9BXK1|KLF16_HUMAN	sp|Q9BXK1|KLF16_HUMAN Krueppel-like factor 16 OS=Homo sapiens GN=KLF16 PE=1 SV=1	GGPGAAPGGASPASSSSAASSPSSGR		89	114	2114.97021484375
pepb43a2	b43.a1.a1	sp|B2RPK0|HGB1A_HUMAN	sp|B2RPK0|HGB1A_HUMAN Putative high mobility group protein B1-like 1 OS=Homo sapiens GN=HMGB1P1 PE=5 SV=1	TYIPPKGETK		77	86	1133.6204833984375
pepb43a1	b43.a1.a1	sp|B2RPK0|HGB1A_HUMAN	sp|B2RPK0|HGB1A_HUMAN Putative high mobility group protein B1-like 1 OS=Homo sapiens GN=HMGB1P1 PE=5 SV=1	IKGEHPGLSIGDVAK		113	127	1520.843505859375
pepb43a2	b43.a1.a2	sp|P09429|HMGB1_HUMAN	sp|P09429|HMGB1_HUMAN High mobility group protein B1 OS=Homo sapiens GN=HMGB1 PE=1 SV=3	TYIPPKGETK		77	86	1133.6204833984375
pepb43a1	b43.a1.a2	sp|P09429|HMGB1_HUMAN	sp|P09429|HMGB1_HUMAN High mobility group protein B1 OS=Homo sapiens GN=HMGB1 PE=1 SV=3	IKGEHPGLSIGDVAK		113	127	1520.843505859375
pepb43a2	b43.a1.a3	tr|Q5T7C4|Q5T7C4_HUMAN	tr|Q5T7C4|Q5T7C4_HUMAN High mobility group protein B1 OS=Homo sapiens GN=HMGB1 PE=2 SV=1	TYIPPKGETK		77	86	1133.6204833984375
pepb43a1	b43.a1.a3	tr|Q5T7C4|Q5T7C4_HUMAN	tr|Q5T7C4|Q5T7C4_HUMAN High mobility group protein B1 OS=Homo sapiens GN=HMGB1 PE=2 SV=1	IKGEHPGLSIGDVAK		113	127	1520.843505859375
pepb43a2	b43.a1.a4	tr|Q5T7C6|Q5T7C6_HUMAN	tr|Q5T7C6|Q5T7C6_HUMAN High mobility group protein B1 (Fragment) OS=Homo sapiens GN=HMGB1 PE=2 SV=1	TYIPPKGETK		77	86	1133.6204833984375
pepb43a1	b43.a1.a4	tr|Q5T7C6|Q5T7C6_HUMAN	tr|Q5T7C6|Q5T7C6_HUMAN High mobility group protein B1 (Fragment) OS=Homo sapiens GN=HMGB1 PE=2 SV=1	IKGEHPGLSIGDVAK		113	127	1520.843505859375
pepb44a1	b44.a1.a1	sp|Q9Y2W1|TR150_HUMAN	sp|Q9Y2W1|TR150_HUMAN Thyroid hormone receptor-associated protein 3 OS=Homo sapiens GN=THRAP3 PE=1 SV=2	EESAASGGAAYTK		334	346	1241.56494140625
pepb44a2	b44.a1.a1	sp|Q9Y2W1|TR150_HUMAN	sp|Q9Y2W1|TR150_HUMAN Thyroid hormone receptor-associated protein 3 OS=Homo sapiens GN=THRAP3 PE=1 SV=2	SPLQSVVVR		253	261	984.5841064453125
pepb45a2	b45.a1.a1	sp|Q15424-2|SAFB1_HUMAN	sp|Q15424-2|SAFB1_HUMAN Isoform 2 of Scaffold attachment factor B1 OS=Homo sapiens GN=SAFB	SKDQDDQKPGPSER		467	480	1586.7408447265625
pepb45a1	b45.a1.a1	sp|Q15424-2|SAFB1_HUMAN	sp|Q15424-2|SAFB1_HUMAN Isoform 2 of Scaffold attachment factor B1 OS=Homo sapiens GN=SAFB	ADSLLAVVK		217	225	915.5513916015625
pepb45a2	b45.a1.a2	sp|Q15424-3|SAFB1_HUMAN	sp|Q15424-3|SAFB1_HUMAN Isoform 3 of Scaffold attachment factor B1 OS=Homo sapiens GN=SAFB	SKDQDDQKPGPSER		536	549	1586.7408447265625
pepb45a1	b45.a1.a2	sp|Q15424-3|SAFB1_HUMAN	sp|Q15424-3|SAFB1_HUMAN Isoform 3 of Scaffold attachment factor B1 OS=Homo sapiens GN=SAFB	ADSLLAVVK		286	294	915.5513916015625
pepb45a2	b45.a1.a3	sp|Q15424-4|SAFB1_HUMAN	sp|Q15424-4|SAFB1_HUMAN Isoform 4 of Scaffold attachment factor B1 OS=Homo sapiens GN=SAFB	SKDQDDQKPGPSER		536	549	1586.7408447265625
pepb45a1	b45.a1.a3	sp|Q15424-4|SAFB1_HUMAN	sp|Q15424-4|SAFB1_HUMAN Isoform 4 of Scaffold attachment factor B1 OS=Homo sapiens GN=SAFB	ADSLLAVVK		286	294	915.5513916015625
pepb45a2	b45.a1.a4	sp|Q15424|SAFB1_HUMAN	sp|Q15424|SAFB1_HUMAN Scaffold attachment factor B1 OS=Homo sapiens GN=SAFB PE=1 SV=4	SKDQDDQKPGPSER		536	549	1586.7408447265625
pepb45a1	b45.a1.a4	sp|Q15424|SAFB1_HUMAN	sp|Q15424|SAFB1_HUMAN Scaffold attachment factor B1 OS=Homo sapiens GN=SAFB PE=1 SV=4	ADSLLAVVK		286	294	915.5513916015625
pepb45a2	b45.a1.a5	tr|B7Z2F6|B7Z2F6_HUMAN	tr|B7Z2F6|B7Z2F6_HUMAN Scaffold attachment factor B1 OS=Homo sapiens GN=SAFB PE=2 SV=1	SKDQDDQKPGPSER		379	392	1586.7408447265625
pepb45a1	b45.a1.a5	tr|B7Z2F6|B7Z2F6_HUMAN	tr|B7Z2F6|B7Z2F6_HUMAN Scaffold attachment factor B1 OS=Homo sapiens GN=SAFB PE=2 SV=1	ADSLLAVVK		129	137	915.5513916015625
pepb45a2	b45.a1.a6	tr|F5GZU3|F5GZU3_HUMAN	tr|F5GZU3|F5GZU3_HUMAN Scaffold attachment factor B1 OS=Homo sapiens GN=SAFB PE=2 SV=1	SKDQDDQKPGPSER		366	379	1586.7408447265625
pepb45a1	b45.a1.a6	tr|F5GZU3|F5GZU3_HUMAN	tr|F5GZU3|F5GZU3_HUMAN Scaffold attachment factor B1 OS=Homo sapiens GN=SAFB PE=2 SV=1	ADSLLAVVK		116	124	915.5513916015625
pepb46a1	b46.a1.a1	sp|O76094-2|SRP72_HUMAN	sp|O76094-2|SRP72_HUMAN Isoform 2 of Signal recognition particle subunit SRP72 OS=Homo sapiens GN=SRP72	GTQGATAGASSELDASK		540	556	1550.729736328125
pepb46a2	b46.a1.a1	sp|O76094-2|SRP72_HUMAN	sp|O76094-2|SRP72_HUMAN Isoform 2 of Signal recognition particle subunit SRP72 OS=Homo sapiens GN=SRP72	SPAHLSLIR		382	390	993.5844116210938
pepb46a1	b46.a1.a2	sp|O76094|SRP72_HUMAN	sp|O76094|SRP72_HUMAN Signal recognition particle subunit SRP72 OS=Homo sapiens GN=SRP72 PE=1 SV=3	GTQGATAGASSELDASK		601	617	1550.729736328125
pepb46a2	b46.a1.a2	sp|O76094|SRP72_HUMAN	sp|O76094|SRP72_HUMAN Signal recognition particle subunit SRP72 OS=Homo sapiens GN=SRP72 PE=1 SV=3	SPAHLSLIR		443	451	993.5844116210938
pepb47a2	b47.a1.a1	sp|Q2TAY7|SMU1_HUMAN	sp|Q2TAY7|SMU1_HUMAN WD40 repeat-containing protein SMU1 OS=Homo sapiens GN=SMU1 PE=1 SV=2	NPEHFVVCNR	C8:+57.02146	409	418	1271.595458984375
pepb47a1	b47.a1.a1	sp|Q2TAY7|SMU1_HUMAN	sp|Q2TAY7|SMU1_HUMAN WD40 repeat-containing protein SMU1 OS=Homo sapiens GN=SMU1 PE=1 SV=2	GVTCLSFSK	C4:+57.02146	309	317	998.4979858398438
pepb47a2	b47.a1.a2	tr|B4E3L0|B4E3L0_HUMAN	tr|B4E3L0|B4E3L0_HUMAN WD40 repeat-containing protein SMU1 OS=Homo sapiens GN=SMU1 PE=2 SV=1	NPEHFVVCNR	C8:+57.02146	248	257	1271.595458984375
pepb47a1	b47.a1.a2	tr|B4E3L0|B4E3L0_HUMAN	tr|B4E3L0|B4E3L0_HUMAN WD40 repeat-containing protein SMU1 OS=Homo sapiens GN=SMU1 PE=2 SV=1	GVTCLSFSK	C4:+57.02146	148	156	998.4979858398438
pepb48a2	b48.a1.a1	sp|P49711|CTCF_HUMAN	sp|P49711|CTCF_HUMAN Transcriptional repressor CTCF OS=Homo sapiens GN=CTCF PE=1 SV=1	YALIQHQK		480	487	1000.5579223632812
pepb48a1	b48.a1.a1	sp|P49711|CTCF_HUMAN	sp|P49711|CTCF_HUMAN Transcriptional repressor CTCF OS=Homo sapiens GN=CTCF PE=1 SV=1	TFQCELCSYTCPR	C4:+57.02146 C7:+57.02146 C11:+57.02146	265	277	1721.7083740234375
pepb49a2	b49.a1.a1	sp|Q04837|SSBP_HUMAN	sp|Q04837|SSBP_HUMAN Single-stranded DNA-binding protein, mitochondrial OS=Homo sapiens GN=SSBP1 PE=1 SV=1	VGQDPVLR		39	46	883.5
pepb49a1	b49.a1.a1	sp|Q04837|SSBP_HUMAN	sp|Q04837|SSBP_HUMAN Single-stranded DNA-binding protein, mitochondrial OS=Homo sapiens GN=SSBP1 PE=1 SV=1	ESETTTSLVLER		17	28	1364.6907958984375
pepb49a2	b49.a1.a2	tr|C9K0U8|C9K0U8_HUMAN	tr|C9K0U8|C9K0U8_HUMAN Single-stranded DNA-binding protein (Fragment) OS=Homo sapiens GN=SSBP1 PE=2 SV=1	VGQDPVLR		39	46	883.5
pepb49a1	b49.a1.a2	tr|C9K0U8|C9K0U8_HUMAN	tr|C9K0U8|C9K0U8_HUMAN Single-stranded DNA-binding protein (Fragment) OS=Homo sapiens GN=SSBP1 PE=2 SV=1	ESETTTSLVLER		17	28	1364.6907958984375
pepb49a2	b49.a1.a3	tr|E7EUY5|E7EUY5_HUMAN	tr|E7EUY5|E7EUY5_HUMAN Single-stranded DNA-binding protein (Fragment) OS=Homo sapiens GN=SSBP1 PE=2 SV=1	VGQDPVLR		39	46	883.5
pepb49a1	b49.a1.a3	tr|E7EUY5|E7EUY5_HUMAN	tr|E7EUY5|E7EUY5_HUMAN Single-stranded DNA-binding protein (Fragment) OS=Homo sapiens GN=SSBP1 PE=2 SV=1	ESETTTSLVLER		17	28	1364.6907958984375
pepb50a1	b50.a1.a1	sp|Q14669-2|TRIPC_HUMAN	sp|Q14669-2|TRIPC_HUMAN Isoform 2 of E3 ubiquitin-protein ligase TRIP12 OS=Homo sapiens GN=TRIP12	LSTQSNSNNIEPAR		1086	1099	1530.7510986328125
pepb50a2	b50.a1.a1	sp|Q14669-2|TRIPC_HUMAN	sp|Q14669-2|TRIPC_HUMAN Isoform 2 of E3 ubiquitin-protein ligase TRIP12 OS=Homo sapiens GN=TRIP12	SLNPPLTIVR		1964	1973	1109.6680908203125
pepb50a1	b50.a1.a2	sp|Q14669-3|TRIPC_HUMAN	sp|Q14669-3|TRIPC_HUMAN Isoform 3 of E3 ubiquitin-protein ligase TRIP12 OS=Homo sapiens GN=TRIP12	LSTQSNSNNIEPAR		1101	1114	1530.7510986328125
pepb50a2	b50.a1.a2	sp|Q14669-3|TRIPC_HUMAN	sp|Q14669-3|TRIPC_HUMAN Isoform 3 of E3 ubiquitin-protein ligase TRIP12 OS=Homo sapiens GN=TRIP12	SLNPPLTIVR		1979	1988	1109.6680908203125
pepb50a1	b50.a1.a3	sp|Q14669-4|TRIPC_HUMAN	sp|Q14669-4|TRIPC_HUMAN Isoform 4 of E3 ubiquitin-protein ligase TRIP12 OS=Homo sapiens GN=TRIP12	LSTQSNSNNIEPAR		783	796	1530.7510986328125
pepb50a2	b50.a1.a3	sp|Q14669-4|TRIPC_HUMAN	sp|Q14669-4|TRIPC_HUMAN Isoform 4 of E3 ubiquitin-protein ligase TRIP12 OS=Homo sapiens GN=TRIP12	SLNPPLTIVR		1661	1670	1109.6680908203125
pepb50a1	b50.a1.a4	sp|Q14669|TRIPC_HUMAN	sp|Q14669|TRIPC_HUMAN E3 ubiquitin-protein ligase TRIP12 OS=Homo sapiens GN=TRIP12 PE=1 SV=1	LSTQSNSNNIEPAR		1053	1066	1530.7510986328125
pepb50a2	b50.a1.a4	sp|Q14669|TRIPC_HUMAN	sp|Q14669|TRIPC_HUMAN E3 ubiquitin-protein ligase TRIP12 OS=Homo sapiens GN=TRIP12 PE=1 SV=1	SLNPPLTIVR		1931	1940	1109.6680908203125
pepb51a2	b51.a1.a1	sp|Q8NFW8|NEUA_HUMAN	sp|Q8NFW8|NEUA_HUMAN N-acylneuraminate cytidylyltransferase OS=Homo sapiens GN=CMAS PE=1 SV=2	VGLSGAPADACSTAQK	C11:+57.02146	384	399	1532.73779296875
pepb51a1	b51.a1.a1	sp|Q8NFW8|NEUA_HUMAN	sp|Q8NFW8|NEUA_HUMAN N-acylneuraminate cytidylyltransferase OS=Homo sapiens GN=CMAS PE=1 SV=2	EVTEPLNLNPAK		189	200	1324.7110595703125
pepb52a1	b52.a1.a1	sp|P16401|H15_HUMAN	sp|P16401|H15_HUMAN Histone H1.5 OS=Homo sapiens GN=HIST1H1B PE=1 SV=3	ALAAGGYDVEK		68	78	1093.5528564453125
pepb52a2	b52.a1.a1	sp|P16401|H15_HUMAN	sp|P16401|H15_HUMAN Histone H1.5 OS=Homo sapiens GN=HIST1H1B PE=1 SV=3	ATGPPVSELITK		38	49	1212.6839599609375
pepb53a1	b53.a1.a1	sp|Q13123|RED_HUMAN	sp|Q13123|RED_HUMAN Protein Red OS=Homo sapiens GN=IK PE=1 SV=3	EYNEDEDPAAR		63	73	1308.5343017578125
pepb53a2	b53.a1.a1	sp|Q13123|RED_HUMAN	sp|Q13123|RED_HUMAN Protein Red OS=Homo sapiens GN=IK PE=1 SV=3	LTQILSYLR		282	290	1106.6572265625
pepb54a2	b54.a1.a1	sp|Q03060-21|CREM_HUMAN	sp|Q03060-21|CREM_HUMAN Isoform 18 of cAMP-responsive element modulator OS=Homo sapiens GN=CREM	VAVLENQNK		259	267	1014.5582885742188
pepb54a1	b54.a1.a1	sp|Q03060-21|CREM_HUMAN	sp|Q03060-21|CREM_HUMAN Isoform 18 of cAMP-responsive element modulator OS=Homo sapiens GN=CREM	KYIKTNPRQMTME	M10:+15.99491	8	20	1655.8248291015625
pepb54a2	b54.a1.a2	sp|Q03060-26|CREM_HUMAN	sp|Q03060-26|CREM_HUMAN Isoform 23 of cAMP-responsive element modulator OS=Homo sapiens GN=CREM	VAVLENQNK		222	230	1014.5582885742188
pepb54a1	b54.a1.a2	sp|Q03060-26|CREM_HUMAN	sp|Q03060-26|CREM_HUMAN Isoform 23 of cAMP-responsive element modulator OS=Homo sapiens GN=CREM	KYIKTNPRQMTME	M10:+15.99491	8	20	1655.8248291015625
pepb54a2	b54.a1.a3	sp|Q03060-31|CREM_HUMAN	sp|Q03060-31|CREM_HUMAN Isoform 28 of cAMP-responsive element modulator OS=Homo sapiens GN=CREM	VAVLENQNK		273	281	1014.5582885742188
pepb54a1	b54.a1.a3	sp|Q03060-31|CREM_HUMAN	sp|Q03060-31|CREM_HUMAN Isoform 28 of cAMP-responsive element modulator OS=Homo sapiens GN=CREM	KYIKTNPRQMTME	M10:+15.99491	8	20	1655.8248291015625
pepb54a2	b54.a1.a4	sp|Q03060-32|CREM_HUMAN	sp|Q03060-32|CREM_HUMAN Isoform 29 of cAMP-responsive element modulator OS=Homo sapiens GN=CREM	VAVLENQNK		210	218	1014.5582885742188
pepb54a1	b54.a1.a4	sp|Q03060-32|CREM_HUMAN	sp|Q03060-32|CREM_HUMAN Isoform 29 of cAMP-responsive element modulator OS=Homo sapiens GN=CREM	KYIKTNPRQMTME	M10:+15.99491	8	20	1655.8248291015625
pepb54a2	b54.a1.a5	sp|Q03060-6|CREM_HUMAN	sp|Q03060-6|CREM_HUMAN Isoform 3 of cAMP-responsive element modulator OS=Homo sapiens GN=CREM	VAVLENQNK		322	330	1014.5582885742188
pepb54a1	b54.a1.a5	sp|Q03060-6|CREM_HUMAN	sp|Q03060-6|CREM_HUMAN Isoform 3 of cAMP-responsive element modulator OS=Homo sapiens GN=CREM	KYIKTNPRQMTME	M10:+15.99491	8	20	1655.8248291015625
pepb54a2	b54.a1.a6	tr|C9JK96|C9JK96_HUMAN	tr|C9JK96|C9JK96_HUMAN cAMP-responsive element modulator OS=Homo sapiens GN=CREM PE=2 SV=1	VAVLENQNK		259	267	1014.5582885742188
pepb54a1	b54.a1.a6	tr|C9JK96|C9JK96_HUMAN	tr|C9JK96|C9JK96_HUMAN cAMP-responsive element modulator OS=Homo sapiens GN=CREM PE=2 SV=1	KYIKTNPRQMTME	M10:+15.99491	8	20	1655.8248291015625
pepb55a2	b55.a1.a1	sp|P50613|CDK7_HUMAN	sp|P50613|CDK7_HUMAN Cyclin-dependent kinase 7 OS=Homo sapiens GN=CDK7 PE=1 SV=1	TEALEQGGLPK		332	342	1142.6055908203125
pepb55a1	b55.a1.a1	sp|P50613|CDK7_HUMAN	sp|P50613|CDK7_HUMAN Cyclin-dependent kinase 7 OS=Homo sapiens GN=CDK7 PE=1 SV=1	APELLFGAR		180	188	973.5469970703125
pepb55a2	b55.a1.a2	tr|D6R9G1|D6R9G1_HUMAN	tr|D6R9G1|D6R9G1_HUMAN Cyclin-dependent kinase 7 OS=Homo sapiens GN=CDK7 PE=2 SV=1	TEALEQGGLPK		239	249	1142.6055908203125
pepb55a1	b55.a1.a2	tr|D6R9G1|D6R9G1_HUMAN	tr|D6R9G1|D6R9G1_HUMAN Cyclin-dependent kinase 7 OS=Homo sapiens GN=CDK7 PE=2 SV=1	APELLFGAR		87	95	973.5469970703125
pepb55a2	b55.a1.a3	tr|D6RAD4|D6RAD4_HUMAN	tr|D6RAD4|D6RAD4_HUMAN Cyclin-dependent kinase 7 OS=Homo sapiens GN=CDK7 PE=2 SV=1	TEALEQGGLPK		295	305	1142.6055908203125
pepb55a1	b55.a1.a3	tr|D6RAD4|D6RAD4_HUMAN	tr|D6RAD4|D6RAD4_HUMAN Cyclin-dependent kinase 7 OS=Homo sapiens GN=CDK7 PE=2 SV=1	APELLFGAR		143	151	973.5469970703125
pepb56a1	b56.a1.a1	sp|Q92466|DDB2_HUMAN	sp|Q92466|DDB2_HUMAN DNA damage-binding protein 2 OS=Homo sapiens GN=DDB2 PE=1 SV=1	GIGAGGSITGLK		152	163	1030.589599609375
pepb56a2	b56.a1.a1	sp|Q92466|DDB2_HUMAN	sp|Q92466|DDB2_HUMAN DNA damage-binding protein 2 OS=Homo sapiens GN=DDB2 PE=1 SV=1	YNLIVVGR		348	355	933.5521240234375
pepb57a1	b57.a1.a1	sp|P09661|RU2A_HUMAN	sp|P09661|RU2A_HUMAN U2 small nuclear ribonucleoprotein A' OS=Homo sapiens GN=SNRPA1 PE=1 SV=2	NAIANASTLAEVER		206	219	1458.755126953125
pepb57a2	b57.a1.a1	sp|P09661|RU2A_HUMAN	sp|P09661|RU2A_HUMAN U2 small nuclear ribonucleoprotein A' OS=Homo sapiens GN=SNRPA1 PE=1 SV=2	SLTYLSILR		114	122	1065.6307373046875
pepb57a1	b57.a1.a2	tr|H0YMA0|H0YMA0_HUMAN	tr|H0YMA0|H0YMA0_HUMAN U2 small nuclear ribonucleoprotein A' (Fragment) OS=Homo sapiens GN=SNRPA1 PE=2 SV=1	NAIANASTLAEVER		101	114	1458.755126953125
pepb57a2	b57.a1.a2	tr|H0YMA0|H0YMA0_HUMAN	tr|H0YMA0|H0YMA0_HUMAN U2 small nuclear ribonucleoprotein A' (Fragment) OS=Homo sapiens GN=SNRPA1 PE=2 SV=1	SLTYLSILR		9	17	1065.6307373046875

## Sheet: X!TandemPipeline informations
X!TandemPipeline version :
3.3.4	Myosine Bodybuildée
X!TandemPipeline filters :
Mode	indiv
Maximum peptide Evalue	0.05000000074505806
Maximum protein Evalue	-4.0
Minimum number of peptides per protein	2
MS sample name	DaPR130904_VB98_O1901.m
X!Tandem XML result file NOT FOUND	/home/rusconi/labo/research/daniele-praseuth/donnees-masse/vivien-berthelot/DaPR130904/DaPR130904_VB98_O1901.m.xml
