# Supplementary material for: The human DNA ends proteome uncovers an unexpected entanglement of functional pathways
Source: Nucleic Acids Res. 2016 Feb 25;44(10):4721–33. doi: 10.1093/nar/gkw121 (PMC4889927; doi:10.1093/nar/gkw121)
Supplement: SUPPLEMENTARY DATA [file supp_gkw121_nar-02937-m-2015-File003.zip › berthelot-et-al-spreadsheet-formatted-mass-data/vb97.ods]

## Sheet: proteins
MS Sample :	DaPR130904_VB97_O1899.m
Group ID	Sub-group ID	Protein ID	Description	log(E value)	Coverage	MW	Spectra	Specific	Uniques	Specific uniques	Theoretical number of tryptic peptides	PAI	emPAI	Sub-group proteins	number of MS samples
a1	a1.a1	a1.a1.a1	sp|P09874|PARP1_HUMAN Poly [ADP-ribose] polymerase 1 OS=Homo sapiens GN=PARP1 PE=1 SV=4	-157.43788146972656	38	112.9000015258789	59		43		42	1.4047619047619047	24.395800383208286	1	1
a2	a2.a1	a2.a1.a1	sp|P17480-2|UBF1_HUMAN Isoform UBF2 of Nucleolar transcription factor 1 OS=Homo sapiens GN=UBTF	-81.74073791503906	37	84.80000305175781	36		28		27	1.3333333333333333	20.544346900318832	2	1
a2	a2.a1	a2.a1.a2	tr|E9PKP7|E9PKP7_HUMAN Nucleolar transcription factor 1 OS=Homo sapiens GN=UBTF PE=2 SV=1	-81.74073791503906	36	87.30000305175781	36		28		29	1.2413793103448276	16.43328822199988	2	1
a3	a3.a1	a3.a1.a1	sp|P49916|DNLI3_HUMAN DNA ligase 3 OS=Homo sapiens GN=LIG3 PE=1 SV=2	-65.2479476928711	22	112.69999694824219	21		20		47	0.44680851063829785	1.7977474632885455	1	1
a4	a4.a1	a4.a1.a1	sp|P12268|IMDH2_HUMAN Inosine-5'-monophosphate dehydrogenase 2 OS=Homo sapiens GN=IMPDH2 PE=1 SV=2	-67.75611114501953	32	55.70000076293945	17	16	15	14	20	0.85	6.079457843841379	2	1
a4	a4.a1	a4.a1.a2	tr|H0Y4R1|H0Y4R1_HUMAN Inosine-5'-monophosphate dehydrogenase 2 (Fragment) OS=Homo sapiens GN=IMPDH2 PE=3 SV=1	-67.75611114501953	35	50.79999923706055	17	16	15	14	21	0.8095238095238095	5.449466771037623	2	1
a4	a4.a2	a4.a2.a1	sp|P20839-2|IMDH1_HUMAN Isoform 2 of Inosine-5'-monophosphate dehydrogenase 1 OS=Homo sapiens GN=IMPDH1	-9.639406204223633	5	52.5	2	1	2	1	20	0.1	0.2589254117941673	9	1
a4	a4.a2	a4.a2.a2	sp|P20839-3|IMDH1_HUMAN Isoform 3 of Inosine-5'-monophosphate dehydrogenase 1 OS=Homo sapiens GN=IMPDH1	-9.639406204223633	4	60.29999923706055	2	1	2	1	21	0.09523809523809523	0.24519708473503288	9	1
a4	a4.a2	a4.a2.a3	sp|P20839-4|IMDH1_HUMAN Isoform 4 of Inosine-5'-monophosphate dehydrogenase 1 OS=Homo sapiens GN=IMPDH1	-9.639406204223633	5	54.70000076293945	2	1	2	1	19	0.10526315789473684	0.2742749857031337	9	1
a4	a4.a2	a4.a2.a4	sp|P20839-5|IMDH1_HUMAN Isoform 5 of Inosine-5'-monophosphate dehydrogenase 1 OS=Homo sapiens GN=IMPDH1	-9.639406204223633	4	63.099998474121094	2	1	2	1	21	0.09523809523809523	0.24519708473503288	9	1
a4	a4.a2	a4.a2.a5	sp|P20839-6|IMDH1_HUMAN Isoform 6 of Inosine-5'-monophosphate dehydrogenase 1 OS=Homo sapiens GN=IMPDH1	-9.639406204223633	4	64.19999694824219	2	1	2	1	24	0.08333333333333333	0.21152765862858836	9	1
a4	a4.a2	a4.a2.a6	sp|P20839-7|IMDH1_HUMAN Isoform 7 of Inosine-5'-monophosphate dehydrogenase 1 OS=Homo sapiens GN=IMPDH1	-9.639406204223633	4	60.79999923706055	2	1	2	1	24	0.08333333333333333	0.21152765862858836	9	1
a4	a4.a2	a4.a2.a7	sp|P20839|IMDH1_HUMAN Inosine-5'-monophosphate dehydrogenase 1 OS=Homo sapiens GN=IMPDH1 PE=1 SV=2	-9.639406204223633	5	55.29999923706055	2	1	2	1	19	0.10526315789473684	0.2742749857031337	9	1
a4	a4.a2	a4.a2.a8	tr|C9J381|C9J381_HUMAN Inosine-5'-monophosphate dehydrogenase 1 OS=Homo sapiens GN=IMPDH1 PE=2 SV=1	-9.639406204223633	5	55.099998474121094	2	1	2	1	19	0.10526315789473684	0.2742749857031337	9	1
a4	a4.a2	a4.a2.a9	tr|E7EQS0|E7EQS0_HUMAN Inosine-5'-monophosphate dehydrogenase 1 OS=Homo sapiens GN=IMPDH1 PE=2 SV=1	-9.639406204223633	5	56.900001525878906	2	1	2	1	21	0.09523809523809523	0.24519708473503288	9	1
a5	a5.a1	a5.a1.a1	sp|Q14527|HLTF_HUMAN Helicase-like transcription factor OS=Homo sapiens GN=HLTF PE=1 SV=2	-40.09031677246094	14	113.69999694824219	14		13		47	0.2978723404255319	0.9855111964445817	1	1
a6	a6.a1	a6.a1.a1	sp|P27694|RFA1_HUMAN Replication protein A 70 kDa DNA-binding subunit OS=Homo sapiens GN=RPA1 PE=1 SV=2	-37.984519958496094	23	68.0	14		13		24	0.5833333333333334	2.831186849557288	1	1
a7	a7.a1	a7.a1.a1	sp|Q9NR30|DDX21_HUMAN Nucleolar RNA helicase 2 OS=Homo sapiens GN=DDX21 PE=1 SV=5	-29.796213150024414	12	87.19999694824219	10		9		35	0.2857142857142857	0.9306977288832501	1	1
a8	a8.a1	a8.a1.a1	sp|Q01831-2|XPC_HUMAN Isoform 2 of DNA repair protein complementing XP-C cells OS=Homo sapiens GN=XPC	-29.366331100463867	9	101.69999694824219	10		8		31	0.3225806451612903	1.1017480113324885	2	1
a8	a8.a1	a8.a1.a2	sp|Q01831|XPC_HUMAN DNA repair protein complementing XP-C cells OS=Homo sapiens GN=XPC PE=1 SV=4	-29.366331100463867	9	105.80000305175781	10		8		32	0.3125	1.0535250264571463	2	1
a9	a9.a1	a9.a1.a1	sp|Q15459|SF3A1_HUMAN Splicing factor 3A subunit 1 OS=Homo sapiens GN=SF3A1 PE=1 SV=1	-21.8565616607666	11	88.69999694824219	9		8		36	0.25	0.7782794100389228	1	1
b10	b10.a1	b10.a1.a1	sp|P78347-2|GTF2I_HUMAN Isoform 2 of General transcription factor II-I OS=Homo sapiens GN=GTF2I	-23.036081314086914	10	107.80000305175781	8		8		41	0.1951219512195122	0.5671910803783076	4	1
b10	b10.a1	b10.a1.a2	sp|P78347-3|GTF2I_HUMAN Isoform 3 of General transcription factor II-I OS=Homo sapiens GN=GTF2I	-23.036081314086914	10	110.0999984741211	8		8		41	0.1951219512195122	0.5671910803783076	4	1
b10	b10.a1	b10.a1.a3	sp|P78347-4|GTF2I_HUMAN Isoform 4 of General transcription factor II-I OS=Homo sapiens GN=GTF2I	-23.036081314086914	10	109.9000015258789	8		8		41	0.1951219512195122	0.5671910803783076	4	1
b10	b10.a1	b10.a1.a4	sp|P78347|GTF2I_HUMAN General transcription factor II-I OS=Homo sapiens GN=GTF2I PE=1 SV=2	-23.036081314086914	10	112.19999694824219	8		8		41	0.1951219512195122	0.5671910803783076	4	1
b11	b11.a1	b11.a1.a1	sp|P48382|RFX5_HUMAN DNA-binding protein RFX5 OS=Homo sapiens GN=RFX5 PE=1 SV=1	-21.706945419311523	15	65.19999694824219	7		7		33	0.21212121212121213	0.6297508346206442	3	1
b11	b11.a1	b11.a1.a2	tr|B7Z848|B7Z848_HUMAN DNA-binding protein RFX5 OS=Homo sapiens GN=RFX5 PE=2 SV=1	-21.706945419311523	16	60.400001525878906	7		7		30	0.23333333333333334	0.7113283041617808	3	1
b11	b11.a1	b11.a1.a3	tr|F8W689|F8W689_HUMAN DNA-binding protein RFX5 (Fragment) OS=Homo sapiens GN=RFX5 PE=2 SV=1	-21.706945419311523	15	63.0	7		7		32	0.21875	0.6548170999431815	3	1
b12	b12.a1	b12.a1.a1	sp|Q9Y6X9-2|MORC2_HUMAN Isoform 2 of MORC family CW-type zinc finger protein 2 OS=Homo sapiens GN=MORC2	-16.7379150390625	9	110.5	7		7		35	0.2	0.5848931924611136	2	1
b12	b12.a1	b12.a1.a2	sp|Q9Y6X9|MORC2_HUMAN MORC family CW-type zinc finger protein 2 OS=Homo sapiens GN=MORC2 PE=1 SV=2	-16.7379150390625	9	117.5999984741211	7		7		36	0.19444444444444445	0.56474814165802	2	1
b13	b13.a1	b13.a1.a1	sp|O95602|RPA1_HUMAN DNA-directed RNA polymerase I subunit RPA1 OS=Homo sapiens GN=POLR1A PE=1 SV=2	-24.645679473876953	4	194.5	7		7		83	0.08433734939759036	0.21433174759379114	2	1
b13	b13.a1	b13.a1.a2	tr|B9ZVN9|B9ZVN9_HUMAN DNA-directed RNA polymerase OS=Homo sapiens GN=POLR1A PE=2 SV=1	-24.645679473876953	5	187.5	7		7		83	0.08433734939759036	0.21433174759379114	2	1
b14	b14.a1	b14.a1.a1	sp|Q96T60|PNKP_HUMAN Bifunctional polynucleotide phosphatase/kinase OS=Homo sapiens GN=PNKP PE=1 SV=1	-31.12552261352539	16	56.900001525878906	7		7		27	0.25925925925925924	0.8165997883753275	3	1
b14	b14.a1	b14.a1.a2	tr|M0QYH2|M0QYH2_HUMAN Bifunctional polynucleotide phosphatase/kinase OS=Homo sapiens GN=PNKP PE=4 SV=1	-31.12552261352539	17	53.5	7		7		25	0.28	0.9054607179632472	3	1
b14	b14.a1	b14.a1.a3	tr|M0R3C8|M0R3C8_HUMAN Bifunctional polynucleotide phosphatase/kinase OS=Homo sapiens GN=PNKP PE=4 SV=1	-31.12552261352539	18	49.20000076293945	7		7		24	0.2916666666666667	0.9573417814876604	3	1
b15	b15.a1	b15.a1.a1	sp|Q13435|SF3B2_HUMAN Splicing factor 3B subunit 2 OS=Homo sapiens GN=SF3B2 PE=1 SV=2	-13.052160263061523	6	100.0	6		6		37	0.16216216216216217	0.4526539259467808	2	1
b15	b15.a1	b15.a1.a2	tr|E9PPJ0|E9PPJ0_HUMAN Splicing factor 3B subunit 2 OS=Homo sapiens GN=SF3B2 PE=2 SV=1	-13.052160263061523	6	98.0	6		6		35	0.17142857142857143	0.4839817889675653	2	1
b16	b16.a1	b16.a1.a1	sp|P00367|DHE3_HUMAN Glutamate dehydrogenase 1, mitochondrial OS=Homo sapiens GN=GLUD1 PE=1 SV=2	-18.36428451538086	13	61.29999923706055	6		6		28	0.21428571428571427	0.637893706954064	1	1
b17	b17.a1	b17.a1.a1	sp|Q16666-2|IF16_HUMAN Isoform 2 of Gamma-interferon-inducible protein 16 OS=Homo sapiens GN=IFI16	-13.31155776977539	7	81.9000015258789	5		5		32	0.15625	0.4330125702369627	3	1
b17	b17.a1	b17.a1.a2	sp|Q16666-3|IF16_HUMAN Isoform 3 of Gamma-interferon-inducible protein 16 OS=Homo sapiens GN=IFI16	-13.31155776977539	8	75.80000305175781	5		5		32	0.15625	0.4330125702369627	3	1
b17	b17.a1	b17.a1.a3	sp|Q16666|IF16_HUMAN Gamma-interferon-inducible protein 16 OS=Homo sapiens GN=IFI16 PE=1 SV=3	-13.31155776977539	7	88.0999984741211	5		5		32	0.15625	0.4330125702369627	3	1
b18	b18.a1	b18.a1.a1	sp|Q9NRL2-2|BAZ1A_HUMAN Isoform 2 of Bromodomain adjacent to zinc finger domain protein 1A OS=Homo sapiens GN=BAZ1A	-15.103205680847168	4	175.10000610351562	5		5		58	0.08620689655172414	0.21957046015944126	2	1
b18	b18.a1	b18.a1.a2	sp|Q9NRL2|BAZ1A_HUMAN Bromodomain adjacent to zinc finger domain protein 1A OS=Homo sapiens GN=BAZ1A PE=1 SV=2	-15.103205680847168	4	178.39999389648438	5		5		60	0.08333333333333333	0.21152765862858836	2	1
b19	b19.a1	b19.a1.a1	sp|Q9H9Y6-2|RPA2_HUMAN Isoform 2 of DNA-directed RNA polymerase I subunit RPA2 OS=Homo sapiens GN=POLR1B	-16.7713680267334	4	121.80000305175781	5		5		45	0.1111111111111111	0.2915496650148839	4	1
b19	b19.a1	b19.a1.a2	sp|Q9H9Y6|RPA2_HUMAN DNA-directed RNA polymerase I subunit RPA2 OS=Homo sapiens GN=POLR1B PE=1 SV=2	-16.7713680267334	4	128.0	5		5		48	0.10416666666666667	0.27106179961474486	4	1
b19	b19.a1	b19.a1.a3	tr|F5GZX4|F5GZX4_HUMAN DNA-directed RNA polymerase OS=Homo sapiens GN=POLR1B PE=2 SV=1	-16.7713680267334	4	132.0	5		5		51	0.09803921568627451	0.2532543355087804	4	1
b19	b19.a1	b19.a1.a4	tr|F8W898|F8W898_HUMAN DNA-directed RNA polymerase OS=Homo sapiens GN=POLR1B PE=2 SV=1	-16.7713680267334	5	107.69999694824219	5		5		41	0.12195121951219512	0.324192791886045	4	1
b20	b20.a1	b20.a1.a1	sp|O75533|SF3B1_HUMAN Splicing factor 3B subunit 1 OS=Homo sapiens GN=SF3B1 PE=1 SV=3	-11.960824012756348	3	145.60000610351562	4		4		52	0.07692307692307693	0.19377664171443643	1	1
b21	b21.a1	b21.a1.a1	sp|O60264|SMCA5_HUMAN SWI/SNF-related matrix-associated actin-dependent regulator of chromatin subfamily A member 5 OS=Homo sapiens GN=SMARCA5 PE=1 SV=1	-8.966750144958496	3	121.69999694824219	4		4		50	0.08	0.20226443461741295	1	1
b22	b22.a1	b22.a1.a1	sp|P18887|XRCC1_HUMAN DNA repair protein XRCC1 OS=Homo sapiens GN=XRCC1 PE=1 SV=2	-13.411079406738281	6	69.30000305175781	4		4		21	0.19047619047619047	0.5505157798326246	2	1
b22	b22.a1	b22.a1.a2	tr|F5H8D7|F5H8D7_HUMAN DNA repair protein XRCC1 OS=Homo sapiens GN=XRCC1 PE=2 SV=1	-13.411079406738281	6	65.80000305175781	4		4		20	0.2	0.5848931924611136	2	1
b23	b23.a1	b23.a1.a1	sp|P19388|RPAB1_HUMAN DNA-directed RNA polymerases I, II, and III subunit RPABC1 OS=Homo sapiens GN=POLR2E PE=1 SV=4	-8.120835304260254	14	24.5	4		3		8	0.5	2.1622776601683795	1	1
b24	b24.a1	b24.a1.a1	sp|P08651-2|NFIC_HUMAN Isoform 1 of Nuclear factor 1 C-type OS=Homo sapiens GN=NFIC	-9.934427261352539	8	54.599998474121094	4		4		20	0.2	0.5848931924611136	6	1
b24	b24.a1	b24.a1.a2	sp|P08651-3|NFIC_HUMAN Isoform 2 of Nuclear factor 1 C-type OS=Homo sapiens GN=NFIC	-9.934427261352539	10	47.79999923706055	4		4		18	0.2222222222222222	0.6681005372000588	6	1
b24	b24.a1	b24.a1.a3	sp|P08651-4|NFIC_HUMAN Isoform 3 of Nuclear factor 1 C-type OS=Homo sapiens GN=NFIC	-9.934427261352539	10	45.29999923706055	4		4		16	0.25	0.7782794100389228	6	1
b24	b24.a1	b24.a1.a4	sp|P08651-5|NFIC_HUMAN Isoform 5 of Nuclear factor 1 C-type OS=Homo sapiens GN=NFIC	-9.934427261352539	10	47.5	4		4		16	0.25	0.7782794100389228	6	1
b24	b24.a1	b24.a1.a5	sp|P08651-6|NFIC_HUMAN Isoform 6 of Nuclear factor 1 C-type OS=Homo sapiens GN=NFIC	-9.934427261352539	10	48.79999923706055	4		4		17	0.23529411764705882	0.7190722018585745	6	1
b24	b24.a1	b24.a1.a6	sp|P08651|NFIC_HUMAN Nuclear factor 1 C-type OS=Homo sapiens GN=NFIC PE=1 SV=2	-9.934427261352539	8	55.5	4		4		19	0.21052631578947367	0.6237767391887217	6	1
b25	b25.a1	b25.a1.a1	sp|P23246-2|SFPQ_HUMAN Isoform Short of Splicing factor, proline- and glutamine-rich OS=Homo sapiens GN=SFPQ	-12.490260124206543	8	72.0999984741211	4		4		21	0.19047619047619047	0.5505157798326246	2	1
b25	b25.a1	b25.a1.a2	sp|P23246|SFPQ_HUMAN Splicing factor, proline- and glutamine-rich OS=Homo sapiens GN=SFPQ PE=1 SV=2	-12.490260124206543	8	76.0	4		4		24	0.16666666666666666	0.46779926762206947	2	1
b26	b26.a1	b26.a1.a1	sp|Q12800-3|TFCP2_HUMAN Isoform 3 of Alpha-globin transcription factor CP2 OS=Homo sapiens GN=TFCP2	-9.425246238708496	12	51.29999923706055	4		4		14	0.2857142857142857	0.9306977288832501	2	1
b26	b26.a1	b26.a1.a2	sp|Q12800|TFCP2_HUMAN Alpha-globin transcription factor CP2 OS=Homo sapiens GN=TFCP2 PE=1 SV=2	-9.425246238708496	11	57.099998474121094	4		4		16	0.25	0.7782794100389228	2	1
b27	b27.a1	b27.a1.a1	sp|Q14978-2|NOLC1_HUMAN Isoform Beta of Nucleolar and coiled-body phosphoprotein 1 OS=Homo sapiens GN=NOLC1	-5.814911365509033	4	74.5999984741211	3		3		25	0.12	0.318256738556407	4	1
b27	b27.a1	b27.a1.a2	sp|Q14978-3|NOLC1_HUMAN Isoform 3 of Nucleolar and coiled-body phosphoprotein 1 OS=Homo sapiens GN=NOLC1	-5.814911365509033	4	73.5999984741211	3		3		23	0.13043478260869565	0.35031403786987303	4	1
b27	b27.a1	b27.a1.a3	sp|Q14978|NOLC1_HUMAN Nucleolar and coiled-body phosphoprotein 1 OS=Homo sapiens GN=NOLC1 PE=1 SV=2	-5.814911365509033	4	73.5	3		3		24	0.125	0.33352143216332397	4	1
b27	b27.a1	b27.a1.a4	tr|Q96J17|Q96J17_HUMAN NOLC1 protein OS=Homo sapiens GN=NOLC1 PE=2 SV=1	-5.814911365509033	8	44.099998474121094	3		3		15	0.2	0.5848931924611136	4	1
b28	b28.a1	b28.a1.a1	sp|P13010|XRCC5_HUMAN X-ray repair cross-complementing protein 5 OS=Homo sapiens GN=XRCC5 PE=1 SV=3	-12.97489070892334	4	82.5	3		3		27	0.1111111111111111	0.2915496650148839	1	1
b29	b29.a1	b29.a1.a1	sp|P35659|DEK_HUMAN Protein DEK OS=Homo sapiens GN=DEK PE=1 SV=1	-5.394479274749756	8	42.599998474121094	3		3		17	0.17647058823529413	0.5013107289081733	1	1
b30	b30.a1	b30.a1.a1	sp|Q15393|SF3B3_HUMAN Splicing factor 3B subunit 3 OS=Homo sapiens GN=SF3B3 PE=1 SV=4	-10.086609840393066	2	135.39999389648438	3		3		43	0.06976744186046512	0.17426858345092833	1	1
b31	b31.a1	b31.a1.a1	sp|Q06330-2|SUH_HUMAN Isoform APCR-1 of Recombining binding protein suppressor of hairless OS=Homo sapiens GN=RBPJ	-10.554582595825195	8	47.099998474121094	3		3		15	0.2	0.5848931924611136	8	1
b31	b31.a1	b31.a1.a2	sp|Q06330-3|SUH_HUMAN Isoform APCR-3 of Recombining binding protein suppressor of hairless OS=Homo sapiens GN=RBPJ	-10.554582595825195	9	45.5	3		3		15	0.2	0.5848931924611136	8	1
b31	b31.a1	b31.a1.a3	sp|Q06330-4|SUH_HUMAN Isoform 4 of Recombining binding protein suppressor of hairless OS=Homo sapiens GN=RBPJ	-10.554582595825195	7	54.0	3		3		17	0.17647058823529413	0.5013107289081733	8	1
b31	b31.a1	b31.a1.a4	sp|Q06330-5|SUH_HUMAN Isoform 5 of Recombining binding protein suppressor of hairless OS=Homo sapiens GN=RBPJ	-10.554582595825195	8	51.79999923706055	3		3		17	0.17647058823529413	0.5013107289081733	8	1
b31	b31.a1	b31.a1.a5	sp|Q06330-6|SUH_HUMAN Isoform 6 of Recombining binding protein suppressor of hairless OS=Homo sapiens GN=RBPJ	-10.554582595825195	7	54.29999923706055	3		3		17	0.17647058823529413	0.5013107289081733	8	1
b31	b31.a1	b31.a1.a6	sp|Q06330-7|SUH_HUMAN Isoform 7 of Recombining binding protein suppressor of hairless OS=Homo sapiens GN=RBPJ	-10.554582595825195	7	54.20000076293945	3		3		17	0.17647058823529413	0.5013107289081733	8	1
b31	b31.a1	b31.a1.a7	sp|Q06330|SUH_HUMAN Recombining binding protein suppressor of hairless OS=Homo sapiens GN=RBPJ PE=1 SV=3	-10.554582595825195	7	55.5	3		3		18	0.16666666666666666	0.46779926762206947	8	1
b31	b31.a1	b31.a1.a8	tr|D6R927|D6R927_HUMAN Recombining-binding protein suppressor of hairless OS=Homo sapiens GN=RBPJ PE=2 SV=1	-10.554582595825195	9	43.400001525878906	3		3		13	0.23076923076923078	0.7012542798525889	8	1
b32	b32.a1	b32.a1.a1	sp|P27816-6|MAP4_HUMAN Isoform 6 of Microtubule-associated protein 4 OS=Homo sapiens GN=MAP4	-8.745488166809082	3	119.80000305175781	3		3		46	0.06521739130434782	0.1620301363862613	3	1
b32	b32.a1	b32.a1.a2	sp|P27816|MAP4_HUMAN Microtubule-associated protein 4 OS=Homo sapiens GN=MAP4 PE=1 SV=3	-8.745488166809082	3	120.80000305175781	3		3		45	0.06666666666666667	0.1659144011798317	3	1
b32	b32.a1	b32.a1.a3	tr|E7EVA0|E7EVA0_HUMAN Microtubule-associated protein OS=Homo sapiens GN=MAP4 PE=2 SV=1	-8.745488166809082	1	245.10000610351562	3		3		97	0.030927835051546393	0.07381096671305354	3	1
b33	b33.a1	b33.a1.a1	sp|P49711|CTCF_HUMAN Transcriptional repressor CTCF OS=Homo sapiens GN=CTCF PE=1 SV=1	-5.99653959274292	2	82.5999984741211	2		2		19	0.10526315789473684	0.2742749857031337	1	1
b34	b34.a1	b34.a1.a1	sp|P10412|H14_HUMAN Histone H1.4 OS=Homo sapiens GN=HIST1H1E PE=1 SV=2	-8.397939682006836	10	21.799999237060547	2		2		4	0.5	2.1622776601683795	3	1
b34	b34.a1	b34.a1.a2	sp|P16402|H13_HUMAN Histone H1.3 OS=Homo sapiens GN=HIST1H1D PE=1 SV=2	-8.397939682006836	10	22.299999237060547	2		2		4	0.5	2.1622776601683795	3	1
b34	b34.a1	b34.a1.a3	sp|P16403|H12_HUMAN Histone H1.2 OS=Homo sapiens GN=HIST1H1C PE=1 SV=2	-8.397939682006836	10	21.299999237060547	2		2		4	0.5	2.1622776601683795	3	1
b35	b35.a1	b35.a1.a1	sp|O15160-2|RPAC1_HUMAN Isoform 2 of DNA-directed RNA polymerases I and III subunit RPAC1 OS=Homo sapiens GN=POLR1C	-5.616543769836426	5	38.5	2		2		13	0.15384615384615385	0.4251026703029981	3	1
b35	b35.a1	b35.a1.a2	sp|O15160|RPAC1_HUMAN DNA-directed RNA polymerases I and III subunit RPAC1 OS=Homo sapiens GN=POLR1C PE=1 SV=1	-5.616543769836426	5	39.099998474121094	2		2		14	0.14285714285714285	0.3894954943731377	3	1
b35	b35.a1	b35.a1.a3	tr|E7EQB9|E7EQB9_HUMAN DNA-directed RNA polymerases I and III subunit RPAC1 OS=Homo sapiens GN=POLR1C PE=2 SV=1	-5.616543769836426	6	33.70000076293945	2		2		11	0.18181818181818182	0.5199110829529336	3	1
b36	b36.a1	b36.a1.a1	sp|P35251-2|RFC1_HUMAN Isoform 2 of Replication factor C subunit 1 OS=Homo sapiens GN=RFC1	-4.107905387878418	2	128.0	2		2		48	0.041666666666666664	0.10069417125220959	2	1
b36	b36.a1	b36.a1.a2	sp|P35251|RFC1_HUMAN Replication factor C subunit 1 OS=Homo sapiens GN=RFC1 PE=1 SV=4	-4.107905387878418	2	128.0	2		2		48	0.041666666666666664	0.10069417125220959	2	1
b37	b37.a1	b37.a1.a1	sp|Q9UNY4|TTF2_HUMAN Transcription termination factor 2 OS=Homo sapiens GN=TTF2 PE=1 SV=2	-4.937042236328125	1	129.39999389648438	2		2		62	0.03225806451612903	0.0771050560367692	1	1
b38	b38.a1	b38.a1.a1	sp|P15927-2|RFA2_HUMAN Isoform 2 of Replication protein A 32 kDa subunit OS=Homo sapiens GN=RPA2	-4.61065673828125	8	30.100000381469727	2		2		7	0.2857142857142857	0.9306977288832501	4	1
b38	b38.a1	b38.a1.a2	sp|P15927-3|RFA2_HUMAN Isoform 3 of Replication protein A 32 kDa subunit OS=Homo sapiens GN=RPA2	-4.61065673828125	6	38.70000076293945	2		2		10	0.2	0.5848931924611136	4	1
b38	b38.a1	b38.a1.a3	sp|P15927|RFA2_HUMAN Replication protein A 32 kDa subunit OS=Homo sapiens GN=RPA2 PE=1 SV=1	-4.61065673828125	8	29.100000381469727	2		2		7	0.2857142857142857	0.9306977288832501	4	1
b38	b38.a1	b38.a1.a4	tr|Q5TEJ7|Q5TEJ7_HUMAN Replication protein A 32 kDa subunit (Fragment) OS=Homo sapiens GN=RPA2 PE=2 SV=1	-4.61065673828125	13	19.299999237060547	2		2		4	0.5	2.1622776601683795	4	1
b39	b39.a1	b39.a1.a1	sp|P12956|XRCC6_HUMAN X-ray repair cross-complementing protein 6 OS=Homo sapiens GN=XRCC6 PE=1 SV=2	-6.774690628051758	4	69.69999694824219	2		2		26	0.07692307692307693	0.19377664171443643	1	1
b40	b40.a1	b40.a1.a1	sp|Q9Y3B4|PM14_HUMAN Pre-mRNA branch site protein p14 OS=Homo sapiens GN=SF3B14 PE=1 SV=1	-6.921905994415283	20	14.5	2		2		7	0.2857142857142857	0.9306977288832501	1	1

## Sheet: peptides
MS Sample :	DaPR130904_VB97_O1899.m
Group ID	Peptide ID	SequenceLI	Modifs	Charge	MH+ theo	Number of subgroups	Subgroup ids	Number of spectra
a1	pepa1a1	AEPVEVVAPR		2	1066.589599609375	1	a1.a1	1
a1	pepa1a2	AMVEYEIDIQK	M2:+15.99491	2	1354.65625	1	a1.a1	1
a1	pepa1a3	AQNDIIWNIK		2	1214.6531982421875	1	a1.a1	1
a1	pepa1a4	AQNDIIWNIKDEIK		2	1699.90185546875	1	a1.a1	2
a1	pepa1a5	DPIDVNYEK		2	1092.521240234375	1	a1.a1	1
a1	pepa1a6	DSEEAEIIR		2	1061.5113525390625	1	a1.a1	1
a1	pepa1a7	EDAIEHFMK	M8:+15.99491	2	1135.50927734375	1	a1.a1	1
a1	pepa1a8	EEIGFRPEYSASQIK		2	1753.8759765625	1	a1.a1	1
a1	pepa1a9	FYPIEIDYGQDEEAVK		2	1915.8963623046875	1	a1.a1	1
a1	pepa1b10	FYTIIPHDFGMK		2	1468.7298583984375	1	a1.a1	1
a1	pepa1b11	GDEVDGVDEVAK		2	1232.564453125	1	a1.a1	1
a1	pepa1b12	GFSIIATEDKEAIK		2	1521.8162841796875	1	a1.a1	1
a1	pepa1b13	GGAAVDPDSGIEHSAH		2	1519.6776123046875	1	a1.a1	2
a1	pepa1b14	GGAAVDPDSGIEHSAHVIEK		2	1988.9676513671875	1	a1.a1	1
a1	pepa1b15	GGSDDSSKDPIDVNYEK		2	1825.80908203125	1	a1.a1	2
a1	pepa1b16	GIYFADMVSK	M7:+15.99491	2	1146.5504150390625	1	a1.a1	1
a1	pepa1b17	GTNSYYK		2	832.3839721679688	1	a1.a1	1
a1	pepa1b18	HPDVEVDGFSEIR		2	1499.712890625	1	a1.a1	2
a1	pepa1b19	IAPPEAPVTGY		2	1114.5782470703125	1	a1.a1	1
a1	pepa1b20	IEQMPSKEDAIEHFMK		2	1932.9197998046875	1	a1.a1	1
a1	pepa1b21	IIWHGSR		2	868.4791870117188	1	a1.a1	1
a1	pepa1b22	IPKPVQDIIK		2	1150.7198486328125	1	a1.a1	1
a1	pepa1b23	KFYPIEIDYGQDEEAVK		2	2043.991455078125	1	a1.a1	2
a1	pepa1b24	KFYPIEIDYGQDEEAVKK		3	2172.08642578125	1	a1.a1	1
a1	pepa1b25	KGDEVDGVDEVAK		2	1360.6595458984375	1	a1.a1	1
a1	pepa1b26	KPPIINNADSVQAK		2	1494.827880859375	1	a1.a1	2
a1	pepa1b27	MAIMVQSPMFDGK		2	1454.6844482421875	1	a1.a1	1
a1	pepa1b28	MAIMVQSPMFDGK	M9:+15.99491	2	1470.679443359375	1	a1.a1	1
a1	pepa1b29	MAIMVQSPMFDGK	M4:+15.99491 - M9:+15.99491	2	1486.67431640625	1	a1.a1	2
a1	pepa1b30	MAIMVQSPMFDGK	M1:+15.99491 - M4:+15.99491 - M9:+15.99491	2	1502.669189453125	1	a1.a1	1
a1	pepa1b31	MIFDVESMK	M8:+15.99491	2	1115.5115966796875	1	a1.a1	1
a1	pepa1b32	MIFDVESMK	M1:+15.99491 - M8:+15.99491	2	1131.5064697265625	1	a1.a1	2
a1	pepa1b33	MIFDVESMKK	M8:+15.99491	2	1243.6064453125	1	a1.a1	1
a1	pepa1b34	MVDPEKPQIGMIDR		2	1628.8138427734375	1	a1.a1	1
a1	pepa1b35	MVDPEKPQIGMIDR	M1:+15.99491	2	1644.808837890625	1	a1.a1	1
a1	pepa1b36	MVDPEKPQIGMIDR	M1:+15.99491 - M11:+15.99491	2	1660.8037109375	1	a1.a1	1
a1	pepa1b37	NTHATTHNAYDIEVIDIFK		3	2202.0830078125	1	a1.a1	2
a1	pepa1b38	PIDVNYEK		2	977.4943237304688	1	a1.a1	1
a1	pepa1b39	PVQDIIK		2	812.4880981445312	1	a1.a1	1
a1	pepa1b40	QQVPSGESAIIDR	Q1:-17.02655	2	1382.6915283203125	1	a1.a1	1
a1	pepa1b41	QQVPSGESAIIDR		2	1399.718017578125	1	a1.a1	1
a1	pepa1b42	RKGDEVDGVDEVAK		3	1516.7606201171875	1	a1.a1	1
a1	pepa1b43	SATIGIVDIVK		2	1115.66748046875	1	a1.a1	1
a1	pepa1b44	SDAYYCTGDVTAWTK	C6:+57.02146	2	1737.742919921875	1	a1.a1	1
a1	pepa1b45	SIQEIFIAH		2	1057.568115234375	1	a1.a1	1
a1	pepa1b46	SSASADKPISNMK	M12:+15.99491	2	1351.652587890625	1	a1.a1	1
a1	pepa1b47	TGNAWHSK		2	900.4326782226562	1	a1.a1	1
a1	pepa1b48	VFSATIGIVDIVK		2	1361.8043212890625	1	a1.a1	1
a1	pepa1b49	VGTVIGSNK		2	874.4996948242188	1	a1.a1	1
a1	pepa1b50	VVSEDFIQDVSASTK		2	1624.806884765625	1	a1.a1	1
a2	pepa2a1	AEEIWQQSVIGDYIAR		2	1877.9395751953125	1	a2.a1	1
a2	pepa2a2	AMEMTWNNMEK		2	1384.56982421875	1	a2.a1	1
a2	pepa2a3	AMEMTWNNMEK	M4:+15.99491 - M9:+15.99491	2	1416.5595703125	1	a2.a1	1
a2	pepa2a4	DFSGDMCK	C7:+57.02146	2	959.3602294921875	1	a2.a1	1
a2	pepa2a5	EDHPDIIQNAK	E1:-18.01056	2	1261.6175537109375	1	a2.a1	1
a2	pepa2a6	EDHPDIIQNAK		2	1279.6280517578125	1	a2.a1	1
a2	pepa2a7	FIESIPEEEQQR		2	1504.7281494140625	1	a2.a1	1
a2	pepa2a8	FREDHPDIIQNAK		2	1582.7977294921875	1	a2.a1	1
a2	pepa2a9	FSQEIISNGEINHIPIK		2	1939.02880859375	1	a2.a1	1
a2	pepa2b10	HPEINISEEGITK		2	1466.7490234375	1	a2.a1	2
a2	pepa2b11	IHPEMSNIDITK		2	1397.7098388671875	1	a2.a1	1
a2	pepa2b12	IHPEMSNIDITK	M5:+15.99491	3	1413.7047119140625	1	a2.a1	2
a2	pepa2b13	KDYEVEIIR		2	1164.6263427734375	1	a2.a1	1
a2	pepa2b14	KPITPYFR		2	1021.5833740234375	1	a2.a1	1
a2	pepa2b15	KPPMNGYQK		2	1062.54052734375	1	a2.a1	1
a2	pepa2b16	MVEIGSR	M1:+15.99491	2	807.4033203125	1	a2.a1	1
a2	pepa2b17	MVICSQQWK	C4:+57.02146	2	1179.5653076171875	1	a2.a1	1
a2	pepa2b18	MWNDISEK		2	1022.4616088867188	1	a2.a1	1
a2	pepa2b19	QIQEERPEISESEITR	Q1:-17.02655	2	1926.9407958984375	1	a2.a1	1
a2	pepa2b20	QIQEERPEISESEITR		2	1943.96728515625	1	a2.a1	1
a2	pepa2b21	RAEEIWQQSVIGDYIAR		2	2034.041015625	1	a2.a1	1
a2	pepa2b22	RPVSAMF	M6:+15.99491	2	823.4135131835938	1	a2.a1	1
a2	pepa2b23	RPVSAMFIFSEEK		2	1540.7833251953125	1	a2.a1	1
a2	pepa2b24	SDIPEKPK		2	913.4993286132812	1	a2.a1	1
a2	pepa2b25	TITEIIIDAQEHVK		2	1609.8800048828125	1	a2.a1	1
a2	pepa2b26	TPQQIWYTHEK		2	1430.7066650390625	1	a2.a1	1
a2	pepa2b27	TTESHMDWEK		2	1263.531494140625	1	a2.a1	1
a2	pepa2b28	TTESHMDWEK	M6:+15.99491	2	1279.5263671875	1	a2.a1	1
a2	pepa2b29	VHIDIWVK		2	1009.5833740234375	1	a2.a1	1
a2	pepa2b30	VRPDEIMR		2	1015.5358276367188	1	a2.a1	1
a2	pepa2b31	WSQEDMITIIECMK	C12:+57.02146 - M6:+15.99491	2	1799.8017578125	1	a2.a1	2
a2	pepa2b32	WVEISNEVR		2	1131.5797119140625	1	a2.a1	1
a2	pepa2b33	YIQDFQR		2	969.4793090820312	1	a2.a1	1
a3	pepa3a1	AADETICQTK	C7:+57.02146	2	1136.525634765625	1	a3.a1	1
a3	pepa3a2	AAVWEITGAEFSK		2	1408.7110595703125	1	a3.a1	1
a3	pepa3a3	AIDIADMITR		2	1118.5877685546875	1	a3.a1	1
a3	pepa3a4	AIDIADMITR	M7:+15.99491	2	1134.582763671875	1	a3.a1	1
a3	pepa3a5	EDEQQQAIQDIASR		2	1630.76708984375	1	a3.a1	1
a3	pepa3a6	FIHDNMVEIPNR		2	1484.73193359375	1	a3.a1	1
a3	pepa3a7	GASFVTSTNPR		2	1136.5699462890625	1	a3.a1	1
a3	pepa3a8	GSAGDGFHGDVYITVK		2	1622.78125	1	a3.a1	1
a3	pepa3a9	HVIDAIDPNAYEAFK		2	1702.8438720703125	1	a3.a1	1
a3	pepa3b10	IIIPGVIK		2	852.5921020507812	1	a3.a1	1
a3	pepa3b11	ITTTGQVTSPVK		2	1231.689697265625	1	a3.a1	1
a3	pepa3b12	IYYPDFIVPDPK		2	1466.7569580078125	1	a3.a1	1
a3	pepa3b13	NIQDVVER		2	972.5112915039062	1	a3.a1	1
a3	pepa3b14	SATNIPQIK		2	971.5524291992188	1	a3.a1	1
a3	pepa3b15	SEAHTADGISIR		2	1256.6234130859375	1	a3.a1	1
a3	pepa3b16	TGKPIPFGTIGVHK		3	1451.8372802734375	1	a3.a1	1
a3	pepa3b17	TQIIQDFIR		2	1133.6318359375	1	a3.a1	1
a3	pepa3b18	VADNPSYNTK		2	1108.52734375	1	a3.a1	1
a3	pepa3b19	VIHNAQEVEK		2	1166.6168212890625	1	a3.a1	1
a3	pepa3b20	VIIDIFTGVR		2	1132.6728515625	1	a3.a1	1
a3	pepa3b21	VVPNPFSESGGDMK		2	1463.6839599609375	1	a3.a1	1
a4	pepa4a1	AMMYSGEIK	M2:+15.99491 - M3:+15.99491	2	1061.464599609375	1	a4.a1	1
a4	pepa4a2	DKYPNIQVIGGNVVTAAQAK		3	2086.129638671875	1	a4.a1	1
a4	pepa4a3	FGVPVIADGGIQNVGH		2	1579.8231201171875	1	a4.a1	1
a4	pepa4a4	FGVPVIADGGIQNVGHIAK		2	1892.039306640625	1	a4.a1	1
a4	pepa4a5	GMGSIDAMDK	M2:+15.99491 - M8:+15.99491	2	1056.4339599609375	1	a4.a1	1
a4	pepa4a6	IAQGVSGSIQDK		2	1202.637939453125	1	a4.a2	1
a4	pepa4a7	IIAGIQHSCQDIGAK	C9:+57.02146	2	1610.832275390625	1	a4.a1	1
a4	pepa4a8	IPIVNEDDEIVAIIAR		2	1779.9854736328125	1	a4.a1	1
a4	pepa4a9	IQVIGGNVVTAAQAK		2	1468.8486328125	2	a4.a1 a4.a2	1
a4	pepa4b10	KYEQGFITDPVVISPK		2	1820.979736328125	1	a4.a1	2
a4	pepa4b11	NIIDAGVDAIR		2	1156.6324462890625	1	a4.a1	1
a4	pepa4b12	PQATAVYK		2	877.4782104492188	1	a4.a1	1
a4	pepa4b13	REDIVVAPAGITIK		2	1481.8690185546875	1	a4.a1	2
a4	pepa4b14	TSSAQVEGGVHSIHSYEK		2	1915.9149169921875	1	a4.a1	1
a4	pepa4b15	VAQGVSGAVQDK		2	1158.61181640625	1	a4.a1	1
a4	pepa4b16	YEQGFITDPVVISPK		2	1692.8846435546875	1	a4.a1	1
a5	pepa5a1	AGGVGINISAASR		2	1172.6385498046875	1	a5.a1	1
a5	pepa5a2	ASGFVFTR		2	884.462890625	1	a5.a1	1
a5	pepa5a3	AVIDIESER		2	1031.5372314453125	1	a5.a1	1
a5	pepa5a4	AVSSNGPSGNDTPEEIR		2	1729.7991943359375	1	a5.a1	1
a5	pepa5a5	DPNNPYDK		2	962.4218139648438	1	a5.a1	1
a5	pepa5a6	GDSPIHSIR		2	981.5115966796875	1	a5.a1	1
a5	pepa5a7	IREPAIISK		2	1026.6309814453125	1	a5.a1	1
a5	pepa5a8	PVTMGDEGGIR		2	1131.5467529296875	1	a5.a1	1
a5	pepa5a9	PVTMGDEGGIR	M4:+15.99491	2	1147.5416259765625	1	a5.a1	1
a5	pepa5b10	SDMEWTSSSK	M3:+15.99491	2	1173.4732666015625	1	a5.a1	1
a5	pepa5b11	TIGFNIESGWGSGR		2	1480.71826171875	1	a5.a1	1
a5	pepa5b12	VIIDEGHAIR		2	1122.626953125	1	a5.a1	1
a5	pepa5b13	WVITGTPIQNSIK		2	1456.8162841796875	1	a5.a1	1
a5	pepa5b14	YYTGVVNNNEMVAIQR	M11:+15.99491	2	1886.9068603515625	1	a5.a1	1
a6	pepa6a1	AAGPSISHTSGGTQSK		2	1485.7296142578125	1	a6.a1	1
a6	pepa6a2	ATAFNEQVDK		2	1122.54296875	1	a6.a1	1
a6	pepa6a3	ATVMDVKPVDYR	M4:+15.99491	2	1409.709716796875	1	a6.a1	2
a6	pepa6a4	DKNEQAFEEVFQNANFR		3	2085.962890625	1	a6.a1	1
a6	pepa6a5	DSIVDIIGICK	C10:+57.02146	2	1232.6558837890625	1	a6.a1	1
a6	pepa6a6	FIVNTIK		2	834.5087890625	1	a6.a1	1
a6	pepa6a7	NEQAFEEVFQNANFR		2	1842.8409423828125	1	a6.a1	1
a6	pepa6a8	NIYIMDTSGK		2	1141.55615234375	1	a6.a1	1
a6	pepa6a9	PQPQNGSSGMGSTVSK	M10:+15.99491	2	1577.7227783203125	1	a6.a1	1
a6	pepa6b10	SGGVGGSNTNWK		2	1163.54443359375	1	a6.a1	1
a6	pepa6b11	VGQISEGAIAAIMQK	M13:+15.99491	2	1531.8153076171875	1	a6.a1	1
a6	pepa6b12	VIDQQNGIYR		2	1205.627685546875	1	a6.a1	1
a6	pepa6b13	VVIIMEIEVIK	M5:+15.99491	2	1301.7752685546875	1	a6.a1	1
a7	pepa7a1	APQVIVIAPTR		2	1164.7103271484375	1	a7.a1	1
a7	pepa7a2	DVESYIHR		2	1018.4957275390625	1	a7.a1	1
a7	pepa7a3	EAQEISQNSAIK		2	1317.6649169921875	1	a7.a1	1
a7	pepa7a4	EEYQIVQVEQK		2	1392.7010498046875	1	a7.a1	1
a7	pepa7a5	GAVEAIAAAIAH		2	1093.6004638671875	1	a7.a1	1
a7	pepa7a6	QDAQSIHGDIPQK	Q1:-17.02655	2	1419.6866455078125	1	a7.a1	1
a7	pepa7a7	QDAQSIHGDIPQK		2	1436.7132568359375	1	a7.a1	1
a7	pepa7a8	SDAGIESDTAMK	M11:+15.99491	2	1240.53662109375	1	a7.a1	1
a7	pepa7a9	STYEQVDIIGK		2	1252.6424560546875	1	a7.a1	1
a7	pepa7b10	TFSFAIPIIEK		2	1265.71435546875	1	a7.a1	1
a8	pepa8a1	AIQIITR		2	814.514892578125	1	a8.a1	1
a8	pepa8a2	DEAISDGDDIR		2	1205.5284423828125	1	a8.a1	1
a8	pepa8a3	DVDTYYISNIVK		2	1429.721435546875	1	a8.a1	1
a8	pepa8a4	DVIITAWENEQAVIER		2	1885.9658203125	1	a8.a1	1
a8	pepa8a5	HMDQPIPTAIGIYK	M2:+15.99491	2	1599.8204345703125	1	a8.a1	1
a8	pepa8a6	PMTYVVGIDSDGWVR		2	1694.821044921875	1	a8.a1	1
a8	pepa8a7	VIKDEAISDGDDIR		2	1545.77587890625	1	a8.a1	2
a8	pepa8a8	YDPVWMTVTR		2	1267.6143798828125	1	a8.a1	1
a8	pepa8a9	YDPVWMTVTR	M6:+15.99491	2	1283.6092529296875	1	a8.a1	1
a9	pepa9a1	AQEPSAAIPK		2	1011.5474243164062	1	a9.a1	1
a9	pepa9a2	IHEATGMPAGK	M7:+15.99491	2	1127.5517578125	1	a9.a1	1
a9	pepa9a3	ITAQFVAR		2	905.5208129882812	1	a9.a1	1
a9	pepa9a4	QPTEEEASSK	Q1:-17.02655	2	1088.474609375	1	a9.a1	1
a9	pepa9a5	RTDIFGVEETAIGK		2	1535.8067626953125	1	a9.a1	1
a9	pepa9a6	TIPITDQVSVIK		2	1313.7679443359375	1	a9.a1	1
a9	pepa9a7	VMQQQQQTTQQQIPQK		2	1941.9814453125	1	a9.a1	1
a9	pepa9a8	VMQQQQQTTQQQIPQK	M2:+15.99491	2	1957.9764404296875	1	a9.a1	1
a9	pepa9a9	VQAQVIQETIVPK		2	1452.842529296875	1	a9.a1	1
b10	pepb10a1	ANEIPQPPVPEPANAGK		2	1728.8919677734375	1	b10.a1	1
b10	pepb10a2	DQSAVVVQGIPEGVAFK		2	1743.927978515625	1	b10.a1	1
b10	pepb10a3	FAEAIGSTEAK		2	1123.5633544921875	1	b10.a1	1
b10	pepb10a4	FGEAIGMGFPVK	M7:+15.99491	2	1268.634765625	1	b10.a1	1
b10	pepb10a5	RPEIITHSTTEVTQPR		3	1864.988037109375	1	b10.a1	1
b10	pepb10a6	SIISPGGSCGPIK	C9:+57.02146	2	1272.662109375	1	b10.a1	1
b10	pepb10a7	STVVPVPYEK		2	1118.609619140625	1	b10.a1	1
b10	pepb10a8	YCVEEEEK	C2:+57.02146	2	1085.446044921875	1	b10.a1	1
b11	pepb11a1	APPGGAEAGEPTTIIQR		2	1664.8607177734375	1	b11.a1	1
b11	pepb11a2	EVGIGGDQGPHDK		2	1308.6182861328125	1	b11.a1	1
b11	pepb11a3	GAVIAQGQGDGTVSK		2	1387.718017578125	1	b11.a1	1
b11	pepb11a4	GEVDTAPQGNK		2	1115.533203125	1	b11.a1	1
b11	pepb11a5	SFSSIVEVAR		2	1094.58447265625	1	b11.a1	1
b11	pepb11a6	TAEVPVSEASGQAPPAK		2	1638.833740234375	1	b11.a1	1
b11	pepb11a7	VEGIIQDVQK		2	1128.6263427734375	1	b11.a1	1
b12	pepb12a1	DIQMAETSPEGTKPER		2	1788.84375	1	b12.a1	1
b12	pepb12a2	FDYVPTDTTPR		2	1311.6219482421875	1	b12.a1	1
b12	pepb12a3	GIHVEVR		2	809.4631958007812	1	b12.a1	1
b12	pepb12a4	PAPIVQQISPSIIPNSK		2	1789.022216796875	1	b12.a1	1
b12	pepb12a5	SVAVSDEEEVEEEAER		2	1806.7879638671875	1	b12.a1	1
b12	pepb12a6	TPESTQIGQYGNGIK		2	1592.7918701171875	1	b12.a1	1
b12	pepb12a7	TREPVTDNVEK		2	1287.654296875	1	b12.a1	1
b13	pepb13a1	AAINIPEAASYDEVR		2	1618.8076171875	1	b13.a1	1
b13	pepb13a2	DIDNAGEIGR		2	1059.5069580078125	1	b13.a1	1
b13	pepb13a3	DVFAVYGIAVDPR		2	1421.7427978515625	1	b13.a1	1
b13	pepb13a4	FIEENPDPSASEIR		2	1603.76025390625	1	b13.a1	1
b13	pepb13a5	IIAIMAQEQK		2	1144.639892578125	1	b13.a1	1
b13	pepb13a6	SQHIHEVISR		3	1205.6390380859375	1	b13.a1	1
b13	pepb13a7	TAISAVDMTQR	M8:+15.99491	2	1208.5943603515625	1	b13.a1	1
b14	pepb14a1	AIISASPEVVVAVGFPGAGK		2	1869.0484619140625	1	b14.a1	1
b14	pepb14a2	GPITQVTDR		2	986.5269775390625	1	b14.a1	1
b14	pepb14a3	HIVSAGYVHVNR		3	1351.723388671875	1	b14.a1	1
b14	pepb14a4	PANWAPGR		2	868.4428100585938	1	b14.a1	1
b14	pepb14a5	SGPICIPESR	C5:+57.02146	2	1115.5517578125	1	b14.a1	1
b14	pepb14a6	TQVEIVADPETR		2	1357.6961669921875	1	b14.a1	1
b14	pepb14a7	VAGFDIDGTIITTR		2	1478.785400390625	1	b14.a1	1
b15	pepb15a1	AAVIIEQER		2	1028.5738525390625	1	b15.a1	1
b15	pepb15a2	FTVAEIK		2	807.4614868164062	1	b15.a1	1
b15	pepb15a3	IAEIGAPIQGNR		2	1238.685546875	1	b15.a1	1
b15	pepb15a4	KPGDISDEIR		2	1129.585205078125	1	b15.a1	1
b15	pepb15a5	TEEEEIDR		2	1020.4484252929688	1	b15.a1	1
b15	pepb15a6	YGPPPSYPNIK		2	1232.63134765625	1	b15.a1	1
b16	pepb16a1	DDGSWEVIEGYR		2	1425.6285400390625	1	b16.a1	1
b16	pepb16a2	HGGTIPIVPTAEFQDR		3	1737.892333984375	1	b16.a1	1
b16	pepb16a3	IIAEGANGPTTPEADK		2	1583.7916259765625	1	b16.a1	1
b16	pepb16a4	NINHVSYGR		2	1059.533447265625	1	b16.a1	1
b16	pepb16a5	PISQGGIHGR		2	1021.55419921875	1	b16.a1	1
b16	pepb16a6	YSTDVSVDEVK		2	1241.5899658203125	1	b16.a1	1
b17	pepb17a1	GEFTYYEIQDNTGK		2	1664.7442626953125	1	b17.a1	1
b17	pepb17a2	INQICSQTK	C5:+57.02146	2	1091.5517578125	1	b17.a1	1
b17	pepb17a3	ITTINCEEGDK	C6:+57.02146	2	1279.5838623046875	1	b17.a1	1
b17	pepb17a4	TEGAEATPGAQK		2	1159.5594482421875	1	b17.a1	1
b17	pepb17a5	TTIYEIQDDR		2	1253.6011962890625	1	b17.a1	1
b18	pepb18a1	APIDASDSGR		2	988.4697875976562	1	b18.a1	1
b18	pepb18a2	INSAPPTETK		2	1057.5528564453125	1	b18.a1	1
b18	pepb18a3	ISSTSVYDITPGEK		2	1496.748291015625	1	b18.a1	1
b18	pepb18a4	PSSFQNNVQSQDPQVSTK		2	1990.9468994140625	1	b18.a1	1
b18	pepb18a5	SANNTPENSPNFPNFR		2	1805.820556640625	1	b18.a1	1
b19	pepb19a1	GFAHGSVYK		2	965.484375	1	b19.a1	1
b19	pepb19a2	HITDPSYGIPR		2	1255.6434326171875	1	b19.a1	1
b19	pepb19a3	IDDDGIPFIGAK		2	1260.6474609375	1	b19.a1	1
b19	pepb19a4	PVQNIAIGK		2	939.5626220703125	1	b19.a1	1
b19	pepb19a5	VTNQPIGGR		2	941.5167236328125	1	b19.a1	1
b20	pepb20a1	AIVNVIGMHK	M8:+15.99491	2	1097.614013671875	1	b20.a1	1
b20	pepb20a2	GSETPGATPGSK		2	1088.5223388671875	1	b20.a1	1
b20	pepb20a3	VPEINVQNGVIK		2	1309.7479248046875	1	b20.a1	1
b20	pepb20a4	VQENCIDIVGR	C5:+57.02146	2	1302.6474609375	1	b20.a1	1
b21	pepb21a1	HGATHVFASK		2	1054.5433349609375	1	b21.a1	1
b21	pepb21a2	IDGQTPHDER		2	1167.539306640625	1	b21.a1	1
b21	pepb21a3	IDSIVIQQGR		2	1128.6375732421875	1	b21.a1	1
b21	pepb21a4	IINIIMQIR		2	1113.681640625	1	b21.a1	1
b22	pepb22a1	DSPFGISFVR		2	1124.5738525390625	1	b22.a1	1
b22	pepb22a2	KIDINQEEK		2	1116.5899658203125	1	b22.a1	1
b22	pepb22a3	TPATAPVPAR		2	980.5527954101562	1	b22.a1	1
b22	pepb22a4	YSQVIGIGGR		2	1049.57421875	1	b22.a1	1
b23	pepb23a1	AIIVVQQGMTPSAK		2	1442.803955078125	1	b23.a1	1
b23	pepb23a2	AIIVVQQGMTPSAK	M9:+15.99491	2	1458.7989501953125	1	b23.a1	1
b23	pepb23a3	EEVTEIIAR		2	1059.5684814453125	1	b23.a1	1
b23	pepb23a4	MQEENITR		2	1020.478271484375	1	b23.a1	1
b24	pepb24a1	DEIIGEKPEVK		2	1256.6737060546875	1	b24.a1	1
b24	pepb24a2	EDFVISITGK		2	1108.5888671875	1	b24.a1	1
b24	pepb24a3	SPFNSPSPQDSPR		2	1415.6553955078125	1	b24.a1	1
b24	pepb24a4	SVTEIIQVSR		2	1131.63720703125	1	b24.a1	1
b25	pepb25a1	IFVGNIPADITEDEFK		2	1807.9117431640625	1	b25.a1	1
b25	pepb25a2	PVIVEPIEQIDDEDGIPEK		2	2135.07568359375	1	b25.a1	1
b25	pepb25a3	SPPPGMGINQNR	M6:+15.99491	2	1283.616455078125	1	b25.a1	1
b25	pepb25a4	YGEPGEVFINK		2	1252.621337890625	1	b25.a1	1
b26	pepb26a1	AETNDSYHIIIK		2	1403.7169189453125	1	b26.a1	1
b26	pepb26a2	ANPTQINTVEFIWDPAK		2	1943.986572265625	1	b26.a1	1
b26	pepb26a3	IFTNFSGADIIK		2	1325.71044921875	1	b26.a1	1
b26	pepb26a4	IIDIDIPMSVGIIDPR	M8:+15.99491	2	1782.9674072265625	1	b26.a1	1
b27	pepb27a1	NSSNKPAVTTK		2	1146.61181640625	1	b27.a1	1
b27	pepb27a2	VADNSFDAK		2	966.453125	1	b27.a1	1
b27	pepb27a3	VAGGAAPSKPASAK		2	1211.6746826171875	1	b27.a1	1
b28	pepb28a1	ANPQVGVAFPH		2	1136.5850830078125	1	b28.a1	1
b28	pepb28a2	EEASGSSVTAEEAK		2	1394.6285400390625	1	b28.a1	1
b28	pepb28a3	HIEIFTDISSR		2	1317.68017578125	1	b28.a1	1
b29	pepb29a1	IIASANIEEVTMK	M12:+15.99491	2	1434.7513427734375	1	b29.a1	1
b29	pepb29a2	ITMQVSSIQR		2	1162.625244140625	1	b29.a1	1
b29	pepb29a3	SGVNSEIVK		2	932.5051879882812	1	b29.a1	1
b30	pepb30a1	DYIVVGSDSGR		2	1167.564453125	1	b30.a1	1
b30	pepb30a2	FIAVGIVDNTVR		2	1303.7373046875	1	b30.a1	1
b30	pepb30a3	NDIDDPER		2	973.422607421875	1	b30.a1	1
b31	pepb31a1	DGYIHYGQTVK		2	1280.62744140625	1	b31.a1	1
b31	pepb31a2	IIQFQATPCPK	C9:+57.02146	2	1302.6878662109375	1	b31.a1	1
b31	pepb31a3	QTAIIDADDPVSQIHK		2	1750.89697265625	1	b31.a1	1
b32	pepb32a1	DGVITIANNVTPAK		2	1412.7747802734375	1	b32.a1	1
b32	pepb32a2	IATNTSAPDIK		2	1130.6055908203125	1	b32.a1	1
b32	pepb32a3	TTTISGTAPAAGVVPSR		2	1585.8548583984375	1	b32.a1	1
b33	pepb33a1	DPDYQPPAK		2	1030.484375	1	b33.a1	1
b33	pepb33a2	YAIIQHQK		2	1000.5579223632812	1	b33.a1	1
b34	pepb34a1	AIAAAGYDVEK		2	1107.5684814453125	1	b34.a1	1
b34	pepb34a2	ASGPPVSEIITK		2	1198.668212890625	1	b34.a1	1
b35	pepb35a1	AASQAVEEMR	M9:+15.99491 - A1:+42.01057	2	1149.5208740234375	1	b35.a1	1
b35	pepb35a2	VVIGEFGVR		2	975.5626220703125	1	b35.a1	1
b36	pepb36a1	AIVAESINNTSIK		2	1359.7481689453125	1	b36.a1	1
b36	pepb36a2	EISQNTDESGINDEAIAK		2	1933.89892578125	1	b36.a1	1
b37	pepb37a1	PIVIIPQR		2	935.6041259765625	1	b37.a1	1
b37	pepb37a2	VPIIIHQK		2	947.6041259765625	1	b37.a1	1
b38	pepb38a1	APTNIVYK		2	905.509521484375	1	b38.a1	1
b38	pepb38a2	IGNVEISQVTIVGIIR		2	1711.01171875	1	b38.a1	1
b39	pepb39a1	DSIIFIVDASK		2	1207.6573486328125	1	b39.a1	1
b39	pepb39a2	NIYVIQEIDNPGAK		2	1573.822509765625	1	b39.a1	1
b40	pepb40a1	GTAYVVYEDIFDAK		2	1590.76904296875	1	b40.a1	1
b40	pepb40a2	ITAEEMYDIFGK		2	1416.6719970703125	1	b40.a1	1

## Sheet: spectra
MS Sample :	DaPR130904_VB97_O1899.m
Group ID	Peptide ID	Sample	Scan	Rt (minutes)	Sequence (top)	Modifs (top)	Number of subgroups	Sub-groups Ids	Best E-value	Best hyperscore	Charge	MH+ Obs	MH+ theo	DeltaMH+	Delta-ppm
a1	pepa1b47	DaPR130904_VB97_O1899.m	465	10.550000190734863	TGNAWHSK		1	a1.a1	3.000000106112566E-6	41.29999923706055	2	900.4326171875	900.4326782226562	-9.999999747378752E-5	-0.11105771690913668
a1	pepa1b46	DaPR130904_VB97_O1899.m	570	11.899999618530273	SSASADKPLSNMK	M12:+15.99491	1	a1.a1	0.0010999999940395355	29.899999618530273	2	1351.651123046875	1351.652587890625	-0.001500000013038516	-1.109752629097837
a1	pepa1b17	DaPR130904_VB97_O1899.m	673	13.0	GTNSYYK		1	a1.a1	0.005400000140070915	31.200000762939453	2	832.38525390625	832.3839721679688	0.0013000000035390258	1.5617792353126854
a1	pepa1b49	DaPR130904_VB97_O1899.m	891	14.949999809265137	VGTVIGSNK		1	a1.a1	0.005799999926239252	33.099998474121094	2	874.5010375976562	874.4996948242188	0.0013000000035390258	1.4865642735305196
a1	pepa1b42	DaPR130904_VB97_O1899.m	960	15.479999542236328	RKGDEVDGVDEVAK		1	a1.a1	1.4999999621068127E-5	47.0	3	1516.7613525390625	1516.7606201171875	7.999999797903001E-4	0.527439840657579
a1	pepa1b25	DaPR130904_VB97_O1899.m	1096	16.399999618530273	KGDEVDGVDEVAK		1	a1.a1	0.0010999999940395355	41.099998474121094	2	1360.658447265625	1360.6595458984375	-0.0010000000474974513	-0.734937737005443
a1	pepa1b13	DaPR130904_VB97_O1899.m	1181	16.860000610351562	GGAAVDPDSGLEHSAH		1	a1.a1	2.4000000848900527E-5	40.599998474121094	2	1519.6759033203125	1519.6776123046875	-0.0015999999595806003	-1.0528548598897227
a1	pepa1b13	DaPR130904_VB97_O1899.m	1180	16.860000610351562	GGAAVDPDSGLEHSAH		1	a1.a1	0.017999999225139618	30.899999618530273	3	1519.6785888671875	1519.6776123046875	0.0010000000474974513	0.6580343353093738
a1	pepa1b21	DaPR130904_VB97_O1899.m	1189	16.90999984741211	LLWHGSR		1	a1.a1	0.006300000008195639	33.900001525878906	2	868.481201171875	868.4791870117188	0.0020000000949949026	2.302876251849563
a1	pepa1a7	DaPR130904_VB97_O1899.m	1270	17.309999465942383	EDAIEHFMK	M8:+15.99491	1	a1.a1	7.400000322377309E-5	36.5	2	1135.509521484375	1135.50927734375	3.000000142492354E-4	0.2641986465764622
a1	pepa1b26	DaPR130904_VB97_O1899.m	1299	17.479999542236328	KPPLLNNADSVQAK		1	a1.a1	4.6999999904073775E-4	48.900001525878906	3	1494.8311767578125	1494.827880859375	0.0032999999821186066	2.207612009632467
a1	pepa1b26	DaPR130904_VB97_O1899.m	1296	17.459999084472656	KPPLLNNADSVQAK		1	a1.a1	2.1999999599842113E-9	45.900001525878906	2	1494.82763671875	1494.827880859375	-1.9999999494757503E-4	-0.13379466459549524
a1	pepa1b38	DaPR130904_VB97_O1899.m	1359	17.799999237060547	PIDVNYEK		1	a1.a1	0.013000000268220901	29.299999237060547	2	977.4954223632812	977.4943237304688	0.0010999999940395355	1.125326221682333
a1	pepa1b11	DaPR130904_VB97_O1899.m	1473	18.360000610351562	GDEVDGVDEVAK		1	a1.a1	3.4999999343199306E-7	57.5	2	1232.5654296875	1232.564453125	0.0010000000474974513	0.8113166374075504
a1	pepa1b15	DaPR130904_VB97_O1899.m	1489	18.450000762939453	GGSDDSSKDPIDVNYEK		1	a1.a1	2.099999983329326E-5	51.900001525878906	2	1825.8104248046875	1825.80908203125	0.00139999995008111	0.7667833202601781
a1	pepa1b15	DaPR130904_VB97_O1899.m	1488	18.450000762939453	GGSDDSSKDPIDVNYEK		1	a1.a1	6.699999794363976E-4	40.099998474121094	3	1825.80908203125	1825.80908203125	-0.0	-0.0
a1	pepa1b36	DaPR130904_VB97_O1899.m	1594	18.93000030517578	MVDPEKPQLGMIDR	M1:+15.99491 - M11:+15.99491	1	a1.a1	0.03500000014901161	27.899999618530273	2	1660.8045654296875	1660.8037109375	8.999999845400453E-4	0.5419062942917006
a1	pepa1a6	DaPR130904_VB97_O1899.m	1618	19.049999237060547	DSEEAEIIR		1	a1.a1	0.0017000000225380063	39.099998474121094	2	1061.5126953125	1061.5113525390625	0.00139999995008111	1.3188742133867961
a1	pepa1a1	DaPR130904_VB97_O1899.m	1623	19.079999923706055	AEPVEVVAPR		1	a1.a1	2.500000118743628E-4	47.5	2	1066.590087890625	1066.589599609375	6.000000284984708E-4	0.5625406704867676
a1	pepa1b39	DaPR130904_VB97_O1899.m	1659	19.299999237060547	PVQDLIK		1	a1.a1	0.009999999776482582	35.900001525878906	2	812.4903564453125	812.4880981445312	0.002300000051036477	2.8308107605378563
a1	pepa1a5	DaPR130904_VB97_O1899.m	1687	19.450000762939453	DPIDVNYEK		1	a1.a1	2.300000005561742E-6	46.5	2	1092.5234375	1092.521240234375	0.002300000051036477	2.105222275168825
a1	pepa1b14	DaPR130904_VB97_O1899.m	1719	19.65999984741211	GGAAVDPDSGLEHSAHVLEK		1	a1.a1	0.023000000044703484	32.099998474121094	2	1988.9697265625	1988.9676513671875	0.002099999925121665	1.0558240721904932
a1	pepa1b33	DaPR130904_VB97_O1899.m	1724	19.709999084472656	MIFDVESMKK	M8:+15.99491	1	a1.a1	3.3999999868683517E-4	36.29999923706055	2	1243.6123046875	1243.6064453125	0.005799999926239252	4.663854829718092
a1	pepa1b41	DaPR130904_VB97_O1899.m	1786	20.030000686645508	QQVPSGESAILDR		1	a1.a1	4.199999966658652E-4	49.70000076293945	2	1399.71826171875	1399.718017578125	3.000000142492354E-4	0.2143288937355491
a1	pepa1b32	DaPR130904_VB97_O1899.m	1811	20.15999984741211	MIFDVESMK	M1:+15.99491 - M8:+15.99491	1	a1.a1	0.003100000089034438	35.5	2	1131.507080078125	1131.5064697265625	6.99999975040555E-4	0.618644253275649
a1	pepa1b32	DaPR130904_VB97_O1899.m	1958	20.90999984741211	MIFDVESMK	M1:+15.99491 - M8:+15.99491	1	a1.a1	0.039000000804662704	28.600000381469727	2	1131.501708984375	1131.5064697265625	-0.004699999932199717	-4.153754360180997
a1	pepa1b35	DaPR130904_VB97_O1899.m	1853	20.3799991607666	MVDPEKPQLGMIDR	M1:+15.99491	1	a1.a1	0.0019000000320374966	31.899999618530273	2	1644.8111572265625	1644.808837890625	0.002400000113993883	1.4591361979011181
a1	pepa1b30	DaPR130904_VB97_O1899.m	1916	20.700000762939453	MAIMVQSPMFDGK	M1:+15.99491 - M4:+15.99491 - M9:+15.99491	1	a1.a1	6.399999961104186E-7	50.0	2	1502.6710205078125	1502.669189453125	0.0019000000320374966	1.264416709528046
a1	pepa1b34	DaPR130904_VB97_O1899.m	1996	21.110000610351562	MVDPEKPQLGMIDR		1	a1.a1	0.024000000208616257	36.0	2	1628.815673828125	1628.8138427734375	0.0017999999690800905	1.105098644063074
a1	pepa1b16	DaPR130904_VB97_O1899.m	2013	21.200000762939453	GIYFADMVSK	M7:+15.99491	1	a1.a1	2.9999999242136255E-5	45.79999923706055	2	1146.547119140625	1146.5504150390625	-0.0031999999191612005	-2.7909805597621085
a1	pepa1a8	DaPR130904_VB97_O1899.m	2034	21.299999237060547	EELGFRPEYSASQLK		1	a1.a1	0.003100000089034438	35.599998474121094	2	1753.8785400390625	1753.8759765625	0.0026000000070780516	1.4824309368635677
a1	pepa1b22	DaPR130904_VB97_O1899.m	2071	21.459999084472656	LPKPVQDLIK		1	a1.a1	0.02199999988079071	47.0	2	1150.7213134765625	1150.7198486328125	0.001500000013038516	1.303531884689995
a1	pepa1a2	DaPR130904_VB97_O1899.m	2090	21.549999237060547	AMVEYEIDLQK	M2:+15.99491	1	a1.a1	1.2000000424450263E-5	49.599998474121094	2	1354.656982421875	1354.65625	6.99999975040555E-4	0.5167362384668104
a1	pepa1b29	DaPR130904_VB97_O1899.m	2197	22.059999465942383	MAIMVQSPMFDGK	M4:+15.99491 - M9:+15.99491	1	a1.a1	3.400000139208714E-7	41.29999923706055	2	1486.675537109375	1486.67431640625	0.0013000000035390258	0.8744349648021944
a1	pepa1b29	DaPR130904_VB97_O1899.m	2095	21.559999465942383	MAIMVQSPMFDGK	M1:+15.99491 - M9:+15.99491	1	a1.a1	0.009100000374019146	34.29999923706055	2	1486.67529296875	1486.67431640625	0.0010999999940395355	0.7399065026552517
a1	pepa1b20	DaPR130904_VB97_O1899.m	2100	21.579999923706055	LEQMPSKEDAIEHFMK		1	a1.a1	9.10000002477318E-4	30.0	2	1932.92236328125	1932.9197998046875	0.0026000000070780516	1.3451153055293703
a1	pepa1b18	DaPR130904_VB97_O1899.m	2130	21.729999542236328	HPDVEVDGFSELR		1	a1.a1	0.003700000001117587	37.70000076293945	3	1499.7154541015625	1499.712890625	0.0024999999441206455	1.6669857008955757
a1	pepa1b18	DaPR130904_VB97_O1899.m	2128	21.729999542236328	HPDVEVDGFSELR		1	a1.a1	3.9000000106170774E-4	37.099998474121094	2	1499.714599609375	1499.712890625	0.0017000000225380063	1.1335503169740293
a1	pepa1b31	DaPR130904_VB97_O1899.m	2159	21.860000610351562	MIFDVESMK	M8:+15.99491	1	a1.a1	0.0031999999191612005	38.599998474121094	2	1115.513427734375	1115.5115966796875	0.0019000000320374966	1.7032543970791818
a1	pepa1b24	DaPR130904_VB97_O1899.m	2199	22.059999465942383	KFYPLEIDYGQDEEAVKK		1	a1.a1	0.012000000104308128	40.79999923706055	3	2172.087158203125	2172.08642578125	7.999999797903001E-4	0.3683094605697185
a1	pepa1b12	DaPR130904_VB97_O1899.m	2212	22.110000610351562	GFSLLATEDKEALK		1	a1.a1	0.006200000178068876	51.400001525878906	2	1521.8240966796875	1521.8162841796875	0.007799999788403511	5.125454280841781
a1	pepa1b44	DaPR130904_VB97_O1899.m	2356	22.709999084472656	SDAYYCTGDVTAWTK	C6:+57.02146	1	a1.a1	7.999999773744548E-9	52.400001525878906	2	1737.7447509765625	1737.742919921875	0.0019000000320374966	1.093372333879465
a1	pepa1b19	DaPR130904_VB97_O1899.m	2382	22.809999465942383	IAPPEAPVTGY		1	a1.a1	0.020999999716877937	32.20000076293945	2	1114.580322265625	1114.5782470703125	0.0020000000949949026	1.7944007971193914
a1	pepa1b28	DaPR130904_VB97_O1899.m	2390	22.860000610351562	MAIMVQSPMFDGK	M9:+15.99491	1	a1.a1	8.799999704933725E-6	49.0	2	1470.6798095703125	1470.679443359375	5.000000237487257E-4	0.33997893015122926
a1	pepa1b40	DaPR130904_VB97_O1899.m	2394	22.8799991607666	QQVPSGESAILDR	Q1:-17.02655	1	a1.a1	1.500000071246177E-4	46.900001525878906	2	1382.6934814453125	1382.6915283203125	0.002099999925121665	1.5187768798097256
a1	pepa1b23	DaPR130904_VB97_O1899.m	2509	23.329999923706055	KFYPLEIDYGQDEEAVK		1	a1.a1	0.0017000000225380063	42.5	3	2043.9949951171875	2043.991455078125	0.003599999938160181	1.761259778858803
a1	pepa1b23	DaPR130904_VB97_O1899.m	2511	23.329999923706055	KFYPLEIDYGQDEEAVK		1	a1.a1	1.1999999696854502E-4	42.900001525878906	2	2043.99609375	2043.991455078125	0.004800000227987766	2.348346523691461
a1	pepa1a3	DaPR130904_VB97_O1899.m	2586	23.610000610351562	AQNDLIWNIK		1	a1.a1	1.1000000085914508E-5	45.70000076293945	2	1214.654296875	1214.6531982421875	0.0010999999940395355	0.905608280315258
a1	pepa1b50	DaPR130904_VB97_O1899.m	2639	23.829999923706055	VVSEDFLQDVSASTK		1	a1.a1	7.499999810534064E-6	55.20000076293945	2	1624.8095703125	1624.806884765625	0.0027000000700354576	1.6617359855814047
a1	pepa1a4	DaPR130904_VB97_O1899.m	2750	24.280000686645508	AQNDLIWNIKDELK		1	a1.a1	0.03999999910593033	28.700000762939453	3	1699.9090576171875	1699.90185546875	0.007199999876320362	4.235538571334139
a1	pepa1a4	DaPR130904_VB97_O1899.m	2761	24.329999923706055	AQNDLIWNIKDELK		1	a1.a1	0.006800000090152025	28.5	2	1699.90673828125	1699.90185546875	0.004999999888241291	2.9413462148745846
a1	pepa1b43	DaPR130904_VB97_O1899.m	2766	24.350000381469727	SATLGLVDIVK		1	a1.a1	9.899999895424116E-6	45.79999923706055	2	1115.67138671875	1115.66748046875	0.004000000189989805	3.585297823962026
a1	pepa1b27	DaPR130904_VB97_O1899.m	2779	24.3799991607666	MAIMVQSPMFDGK		1	a1.a1	4.399999852466863E-6	46.0	2	1454.6875	1454.6844482421875	0.003100000089034438	2.1310464223223247
a1	pepa1b10	DaPR130904_VB97_O1899.m	2800	24.459999084472656	FYTLIPHDFGMK		1	a1.a1	0.004900000058114529	32.79999923706055	2	1468.7310791015625	1468.7298583984375	0.00139999995008111	0.9532045270787418
a1	pepa1b37	DaPR130904_VB97_O1899.m	2878	24.780000686645508	NTHATTHNAYDLEVIDIFK		1	a1.a1	0.01899999938905239	33.400001525878906	2	2202.093994140625	2202.0830078125	0.010999999940395355	4.995270342384826
a1	pepa1b37	DaPR130904_VB97_O1899.m	2876	24.780000686645508	NTHATTHNAYDLEVIDIFK		1	a1.a1	0.014000000432133675	35.5	3	2202.0869140625	2202.0830078125	0.004000000189989805	1.8164620388053927
a1	pepa1b45	DaPR130904_VB97_O1899.m	2956	25.079999923706055	SLQELFLAH		1	a1.a1	0.003000000026077032	46.599998474121094	2	1057.569580078125	1057.568115234375	0.001500000013038516	1.4183483705974727
a1	pepa1a9	DaPR130904_VB97_O1899.m	2957	25.079999923706055	FYPLEIDYGQDEEAVK		1	a1.a1	5.200000014156103E-4	32.29999923706055	2	1915.900146484375	1915.8963623046875	0.003800000064074993	1.9834058557864072
a1	pepa1b48	DaPR130904_VB97_O1899.m	3333	26.649999618530273	VFSATLGLVDIVK		1	a1.a1	5.0999999075429514E-5	46.5	2	1361.805908203125	1361.8043212890625	0.0017000000225380063	1.2483438302859937
a2	pepa2b15	DaPR130904_VB97_O1899.m	614	12.350000381469727	KPPMNGYQK		1	a2.a1	0.024000000208616257	34.5	2	1062.53955078125	1062.54052734375	-8.999999845400453E-4	-0.8470265005231936
a2	pepa2b24	DaPR130904_VB97_O1899.m	686	13.0600004196167	SDIPEKPK		1	a2.a1	3.4999999343199306E-7	34.599998474121094	2	913.4996948242188	913.4993286132812	3.000000142492354E-4	0.32840748192409097
a2	pepa2b28	DaPR130904_VB97_O1899.m	864	14.760000228881836	TTESHMDWEK	M6:+15.99491	1	a2.a1	0.023000000044703484	28.5	2	1279.524169921875	1279.5263671875	-0.002099999925121665	-1.6412322395025205
a2	pepa2b16	DaPR130904_VB97_O1899.m	1014	15.899999618530273	MVEIGSR	M1:+15.99491	1	a2.a1	0.017000000923871994	29.700000762939453	2	807.4025268554688	807.4033203125	-7.999999797903001E-4	-0.9908306786262231
a2	pepa2b27	DaPR130904_VB97_O1899.m	1057	16.149999618530273	TTESHMDWEK		1	a2.a1	0.0013000000035390258	39.5	2	1263.5318603515625	1263.531494140625	5.000000237487257E-4	0.3957163126264568
a2	pepa2a6	DaPR130904_VB97_O1899.m	1150	16.700000762939453	EDHPDLIQNAK		1	a2.a1	2.099999983329326E-4	29.899999618530273	2	1279.62890625	1279.6280517578125	7.999999797903001E-4	0.6251816523491713
a2	pepa2b30	DaPR130904_VB97_O1899.m	1249	17.209999084472656	VRPDEIMR		1	a2.a1	9.999999747378752E-5	40.599998474121094	2	1015.5374755859375	1015.5358276367188	0.0017000000225380063	1.6739931534410981
a2	pepa2a3	DaPR130904_VB97_O1899.m	1281	17.360000610351562	AMEMTWNNMEK	M4:+15.99491 - M9:+15.99491	1	a2.a1	0.005100000184029341	31.399999618530273	2	1416.5650634765625	1416.5595703125	0.005499999970197678	3.882646438218162
a2	pepa2a8	DaPR130904_VB97_O1899.m	1288	17.40999984741211	FREDHPDLIQNAK		1	a2.a1	0.0017000000225380063	32.400001525878906	2	1582.7998046875	1582.7977294921875	0.002199999988079071	1.3899438614843742
a2	pepa2b22	DaPR130904_VB97_O1899.m	1319	17.559999465942383	RPVSAMF	M6:+15.99491	1	a2.a1	0.01600000075995922	31.0	2	823.41455078125	823.4135131835938	0.0010000000474974513	1.2144566872981166
a2	pepa2a4	DaPR130904_VB97_O1899.m	1325	17.610000610351562	DFSGDMCK	C7:+57.02146	1	a2.a1	5.39999979082495E-4	33.70000076293945	2	959.3589477539062	959.3602294921875	-0.0012000000569969416	-1.2508336494542103
a2	pepa2b12	DaPR130904_VB97_O1899.m	1410	18.030000686645508	LHPEMSNLDLTK	M5:+15.99491	1	a2.a1	0.005400000140070915	32.20000076293945	3	1413.7059326171875	1413.7047119140625	0.0013000000035390258	0.9195696898957858
a2	pepa2b12	DaPR130904_VB97_O1899.m	1409	18.030000686645508	LHPEMSNLDLTK	M5:+15.99491	1	a2.a1	0.014000000432133675	21.899999618530273	2	1413.7054443359375	1413.7047119140625	7.999999797903001E-4	0.5658890240997735
a2	pepa2b33	DaPR130904_VB97_O1899.m	1411	18.030000686645508	YIQDFQR		1	a2.a1	0.006000000052154064	35.599998474121094	2	969.4805297851562	969.4793090820312	0.0012000000569969416	1.23777789350985
a2	pepa2a5	DaPR130904_VB97_O1899.m	1554	18.729999542236328	EDHPDLIQNAK	E1:-18.01056	1	a2.a1	0.003599999938160181	29.200000762939453	2	1261.6190185546875	1261.6175537109375	0.001500000013038516	1.1889498593503216
a2	pepa2b14	DaPR130904_VB97_O1899.m	1562	18.780000686645508	KPLTPYFR		1	a2.a1	0.02800000086426735	31.100000381469727	2	1021.5840454101562	1021.5833740234375	6.99999975040555E-4	0.685210813762221
a2	pepa2b26	DaPR130904_VB97_O1899.m	1563	18.780000686645508	TPQQLWYTHEK		1	a2.a1	0.0024999999441206455	35.20000076293945	2	1430.7073974609375	1430.7066650390625	6.99999975040555E-4	0.48926868948460717
a2	pepa2b18	DaPR130904_VB97_O1899.m	1717	19.649999618530273	MWNDLSEK		1	a2.a1	0.017999999225139618	30.799999237060547	2	1022.4660034179688	1022.4616088867188	0.004399999976158142	4.303340035376947
a2	pepa2b10	DaPR130904_VB97_O1899.m	1737	19.799999237060547	HPELNISEEGITK		1	a2.a1	2.899999963119626E-4	32.099998474121094	2	1466.75146484375	1466.7490234375	0.0024999999441206455	1.704449707600009
a2	pepa2b10	DaPR130904_VB97_O1899.m	1741	19.809999465942383	HPELNISEEGITK		1	a2.a1	0.002199999988079071	46.70000076293945	3	1466.7513427734375	1466.7490234375	0.002300000051036477	1.5680938008372793
a2	pepa2b20	DaPR130904_VB97_O1899.m	1770	19.950000762939453	QLQEERPELSESELTR		1	a2.a1	8.900000248104334E-4	30.799999237060547	2	1943.969970703125	1943.96728515625	0.0027000000700354576	1.3889122983972644
a2	pepa2b11	DaPR130904_VB97_O1899.m	1851	20.3799991607666	LHPEMSNLDLTK		1	a2.a1	0.009999999776482582	22.200000762939453	2	1397.7108154296875	1397.7098388671875	0.0010999999940395355	0.7870016819306794
a2	pepa2b17	DaPR130904_VB97_O1899.m	1889	20.559999465942383	MVLCSQQWK	C4:+57.02146	1	a2.a1	0.0019000000320374966	43.0	2	1179.5604248046875	1179.5653076171875	-0.004900000058114529	-4.154072713458236
a2	pepa2b13	DaPR130904_VB97_O1899.m	1890	20.579999923706055	KDYEVELLR		1	a2.a1	0.017999999225139618	42.400001525878906	2	1164.62744140625	1164.6263427734375	0.0010999999940395355	0.9445089413141721
a2	pepa2b32	DaPR130904_VB97_O1899.m	1980	21.030000686645508	WVEISNEVR		1	a2.a1	0.003700000001117587	35.900001525878906	2	1131.580810546875	1131.5797119140625	0.0010999999940395355	0.9720923611990976
a2	pepa2a7	DaPR130904_VB97_O1899.m	2050	21.3799991607666	FLESLPEEEQQR		1	a2.a1	7.599999662488699E-5	36.900001525878906	2	1504.729248046875	1504.7281494140625	0.0010999999940395355	0.7310290529673901
a2	pepa2a2	DaPR130904_VB97_O1899.m	2170	21.90999984741211	AMEMTWNNMEK		1	a2.a1	7.100000220816582E-5	49.400001525878906	2	1384.5743408203125	1384.56982421875	0.004600000102072954	3.3223316163693846
a2	pepa2b19	DaPR130904_VB97_O1899.m	2250	22.299999237060547	QLQEERPELSESELTR	Q1:-17.02655	1	a2.a1	0.017000000923871994	30.100000381469727	2	1926.9422607421875	1926.9407958984375	0.0015999999595806003	0.8303316650860564
a2	pepa2b29	DaPR130904_VB97_O1899.m	2283	22.450000762939453	VHLDLWVK		1	a2.a1	7.50000006519258E-4	31.200000762939453	2	1009.5836181640625	1009.5833740234375	3.000000142492354E-4	0.2971522926864987
a2	pepa2b23	DaPR130904_VB97_O1899.m	2518	23.360000610351562	RPVSAMFIFSEEK		1	a2.a1	0.002899999963119626	38.5	2	1540.7841796875	1540.7833251953125	0.0010000000474974513	0.6490205541202164
a2	pepa2a9	DaPR130904_VB97_O1899.m	2644	23.850000381469727	FSQELLSNGELNHLPLK		1	a2.a1	0.0430000014603138	31.700000762939453	2	1939.0321044921875	1939.02880859375	0.0034000000450760126	1.7534551472403388
a2	pepa2b25	DaPR130904_VB97_O1899.m	2907	24.899999618530273	TLTELILDAQEHVK		1	a2.a1	4.6999999904073775E-4	48.099998474121094	2	1609.8824462890625	1609.8800048828125	0.0024999999441206455	1.5529107365381727
a2	pepa2b21	DaPR130904_VB97_O1899.m	2975	25.149999618530273	RAEEIWQQSVIGDYLAR		1	a2.a1	9.599999757483602E-4	36.20000076293945	2	2034.0570068359375	2034.041015625	0.01600000075995922	7.866115106357823
a2	pepa2b31	DaPR130904_VB97_O1899.m	3423	27.030000686645508	WSQEDMLTLLECMK	C12:+57.02146 - M13:+15.99491	1	a2.a1	0.026000000536441803	26.700000762939453	2	1799.80517578125	1799.8017578125	0.003599999938160181	2.0002202589998928
a2	pepa2b31	DaPR130904_VB97_O1899.m	3144	25.850000381469727	WSQEDMLTLLECMK	C12:+57.02146 - M6:+15.99491	1	a2.a1	9.500000160187483E-4	33.900001525878906	2	1799.8006591796875	1799.8017578125	-0.0010000000474974513	-0.5556167745456939
a2	pepa2a1	DaPR130904_VB97_O1899.m	3334	26.649999618530273	AEEIWQQSVIGDYLAR		1	a2.a1	1.1000000085914508E-5	41.400001525878906	2	1877.9439697265625	1877.9395751953125	0.004399999976158142	2.3429933711794355
a3	pepa3b19	DaPR130904_VB97_O1899.m	687	13.079999923706055	VLHNAQEVEK		1	a3.a1	4.5000000682193786E-5	49.099998474121094	2	1166.6146240234375	1166.6168212890625	-0.002199999988079071	-1.8857948453444755
a3	pepa3b18	DaPR130904_VB97_O1899.m	770	13.949999809265137	VADNPSYNTK		1	a3.a1	0.002899999963119626	29.899999618530273	2	1108.5283203125	1108.52734375	0.0010000000474974513	0.9020977724505962
a3	pepa3a1	DaPR130904_VB97_O1899.m	856	14.699999809265137	AADETLCQTK	C7:+57.02146	1	a3.a1	5.200000032345997E-6	45.900001525878906	2	1136.5263671875	1136.525634765625	7.999999797903001E-4	0.7038996352733183
a3	pepa3b15	DaPR130904_VB97_O1899.m	1128	16.579999923706055	SEAHTADGISIR		1	a3.a1	1.500000053056283E-6	57.099998474121094	2	1256.6243896484375	1256.6234130859375	0.0010999999940395355	0.8753616895758962
a3	pepa3a7	DaPR130904_VB97_O1899.m	1317	17.559999465942383	GASFVTSTNPR		1	a3.a1	0.04800000041723251	34.099998474121094	2	1136.572509765625	1136.5699462890625	0.0027000000700354576	2.3755687706252
a3	pepa3b11	DaPR130904_VB97_O1899.m	1392	17.950000762939453	LTTTGQVTSPVK		1	a3.a1	0.010999999940395355	37.29999923706055	2	1231.689453125	1231.689697265625	-1.9999999494757503E-4	-0.16237855637794074
a3	pepa3b13	DaPR130904_VB97_O1899.m	1585	18.899999618530273	NLQDVVER		1	a3.a1	0.004699999932199717	33.0	2	972.5119018554688	972.5112915039062	6.000000284984708E-4	0.6169594468878831
a3	pepa3b14	DaPR130904_VB97_O1899.m	1612	19.010000228881836	SATNLPQLK		1	a3.a1	0.004999999888241291	29.600000381469727	2	971.5537109375	971.5524291992188	0.0013000000035390258	1.3380646936475913
a3	pepa3b16	DaPR130904_VB97_O1899.m	1753	19.860000610351562	TGKPLPFGTLGVHK		1	a3.a1	3.1999999191612005E-4	31.700000762939453	3	1451.8404541015625	1451.8372802734375	0.003100000089034438	2.135225573247842
a3	pepa3a6	DaPR130904_VB97_O1899.m	1999	21.110000610351562	FLHDNMVEIPNR		1	a3.a1	2.500000118743628E-4	37.900001525878906	2	1484.7320556640625	1484.73193359375	1.9999999494757503E-4	0.13470444759915745
a3	pepa3a8	DaPR130904_VB97_O1899.m	2002	21.1299991607666	GSAGDGFHGDVYLTVK		1	a3.a1	0.0024999999441206455	35.099998474121094	2	1622.78759765625	1622.78125	0.006300000008195639	3.882223810631062
a3	pepa3a5	DaPR130904_VB97_O1899.m	2036	21.309999465942383	EDEQQQALQDIASR		1	a3.a1	0.005499999970197678	36.70000076293945	2	1630.767822265625	1630.76708984375	6.99999975040555E-4	0.42924583124106624
a3	pepa3b21	DaPR130904_VB97_O1899.m	2216	22.1299991607666	VVPNPFSESGGDMK		1	a3.a1	0.002199999988079071	32.099998474121094	2	1463.6876220703125	1463.6839599609375	0.003700000001117587	2.527868107003326
a3	pepa3a4	DaPR130904_VB97_O1899.m	2228	22.200000762939453	ALDLADMITR	M7:+15.99491	1	a3.a1	9.200000204145908E-5	53.400001525878906	2	1134.585205078125	1134.582763671875	0.0024999999441206455	2.203453131995273
a3	pepa3b10	DaPR130904_VB97_O1899.m	2608	23.709999084472656	LLLPGVIK		1	a3.a1	0.032999999821186066	27.700000762939453	2	852.5938110351562	852.5921020507812	0.0017000000225380063	1.9939195055278056
a3	pepa3a9	DaPR130904_VB97_O1899.m	2749	24.280000686645508	HVLDALDPNAYEAFK		1	a3.a1	0.0032999999821186066	29.600000381469727	2	1702.83984375	1702.8438720703125	-0.004000000189989805	-2.3490117065909377
a3	pepa3b17	DaPR130904_VB97_O1899.m	2805	24.479999542236328	TQIIQDFLR		1	a3.a1	0.013000000268220901	42.70000076293945	2	1133.6373291015625	1133.6318359375	0.00559999980032444	4.93987520709782
a3	pepa3a2	DaPR130904_VB97_O1899.m	2823	24.549999237060547	AAVWEITGAEFSK		1	a3.a1	5.6999999742402E-7	65.0999984741211	2	1408.7115478515625	1408.7110595703125	5.000000237487257E-4	0.35493440642202134
a3	pepa3a3	DaPR130904_VB97_O1899.m	3006	25.260000228881836	ALDLADMITR		1	a3.a1	3.1999999191612005E-4	53.70000076293945	2	1118.5887451171875	1118.5877685546875	8.999999845400453E-4	0.8045859340147474
a3	pepa3b12	DaPR130904_VB97_O1899.m	3092	25.6299991607666	IYYPDFIVPDPK		1	a3.a1	8.299999753944576E-4	36.599998474121094	2	1466.7635498046875	1466.7569580078125	0.006599999964237213	4.499722962420103
a3	pepa3b20	DaPR130904_VB97_O1899.m	3376	26.829999923706055	VLLDIFTGVR		1	a3.a1	3.000000106112566E-6	58.0	2	1132.6763916015625	1132.6728515625	0.0035000001080334187	3.0900361946569457
a4	pepa4a5	DaPR130904_VB97_O1899.m	698	13.210000038146973	GMGSLDAMDK	M2:+15.99491 - M8:+15.99491	1	a4.a1	0.0015999999595806003	32.0	2	1056.433837890625	1056.4339599609375	-1.9999999494757503E-4	-0.18931613572415848
a4	pepa4b12	DaPR130904_VB97_O1899.m	848	14.65999984741211	PQATAVYK		1	a4.a1	2.2999999771400326E-7	38.599998474121094	2	877.4793701171875	877.4782104492188	0.0010999999940395355	1.2535923752185234
a4	pepa4b15	DaPR130904_VB97_O1899.m	930	15.279999732971191	VAQGVSGAVQDK		1	a4.a1	2.4000000209412065E-8	64.0	2	1158.6121826171875	1158.61181640625	5.000000237487257E-4	0.43155094456019955
a4	pepa4a1	DaPR130904_VB97_O1899.m	1027	15.979999542236328	AMMYSGELK	M2:+15.99491 - M3:+15.99491	1	a4.a1	0.004000000189989805	30.600000381469727	2	1061.4649658203125	1061.464599609375	3.9999998989515007E-4	0.3768378050877555
a4	pepa4b14	DaPR130904_VB97_O1899.m	1208	17.0	TSSAQVEGGVHSLHSYEK		1	a4.a1	7.000000096013537E-6	38.20000076293945	2	1915.9171142578125	1915.9149169921875	0.002300000051036477	1.200470871977587
a4	pepa4a7	DaPR130904_VB97_O1899.m	1506	18.510000228881836	LIAGIQHSCQDIGAK	C9:+57.02146	1	a4.a1	0.005100000184029341	35.400001525878906	2	1610.837646484375	1610.832275390625	0.005400000140070915	3.3523044096949333
a4	pepa4a9	DaPR130904_VB97_O1899.m	2135	21.75	LQVIGGNVVTAAQAK		2	a4.a1 a4.a2	3.7000001611886546E-5	52.900001525878906	2	1468.8519287109375	1468.8486328125	0.0032999999821186066	2.2466576258439117
a4	pepa4b13	DaPR130904_VB97_O1899.m	2322	22.600000381469727	REDLVVAPAGITLK		1	a4.a1	0.03700000047683716	32.20000076293945	3	1481.870849609375	1481.8690185546875	0.0019000000320374966	1.2821646233555952
a4	pepa4b13	DaPR130904_VB97_O1899.m	2321	22.600000381469727	REDLVVAPAGITLK		1	a4.a1	9.499999720219421E-8	45.70000076293945	2	1481.8697509765625	1481.8690185546875	7.999999797903001E-4	0.5398587660403109
a4	pepa4b10	DaPR130904_VB97_O1899.m	2425	23.030000686645508	KYEQGFITDPVVLSPK		1	a4.a1	1.500000071246177E-4	35.20000076293945	2	1820.9822998046875	1820.979736328125	0.0026000000070780516	1.4278028224085377
a4	pepa4b10	DaPR130904_VB97_O1899.m	2426	23.030000686645508	KYEQGFITDPVVLSPK		1	a4.a1	0.010999999940395355	39.900001525878906	3	1820.9827880859375	1820.979736328125	0.003100000089034438	1.7023803325155973
a4	pepa4a2	DaPR130904_VB97_O1899.m	2557	23.479999542236328	DKYPNLQVIGGNVVTAAQAK		1	a4.a1	1.1000000085914508E-5	52.70000076293945	3	2086.126708984375	2086.129638671875	-0.002899999963119626	-1.390134107373067
a4	pepa4a4	DaPR130904_VB97_O1899.m	2676	23.979999542236328	FGVPVIADGGIQNVGHIAK		1	a4.a1	5.900000178371556E-5	46.599998474121094	2	1892.0430908203125	1892.039306640625	0.0038999998942017555	2.061267903110495
a4	pepa4b11	DaPR130904_VB97_O1899.m	2692	24.049999237060547	NLIDAGVDALR		1	a4.a1	3.600000054575503E-4	50.599998474121094	2	1156.6348876953125	1156.6324462890625	0.002400000113993883	2.0749894417142105
a4	pepa4b16	DaPR130904_VB97_O1899.m	2857	24.700000762939453	YEQGFITDPVVLSPK		1	a4.a1	0.017999999225139618	43.20000076293945	2	1692.8900146484375	1692.8846435546875	0.0052999998442828655	3.13075073630181
a4	pepa4a3	DaPR130904_VB97_O1899.m	2905	24.8799991607666	FGVPVIADGGIQNVGH		1	a4.a1	5.700000201613875E-6	45.599998474121094	2	1579.8262939453125	1579.8231201171875	0.0031999999191612005	2.0255431626572427
a4	pepa4a8	DaPR130904_VB97_O1899.m	3579	27.75	LPIVNEDDELVAIIAR		1	a4.a1	1.0999999631167157E-6	43.79999923706055	2	1779.9920654296875	1779.9854736328125	0.006599999964237213	3.707895408138991
a4	pepa4a6	DaPR130904_VB97_O1899.m	1147	16.68000030517578	IAQGVSGSIQDK		1	a4.a2	6.199999916134402E-6	53.400001525878906	2	1202.634765625	1202.637939453125	-0.0031999999191612005	-2.6608173700360185
a5	pepa5a5	DaPR130904_VB97_O1899.m	805	14.260000228881836	DPNNPYDK		1	a5.a1	0.026000000536441803	37.5	2	962.4229736328125	962.4218139648438	0.0010999999940395355	1.142949981056557
a5	pepa5b10	DaPR130904_VB97_O1899.m	927	15.25	SDMEWTSSSK	M3:+15.99491	1	a5.a1	0.009399999864399433	25.200000762939453	2	1173.47021484375	1173.4732666015625	-0.003000000026077032	-2.556513310921162
a5	pepa5a9	DaPR130904_VB97_O1899.m	1025	15.960000038146973	PVTMGDEGGLR	M4:+15.99491	1	a5.a1	0.0017000000225380063	29.700000762939453	2	1147.541015625	1147.5416259765625	-6.000000284984708E-4	-0.5228568750069248
a5	pepa5a6	DaPR130904_VB97_O1899.m	1067	16.209999084472656	GDSPLHSIR		1	a5.a1	0.04500000178813934	38.599998474121094	2	981.5127563476562	981.5115966796875	0.0010999999940395355	1.1207203233875964
a5	pepa5a4	DaPR130904_VB97_O1899.m	1415	18.049999237060547	AVSSNGPSGNDTPEELR		1	a5.a1	2.2000000171829015E-4	34.5	2	1729.8038330078125	1729.7991943359375	0.004699999932199717	2.7170783450410996
a5	pepa5b12	DaPR130904_VB97_O1899.m	1421	18.079999923706055	VILDEGHAIR		1	a5.a1	7.399999885819852E-4	50.79999923706055	2	1122.626220703125	1122.626953125	-6.99999975040555E-4	-0.6235374743961032
a5	pepa5a7	DaPR130904_VB97_O1899.m	1478	18.3799991607666	IREPALLSK		1	a5.a1	6.000000284984708E-4	35.70000076293945	2	1026.6297607421875	1026.6309814453125	-0.0012000000569969416	-1.1688718523841513
a5	pepa5a8	DaPR130904_VB97_O1899.m	1530	18.610000610351562	PVTMGDEGGLR		1	a5.a1	4.199999966658652E-5	40.099998474121094	2	1131.549072265625	1131.5467529296875	0.002400000113993883	2.120990677389196
a5	pepa5a3	DaPR130904_VB97_O1899.m	1861	20.40999984741211	AVLDLESER		1	a5.a1	0.0010999999940395355	42.79999923706055	2	1031.5377197265625	1031.5372314453125	6.000000284984708E-4	0.5816562022272292
a5	pepa5a1	DaPR130904_VB97_O1899.m	1862	20.40999984741211	AGGVGLNLSAASR		1	a5.a1	1.6999999630229468E-8	65.0	2	1172.6419677734375	1172.6385498046875	0.0034000000450760126	2.8994442026848857
a5	pepa5a2	DaPR130904_VB97_O1899.m	1948	20.860000610351562	ASGFVFTR		1	a5.a1	0.010999999940395355	38.70000076293945	2	884.4633178710938	884.462890625	3.9999998989515007E-4	0.4522518628367694
a5	pepa5b14	DaPR130904_VB97_O1899.m	1988	21.059999465942383	YYTGVVNNNEMVALQR	M11:+15.99491	1	a5.a1	0.04899999871850014	24.100000381469727	2	1886.9117431640625	1886.9068603515625	0.004800000227987766	2.543845872229987
a5	pepa5b13	DaPR130904_VB97_O1899.m	2765	24.329999923706055	WVLTGTPIQNSLK		1	a5.a1	0.01899999938905239	26.5	2	1456.8197021484375	1456.8162841796875	0.0035000001080334187	2.402499303475468
a5	pepa5b11	DaPR130904_VB97_O1899.m	2942	25.010000228881836	TLGFNLESGWGSGR		1	a5.a1	9.399999726156238E-6	50.0	2	1480.720947265625	1480.71826171875	0.0027000000700354576	1.8234394346574891
a6	pepa6a9	DaPR130904_VB97_O1899.m	601	12.199999809265137	PQPQNGSSGMGSTVSK	M10:+15.99491	1	a6.a1	0.010999999940395355	34.20000076293945	2	1577.7237548828125	1577.7227783203125	0.0010000000474974513	0.6338249413893099
a6	pepa6a1	DaPR130904_VB97_O1899.m	684	13.0600004196167	AAGPSLSHTSGGTQSK		1	a6.a1	1.8000000636675395E-5	52.5	2	1485.7303466796875	1485.7296142578125	7.999999797903001E-4	0.5384559694530525
a6	pepa6b10	DaPR130904_VB97_O1899.m	1024	15.960000038146973	SGGVGGSNTNWK		1	a6.a1	0.0017999999690800905	44.400001525878906	2	1163.5435791015625	1163.54443359375	-7.999999797903001E-4	-0.6875543010587073
a6	pepa6a2	DaPR130904_VB97_O1899.m	1179	16.850000381469727	ATAFNEQVDK		1	a6.a1	0.0038999998942017555	49.099998474121094	2	1122.54296875	1122.54296875	0.0	0.0
a6	pepa6a3	DaPR130904_VB97_O1899.m	1351	17.75	ATVMDVKPVDYR	M4:+15.99491	1	a6.a1	0.008500000461935997	30.200000762939453	2	1409.7091064453125	1409.709716796875	-6.000000284984708E-4	-0.42561955936700463
a6	pepa6a3	DaPR130904_VB97_O1899.m	1352	17.760000228881836	ATVMDVKPVDYR	M4:+15.99491	1	a6.a1	0.03200000151991844	30.5	3	1409.7095947265625	1409.709716796875	-1.9999999494757503E-4	-0.1418731761330358
a6	pepa6b12	DaPR130904_VB97_O1899.m	1412	18.030000686645508	VIDQQNGLYR		1	a6.a1	7.200000109151006E-4	39.599998474121094	2	1205.628173828125	1205.627685546875	5.000000237487257E-4	0.4147217501246454
a6	pepa6a6	DaPR130904_VB97_O1899.m	1934	20.799999237060547	FIVNTLK		1	a6.a1	0.01600000075995922	18.399999618530273	2	834.509765625	834.5087890625	0.0010000000474974513	1.198309784874605
a6	pepa6a8	DaPR130904_VB97_O1899.m	2041	21.329999923706055	NIYLMDTSGK		1	a6.a1	0.024000000208616257	35.20000076293945	2	1141.5548095703125	1141.55615234375	-0.00139999995008111	-1.2263960447383548
a6	pepa6b11	DaPR130904_VB97_O1899.m	2231	22.209999084472656	VGQLSEGAIAAIMQK	M13:+15.99491	1	a6.a1	1.1000000199601345E-7	65.19999694824219	2	1531.82373046875	1531.8153076171875	0.008500000461935997	5.548972137612437
a6	pepa6a4	DaPR130904_VB97_O1899.m	2916	24.90999984741211	DKNEQAFEEVFQNANFR		1	a6.a1	0.03400000184774399	26.299999237060547	3	2085.96044921875	2085.962890625	-0.002300000051036477	-1.1026083260509714
a6	pepa6a7	DaPR130904_VB97_O1899.m	3038	25.399999618530273	NEQAFEEVFQNANFR		1	a6.a1	0.04500000178813934	25.899999618530273	2	1842.831787109375	1842.8409423828125	-0.009100000374019146	-4.938028109063364
a6	pepa6a5	DaPR130904_VB97_O1899.m	3293	26.479999542236328	DSLVDIIGICK	C10:+57.02146	1	a6.a1	2.900000026784255E-6	49.70000076293945	2	1232.65673828125	1232.6558837890625	8.999999845400453E-4	0.7301307659145991
a6	pepa6b13	DaPR130904_VB97_O1899.m	3346	26.700000762939453	VVILMELEVLK	M5:+15.99491	1	a6.a1	0.006500000134110451	35.900001525878906	2	1301.7725830078125	1301.7752685546875	-0.0027000000700354576	-2.074090770700512
a7	pepa7a8	DaPR130904_VB97_O1899.m	912	15.109999656677246	SDAGLESDTAMK	M11:+15.99491	1	a7.a1	0.013000000268220901	32.099998474121094	2	1240.5341796875	1240.53662109375	-0.002400000113993883	-1.9346467272186318
a7	pepa7a7	DaPR130904_VB97_O1899.m	1091	16.360000610351562	QDAQSLHGDIPQK		1	a7.a1	0.02199999988079071	31.200000762939453	2	1436.7135009765625	1436.7132568359375	3.000000142492354E-4	0.20880994368348985
a7	pepa7a3	DaPR130904_VB97_O1899.m	1171	16.799999237060547	EAQELSQNSAIK		1	a7.a1	0.012000000104308128	30.799999237060547	2	1317.6646728515625	1317.6649169921875	-1.9999999494757503E-4	-0.15178365331613428
a7	pepa7a2	DaPR130904_VB97_O1899.m	1526	18.600000381469727	DVESYIHR		1	a7.a1	0.01600000075995922	33.099998474121094	2	1018.4962158203125	1018.4957275390625	5.000000237487257E-4	0.4909200993477404
a7	pepa7a6	DaPR130904_VB97_O1899.m	1573	18.829999923706055	QDAQSLHGDIPQK	Q1:-17.02655	1	a7.a1	0.041999999433755875	30.899999618530273	2	1419.6942138671875	1419.6866455078125	0.007600000128149986	5.353294089366824
a7	pepa7a4	DaPR130904_VB97_O1899.m	1900	20.610000610351562	EEYQLVQVEQK		1	a7.a1	8.299999753944576E-4	35.79999923706055	2	1392.7012939453125	1392.7010498046875	3.9999998989515007E-4	0.28721166681912536
a7	pepa7a9	DaPR130904_VB97_O1899.m	2057	21.399999618530273	STYEQVDLIGK		1	a7.a1	1.2000000104706032E-8	57.099998474121094	2	1252.638916015625	1252.6424560546875	-0.0034000000450760126	-2.714262181232963
a7	pepa7a1	DaPR130904_VB97_O1899.m	2253	22.299999237060547	APQVLVLAPTR		1	a7.a1	2.099999983329326E-4	43.400001525878906	2	1164.712158203125	1164.7103271484375	0.0019000000320374966	1.6313069333636547
a7	pepa7a5	DaPR130904_VB97_O1899.m	3045	25.43000030517578	GAVEALAAALAH		1	a7.a1	1.5999999959603883E-5	52.29999923706055	2	1093.6004638671875	1093.6004638671875	9.999999747378752E-5	0.09144107082779368
a7	pepa7b10	DaPR130904_VB97_O1899.m	3519	27.459999084472656	TFSFAIPLIEK		1	a7.a1	8.699999889358878E-4	36.70000076293945	2	1265.7166748046875	1265.71435546875	0.002300000051036477	1.8171556963851339
a8	pepa8a7	DaPR130904_VB97_O1899.m	1546	18.700000762939453	VIKDEALSDGDDLR		1	a8.a1	3.5000000480067683E-6	51.20000076293945	2	1545.7752685546875	1545.77587890625	-6.000000284984708E-4	-0.3881546068133854
a8	pepa8a7	DaPR130904_VB97_O1899.m	1544	18.68000030517578	VIKDEALSDGDDLR		1	a8.a1	0.009999999776482582	32.5	3	1545.7752685546875	1545.77587890625	-6.99999975040555E-4	-0.4528470036263319
a8	pepa8a2	DaPR130904_VB97_O1899.m	1600	18.959999084472656	DEALSDGDDLR		1	a8.a1	8.699999889358878E-4	45.70000076293945	2	1205.5291748046875	1205.5284423828125	6.99999975040555E-4	0.5806581996995073
a8	pepa8a1	DaPR130904_VB97_O1899.m	1940	20.809999465942383	ALQLLTR		1	a8.a1	0.009999999776482582	36.400001525878906	2	814.516357421875	814.514892578125	0.00139999995008111	1.7188144291012182
a8	pepa8a5	DaPR130904_VB97_O1899.m	2202	22.079999923706055	HMDQPLPTAIGLYK	M2:+15.99491	1	a8.a1	0.03400000184774399	27.799999237060547	2	1599.823974609375	1599.8204345703125	0.003700000001117587	2.3127595579883633
a8	pepa8a9	DaPR130904_VB97_O1899.m	2265	22.350000381469727	YDPVWMTVTR	M6:+15.99491	1	a8.a1	7.399999885819852E-4	37.70000076293945	2	1283.609619140625	1283.6092529296875	3.9999998989515007E-4	0.31162130452253833
a8	pepa8a8	DaPR130904_VB97_O1899.m	2711	24.1299991607666	YDPVWMTVTR		1	a8.a1	2.699999895412475E-4	38.79999923706055	2	1267.6148681640625	1267.6143798828125	5.000000237487257E-4	0.3944417416556518
a8	pepa8a6	DaPR130904_VB97_O1899.m	3049	25.450000762939453	PMTYVVGIDSDGWVR		1	a8.a1	3.000000106112566E-6	46.900001525878906	2	1694.82421875	1694.821044921875	0.0031999999191612005	1.8881048997764296
a8	pepa8a3	DaPR130904_VB97_O1899.m	3129	25.760000228881836	DVDTYYLSNLVK		1	a8.a1	1.8999999440438842E-7	39.29999923706055	2	1429.7261962890625	1429.721435546875	0.004900000058114529	3.427241094864229
a8	pepa8a4	DaPR130904_VB97_O1899.m	3529	27.510000228881836	DVLLTAWENEQAVIER		1	a8.a1	0.027000000700354576	39.79999923706055	2	1885.974365234375	1885.9658203125	0.00860000029206276	4.55999795936798
a9	pepa9a2	DaPR130904_VB97_O1899.m	514	11.25	IHEATGMPAGK	M7:+15.99491	1	a9.a1	0.012000000104308128	32.099998474121094	2	1127.553466796875	1127.5517578125	0.0017000000225380063	1.5076913416693891
a9	pepa9a4	DaPR130904_VB97_O1899.m	949	15.399999618530273	QPTEEEASSK	Q1:-17.02655	1	a9.a1	0.0010999999940395355	35.400001525878906	2	1088.473388671875	1088.474609375	-0.0012000000569969416	-1.1024603115785856
a9	pepa9a8	DaPR130904_VB97_O1899.m	965	15.510000228881836	VMQQQQQTTQQQLPQK	M2:+15.99491	1	a9.a1	0.006000000052154064	39.0	2	1957.9776611328125	1957.9764404296875	0.0013000000035390258	0.6639507895476692
a9	pepa9a7	DaPR130904_VB97_O1899.m	1108	16.459999084472656	VMQQQQQTTQQQLPQK		1	a9.a1	2.699999895412475E-4	37.20000076293945	2	1941.9896240234375	1941.9814453125	0.008200000040233135	4.2224914455419045
a9	pepa9a1	DaPR130904_VB97_O1899.m	1221	17.049999237060547	AQEPSAAIPK		1	a9.a1	0.010999999940395355	37.099998474121094	2	1011.5487060546875	1011.5474243164062	0.0013000000035390258	1.2851597189499573
a9	pepa9a3	DaPR130904_VB97_O1899.m	1613	19.030000686645508	LTAQFVAR		1	a9.a1	0.009999999776482582	42.099998474121094	2	905.5215454101562	905.5208129882812	7.999999797903001E-4	0.883469455716037
a9	pepa9a9	DaPR130904_VB97_O1899.m	2157	21.860000610351562	VQAQVIQETIVPK		1	a9.a1	2.6000000070780516E-4	46.900001525878906	2	1452.8441162109375	1452.842529296875	0.0017000000225380063	1.1701199464203096
a9	pepa9a5	DaPR130904_VB97_O1899.m	2298	22.510000228881836	RTDIFGVEETAIGK		1	a9.a1	9.10000002477318E-4	30.700000762939453	2	1535.806396484375	1535.8067626953125	-3.9999998989515007E-4	-0.26044942606787164
a9	pepa9a6	DaPR130904_VB97_O1899.m	2450	23.1299991607666	TLPLTDQVSVIK		1	a9.a1	0.001500000013038516	43.599998474121094	2	1313.76708984375	1313.7679443359375	-7.999999797903001E-4	-0.6089355302352665
b10	pepb10a8	DaPR130904_VB97_O1899.m	962	15.5	YCVEEEEK	C2:+57.02146	1	b10.a1	0.0017000000225380063	30.799999237060547	2	1085.4471435546875	1085.446044921875	0.0012000000569969416	1.1055363485002256
b10	pepb10a5	DaPR130904_VB97_O1899.m	1336	17.65999984741211	RPELLTHSTTEVTQPR		1	b10.a1	2.1999999262334313E-6	45.400001525878906	3	1864.9866943359375	1864.988037109375	-0.0013000000035390258	-0.6970554114405749
b10	pepb10a3	DaPR130904_VB97_O1899.m	1451	18.25	FAEALGSTEAK		1	b10.a1	1.3000000035390258E-4	41.70000076293945	2	1123.56689453125	1123.5633544921875	0.0035000001080334187	3.115089232876681
b10	pepb10a7	DaPR130904_VB97_O1899.m	1876	20.5	STVVPVPYEK		1	b10.a1	0.019999999552965164	33.400001525878906	2	1118.6134033203125	1118.609619140625	0.003800000064074993	3.3970743671901853
b10	pepb10a6	DaPR130904_VB97_O1899.m	1915	20.700000762939453	SILSPGGSCGPIK	C9:+57.02146	1	b10.a1	0.026000000536441803	32.400001525878906	2	1272.6607666015625	1272.662109375	-0.0013000000035390258	-1.021480873801964
b10	pepb10a1	DaPR130904_VB97_O1899.m	2102	21.600000381469727	ANELPQPPVPEPANAGK		1	b10.a1	0.014000000432133675	32.79999923706055	2	1728.895751953125	1728.8919677734375	0.003800000064074993	2.1979395675999602
b10	pepb10a4	DaPR130904_VB97_O1899.m	2404	22.90999984741211	FGEAIGMGFPVK	M7:+15.99491	1	b10.a1	0.019999999552965164	30.899999618530273	2	1268.636474609375	1268.634765625	0.0017000000225380063	1.3400232033689317
b10	pepb10a2	DaPR130904_VB97_O1899.m	2934	24.979999542236328	DQSAVVVQGLPEGVAFK		1	b10.a1	1.3000000035390258E-4	36.70000076293945	2	1743.9267578125	1743.927978515625	-0.0012000000569969416	-0.6881018435281615
b11	pepb11a4	DaPR130904_VB97_O1899.m	650	12.729999542236328	GEVDTAPQGNK		1	b11.a1	0.019999999552965164	36.400001525878906	2	1115.526611328125	1115.533203125	-0.006500000134110451	-5.826810099333367
b11	pepb11a2	DaPR130904_VB97_O1899.m	886	14.899999618530273	EVGIGGDQGPHDK		1	b11.a1	0.003100000089034438	29.399999618530273	2	1308.611083984375	1308.6182861328125	-0.007199999876320362	-5.501986295482371
b11	pepb11a3	DaPR130904_VB97_O1899.m	1122	16.549999237060547	GAVLAQGQGDGTVSK		1	b11.a1	2.500000118743628E-4	38.70000076293945	2	1387.7230224609375	1387.718017578125	0.005100000184029341	3.6750983408934688
b11	pepb11a6	DaPR130904_VB97_O1899.m	1424	18.079999923706055	TAEVPVSEASGQAPPAK		1	b11.a1	0.027000000700354576	28.200000762939453	2	1638.839111328125	1638.833740234375	0.005400000140070915	3.2950262174237657
b11	pepb11a7	DaPR130904_VB97_O1899.m	1937	20.799999237060547	VEGILQDVQK		1	b11.a1	0.002300000051036477	35.5	2	1128.6260986328125	1128.6263427734375	-1.9999999494757503E-4	-0.17720656285241732
b11	pepb11a1	DaPR130904_VB97_O1899.m	2000	21.1299991607666	APPGGAEAGEPTTLLQR		1	b11.a1	1.700000029813964E-5	44.5	2	1664.8607177734375	1664.8607177734375	9.999999747378752E-5	0.060065083166552326
b11	pepb11a5	DaPR130904_VB97_O1899.m	2232	22.209999084472656	SFSSIVEVAR		1	b11.a1	1.2000000424450263E-5	45.5	2	1094.58740234375	1094.58447265625	0.003000000026077032	2.740766108984601
b12	pepb12a7	DaPR130904_VB97_O1899.m	772	13.960000038146973	TREPVTDNVEK		1	b12.a1	0.0430000014603138	36.099998474121094	2	1287.65771484375	1287.654296875	0.0034000000450760126	2.6404602953816494
b12	pepb12a3	DaPR130904_VB97_O1899.m	990	15.699999809265137	GLHVEVR		1	b12.a1	0.03099999949336052	29.200000762939453	2	809.4644775390625	809.4631958007812	0.0012000000569969416	1.4824640122270318
b12	pepb12a1	DaPR130904_VB97_O1899.m	1348	17.729999542236328	DIQMAETSPEGTKPER		1	b12.a1	0.020999999716877937	27.399999618530273	2	1788.8438720703125	1788.84375	1.9999999494757503E-4	0.11180406055452022
b12	pepb12a6	DaPR130904_VB97_O1899.m	1744	19.809999465942383	TPESTQIGQYGNGLK		1	b12.a1	0.0027000000700354576	39.599998474121094	2	1592.7919921875	1592.7918701171875	9.999999747378752E-5	0.0627828402127832
b12	pepb12a5	DaPR130904_VB97_O1899.m	1875	20.5	SVAVSDEEEVEEEAER		1	b12.a1	0.03200000151991844	34.5	2	1806.7906494140625	1806.7879638671875	0.0027000000700354576	1.4943646537563098
b12	pepb12a2	DaPR130904_VB97_O1899.m	1972	20.979999542236328	FDYVPTDTTPR		1	b12.a1	2.699999895412475E-4	37.0	2	1311.624267578125	1311.6219482421875	0.002300000051036477	1.753554104609866
b12	pepb12a4	DaPR130904_VB97_O1899.m	2896	24.850000381469727	PAPLVQQLSPSLLPNSK		1	b12.a1	2.8000000384054147E-5	58.70000076293945	2	1789.0279541015625	1789.022216796875	0.005799999926239252	3.2419943541135923
b13	pepb13a6	DaPR130904_VB97_O1899.m	840	14.600000381469727	SQHLHEVLSR		1	b13.a1	0.00419999985024333	38.900001525878906	3	1205.6396484375	1205.6390380859375	6.99999975040555E-4	0.5806049347505113
b13	pepb13a7	DaPR130904_VB97_O1899.m	1321	17.579999923706055	TALSAVDMTQR	M8:+15.99491	1	b13.a1	3.3999999868683517E-4	49.400001525878906	2	1208.593994140625	1208.5943603515625	-3.000000142492354E-4	-0.2482222523047102
b13	pepb13a2	DaPR130904_VB97_O1899.m	1596	18.950000762939453	DLDNAGELGR		1	b13.a1	0.009999999776482582	37.0	2	1059.5068359375	1059.5069580078125	-9.999999747378752E-5	-0.09438352123880071
b13	pepb13a4	DaPR130904_VB97_O1899.m	1995	21.100000381469727	FLEENPDPSASEIR		1	b13.a1	2.899999963119626E-4	37.599998474121094	2	1603.7650146484375	1603.76025390625	0.004800000227987766	2.9929661969714565
b13	pepb13a5	DaPR130904_VB97_O1899.m	2134	21.75	LLALMAQEQK		1	b13.a1	3.499999875202775E-4	42.0	2	1144.6412353515625	1144.639892578125	0.00139999995008111	1.2230920476900606
b13	pepb13a1	DaPR130904_VB97_O1899.m	2411	22.950000762939453	AALNLPEAASYDEVR		1	b13.a1	1.199999957179898E-7	56.29999923706055	2	1618.810302734375	1618.8076171875	0.00279999990016222	1.7296681028885392
b13	pepb13a3	DaPR130904_VB97_O1899.m	3338	26.65999984741211	DVFAVYGIAVDPR		1	b13.a1	0.0013000000035390258	43.900001525878906	2	1421.750732421875	1421.7427978515625	0.00800000037997961	5.626897067506617
b14	pepb14a4	DaPR130904_VB97_O1899.m	1174	16.829999923706055	PANWAPGR		1	b14.a1	0.007699999958276749	35.099998474121094	2	868.4432373046875	868.4428100585938	3.9999998989515007E-4	0.46059450923217626
b14	pepb14a3	DaPR130904_VB97_O1899.m	1192	16.90999984741211	HLVSAGYVHVNR		1	b14.a1	5.6999999742402E-7	56.29999923706055	3	1351.7257080078125	1351.723388671875	0.002400000113993883	1.7755112725777307
b14	pepb14a2	DaPR130904_VB97_O1899.m	1430	18.110000610351562	GPLTQVTDR		1	b14.a1	9.000000136438757E-5	43.20000076293945	2	986.5283203125	986.5269775390625	0.0013000000035390258	1.3177541345923822
b14	pepb14a6	DaPR130904_VB97_O1899.m	1852	20.3799991607666	TQVELVADPETR		1	b14.a1	5.299999884300632E-6	52.20000076293945	2	1357.696533203125	1357.6961669921875	3.9999998989515007E-4	0.29461671883577745
b14	pepb14a5	DaPR130904_VB97_O1899.m	1892	20.579999923706055	SGPLCLPESR	C5:+57.02146	1	b14.a1	2.6000000070780516E-4	36.79999923706055	2	1115.5526123046875	1115.5517578125	8.999999845400453E-4	0.8067756410557472
b14	pepb14a7	DaPR130904_VB97_O1899.m	3035	25.3799991607666	VAGFDLDGTLITTR		1	b14.a1	3.199999909497819E-8	54.70000076293945	2	1478.7874755859375	1478.785400390625	0.002199999988079071	1.4877074033175708
b14	pepb14a1	DaPR130904_VB97_O1899.m	3344	26.700000762939453	ALLSASPEVVVAVGFPGAGK		1	b14.a1	0.00430000014603138	40.099998474121094	2	1869.0504150390625	1869.0484619140625	0.0020000000949949026	1.070063262536668
b15	pepb15a5	DaPR130904_VB97_O1899.m	822	14.40999984741211	TEEEEIDR		1	b15.a1	0.0020000000949949026	38.900001525878906	2	1020.4436645507812	1020.4484252929688	-0.004800000227987766	-4.70381462601571
b15	pepb15a4	DaPR130904_VB97_O1899.m	1362	17.799999237060547	KPGDLSDELR		1	b15.a1	0.02199999988079071	41.099998474121094	2	1129.586181640625	1129.585205078125	0.0010000000474974513	0.8852807588147268
b15	pepb15a1	DaPR130904_VB97_O1899.m	1581	18.860000610351562	AAVLLEQER		1	b15.a1	0.004800000227987766	42.599998474121094	2	1028.576171875	1028.5738525390625	0.002300000051036477	2.236105891044055
b15	pepb15a3	DaPR130904_VB97_O1899.m	1818	20.200000762939453	LAEIGAPIQGNR		1	b15.a1	8.500000112690032E-4	39.099998474121094	2	1238.6873779296875	1238.685546875	0.0017999999690800905	1.4531532830274758
b15	pepb15a6	DaPR130904_VB97_O1899.m	1829	20.25	YGPPPSYPNLK		1	b15.a1	0.03799999877810478	28.700000762939453	2	1232.6370849609375	1232.63134765625	0.00570000009611249	4.6242537210745
b15	pepb15a2	DaPR130904_VB97_O1899.m	1908	20.65999984741211	FTVAELK		1	b15.a1	0.013000000268220901	29.0	2	807.4559326171875	807.4614868164062	-0.00559999980032444	-6.935315048156248
b16	pepb16a5	DaPR130904_VB97_O1899.m	661	12.850000381469727	PISQGGIHGR		1	b16.a1	6.4000000747910235E-6	40.0	2	1021.5552368164062	1021.55419921875	0.0010000000474974513	0.9789006283388757
b16	pepb16a4	DaPR130904_VB97_O1899.m	852	14.680000305175781	NLNHVSYGR		1	b16.a1	0.019999999552965164	30.299999237060547	2	1059.533935546875	1059.533447265625	5.000000237487257E-4	0.4719058421790206
b16	pepb16a3	DaPR130904_VB97_O1899.m	1371	17.850000381469727	IIAEGANGPTTPEADK		1	b16.a1	1.8000000636675395E-5	43.29999923706055	2	1583.792724609375	1583.7916259765625	0.0012000000569969416	0.7576754652033371
b16	pepb16a6	DaPR130904_VB97_O1899.m	1656	19.280000686645508	YSTDVSVDEVK		1	b16.a1	0.0066999997943639755	34.70000076293945	2	1241.5948486328125	1241.5899658203125	0.004900000058114529	3.946552560029045
b16	pepb16a2	DaPR130904_VB97_O1899.m	2278	22.40999984741211	HGGTIPIVPTAEFQDR		1	b16.a1	0.00279999990016222	32.099998474121094	3	1737.895751953125	1737.892333984375	0.0034000000450760126	1.9563927975221629
b16	pepb16a1	DaPR130904_VB97_O1899.m	2790	24.43000030517578	DDGSWEVIEGYR		1	b16.a1	0.009999999776482582	28.799999237060547	2	1425.630859375	1425.6285400390625	0.002400000113993883	1.683468060991626
b17	pepb17a4	DaPR130904_VB97_O1899.m	624	12.460000038146973	TEGAEATPGAQK		1	b17.a1	4.199999966658652E-4	36.20000076293945	2	1159.559814453125	1159.5594482421875	5.000000237487257E-4	0.43119826629561026
b17	pepb17a2	DaPR130904_VB97_O1899.m	832	14.510000228881836	INQLCSQTK	C5:+57.02146	1	b17.a1	0.005499999970197678	36.29999923706055	2	1091.5543212890625	1091.5517578125	0.0026000000070780516	2.3819301178063457
b17	pepb17a3	DaPR130904_VB97_O1899.m	1116	16.510000228881836	LTTINCEEGDK	C6:+57.02146	1	b17.a1	0.00989999994635582	37.20000076293945	2	1279.5849609375	1279.5838623046875	0.0010999999940395355	0.8596544755248012
b17	pepb17a5	DaPR130904_VB97_O1899.m	1797	20.079999923706055	TTIYEIQDDR		1	b17.a1	0.009700000286102295	42.79999923706055	2	1253.6036376953125	1253.6011962890625	0.002400000113993883	1.9144845434883242
b17	pepb17a1	DaPR130904_VB97_O1899.m	2189	22.010000228881836	GEFTYYEIQDNTGK		1	b17.a1	2.2000000171829015E-4	38.20000076293945	2	1664.7440185546875	1664.7442626953125	-1.9999999494757503E-4	-0.12013856988686301
b18	pepb18a2	DaPR130904_VB97_O1899.m	806	14.279999732971191	INSAPPTETK		1	b18.a1	0.04800000041723251	26.899999618530273	2	1057.552734375	1057.5528564453125	-9.999999747378752E-5	-0.09455791912842197
b18	pepb18a1	DaPR130904_VB97_O1899.m	849	14.65999984741211	APLDASDSGR		1	b18.a1	8.10000017281709E-7	47.29999923706055	2	988.4708862304688	988.4697875976562	0.0010000000474974513	1.0116647570259256
b18	pepb18a4	DaPR130904_VB97_O1899.m	1479	18.3799991607666	PSSFQNNVQSQDPQVSTK		1	b18.a1	0.012000000104308128	25.899999618530273	2	1990.9481201171875	1990.9468994140625	0.0013000000035390258	0.6529556383053797
b18	pepb18a3	DaPR130904_VB97_O1899.m	2082	21.510000228881836	LSSTSVYDLTPGEK		1	b18.a1	1.3000000035390258E-4	37.79999923706055	2	1496.752197265625	1496.748291015625	0.0038999998942017555	2.6056484698274773
b18	pepb18a5	DaPR130904_VB97_O1899.m	2101	21.600000381469727	SANNTPENSPNFPNFR		1	b18.a1	0.013000000268220901	26.0	2	1805.8238525390625	1805.820556640625	0.0032999999821186066	1.8274240870630076
b19	pepb19a5	DaPR130904_VB97_O1899.m	753	13.800000190734863	VTNQPIGGR		1	b19.a1	3.7999998312443495E-5	50.400001525878906	2	941.5169067382812	941.5167236328125	1.9999999494757503E-4	0.21242319963885653
b19	pepb19a1	DaPR130904_VB97_O1899.m	872	14.8100004196167	GFAHGSVYK		1	b19.a1	7.500000356230885E-5	35.400001525878906	2	965.484375	965.484375	-0.0	-0.0
b19	pepb19a4	DaPR130904_VB97_O1899.m	1514	18.549999237060547	PVQNLALGK		1	b19.a1	0.0010999999940395355	36.5	2	939.5621948242188	939.5626220703125	-3.9999998989515007E-4	-0.4257299944667402
b19	pepb19a2	DaPR130904_VB97_O1899.m	1614	19.030000686645508	HLTDPSYGIPR		1	b19.a1	0.04500000178813934	25.799999237060547	2	1255.6453857421875	1255.6434326171875	0.0020000000949949026	1.5928089480197598
b19	pepb19a3	DaPR130904_VB97_O1899.m	2894	24.850000381469727	LDDDGLPFIGAK		1	b19.a1	1.1999999696854502E-4	45.900001525878906	2	1260.6505126953125	1260.6474609375	0.003100000089034438	2.459053926725141
b20	pepb20a2	DaPR130904_VB97_O1899.m	633	12.550000190734863	GSETPGATPGSK		1	b20.a1	1.900000061141327E-4	41.900001525878906	2	1088.519287109375	1088.5223388671875	-0.002899999963119626	-2.664162102669957
b20	pepb20a1	DaPR130904_VB97_O1899.m	1465	18.309999465942383	AIVNVIGMHK	M8:+15.99491	1	b20.a1	0.004000000189989805	39.0	2	1097.61376953125	1097.614013671875	-1.9999999494757503E-4	-0.18221341241672942
b20	pepb20a4	DaPR130904_VB97_O1899.m	1893	20.579999923706055	VQENCIDLVGR	C5:+57.02146	1	b20.a1	0.0012000000569969416	42.900001525878906	2	1302.6458740234375	1302.6474609375	-0.0015999999595806003	-1.2282678219240524
b20	pepb20a3	DaPR130904_VB97_O1899.m	2221	22.15999984741211	VPELNVQNGVLK		1	b20.a1	0.0012000000569969416	39.0	2	1309.74951171875	1309.7479248046875	0.0017000000225380063	1.297959699223432
b21	pepb21a1	DaPR130904_VB97_O1899.m	537	11.550000190734863	HGATHVFASK		1	b21.a1	0.00800000037997961	27.700000762939453	2	1054.5423583984375	1054.5433349609375	-8.999999845400453E-4	-0.8534499765942603
b21	pepb21a2	DaPR130904_VB97_O1899.m	588	12.0600004196167	LDGQTPHDER		1	b21.a1	0.009800000116229057	29.700000762939453	2	1167.539794921875	1167.539306640625	5.000000237487257E-4	0.4282511268827272
b21	pepb21a3	DaPR130904_VB97_O1899.m	1802	20.110000610351562	LDSIVIQQGR		1	b21.a1	8.099999977275729E-4	42.400001525878906	2	1128.6365966796875	1128.6375732421875	-8.999999845400453E-4	-0.7974216044878383
b21	pepb21a4	DaPR130904_VB97_O1899.m	3358	26.75	LLNILMQLR		1	b21.a1	0.017000000923871994	39.5	2	1113.68505859375	1113.681640625	0.0034000000450760126	3.052937142043508
b22	pepb22a2	DaPR130904_VB97_O1899.m	909	15.100000381469727	KLDLNQEEK		1	b22.a1	0.004999999888241291	33.5	2	1116.5909423828125	1116.5899658203125	0.0010000000474974513	0.8955839458603702
b22	pepb22a3	DaPR130904_VB97_O1899.m	1032	16.010000228881836	TPATAPVPAR		1	b22.a1	4.199999966658652E-5	46.0	2	980.5536499023438	980.5527954101562	8.999999845400453E-4	0.9178495933649177
b22	pepb22a4	DaPR130904_VB97_O1899.m	1898	20.610000610351562	YSQVLGLGGR		1	b22.a1	4.199999966658652E-5	45.20000076293945	2	1049.577392578125	1049.57421875	0.0031999999191612005	3.0488552996016516
b22	pepb22a1	DaPR130904_VB97_O1899.m	3160	25.899999618530273	DSPFGLSFVR		1	b22.a1	0.004399999976158142	43.0	2	1124.576416015625	1124.5738525390625	0.0026000000070780516	2.3119868928196863
b23	pepb23a4	DaPR130904_VB97_O1899.m	945	15.359999656677246	MQEENITR		1	b23.a1	0.01600000075995922	38.79999923706055	2	1020.4788208007812	1020.478271484375	5.000000237487257E-4	0.48996635961825225
b23	pepb23a2	DaPR130904_VB97_O1899.m	1804	20.110000610351562	ALIVVQQGMTPSAK	M9:+15.99491	1	b23.a1	5.199999941396527E-5	45.20000076293945	2	1458.799560546875	1458.7989501953125	6.99999975040555E-4	0.4798467773416172
b23	pepb23a1	DaPR130904_VB97_O1899.m	2119	21.68000030517578	ALIVVQQGMTPSAK		1	b23.a1	6.399999983841553E-5	38.79999923706055	2	1442.8033447265625	1442.803955078125	-6.000000284984708E-4	-0.4158569335679302
b23	pepb23a3	DaPR130904_VB97_O1899.m	2200	22.059999465942383	EEVTELLAR		1	b23.a1	0.009100000374019146	35.29999923706055	2	1059.569580078125	1059.5684814453125	0.0010999999940395355	1.038158470454946
b24	pepb24a3	DaPR130904_VB97_O1899.m	1446	18.209999084472656	SPFNSPSPQDSPR		1	b24.a1	2.5999999706982635E-5	44.29999923706055	2	1415.650390625	1415.6553955078125	-0.004999999888241291	-3.531932915388446
b24	pepb24a1	DaPR130904_VB97_O1899.m	1541	18.65999984741211	DELLGEKPEVK		1	b24.a1	0.017999999225139618	38.29999923706055	2	1256.673828125	1256.6737060546875	1.9999999494757503E-4	0.15915029811157003
b24	pepb24a4	DaPR130904_VB97_O1899.m	2164	21.8799991607666	SVTELIQVSR		1	b24.a1	0.0071000000461936	38.5	2	1131.639892578125	1131.63720703125	0.0027000000700354576	2.3859237335600416
b24	pepb24a2	DaPR130904_VB97_O1899.m	2735	24.209999084472656	EDFVLSITGK		1	b24.a1	0.03500000014901161	34.70000076293945	2	1108.5977783203125	1108.5888671875	0.008899999782443047	8.028224029547065
b25	pepb25a3	DaPR130904_VB97_O1899.m	873	14.8100004196167	SPPPGMGLNQNR	M6:+15.99491	1	b25.a1	0.001500000013038516	29.5	2	1283.61669921875	1283.616455078125	1.9999999494757503E-4	0.1558097780348277
b25	pepb25a4	DaPR130904_VB97_O1899.m	2026	21.260000228881836	YGEPGEVFINK		1	b25.a1	7.699999696342275E-5	36.5	2	1252.6212158203125	1252.621337890625	0.0	0.0
b25	pepb25a2	DaPR130904_VB97_O1899.m	3143	25.829999923706055	PVIVEPLEQLDDEDGLPEK		1	b25.a1	3.9999998989515007E-4	30.299999237060547	2	2135.08203125	2135.07568359375	0.006200000178068876	2.903878408484829
b25	pepb25a1	DaPR130904_VB97_O1899.m	3318	26.579999923706055	LFVGNLPADITEDEFK		1	b25.a1	0.007000000216066837	28.0	2	1807.9163818359375	1807.9117431640625	0.004699999932199717	2.599684387233501
b26	pepb26a1	DaPR130904_VB97_O1899.m	1732	19.760000228881836	AETNDSYHIILK		1	b26.a1	0.003700000001117587	41.599998474121094	2	1403.7166748046875	1403.7169189453125	-1.9999999494757503E-4	-0.14247886610773755
b26	pepb26a3	DaPR130904_VB97_O1899.m	3073	25.549999237060547	LFTNFSGADLLK		1	b26.a1	0.004699999932199717	36.0	2	1325.71142578125	1325.71044921875	0.0010999999940395355	0.8297437760166806
b26	pepb26a2	DaPR130904_VB97_O1899.m	3410	26.959999084472656	ANPTQLNTVEFLWDPAK		1	b26.a1	0.017999999225139618	36.599998474121094	2	1943.9923095703125	1943.986572265625	0.005799999926239252	2.9835596649618954
b26	pepb26a4	DaPR130904_VB97_O1899.m	3509	27.40999984741211	ILDIDIPMSVGIIDPR	M8:+15.99491	1	b26.a1	0.0012000000569969416	33.79999923706055	2	1782.9683837890625	1782.9674072265625	0.0010000000474974513	0.5608627748574323
b27	pepb27a1	DaPR130904_VB97_O1899.m	457	10.430000305175781	NSSNKPAVTTK		1	b27.a1	0.03099999949336052	31.100000381469727	2	1146.61376953125	1146.61181640625	0.002099999925121665	1.831482891658623
b27	pepb27a3	DaPR130904_VB97_O1899.m	562	11.8100004196167	VAGGAAPSKPASAK		1	b27.a1	0.013000000268220901	32.70000076293945	2	1211.67529296875	1211.6746826171875	6.99999975040555E-4	0.5777128012021943
b27	pepb27a2	DaPR130904_VB97_O1899.m	943	15.350000381469727	VADNSFDAK		1	b27.a1	0.003800000064074993	31.100000381469727	2	966.4545288085938	966.453125	0.00139999995008111	1.4485958127365048
b28	pepb28a2	DaPR130904_VB97_O1899.m	850	14.65999984741211	EEASGSSVTAEEAK		1	b28.a1	4.400000079840538E-7	48.70000076293945	2	1394.6297607421875	1394.6285400390625	0.0012000000569969416	0.8604442133124068
b28	pepb28a1	DaPR130904_VB97_O1899.m	2048	21.360000610351562	ANPQVGVAFPH		1	b28.a1	0.00279999990016222	30.299999237060547	2	1136.587646484375	1136.5850830078125	0.0026000000070780516	2.287554223567247
b28	pepb28a3	DaPR130904_VB97_O1899.m	2256	22.309999465942383	HIEIFTDLSSR		1	b28.a1	8.600000001024455E-5	42.79999923706055	2	1317.6795654296875	1317.68017578125	-6.000000284984708E-4	-0.4553457200968603
b29	pepb29a3	DaPR130904_VB97_O1899.m	1141	16.649999618530273	SGVNSELVK		1	b29.a1	0.03999999910593033	30.700000762939453	2	932.5065307617188	932.5051879882812	0.00139999995008111	1.5013320763409026
b29	pepb29a2	DaPR130904_VB97_O1899.m	1883	20.530000686645508	LTMQVSSLQR		1	b29.a1	0.012000000104308128	33.400001525878906	2	1162.6290283203125	1162.625244140625	0.003800000064074993	3.2684651251348242
b29	pepb29a1	DaPR130904_VB97_O1899.m	2163	21.8799991607666	LLASANLEEVTMK	M12:+15.99491	1	b29.a1	0.00839999970048666	30.100000381469727	2	1434.7562255859375	1434.7513427734375	0.004999999888241291	3.4849243483376506
b30	pepb30a3	DaPR130904_VB97_O1899.m	946	15.359999656677246	NDLDDPER		1	b30.a1	1.5999999595806003E-4	31.100000381469727	2	973.4217529296875	973.422607421875	-7.999999797903001E-4	-0.8218424081079364
b30	pepb30a1	DaPR130904_VB97_O1899.m	1814	20.15999984741211	DYIVVGSDSGR		1	b30.a1	0.03200000151991844	31.899999618530273	2	1167.562255859375	1167.564453125	-0.002199999988079071	-1.8842642752532806
b30	pepb30a2	DaPR130904_VB97_O1899.m	2745	24.260000228881836	FLAVGLVDNTVR		1	b30.a1	1.5999999959603883E-5	53.900001525878906	2	1303.7386474609375	1303.7373046875	0.00139999995008111	1.0738359215829019
b31	pepb31a1	DaPR130904_VB97_O1899.m	1431	18.110000610351562	DGYIHYGQTVK		1	b31.a1	0.002099999925121665	38.20000076293945	2	1280.6285400390625	1280.62744140625	0.0012000000569969416	0.9370407178525146
b31	pepb31a2	DaPR130904_VB97_O1899.m	1936	20.799999237060547	IIQFQATPCPK	C9:+57.02146	1	b31.a1	0.0015999999595806003	40.099998474121094	2	1302.6895751953125	1302.6878662109375	0.0017000000225380063	1.304994133001876
b31	pepb31a3	DaPR130904_VB97_O1899.m	2165	21.899999618530273	QTALLDADDPVSQLHK		1	b31.a1	8.300000445160549E-6	41.70000076293945	2	1750.9091796875	1750.89697265625	0.012000000104308128	6.853630048890412
b32	pepb32a2	DaPR130904_VB97_O1899.m	1339	17.68000030517578	LATNTSAPDLK		1	b32.a1	0.0032999999821186066	37.400001525878906	2	1130.6068115234375	1130.6055908203125	0.0013000000035390258	1.1498262648743924
b32	pepb32a3	DaPR130904_VB97_O1899.m	1842	20.329999923706055	TTTLSGTAPAAGVVPSR		1	b32.a1	9.899999713525176E-4	39.599998474121094	2	1585.8560791015625	1585.8548583984375	0.0013000000035390258	0.8197471519253042
b32	pepb32a1	DaPR130904_VB97_O1899.m	2453	23.149999618530273	DGVLTLANNVTPAK		1	b32.a1	5.499999970197678E-4	35.70000076293945	2	1412.7740478515625	1412.7747802734375	-6.99999975040555E-4	-0.4954788157423596
b33	pepb33a2	DaPR130904_VB97_O1899.m	944	15.359999656677246	YALIQHQK		1	b33.a1	0.0012000000569969416	36.5	2	1000.558837890625	1000.5579223632812	0.0010000000474974513	0.9994424362114767
b33	pepb33a1	DaPR130904_VB97_O1899.m	1076	16.260000228881836	DPDYQPPAK		1	b33.a1	8.399999933317304E-4	30.0	2	1030.48486328125	1030.484375	5.000000237487257E-4	0.48520873860773067
b34	pepb34a1	DaPR130904_VB97_O1899.m	1551	18.729999542236328	ALAAAGYDVEK		1	b34.a1	3.9999998989515007E-4	52.29999923706055	2	1107.5697021484375	1107.5684814453125	0.0013000000035390258	1.1737423241248266
b34	pepb34a2	DaPR130904_VB97_O1899.m	2073	21.479999542236328	ASGPPVSELITK		1	b34.a1	9.999999747378752E-6	48.70000076293945	2	1198.6700439453125	1198.668212890625	0.0019000000320374966	1.5850925315317979
b35	pepb35a1	DaPR130904_VB97_O1899.m	1346	17.729999542236328	AASQAVEEMR	M9:+15.99491 - A1:+42.01057	1	b35.a1	6.200000061653554E-4	38.099998474121094	2	1149.5196533203125	1149.5208740234375	-0.0012000000569969416	-1.0439132373445486
b35	pepb35a2	DaPR130904_VB97_O1899.m	2327	22.610000610351562	VVLGEFGVR		1	b35.a1	0.0038999998942017555	26.5	2	975.5647583007812	975.5626220703125	0.002099999925121665	2.1526039206638545
b36	pepb36a2	DaPR130904_VB97_O1899.m	1773	19.959999084472656	ELSQNTDESGLNDEAIAK		1	b36.a1	0.013000000268220901	25.0	2	1933.8974609375	1933.89892578125	-0.00139999995008111	-0.7239261222070035
b36	pepb36a1	DaPR130904_VB97_O1899.m	1901	20.6299991607666	AIVAESLNNTSIK		1	b36.a1	0.006000000052154064	38.099998474121094	2	1359.749267578125	1359.7481689453125	0.0010999999940395355	0.8089733225327669
b37	pepb37a2	DaPR130904_VB97_O1899.m	1448	18.229999542236328	VPLLLHQK		1	b37.a1	6.799999973736703E-4	43.29999923706055	2	947.6072387695312	947.6041259765625	0.003100000089034438	3.2714083909667484
b37	pepb37a1	DaPR130904_VB97_O1899.m	2246	22.260000228881836	PLVILPQR		1	b37.a1	0.017000000923871994	26.5	2	935.6054077148438	935.6041259765625	0.0013000000035390258	1.3894765611279396
b38	pepb38a1	DaPR130904_VB97_O1899.m	1258	17.25	APTNIVYK		1	b38.a1	0.00430000014603138	36.099998474121094	2	905.5106811523438	905.509521484375	0.0010999999940395355	1.2147856736352567
b38	pepb38a2	DaPR130904_VB97_O1899.m	3343	26.68000030517578	IGNVEISQVTIVGIIR		1	b38.a1	0.00570000009611249	35.599998474121094	2	1711.014404296875	1711.01171875	0.00279999990016222	1.6364586340810063
b39	pepb39a2	DaPR130904_VB97_O1899.m	2801	24.459999084472656	NIYVLQELDNPGAK		1	b39.a1	0.014000000432133675	32.70000076293945	2	1573.8211669921875	1573.822509765625	-0.0013000000035390258	-0.8260143665962834
b39	pepb39a1	DaPR130904_VB97_O1899.m	3264	26.360000610351562	DSLIFLVDASK		1	b39.a1	1.2000000424450263E-5	41.70000076293945	2	1207.658935546875	1207.6573486328125	0.0017000000225380063	1.407684078983641
b40	pepb40a1	DaPR130904_VB97_O1899.m	3195	26.059999465942383	GTAYVVYEDIFDAK		1	b40.a1	6.300000241026282E-4	31.700000762939453	2	1590.76953125	1590.76904296875	5.000000237487257E-4	0.31431339826402943
b40	pepb40a2	DaPR130904_VB97_O1899.m	3210	26.1299991607666	ITAEEMYDIFGK		1	b40.a1	1.900000061141327E-4	41.5	2	1416.670654296875	1416.6719970703125	-0.0013000000035390258	-0.9176436085610746

## Sheet: peptides_pos
MS Sample :	DaPR130904_VB97_O1899.m
Peptide ID	Protein ID	accession	description	Sequence	Modifs	Start	Stop	MH+ theo
pepa1b47	a1.a1.a1	sp|P09874|PARP1_HUMAN	sp|P09874|PARP1_HUMAN Poly [ADP-ribose] polymerase 1 OS=Homo sapiens GN=PARP1 PE=1 SV=4	TGNAWHSK		622	629	900.4326782226562
pepa1b46	a1.a1.a1	sp|P09874|PARP1_HUMAN	sp|P09874|PARP1_HUMAN Poly [ADP-ribose] polymerase 1 OS=Homo sapiens GN=PARP1 PE=1 SV=4	SSASADKPLSNMK	M12:+15.99491	382	394	1351.652587890625
pepa1b17	a1.a1.a1	sp|P09874|PARP1_HUMAN	sp|P09874|PARP1_HUMAN Poly [ADP-ribose] polymerase 1 OS=Homo sapiens GN=PARP1 PE=1 SV=4	GTNSYYK		565	571	832.3839721679688
pepa1b49	a1.a1.a1	sp|P09874|PARP1_HUMAN	sp|P09874|PARP1_HUMAN Poly [ADP-ribose] polymerase 1 OS=Homo sapiens GN=PARP1 PE=1 SV=4	VGTVIGSNK		592	600	874.4996948242188
pepa1b42	a1.a1.a1	sp|P09874|PARP1_HUMAN	sp|P09874|PARP1_HUMAN Poly [ADP-ribose] polymerase 1 OS=Homo sapiens GN=PARP1 PE=1 SV=4	RKGDEVDGVDEVAK		208	221	1516.7606201171875
pepa1b25	a1.a1.a1	sp|P09874|PARP1_HUMAN	sp|P09874|PARP1_HUMAN Poly [ADP-ribose] polymerase 1 OS=Homo sapiens GN=PARP1 PE=1 SV=4	KGDEVDGVDEVAK		209	221	1360.6595458984375
pepa1b13	a1.a1.a1	sp|P09874|PARP1_HUMAN	sp|P09874|PARP1_HUMAN Poly [ADP-ribose] polymerase 1 OS=Homo sapiens GN=PARP1 PE=1 SV=4	GGAAVDPDSGLEHSAH		529	544	1519.6776123046875
pepa1b21	a1.a1.a1	sp|P09874|PARP1_HUMAN	sp|P09874|PARP1_HUMAN Poly [ADP-ribose] polymerase 1 OS=Homo sapiens GN=PARP1 PE=1 SV=4	LLWHGSR		859	865	868.4791870117188
pepa1a7	a1.a1.a1	sp|P09874|PARP1_HUMAN	sp|P09874|PARP1_HUMAN Poly [ADP-ribose] polymerase 1 OS=Homo sapiens GN=PARP1 PE=1 SV=4	EDAIEHFMK	M8:+15.99491	608	616	1135.50927734375
pepa1b26	a1.a1.a1	sp|P09874|PARP1_HUMAN	sp|P09874|PARP1_HUMAN Poly [ADP-ribose] polymerase 1 OS=Homo sapiens GN=PARP1 PE=1 SV=4	KPPLLNNADSVQAK		748	761	1494.827880859375
pepa1b38	a1.a1.a1	sp|P09874|PARP1_HUMAN	sp|P09874|PARP1_HUMAN Poly [ADP-ribose] polymerase 1 OS=Homo sapiens GN=PARP1 PE=1 SV=4	PIDVNYEK		789	796	977.4943237304688
pepa1b11	a1.a1.a1	sp|P09874|PARP1_HUMAN	sp|P09874|PARP1_HUMAN Poly [ADP-ribose] polymerase 1 OS=Homo sapiens GN=PARP1 PE=1 SV=4	GDEVDGVDEVAK		210	221	1232.564453125
pepa1b15	a1.a1.a1	sp|P09874|PARP1_HUMAN	sp|P09874|PARP1_HUMAN Poly [ADP-ribose] polymerase 1 OS=Homo sapiens GN=PARP1 PE=1 SV=4	GGSDDSSKDPIDVNYEK		780	796	1825.80908203125
pepa1b36	a1.a1.a1	sp|P09874|PARP1_HUMAN	sp|P09874|PARP1_HUMAN Poly [ADP-ribose] polymerase 1 OS=Homo sapiens GN=PARP1 PE=1 SV=4	MVDPEKPQLGMIDR	M1:+15.99491 M11:+15.99491	143	156	1660.8037109375
pepa1a6	a1.a1.a1	sp|P09874|PARP1_HUMAN	sp|P09874|PARP1_HUMAN Poly [ADP-ribose] polymerase 1 OS=Homo sapiens GN=PARP1 PE=1 SV=4	DSEEAEIIR		807	815	1061.5113525390625
pepa1a1	a1.a1.a1	sp|P09874|PARP1_HUMAN	sp|P09874|PARP1_HUMAN Poly [ADP-ribose] polymerase 1 OS=Homo sapiens GN=PARP1 PE=1 SV=4	AEPVEVVAPR		487	496	1066.589599609375
pepa1b39	a1.a1.a1	sp|P09874|PARP1_HUMAN	sp|P09874|PARP1_HUMAN Poly [ADP-ribose] polymerase 1 OS=Homo sapiens GN=PARP1 PE=1 SV=4	PVQDLIK		668	674	812.4880981445312
pepa1a5	a1.a1.a1	sp|P09874|PARP1_HUMAN	sp|P09874|PARP1_HUMAN Poly [ADP-ribose] polymerase 1 OS=Homo sapiens GN=PARP1 PE=1 SV=4	DPIDVNYEK		788	796	1092.521240234375
pepa1b14	a1.a1.a1	sp|P09874|PARP1_HUMAN	sp|P09874|PARP1_HUMAN Poly [ADP-ribose] polymerase 1 OS=Homo sapiens GN=PARP1 PE=1 SV=4	GGAAVDPDSGLEHSAHVLEK		529	548	1988.9676513671875
pepa1b33	a1.a1.a1	sp|P09874|PARP1_HUMAN	sp|P09874|PARP1_HUMAN Poly [ADP-ribose] polymerase 1 OS=Homo sapiens GN=PARP1 PE=1 SV=4	MIFDVESMKK	M8:+15.99491	675	684	1243.6064453125
pepa1b41	a1.a1.a1	sp|P09874|PARP1_HUMAN	sp|P09874|PARP1_HUMAN Poly [ADP-ribose] polymerase 1 OS=Homo sapiens GN=PARP1 PE=1 SV=4	QQVPSGESAILDR		270	282	1399.718017578125
pepa1b32	a1.a1.a1	sp|P09874|PARP1_HUMAN	sp|P09874|PARP1_HUMAN Poly [ADP-ribose] polymerase 1 OS=Homo sapiens GN=PARP1 PE=1 SV=4	MIFDVESMK	M1:+15.99491 M8:+15.99491	675	683	1131.5064697265625
pepa1b35	a1.a1.a1	sp|P09874|PARP1_HUMAN	sp|P09874|PARP1_HUMAN Poly [ADP-ribose] polymerase 1 OS=Homo sapiens GN=PARP1 PE=1 SV=4	MVDPEKPQLGMIDR	M1:+15.99491	143	156	1644.808837890625
pepa1b30	a1.a1.a1	sp|P09874|PARP1_HUMAN	sp|P09874|PARP1_HUMAN Poly [ADP-ribose] polymerase 1 OS=Homo sapiens GN=PARP1 PE=1 SV=4	MAIMVQSPMFDGK	M1:+15.99491 M4:+15.99491 M9:+15.99491	35	47	1502.669189453125
pepa1b34	a1.a1.a1	sp|P09874|PARP1_HUMAN	sp|P09874|PARP1_HUMAN Poly [ADP-ribose] polymerase 1 OS=Homo sapiens GN=PARP1 PE=1 SV=4	MVDPEKPQLGMIDR		143	156	1628.8138427734375
pepa1b16	a1.a1.a1	sp|P09874|PARP1_HUMAN	sp|P09874|PARP1_HUMAN Poly [ADP-ribose] polymerase 1 OS=Homo sapiens GN=PARP1 PE=1 SV=4	GIYFADMVSK	M7:+15.99491	894	903	1146.5504150390625
pepa1a8	a1.a1.a1	sp|P09874|PARP1_HUMAN	sp|P09874|PARP1_HUMAN Poly [ADP-ribose] polymerase 1 OS=Homo sapiens GN=PARP1 PE=1 SV=4	EELGFRPEYSASQLK		168	182	1753.8759765625
pepa1b22	a1.a1.a1	sp|P09874|PARP1_HUMAN	sp|P09874|PARP1_HUMAN Poly [ADP-ribose] polymerase 1 OS=Homo sapiens GN=PARP1 PE=1 SV=4	LPKPVQDLIK		665	674	1150.7198486328125
pepa1a2	a1.a1.a1	sp|P09874|PARP1_HUMAN	sp|P09874|PARP1_HUMAN Poly [ADP-ribose] polymerase 1 OS=Homo sapiens GN=PARP1 PE=1 SV=4	AMVEYEIDLQK	M2:+15.99491	685	695	1354.65625
pepa1b29	a1.a1.a1	sp|P09874|PARP1_HUMAN	sp|P09874|PARP1_HUMAN Poly [ADP-ribose] polymerase 1 OS=Homo sapiens GN=PARP1 PE=1 SV=4	MAIMVQSPMFDGK	M1:+15.99491 M9:+15.99491	35	47	1486.67431640625
pepa1b20	a1.a1.a1	sp|P09874|PARP1_HUMAN	sp|P09874|PARP1_HUMAN Poly [ADP-ribose] polymerase 1 OS=Homo sapiens GN=PARP1 PE=1 SV=4	LEQMPSKEDAIEHFMK		601	616	1932.9197998046875
pepa1b18	a1.a1.a1	sp|P09874|PARP1_HUMAN	sp|P09874|PARP1_HUMAN Poly [ADP-ribose] polymerase 1 OS=Homo sapiens GN=PARP1 PE=1 SV=4	HPDVEVDGFSELR		66	78	1499.712890625
pepa1b31	a1.a1.a1	sp|P09874|PARP1_HUMAN	sp|P09874|PARP1_HUMAN Poly [ADP-ribose] polymerase 1 OS=Homo sapiens GN=PARP1 PE=1 SV=4	MIFDVESMK	M8:+15.99491	675	683	1115.5115966796875
pepa1b24	a1.a1.a1	sp|P09874|PARP1_HUMAN	sp|P09874|PARP1_HUMAN Poly [ADP-ribose] polymerase 1 OS=Homo sapiens GN=PARP1 PE=1 SV=4	KFYPLEIDYGQDEEAVKK		637	654	2172.08642578125
pepa1b12	a1.a1.a1	sp|P09874|PARP1_HUMAN	sp|P09874|PARP1_HUMAN Poly [ADP-ribose] polymerase 1 OS=Homo sapiens GN=PARP1 PE=1 SV=4	GFSLLATEDKEALK		183	196	1521.8162841796875
pepa1b44	a1.a1.a1	sp|P09874|PARP1_HUMAN	sp|P09874|PARP1_HUMAN Poly [ADP-ribose] polymerase 1 OS=Homo sapiens GN=PARP1 PE=1 SV=4	SDAYYCTGDVTAWTK	C6:+57.02146	306	320	1737.742919921875
pepa1b19	a1.a1.a1	sp|P09874|PARP1_HUMAN	sp|P09874|PARP1_HUMAN Poly [ADP-ribose] polymerase 1 OS=Homo sapiens GN=PARP1 PE=1 SV=4	IAPPEAPVTGY		879	889	1114.5782470703125
pepa1b28	a1.a1.a1	sp|P09874|PARP1_HUMAN	sp|P09874|PARP1_HUMAN Poly [ADP-ribose] polymerase 1 OS=Homo sapiens GN=PARP1 PE=1 SV=4	MAIMVQSPMFDGK	M9:+15.99491	35	47	1470.679443359375
pepa1b40	a1.a1.a1	sp|P09874|PARP1_HUMAN	sp|P09874|PARP1_HUMAN Poly [ADP-ribose] polymerase 1 OS=Homo sapiens GN=PARP1 PE=1 SV=4	QQVPSGESAILDR	Q1:-17.02655	270	282	1382.6915283203125
pepa1b23	a1.a1.a1	sp|P09874|PARP1_HUMAN	sp|P09874|PARP1_HUMAN Poly [ADP-ribose] polymerase 1 OS=Homo sapiens GN=PARP1 PE=1 SV=4	KFYPLEIDYGQDEEAVK		637	653	2043.991455078125
pepa1a3	a1.a1.a1	sp|P09874|PARP1_HUMAN	sp|P09874|PARP1_HUMAN Poly [ADP-ribose] polymerase 1 OS=Homo sapiens GN=PARP1 PE=1 SV=4	AQNDLIWNIK		240	249	1214.6531982421875
pepa1b50	a1.a1.a1	sp|P09874|PARP1_HUMAN	sp|P09874|PARP1_HUMAN Poly [ADP-ribose] polymerase 1 OS=Homo sapiens GN=PARP1 PE=1 SV=4	VVSEDFLQDVSASTK		453	467	1624.806884765625
pepa1a4	a1.a1.a1	sp|P09874|PARP1_HUMAN	sp|P09874|PARP1_HUMAN Poly [ADP-ribose] polymerase 1 OS=Homo sapiens GN=PARP1 PE=1 SV=4	AQNDLIWNIKDELK		240	253	1699.90185546875
pepa1b43	a1.a1.a1	sp|P09874|PARP1_HUMAN	sp|P09874|PARP1_HUMAN Poly [ADP-ribose] polymerase 1 OS=Homo sapiens GN=PARP1 PE=1 SV=4	SATLGLVDIVK		554	564	1115.66748046875
pepa1b27	a1.a1.a1	sp|P09874|PARP1_HUMAN	sp|P09874|PARP1_HUMAN Poly [ADP-ribose] polymerase 1 OS=Homo sapiens GN=PARP1 PE=1 SV=4	MAIMVQSPMFDGK		35	47	1454.6844482421875
pepa1b10	a1.a1.a1	sp|P09874|PARP1_HUMAN	sp|P09874|PARP1_HUMAN Poly [ADP-ribose] polymerase 1 OS=Homo sapiens GN=PARP1 PE=1 SV=4	FYTLIPHDFGMK		736	747	1468.7298583984375
pepa1b37	a1.a1.a1	sp|P09874|PARP1_HUMAN	sp|P09874|PARP1_HUMAN Poly [ADP-ribose] polymerase 1 OS=Homo sapiens GN=PARP1 PE=1 SV=4	NTHATTHNAYDLEVIDIFK		820	838	2202.0830078125
pepa1b45	a1.a1.a1	sp|P09874|PARP1_HUMAN	sp|P09874|PARP1_HUMAN Poly [ADP-ribose] polymerase 1 OS=Homo sapiens GN=PARP1 PE=1 SV=4	SLQELFLAH		468	476	1057.568115234375
pepa1a9	a1.a1.a1	sp|P09874|PARP1_HUMAN	sp|P09874|PARP1_HUMAN Poly [ADP-ribose] polymerase 1 OS=Homo sapiens GN=PARP1 PE=1 SV=4	FYPLEIDYGQDEEAVK		638	653	1915.8963623046875
pepa1b48	a1.a1.a1	sp|P09874|PARP1_HUMAN	sp|P09874|PARP1_HUMAN Poly [ADP-ribose] polymerase 1 OS=Homo sapiens GN=PARP1 PE=1 SV=4	VFSATLGLVDIVK		552	564	1361.8043212890625
pepa2b15	a2.a1.a1	sp|P17480-2|UBF1_HUMAN	sp|P17480-2|UBF1_HUMAN Isoform UBF2 of Nucleolar transcription factor 1 OS=Homo sapiens GN=UBTF	KPPMNGYQK		532	540	1062.54052734375
pepa2b24	a2.a1.a1	sp|P17480-2|UBF1_HUMAN	sp|P17480-2|UBF1_HUMAN Isoform UBF2 of Nucleolar transcription factor 1 OS=Homo sapiens GN=UBTF	SDIPEKPK		193	200	913.4993286132812
pepa2b28	a2.a1.a1	sp|P17480-2|UBF1_HUMAN	sp|P17480-2|UBF1_HUMAN Isoform UBF2 of Nucleolar transcription factor 1 OS=Homo sapiens GN=UBTF	TTESHMDWEK	M6:+15.99491	48	57	1279.5263671875
pepa2b16	a2.a1.a1	sp|P17480-2|UBF1_HUMAN	sp|P17480-2|UBF1_HUMAN Isoform UBF2 of Nucleolar transcription factor 1 OS=Homo sapiens GN=UBTF	MVEIGSR	M1:+15.99491	560	566	807.4033203125
pepa2b27	a2.a1.a1	sp|P17480-2|UBF1_HUMAN	sp|P17480-2|UBF1_HUMAN Isoform UBF2 of Nucleolar transcription factor 1 OS=Homo sapiens GN=UBTF	TTESHMDWEK		48	57	1263.531494140625
pepa2a6	a2.a1.a1	sp|P17480-2|UBF1_HUMAN	sp|P17480-2|UBF1_HUMAN Isoform UBF2 of Nucleolar transcription factor 1 OS=Homo sapiens GN=UBTF	EDHPDLIQNAK		181	191	1279.6280517578125
pepa2b30	a2.a1.a1	sp|P17480-2|UBF1_HUMAN	sp|P17480-2|UBF1_HUMAN Isoform UBF2 of Nucleolar transcription factor 1 OS=Homo sapiens GN=UBTF	VRPDEIMR		217	224	1015.5358276367188
pepa2a3	a2.a1.a1	sp|P17480-2|UBF1_HUMAN	sp|P17480-2|UBF1_HUMAN Isoform UBF2 of Nucleolar transcription factor 1 OS=Homo sapiens GN=UBTF	AMEMTWNNMEK	M4:+15.99491 M9:+15.99491	477	487	1416.5595703125
pepa2a8	a2.a1.a1	sp|P17480-2|UBF1_HUMAN	sp|P17480-2|UBF1_HUMAN Isoform UBF2 of Nucleolar transcription factor 1 OS=Homo sapiens GN=UBTF	FREDHPDLIQNAK		179	191	1582.7977294921875
pepa2b22	a2.a1.a1	sp|P17480-2|UBF1_HUMAN	sp|P17480-2|UBF1_HUMAN Isoform UBF2 of Nucleolar transcription factor 1 OS=Homo sapiens GN=UBTF	RPVSAMF	M6:+15.99491	372	378	823.4135131835938
pepa2a4	a2.a1.a1	sp|P17480-2|UBF1_HUMAN	sp|P17480-2|UBF1_HUMAN Isoform UBF2 of Nucleolar transcription factor 1 OS=Homo sapiens GN=UBTF	DFSGDMCK	C7:+57.02146	62	69	959.3602294921875
pepa2b12	a2.a1.a1	sp|P17480-2|UBF1_HUMAN	sp|P17480-2|UBF1_HUMAN Isoform UBF2 of Nucleolar transcription factor 1 OS=Homo sapiens GN=UBTF	LHPEMSNLDLTK	M5:+15.99491	133	144	1413.7047119140625
pepa2b33	a2.a1.a1	sp|P17480-2|UBF1_HUMAN	sp|P17480-2|UBF1_HUMAN Isoform UBF2 of Nucleolar transcription factor 1 OS=Homo sapiens GN=UBTF	YIQDFQR		161	167	969.4793090820312
pepa2a5	a2.a1.a1	sp|P17480-2|UBF1_HUMAN	sp|P17480-2|UBF1_HUMAN Isoform UBF2 of Nucleolar transcription factor 1 OS=Homo sapiens GN=UBTF	EDHPDLIQNAK	E1:-18.01056	181	191	1261.6175537109375
pepa2b14	a2.a1.a1	sp|P17480-2|UBF1_HUMAN	sp|P17480-2|UBF1_HUMAN Isoform UBF2 of Nucleolar transcription factor 1 OS=Homo sapiens GN=UBTF	KPLTPYFR		114	121	1021.5833740234375
pepa2b26	a2.a1.a1	sp|P17480-2|UBF1_HUMAN	sp|P17480-2|UBF1_HUMAN Isoform UBF2 of Nucleolar transcription factor 1 OS=Homo sapiens GN=UBTF	TPQQLWYTHEK		201	211	1430.7066650390625
pepa2b18	a2.a1.a1	sp|P17480-2|UBF1_HUMAN	sp|P17480-2|UBF1_HUMAN Isoform UBF2 of Nucleolar transcription factor 1 OS=Homo sapiens GN=UBTF	MWNDLSEK		407	414	1022.4616088867188
pepa2b10	a2.a1.a1	sp|P17480-2|UBF1_HUMAN	sp|P17480-2|UBF1_HUMAN Isoform UBF2 of Nucleolar transcription factor 1 OS=Homo sapiens GN=UBTF	HPELNISEEGITK		230	242	1466.7490234375
pepa2b20	a2.a1.a1	sp|P17480-2|UBF1_HUMAN	sp|P17480-2|UBF1_HUMAN Isoform UBF2 of Nucleolar transcription factor 1 OS=Homo sapiens GN=UBTF	QLQEERPELSESELTR		387	402	1943.96728515625
pepa2b11	a2.a1.a1	sp|P17480-2|UBF1_HUMAN	sp|P17480-2|UBF1_HUMAN Isoform UBF2 of Nucleolar transcription factor 1 OS=Homo sapiens GN=UBTF	LHPEMSNLDLTK		133	144	1397.7098388671875
pepa2b17	a2.a1.a1	sp|P17480-2|UBF1_HUMAN	sp|P17480-2|UBF1_HUMAN Isoform UBF2 of Nucleolar transcription factor 1 OS=Homo sapiens GN=UBTF	MVLCSQQWK	C4:+57.02146	288	296	1179.5653076171875
pepa2b13	a2.a1.a1	sp|P17480-2|UBF1_HUMAN	sp|P17480-2|UBF1_HUMAN Isoform UBF2 of Nucleolar transcription factor 1 OS=Homo sapiens GN=UBTF	KDYEVELLR		315	323	1164.6263427734375
pepa2b32	a2.a1.a1	sp|P17480-2|UBF1_HUMAN	sp|P17480-2|UBF1_HUMAN Isoform UBF2 of Nucleolar transcription factor 1 OS=Homo sapiens GN=UBTF	WVEISNEVR		72	80	1131.5797119140625
pepa2a7	a2.a1.a1	sp|P17480-2|UBF1_HUMAN	sp|P17480-2|UBF1_HUMAN Isoform UBF2 of Nucleolar transcription factor 1 OS=Homo sapiens GN=UBTF	FLESLPEEEQQR		324	335	1504.7281494140625
pepa2a2	a2.a1.a1	sp|P17480-2|UBF1_HUMAN	sp|P17480-2|UBF1_HUMAN Isoform UBF2 of Nucleolar transcription factor 1 OS=Homo sapiens GN=UBTF	AMEMTWNNMEK		477	487	1384.56982421875
pepa2b19	a2.a1.a1	sp|P17480-2|UBF1_HUMAN	sp|P17480-2|UBF1_HUMAN Isoform UBF2 of Nucleolar transcription factor 1 OS=Homo sapiens GN=UBTF	QLQEERPELSESELTR	Q1:-17.02655	387	402	1926.9407958984375
pepa2b29	a2.a1.a1	sp|P17480-2|UBF1_HUMAN	sp|P17480-2|UBF1_HUMAN Isoform UBF2 of Nucleolar transcription factor 1 OS=Homo sapiens GN=UBTF	VHLDLWVK		591	598	1009.5833740234375
pepa2b23	a2.a1.a1	sp|P17480-2|UBF1_HUMAN	sp|P17480-2|UBF1_HUMAN Isoform UBF2 of Nucleolar transcription factor 1 OS=Homo sapiens GN=UBTF	RPVSAMFIFSEEK		372	384	1540.7833251953125
pepa2a9	a2.a1.a1	sp|P17480-2|UBF1_HUMAN	sp|P17480-2|UBF1_HUMAN Isoform UBF2 of Nucleolar transcription factor 1 OS=Homo sapiens GN=UBTF	FSQELLSNGELNHLPLK		541	557	1939.02880859375
pepa2b25	a2.a1.a1	sp|P17480-2|UBF1_HUMAN	sp|P17480-2|UBF1_HUMAN Isoform UBF2 of Nucleolar transcription factor 1 OS=Homo sapiens GN=UBTF	TLTELILDAQEHVK		84	97	1609.8800048828125
pepa2b21	a2.a1.a1	sp|P17480-2|UBF1_HUMAN	sp|P17480-2|UBF1_HUMAN Isoform UBF2 of Nucleolar transcription factor 1 OS=Homo sapiens GN=UBTF	RAEEIWQQSVIGDYLAR		450	466	2034.041015625
pepa2b31	a2.a1.a1	sp|P17480-2|UBF1_HUMAN	sp|P17480-2|UBF1_HUMAN Isoform UBF2 of Nucleolar transcription factor 1 OS=Homo sapiens GN=UBTF	WSQEDMLTLLECMK	C12:+57.02146 M6:+15.99491	22	35	1799.8017578125
pepa2a1	a2.a1.a1	sp|P17480-2|UBF1_HUMAN	sp|P17480-2|UBF1_HUMAN Isoform UBF2 of Nucleolar transcription factor 1 OS=Homo sapiens GN=UBTF	AEEIWQQSVIGDYLAR		451	466	1877.9395751953125
pepa2b15	a2.a1.a2	tr|E9PKP7|E9PKP7_HUMAN	tr|E9PKP7|E9PKP7_HUMAN Nucleolar transcription factor 1 OS=Homo sapiens GN=UBTF PE=2 SV=1	KPPMNGYQK		532	540	1062.54052734375
pepa2b24	a2.a1.a2	tr|E9PKP7|E9PKP7_HUMAN	tr|E9PKP7|E9PKP7_HUMAN Nucleolar transcription factor 1 OS=Homo sapiens GN=UBTF PE=2 SV=1	SDIPEKPK		193	200	913.4993286132812
pepa2b28	a2.a1.a2	tr|E9PKP7|E9PKP7_HUMAN	tr|E9PKP7|E9PKP7_HUMAN Nucleolar transcription factor 1 OS=Homo sapiens GN=UBTF PE=2 SV=1	TTESHMDWEK	M6:+15.99491	48	57	1279.5263671875
pepa2b16	a2.a1.a2	tr|E9PKP7|E9PKP7_HUMAN	tr|E9PKP7|E9PKP7_HUMAN Nucleolar transcription factor 1 OS=Homo sapiens GN=UBTF PE=2 SV=1	MVEIGSR	M1:+15.99491	560	566	807.4033203125
pepa2b27	a2.a1.a2	tr|E9PKP7|E9PKP7_HUMAN	tr|E9PKP7|E9PKP7_HUMAN Nucleolar transcription factor 1 OS=Homo sapiens GN=UBTF PE=2 SV=1	TTESHMDWEK		48	57	1263.531494140625
pepa2a6	a2.a1.a2	tr|E9PKP7|E9PKP7_HUMAN	tr|E9PKP7|E9PKP7_HUMAN Nucleolar transcription factor 1 OS=Homo sapiens GN=UBTF PE=2 SV=1	EDHPDLIQNAK		181	191	1279.6280517578125
pepa2b30	a2.a1.a2	tr|E9PKP7|E9PKP7_HUMAN	tr|E9PKP7|E9PKP7_HUMAN Nucleolar transcription factor 1 OS=Homo sapiens GN=UBTF PE=2 SV=1	VRPDEIMR		217	224	1015.5358276367188
pepa2a3	a2.a1.a2	tr|E9PKP7|E9PKP7_HUMAN	tr|E9PKP7|E9PKP7_HUMAN Nucleolar transcription factor 1 OS=Homo sapiens GN=UBTF PE=2 SV=1	AMEMTWNNMEK	M4:+15.99491 M9:+15.99491	477	487	1416.5595703125
pepa2a8	a2.a1.a2	tr|E9PKP7|E9PKP7_HUMAN	tr|E9PKP7|E9PKP7_HUMAN Nucleolar transcription factor 1 OS=Homo sapiens GN=UBTF PE=2 SV=1	FREDHPDLIQNAK		179	191	1582.7977294921875
pepa2b22	a2.a1.a2	tr|E9PKP7|E9PKP7_HUMAN	tr|E9PKP7|E9PKP7_HUMAN Nucleolar transcription factor 1 OS=Homo sapiens GN=UBTF PE=2 SV=1	RPVSAMF	M6:+15.99491	372	378	823.4135131835938
pepa2a4	a2.a1.a2	tr|E9PKP7|E9PKP7_HUMAN	tr|E9PKP7|E9PKP7_HUMAN Nucleolar transcription factor 1 OS=Homo sapiens GN=UBTF PE=2 SV=1	DFSGDMCK	C7:+57.02146	62	69	959.3602294921875
pepa2b12	a2.a1.a2	tr|E9PKP7|E9PKP7_HUMAN	tr|E9PKP7|E9PKP7_HUMAN Nucleolar transcription factor 1 OS=Homo sapiens GN=UBTF PE=2 SV=1	LHPEMSNLDLTK	M5:+15.99491	133	144	1413.7047119140625
pepa2b33	a2.a1.a2	tr|E9PKP7|E9PKP7_HUMAN	tr|E9PKP7|E9PKP7_HUMAN Nucleolar transcription factor 1 OS=Homo sapiens GN=UBTF PE=2 SV=1	YIQDFQR		161	167	969.4793090820312
pepa2a5	a2.a1.a2	tr|E9PKP7|E9PKP7_HUMAN	tr|E9PKP7|E9PKP7_HUMAN Nucleolar transcription factor 1 OS=Homo sapiens GN=UBTF PE=2 SV=1	EDHPDLIQNAK	E1:-18.01056	181	191	1261.6175537109375
pepa2b14	a2.a1.a2	tr|E9PKP7|E9PKP7_HUMAN	tr|E9PKP7|E9PKP7_HUMAN Nucleolar transcription factor 1 OS=Homo sapiens GN=UBTF PE=2 SV=1	KPLTPYFR		114	121	1021.5833740234375
pepa2b26	a2.a1.a2	tr|E9PKP7|E9PKP7_HUMAN	tr|E9PKP7|E9PKP7_HUMAN Nucleolar transcription factor 1 OS=Homo sapiens GN=UBTF PE=2 SV=1	TPQQLWYTHEK		201	211	1430.7066650390625
pepa2b18	a2.a1.a2	tr|E9PKP7|E9PKP7_HUMAN	tr|E9PKP7|E9PKP7_HUMAN Nucleolar transcription factor 1 OS=Homo sapiens GN=UBTF PE=2 SV=1	MWNDLSEK		407	414	1022.4616088867188
pepa2b10	a2.a1.a2	tr|E9PKP7|E9PKP7_HUMAN	tr|E9PKP7|E9PKP7_HUMAN Nucleolar transcription factor 1 OS=Homo sapiens GN=UBTF PE=2 SV=1	HPELNISEEGITK		230	242	1466.7490234375
pepa2b20	a2.a1.a2	tr|E9PKP7|E9PKP7_HUMAN	tr|E9PKP7|E9PKP7_HUMAN Nucleolar transcription factor 1 OS=Homo sapiens GN=UBTF PE=2 SV=1	QLQEERPELSESELTR		387	402	1943.96728515625
pepa2b11	a2.a1.a2	tr|E9PKP7|E9PKP7_HUMAN	tr|E9PKP7|E9PKP7_HUMAN Nucleolar transcription factor 1 OS=Homo sapiens GN=UBTF PE=2 SV=1	LHPEMSNLDLTK		133	144	1397.7098388671875
pepa2b17	a2.a1.a2	tr|E9PKP7|E9PKP7_HUMAN	tr|E9PKP7|E9PKP7_HUMAN Nucleolar transcription factor 1 OS=Homo sapiens GN=UBTF PE=2 SV=1	MVLCSQQWK	C4:+57.02146	288	296	1179.5653076171875
pepa2b13	a2.a1.a2	tr|E9PKP7|E9PKP7_HUMAN	tr|E9PKP7|E9PKP7_HUMAN Nucleolar transcription factor 1 OS=Homo sapiens GN=UBTF PE=2 SV=1	KDYEVELLR		315	323	1164.6263427734375
pepa2b32	a2.a1.a2	tr|E9PKP7|E9PKP7_HUMAN	tr|E9PKP7|E9PKP7_HUMAN Nucleolar transcription factor 1 OS=Homo sapiens GN=UBTF PE=2 SV=1	WVEISNEVR		72	80	1131.5797119140625
pepa2a7	a2.a1.a2	tr|E9PKP7|E9PKP7_HUMAN	tr|E9PKP7|E9PKP7_HUMAN Nucleolar transcription factor 1 OS=Homo sapiens GN=UBTF PE=2 SV=1	FLESLPEEEQQR		324	335	1504.7281494140625
pepa2a2	a2.a1.a2	tr|E9PKP7|E9PKP7_HUMAN	tr|E9PKP7|E9PKP7_HUMAN Nucleolar transcription factor 1 OS=Homo sapiens GN=UBTF PE=2 SV=1	AMEMTWNNMEK		477	487	1384.56982421875
pepa2b19	a2.a1.a2	tr|E9PKP7|E9PKP7_HUMAN	tr|E9PKP7|E9PKP7_HUMAN Nucleolar transcription factor 1 OS=Homo sapiens GN=UBTF PE=2 SV=1	QLQEERPELSESELTR	Q1:-17.02655	387	402	1926.9407958984375
pepa2b29	a2.a1.a2	tr|E9PKP7|E9PKP7_HUMAN	tr|E9PKP7|E9PKP7_HUMAN Nucleolar transcription factor 1 OS=Homo sapiens GN=UBTF PE=2 SV=1	VHLDLWVK		591	598	1009.5833740234375
pepa2b23	a2.a1.a2	tr|E9PKP7|E9PKP7_HUMAN	tr|E9PKP7|E9PKP7_HUMAN Nucleolar transcription factor 1 OS=Homo sapiens GN=UBTF PE=2 SV=1	RPVSAMFIFSEEK		372	384	1540.7833251953125
pepa2a9	a2.a1.a2	tr|E9PKP7|E9PKP7_HUMAN	tr|E9PKP7|E9PKP7_HUMAN Nucleolar transcription factor 1 OS=Homo sapiens GN=UBTF PE=2 SV=1	FSQELLSNGELNHLPLK		541	557	1939.02880859375
pepa2b25	a2.a1.a2	tr|E9PKP7|E9PKP7_HUMAN	tr|E9PKP7|E9PKP7_HUMAN Nucleolar transcription factor 1 OS=Homo sapiens GN=UBTF PE=2 SV=1	TLTELILDAQEHVK		84	97	1609.8800048828125
pepa2b21	a2.a1.a2	tr|E9PKP7|E9PKP7_HUMAN	tr|E9PKP7|E9PKP7_HUMAN Nucleolar transcription factor 1 OS=Homo sapiens GN=UBTF PE=2 SV=1	RAEEIWQQSVIGDYLAR		450	466	2034.041015625
pepa2b31	a2.a1.a2	tr|E9PKP7|E9PKP7_HUMAN	tr|E9PKP7|E9PKP7_HUMAN Nucleolar transcription factor 1 OS=Homo sapiens GN=UBTF PE=2 SV=1	WSQEDMLTLLECMK	C12:+57.02146 M6:+15.99491	22	35	1799.8017578125
pepa2a1	a2.a1.a2	tr|E9PKP7|E9PKP7_HUMAN	tr|E9PKP7|E9PKP7_HUMAN Nucleolar transcription factor 1 OS=Homo sapiens GN=UBTF PE=2 SV=1	AEEIWQQSVIGDYLAR		451	466	1877.9395751953125
pepa3b19	a3.a1.a1	sp|P49916|DNLI3_HUMAN	sp|P49916|DNLI3_HUMAN DNA ligase 3 OS=Homo sapiens GN=LIG3 PE=1 SV=2	VLHNAQEVEK		454	463	1166.6168212890625
pepa3b18	a3.a1.a1	sp|P49916|DNLI3_HUMAN	sp|P49916|DNLI3_HUMAN DNA ligase 3 OS=Homo sapiens GN=LIG3 PE=1 SV=2	VADNPSYNTK		273	282	1108.52734375
pepa3a1	a3.a1.a1	sp|P49916|DNLI3_HUMAN	sp|P49916|DNLI3_HUMAN DNA ligase 3 OS=Homo sapiens GN=LIG3 PE=1 SV=2	AADETLCQTK	C7:+57.02146	923	932	1136.525634765625
pepa3b15	a3.a1.a1	sp|P49916|DNLI3_HUMAN	sp|P49916|DNLI3_HUMAN DNA ligase 3 OS=Homo sapiens GN=LIG3 PE=1 SV=2	SEAHTADGISIR		792	803	1256.6234130859375
pepa3a7	a3.a1.a1	sp|P49916|DNLI3_HUMAN	sp|P49916|DNLI3_HUMAN DNA ligase 3 OS=Homo sapiens GN=LIG3 PE=1 SV=2	GASFVTSTNPR		214	224	1136.5699462890625
pepa3b11	a3.a1.a1	sp|P49916|DNLI3_HUMAN	sp|P49916|DNLI3_HUMAN DNA ligase 3 OS=Homo sapiens GN=LIG3 PE=1 SV=2	LTTTGQVTSPVK		202	213	1231.689697265625
pepa3b13	a3.a1.a1	sp|P49916|DNLI3_HUMAN	sp|P49916|DNLI3_HUMAN DNA ligase 3 OS=Homo sapiens GN=LIG3 PE=1 SV=2	NLQDVVER		446	453	972.5112915039062
pepa3b14	a3.a1.a1	sp|P49916|DNLI3_HUMAN	sp|P49916|DNLI3_HUMAN DNA ligase 3 OS=Homo sapiens GN=LIG3 PE=1 SV=2	SATNLPQLK		818	826	971.5524291992188
pepa3b16	a3.a1.a1	sp|P49916|DNLI3_HUMAN	sp|P49916|DNLI3_HUMAN DNA ligase 3 OS=Homo sapiens GN=LIG3 PE=1 SV=2	TGKPLPFGTLGVHK		568	581	1451.8372802734375
pepa3a6	a3.a1.a1	sp|P49916|DNLI3_HUMAN	sp|P49916|DNLI3_HUMAN DNA ligase 3 OS=Homo sapiens GN=LIG3 PE=1 SV=2	FLHDNMVEIPNR		616	627	1484.73193359375
pepa3a8	a3.a1.a1	sp|P49916|DNLI3_HUMAN	sp|P49916|DNLI3_HUMAN DNA ligase 3 OS=Homo sapiens GN=LIG3 PE=1 SV=2	GSAGDGFHGDVYLTVK		293	308	1622.78125
pepa3a5	a3.a1.a1	sp|P49916|DNLI3_HUMAN	sp|P49916|DNLI3_HUMAN DNA ligase 3 OS=Homo sapiens GN=LIG3 PE=1 SV=2	EDEQQQALQDIASR		390	403	1630.76708984375
pepa3b21	a3.a1.a1	sp|P49916|DNLI3_HUMAN	sp|P49916|DNLI3_HUMAN DNA ligase 3 OS=Homo sapiens GN=LIG3 PE=1 SV=2	VVPNPFSESGGDMK		122	135	1463.6839599609375
pepa3a4	a3.a1.a1	sp|P49916|DNLI3_HUMAN	sp|P49916|DNLI3_HUMAN DNA ligase 3 OS=Homo sapiens GN=LIG3 PE=1 SV=2	ALDLADMITR	M7:+15.99491	639	648	1134.582763671875
pepa3b10	a3.a1.a1	sp|P49916|DNLI3_HUMAN	sp|P49916|DNLI3_HUMAN DNA ligase 3 OS=Homo sapiens GN=LIG3 PE=1 SV=2	LLLPGVIK		309	316	852.5921020507812
pepa3a9	a3.a1.a1	sp|P49916|DNLI3_HUMAN	sp|P49916|DNLI3_HUMAN DNA ligase 3 OS=Homo sapiens GN=LIG3 PE=1 SV=2	HVLDALDPNAYEAFK		428	442	1702.8438720703125
pepa3b17	a3.a1.a1	sp|P49916|DNLI3_HUMAN	sp|P49916|DNLI3_HUMAN DNA ligase 3 OS=Homo sapiens GN=LIG3 PE=1 SV=2	TQIIQDFLR		283	291	1133.6318359375
pepa3a2	a3.a1.a1	sp|P49916|DNLI3_HUMAN	sp|P49916|DNLI3_HUMAN DNA ligase 3 OS=Homo sapiens GN=LIG3 PE=1 SV=2	AAVWEITGAEFSK		779	791	1408.7110595703125
pepa3a3	a3.a1.a1	sp|P49916|DNLI3_HUMAN	sp|P49916|DNLI3_HUMAN DNA ligase 3 OS=Homo sapiens GN=LIG3 PE=1 SV=2	ALDLADMITR		639	648	1118.5877685546875
pepa3b12	a3.a1.a1	sp|P49916|DNLI3_HUMAN	sp|P49916|DNLI3_HUMAN DNA ligase 3 OS=Homo sapiens GN=LIG3 PE=1 SV=2	IYYPDFIVPDPK		766	777	1466.7569580078125
pepa3b20	a3.a1.a1	sp|P49916|DNLI3_HUMAN	sp|P49916|DNLI3_HUMAN DNA ligase 3 OS=Homo sapiens GN=LIG3 PE=1 SV=2	VLLDIFTGVR		933	942	1132.6728515625
pepa4a5	a4.a1.a1	sp|P12268|IMDH2_HUMAN	sp|P12268|IMDH2_HUMAN Inosine-5'-monophosphate dehydrogenase 2 OS=Homo sapiens GN=IMPDH2 PE=1 SV=2	GMGSLDAMDK	M2:+15.99491 M8:+15.99491	413	422	1056.4339599609375
pepa4b12	a4.a1.a1	sp|P12268|IMDH2_HUMAN	sp|P12268|IMDH2_HUMAN Inosine-5'-monophosphate dehydrogenase 2 OS=Homo sapiens GN=IMPDH2 PE=1 SV=2	PQATAVYK		342	349	877.4782104492188
pepa4b15	a4.a1.a1	sp|P12268|IMDH2_HUMAN	sp|P12268|IMDH2_HUMAN Inosine-5'-monophosphate dehydrogenase 2 OS=Homo sapiens GN=IMPDH2 PE=1 SV=2	VAQGVSGAVQDK		439	450	1158.61181640625
pepa4a1	a4.a1.a1	sp|P12268|IMDH2_HUMAN	sp|P12268|IMDH2_HUMAN Inosine-5'-monophosphate dehydrogenase 2 OS=Homo sapiens GN=IMPDH2 PE=1 SV=2	AMMYSGELK	M2:+15.99491 M3:+15.99491	481	489	1061.464599609375
pepa4b14	a4.a1.a1	sp|P12268|IMDH2_HUMAN	sp|P12268|IMDH2_HUMAN Inosine-5'-monophosphate dehydrogenase 2 OS=Homo sapiens GN=IMPDH2 PE=1 SV=2	TSSAQVEGGVHSLHSYEK		494	511	1915.9149169921875
pepa4a7	a4.a1.a1	sp|P12268|IMDH2_HUMAN	sp|P12268|IMDH2_HUMAN Inosine-5'-monophosphate dehydrogenase 2 OS=Homo sapiens GN=IMPDH2 PE=1 SV=2	LIAGIQHSCQDIGAK	C9:+57.02146	460	474	1610.832275390625
pepa4a9	a4.a1.a1	sp|P12268|IMDH2_HUMAN	sp|P12268|IMDH2_HUMAN Inosine-5'-monophosphate dehydrogenase 2 OS=Homo sapiens GN=IMPDH2 PE=1 SV=2	LQVIGGNVVTAAQAK		297	311	1468.8486328125
pepa4b13	a4.a1.a1	sp|P12268|IMDH2_HUMAN	sp|P12268|IMDH2_HUMAN Inosine-5'-monophosphate dehydrogenase 2 OS=Homo sapiens GN=IMPDH2 PE=1 SV=2	REDLVVAPAGITLK		182	195	1481.8690185546875
pepa4b10	a4.a1.a1	sp|P12268|IMDH2_HUMAN	sp|P12268|IMDH2_HUMAN Inosine-5'-monophosphate dehydrogenase 2 OS=Homo sapiens GN=IMPDH2 PE=1 SV=2	KYEQGFITDPVVLSPK		109	124	1820.979736328125
pepa4a2	a4.a1.a1	sp|P12268|IMDH2_HUMAN	sp|P12268|IMDH2_HUMAN Inosine-5'-monophosphate dehydrogenase 2 OS=Homo sapiens GN=IMPDH2 PE=1 SV=2	DKYPNLQVIGGNVVTAAQAK		292	311	2086.129638671875
pepa4a4	a4.a1.a1	sp|P12268|IMDH2_HUMAN	sp|P12268|IMDH2_HUMAN Inosine-5'-monophosphate dehydrogenase 2 OS=Homo sapiens GN=IMPDH2 PE=1 SV=2	FGVPVIADGGIQNVGHIAK		357	375	1892.039306640625
pepa4b11	a4.a1.a1	sp|P12268|IMDH2_HUMAN	sp|P12268|IMDH2_HUMAN Inosine-5'-monophosphate dehydrogenase 2 OS=Homo sapiens GN=IMPDH2 PE=1 SV=2	NLIDAGVDALR		312	322	1156.6324462890625
pepa4b16	a4.a1.a1	sp|P12268|IMDH2_HUMAN	sp|P12268|IMDH2_HUMAN Inosine-5'-monophosphate dehydrogenase 2 OS=Homo sapiens GN=IMPDH2 PE=1 SV=2	YEQGFITDPVVLSPK		110	124	1692.8846435546875
pepa4a3	a4.a1.a1	sp|P12268|IMDH2_HUMAN	sp|P12268|IMDH2_HUMAN Inosine-5'-monophosphate dehydrogenase 2 OS=Homo sapiens GN=IMPDH2 PE=1 SV=2	FGVPVIADGGIQNVGH		357	372	1579.8231201171875
pepa4a8	a4.a1.a1	sp|P12268|IMDH2_HUMAN	sp|P12268|IMDH2_HUMAN Inosine-5'-monophosphate dehydrogenase 2 OS=Homo sapiens GN=IMPDH2 PE=1 SV=2	LPIVNEDDELVAIIAR		209	224	1779.9854736328125
pepa4a5	a4.a1.a2	tr|H0Y4R1|H0Y4R1_HUMAN	tr|H0Y4R1|H0Y4R1_HUMAN Inosine-5'-monophosphate dehydrogenase 2 (Fragment) OS=Homo sapiens GN=IMPDH2 PE=3 SV=1	GMGSLDAMDK	M2:+15.99491 M8:+15.99491	369	378	1056.4339599609375
pepa4b12	a4.a1.a2	tr|H0Y4R1|H0Y4R1_HUMAN	tr|H0Y4R1|H0Y4R1_HUMAN Inosine-5'-monophosphate dehydrogenase 2 (Fragment) OS=Homo sapiens GN=IMPDH2 PE=3 SV=1	PQATAVYK		298	305	877.4782104492188
pepa4b15	a4.a1.a2	tr|H0Y4R1|H0Y4R1_HUMAN	tr|H0Y4R1|H0Y4R1_HUMAN Inosine-5'-monophosphate dehydrogenase 2 (Fragment) OS=Homo sapiens GN=IMPDH2 PE=3 SV=1	VAQGVSGAVQDK		395	406	1158.61181640625
pepa4a1	a4.a1.a2	tr|H0Y4R1|H0Y4R1_HUMAN	tr|H0Y4R1|H0Y4R1_HUMAN Inosine-5'-monophosphate dehydrogenase 2 (Fragment) OS=Homo sapiens GN=IMPDH2 PE=3 SV=1	AMMYSGELK	M2:+15.99491 M3:+15.99491	437	445	1061.464599609375
pepa4b14	a4.a1.a2	tr|H0Y4R1|H0Y4R1_HUMAN	tr|H0Y4R1|H0Y4R1_HUMAN Inosine-5'-monophosphate dehydrogenase 2 (Fragment) OS=Homo sapiens GN=IMPDH2 PE=3 SV=1	TSSAQVEGGVHSLHSYEK		450	467	1915.9149169921875
pepa4a7	a4.a1.a2	tr|H0Y4R1|H0Y4R1_HUMAN	tr|H0Y4R1|H0Y4R1_HUMAN Inosine-5'-monophosphate dehydrogenase 2 (Fragment) OS=Homo sapiens GN=IMPDH2 PE=3 SV=1	LIAGIQHSCQDIGAK	C9:+57.02146	416	430	1610.832275390625
pepa4a9	a4.a1.a2	tr|H0Y4R1|H0Y4R1_HUMAN	tr|H0Y4R1|H0Y4R1_HUMAN Inosine-5'-monophosphate dehydrogenase 2 (Fragment) OS=Homo sapiens GN=IMPDH2 PE=3 SV=1	LQVIGGNVVTAAQAK		229	243	1468.8486328125
pepa4b13	a4.a1.a2	tr|H0Y4R1|H0Y4R1_HUMAN	tr|H0Y4R1|H0Y4R1_HUMAN Inosine-5'-monophosphate dehydrogenase 2 (Fragment) OS=Homo sapiens GN=IMPDH2 PE=3 SV=1	REDLVVAPAGITLK		114	127	1481.8690185546875
pepa4b10	a4.a1.a2	tr|H0Y4R1|H0Y4R1_HUMAN	tr|H0Y4R1|H0Y4R1_HUMAN Inosine-5'-monophosphate dehydrogenase 2 (Fragment) OS=Homo sapiens GN=IMPDH2 PE=3 SV=1	KYEQGFITDPVVLSPK		41	56	1820.979736328125
pepa4a2	a4.a1.a2	tr|H0Y4R1|H0Y4R1_HUMAN	tr|H0Y4R1|H0Y4R1_HUMAN Inosine-5'-monophosphate dehydrogenase 2 (Fragment) OS=Homo sapiens GN=IMPDH2 PE=3 SV=1	DKYPNLQVIGGNVVTAAQAK		224	243	2086.129638671875
pepa4a4	a4.a1.a2	tr|H0Y4R1|H0Y4R1_HUMAN	tr|H0Y4R1|H0Y4R1_HUMAN Inosine-5'-monophosphate dehydrogenase 2 (Fragment) OS=Homo sapiens GN=IMPDH2 PE=3 SV=1	FGVPVIADGGIQNVGHIAK		313	331	1892.039306640625
pepa4b11	a4.a1.a2	tr|H0Y4R1|H0Y4R1_HUMAN	tr|H0Y4R1|H0Y4R1_HUMAN Inosine-5'-monophosphate dehydrogenase 2 (Fragment) OS=Homo sapiens GN=IMPDH2 PE=3 SV=1	NLIDAGVDALR		244	254	1156.6324462890625
pepa4b16	a4.a1.a2	tr|H0Y4R1|H0Y4R1_HUMAN	tr|H0Y4R1|H0Y4R1_HUMAN Inosine-5'-monophosphate dehydrogenase 2 (Fragment) OS=Homo sapiens GN=IMPDH2 PE=3 SV=1	YEQGFITDPVVLSPK		42	56	1692.8846435546875
pepa4a3	a4.a1.a2	tr|H0Y4R1|H0Y4R1_HUMAN	tr|H0Y4R1|H0Y4R1_HUMAN Inosine-5'-monophosphate dehydrogenase 2 (Fragment) OS=Homo sapiens GN=IMPDH2 PE=3 SV=1	FGVPVIADGGIQNVGH		313	328	1579.8231201171875
pepa4a8	a4.a1.a2	tr|H0Y4R1|H0Y4R1_HUMAN	tr|H0Y4R1|H0Y4R1_HUMAN Inosine-5'-monophosphate dehydrogenase 2 (Fragment) OS=Homo sapiens GN=IMPDH2 PE=3 SV=1	LPIVNEDDELVAIIAR		141	156	1779.9854736328125
pepa4a6	a4.a2.a1	sp|P20839-2|IMDH1_HUMAN	sp|P20839-2|IMDH1_HUMAN Isoform 2 of Inosine-5'-monophosphate dehydrogenase 1 OS=Homo sapiens GN=IMPDH1	IAQGVSGSIQDK		414	425	1202.637939453125
pepa4a9	a4.a2.a1	sp|P20839-2|IMDH1_HUMAN	sp|P20839-2|IMDH1_HUMAN Isoform 2 of Inosine-5'-monophosphate dehydrogenase 1 OS=Homo sapiens GN=IMPDH1	LQVIGGNVVTAAQAK		272	286	1468.8486328125
pepa4a6	a4.a2.a2	sp|P20839-3|IMDH1_HUMAN	sp|P20839-3|IMDH1_HUMAN Isoform 3 of Inosine-5'-monophosphate dehydrogenase 1 OS=Homo sapiens GN=IMPDH1	IAQGVSGSIQDK		488	499	1202.637939453125
pepa4a9	a4.a2.a2	sp|P20839-3|IMDH1_HUMAN	sp|P20839-3|IMDH1_HUMAN Isoform 3 of Inosine-5'-monophosphate dehydrogenase 1 OS=Homo sapiens GN=IMPDH1	LQVIGGNVVTAAQAK		346	360	1468.8486328125
pepa4a6	a4.a2.a3	sp|P20839-4|IMDH1_HUMAN	sp|P20839-4|IMDH1_HUMAN Isoform 4 of Inosine-5'-monophosphate dehydrogenase 1 OS=Homo sapiens GN=IMPDH1	IAQGVSGSIQDK		434	445	1202.637939453125
pepa4a9	a4.a2.a3	sp|P20839-4|IMDH1_HUMAN	sp|P20839-4|IMDH1_HUMAN Isoform 4 of Inosine-5'-monophosphate dehydrogenase 1 OS=Homo sapiens GN=IMPDH1	LQVIGGNVVTAAQAK		292	306	1468.8486328125
pepa4a6	a4.a2.a4	sp|P20839-5|IMDH1_HUMAN	sp|P20839-5|IMDH1_HUMAN Isoform 5 of Inosine-5'-monophosphate dehydrogenase 1 OS=Homo sapiens GN=IMPDH1	IAQGVSGSIQDK		514	525	1202.637939453125
pepa4a9	a4.a2.a4	sp|P20839-5|IMDH1_HUMAN	sp|P20839-5|IMDH1_HUMAN Isoform 5 of Inosine-5'-monophosphate dehydrogenase 1 OS=Homo sapiens GN=IMPDH1	LQVIGGNVVTAAQAK		372	386	1468.8486328125
pepa4a6	a4.a2.a5	sp|P20839-6|IMDH1_HUMAN	sp|P20839-6|IMDH1_HUMAN Isoform 6 of Inosine-5'-monophosphate dehydrogenase 1 OS=Homo sapiens GN=IMPDH1	IAQGVSGSIQDK		524	535	1202.637939453125
pepa4a9	a4.a2.a5	sp|P20839-6|IMDH1_HUMAN	sp|P20839-6|IMDH1_HUMAN Isoform 6 of Inosine-5'-monophosphate dehydrogenase 1 OS=Homo sapiens GN=IMPDH1	LQVIGGNVVTAAQAK		382	396	1468.8486328125
pepa4a6	a4.a2.a6	sp|P20839-7|IMDH1_HUMAN	sp|P20839-7|IMDH1_HUMAN Isoform 7 of Inosine-5'-monophosphate dehydrogenase 1 OS=Homo sapiens GN=IMPDH1	IAQGVSGSIQDK		491	502	1202.637939453125
pepa4a9	a4.a2.a6	sp|P20839-7|IMDH1_HUMAN	sp|P20839-7|IMDH1_HUMAN Isoform 7 of Inosine-5'-monophosphate dehydrogenase 1 OS=Homo sapiens GN=IMPDH1	LQVIGGNVVTAAQAK		349	363	1468.8486328125
pepa4a6	a4.a2.a7	sp|P20839|IMDH1_HUMAN	sp|P20839|IMDH1_HUMAN Inosine-5'-monophosphate dehydrogenase 1 OS=Homo sapiens GN=IMPDH1 PE=1 SV=2	IAQGVSGSIQDK		439	450	1202.637939453125
pepa4a9	a4.a2.a7	sp|P20839|IMDH1_HUMAN	sp|P20839|IMDH1_HUMAN Inosine-5'-monophosphate dehydrogenase 1 OS=Homo sapiens GN=IMPDH1 PE=1 SV=2	LQVIGGNVVTAAQAK		297	311	1468.8486328125
pepa4a6	a4.a2.a8	tr|C9J381|C9J381_HUMAN	tr|C9J381|C9J381_HUMAN Inosine-5'-monophosphate dehydrogenase 1 OS=Homo sapiens GN=IMPDH1 PE=2 SV=1	IAQGVSGSIQDK		438	449	1202.637939453125
pepa4a9	a4.a2.a8	tr|C9J381|C9J381_HUMAN	tr|C9J381|C9J381_HUMAN Inosine-5'-monophosphate dehydrogenase 1 OS=Homo sapiens GN=IMPDH1 PE=2 SV=1	LQVIGGNVVTAAQAK		296	310	1468.8486328125
pepa4a6	a4.a2.a9	tr|E7EQS0|E7EQS0_HUMAN	tr|E7EQS0|E7EQS0_HUMAN Inosine-5'-monophosphate dehydrogenase 1 OS=Homo sapiens GN=IMPDH1 PE=2 SV=1	IAQGVSGSIQDK		455	466	1202.637939453125
pepa4a9	a4.a2.a9	tr|E7EQS0|E7EQS0_HUMAN	tr|E7EQS0|E7EQS0_HUMAN Inosine-5'-monophosphate dehydrogenase 1 OS=Homo sapiens GN=IMPDH1 PE=2 SV=1	LQVIGGNVVTAAQAK		313	327	1468.8486328125
pepa5a5	a5.a1.a1	sp|Q14527|HLTF_HUMAN	sp|Q14527|HLTF_HUMAN Helicase-like transcription factor OS=Homo sapiens GN=HLTF PE=1 SV=2	DPNNPYDK		88	95	962.4218139648438
pepa5b10	a5.a1.a1	sp|Q14527|HLTF_HUMAN	sp|Q14527|HLTF_HUMAN Helicase-like transcription factor OS=Homo sapiens GN=HLTF PE=1 SV=2	SDMEWTSSSK	M3:+15.99491	825	834	1173.4732666015625
pepa5a9	a5.a1.a1	sp|Q14527|HLTF_HUMAN	sp|Q14527|HLTF_HUMAN Helicase-like transcription factor OS=Homo sapiens GN=HLTF PE=1 SV=2	PVTMGDEGGLR	M4:+15.99491	621	631	1147.5416259765625
pepa5a6	a5.a1.a1	sp|Q14527|HLTF_HUMAN	sp|Q14527|HLTF_HUMAN Helicase-like transcription factor OS=Homo sapiens GN=HLTF PE=1 SV=2	GDSPLHSIR		542	550	981.5115966796875
pepa5a4	a5.a1.a1	sp|Q14527|HLTF_HUMAN	sp|Q14527|HLTF_HUMAN Helicase-like transcription factor OS=Homo sapiens GN=HLTF PE=1 SV=2	AVSSNGPSGNDTPEELR		725	741	1729.7991943359375
pepa5b12	a5.a1.a1	sp|Q14527|HLTF_HUMAN	sp|Q14527|HLTF_HUMAN Helicase-like transcription factor OS=Homo sapiens GN=HLTF PE=1 SV=2	VILDEGHAIR		554	563	1122.626953125
pepa5a7	a5.a1.a1	sp|Q14527|HLTF_HUMAN	sp|Q14527|HLTF_HUMAN Helicase-like transcription factor OS=Homo sapiens GN=HLTF PE=1 SV=2	IREPALLSK		515	523	1026.6309814453125
pepa5a8	a5.a1.a1	sp|Q14527|HLTF_HUMAN	sp|Q14527|HLTF_HUMAN Helicase-like transcription factor OS=Homo sapiens GN=HLTF PE=1 SV=2	PVTMGDEGGLR		621	631	1131.5467529296875
pepa5a3	a5.a1.a1	sp|Q14527|HLTF_HUMAN	sp|Q14527|HLTF_HUMAN Helicase-like transcription factor OS=Homo sapiens GN=HLTF PE=1 SV=2	AVLDLESER		572	580	1031.5372314453125
pepa5a1	a5.a1.a1	sp|Q14527|HLTF_HUMAN	sp|Q14527|HLTF_HUMAN Helicase-like transcription factor OS=Homo sapiens GN=HLTF PE=1 SV=2	AGGVGLNLSAASR		914	926	1172.6385498046875
pepa5a2	a5.a1.a1	sp|Q14527|HLTF_HUMAN	sp|Q14527|HLTF_HUMAN Helicase-like transcription factor OS=Homo sapiens GN=HLTF PE=1 SV=2	ASGFVFTR		873	880	884.462890625
pepa5b14	a5.a1.a1	sp|Q14527|HLTF_HUMAN	sp|Q14527|HLTF_HUMAN Helicase-like transcription factor OS=Homo sapiens GN=HLTF PE=1 SV=2	YYTGVVNNNEMVALQR	M11:+15.99491	72	87	1886.9068603515625
pepa5b13	a5.a1.a1	sp|Q14527|HLTF_HUMAN	sp|Q14527|HLTF_HUMAN Helicase-like transcription factor OS=Homo sapiens GN=HLTF PE=1 SV=2	WVLTGTPIQNSLK		582	594	1456.8162841796875
pepa5b11	a5.a1.a1	sp|Q14527|HLTF_HUMAN	sp|Q14527|HLTF_HUMAN Helicase-like transcription factor OS=Homo sapiens GN=HLTF PE=1 SV=2	TLGFNLESGWGSGR		177	190	1480.71826171875
pepa6a9	a6.a1.a1	sp|P27694|RFA1_HUMAN	sp|P27694|RFA1_HUMAN Replication protein A 70 kDa DNA-binding subunit OS=Homo sapiens GN=RPA1 PE=1 SV=2	PQPQNGSSGMGSTVSK	M10:+15.99491	142	157	1577.7227783203125
pepa6a1	a6.a1.a1	sp|P27694|RFA1_HUMAN	sp|P27694|RFA1_HUMAN Replication protein A 70 kDa DNA-binding subunit OS=Homo sapiens GN=RPA1 PE=1 SV=2	AAGPSLSHTSGGTQSK		168	183	1485.7296142578125
pepa6b10	a6.a1.a1	sp|P27694|RFA1_HUMAN	sp|P27694|RFA1_HUMAN Replication protein A 70 kDa DNA-binding subunit OS=Homo sapiens GN=RPA1 PE=1 SV=2	SGGVGGSNTNWK		432	443	1163.54443359375
pepa6a2	a6.a1.a1	sp|P27694|RFA1_HUMAN	sp|P27694|RFA1_HUMAN Replication protein A 70 kDa DNA-binding subunit OS=Homo sapiens GN=RPA1 PE=1 SV=2	ATAFNEQVDK		235	244	1122.54296875
pepa6a3	a6.a1.a1	sp|P27694|RFA1_HUMAN	sp|P27694|RFA1_HUMAN Replication protein A 70 kDa DNA-binding subunit OS=Homo sapiens GN=RPA1 PE=1 SV=2	ATVMDVKPVDYR	M4:+15.99491	589	600	1409.709716796875
pepa6b12	a6.a1.a1	sp|P27694|RFA1_HUMAN	sp|P27694|RFA1_HUMAN Replication protein A 70 kDa DNA-binding subunit OS=Homo sapiens GN=RPA1 PE=1 SV=2	VIDQQNGLYR		490	499	1205.627685546875
pepa6a6	a6.a1.a1	sp|P27694|RFA1_HUMAN	sp|P27694|RFA1_HUMAN Replication protein A 70 kDa DNA-binding subunit OS=Homo sapiens GN=RPA1 PE=1 SV=2	FIVNTLK		82	88	834.5087890625
pepa6a8	a6.a1.a1	sp|P27694|RFA1_HUMAN	sp|P27694|RFA1_HUMAN Replication protein A 70 kDa DNA-binding subunit OS=Homo sapiens GN=RPA1 PE=1 SV=2	NIYLMDTSGK		345	354	1141.55615234375
pepa6b11	a6.a1.a1	sp|P27694|RFA1_HUMAN	sp|P27694|RFA1_HUMAN Replication protein A 70 kDa DNA-binding subunit OS=Homo sapiens GN=RPA1 PE=1 SV=2	VGQLSEGAIAAIMQK	M13:+15.99491	2	16	1531.8153076171875
pepa6a4	a6.a1.a1	sp|P27694|RFA1_HUMAN	sp|P27694|RFA1_HUMAN Replication protein A 70 kDa DNA-binding subunit OS=Homo sapiens GN=RPA1 PE=1 SV=2	DKNEQAFEEVFQNANFR		552	568	2085.962890625
pepa6a7	a6.a1.a1	sp|P27694|RFA1_HUMAN	sp|P27694|RFA1_HUMAN Replication protein A 70 kDa DNA-binding subunit OS=Homo sapiens GN=RPA1 PE=1 SV=2	NEQAFEEVFQNANFR		554	568	1842.8409423828125
pepa6a5	a6.a1.a1	sp|P27694|RFA1_HUMAN	sp|P27694|RFA1_HUMAN Replication protein A 70 kDa DNA-binding subunit OS=Homo sapiens GN=RPA1 PE=1 SV=2	DSLVDIIGICK	C10:+57.02146	314	324	1232.6558837890625
pepa6b13	a6.a1.a1	sp|P27694|RFA1_HUMAN	sp|P27694|RFA1_HUMAN Replication protein A 70 kDa DNA-binding subunit OS=Homo sapiens GN=RPA1 PE=1 SV=2	VVILMELEVLK	M5:+15.99491	93	103	1301.7752685546875
pepa7a8	a7.a1.a1	sp|Q9NR30|DDX21_HUMAN	sp|Q9NR30|DDX21_HUMAN Nucleolar RNA helicase 2 OS=Homo sapiens GN=DDX21 PE=1 SV=5	SDAGLESDTAMK	M11:+15.99491	7	18	1240.53662109375
pepa7a7	a7.a1.a1	sp|Q9NR30|DDX21_HUMAN	sp|Q9NR30|DDX21_HUMAN Nucleolar RNA helicase 2 OS=Homo sapiens GN=DDX21 PE=1 SV=5	QDAQSLHGDIPQK		462	474	1436.7132568359375
pepa7a3	a7.a1.a1	sp|Q9NR30|DDX21_HUMAN	sp|Q9NR30|DDX21_HUMAN Nucleolar RNA helicase 2 OS=Homo sapiens GN=DDX21 PE=1 SV=5	EAQELSQNSAIK		450	461	1317.6649169921875
pepa7a2	a7.a1.a1	sp|Q9NR30|DDX21_HUMAN	sp|Q9NR30|DDX21_HUMAN Nucleolar RNA helicase 2 OS=Homo sapiens GN=DDX21 PE=1 SV=5	DVESYIHR		517	524	1018.4957275390625
pepa7a6	a7.a1.a1	sp|Q9NR30|DDX21_HUMAN	sp|Q9NR30|DDX21_HUMAN Nucleolar RNA helicase 2 OS=Homo sapiens GN=DDX21 PE=1 SV=5	QDAQSLHGDIPQK	Q1:-17.02655	462	474	1419.6866455078125
pepa7a4	a7.a1.a1	sp|Q9NR30|DDX21_HUMAN	sp|Q9NR30|DDX21_HUMAN Nucleolar RNA helicase 2 OS=Homo sapiens GN=DDX21 PE=1 SV=5	EEYQLVQVEQK		545	555	1392.7010498046875
pepa7a9	a7.a1.a1	sp|Q9NR30|DDX21_HUMAN	sp|Q9NR30|DDX21_HUMAN Nucleolar RNA helicase 2 OS=Homo sapiens GN=DDX21 PE=1 SV=5	STYEQVDLIGK		392	402	1252.6424560546875
pepa7a1	a7.a1.a1	sp|Q9NR30|DDX21_HUMAN	sp|Q9NR30|DDX21_HUMAN Nucleolar RNA helicase 2 OS=Homo sapiens GN=DDX21 PE=1 SV=5	APQVLVLAPTR		260	270	1164.7103271484375
pepa7a5	a7.a1.a1	sp|Q9NR30|DDX21_HUMAN	sp|Q9NR30|DDX21_HUMAN Nucleolar RNA helicase 2 OS=Homo sapiens GN=DDX21 PE=1 SV=5	GAVEALAAALAH		606	617	1093.6004638671875
pepa7b10	a7.a1.a1	sp|Q9NR30|DDX21_HUMAN	sp|Q9NR30|DDX21_HUMAN Nucleolar RNA helicase 2 OS=Homo sapiens GN=DDX21 PE=1 SV=5	TFSFAIPLIEK		237	247	1265.71435546875
pepa8a7	a8.a1.a1	sp|Q01831-2|XPC_HUMAN	sp|Q01831-2|XPC_HUMAN Isoform 2 of DNA repair protein complementing XP-C cells OS=Homo sapiens GN=XPC	VIKDEALSDGDDLR		87	100	1545.77587890625
pepa8a2	a8.a1.a1	sp|Q01831-2|XPC_HUMAN	sp|Q01831-2|XPC_HUMAN Isoform 2 of DNA repair protein complementing XP-C cells OS=Homo sapiens GN=XPC	DEALSDGDDLR		90	100	1205.5284423828125
pepa8a1	a8.a1.a1	sp|Q01831-2|XPC_HUMAN	sp|Q01831-2|XPC_HUMAN Isoform 2 of DNA repair protein complementing XP-C cells OS=Homo sapiens GN=XPC	ALQLLTR		271	277	814.514892578125
pepa8a5	a8.a1.a1	sp|Q01831-2|XPC_HUMAN	sp|Q01831-2|XPC_HUMAN Isoform 2 of DNA repair protein complementing XP-C cells OS=Homo sapiens GN=XPC	HMDQPLPTAIGLYK	M2:+15.99491	592	605	1599.8204345703125
pepa8a9	a8.a1.a1	sp|Q01831-2|XPC_HUMAN	sp|Q01831-2|XPC_HUMAN Isoform 2 of DNA repair protein complementing XP-C cells OS=Homo sapiens GN=XPC	YDPVWMTVTR	M6:+15.99491	548	557	1283.6092529296875
pepa8a8	a8.a1.a1	sp|Q01831-2|XPC_HUMAN	sp|Q01831-2|XPC_HUMAN Isoform 2 of DNA repair protein complementing XP-C cells OS=Homo sapiens GN=XPC	YDPVWMTVTR		548	557	1267.6143798828125
pepa8a6	a8.a1.a1	sp|Q01831-2|XPC_HUMAN	sp|Q01831-2|XPC_HUMAN Isoform 2 of DNA repair protein complementing XP-C cells OS=Homo sapiens GN=XPC	PMTYVVGIDSDGWVR		528	542	1694.821044921875
pepa8a3	a8.a1.a1	sp|Q01831-2|XPC_HUMAN	sp|Q01831-2|XPC_HUMAN Isoform 2 of DNA repair protein complementing XP-C cells OS=Homo sapiens GN=XPC	DVDTYYLSNLVK		211	222	1429.721435546875
pepa8a4	a8.a1.a1	sp|Q01831-2|XPC_HUMAN	sp|Q01831-2|XPC_HUMAN Isoform 2 of DNA repair protein complementing XP-C cells OS=Homo sapiens GN=XPC	DVLLTAWENEQAVIER		782	797	1885.9658203125
pepa8a7	a8.a1.a2	sp|Q01831|XPC_HUMAN	sp|Q01831|XPC_HUMAN DNA repair protein complementing XP-C cells OS=Homo sapiens GN=XPC PE=1 SV=4	VIKDEALSDGDDLR		87	100	1545.77587890625
pepa8a2	a8.a1.a2	sp|Q01831|XPC_HUMAN	sp|Q01831|XPC_HUMAN DNA repair protein complementing XP-C cells OS=Homo sapiens GN=XPC PE=1 SV=4	DEALSDGDDLR		90	100	1205.5284423828125
pepa8a1	a8.a1.a2	sp|Q01831|XPC_HUMAN	sp|Q01831|XPC_HUMAN DNA repair protein complementing XP-C cells OS=Homo sapiens GN=XPC PE=1 SV=4	ALQLLTR		308	314	814.514892578125
pepa8a5	a8.a1.a2	sp|Q01831|XPC_HUMAN	sp|Q01831|XPC_HUMAN DNA repair protein complementing XP-C cells OS=Homo sapiens GN=XPC PE=1 SV=4	HMDQPLPTAIGLYK	M2:+15.99491	629	642	1599.8204345703125
pepa8a9	a8.a1.a2	sp|Q01831|XPC_HUMAN	sp|Q01831|XPC_HUMAN DNA repair protein complementing XP-C cells OS=Homo sapiens GN=XPC PE=1 SV=4	YDPVWMTVTR	M6:+15.99491	585	594	1283.6092529296875
pepa8a8	a8.a1.a2	sp|Q01831|XPC_HUMAN	sp|Q01831|XPC_HUMAN DNA repair protein complementing XP-C cells OS=Homo sapiens GN=XPC PE=1 SV=4	YDPVWMTVTR		585	594	1267.6143798828125
pepa8a6	a8.a1.a2	sp|Q01831|XPC_HUMAN	sp|Q01831|XPC_HUMAN DNA repair protein complementing XP-C cells OS=Homo sapiens GN=XPC PE=1 SV=4	PMTYVVGIDSDGWVR		565	579	1694.821044921875
pepa8a3	a8.a1.a2	sp|Q01831|XPC_HUMAN	sp|Q01831|XPC_HUMAN DNA repair protein complementing XP-C cells OS=Homo sapiens GN=XPC PE=1 SV=4	DVDTYYLSNLVK		248	259	1429.721435546875
pepa8a4	a8.a1.a2	sp|Q01831|XPC_HUMAN	sp|Q01831|XPC_HUMAN DNA repair protein complementing XP-C cells OS=Homo sapiens GN=XPC PE=1 SV=4	DVLLTAWENEQAVIER		819	834	1885.9658203125
pepa9a2	a9.a1.a1	sp|Q15459|SF3A1_HUMAN	sp|Q15459|SF3A1_HUMAN Splicing factor 3A subunit 1 OS=Homo sapiens GN=SF3A1 PE=1 SV=1	IHEATGMPAGK	M7:+15.99491	744	754	1127.5517578125
pepa9a4	a9.a1.a1	sp|Q15459|SF3A1_HUMAN	sp|Q15459|SF3A1_HUMAN Splicing factor 3A subunit 1 OS=Homo sapiens GN=SF3A1 PE=1 SV=1	QPTEEEASSK	Q1:-17.02655	21	30	1088.474609375
pepa9a8	a9.a1.a1	sp|Q15459|SF3A1_HUMAN	sp|Q15459|SF3A1_HUMAN Splicing factor 3A subunit 1 OS=Homo sapiens GN=SF3A1 PE=1 SV=1	VMQQQQQTTQQQLPQK	M2:+15.99491	116	131	1957.9764404296875
pepa9a7	a9.a1.a1	sp|Q15459|SF3A1_HUMAN	sp|Q15459|SF3A1_HUMAN Splicing factor 3A subunit 1 OS=Homo sapiens GN=SF3A1 PE=1 SV=1	VMQQQQQTTQQQLPQK		116	131	1941.9814453125
pepa9a1	a9.a1.a1	sp|Q15459|SF3A1_HUMAN	sp|Q15459|SF3A1_HUMAN Splicing factor 3A subunit 1 OS=Homo sapiens GN=SF3A1 PE=1 SV=1	AQEPSAAIPK		106	115	1011.5474243164062
pepa9a3	a9.a1.a1	sp|Q15459|SF3A1_HUMAN	sp|Q15459|SF3A1_HUMAN Splicing factor 3A subunit 1 OS=Homo sapiens GN=SF3A1 PE=1 SV=1	LTAQFVAR		169	176	905.5208129882812
pepa9a9	a9.a1.a1	sp|Q15459|SF3A1_HUMAN	sp|Q15459|SF3A1_HUMAN Splicing factor 3A subunit 1 OS=Homo sapiens GN=SF3A1 PE=1 SV=1	VQAQVIQETIVPK		132	144	1452.842529296875
pepa9a5	a9.a1.a1	sp|Q15459|SF3A1_HUMAN	sp|Q15459|SF3A1_HUMAN Splicing factor 3A subunit 1 OS=Homo sapiens GN=SF3A1 PE=1 SV=1	RTDIFGVEETAIGK		473	486	1535.8067626953125
pepa9a6	a9.a1.a1	sp|Q15459|SF3A1_HUMAN	sp|Q15459|SF3A1_HUMAN Splicing factor 3A subunit 1 OS=Homo sapiens GN=SF3A1 PE=1 SV=1	TLPLTDQVSVIK		730	741	1313.7679443359375
pepb10a8	b10.a1.a1	sp|P78347-2|GTF2I_HUMAN	sp|P78347-2|GTF2I_HUMAN Isoform 2 of General transcription factor II-I OS=Homo sapiens GN=GTF2I	YCVEEEEK	C2:+57.02146	79	86	1085.446044921875
pepb10a5	b10.a1.a1	sp|P78347-2|GTF2I_HUMAN	sp|P78347-2|GTF2I_HUMAN Isoform 2 of General transcription factor II-I OS=Homo sapiens GN=GTF2I	RPELLTHSTTEVTQPR		499	514	1864.988037109375
pepb10a3	b10.a1.a1	sp|P78347-2|GTF2I_HUMAN	sp|P78347-2|GTF2I_HUMAN Isoform 2 of General transcription factor II-I OS=Homo sapiens GN=GTF2I	FAEALGSTEAK		437	447	1123.5633544921875
pepb10a7	b10.a1.a1	sp|P78347-2|GTF2I_HUMAN	sp|P78347-2|GTF2I_HUMAN Isoform 2 of General transcription factor II-I OS=Homo sapiens GN=GTF2I	STVVPVPYEK		131	140	1118.609619140625
pepb10a6	b10.a1.a1	sp|P78347-2|GTF2I_HUMAN	sp|P78347-2|GTF2I_HUMAN Isoform 2 of General transcription factor II-I OS=Homo sapiens GN=GTF2I	SILSPGGSCGPIK	C9:+57.02146	207	219	1272.662109375
pepb10a1	b10.a1.a1	sp|P78347-2|GTF2I_HUMAN	sp|P78347-2|GTF2I_HUMAN Isoform 2 of General transcription factor II-I OS=Homo sapiens GN=GTF2I	ANELPQPPVPEPANAGK		286	302	1728.8919677734375
pepb10a4	b10.a1.a1	sp|P78347-2|GTF2I_HUMAN	sp|P78347-2|GTF2I_HUMAN Isoform 2 of General transcription factor II-I OS=Homo sapiens GN=GTF2I	FGEAIGMGFPVK	M7:+15.99491	839	850	1268.634765625
pepb10a2	b10.a1.a1	sp|P78347-2|GTF2I_HUMAN	sp|P78347-2|GTF2I_HUMAN Isoform 2 of General transcription factor II-I OS=Homo sapiens GN=GTF2I	DQSAVVVQGLPEGVAFK		144	160	1743.927978515625
pepb10a8	b10.a1.a2	sp|P78347-3|GTF2I_HUMAN	sp|P78347-3|GTF2I_HUMAN Isoform 3 of General transcription factor II-I OS=Homo sapiens GN=GTF2I	YCVEEEEK	C2:+57.02146	79	86	1085.446044921875
pepb10a5	b10.a1.a2	sp|P78347-3|GTF2I_HUMAN	sp|P78347-3|GTF2I_HUMAN Isoform 3 of General transcription factor II-I OS=Homo sapiens GN=GTF2I	RPELLTHSTTEVTQPR		520	535	1864.988037109375
pepb10a3	b10.a1.a2	sp|P78347-3|GTF2I_HUMAN	sp|P78347-3|GTF2I_HUMAN Isoform 3 of General transcription factor II-I OS=Homo sapiens GN=GTF2I	FAEALGSTEAK		458	468	1123.5633544921875
pepb10a7	b10.a1.a2	sp|P78347-3|GTF2I_HUMAN	sp|P78347-3|GTF2I_HUMAN Isoform 3 of General transcription factor II-I OS=Homo sapiens GN=GTF2I	STVVPVPYEK		131	140	1118.609619140625
pepb10a6	b10.a1.a2	sp|P78347-3|GTF2I_HUMAN	sp|P78347-3|GTF2I_HUMAN Isoform 3 of General transcription factor II-I OS=Homo sapiens GN=GTF2I	SILSPGGSCGPIK	C9:+57.02146	207	219	1272.662109375
pepb10a1	b10.a1.a2	sp|P78347-3|GTF2I_HUMAN	sp|P78347-3|GTF2I_HUMAN Isoform 3 of General transcription factor II-I OS=Homo sapiens GN=GTF2I	ANELPQPPVPEPANAGK		307	323	1728.8919677734375
pepb10a4	b10.a1.a2	sp|P78347-3|GTF2I_HUMAN	sp|P78347-3|GTF2I_HUMAN Isoform 3 of General transcription factor II-I OS=Homo sapiens GN=GTF2I	FGEAIGMGFPVK	M7:+15.99491	860	871	1268.634765625
pepb10a2	b10.a1.a2	sp|P78347-3|GTF2I_HUMAN	sp|P78347-3|GTF2I_HUMAN Isoform 3 of General transcription factor II-I OS=Homo sapiens GN=GTF2I	DQSAVVVQGLPEGVAFK		144	160	1743.927978515625
pepb10a8	b10.a1.a3	sp|P78347-4|GTF2I_HUMAN	sp|P78347-4|GTF2I_HUMAN Isoform 4 of General transcription factor II-I OS=Homo sapiens GN=GTF2I	YCVEEEEK	C2:+57.02146	79	86	1085.446044921875
pepb10a5	b10.a1.a3	sp|P78347-4|GTF2I_HUMAN	sp|P78347-4|GTF2I_HUMAN Isoform 4 of General transcription factor II-I OS=Homo sapiens GN=GTF2I	RPELLTHSTTEVTQPR		519	534	1864.988037109375
pepb10a3	b10.a1.a3	sp|P78347-4|GTF2I_HUMAN	sp|P78347-4|GTF2I_HUMAN Isoform 4 of General transcription factor II-I OS=Homo sapiens GN=GTF2I	FAEALGSTEAK		457	467	1123.5633544921875
pepb10a7	b10.a1.a3	sp|P78347-4|GTF2I_HUMAN	sp|P78347-4|GTF2I_HUMAN Isoform 4 of General transcription factor II-I OS=Homo sapiens GN=GTF2I	STVVPVPYEK		131	140	1118.609619140625
pepb10a6	b10.a1.a3	sp|P78347-4|GTF2I_HUMAN	sp|P78347-4|GTF2I_HUMAN Isoform 4 of General transcription factor II-I OS=Homo sapiens GN=GTF2I	SILSPGGSCGPIK	C9:+57.02146	207	219	1272.662109375
pepb10a1	b10.a1.a3	sp|P78347-4|GTF2I_HUMAN	sp|P78347-4|GTF2I_HUMAN Isoform 4 of General transcription factor II-I OS=Homo sapiens GN=GTF2I	ANELPQPPVPEPANAGK		306	322	1728.8919677734375
pepb10a4	b10.a1.a3	sp|P78347-4|GTF2I_HUMAN	sp|P78347-4|GTF2I_HUMAN Isoform 4 of General transcription factor II-I OS=Homo sapiens GN=GTF2I	FGEAIGMGFPVK	M7:+15.99491	859	870	1268.634765625
pepb10a2	b10.a1.a3	sp|P78347-4|GTF2I_HUMAN	sp|P78347-4|GTF2I_HUMAN Isoform 4 of General transcription factor II-I OS=Homo sapiens GN=GTF2I	DQSAVVVQGLPEGVAFK		144	160	1743.927978515625
pepb10a8	b10.a1.a4	sp|P78347|GTF2I_HUMAN	sp|P78347|GTF2I_HUMAN General transcription factor II-I OS=Homo sapiens GN=GTF2I PE=1 SV=2	YCVEEEEK	C2:+57.02146	79	86	1085.446044921875
pepb10a5	b10.a1.a4	sp|P78347|GTF2I_HUMAN	sp|P78347|GTF2I_HUMAN General transcription factor II-I OS=Homo sapiens GN=GTF2I PE=1 SV=2	RPELLTHSTTEVTQPR		540	555	1864.988037109375
pepb10a3	b10.a1.a4	sp|P78347|GTF2I_HUMAN	sp|P78347|GTF2I_HUMAN General transcription factor II-I OS=Homo sapiens GN=GTF2I PE=1 SV=2	FAEALGSTEAK		478	488	1123.5633544921875
pepb10a7	b10.a1.a4	sp|P78347|GTF2I_HUMAN	sp|P78347|GTF2I_HUMAN General transcription factor II-I OS=Homo sapiens GN=GTF2I PE=1 SV=2	STVVPVPYEK		131	140	1118.609619140625
pepb10a6	b10.a1.a4	sp|P78347|GTF2I_HUMAN	sp|P78347|GTF2I_HUMAN General transcription factor II-I OS=Homo sapiens GN=GTF2I PE=1 SV=2	SILSPGGSCGPIK	C9:+57.02146	207	219	1272.662109375
pepb10a1	b10.a1.a4	sp|P78347|GTF2I_HUMAN	sp|P78347|GTF2I_HUMAN General transcription factor II-I OS=Homo sapiens GN=GTF2I PE=1 SV=2	ANELPQPPVPEPANAGK		327	343	1728.8919677734375
pepb10a4	b10.a1.a4	sp|P78347|GTF2I_HUMAN	sp|P78347|GTF2I_HUMAN General transcription factor II-I OS=Homo sapiens GN=GTF2I PE=1 SV=2	FGEAIGMGFPVK	M7:+15.99491	880	891	1268.634765625
pepb10a2	b10.a1.a4	sp|P78347|GTF2I_HUMAN	sp|P78347|GTF2I_HUMAN General transcription factor II-I OS=Homo sapiens GN=GTF2I PE=1 SV=2	DQSAVVVQGLPEGVAFK		144	160	1743.927978515625
pepb11a4	b11.a1.a1	sp|P48382|RFX5_HUMAN	sp|P48382|RFX5_HUMAN DNA-binding protein RFX5 OS=Homo sapiens GN=RFX5 PE=1 SV=1	GEVDTAPQGNK		583	593	1115.533203125
pepb11a2	b11.a1.a1	sp|P48382|RFX5_HUMAN	sp|P48382|RFX5_HUMAN DNA-binding protein RFX5 OS=Homo sapiens GN=RFX5 PE=1 SV=1	EVGIGGDQGPHDK		416	428	1308.6182861328125
pepb11a3	b11.a1.a1	sp|P48382|RFX5_HUMAN	sp|P48382|RFX5_HUMAN DNA-binding protein RFX5 OS=Homo sapiens GN=RFX5 PE=1 SV=1	GAVLAQGQGDGTVSK		527	541	1387.718017578125
pepb11a6	b11.a1.a1	sp|P48382|RFX5_HUMAN	sp|P48382|RFX5_HUMAN DNA-binding protein RFX5 OS=Homo sapiens GN=RFX5 PE=1 SV=1	TAEVPVSEASGQAPPAK		433	449	1638.833740234375
pepb11a7	b11.a1.a1	sp|P48382|RFX5_HUMAN	sp|P48382|RFX5_HUMAN DNA-binding protein RFX5 OS=Homo sapiens GN=RFX5 PE=1 SV=1	VEGILQDVQK		46	55	1128.6263427734375
pepb11a1	b11.a1.a1	sp|P48382|RFX5_HUMAN	sp|P48382|RFX5_HUMAN DNA-binding protein RFX5 OS=Homo sapiens GN=RFX5 PE=1 SV=1	APPGGAEAGEPTTLLQR		17	33	1664.8607177734375
pepb11a5	b11.a1.a1	sp|P48382|RFX5_HUMAN	sp|P48382|RFX5_HUMAN DNA-binding protein RFX5 OS=Homo sapiens GN=RFX5 PE=1 SV=1	SFSSIVEVAR		219	228	1094.58447265625
pepb11a4	b11.a1.a2	tr|B7Z848|B7Z848_HUMAN	tr|B7Z848|B7Z848_HUMAN DNA-binding protein RFX5 OS=Homo sapiens GN=RFX5 PE=2 SV=1	GEVDTAPQGNK		543	553	1115.533203125
pepb11a2	b11.a1.a2	tr|B7Z848|B7Z848_HUMAN	tr|B7Z848|B7Z848_HUMAN DNA-binding protein RFX5 OS=Homo sapiens GN=RFX5 PE=2 SV=1	EVGIGGDQGPHDK		376	388	1308.6182861328125
pepb11a3	b11.a1.a2	tr|B7Z848|B7Z848_HUMAN	tr|B7Z848|B7Z848_HUMAN DNA-binding protein RFX5 OS=Homo sapiens GN=RFX5 PE=2 SV=1	GAVLAQGQGDGTVSK		487	501	1387.718017578125
pepb11a6	b11.a1.a2	tr|B7Z848|B7Z848_HUMAN	tr|B7Z848|B7Z848_HUMAN DNA-binding protein RFX5 OS=Homo sapiens GN=RFX5 PE=2 SV=1	TAEVPVSEASGQAPPAK		393	409	1638.833740234375
pepb11a7	b11.a1.a2	tr|B7Z848|B7Z848_HUMAN	tr|B7Z848|B7Z848_HUMAN DNA-binding protein RFX5 OS=Homo sapiens GN=RFX5 PE=2 SV=1	VEGILQDVQK		46	55	1128.6263427734375
pepb11a1	b11.a1.a2	tr|B7Z848|B7Z848_HUMAN	tr|B7Z848|B7Z848_HUMAN DNA-binding protein RFX5 OS=Homo sapiens GN=RFX5 PE=2 SV=1	APPGGAEAGEPTTLLQR		17	33	1664.8607177734375
pepb11a5	b11.a1.a2	tr|B7Z848|B7Z848_HUMAN	tr|B7Z848|B7Z848_HUMAN DNA-binding protein RFX5 OS=Homo sapiens GN=RFX5 PE=2 SV=1	SFSSIVEVAR		179	188	1094.58447265625
pepb11a4	b11.a1.a3	tr|F8W689|F8W689_HUMAN	tr|F8W689|F8W689_HUMAN DNA-binding protein RFX5 (Fragment) OS=Homo sapiens GN=RFX5 PE=2 SV=1	GEVDTAPQGNK		583	593	1115.533203125
pepb11a2	b11.a1.a3	tr|F8W689|F8W689_HUMAN	tr|F8W689|F8W689_HUMAN DNA-binding protein RFX5 (Fragment) OS=Homo sapiens GN=RFX5 PE=2 SV=1	EVGIGGDQGPHDK		416	428	1308.6182861328125
pepb11a3	b11.a1.a3	tr|F8W689|F8W689_HUMAN	tr|F8W689|F8W689_HUMAN DNA-binding protein RFX5 (Fragment) OS=Homo sapiens GN=RFX5 PE=2 SV=1	GAVLAQGQGDGTVSK		527	541	1387.718017578125
pepb11a6	b11.a1.a3	tr|F8W689|F8W689_HUMAN	tr|F8W689|F8W689_HUMAN DNA-binding protein RFX5 (Fragment) OS=Homo sapiens GN=RFX5 PE=2 SV=1	TAEVPVSEASGQAPPAK		433	449	1638.833740234375
pepb11a7	b11.a1.a3	tr|F8W689|F8W689_HUMAN	tr|F8W689|F8W689_HUMAN DNA-binding protein RFX5 (Fragment) OS=Homo sapiens GN=RFX5 PE=2 SV=1	VEGILQDVQK		46	55	1128.6263427734375
pepb11a1	b11.a1.a3	tr|F8W689|F8W689_HUMAN	tr|F8W689|F8W689_HUMAN DNA-binding protein RFX5 (Fragment) OS=Homo sapiens GN=RFX5 PE=2 SV=1	APPGGAEAGEPTTLLQR		17	33	1664.8607177734375
pepb11a5	b11.a1.a3	tr|F8W689|F8W689_HUMAN	tr|F8W689|F8W689_HUMAN DNA-binding protein RFX5 (Fragment) OS=Homo sapiens GN=RFX5 PE=2 SV=1	SFSSIVEVAR		219	228	1094.58447265625
pepb12a7	b12.a1.a1	sp|Q9Y6X9-2|MORC2_HUMAN	sp|Q9Y6X9-2|MORC2_HUMAN Isoform 2 of MORC family CW-type zinc finger protein 2 OS=Homo sapiens GN=MORC2	TREPVTDNVEK		92	102	1287.654296875
pepb12a3	b12.a1.a1	sp|Q9Y6X9-2|MORC2_HUMAN	sp|Q9Y6X9-2|MORC2_HUMAN Isoform 2 of MORC family CW-type zinc finger protein 2 OS=Homo sapiens GN=MORC2	GLHVEVR		734	740	809.4631958007812
pepb12a1	b12.a1.a1	sp|Q9Y6X9-2|MORC2_HUMAN	sp|Q9Y6X9-2|MORC2_HUMAN Isoform 2 of MORC family CW-type zinc finger protein 2 OS=Homo sapiens GN=MORC2	DIQMAETSPEGTKPER		160	175	1788.84375
pepb12a6	b12.a1.a1	sp|Q9Y6X9-2|MORC2_HUMAN	sp|Q9Y6X9-2|MORC2_HUMAN Isoform 2 of MORC family CW-type zinc finger protein 2 OS=Homo sapiens GN=MORC2	TPESTQIGQYGNGLK		29	43	1592.7918701171875
pepb12a5	b12.a1.a1	sp|Q9Y6X9-2|MORC2_HUMAN	sp|Q9Y6X9-2|MORC2_HUMAN Isoform 2 of MORC family CW-type zinc finger protein 2 OS=Homo sapiens GN=MORC2	SVAVSDEEEVEEEAER		677	692	1806.7879638671875
pepb12a2	b12.a1.a1	sp|Q9Y6X9-2|MORC2_HUMAN	sp|Q9Y6X9-2|MORC2_HUMAN Isoform 2 of MORC family CW-type zinc finger protein 2 OS=Homo sapiens GN=MORC2	FDYVPTDTTPR		766	776	1311.6219482421875
pepb12a4	b12.a1.a1	sp|Q9Y6X9-2|MORC2_HUMAN	sp|Q9Y6X9-2|MORC2_HUMAN Isoform 2 of MORC family CW-type zinc finger protein 2 OS=Homo sapiens GN=MORC2	PAPLVQQLSPSLLPNSK		626	642	1789.022216796875
pepb12a7	b12.a1.a2	sp|Q9Y6X9|MORC2_HUMAN	sp|Q9Y6X9|MORC2_HUMAN MORC family CW-type zinc finger protein 2 OS=Homo sapiens GN=MORC2 PE=1 SV=2	TREPVTDNVEK		154	164	1287.654296875
pepb12a3	b12.a1.a2	sp|Q9Y6X9|MORC2_HUMAN	sp|Q9Y6X9|MORC2_HUMAN MORC family CW-type zinc finger protein 2 OS=Homo sapiens GN=MORC2 PE=1 SV=2	GLHVEVR		796	802	809.4631958007812
pepb12a1	b12.a1.a2	sp|Q9Y6X9|MORC2_HUMAN	sp|Q9Y6X9|MORC2_HUMAN MORC family CW-type zinc finger protein 2 OS=Homo sapiens GN=MORC2 PE=1 SV=2	DIQMAETSPEGTKPER		222	237	1788.84375
pepb12a6	b12.a1.a2	sp|Q9Y6X9|MORC2_HUMAN	sp|Q9Y6X9|MORC2_HUMAN MORC family CW-type zinc finger protein 2 OS=Homo sapiens GN=MORC2 PE=1 SV=2	TPESTQIGQYGNGLK		91	105	1592.7918701171875
pepb12a5	b12.a1.a2	sp|Q9Y6X9|MORC2_HUMAN	sp|Q9Y6X9|MORC2_HUMAN MORC family CW-type zinc finger protein 2 OS=Homo sapiens GN=MORC2 PE=1 SV=2	SVAVSDEEEVEEEAER		739	754	1806.7879638671875
pepb12a2	b12.a1.a2	sp|Q9Y6X9|MORC2_HUMAN	sp|Q9Y6X9|MORC2_HUMAN MORC family CW-type zinc finger protein 2 OS=Homo sapiens GN=MORC2 PE=1 SV=2	FDYVPTDTTPR		828	838	1311.6219482421875
pepb12a4	b12.a1.a2	sp|Q9Y6X9|MORC2_HUMAN	sp|Q9Y6X9|MORC2_HUMAN MORC family CW-type zinc finger protein 2 OS=Homo sapiens GN=MORC2 PE=1 SV=2	PAPLVQQLSPSLLPNSK		688	704	1789.022216796875
pepb13a6	b13.a1.a1	sp|O95602|RPA1_HUMAN	sp|O95602|RPA1_HUMAN DNA-directed RNA polymerase I subunit RPA1 OS=Homo sapiens GN=POLR1A PE=1 SV=2	SQHLHEVLSR		1050	1059	1205.6390380859375
pepb13a7	b13.a1.a1	sp|O95602|RPA1_HUMAN	sp|O95602|RPA1_HUMAN DNA-directed RNA polymerase I subunit RPA1 OS=Homo sapiens GN=POLR1A PE=1 SV=2	TALSAVDMTQR	M8:+15.99491	505	515	1208.5943603515625
pepb13a2	b13.a1.a1	sp|O95602|RPA1_HUMAN	sp|O95602|RPA1_HUMAN DNA-directed RNA polymerase I subunit RPA1 OS=Homo sapiens GN=POLR1A PE=1 SV=2	DLDNAGELGR		1376	1385	1059.5069580078125
pepb13a4	b13.a1.a1	sp|O95602|RPA1_HUMAN	sp|O95602|RPA1_HUMAN DNA-directed RNA polymerase I subunit RPA1 OS=Homo sapiens GN=POLR1A PE=1 SV=2	FLEENPDPSASEIR		145	158	1603.76025390625
pepb13a5	b13.a1.a1	sp|O95602|RPA1_HUMAN	sp|O95602|RPA1_HUMAN DNA-directed RNA polymerase I subunit RPA1 OS=Homo sapiens GN=POLR1A PE=1 SV=2	LLALMAQEQK		341	350	1144.639892578125
pepb13a1	b13.a1.a1	sp|O95602|RPA1_HUMAN	sp|O95602|RPA1_HUMAN DNA-directed RNA polymerase I subunit RPA1 OS=Homo sapiens GN=POLR1A PE=1 SV=2	AALNLPEAASYDEVR		829	843	1618.8076171875
pepb13a3	b13.a1.a1	sp|O95602|RPA1_HUMAN	sp|O95602|RPA1_HUMAN DNA-directed RNA polymerase I subunit RPA1 OS=Homo sapiens GN=POLR1A PE=1 SV=2	DVFAVYGIAVDPR		1627	1639	1421.7427978515625
pepb13a6	b13.a1.a2	tr|B9ZVN9|B9ZVN9_HUMAN	tr|B9ZVN9|B9ZVN9_HUMAN DNA-directed RNA polymerase OS=Homo sapiens GN=POLR1A PE=2 SV=1	SQHLHEVLSR		1050	1059	1205.6390380859375
pepb13a7	b13.a1.a2	tr|B9ZVN9|B9ZVN9_HUMAN	tr|B9ZVN9|B9ZVN9_HUMAN DNA-directed RNA polymerase OS=Homo sapiens GN=POLR1A PE=2 SV=1	TALSAVDMTQR	M8:+15.99491	505	515	1208.5943603515625
pepb13a2	b13.a1.a2	tr|B9ZVN9|B9ZVN9_HUMAN	tr|B9ZVN9|B9ZVN9_HUMAN DNA-directed RNA polymerase OS=Homo sapiens GN=POLR1A PE=2 SV=1	DLDNAGELGR		1376	1385	1059.5069580078125
pepb13a4	b13.a1.a2	tr|B9ZVN9|B9ZVN9_HUMAN	tr|B9ZVN9|B9ZVN9_HUMAN DNA-directed RNA polymerase OS=Homo sapiens GN=POLR1A PE=2 SV=1	FLEENPDPSASEIR		145	158	1603.76025390625
pepb13a5	b13.a1.a2	tr|B9ZVN9|B9ZVN9_HUMAN	tr|B9ZVN9|B9ZVN9_HUMAN DNA-directed RNA polymerase OS=Homo sapiens GN=POLR1A PE=2 SV=1	LLALMAQEQK		341	350	1144.639892578125
pepb13a1	b13.a1.a2	tr|B9ZVN9|B9ZVN9_HUMAN	tr|B9ZVN9|B9ZVN9_HUMAN DNA-directed RNA polymerase OS=Homo sapiens GN=POLR1A PE=2 SV=1	AALNLPEAASYDEVR		829	843	1618.8076171875
pepb13a3	b13.a1.a2	tr|B9ZVN9|B9ZVN9_HUMAN	tr|B9ZVN9|B9ZVN9_HUMAN DNA-directed RNA polymerase OS=Homo sapiens GN=POLR1A PE=2 SV=1	DVFAVYGIAVDPR		1566	1578	1421.7427978515625
pepb14a4	b14.a1.a1	sp|Q96T60|PNKP_HUMAN	sp|Q96T60|PNKP_HUMAN Bifunctional polynucleotide phosphatase/kinase OS=Homo sapiens GN=PNKP PE=1 SV=1	PANWAPGR		294	301	868.4428100585938
pepb14a3	b14.a1.a1	sp|Q96T60|PNKP_HUMAN	sp|Q96T60|PNKP_HUMAN Bifunctional polynucleotide phosphatase/kinase OS=Homo sapiens GN=PNKP PE=1 SV=1	HLVSAGYVHVNR		385	396	1351.723388671875
pepb14a2	b14.a1.a1	sp|Q96T60|PNKP_HUMAN	sp|Q96T60|PNKP_HUMAN Bifunctional polynucleotide phosphatase/kinase OS=Homo sapiens GN=PNKP PE=1 SV=1	GPLTQVTDR		36	44	986.5269775390625
pepb14a6	b14.a1.a1	sp|Q96T60|PNKP_HUMAN	sp|Q96T60|PNKP_HUMAN Bifunctional polynucleotide phosphatase/kinase OS=Homo sapiens GN=PNKP PE=1 SV=1	TQVELVADPETR		49	60	1357.6961669921875
pepb14a5	b14.a1.a1	sp|Q96T60|PNKP_HUMAN	sp|Q96T60|PNKP_HUMAN Bifunctional polynucleotide phosphatase/kinase OS=Homo sapiens GN=PNKP PE=1 SV=1	SGPLCLPESR	C5:+57.02146	349	358	1115.5517578125
pepb14a7	b14.a1.a1	sp|Q96T60|PNKP_HUMAN	sp|Q96T60|PNKP_HUMAN Bifunctional polynucleotide phosphatase/kinase OS=Homo sapiens GN=PNKP PE=1 SV=1	VAGFDLDGTLITTR		167	180	1478.785400390625
pepb14a1	b14.a1.a1	sp|Q96T60|PNKP_HUMAN	sp|Q96T60|PNKP_HUMAN Bifunctional polynucleotide phosphatase/kinase OS=Homo sapiens GN=PNKP PE=1 SV=1	ALLSASPEVVVAVGFPGAGK		359	378	1869.0484619140625
pepb14a4	b14.a1.a2	tr|M0QYH2|M0QYH2_HUMAN	tr|M0QYH2|M0QYH2_HUMAN Bifunctional polynucleotide phosphatase/kinase OS=Homo sapiens GN=PNKP PE=4 SV=1	PANWAPGR		294	301	868.4428100585938
pepb14a3	b14.a1.a2	tr|M0QYH2|M0QYH2_HUMAN	tr|M0QYH2|M0QYH2_HUMAN Bifunctional polynucleotide phosphatase/kinase OS=Homo sapiens GN=PNKP PE=4 SV=1	HLVSAGYVHVNR		354	365	1351.723388671875
pepb14a2	b14.a1.a2	tr|M0QYH2|M0QYH2_HUMAN	tr|M0QYH2|M0QYH2_HUMAN Bifunctional polynucleotide phosphatase/kinase OS=Homo sapiens GN=PNKP PE=4 SV=1	GPLTQVTDR		36	44	986.5269775390625
pepb14a6	b14.a1.a2	tr|M0QYH2|M0QYH2_HUMAN	tr|M0QYH2|M0QYH2_HUMAN Bifunctional polynucleotide phosphatase/kinase OS=Homo sapiens GN=PNKP PE=4 SV=1	TQVELVADPETR		49	60	1357.6961669921875
pepb14a5	b14.a1.a2	tr|M0QYH2|M0QYH2_HUMAN	tr|M0QYH2|M0QYH2_HUMAN Bifunctional polynucleotide phosphatase/kinase OS=Homo sapiens GN=PNKP PE=4 SV=1	SGPLCLPESR	C5:+57.02146	318	327	1115.5517578125
pepb14a7	b14.a1.a2	tr|M0QYH2|M0QYH2_HUMAN	tr|M0QYH2|M0QYH2_HUMAN Bifunctional polynucleotide phosphatase/kinase OS=Homo sapiens GN=PNKP PE=4 SV=1	VAGFDLDGTLITTR		167	180	1478.785400390625
pepb14a1	b14.a1.a2	tr|M0QYH2|M0QYH2_HUMAN	tr|M0QYH2|M0QYH2_HUMAN Bifunctional polynucleotide phosphatase/kinase OS=Homo sapiens GN=PNKP PE=4 SV=1	ALLSASPEVVVAVGFPGAGK		328	347	1869.0484619140625
pepb14a4	b14.a1.a3	tr|M0R3C8|M0R3C8_HUMAN	tr|M0R3C8|M0R3C8_HUMAN Bifunctional polynucleotide phosphatase/kinase OS=Homo sapiens GN=PNKP PE=4 SV=1	PANWAPGR		294	301	868.4428100585938
pepb14a3	b14.a1.a3	tr|M0R3C8|M0R3C8_HUMAN	tr|M0R3C8|M0R3C8_HUMAN Bifunctional polynucleotide phosphatase/kinase OS=Homo sapiens GN=PNKP PE=4 SV=1	HLVSAGYVHVNR		385	396	1351.723388671875
pepb14a2	b14.a1.a3	tr|M0R3C8|M0R3C8_HUMAN	tr|M0R3C8|M0R3C8_HUMAN Bifunctional polynucleotide phosphatase/kinase OS=Homo sapiens GN=PNKP PE=4 SV=1	GPLTQVTDR		36	44	986.5269775390625
pepb14a6	b14.a1.a3	tr|M0R3C8|M0R3C8_HUMAN	tr|M0R3C8|M0R3C8_HUMAN Bifunctional polynucleotide phosphatase/kinase OS=Homo sapiens GN=PNKP PE=4 SV=1	TQVELVADPETR		49	60	1357.6961669921875
pepb14a5	b14.a1.a3	tr|M0R3C8|M0R3C8_HUMAN	tr|M0R3C8|M0R3C8_HUMAN Bifunctional polynucleotide phosphatase/kinase OS=Homo sapiens GN=PNKP PE=4 SV=1	SGPLCLPESR	C5:+57.02146	349	358	1115.5517578125
pepb14a7	b14.a1.a3	tr|M0R3C8|M0R3C8_HUMAN	tr|M0R3C8|M0R3C8_HUMAN Bifunctional polynucleotide phosphatase/kinase OS=Homo sapiens GN=PNKP PE=4 SV=1	VAGFDLDGTLITTR		167	180	1478.785400390625
pepb14a1	b14.a1.a3	tr|M0R3C8|M0R3C8_HUMAN	tr|M0R3C8|M0R3C8_HUMAN Bifunctional polynucleotide phosphatase/kinase OS=Homo sapiens GN=PNKP PE=4 SV=1	ALLSASPEVVVAVGFPGAGK		359	378	1869.0484619140625
pepb15a5	b15.a1.a1	sp|Q13435|SF3B2_HUMAN	sp|Q13435|SF3B2_HUMAN Splicing factor 3B subunit 2 OS=Homo sapiens GN=SF3B2 PE=1 SV=2	TEEEEIDR		698	705	1020.4484252929688
pepb15a4	b15.a1.a1	sp|Q13435|SF3B2_HUMAN	sp|Q13435|SF3B2_HUMAN Splicing factor 3B subunit 2 OS=Homo sapiens GN=SF3B2 PE=1 SV=2	KPGDLSDELR		605	614	1129.585205078125
pepb15a1	b15.a1.a1	sp|Q13435|SF3B2_HUMAN	sp|Q13435|SF3B2_HUMAN Splicing factor 3B subunit 2 OS=Homo sapiens GN=SF3B2 PE=1 SV=2	AAVLLEQER		184	192	1028.5738525390625
pepb15a3	b15.a1.a1	sp|Q13435|SF3B2_HUMAN	sp|Q13435|SF3B2_HUMAN Splicing factor 3B subunit 2 OS=Homo sapiens GN=SF3B2 PE=1 SV=2	LAEIGAPIQGNR		36	47	1238.685546875
pepb15a6	b15.a1.a1	sp|Q13435|SF3B2_HUMAN	sp|Q13435|SF3B2_HUMAN Splicing factor 3B subunit 2 OS=Homo sapiens GN=SF3B2 PE=1 SV=2	YGPPPSYPNLK		639	649	1232.63134765625
pepb15a2	b15.a1.a1	sp|Q13435|SF3B2_HUMAN	sp|Q13435|SF3B2_HUMAN Splicing factor 3B subunit 2 OS=Homo sapiens GN=SF3B2 PE=1 SV=2	FTVAELK		460	466	807.4614868164062
pepb15a5	b15.a1.a2	tr|E9PPJ0|E9PPJ0_HUMAN	tr|E9PPJ0|E9PPJ0_HUMAN Splicing factor 3B subunit 2 OS=Homo sapiens GN=SF3B2 PE=2 SV=1	TEEEEIDR		681	688	1020.4484252929688
pepb15a4	b15.a1.a2	tr|E9PPJ0|E9PPJ0_HUMAN	tr|E9PPJ0|E9PPJ0_HUMAN Splicing factor 3B subunit 2 OS=Homo sapiens GN=SF3B2 PE=2 SV=1	KPGDLSDELR		588	597	1129.585205078125
pepb15a1	b15.a1.a2	tr|E9PPJ0|E9PPJ0_HUMAN	tr|E9PPJ0|E9PPJ0_HUMAN Splicing factor 3B subunit 2 OS=Homo sapiens GN=SF3B2 PE=2 SV=1	AAVLLEQER		167	175	1028.5738525390625
pepb15a3	b15.a1.a2	tr|E9PPJ0|E9PPJ0_HUMAN	tr|E9PPJ0|E9PPJ0_HUMAN Splicing factor 3B subunit 2 OS=Homo sapiens GN=SF3B2 PE=2 SV=1	LAEIGAPIQGNR		36	47	1238.685546875
pepb15a6	b15.a1.a2	tr|E9PPJ0|E9PPJ0_HUMAN	tr|E9PPJ0|E9PPJ0_HUMAN Splicing factor 3B subunit 2 OS=Homo sapiens GN=SF3B2 PE=2 SV=1	YGPPPSYPNLK		622	632	1232.63134765625
pepb15a2	b15.a1.a2	tr|E9PPJ0|E9PPJ0_HUMAN	tr|E9PPJ0|E9PPJ0_HUMAN Splicing factor 3B subunit 2 OS=Homo sapiens GN=SF3B2 PE=2 SV=1	FTVAELK		443	449	807.4614868164062
pepb16a5	b16.a1.a1	sp|P00367|DHE3_HUMAN	sp|P00367|DHE3_HUMAN Glutamate dehydrogenase 1, mitochondrial OS=Homo sapiens GN=GLUD1 PE=1 SV=2	PISQGGIHGR		259	268	1021.55419921875
pepb16a4	b16.a1.a1	sp|P00367|DHE3_HUMAN	sp|P00367|DHE3_HUMAN Glutamate dehydrogenase 1, mitochondrial OS=Homo sapiens GN=GLUD1 PE=1 SV=2	NLNHVSYGR		445	453	1059.533447265625
pepb16a3	b16.a1.a1	sp|P00367|DHE3_HUMAN	sp|P00367|DHE3_HUMAN Glutamate dehydrogenase 1, mitochondrial OS=Homo sapiens GN=GLUD1 PE=1 SV=2	IIAEGANGPTTPEADK		400	415	1583.7916259765625
pepb16a6	b16.a1.a1	sp|P00367|DHE3_HUMAN	sp|P00367|DHE3_HUMAN Glutamate dehydrogenase 1, mitochondrial OS=Homo sapiens GN=GLUD1 PE=1 SV=2	YSTDVSVDEVK		152	162	1241.5899658203125
pepb16a2	b16.a1.a1	sp|P00367|DHE3_HUMAN	sp|P00367|DHE3_HUMAN Glutamate dehydrogenase 1, mitochondrial OS=Homo sapiens GN=GLUD1 PE=1 SV=2	HGGTIPIVPTAEFQDR		481	496	1737.892333984375
pepb16a1	b16.a1.a1	sp|P00367|DHE3_HUMAN	sp|P00367|DHE3_HUMAN Glutamate dehydrogenase 1, mitochondrial OS=Homo sapiens GN=GLUD1 PE=1 SV=2	DDGSWEVIEGYR		125	136	1425.6285400390625
pepb17a4	b17.a1.a1	sp|Q16666-2|IF16_HUMAN	sp|Q16666-2|IF16_HUMAN Isoform 2 of Gamma-interferon-inducible protein 16 OS=Homo sapiens GN=IFI16	TEGAEATPGAQK		117	128	1159.5594482421875
pepb17a2	b17.a1.a1	sp|Q16666-2|IF16_HUMAN	sp|Q16666-2|IF16_HUMAN Isoform 2 of Gamma-interferon-inducible protein 16 OS=Homo sapiens GN=IFI16	INQLCSQTK	C5:+57.02146	619	627	1091.5517578125
pepb17a3	b17.a1.a1	sp|Q16666-2|IF16_HUMAN	sp|Q16666-2|IF16_HUMAN Isoform 2 of Gamma-interferon-inducible protein 16 OS=Homo sapiens GN=IFI16	LTTINCEEGDK	C6:+57.02146	666	676	1279.5838623046875
pepb17a5	b17.a1.a1	sp|Q16666-2|IF16_HUMAN	sp|Q16666-2|IF16_HUMAN Isoform 2 of Gamma-interferon-inducible protein 16 OS=Homo sapiens GN=IFI16	TTIYEIQDDR		331	340	1253.6011962890625
pepb17a1	b17.a1.a1	sp|Q16666-2|IF16_HUMAN	sp|Q16666-2|IF16_HUMAN Isoform 2 of Gamma-interferon-inducible protein 16 OS=Homo sapiens GN=IFI16	GEFTYYEIQDNTGK		644	657	1664.7442626953125
pepb17a4	b17.a1.a2	sp|Q16666-3|IF16_HUMAN	sp|Q16666-3|IF16_HUMAN Isoform 3 of Gamma-interferon-inducible protein 16 OS=Homo sapiens GN=IFI16	TEGAEATPGAQK		117	128	1159.5594482421875
pepb17a2	b17.a1.a2	sp|Q16666-3|IF16_HUMAN	sp|Q16666-3|IF16_HUMAN Isoform 3 of Gamma-interferon-inducible protein 16 OS=Homo sapiens GN=IFI16	INQLCSQTK	C5:+57.02146	563	571	1091.5517578125
pepb17a3	b17.a1.a2	sp|Q16666-3|IF16_HUMAN	sp|Q16666-3|IF16_HUMAN Isoform 3 of Gamma-interferon-inducible protein 16 OS=Homo sapiens GN=IFI16	LTTINCEEGDK	C6:+57.02146	610	620	1279.5838623046875
pepb17a5	b17.a1.a2	sp|Q16666-3|IF16_HUMAN	sp|Q16666-3|IF16_HUMAN Isoform 3 of Gamma-interferon-inducible protein 16 OS=Homo sapiens GN=IFI16	TTIYEIQDDR		331	340	1253.6011962890625
pepb17a1	b17.a1.a2	sp|Q16666-3|IF16_HUMAN	sp|Q16666-3|IF16_HUMAN Isoform 3 of Gamma-interferon-inducible protein 16 OS=Homo sapiens GN=IFI16	GEFTYYEIQDNTGK		588	601	1664.7442626953125
pepb17a4	b17.a1.a3	sp|Q16666|IF16_HUMAN	sp|Q16666|IF16_HUMAN Gamma-interferon-inducible protein 16 OS=Homo sapiens GN=IFI16 PE=1 SV=3	TEGAEATPGAQK		117	128	1159.5594482421875
pepb17a2	b17.a1.a3	sp|Q16666|IF16_HUMAN	sp|Q16666|IF16_HUMAN Gamma-interferon-inducible protein 16 OS=Homo sapiens GN=IFI16 PE=1 SV=3	INQLCSQTK	C5:+57.02146	675	683	1091.5517578125
pepb17a3	b17.a1.a3	sp|Q16666|IF16_HUMAN	sp|Q16666|IF16_HUMAN Gamma-interferon-inducible protein 16 OS=Homo sapiens GN=IFI16 PE=1 SV=3	LTTINCEEGDK	C6:+57.02146	722	732	1279.5838623046875
pepb17a5	b17.a1.a3	sp|Q16666|IF16_HUMAN	sp|Q16666|IF16_HUMAN Gamma-interferon-inducible protein 16 OS=Homo sapiens GN=IFI16 PE=1 SV=3	TTIYEIQDDR		331	340	1253.6011962890625
pepb17a1	b17.a1.a3	sp|Q16666|IF16_HUMAN	sp|Q16666|IF16_HUMAN Gamma-interferon-inducible protein 16 OS=Homo sapiens GN=IFI16 PE=1 SV=3	GEFTYYEIQDNTGK		700	713	1664.7442626953125
pepb18a2	b18.a1.a1	sp|Q9NRL2-2|BAZ1A_HUMAN	sp|Q9NRL2-2|BAZ1A_HUMAN Isoform 2 of Bromodomain adjacent to zinc finger domain protein 1A OS=Homo sapiens GN=BAZ1A	INSAPPTETK		1286	1295	1057.5528564453125
pepb18a1	b18.a1.a1	sp|Q9NRL2-2|BAZ1A_HUMAN	sp|Q9NRL2-2|BAZ1A_HUMAN Isoform 2 of Bromodomain adjacent to zinc finger domain protein 1A OS=Homo sapiens GN=BAZ1A	APLDASDSGR		1066	1075	988.4697875976562
pepb18a4	b18.a1.a1	sp|Q9NRL2-2|BAZ1A_HUMAN	sp|Q9NRL2-2|BAZ1A_HUMAN Isoform 2 of Bromodomain adjacent to zinc finger domain protein 1A OS=Homo sapiens GN=BAZ1A	PSSFQNNVQSQDPQVSTK		809	826	1990.9468994140625
pepb18a3	b18.a1.a1	sp|Q9NRL2-2|BAZ1A_HUMAN	sp|Q9NRL2-2|BAZ1A_HUMAN Isoform 2 of Bromodomain adjacent to zinc finger domain protein 1A OS=Homo sapiens GN=BAZ1A	LSSTSVYDLTPGEK		568	581	1496.748291015625
pepb18a5	b18.a1.a1	sp|Q9NRL2-2|BAZ1A_HUMAN	sp|Q9NRL2-2|BAZ1A_HUMAN Isoform 2 of Bromodomain adjacent to zinc finger domain protein 1A OS=Homo sapiens GN=BAZ1A	SANNTPENSPNFPNFR		1331	1346	1805.820556640625
pepb18a2	b18.a1.a2	sp|Q9NRL2|BAZ1A_HUMAN	sp|Q9NRL2|BAZ1A_HUMAN Bromodomain adjacent to zinc finger domain protein 1A OS=Homo sapiens GN=BAZ1A PE=1 SV=2	INSAPPTETK		1318	1327	1057.5528564453125
pepb18a1	b18.a1.a2	sp|Q9NRL2|BAZ1A_HUMAN	sp|Q9NRL2|BAZ1A_HUMAN Bromodomain adjacent to zinc finger domain protein 1A OS=Homo sapiens GN=BAZ1A PE=1 SV=2	APLDASDSGR		1098	1107	988.4697875976562
pepb18a4	b18.a1.a2	sp|Q9NRL2|BAZ1A_HUMAN	sp|Q9NRL2|BAZ1A_HUMAN Bromodomain adjacent to zinc finger domain protein 1A OS=Homo sapiens GN=BAZ1A PE=1 SV=2	PSSFQNNVQSQDPQVSTK		841	858	1990.9468994140625
pepb18a3	b18.a1.a2	sp|Q9NRL2|BAZ1A_HUMAN	sp|Q9NRL2|BAZ1A_HUMAN Bromodomain adjacent to zinc finger domain protein 1A OS=Homo sapiens GN=BAZ1A PE=1 SV=2	LSSTSVYDLTPGEK		600	613	1496.748291015625
pepb18a5	b18.a1.a2	sp|Q9NRL2|BAZ1A_HUMAN	sp|Q9NRL2|BAZ1A_HUMAN Bromodomain adjacent to zinc finger domain protein 1A OS=Homo sapiens GN=BAZ1A PE=1 SV=2	SANNTPENSPNFPNFR		1363	1378	1805.820556640625
pepb19a5	b19.a1.a1	sp|Q9H9Y6-2|RPA2_HUMAN	sp|Q9H9Y6-2|RPA2_HUMAN Isoform 2 of DNA-directed RNA polymerase I subunit RPA2 OS=Homo sapiens GN=POLR1B	VTNQPIGGR		965	973	941.5167236328125
pepb19a1	b19.a1.a1	sp|Q9H9Y6-2|RPA2_HUMAN	sp|Q9H9Y6-2|RPA2_HUMAN Isoform 2 of DNA-directed RNA polymerase I subunit RPA2 OS=Homo sapiens GN=POLR1B	GFAHGSVYK		711	719	965.484375
pepb19a4	b19.a1.a1	sp|Q9H9Y6-2|RPA2_HUMAN	sp|Q9H9Y6-2|RPA2_HUMAN Isoform 2 of DNA-directed RNA polymerase I subunit RPA2 OS=Homo sapiens GN=POLR1B	PVQNLALGK		566	574	939.5626220703125
pepb19a2	b19.a1.a1	sp|Q9H9Y6-2|RPA2_HUMAN	sp|Q9H9Y6-2|RPA2_HUMAN Isoform 2 of DNA-directed RNA polymerase I subunit RPA2 OS=Homo sapiens GN=POLR1B	HLTDPSYGIPR		18	28	1255.6434326171875
pepb19a3	b19.a1.a1	sp|Q9H9Y6-2|RPA2_HUMAN	sp|Q9H9Y6-2|RPA2_HUMAN Isoform 2 of DNA-directed RNA polymerase I subunit RPA2 OS=Homo sapiens GN=POLR1B	LDDDGLPFIGAK		751	762	1260.6474609375
pepb19a5	b19.a1.a2	sp|Q9H9Y6|RPA2_HUMAN	sp|Q9H9Y6|RPA2_HUMAN DNA-directed RNA polymerase I subunit RPA2 OS=Homo sapiens GN=POLR1B PE=1 SV=2	VTNQPIGGR		1021	1029	941.5167236328125
pepb19a1	b19.a1.a2	sp|Q9H9Y6|RPA2_HUMAN	sp|Q9H9Y6|RPA2_HUMAN DNA-directed RNA polymerase I subunit RPA2 OS=Homo sapiens GN=POLR1B PE=1 SV=2	GFAHGSVYK		767	775	965.484375
pepb19a4	b19.a1.a2	sp|Q9H9Y6|RPA2_HUMAN	sp|Q9H9Y6|RPA2_HUMAN DNA-directed RNA polymerase I subunit RPA2 OS=Homo sapiens GN=POLR1B PE=1 SV=2	PVQNLALGK		622	630	939.5626220703125
pepb19a2	b19.a1.a2	sp|Q9H9Y6|RPA2_HUMAN	sp|Q9H9Y6|RPA2_HUMAN DNA-directed RNA polymerase I subunit RPA2 OS=Homo sapiens GN=POLR1B PE=1 SV=2	HLTDPSYGIPR		18	28	1255.6434326171875
pepb19a3	b19.a1.a2	sp|Q9H9Y6|RPA2_HUMAN	sp|Q9H9Y6|RPA2_HUMAN DNA-directed RNA polymerase I subunit RPA2 OS=Homo sapiens GN=POLR1B PE=1 SV=2	LDDDGLPFIGAK		807	818	1260.6474609375
pepb19a5	b19.a1.a3	tr|F5GZX4|F5GZX4_HUMAN	tr|F5GZX4|F5GZX4_HUMAN DNA-directed RNA polymerase OS=Homo sapiens GN=POLR1B PE=2 SV=1	VTNQPIGGR		1059	1067	941.5167236328125
pepb19a1	b19.a1.a3	tr|F5GZX4|F5GZX4_HUMAN	tr|F5GZX4|F5GZX4_HUMAN DNA-directed RNA polymerase OS=Homo sapiens GN=POLR1B PE=2 SV=1	GFAHGSVYK		805	813	965.484375
pepb19a4	b19.a1.a3	tr|F5GZX4|F5GZX4_HUMAN	tr|F5GZX4|F5GZX4_HUMAN DNA-directed RNA polymerase OS=Homo sapiens GN=POLR1B PE=2 SV=1	PVQNLALGK		660	668	939.5626220703125
pepb19a2	b19.a1.a3	tr|F5GZX4|F5GZX4_HUMAN	tr|F5GZX4|F5GZX4_HUMAN DNA-directed RNA polymerase OS=Homo sapiens GN=POLR1B PE=2 SV=1	HLTDPSYGIPR		56	66	1255.6434326171875
pepb19a3	b19.a1.a3	tr|F5GZX4|F5GZX4_HUMAN	tr|F5GZX4|F5GZX4_HUMAN DNA-directed RNA polymerase OS=Homo sapiens GN=POLR1B PE=2 SV=1	LDDDGLPFIGAK		845	856	1260.6474609375
pepb19a5	b19.a1.a4	tr|F8W898|F8W898_HUMAN	tr|F8W898|F8W898_HUMAN DNA-directed RNA polymerase OS=Homo sapiens GN=POLR1B PE=2 SV=1	VTNQPIGGR		838	846	941.5167236328125
pepb19a1	b19.a1.a4	tr|F8W898|F8W898_HUMAN	tr|F8W898|F8W898_HUMAN DNA-directed RNA polymerase OS=Homo sapiens GN=POLR1B PE=2 SV=1	GFAHGSVYK		584	592	965.484375
pepb19a4	b19.a1.a4	tr|F8W898|F8W898_HUMAN	tr|F8W898|F8W898_HUMAN DNA-directed RNA polymerase OS=Homo sapiens GN=POLR1B PE=2 SV=1	PVQNLALGK		439	447	939.5626220703125
pepb19a2	b19.a1.a4	tr|F8W898|F8W898_HUMAN	tr|F8W898|F8W898_HUMAN DNA-directed RNA polymerase OS=Homo sapiens GN=POLR1B PE=2 SV=1	HLTDPSYGIPR		18	28	1255.6434326171875
pepb19a3	b19.a1.a4	tr|F8W898|F8W898_HUMAN	tr|F8W898|F8W898_HUMAN DNA-directed RNA polymerase OS=Homo sapiens GN=POLR1B PE=2 SV=1	LDDDGLPFIGAK		624	635	1260.6474609375
pepb20a2	b20.a1.a1	sp|O75533|SF3B1_HUMAN	sp|O75533|SF3B1_HUMAN Splicing factor 3B subunit 1 OS=Homo sapiens GN=SF3B1 PE=1 SV=3	GSETPGATPGSK		241	252	1088.5223388671875
pepb20a1	b20.a1.a1	sp|O75533|SF3B1_HUMAN	sp|O75533|SF3B1_HUMAN Splicing factor 3B subunit 1 OS=Homo sapiens GN=SF3B1 PE=1 SV=3	AIVNVIGMHK	M8:+15.99491	999	1008	1097.614013671875
pepb20a4	b20.a1.a1	sp|O75533|SF3B1_HUMAN	sp|O75533|SF3B1_HUMAN Splicing factor 3B subunit 1 OS=Homo sapiens GN=SF3B1 PE=1 SV=3	VQENCIDLVGR	C5:+57.02146	1031	1041	1302.6474609375
pepb20a3	b20.a1.a1	sp|O75533|SF3B1_HUMAN	sp|O75533|SF3B1_HUMAN Splicing factor 3B subunit 1 OS=Homo sapiens GN=SF3B1 PE=1 SV=3	VPELNVQNGVLK		1138	1149	1309.7479248046875
pepb21a1	b21.a1.a1	sp|O60264|SMCA5_HUMAN	sp|O60264|SMCA5_HUMAN SWI/SNF-related matrix-associated actin-dependent regulator of chromatin subfamily A member 5 OS=Homo sapiens GN=SMARCA5 PE=1 SV=1	HGATHVFASK		656	665	1054.5433349609375
pepb21a2	b21.a1.a1	sp|O60264|SMCA5_HUMAN	sp|O60264|SMCA5_HUMAN SWI/SNF-related matrix-associated actin-dependent regulator of chromatin subfamily A member 5 OS=Homo sapiens GN=SMARCA5 PE=1 SV=1	LDGQTPHDER		529	538	1167.539306640625
pepb21a3	b21.a1.a1	sp|O60264|SMCA5_HUMAN	sp|O60264|SMCA5_HUMAN SWI/SNF-related matrix-associated actin-dependent regulator of chromatin subfamily A member 5 OS=Homo sapiens GN=SMARCA5 PE=1 SV=1	LDSIVIQQGR		627	636	1128.6375732421875
pepb21a4	b21.a1.a1	sp|O60264|SMCA5_HUMAN	sp|O60264|SMCA5_HUMAN SWI/SNF-related matrix-associated actin-dependent regulator of chromatin subfamily A member 5 OS=Homo sapiens GN=SMARCA5 PE=1 SV=1	LLNILMQLR		446	454	1113.681640625
pepb22a2	b22.a1.a1	sp|P18887|XRCC1_HUMAN	sp|P18887|XRCC1_HUMAN DNA repair protein XRCC1 OS=Homo sapiens GN=XRCC1 PE=1 SV=2	KLDLNQEEK		247	255	1116.5899658203125
pepb22a3	b22.a1.a1	sp|P18887|XRCC1_HUMAN	sp|P18887|XRCC1_HUMAN DNA repair protein XRCC1 OS=Homo sapiens GN=XRCC1 PE=1 SV=2	TPATAPVPAR		281	290	980.5527954101562
pepb22a4	b22.a1.a1	sp|P18887|XRCC1_HUMAN	sp|P18887|XRCC1_HUMAN DNA repair protein XRCC1 OS=Homo sapiens GN=XRCC1 PE=1 SV=2	YSQVLGLGGR		370	379	1049.57421875
pepb22a1	b22.a1.a1	sp|P18887|XRCC1_HUMAN	sp|P18887|XRCC1_HUMAN DNA repair protein XRCC1 OS=Homo sapiens GN=XRCC1 PE=1 SV=2	DSPFGLSFVR		139	148	1124.5738525390625
pepb22a2	b22.a1.a2	tr|F5H8D7|F5H8D7_HUMAN	tr|F5H8D7|F5H8D7_HUMAN DNA repair protein XRCC1 OS=Homo sapiens GN=XRCC1 PE=2 SV=1	KLDLNQEEK		216	224	1116.5899658203125
pepb22a3	b22.a1.a2	tr|F5H8D7|F5H8D7_HUMAN	tr|F5H8D7|F5H8D7_HUMAN DNA repair protein XRCC1 OS=Homo sapiens GN=XRCC1 PE=2 SV=1	TPATAPVPAR		250	259	980.5527954101562
pepb22a4	b22.a1.a2	tr|F5H8D7|F5H8D7_HUMAN	tr|F5H8D7|F5H8D7_HUMAN DNA repair protein XRCC1 OS=Homo sapiens GN=XRCC1 PE=2 SV=1	YSQVLGLGGR		339	348	1049.57421875
pepb22a1	b22.a1.a2	tr|F5H8D7|F5H8D7_HUMAN	tr|F5H8D7|F5H8D7_HUMAN DNA repair protein XRCC1 OS=Homo sapiens GN=XRCC1 PE=2 SV=1	DSPFGLSFVR		108	117	1124.5738525390625
pepb23a4	b23.a1.a1	sp|P19388|RPAB1_HUMAN	sp|P19388|RPAB1_HUMAN DNA-directed RNA polymerases I, II, and III subunit RPABC1 OS=Homo sapiens GN=POLR2E PE=1 SV=4	MQEENITR		94	101	1020.478271484375
pepb23a2	b23.a1.a1	sp|P19388|RPAB1_HUMAN	sp|P19388|RPAB1_HUMAN DNA-directed RNA polymerases I, II, and III subunit RPABC1 OS=Homo sapiens GN=POLR2E PE=1 SV=4	ALIVVQQGMTPSAK	M9:+15.99491	102	115	1458.7989501953125
pepb23a1	b23.a1.a1	sp|P19388|RPAB1_HUMAN	sp|P19388|RPAB1_HUMAN DNA-directed RNA polymerases I, II, and III subunit RPABC1 OS=Homo sapiens GN=POLR2E PE=1 SV=4	ALIVVQQGMTPSAK		102	115	1442.803955078125
pepb23a3	b23.a1.a1	sp|P19388|RPAB1_HUMAN	sp|P19388|RPAB1_HUMAN DNA-directed RNA polymerases I, II, and III subunit RPABC1 OS=Homo sapiens GN=POLR2E PE=1 SV=4	EEVTELLAR		154	162	1059.5684814453125
pepb24a3	b24.a1.a1	sp|P08651-2|NFIC_HUMAN	sp|P08651-2|NFIC_HUMAN Isoform 1 of Nuclear factor 1 C-type OS=Homo sapiens GN=NFIC	SPFNSPSPQDSPR		324	336	1415.6553955078125
pepb24a1	b24.a1.a1	sp|P08651-2|NFIC_HUMAN	sp|P08651-2|NFIC_HUMAN Isoform 1 of Nuclear factor 1 C-type OS=Homo sapiens GN=NFIC	DELLGEKPEVK		50	60	1256.6737060546875
pepb24a4	b24.a1.a1	sp|P08651-2|NFIC_HUMAN	sp|P08651-2|NFIC_HUMAN Isoform 1 of Nuclear factor 1 C-type OS=Homo sapiens GN=NFIC	SVTELIQVSR		218	227	1131.63720703125
pepb24a2	b24.a1.a1	sp|P08651-2|NFIC_HUMAN	sp|P08651-2|NFIC_HUMAN Isoform 1 of Nuclear factor 1 C-type OS=Homo sapiens GN=NFIC	EDFVLSITGK		81	90	1108.5888671875
pepb24a3	b24.a1.a2	sp|P08651-3|NFIC_HUMAN	sp|P08651-3|NFIC_HUMAN Isoform 2 of Nuclear factor 1 C-type OS=Homo sapiens GN=NFIC	SPFNSPSPQDSPR		324	336	1415.6553955078125
pepb24a1	b24.a1.a2	sp|P08651-3|NFIC_HUMAN	sp|P08651-3|NFIC_HUMAN Isoform 2 of Nuclear factor 1 C-type OS=Homo sapiens GN=NFIC	DELLGEKPEVK		50	60	1256.6737060546875
pepb24a4	b24.a1.a2	sp|P08651-3|NFIC_HUMAN	sp|P08651-3|NFIC_HUMAN Isoform 2 of Nuclear factor 1 C-type OS=Homo sapiens GN=NFIC	SVTELIQVSR		218	227	1131.63720703125
pepb24a2	b24.a1.a2	sp|P08651-3|NFIC_HUMAN	sp|P08651-3|NFIC_HUMAN Isoform 2 of Nuclear factor 1 C-type OS=Homo sapiens GN=NFIC	EDFVLSITGK		81	90	1108.5888671875
pepb24a3	b24.a1.a3	sp|P08651-4|NFIC_HUMAN	sp|P08651-4|NFIC_HUMAN Isoform 3 of Nuclear factor 1 C-type OS=Homo sapiens GN=NFIC	SPFNSPSPQDSPR		300	312	1415.6553955078125
pepb24a1	b24.a1.a3	sp|P08651-4|NFIC_HUMAN	sp|P08651-4|NFIC_HUMAN Isoform 3 of Nuclear factor 1 C-type OS=Homo sapiens GN=NFIC	DELLGEKPEVK		50	60	1256.6737060546875
pepb24a4	b24.a1.a3	sp|P08651-4|NFIC_HUMAN	sp|P08651-4|NFIC_HUMAN Isoform 3 of Nuclear factor 1 C-type OS=Homo sapiens GN=NFIC	SVTELIQVSR		194	203	1131.63720703125
pepb24a2	b24.a1.a3	sp|P08651-4|NFIC_HUMAN	sp|P08651-4|NFIC_HUMAN Isoform 3 of Nuclear factor 1 C-type OS=Homo sapiens GN=NFIC	EDFVLSITGK		81	90	1108.5888671875
pepb24a3	b24.a1.a4	sp|P08651-5|NFIC_HUMAN	sp|P08651-5|NFIC_HUMAN Isoform 5 of Nuclear factor 1 C-type OS=Homo sapiens GN=NFIC	SPFNSPSPQDSPR		333	345	1415.6553955078125
pepb24a1	b24.a1.a4	sp|P08651-5|NFIC_HUMAN	sp|P08651-5|NFIC_HUMAN Isoform 5 of Nuclear factor 1 C-type OS=Homo sapiens GN=NFIC	DELLGEKPEVK		59	69	1256.6737060546875
pepb24a4	b24.a1.a4	sp|P08651-5|NFIC_HUMAN	sp|P08651-5|NFIC_HUMAN Isoform 5 of Nuclear factor 1 C-type OS=Homo sapiens GN=NFIC	SVTELIQVSR		227	236	1131.63720703125
pepb24a2	b24.a1.a4	sp|P08651-5|NFIC_HUMAN	sp|P08651-5|NFIC_HUMAN Isoform 5 of Nuclear factor 1 C-type OS=Homo sapiens GN=NFIC	EDFVLSITGK		90	99	1108.5888671875
pepb24a3	b24.a1.a5	sp|P08651-6|NFIC_HUMAN	sp|P08651-6|NFIC_HUMAN Isoform 6 of Nuclear factor 1 C-type OS=Homo sapiens GN=NFIC	SPFNSPSPQDSPR		333	345	1415.6553955078125
pepb24a1	b24.a1.a5	sp|P08651-6|NFIC_HUMAN	sp|P08651-6|NFIC_HUMAN Isoform 6 of Nuclear factor 1 C-type OS=Homo sapiens GN=NFIC	DELLGEKPEVK		59	69	1256.6737060546875
pepb24a4	b24.a1.a5	sp|P08651-6|NFIC_HUMAN	sp|P08651-6|NFIC_HUMAN Isoform 6 of Nuclear factor 1 C-type OS=Homo sapiens GN=NFIC	SVTELIQVSR		227	236	1131.63720703125
pepb24a2	b24.a1.a5	sp|P08651-6|NFIC_HUMAN	sp|P08651-6|NFIC_HUMAN Isoform 6 of Nuclear factor 1 C-type OS=Homo sapiens GN=NFIC	EDFVLSITGK		90	99	1108.5888671875
pepb24a3	b24.a1.a6	sp|P08651|NFIC_HUMAN	sp|P08651|NFIC_HUMAN Nuclear factor 1 C-type OS=Homo sapiens GN=NFIC PE=1 SV=2	SPFNSPSPQDSPR		333	345	1415.6553955078125
pepb24a1	b24.a1.a6	sp|P08651|NFIC_HUMAN	sp|P08651|NFIC_HUMAN Nuclear factor 1 C-type OS=Homo sapiens GN=NFIC PE=1 SV=2	DELLGEKPEVK		59	69	1256.6737060546875
pepb24a4	b24.a1.a6	sp|P08651|NFIC_HUMAN	sp|P08651|NFIC_HUMAN Nuclear factor 1 C-type OS=Homo sapiens GN=NFIC PE=1 SV=2	SVTELIQVSR		227	236	1131.63720703125
pepb24a2	b24.a1.a6	sp|P08651|NFIC_HUMAN	sp|P08651|NFIC_HUMAN Nuclear factor 1 C-type OS=Homo sapiens GN=NFIC PE=1 SV=2	EDFVLSITGK		90	99	1108.5888671875
pepb25a3	b25.a1.a1	sp|P23246-2|SFPQ_HUMAN	sp|P23246-2|SFPQ_HUMAN Isoform Short of Splicing factor, proline- and glutamine-rich OS=Homo sapiens GN=SFPQ	SPPPGMGLNQNR	M6:+15.99491	33	44	1283.616455078125
pepb25a4	b25.a1.a1	sp|P23246-2|SFPQ_HUMAN	sp|P23246-2|SFPQ_HUMAN Isoform Short of Splicing factor, proline- and glutamine-rich OS=Homo sapiens GN=SFPQ	YGEPGEVFINK		320	330	1252.621337890625
pepb25a2	b25.a1.a1	sp|P23246-2|SFPQ_HUMAN	sp|P23246-2|SFPQ_HUMAN Isoform Short of Splicing factor, proline- and glutamine-rich OS=Homo sapiens GN=SFPQ	PVIVEPLEQLDDEDGLPEK		444	462	2135.07568359375
pepb25a1	b25.a1.a1	sp|P23246-2|SFPQ_HUMAN	sp|P23246-2|SFPQ_HUMAN Isoform Short of Splicing factor, proline- and glutamine-rich OS=Homo sapiens GN=SFPQ	LFVGNLPADITEDEFK		299	314	1807.9117431640625
pepb25a3	b25.a1.a2	sp|P23246|SFPQ_HUMAN	sp|P23246|SFPQ_HUMAN Splicing factor, proline- and glutamine-rich OS=Homo sapiens GN=SFPQ PE=1 SV=2	SPPPGMGLNQNR	M6:+15.99491	33	44	1283.616455078125
pepb25a4	b25.a1.a2	sp|P23246|SFPQ_HUMAN	sp|P23246|SFPQ_HUMAN Splicing factor, proline- and glutamine-rich OS=Homo sapiens GN=SFPQ PE=1 SV=2	YGEPGEVFINK		320	330	1252.621337890625
pepb25a2	b25.a1.a2	sp|P23246|SFPQ_HUMAN	sp|P23246|SFPQ_HUMAN Splicing factor, proline- and glutamine-rich OS=Homo sapiens GN=SFPQ PE=1 SV=2	PVIVEPLEQLDDEDGLPEK		444	462	2135.07568359375
pepb25a1	b25.a1.a2	sp|P23246|SFPQ_HUMAN	sp|P23246|SFPQ_HUMAN Splicing factor, proline- and glutamine-rich OS=Homo sapiens GN=SFPQ PE=1 SV=2	LFVGNLPADITEDEFK		299	314	1807.9117431640625
pepb26a1	b26.a1.a1	sp|Q12800-3|TFCP2_HUMAN	sp|Q12800-3|TFCP2_HUMAN Isoform 3 of Alpha-globin transcription factor CP2 OS=Homo sapiens GN=TFCP2	AETNDSYHIILK		440	451	1403.7169189453125
pepb26a3	b26.a1.a1	sp|Q12800-3|TFCP2_HUMAN	sp|Q12800-3|TFCP2_HUMAN Isoform 3 of Alpha-globin transcription factor CP2 OS=Homo sapiens GN=TFCP2	LFTNFSGADLLK		297	308	1325.71044921875
pepb26a2	b26.a1.a1	sp|Q12800-3|TFCP2_HUMAN	sp|Q12800-3|TFCP2_HUMAN Isoform 3 of Alpha-globin transcription factor CP2 OS=Homo sapiens GN=TFCP2	ANPTQLNTVEFLWDPAK		165	181	1943.986572265625
pepb26a4	b26.a1.a1	sp|Q12800-3|TFCP2_HUMAN	sp|Q12800-3|TFCP2_HUMAN Isoform 3 of Alpha-globin transcription factor CP2 OS=Homo sapiens GN=TFCP2	ILDIDIPMSVGIIDPR	M8:+15.99491	149	164	1782.9674072265625
pepb26a1	b26.a1.a2	sp|Q12800|TFCP2_HUMAN	sp|Q12800|TFCP2_HUMAN Alpha-globin transcription factor CP2 OS=Homo sapiens GN=TFCP2 PE=1 SV=2	AETNDSYHIILK		491	502	1403.7169189453125
pepb26a3	b26.a1.a2	sp|Q12800|TFCP2_HUMAN	sp|Q12800|TFCP2_HUMAN Alpha-globin transcription factor CP2 OS=Homo sapiens GN=TFCP2 PE=1 SV=2	LFTNFSGADLLK		348	359	1325.71044921875
pepb26a2	b26.a1.a2	sp|Q12800|TFCP2_HUMAN	sp|Q12800|TFCP2_HUMAN Alpha-globin transcription factor CP2 OS=Homo sapiens GN=TFCP2 PE=1 SV=2	ANPTQLNTVEFLWDPAK		165	181	1943.986572265625
pepb26a4	b26.a1.a2	sp|Q12800|TFCP2_HUMAN	sp|Q12800|TFCP2_HUMAN Alpha-globin transcription factor CP2 OS=Homo sapiens GN=TFCP2 PE=1 SV=2	ILDIDIPMSVGIIDPR	M8:+15.99491	149	164	1782.9674072265625
pepb27a1	b27.a1.a1	sp|Q14978-2|NOLC1_HUMAN	sp|Q14978-2|NOLC1_HUMAN Isoform Beta of Nucleolar and coiled-body phosphoprotein 1 OS=Homo sapiens GN=NOLC1	NSSNKPAVTTK		396	406	1146.61181640625
pepb27a3	b27.a1.a1	sp|Q14978-2|NOLC1_HUMAN	sp|Q14978-2|NOLC1_HUMAN Isoform Beta of Nucleolar and coiled-body phosphoprotein 1 OS=Homo sapiens GN=NOLC1	VAGGAAPSKPASAK		507	520	1211.6746826171875
pepb27a2	b27.a1.a1	sp|Q14978-2|NOLC1_HUMAN	sp|Q14978-2|NOLC1_HUMAN Isoform Beta of Nucleolar and coiled-body phosphoprotein 1 OS=Homo sapiens GN=NOLC1	VADNSFDAK		649	657	966.453125
pepb27a1	b27.a1.a2	sp|Q14978-3|NOLC1_HUMAN	sp|Q14978-3|NOLC1_HUMAN Isoform 3 of Nucleolar and coiled-body phosphoprotein 1 OS=Homo sapiens GN=NOLC1	NSSNKPAVTTK		387	397	1146.61181640625
pepb27a3	b27.a1.a2	sp|Q14978-3|NOLC1_HUMAN	sp|Q14978-3|NOLC1_HUMAN Isoform 3 of Nucleolar and coiled-body phosphoprotein 1 OS=Homo sapiens GN=NOLC1	VAGGAAPSKPASAK		498	511	1211.6746826171875
pepb27a2	b27.a1.a2	sp|Q14978-3|NOLC1_HUMAN	sp|Q14978-3|NOLC1_HUMAN Isoform 3 of Nucleolar and coiled-body phosphoprotein 1 OS=Homo sapiens GN=NOLC1	VADNSFDAK		640	648	966.453125
pepb27a1	b27.a1.a3	sp|Q14978|NOLC1_HUMAN	sp|Q14978|NOLC1_HUMAN Nucleolar and coiled-body phosphoprotein 1 OS=Homo sapiens GN=NOLC1 PE=1 SV=2	NSSNKPAVTTK		386	396	1146.61181640625
pepb27a3	b27.a1.a3	sp|Q14978|NOLC1_HUMAN	sp|Q14978|NOLC1_HUMAN Nucleolar and coiled-body phosphoprotein 1 OS=Homo sapiens GN=NOLC1 PE=1 SV=2	VAGGAAPSKPASAK		497	510	1211.6746826171875
pepb27a2	b27.a1.a3	sp|Q14978|NOLC1_HUMAN	sp|Q14978|NOLC1_HUMAN Nucleolar and coiled-body phosphoprotein 1 OS=Homo sapiens GN=NOLC1 PE=1 SV=2	VADNSFDAK		639	647	966.453125
pepb27a1	b27.a1.a4	tr|Q96J17|Q96J17_HUMAN	tr|Q96J17|Q96J17_HUMAN NOLC1 protein OS=Homo sapiens GN=NOLC1 PE=2 SV=1	NSSNKPAVTTK		105	115	1146.61181640625
pepb27a3	b27.a1.a4	tr|Q96J17|Q96J17_HUMAN	tr|Q96J17|Q96J17_HUMAN NOLC1 protein OS=Homo sapiens GN=NOLC1 PE=2 SV=1	VAGGAAPSKPASAK		216	229	1211.6746826171875
pepb27a2	b27.a1.a4	tr|Q96J17|Q96J17_HUMAN	tr|Q96J17|Q96J17_HUMAN NOLC1 protein OS=Homo sapiens GN=NOLC1 PE=2 SV=1	VADNSFDAK		358	366	966.453125
pepb28a2	b28.a1.a1	sp|P13010|XRCC5_HUMAN	sp|P13010|XRCC5_HUMAN X-ray repair cross-complementing protein 5 OS=Homo sapiens GN=XRCC5 PE=1 SV=3	EEASGSSVTAEEAK		689	702	1394.6285400390625
pepb28a1	b28.a1.a1	sp|P13010|XRCC5_HUMAN	sp|P13010|XRCC5_HUMAN X-ray repair cross-complementing protein 5 OS=Homo sapiens GN=XRCC5 PE=1 SV=3	ANPQVGVAFPH		401	411	1136.5850830078125
pepb28a3	b28.a1.a1	sp|P13010|XRCC5_HUMAN	sp|P13010|XRCC5_HUMAN X-ray repair cross-complementing protein 5 OS=Homo sapiens GN=XRCC5 PE=1 SV=3	HIEIFTDLSSR		131	141	1317.68017578125
pepb29a3	b29.a1.a1	sp|P35659|DEK_HUMAN	sp|P35659|DEK_HUMAN Protein DEK OS=Homo sapiens GN=DEK PE=1 SV=1	SGVNSELVK		169	177	932.5051879882812
pepb29a2	b29.a1.a1	sp|P35659|DEK_HUMAN	sp|P35659|DEK_HUMAN Protein DEK OS=Homo sapiens GN=DEK PE=1 SV=1	LTMQVSSLQR		66	75	1162.625244140625
pepb29a1	b29.a1.a1	sp|P35659|DEK_HUMAN	sp|P35659|DEK_HUMAN Protein DEK OS=Homo sapiens GN=DEK PE=1 SV=1	LLASANLEEVTMK	M12:+15.99491	332	344	1434.7513427734375
pepb30a3	b30.a1.a1	sp|Q15393|SF3B3_HUMAN	sp|Q15393|SF3B3_HUMAN Splicing factor 3B subunit 3 OS=Homo sapiens GN=SF3B3 PE=1 SV=4	NDLDDPER		276	283	973.422607421875
pepb30a1	b30.a1.a1	sp|Q15393|SF3B3_HUMAN	sp|Q15393|SF3B3_HUMAN Splicing factor 3B subunit 3 OS=Homo sapiens GN=SF3B3 PE=1 SV=4	DYIVVGSDSGR		76	86	1167.564453125
pepb30a2	b30.a1.a1	sp|Q15393|SF3B3_HUMAN	sp|Q15393|SF3B3_HUMAN Splicing factor 3B subunit 3 OS=Homo sapiens GN=SF3B3 PE=1 SV=4	FLAVGLVDNTVR		604	615	1303.7373046875
pepb31a1	b31.a1.a1	sp|Q06330-2|SUH_HUMAN	sp|Q06330-2|SUH_HUMAN Isoform APCR-1 of Recombining binding protein suppressor of hairless OS=Homo sapiens GN=RBPJ	DGYIHYGQTVK		164	174	1280.62744140625
pepb31a2	b31.a1.a1	sp|Q06330-2|SUH_HUMAN	sp|Q06330-2|SUH_HUMAN Isoform APCR-1 of Recombining binding protein suppressor of hairless OS=Homo sapiens GN=RBPJ	IIQFQATPCPK	C9:+57.02146	230	240	1302.6878662109375
pepb31a3	b31.a1.a1	sp|Q06330-2|SUH_HUMAN	sp|Q06330-2|SUH_HUMAN Isoform APCR-1 of Recombining binding protein suppressor of hairless OS=Homo sapiens GN=RBPJ	QTALLDADDPVSQLHK		195	210	1750.89697265625
pepb31a1	b31.a1.a2	sp|Q06330-3|SUH_HUMAN	sp|Q06330-3|SUH_HUMAN Isoform APCR-3 of Recombining binding protein suppressor of hairless OS=Homo sapiens GN=RBPJ	DGYIHYGQTVK		150	160	1280.62744140625
pepb31a2	b31.a1.a2	sp|Q06330-3|SUH_HUMAN	sp|Q06330-3|SUH_HUMAN Isoform APCR-3 of Recombining binding protein suppressor of hairless OS=Homo sapiens GN=RBPJ	IIQFQATPCPK	C9:+57.02146	216	226	1302.6878662109375
pepb31a3	b31.a1.a2	sp|Q06330-3|SUH_HUMAN	sp|Q06330-3|SUH_HUMAN Isoform APCR-3 of Recombining binding protein suppressor of hairless OS=Homo sapiens GN=RBPJ	QTALLDADDPVSQLHK		181	196	1750.89697265625
pepb31a1	b31.a1.a3	sp|Q06330-4|SUH_HUMAN	sp|Q06330-4|SUH_HUMAN Isoform 4 of Recombining binding protein suppressor of hairless OS=Homo sapiens GN=RBPJ	DGYIHYGQTVK		224	234	1280.62744140625
pepb31a2	b31.a1.a3	sp|Q06330-4|SUH_HUMAN	sp|Q06330-4|SUH_HUMAN Isoform 4 of Recombining binding protein suppressor of hairless OS=Homo sapiens GN=RBPJ	IIQFQATPCPK	C9:+57.02146	290	300	1302.6878662109375
pepb31a3	b31.a1.a3	sp|Q06330-4|SUH_HUMAN	sp|Q06330-4|SUH_HUMAN Isoform 4 of Recombining binding protein suppressor of hairless OS=Homo sapiens GN=RBPJ	QTALLDADDPVSQLHK		255	270	1750.89697265625
pepb31a1	b31.a1.a4	sp|Q06330-5|SUH_HUMAN	sp|Q06330-5|SUH_HUMAN Isoform 5 of Recombining binding protein suppressor of hairless OS=Homo sapiens GN=RBPJ	DGYIHYGQTVK		204	214	1280.62744140625
pepb31a2	b31.a1.a4	sp|Q06330-5|SUH_HUMAN	sp|Q06330-5|SUH_HUMAN Isoform 5 of Recombining binding protein suppressor of hairless OS=Homo sapiens GN=RBPJ	IIQFQATPCPK	C9:+57.02146	270	280	1302.6878662109375
pepb31a3	b31.a1.a4	sp|Q06330-5|SUH_HUMAN	sp|Q06330-5|SUH_HUMAN Isoform 5 of Recombining binding protein suppressor of hairless OS=Homo sapiens GN=RBPJ	QTALLDADDPVSQLHK		235	250	1750.89697265625
pepb31a1	b31.a1.a5	sp|Q06330-6|SUH_HUMAN	sp|Q06330-6|SUH_HUMAN Isoform 6 of Recombining binding protein suppressor of hairless OS=Homo sapiens GN=RBPJ	DGYIHYGQTVK		225	235	1280.62744140625
pepb31a2	b31.a1.a5	sp|Q06330-6|SUH_HUMAN	sp|Q06330-6|SUH_HUMAN Isoform 6 of Recombining binding protein suppressor of hairless OS=Homo sapiens GN=RBPJ	IIQFQATPCPK	C9:+57.02146	291	301	1302.6878662109375
pepb31a3	b31.a1.a5	sp|Q06330-6|SUH_HUMAN	sp|Q06330-6|SUH_HUMAN Isoform 6 of Recombining binding protein suppressor of hairless OS=Homo sapiens GN=RBPJ	QTALLDADDPVSQLHK		256	271	1750.89697265625
pepb31a1	b31.a1.a6	sp|Q06330-7|SUH_HUMAN	sp|Q06330-7|SUH_HUMAN Isoform 7 of Recombining binding protein suppressor of hairless OS=Homo sapiens GN=RBPJ	DGYIHYGQTVK		226	236	1280.62744140625
pepb31a2	b31.a1.a6	sp|Q06330-7|SUH_HUMAN	sp|Q06330-7|SUH_HUMAN Isoform 7 of Recombining binding protein suppressor of hairless OS=Homo sapiens GN=RBPJ	IIQFQATPCPK	C9:+57.02146	292	302	1302.6878662109375
pepb31a3	b31.a1.a6	sp|Q06330-7|SUH_HUMAN	sp|Q06330-7|SUH_HUMAN Isoform 7 of Recombining binding protein suppressor of hairless OS=Homo sapiens GN=RBPJ	QTALLDADDPVSQLHK		257	272	1750.89697265625
pepb31a1	b31.a1.a7	sp|Q06330|SUH_HUMAN	sp|Q06330|SUH_HUMAN Recombining binding protein suppressor of hairless OS=Homo sapiens GN=RBPJ PE=1 SV=3	DGYIHYGQTVK		239	249	1280.62744140625
pepb31a2	b31.a1.a7	sp|Q06330|SUH_HUMAN	sp|Q06330|SUH_HUMAN Recombining binding protein suppressor of hairless OS=Homo sapiens GN=RBPJ PE=1 SV=3	IIQFQATPCPK	C9:+57.02146	305	315	1302.6878662109375
pepb31a3	b31.a1.a7	sp|Q06330|SUH_HUMAN	sp|Q06330|SUH_HUMAN Recombining binding protein suppressor of hairless OS=Homo sapiens GN=RBPJ PE=1 SV=3	QTALLDADDPVSQLHK		270	285	1750.89697265625
pepb31a1	b31.a1.a8	tr|D6R927|D6R927_HUMAN	tr|D6R927|D6R927_HUMAN Recombining-binding protein suppressor of hairless OS=Homo sapiens GN=RBPJ PE=2 SV=1	DGYIHYGQTVK		225	235	1280.62744140625
pepb31a2	b31.a1.a8	tr|D6R927|D6R927_HUMAN	tr|D6R927|D6R927_HUMAN Recombining-binding protein suppressor of hairless OS=Homo sapiens GN=RBPJ PE=2 SV=1	IIQFQATPCPK	C9:+57.02146	291	301	1302.6878662109375
pepb31a3	b31.a1.a8	tr|D6R927|D6R927_HUMAN	tr|D6R927|D6R927_HUMAN Recombining-binding protein suppressor of hairless OS=Homo sapiens GN=RBPJ PE=2 SV=1	QTALLDADDPVSQLHK		256	271	1750.89697265625
pepb32a2	b32.a1.a1	sp|P27816-6|MAP4_HUMAN	sp|P27816-6|MAP4_HUMAN Isoform 6 of Microtubule-associated protein 4 OS=Homo sapiens GN=MAP4	LATNTSAPDLK		923	933	1130.6055908203125
pepb32a3	b32.a1.a1	sp|P27816-6|MAP4_HUMAN	sp|P27816-6|MAP4_HUMAN Isoform 6 of Microtubule-associated protein 4 OS=Homo sapiens GN=MAP4	TTTLSGTAPAAGVVPSR		872	888	1585.8548583984375
pepb32a1	b32.a1.a1	sp|P27816-6|MAP4_HUMAN	sp|P27816-6|MAP4_HUMAN Isoform 6 of Microtubule-associated protein 4 OS=Homo sapiens GN=MAP4	DGVLTLANNVTPAK		561	574	1412.7747802734375
pepb32a2	b32.a1.a2	sp|P27816|MAP4_HUMAN	sp|P27816|MAP4_HUMAN Microtubule-associated protein 4 OS=Homo sapiens GN=MAP4 PE=1 SV=3	LATNTSAPDLK		923	933	1130.6055908203125
pepb32a3	b32.a1.a2	sp|P27816|MAP4_HUMAN	sp|P27816|MAP4_HUMAN Microtubule-associated protein 4 OS=Homo sapiens GN=MAP4 PE=1 SV=3	TTTLSGTAPAAGVVPSR		872	888	1585.8548583984375
pepb32a1	b32.a1.a2	sp|P27816|MAP4_HUMAN	sp|P27816|MAP4_HUMAN Microtubule-associated protein 4 OS=Homo sapiens GN=MAP4 PE=1 SV=3	DGVLTLANNVTPAK		561	574	1412.7747802734375
pepb32a2	b32.a1.a3	tr|E7EVA0|E7EVA0_HUMAN	tr|E7EVA0|E7EVA0_HUMAN Microtubule-associated protein OS=Homo sapiens GN=MAP4 PE=2 SV=1	LATNTSAPDLK		2068	2078	1130.6055908203125
pepb32a3	b32.a1.a3	tr|E7EVA0|E7EVA0_HUMAN	tr|E7EVA0|E7EVA0_HUMAN Microtubule-associated protein OS=Homo sapiens GN=MAP4 PE=2 SV=1	TTTLSGTAPAAGVVPSR		2017	2033	1585.8548583984375
pepb32a1	b32.a1.a3	tr|E7EVA0|E7EVA0_HUMAN	tr|E7EVA0|E7EVA0_HUMAN Microtubule-associated protein OS=Homo sapiens GN=MAP4 PE=2 SV=1	DGVLTLANNVTPAK		578	591	1412.7747802734375
pepb33a2	b33.a1.a1	sp|P49711|CTCF_HUMAN	sp|P49711|CTCF_HUMAN Transcriptional repressor CTCF OS=Homo sapiens GN=CTCF PE=1 SV=1	YALIQHQK		480	487	1000.5579223632812
pepb33a1	b33.a1.a1	sp|P49711|CTCF_HUMAN	sp|P49711|CTCF_HUMAN Transcriptional repressor CTCF OS=Homo sapiens GN=CTCF PE=1 SV=1	DPDYQPPAK		194	202	1030.484375
pepb34a1	b34.a1.a1	sp|P10412|H14_HUMAN	sp|P10412|H14_HUMAN Histone H1.4 OS=Homo sapiens GN=HIST1H1E PE=1 SV=2	ALAAAGYDVEK		65	75	1107.5684814453125
pepb34a2	b34.a1.a1	sp|P10412|H14_HUMAN	sp|P10412|H14_HUMAN Histone H1.4 OS=Homo sapiens GN=HIST1H1E PE=1 SV=2	ASGPPVSELITK		35	46	1198.668212890625
pepb34a1	b34.a1.a2	sp|P16402|H13_HUMAN	sp|P16402|H13_HUMAN Histone H1.3 OS=Homo sapiens GN=HIST1H1D PE=1 SV=2	ALAAAGYDVEK		66	76	1107.5684814453125
pepb34a2	b34.a1.a2	sp|P16402|H13_HUMAN	sp|P16402|H13_HUMAN Histone H1.3 OS=Homo sapiens GN=HIST1H1D PE=1 SV=2	ASGPPVSELITK		36	47	1198.668212890625
pepb34a1	b34.a1.a3	sp|P16403|H12_HUMAN	sp|P16403|H12_HUMAN Histone H1.2 OS=Homo sapiens GN=HIST1H1C PE=1 SV=2	ALAAAGYDVEK		65	75	1107.5684814453125
pepb34a2	b34.a1.a3	sp|P16403|H12_HUMAN	sp|P16403|H12_HUMAN Histone H1.2 OS=Homo sapiens GN=HIST1H1C PE=1 SV=2	ASGPPVSELITK		35	46	1198.668212890625
pepb35a1	b35.a1.a1	sp|O15160-2|RPAC1_HUMAN	sp|O15160-2|RPAC1_HUMAN Isoform 2 of DNA-directed RNA polymerases I and III subunit RPAC1 OS=Homo sapiens GN=POLR1C	AASQAVEEMR	M9:+15.99491 A1:+42.01057	2	11	1149.5208740234375
pepb35a2	b35.a1.a1	sp|O15160-2|RPAC1_HUMAN	sp|O15160-2|RPAC1_HUMAN Isoform 2 of DNA-directed RNA polymerases I and III subunit RPAC1 OS=Homo sapiens GN=POLR1C	VVLGEFGVR		14	22	975.5626220703125
pepb35a1	b35.a1.a2	sp|O15160|RPAC1_HUMAN	sp|O15160|RPAC1_HUMAN DNA-directed RNA polymerases I and III subunit RPAC1 OS=Homo sapiens GN=POLR1C PE=1 SV=1	AASQAVEEMR	M9:+15.99491 A1:+42.01057	2	11	1149.5208740234375
pepb35a2	b35.a1.a2	sp|O15160|RPAC1_HUMAN	sp|O15160|RPAC1_HUMAN DNA-directed RNA polymerases I and III subunit RPAC1 OS=Homo sapiens GN=POLR1C PE=1 SV=1	VVLGEFGVR		14	22	975.5626220703125
pepb35a1	b35.a1.a3	tr|E7EQB9|E7EQB9_HUMAN	tr|E7EQB9|E7EQB9_HUMAN DNA-directed RNA polymerases I and III subunit RPAC1 OS=Homo sapiens GN=POLR1C PE=2 SV=1	AASQAVEEMR	M9:+15.99491 A1:+42.01057	2	11	1149.5208740234375
pepb35a2	b35.a1.a3	tr|E7EQB9|E7EQB9_HUMAN	tr|E7EQB9|E7EQB9_HUMAN DNA-directed RNA polymerases I and III subunit RPAC1 OS=Homo sapiens GN=POLR1C PE=2 SV=1	VVLGEFGVR		14	22	975.5626220703125
pepb36a2	b36.a1.a1	sp|P35251-2|RFC1_HUMAN	sp|P35251-2|RFC1_HUMAN Isoform 2 of Replication factor C subunit 1 OS=Homo sapiens GN=RFC1	ELSQNTDESGLNDEAIAK		188	205	1933.89892578125
pepb36a1	b36.a1.a1	sp|P35251-2|RFC1_HUMAN	sp|P35251-2|RFC1_HUMAN Isoform 2 of Replication factor C subunit 1 OS=Homo sapiens GN=RFC1	AIVAESLNNTSIK		687	699	1359.7481689453125
pepb36a2	b36.a1.a2	sp|P35251|RFC1_HUMAN	sp|P35251|RFC1_HUMAN Replication factor C subunit 1 OS=Homo sapiens GN=RFC1 PE=1 SV=4	ELSQNTDESGLNDEAIAK		188	205	1933.89892578125
pepb36a1	b36.a1.a2	sp|P35251|RFC1_HUMAN	sp|P35251|RFC1_HUMAN Replication factor C subunit 1 OS=Homo sapiens GN=RFC1 PE=1 SV=4	AIVAESLNNTSIK		688	700	1359.7481689453125
pepb37a2	b37.a1.a1	sp|Q9UNY4|TTF2_HUMAN	sp|Q9UNY4|TTF2_HUMAN Transcription termination factor 2 OS=Homo sapiens GN=TTF2 PE=1 SV=2	VPLLLHQK		568	575	947.6041259765625
pepb37a1	b37.a1.a1	sp|Q9UNY4|TTF2_HUMAN	sp|Q9UNY4|TTF2_HUMAN Transcription termination factor 2 OS=Homo sapiens GN=TTF2 PE=1 SV=2	PLVILPQR		831	838	935.6041259765625
pepb38a1	b38.a1.a1	sp|P15927-2|RFA2_HUMAN	sp|P15927-2|RFA2_HUMAN Isoform 2 of Replication protein A 32 kDa subunit OS=Homo sapiens GN=RPA2	APTNIVYK		94	101	905.509521484375
pepb38a2	b38.a1.a1	sp|P15927-2|RFA2_HUMAN	sp|P15927-2|RFA2_HUMAN Isoform 2 of Replication protein A 32 kDa subunit OS=Homo sapiens GN=RPA2	IGNVEISQVTIVGIIR		74	89	1711.01171875
pepb38a1	b38.a1.a2	sp|P15927-3|RFA2_HUMAN	sp|P15927-3|RFA2_HUMAN Isoform 3 of Replication protein A 32 kDa subunit OS=Homo sapiens GN=RPA2	APTNIVYK		174	181	905.509521484375
pepb38a2	b38.a1.a2	sp|P15927-3|RFA2_HUMAN	sp|P15927-3|RFA2_HUMAN Isoform 3 of Replication protein A 32 kDa subunit OS=Homo sapiens GN=RPA2	IGNVEISQVTIVGIIR		154	169	1711.01171875
pepb38a1	b38.a1.a3	sp|P15927|RFA2_HUMAN	sp|P15927|RFA2_HUMAN Replication protein A 32 kDa subunit OS=Homo sapiens GN=RPA2 PE=1 SV=1	APTNIVYK		86	93	905.509521484375
pepb38a2	b38.a1.a3	sp|P15927|RFA2_HUMAN	sp|P15927|RFA2_HUMAN Replication protein A 32 kDa subunit OS=Homo sapiens GN=RPA2 PE=1 SV=1	IGNVEISQVTIVGIIR		66	81	1711.01171875
pepb38a1	b38.a1.a4	tr|Q5TEJ7|Q5TEJ7_HUMAN	tr|Q5TEJ7|Q5TEJ7_HUMAN Replication protein A 32 kDa subunit (Fragment) OS=Homo sapiens GN=RPA2 PE=2 SV=1	APTNIVYK		90	97	905.509521484375
pepb38a2	b38.a1.a4	tr|Q5TEJ7|Q5TEJ7_HUMAN	tr|Q5TEJ7|Q5TEJ7_HUMAN Replication protein A 32 kDa subunit (Fragment) OS=Homo sapiens GN=RPA2 PE=2 SV=1	IGNVEISQVTIVGIIR		70	85	1711.01171875
pepb39a2	b39.a1.a1	sp|P12956|XRCC6_HUMAN	sp|P12956|XRCC6_HUMAN X-ray repair cross-complementing protein 6 OS=Homo sapiens GN=XRCC6 PE=1 SV=2	NIYVLQELDNPGAK		101	114	1573.822509765625
pepb39a1	b39.a1.a1	sp|P12956|XRCC6_HUMAN	sp|P12956|XRCC6_HUMAN X-ray repair cross-complementing protein 6 OS=Homo sapiens GN=XRCC6 PE=1 SV=2	DSLIFLVDASK		36	46	1207.6573486328125
pepb40a1	b40.a1.a1	sp|Q9Y3B4|PM14_HUMAN	sp|Q9Y3B4|PM14_HUMAN Pre-mRNA branch site protein p14 OS=Homo sapiens GN=SF3B14 PE=1 SV=1	GTAYVVYEDIFDAK		58	71	1590.76904296875
pepb40a2	b40.a1.a1	sp|Q9Y3B4|PM14_HUMAN	sp|Q9Y3B4|PM14_HUMAN Pre-mRNA branch site protein p14 OS=Homo sapiens GN=SF3B14 PE=1 SV=1	ITAEEMYDIFGK		30	41	1416.6719970703125

## Sheet: X!TandemPipeline informations
X!TandemPipeline version :
3.3.4	Myosine Bodybuildée
X!TandemPipeline filters :
Mode	indiv
Maximum peptide Evalue	0.05000000074505806
Maximum protein Evalue	-4.0
Minimum number of peptides per protein	2
MS sample name	DaPR130904_VB97_O1899.m
X!Tandem XML result file NOT FOUND	/home/rusconi/labo/research/daniele-praseuth/donnees-masse/vivien-berthelot/DaPR130904/DaPR130904_VB97_O1899.m.xml
